# Supplementary material for: Global Lysine Crotonylation and 2-Hydroxyisobutyrylation in Phenotypically Different Toxoplasma gondii Parasites
Source: Mol Cell Proteomics. 2019 Sep 5;18(11):2207–24. doi: 10.1074/mcp.RA119.001611 (PMC6823851; doi:10.1074/mcp.RA119.001611)
Supplement: Supplementary dataset 1 [file 153316_2_supp_389874_pxb4gw.xlsx]

## Sheet: Summary
Header line description of table 1			Table 1. MS/MS spectrum database search analysis summary
Total spectrum	Number of spectrum produced by mass spectrometer
Matched spectrum	Number of spectrum matched with alignment protein		Total spectrum	Matched spectrum	Peptides	Unique peptides	Identified proteins
Peptides	Number of peptides which spectrum hit		209408	97133	27996	27772	3527
Unique peptides	Number of identified peptides that only come form this protein groups
Identified proteins	Number of proteins detected by spectrum search analysis
Quantifiable proteins	Number of proteins quantifiable
Header line description of worksheet "Quant"
Protein accession	Protein accession number of database used for search
Protein description	Protein functional description
Gene name	Indicates the name of the gene that code for the protein sequence
Sequence coverage [%]	Percent of identified peptdie sequence covering in protein sequence
Mol. weight [kDa]	Protein molecular weight ,unit [kDa]
Score	A simple rule to be used to judge whether a result is significant or not
MS/MS Counts	Number of spectrum which protein matched
Peptides	Number of peptides which spectrum hit
Unique peptides	Number of identified peptides that only come form this protein groups
LFQ intensity [A]	Protein label free quantitation of sample [A]
[A/B] Ratio	Protein relative quantitation of sample [A] compare with sample [B]
Header line description of worksheet "pep_quant"
ID	Identified peptide index number
Sequence	Identified peptide amino acid sequence
Length	The number of amino acids that make up the protein sequence
Protein accession	Protein accession number of database used for search
Protein description	Protein functional description
Experiment	Sample name of identified peptide produced by
Charge	Carried charge of peptide
m/z	Mass-to-charge ratio of peptide
Mass Error [ppm]	Parts per million ratio of peptide mass error between the theory and practice
PEP	The maximal posterior error probability for peptides
MS/MS Count	Number of spectrum which protein matched
Score	A simple rule to be used to judge whether a result is significant or not
Intensity	Ionic signal intensity of identified peptide

## Sheet: Quant
Protein accession	Protein description	Sequence coverage [%]	Mol. weight [kDa]	Score	MS/MS Counts	Peptides	Unique peptides
TGME49_200250-t26_1-p1	microneme protein MIC17A	21.4	38.753	35.319	32	6	4
TGME49_200270-t26_1-p1	PAN/Apple domain-containing protein	8.8	39.104	2.3978	3	3	1
TGME49_200280-t26_1-p1	WD domain, G-beta repeat-containing protein	10.5	102	52.904	9	7	7
TGME49_200310-t26_1-p1	hypothetical protein	13.6	18.815	11.666	16	3	3
TGME49_200330-t26_1-p1	hypothetical protein	1.2	67.076	1.4695	3	1	1
TGME49_200360-t26_1-p1	hypothetical protein	8.1	20.311	2.5324	5	2	2
TGME49_200430-t26_1-p1	cytidine and deoxycytidylate deaminase zinc-binding region domain-containing protein	5.3	54.976	4.9981	1	2	2
TGME49_200440-t26_1-p1	hypothetical protein	4.8	104.17	9.2996	4	3	3
TGME49_200460-t26_1-p1	hypothetical protein	13.8	48.52	14.751	8	4	4
TGME49_200470-t26_1-p1	hypothetical protein	9.1	65.106	10.103	9	4	4
TGME49_201130-t26_1-p1	rhoptry kinase family protein ROP33	15.4	80.191	34.255	15	8	8
TGME49_201140-t26_1-p1	hypothetical protein	13.5	113.82	49.261	22	11	11
TGME49_201150-t26_1-p1	heavy metal translocating P-type ATPase subfamily protein	10	206.73	64.951	29	15	15
TGME49_201180-t26_1-p1	hypothetical protein	1.9	126.36	5.8473	5	2	2
TGME49_201200-t26_1-p1	zinc finger (CCCH type) motif-containing protein	7.7	68.064	20.194	5	3	3
TGME49_201210-t26_1-p1	hypothetical protein	1.6	76.178	1.349	1	1	1
TGME49_201250-t26_1-p1	histone lysine methyltransferase, SET, putative	5.1	177.89	11.796	5	6	6
TGME49_201260-t26_1-p1	sugar transporter ST3	2.7	74.096	9.1884	1	1	1
TGME49_201270-t26_1-p1	hypothetical protein	8	103.7	30.061	14	5	5
TGME49_201380-t26_1-p1	chorismate synthase, putative	40.7	58.104	130.08	49	15	15
TGME49_201400-t26_1-p1	Sin3-associated polypeptide SAP18	16.1	97.204	52.99	44	13	13
TGME49_201520-t26_1-p1	protein phosphatase 2C domain-containing protein	15.3	42.094	18.024	14	5	2
TGME49_201680-t26_1-p1	eukaryotic initiation factor-3 subunit 10, putative	29.1	119.13	244.34	147	29	29
TGME49_201700-t26_1-p1	WD domain, G-beta repeat-containing protein	22.9	67.437	130.77	51	9	9
TGME49_201710-t26_1-p1	WD domain, G-beta repeat-containing protein	15.3	59.719	27.884	13	5	5
TGME49_201720-t26_1-p1	protein c9orf32, putative	3.4	42.212	13.637	3	1	1
TGME49_201760-t26_1-p1	hypothetical protein	27.7	37.305	68.225	19	6	6
TGME49_201770-t26_1-p1	cullin 3, putative	4.6	103.76	8.1614	6	3	3
TGME49_201780-t26_1-p1	microneme protein MIC2	17	82.633	72.456	88	9	9
TGME49_201790-t26_1-p1	FHA domain-containing protein	13.5	62.655	25.728	11	6	6
TGME49_201800-t26_1-p1	hypothetical protein	18.7	28.527	23.986	12	4	4
TGME49_201830-t26_1-p1	ribosomal protein L37	3.7	55.876	4.9919	1	1	1
TGME49_201840-t26_1-p1	aspartyl protease ASP1	12.1	66.901	39.577	11	4	4
TGME49_201880-t26_1-p1	hypothetical protein	14.8	15.269	4.6609	10	3	3
TGME49_202120-t26_1-p1	hypothetical protein	2.9	147.21	3.7879	4	3	3
TGME49_202170-t26_1-p1	hypothetical protein	4.8	94.06	7.1887	5	4	4
TGME49_202190-t26_1-p1	hypothetical protein	5.1	111.65	12.597	8	4	4
TGME49_202200-t26_1-p1	hypothetical protein	23	87.042	116.71	70	17	17
TGME49_202230-t26_1-p1	histone deacetylase HDAC5	5.9	154.03	44.878	9	4	4
TGME49_202250-t26_1-p1	hypothetical protein	4.1	110.73	3.7482	1	3	3
TGME49_202300-t26_1-p1	inosine triphosphate pyrophosphatase, putative	31.5	24.247	21.546	14	4	4
TGME49_202310-t26_1-p1	O-sialoglycoprotein endopeptidase	7.1	62.759	10.325	6	3	3
TGME49_202350-t26_1-p1	50S ribosomal protein L21, putative	5	77.281	26.979	7	3	3
TGME49_202360-t26_1-p1	methylase, putative	8.5	53.819	9.6741	5	3	3
TGME49_202370-t26_1-p1	T-complex protein 1, epsilon subunit (TCP-1-epsilon), putative	46.1	58.617	230.24	90	20	20
TGME49_202380-t26_1-p1	rab GDI alpha, putative	26.5	51.021	69.233	43	8	8
TGME49_202390-t26_1-p1	S15 sporozoite-expressed protein	40	61.796	98.35	52	14	14
TGME49_202420-t26_1-p1	hypothetical protein	9.2	29.642	1.9056	3	2	2
TGME49_202460-t26_1-p1	diacylglycerol kinase accessory domain (presumed) domain-containing protein	20.3	72.935	44.921	35	12	12
TGME49_202470-t26_1-p1	rRNA metabolism protein, SBDS family protein	3.4	80.57	7.7979	3	2	2
TGME49_202480-t26_1-p1	hypothetical protein	4	43.649	5.0824	2	1	1
TGME49_202500-t26_1-p1	GAPM1a	7.5	33.534	18.984	16	2	1
TGME49_202530-t26_1-p1	aspartate-tRNA ligase	26.6	86.802	110.42	77	18	18
TGME49_202540-t26_1-p1	3'5'-cyclic nucleotide phosphodiesterase domain-containing protein	4.9	182.5	11.841	11	7	7
TGME49_202550-t26_1-p1	NLI interacting factor family phosphatase	12.8	233.1	112.95	38	16	16
TGME49_202568-t26_1-p1	hypothetical protein	10.8	17.49	6.9982	1	1	1
TGME49_202572-t26_1-p1	ribophorin i protein	12.3	106.46	34.151	28	9	9
TGME49_202590-t26_1-p1	hypothetical protein	2	79.266	3.6264	1	1	1
TGME49_202620-t26_1-p1	hypothetical protein	11.5	36.092	30.031	5	2	2
TGME49_202630-t26_1-p1	ATP-dependent metallopeptidase HflB subfamily protein	20.8	128.44	103.41	56	18	18
TGME49_202640-t26_1-p1	RNA pseudouridine synthase superfamily protein	0.7	243.4	2.6243	6	2	2
TGME49_202680-t26_1-p1	peptidase M16, alpha subunit, putative	35	62.203	187.77	127	15	15
TGME49_202690-t26_1-p1	DNA-directed RNA polymerase II RPB9	15.2	28.17	17.431	8	3	3
TGME49_202740-t26_1-p1	hypothetical protein	0.9	119.36	2.5245	2	1	1
TGME49_202750-t26_1-p1	3' exoribonuclease family, domain 1 domain-containing protein	17.1	36.306	9.8179	5	3	3
TGME49_202760-t26_1-p1	hypothetical protein	27.7	38.625	50.488	26	6	6
TGME49_202770-t26_1-p1	RNA recognition motif-containing protein	23.7	55.868	123.72	41	10	10
TGME49_202780-t26_1-p1	rhoptry kinase family protein ROP25	3.9	120.37	16.163	3	3	3
TGME49_202790-t26_1-p1	dihydrouridine synthase (dus) protein	2.8	60.805	1.4897	0	1	1
TGME49_202810-t26_1-p1	TIM14	22.1	15.617	10.937	7	3	3
TGME49_202820-t26_1-p1	ubiquitin-conjugating enzyme subfamily protein	57.7	18.933	54.558	26	6	6
TGME49_202830-t26_1-p1	Elicitor-responsive protein, putative	20.3	33.033	31.431	33	5	5
TGME49_202840-t26_1-p1	FHA domain-containing protein	22.3	106.11	85.992	49	14	14
TGME49_202850-t26_1-p1	ATP-binding domain-containing protein	2.5	207.9	6.5243	9	4	4
TGME49_202870-t26_1-p1	SAP domain-containing protein	24.3	55.644	73.803	25	7	7
TGME49_202890-t26_1-p1	hypothetical protein	10.1	39.432	18.543	9	3	3
TGME49_202900-t26_1-p1	zinc finger (CCCH type) motif-containing protein	3.3	137.33	35.838	9	3	3
TGME49_202920-t26_1-p1	p-aminobenzoic acid synthase	10.5	107.11	20.635	12	7	7
TGME49_202950-t26_1-p1	hypothetical protein	17.3	151.8	85.822	41	16	16
TGME49_202960-t26_1-p1	glycine cleavage H-protein	8.4	32.453	7.7237	4	2	2
TGME49_202980-t26_1-p1	hypothetical protein	4.9	210.47	21.64	12	7	7
TGME49_203010-t26_1-p1	aurora kinase	0.2	298.19	1.4659	3	1	1
TGME49_203080-t26_1-p1	RNA recognition motif-containing protein	24.2	32.684	42.131	19	5	5
TGME49_203150-t26_1-p1	hypothetical protein	2.6	187.61	8.5088	5	4	4
TGME49_203160-t26_1-p1	hypothetical protein	8.1	74.783	15.665	7	4	4
TGME49_203170-t26_1-p1	OB-fold nucleic acid binding domain-containing protein	3.7	81.852	7.9754	6	2	2
TGME49_203220-t26_1-p1	DEAD/DEAH box helicase domain-containing protein	17.7	122.54	127.26	49	15	15
TGME49_203240-t26_1-p1	hypothetical protein	16.8	80.262	47.488	22	8	8
TGME49_203300-t26_1-p1	hypothetical protein	5.3	149.7	11.92	5	6	6
TGME49_203310-t26_1-p1	dense granule protein GRA7	21.2	25.919	58.034	25	4	4
TGME49_203320-t26_1-p1	zinc finger in N-recognin protein	4.1	573.08	73.691	28	17	17
TGME49_203370-t26_1-p1	hypothetical protein	22.7	81.061	119.11	57	14	14
TGME49_203380-t26_1-p1	DnaJ domain-containing protein	28.6	81.363	109.68	49	16	16
TGME49_203390-t26_1-p1	CRAL/TRIO domain-containing protein	25.7	50.48	57.926	24	8	8
TGME49_203400-t26_1-p1	hypothetical protein	2.9	64.619	18.255	3	1	1
TGME49_203450-t26_1-p1	DUF3228 domain-containing protein	12.7	50.685	18.239	22	4	4
TGME49_203480-t26_1-p1	hypothetical protein	9.7	145.52	35.255	17	10	10
TGME49_203490-t26_1-p1	GNL3L/Grn1 GTPase	13.7	76.488	45.976	18	6	6
TGME49_203510-t26_1-p1	zinc finger, C3HC4 type (RING finger) domain-containing protein	10.5	87.491	14.9	6	5	5
TGME49_203540-t26_1-p1	RNA binding protein, putative	20.3	118.79	91.249	40	15	15
TGME49_203600-t26_1-p1	hypothetical protein	14.1	47.214	14.383	8	3	3
TGME49_203610-t26_1-p1	3'-5' exoribonuclease csl4, putative	39.8	28.395	45.991	23	7	7
TGME49_203620-t26_1-p1	hypothetical protein	5.3	63.756	8.6643	8	3	3
TGME49_203630-t26_1-p1	ribosomal protein RPL44	9.5	12.062	4.3066	6	1	1
TGME49_203700-t26_1-p1	SFT2 family protein	9.2	29.759	11.666	2	1	1
TGME49_203710-t26_1-p1	AP2 domain transcription factor AP2VIIa-4	0.8	360.05	1.4619	1	1	1
TGME49_203730-t26_1-p1	hypothetical protein	3.1	133.26	8.8713	4	2	2
TGME49_203750-t26_1-p1	hypothetical protein	13.5	149.76	54.314	39	13	13
TGME49_203760-t26_1-p1	hypothetical protein	6.1	151.2	17.398	9	6	6
TGME49_203780-t26_1-p1	hypothetical protein	20.1	145.09	170.16	59	19	19
TGME49_203790-t26_1-p1	hypothetical protein	22.8	34.133	28.998	6	4	4
TGME49_203810-t26_1-p1	kelch repeat-containing protein	25.8	58.06	54.686	26	11	11
TGME49_203840-t26_1-p1	DEAD/DEAH box helicase domain-containing protein	0.9	196.95	4.5098	1	1	1
TGME49_203860-t26_1-p1	hypothetical protein	18.4	51.338	29.626	10	6	6
TGME49_203870-t26_1-p1	RAB43, member RAS oncogene family protein	11.6	32.236	14.766	6	2	2
TGME49_203910-t26_1-p1	TBC domain-containing protein	1.2	228.84	10.015	3	2	2
TGME49_203940-t26_1-p1	ABC1 protein	2.2	151.01	7.0641	2	2	2
TGME49_203950-t26_1-p1	Myb family DNA-binding domain-containing protein	3.3	264.43	22.007	7	5	5
TGME49_203960-t26_1-p1	hypothetical protein	4	90.663	10.615	4	2	2
TGME49_203970-t26_1-p1	dolichyl-diphosphooligosaccharide--protein glycosyltransferase	19.1	74.986	55.19	20	8	8
TGME49_203980-t26_1-p1	hypothetical protein	13.1	201.28	178.8	55	16	16
TGME49_203990-t26_1-p1	rhoptry protein ROP12	27.5	25.482	14.48	16	3	3
TGME49_204020-t26_1-p1	ribosomal protein RPL8	43.1	28.254	90.471	75	9	9
TGME49_204050-t26_1-p1	subtilisin SUB1	27.3	81.776	181.39	116	15	15
TGME49_204060-t26_1-p1	SNARE domain-containing protein	22.9	53.565	90.278	16	7	7
TGME49_204070-t26_1-p1	YT521-B family protein	1.6	54.307	2.3803	2	1	1
TGME49_204080-t26_1-p1	histidine acid phosphatase superfamily protein	5.6	143.85	24.663	10	5	5
TGME49_204100-t26_1-p1	eIF2 kinase IF2K-C	1.7	349.04	10.883	5	4	4
TGME49_204120-t26_1-p1	hypothetical protein	5.8	68.425	3.3323	6	4	4
TGME49_204130-t26_1-p1	perforin-like protein PLP1	24.6	125.5	268.94	118	19	19
TGME49_204160-t26_1-p1	GYF domain-containing protein	19.3	189.98	156.23	71	25	25
TGME49_204310-t26_1-p1	hypothetical protein	17.2	242.59	126.7	48	21	21
TGME49_204330-t26_1-p1	hypothetical protein	5.3	29.511	-2	3	1	1
TGME49_204340-t26_1-p1	hypothetical protein	17.4	97.093	63.039	30	10	10
TGME49_204370-t26_1-p1	WD-40 repeat protein	6.7	14.857	1.4921	1	1	1
TGME49_204390-t26_1-p1	hypothetical protein	24.9	39.701	35.641	9	6	6
TGME49_204400-t26_1-p1	ATPase synthase subunit alpha, putative	30.5	62.146	100.11	106	17	17
TGME49_204410-t26_1-p1	endonuclease/exonuclease/phosphatase family protein	5	121.57	12.16	10	5	5
TGME49_204480-t26_1-p1	thioredoxin domain-containing protein	16.8	72.202	63.424	34	11	11
TGME49_204530-t26_1-p1	microneme protein MIC11	14.2	22.432	5.9151	12	4	4
TGME49_204550-t26_1-p1	hypothetical protein	13.9	103.13	15.139	8	7	7
TGME49_205000-t26_1-p1	phosphoglycerate mutase family protein	2.5	74.514	2.0539	3	2	2
TGME49_205010-t26_1-p1	U2 small nuclear ribonucleoprotein family protein, putative	21.1	150.78	145.86	55	20	20
TGME49_205040-t26_1-p1	PGAP1 family protein	11.5	228.41	116	45	16	16
TGME49_205100-t26_1-p1	hypothetical protein	5.4	60.125	3.2097	3	2	2
TGME49_205120-t26_1-p1	hypothetical protein	1.7	162.02	1.3503	1	1	1
TGME49_205130-t26_1-p1	hypothetical protein	6.1	518.66	110.3	53	23	23
TGME49_205180-t26_1-p1	RNA recognition motif-containing protein	25.2	32.011	21.012	22	7	7
TGME49_205240-t26_1-p1	cleft lip and palate transmembrane protein 1 (clptm1) protein	10.7	88.328	65.197	24	7	7
TGME49_205250-t26_1-p1	rhoptry protein ROP18	22.9	62.665	70.297	29	6	6
TGME49_205290-t26_1-p1	serine/threonine specific protein phosphatase	16.6	57.918	29.835	14	6	6
TGME49_205300-t26_1-p1	hypothetical protein	1.9	75.241	2.2262	2	1	1
TGME49_205320-t26_1-p1	hypothetical protein	30.2	70.849	87.825	34	12	12
TGME49_205330-t26_1-p1	hypothetical protein	15.7	35.281	31.833	9	4	4
TGME49_205340-t26_1-p1	ribosomal protein RPS12	64.8	15.399	70.094	69	9	9
TGME49_205350-t26_1-p1	integral membrane protein, GNS1/SUR4 family protein, putative	17.6	37.794	26.186	23	4	4
TGME49_205360-t26_1-p1	hypothetical protein	6.8	293.16	43.05	28	14	14
TGME49_205380-t26_1-p1	fructose-bisphospatase I	40.5	42.245	105.2	51	13	13
TGME49_205440-t26_1-p1	CCT chaperonin gamma subunit	47.3	60.612	162.45	93	24	24
TGME49_205460-t26_1-p1	AN1 family Zinc finger domain-containing protein	16.6	23.866	6.6084	6	3	3
TGME49_205470-t26_1-p1	translation elongation factor 2 family protein, putative	52.7	106.57	323.31	371	34	34
TGME49_205500-t26_1-p1	hypothetical protein	6.8	116.86	16.704	12	6	6
TGME49_205510-t26_1-p1	nucleolar protein 5, putative	50.6	54.348	184.09	84	17	17
TGME49_205540-t26_1-p1	DEAD/DEAH box helicase domain-containing protein	13.5	116.58	61.366	20	10	10
TGME49_205550-t26_1-p1	AGC kinase	8.9	75.854	19.377	13	5	5
TGME49_205558-t26_1-p1	NAC domain-containing protein	34.4	20.507	69.634	45	5	5
TGME49_205570-t26_1-p1	hypothetical protein	24.8	68.156	89.896	38	12	12
TGME49_205580-t26_1-p1	nuclear factor NF4	35.2	51.22	83.664	35	10	10
TGME49_205640-t26_1-p1	hypothetical protein	1.1	210.4	2.897	5	2	2
TGME49_205680-t26_1-p1	hypothetical protein	4.8	79.065	45.246	15	4	4
TGME49_205690-t26_1-p1	hypothetical protein	4.6	45.023	4.8259	6	2	2
TGME49_205700-t26_1-p1	cyclophilin precursor	28.7	38.196	34.381	59	8	8
TGME49_205710-t26_1-p1	lysine-tRNA ligase	29.2	74.394	133.9	113	21	21
TGME49_205720-t26_1-p1	Adenosine/AMP deaminase domain-containing protein	12.6	41.153	16.983	6	4	4
TGME49_205730-t26_1-p1	hypothetical protein	13.2	17.362	5.5436	7	2	2
TGME49_205740-t26_1-p1	hypothetical protein	16.6	140.94	65.921	43	15	15
TGME49_206300-t26_1-p1	hypothetical protein	9.2	90.006	19.478	9	6	6
TGME49_206320-t26_1-p1	hypothetical protein	19.7	32.301	30.439	25	5	5
TGME49_206340-t26_1-p1	hypothetical protein	8.6	19.986	3.3407	3	1	1
TGME49_206450-t26_1-p1	autophagy-related cysteine peptidase atg4, putative	1.3	397.38	7.4004	5	4	4
TGME49_206470-t26_1-p1	pyruvate dehydrogenase complex subunit PDH-E3II	44.3	55.121	113.75	109	17	17
TGME49_206480-t26_1-p1	hypothetical protein	21.7	22.522	9.1016	16	4	4
TGME49_206490-t26_1-p1	ICE family protease (caspase) p20 domain-containing protein	8.1	80.267	24.271	11	4	4
TGME49_206510-t26_1-p1	toxolysin TLN4	18.6	246.74	262.54	114	31	31
TGME49_206540-t26_1-p1	hypothetical protein	4.6	131.05	12.487	11	5	5
TGME49_206580-t26_1-p1	formin FRM2	3.4	491.67	25.531	13	9	9
TGME49_206590-t26_1-p1	calcium-dependent protein kinase CDPK2A	34.9	86.377	184.73	110	22	22
TGME49_206610-t26_1-p1	pyruvate dehydrogenase complex subunit PDH-E2	37	96.878	164.24	81	25	25
TGME49_206640-t26_1-p1	hypothetical protein	1.1	144.1	4.8981	1	1	1
TGME49_206670-t26_1-p1	hypothetical protein	20.1	218.5	197.66	92	32	32
TGME49_206690-t26_1-p1	glideosome-associated protein with multiple-membrane spans GAPM2B	17.8	46.788	61.456	20	5	5
TGME49_207060-t26_1-p1	ribonucleoside-diphosphate reductase small subunit	24.3	44.585	53.824	34	8	8
TGME49_207140-t26_1-p1	SAG-related sequence SRS49B	6	38.656	16.895	5	2	2
TGME49_207170-t26_1-p1	hypothetical protein	22	15.231	17.787	30	3	3
TGME49_207240-t26_1-p1	hypothetical protein	33.3	11.948	7.8908	10	3	3
TGME49_207370-t26_1-p1	hypothetical protein	18.4	143.07	121.89	42	13	13
TGME49_207390-t26_1-p1	coatomer protein complex, gamma sub-unit, putative	25.3	56.058	49.435	23	9	9
TGME49_207400-t26_1-p1	hypothetical protein	2.8	49.517	4.8438	2	1	1
TGME49_207430-t26_1-p1	ATP-dependent RNA helicase DDX1, putative	19.9	82.791	58.186	29	11	11
TGME49_207440-t26_1-p1	ribosomal protein RPS4	37.8	35.507	72.442	84	11	11
TGME49_207450-t26_1-p1	DNA segment, Chr 10, Wayne State University 52, expressed family protein	23.1	56.365	65.751	31	8	8
TGME49_207460-t26_1-p1	Rab5B protein	38.6	24.677	40.821	20	7	7
TGME49_207590-t26_1-p1	protein phosphatase 2C domain-containing protein	4.7	57.826	8.0233	2	2	2
TGME49_207620-t26_1-p1	pyridine nucleotide-disulfide oxidoreductase domain-containing protein	42.3	71.158	225.2	123	24	24
TGME49_207640-t26_1-p1	isoleucyl-tRNA synthetase family protein	26.9	141.53	173.99	116	25	25
TGME49_207680-t26_1-p1	suppressor of kinetochore protein 1, putative	25.9	19.424	35.625	15	2	2
TGME49_207720-t26_1-p1	hypothetical protein	18.7	177.01	124.32	39	18	18
TGME49_207760-t26_1-p1	DnaJ C terminal region domain-containing protein	8.8	161.64	34.492	23	10	10
TGME49_207770-t26_1-p1	PCI domain-containing protein	34.1	55.462	176.85	54	13	13
TGME49_207830-t26_1-p1	MORN repeat-containing protein	24.3	39.833	39.163	24	7	7
TGME49_207840-t26_1-p1	ribosomal protein RPS17	27.3	15.228	19.949	16	3	3
TGME49_207900-t26_1-p1	transcription initiation factor TFIIIB	1.7	88.048	3.662	2	1	1
TGME49_207910-t26_1-p1	manganese resistance 1 protein, putative	4.4	53.442	13.422	3	1	1
TGME49_207930-t26_1-p1	phosphatidylethanolamine-binding protein	19.8	22.6	16.979	10	4	4
TGME49_207940-t26_1-p1	ribosomal protein S9, putative	5.9	55.385	3.8915	1	2	2
TGME49_207990-t26_1-p1	ribosomal RNA large subunit methyltransferase J protein	8.1	109.46	14.701	12	6	6
TGME49_208030-t26_1-p1	microneme protein MIC4	31.6	63.021	134.59	93	14	14
TGME49_208070-t26_1-p1	inositol polyphosphate kinase	1.5	306.18	5.4136	2	2	2
TGME49_208200-t26_1-p1	PHD-finger domain-containing protein	13.3	50.544	48.931	8	3	3
TGME49_208300-t26_1-p1	hypothetical protein	12.4	11.948	1.7321	1	1	1
TGME49_208320-t26_1-p1	polynucleotide kinase 3 phosphatase	15.5	77.293	45.546	19	8	8
TGME49_208350-t26_1-p1	hypothetical protein	23	40.043	50.874	17	5	5
TGME49_208360-t26_1-p1	hypothetical protein	1.3	107.3	2.1242	1	1	1
TGME49_208370-t26_1-p1	myosin heavy chain, putative	30.7	124.81	226.26	87	27	27
TGME49_208390-t26_1-p1	hypothetical protein	14.9	47.052	34.937	11	5	5
TGME49_208400-t26_1-p1	hypothetical protein	6.3	226.39	52.405	25	11	11
TGME49_208420-t26_1-p1	Sodium:neurotransmitter symporter family protein	2.2	113.41	5.2764	2	2	2
TGME49_208430-t26_1-p1	serine proteinase inhibitor PI-2, putative	8.7	27.262	3.4041	1	2	2
TGME49_208440-t26_1-p1	hypothetical protein	8.8	22.31	8.206	5	2	2
TGME49_208450-t26_1-p1	protease inhibitor PI2	30.5	35.309	80.209	32	7	7
TGME49_208490-t26_1-p1	hypothetical protein	2.1	118.28	3.3087	3	2	2
TGME49_208500-t26_1-p1	protein phosphatase 2C domain-containing protein	8.7	77.696	53.043	16	5	5
TGME49_208510-t26_1-p1	hypothetical protein	3.6	110.47	9.7394	2	2	2
TGME49_208530-t26_1-p1	nicotinate phosphoribosyltransferase	40.2	65.58	161.21	64	18	18
TGME49_208540-t26_1-p1	DEAD/DEAH box helicase domain-containing protein	7.5	114.51	16.913	8	6	6
TGME49_208560-t26_1-p1	carrier superfamily protein	13	72.367	39.866	23	9	9
TGME49_208580-t26_1-p1	DNA ligase 1, putative	4.3	145.28	14.673	8	4	4
TGME49_208590-t26_1-p1	vacuolar ATP synthase subunit 54kD, putative	30.9	53.311	75.307	39	12	12
TGME49_208710-t26_1-p1	DNA/RNA non-specific endonuclease	1.7	106.48	8.5933	4	1	1
TGME49_208740-t26_1-p1	microneme protein, putative	9.2	66.266	4.685	8	4	4
TGME49_208750-t26_1-p1	RWD domain-containing protein	22.1	27.333	33.786	14	4	4
TGME49_208780-t26_1-p1	ubiquitin-conjugating enzyme subfamily protein	40.4	23.681	21.596	20	7	7
TGME49_208790-t26_1-p1	MC family transporter, putative	31.3	33.687	63.052	29	8	8
TGME49_208800-t26_1-p1	mediator complex subunit MED18	7	33.758	3.008	4	2	2
TGME49_208830-t26_1-p1	hypothetical protein	8.5	54.771	57.408	10	3	3
TGME49_208970-t26_1-p1	RNA recognition motif-containing protein	17.3	33.732	12.524	13	5	5
TGME49_208990-t26_1-p1	hypothetical protein	7	46.078	7.5259	3	2	2
TGME49_209000-t26_1-p1	HECT-domain (ubiquitin-transferase) domain-containing protein	1	1311.2	7.7006	15	8	7
TGME49_209010-t26_1-p1	elongation factor TS protein	12.1	52.348	21.07	8	4	4
TGME49_209030-t26_1-p1	actin ACT1	52.4	41.907	212.69	308	17	17
TGME49_209060-t26_1-p1	thrombospondin type 1 domain-containing protein	12.8	93.635	41.848	19	6	6
TGME49_209080-t26_1-p1	transport protein particle (trapp) component, bet3 protein	13.1	23.765	8.5898	2	1	1
TGME49_209100-t26_1-p1	PUB domain-containing protein	27.7	68.149	141.87	47	14	14
TGME49_209108-t26_1-p1	hypothetical protein	52.2	41.013	128.92	40	11	11
TGME49_209130-t26_1-p1	regulator of chromosome condensation (RCC1) repeat-containing protein	2	101	5.2371	1	1	1
TGME49_209140-t26_1-p1	anti-silencing protein, ASF1 family protein	19.3	28.9	50.424	12	3	3
TGME49_209150-t26_1-p1	non-proton pumping type-II NADH dehydrogenase I	20.7	67.025	73.925	40	11	11
TGME49_209160-t26_1-p1	myristoyl CoA:protein N-myristoyltransferase	47.5	52.376	117.53	70	16	16
TGME49_209170-t26_1-p1	hypothetical protein	23.8	45.478	30.709	22	7	7
TGME49_209190-t26_1-p1	ABC transporter transmembrane region domain-containing protein	14.7	85.56	54.277	14	6	6
TGME49_209210-t26_1-p1	hypothetical protein	20.3	165.81	130.05	69	25	25
TGME49_209240-t26_1-p1	RNA methyltransferase	11.4	51.699	21.293	9	5	5
TGME49_209250-t26_1-p1	hypothetical protein	3.9	108.85	7.0611	1	3	3
TGME49_209260-t26_1-p1	cytochrome c oxidase subunit, putative	48.7	34.706	73.232	61	15	15
TGME49_209280-t26_1-p1	hypothetical protein	6.2	178.49	73.026	24	6	6
TGME49_209420-t26_1-p1	hypothetical protein	35.6	26.853	17.915	21	6	6
TGME49_209430-t26_1-p1	40S ribosomal protein S4, putative	23.5	21.546	6.1202	5	4	4
TGME49_209450-t26_1-p1	TLD protein	17.2	92.258	67.446	27	11	11
TGME49_209500-t26_1-p1	hypothetical protein	7.2	328.2	55.028	27	17	17
TGME49_209570-t26_1-p1	suppressor of mitotic defects protein	7.5	39.881	14.625	3	2	2
TGME49_209580-t26_1-p1	RNA methylase family UPF0020 protein	2.3	85.726	2.912	0	1	1
TGME49_209600-t26_1-p1	hypothetical protein	32.2	50.2	97.527	80	13	13
TGME49_209640-t26_1-p1	hypothetical protein	6	46.46	7.2075	2	1	1
TGME49_209680-t26_1-p1	hypothetical protein	7.6	64.384	36.648	13	4	4
TGME49_209690-t26_1-p1	small nuclear ribonucleoprotein	27.5	24.897	28.681	14	5	5
TGME49_209700-t26_1-p1	hypothetical protein	22.3	24.784	10.032	9	4	4
TGME49_209720-t26_1-p1	hypothetical protein	3.2	23.416	1.9381	3	1	1
TGME49_209800-t26_1-p1	formate/nitrite transporter protein	12.6	44.29	19.962	16	4	4
TGME49_209850-t26_1-p1	RNA recognition motif-containing protein	3.5	168.19	15.424	13	4	4
TGME49_209860-t26_1-p1	SRP40, C-terminal domain-containing protein	9.7	47.533	15.352	12	3	3
TGME49_209870-t26_1-p1	HAD hydrolase, family IIA protein	10.4	95.119	44.558	15	6	6
TGME49_209890-t26_1-p1	hypothetical protein	58.5	22.011	58.629	35	9	9
TGME49_209910-t26_1-p1	histone H2Bv	33.3	13.732	36.762	24	4	3
TGME49_209945-t26_1-p1	hypothetical protein	19	6.4815	1.7814	2	1	1
TGME49_209950-t26_1-p1	thioredoxin, putative	35.1	47.699	108.43	108	14	14
TGME49_209960-t26_1-p1	glycosyltransferase	19.6	188.85	96.289	57	23	23
TGME49_209985-t26_1-p1	cAMP-dependent protein kinase	18	61.798	49.648	30	7	7
TGME49_210360-t26_1-p1	DEAD (Asp-Glu-Ala-Asp) box polypeptide 41 family protein	18.7	73.227	33.921	17	10	10
TGME49_210370-t26_1-p1	hypothetical protein	16.9	52.432	88.122	24	5	5
TGME49_210380-t26_1-p1	hypothetical protein	16.4	70.878	18.752	9	7	7
TGME49_210390-t26_1-p1	WD domain, G-beta repeat-containing protein	18.4	57.978	40.517	14	5	5
TGME49_210440-t26_1-p1	polynucleotide adenylyltransferase	1.4	92.11	2.8658	1	1	1
TGME49_210690-t26_1-p1	ribosomal protein RPS6	13.7	28.956	30.181	30	5	5
TGME49_210700-t26_1-p1	hypothetical protein	0.7	926.53	5.5728	7	5	5
TGME49_210730-t26_1-p1	ATP-dependent hsl protease ATP-binding subunit hslU, putative	18.8	73.066	70.355	29	9	9
TGME49_210750-t26_1-p1	Ferredoxin-fold anticodon binding domain-containing protein	10.4	96.118	27.465	8	5	5
TGME49_210778-t26_1-p1	hemimethylated DNA binding domain-containing protein	27.6	68.796	54.089	24	10	10
TGME49_210790-t26_1-p1	dihydroorotate dehydrogenase reveal, putative	27.7	65.063	77.881	55	12	12
TGME49_210800-t26_1-p1	activator of hsp90 ATPase, putative	26	42.546	98.462	20	6	6
TGME49_210810-t26_1-p1	hypothetical protein	63.6	11.929	32.192	13	4	4
TGME49_210820-t26_1-p1	hypothetical protein	6.5	113.02	34.504	9	4	4
TGME49_210830-t26_1-p1	RIO1 family protein	3.3	112.73	8.2927	5	3	3
TGME49_210840-t26_1-p1	arginyl-tRNA synthetase family protein	35.6	67.018	111.24	81	19	19
TGME49_210960-t26_1-p1	replication factor C subunit 4, putative	34.8	39.372	88.879	33	10	10
TGME49_210980-t26_1-p1	alternative splicing type 3 and, putative	17	64.528	55.082	28	9	9
TGME49_211020-t26_1-p1	RNA recognition motif-containing protein	23.5	28.736	42.487	24	6	6
TGME49_211030-t26_1-p1	hypothetical protein	46.6	22.215	57.175	43	8	8
TGME49_211040-t26_1-p1	Sec61beta family protein	56.6	10.103	102.99	35	5	5
TGME49_211060-t26_1-p1	hypothetical protein	33	11.577	8.1734	5	2	2
TGME49_211090-t26_1-p1	aminotransferase, class V superfamily protein	35.9	68.283	109	50	18	18
TGME49_211150-t26_1-p1	hypothetical protein	4.1	270.82	21.12	8	6	6
TGME49_211230-t26_1-p1	eukaryotic initiation factor-2B, alpha subunit, putative	11.3	43.456	19.342	4	3	3
TGME49_211240-t26_1-p1	peptidyl-tRNA hydrolase, putative	21	21.158	24.589	11	3	3
TGME49_211250-t26_1-p1	hypothetical protein	25.8	28.568	60.582	17	4	4
TGME49_211260-t26_1-p1	rhoptry kinase family protein ROP26 (incomplete catalytic triad)	38.6	47.826	137.75	69	11	11
TGME49_211290-t26_1-p1	rhoptry protein ROP15	24.3	36.588	49.745	27	7	7
TGME49_211300-t26_1-p1	DUF74 family protein, putative	7	39.748	7.6477	6	2	2
TGME49_211330-t26_1-p1	methionine aminopeptidase	3	76.287	9.4218	5	2	2
TGME49_211340-t26_1-p1	hypothetical protein	3.3	239.96	11.329	11	6	6
TGME49_211350-t26_1-p1	CBS domain-containing protein	2.3	187.92	4.0347	4	2	2
TGME49_211390-t26_1-p1	hypothetical protein	27.9	44.044	56.653	19	7	7
TGME49_211400-t26_1-p1	DEAD/DEAH box helicase domain-containing protein	2.2	120.03	1.4973	3	3	3
TGME49_211410-t26_1-p1	translation initiation factor sui1 protein	16.6	80.58	47.267	22	8	8
TGME49_211420-t26_1-p1	RNA recognition motif-containing protein	20.5	20.398	42.403	19	2	2
TGME49_211440-t26_1-p1	hypothetical protein	1.4	182.89	8.9143	2	2	2
TGME49_211460-t26_1-p1	hypothetical protein	6.8	105.64	31.49	5	3	3
TGME49_211630-t26_1-p1	hypothetical protein	26.8	23.612	16.712	8	3	3
TGME49_211670-t26_1-p1	S1 RNA binding domain-containing protein	3.4	42.217	14.924	1	1	1
TGME49_211680-t26_1-p1	protein disulfide isomerase	43.7	52.801	154.62	140	18	18
TGME49_211690-t26_1-p1	AAA family protein	29	167.15	201.54	86	32	32
TGME49_211700-t26_1-p1	hypothetical protein	1.8	273.96	15.944	3	3	3
TGME49_211710-t26_1-p1	TB2/DP1, HVA22 family protein	18.5	19.036	38.608	10	2	2
TGME49_211720-t26_1-p1	AP2 domain transcription factor AP2IV-5	1	210.72	5.0383	2	1	1
TGME49_212090-t26_1-p1	hypothetical protein	26.6	70.184	82.79	25	11	11
TGME49_212130-t26_1-p1	phospholipase, patatin family protein	14	109.73	78.035	25	10	10
TGME49_212150-t26_1-p1	hypothetical protein	3.4	128.59	7.4324	5	3	3
TGME49_212210-t26_1-p1	hypothetical protein	21.8	28.897	49.654	12	3	3
TGME49_212220-t26_1-p1	hypothetical protein	9.5	107.98	27.813	19	8	8
TGME49_212250-t26_1-p1	XPG N-terminal domain-containing protein	27.6	86.944	103.85	60	16	16
TGME49_212260-t26_1-p1	Sjogren's syndrome/scleroderma autoantigen 1 (Autoantigen p27) protein	31.1	37.895	99.438	34	7	7
TGME49_212270-t26_1-p1	hypothetical protein	18.9	40.843	23.557	15	6	6
TGME49_212290-t26_1-p1	ribosomal protein RPS19	17.9	34.992	37.174	28	4	4
TGME49_212300-t26_1-p1	hypothetical protein	40.6	75.642	189.32	77	20	20
TGME49_212410-t26_1-p1	dense granule protein GRA11	4.5	80.09	1.661	2	2	2
TGME49_212820-t26_1-p1	ubiquitin family protein	20.2	119	135.86	49	16	16
TGME49_212840-t26_1-p1	HIT zinc finger protein	13.4	64.549	16.959	6	5	5
TGME49_212860-t26_1-p1	hypothetical protein	4.6	107.7	5.7175	4	3	3
TGME49_212880-t26_1-p1	surface antigen repeat-containing protein	0.2	761.94	3.8939	4	2	2
TGME49_212930-t26_1-p1	NifU family domain-containing protein	11.6	40.509	31.59	17	4	4
TGME49_212950-t26_1-p1	ADP-ribosylation factor family protein 2, putative	5.9	21.033	4.6011	3	1	1
TGME49_212960-t26_1-p1	hypothetical protein	27.6	47.54	125.35	23	7	7
TGME49_212980-t26_1-p1	hypothetical protein	13.1	75.774	60.63	12	6	6
TGME49_212990-t26_1-p1	hypothetical protein	5.5	113.73	8.0292	7	5	5
TGME49_213000-t26_1-p1	replication factor C, subunit 5, putative	32	41.233	83.542	33	9	9
TGME49_213010-t26_1-p1	hypothetical protein	10.2	114.88	33.436	15	8	8
TGME49_213030-t26_1-p1	hypothetical protein	14.9	35.155	19.943	10	3	3
TGME49_213040-t26_1-p1	hypothetical protein	2.9	197.07	6.5544	2	3	3
TGME49_213050-t26_1-p1	hypothetical protein	6.2	21.191	6.5779	1	1	1
TGME49_213060-t26_1-p1	WD domain, G-beta repeat-containing protein	4.1	328.24	38.22	15	8	8
TGME49_213067-t26_1-p1	hypothetical protein	16.6	50.138	13.204	14	6	6
TGME49_213069-t26_1-p1	hypothetical protein	10	12.732	3.3127	2	1	1
TGME49_213072-t26_1-p1	Sec1 family protein	15.7	114.85	84.389	26	10	10
TGME49_213280-t26_1-p1	SAG-related sequence SRS25	17.3	20.79	17.734	20	2	2
TGME49_213300-t26_1-p1	hypothetical protein	3.2	538.7	32.135	18	15	15
TGME49_213310-t26_1-p1	hypothetical protein	6.2	170.25	16.717	15	7	7
TGME49_213350-t26_1-p1	ribosomal protein RPS15	36	17.157	73.27	35	4	4
TGME49_213392-t26_1-p1	surface antigen repeat-containing protein	14.2	253.28	198.48	53	22	22
TGME49_213410-t26_1-p1	small nuclear ribonucleoprotein f (snrnp-f), putative	10.3	10.069	3.9312	3	1	1
TGME49_213420-t26_1-p1	RAP domain-containing protein	8.3	78.561	3.7757	2	3	3
TGME49_213520-t26_1-p1	peptidase M20D, amidohydrolase	39.9	55.116	124.12	35	12	12
TGME49_213550-t26_1-p1	DHHC zinc finger domain-containing protein	2.4	146.32	17.315	4	2	2
TGME49_213610-t26_1-p1	hypothetical protein	4.9	111.47	9.3122	9	5	5
TGME49_213650-t26_1-p1	ATP-binding domain 1 family protein	13.4	38.281	14.212	7	3	3
TGME49_213670-t26_1-p1	hypothetical protein	19.4	85.192	63.599	33	10	10
TGME49_213680-t26_1-p1	MmgE/PrpD family protein	23.2	57.155	37.213	14	8	8
TGME49_213690-t26_1-p1	ring box protein 1 family protein	10.9	13.937	8.1706	3	1	1
TGME49_213730-t26_1-p1	lanthionine synthetase C family protein	23.6	46.4	40.274	35	9	9
TGME49_213740-t26_1-p1	hypothetical protein	10.8	91.857	21.558	15	7	7
TGME49_213770-t26_1-p1	Superkiller viralicidic activity 2 family 2, putative	21.6	135.03	122.26	53	20	20
TGME49_213790-t26_1-p1	hypothetical protein	4	190.49	16.123	10	6	6
TGME49_213800-t26_1-p1	protein phosphatase 2b regulatory subunit, putative	45.8	19.994	49.918	16	5	5
TGME49_213830-t26_1-p1	Ufm1-conjugating enzyme 1, putative	15.9	17.889	14.386	8	2	2
TGME49_213870-t26_1-p1	UBA/TS-N domain-containing protein	23.2	117.18	142.67	68	17	17
TGME49_213890-t26_1-p1	Myb family DNA-binding domain-containing protein	8.3	118.16	40.42	19	7	7
TGME49_213900-t26_1-p1	regulator of chromosome condensation RCC1	14.5	122.6	164.03	39	12	12
TGME49_213910-t26_1-p1	hypothetical protein	26.8	43.684	27.243	16	8	8
TGME49_213940-t26_1-p1	CHCH domain-containing protein	36.2	14.897	68.266	19	4	4
TGME49_214080-t26_1-p1	toxofilin	21.8	26.788	34.271	27	5	4
TGME49_214090-t26_1-p1	signal peptidase	22.2	203.48	244.56	91	30	30
TGME49_214110-t26_1-p1	protein yipf5, putative	22	53.236	45.228	20	8	8
TGME49_214140-t26_1-p1	hypothetical protein	3.5	205.05	9.7344	10	6	6
TGME49_214150-t26_1-p1	mitochondrial inner membrane translocase subunit TIM17, putative	23.9	19.551	13.379	10	3	3
TGME49_214170-t26_1-p1	hypothetical protein	3.8	117.95	18.017	6	3	3
TGME49_214180-t26_1-p1	ENTH domain-containing protein	18.5	65.927	78.781	26	10	10
TGME49_214200-t26_1-p1	WD domain, G-beta repeat-containing protein	23.4	150.52	98.027	59	25	25
TGME49_214210-t26_1-p1	rRNA pseudouridine synthase	34.3	56.744	157.79	51	12	12
TGME49_214220-t26_1-p1	hypothetical protein	4.2	23.369	2.344	6	1	1
TGME49_214230-t26_1-p1	Dopey, N-terminal domain-containing protein	1.9	333.94	39.341	7	3	3
TGME49_214240-t26_1-p1	bromodomain-containing protein	4.2	320.58	48.651	22	10	10
TGME49_214250-t26_1-p1	hypothetical protein	30	9.4449	10.895	3	1	1
TGME49_214260-t26_1-p1	alpha-glucan water dikinase 1, putative	23.8	191.68	207.05	87	28	28
TGME49_214270-t26_1-p1	translation initiation factor IF-2, putative	13	126.07	87.173	43	12	12
TGME49_214290-t26_1-p1	DJ-1 family protein	41	27.938	47.402	44	7	7
TGME49_214320-t26_1-p1	facilitative glucose transporter GT1	11.1	61.687	28.46	25	6	6
TGME49_214340-t26_1-p1	hypothetical protein	15.6	36.564	15.816	14	4	4
TGME49_214350-t26_1-p1	GTP-binding protein, putative	40.4	44.547	110.01	64	13	13
TGME49_214410-t26_1-p1	hypothetical protein	14.4	62.643	20.21	13	4	4
TGME49_214440-t26_1-p1	4'-phosphopantetheinyl transferase superfamily protein	33	48.506	102.56	41	12	12
TGME49_214470-t26_1-p1	Ulp1 protease family, C-terminal catalytic domain-containing protein	5.1	85.26	11.619	4	4	4
TGME49_214490-t26_1-p1	peptidase M16 inactive domain-containing protein	30.5	148.87	267.35	114	30	30
TGME49_214500-t26_1-p1	ankyrin repeat-containing protein	17.6	49.256	42.726	22	7	7
TGME49_214520-t26_1-p1	general transcription factor IIH polypeptide 4 GTF2H4	4.6	92.537	12.221	8	4	4
TGME49_214530-t26_1-p1	DnaJ domain-containing protein	6.5	82.209	20.862	8	4	4
TGME49_214575-t26_1-p1	hypothetical protein	26.1	10.282	30.692	13	2	2
TGME49_214590-t26_1-p1	micro-fibrillar-associated protein 1	9.6	51.964	15.169	13	4	4
TGME49_214600-t26_1-p1	hypothetical protein	6.2	433.99	66.039	29	18	18
TGME49_214610-t26_1-p1	hypothetical protein	3.7	354.77	33.677	12	8	8
TGME49_214620-t26_1-p1	hypoxia- inducible factor prolyl hydroxylase (phd2), putative	7.6	64.159	9.8915	11	4	4
TGME49_214740-t26_1-p1	hypothetical protein	3.8	165.92	3.7682	5	3	3
TGME49_214750-t26_1-p1	hypothetical protein	15.1	119.98	50.427	38	16	16
TGME49_214760-t26_1-p1	erythronate-4-phosphate dehydrogenase domain-containing protein	23.6	42.223	24.863	28	7	7
TGME49_214770-t26_1-p1	small GTP binding protein rab1a, putative	55	22.88	54.625	47	10	9
TGME49_214780-t26_1-p1	hydrolase, NUDIX family protein	9.1	25.262	3.3789	6	2	2
TGME49_214790-t26_1-p1	glycoprotein	18	31.444	39.588	33	5	5
TGME49_214810-t26_1-p1	hypothetical protein	11.5	33.492	41.27	6	2	2
TGME49_214820-t26_1-p1	G-patch domain-containing protein	1.5	49.582	1.898	3	1	1
TGME49_214830-t26_1-p1	hypothetical protein	4.6	163.97	13.965	6	6	6
TGME49_214840-t26_1-p1	AP2 domain transcription factor AP2X-7	26.9	184.05	233.14	81	27	27
TGME49_214870-t26_1-p1	ribosomal protein L9, N-terminal domain-containing protein	3	53.95	2.0061	3	1	1
TGME49_214880-t26_1-p1	hypothetical protein	20.7	98.373	74.06	36	13	13
TGME49_214930-t26_1-p1	hypothetical protein	60.9	15.147	95.63	31	6	6
TGME49_214940-t26_1-p1	MIC2-associated protein M2AP	31.8	34.552	123.96	38	6	6
TGME49_214960-t26_1-p1	AP2 domain transcription factor AP2X-8	1.3	399.15	12.21	5	3	3
TGME49_214970-t26_1-p1	DNA replication licensing factor, putative	16.8	117.24	84.286	34	15	15
TGME49_214980-t26_1-p1	hypothetical protein	2.9	117.12	6.8331	2	2	2
TGME49_214990-t26_1-p1	hypothetical protein	4.2	355.59	29.836	8	8	8
TGME49_215010-t26_1-p1	hypothetical protein	7.8	97.321	18.495	11	4	4
TGME49_215020-t26_1-p1	hypothetical protein	12.5	59.367	18.527	6	6	6
TGME49_215040-t26_1-p1	HEAT repeat-containing protein	19.6	181.97	137.54	70	27	27
TGME49_215060-t26_1-p1	small GTP-binding protein sar1, putative	31.8	22.138	38.872	22	4	4
TGME49_215090-t26_1-p1	ATP binding protein, putative	16.5	34.674	11.791	6	3	3
TGME49_215130-t26_1-p1	adaptor-related protein complex 3, sigma 2 subunit	12.7	18.004	11.685	3	1	1
TGME49_215150-t26_1-p1	AP2 domain transcription factor AP2X-9	2.5	191.96	7.4771	4	3	3
TGME49_215170-t26_1-p1	serine/threonine-protein phosphatase 2A catalytic subunit beta isoform, putative	7.2	60.376	4.9353	1	3	3
TGME49_215220-t26_1-p1	hypothetical protein	24.6	68.629	57.181	29	8	8
TGME49_215230-t26_1-p1	RNA recognition motif-containing protein	16.5	80.732	55.942	23	9	9
TGME49_215250-t26_1-p1	thiamin pyrophosphokinase, catalytic domain-containing protein	4.2	89.033	6.5787	3	2	2
TGME49_215260-t26_1-p1	carbamoylphosphate synthetase	36.1	187.04	272.06	169	49	49
TGME49_215280-t26_1-p1	succinate dehydrogenase [ubiquinone] iron-sulfur protein	23.7	38.61	24.042	34	9	9
TGME49_215290-t26_1-p1	saccharopine dehydrogenase domain-containing protein	34.5	48.117	62.11	23	9	9
TGME49_215300-t26_1-p1	hypothetical protein	7.5	65.478	10.819	9	3	3
TGME49_215350-t26_1-p1	hypothetical protein	29.7	16.142	31.045	16	4	4
TGME49_215360-t26_1-p1	hypothetical protein	7.2	43.321	17.621	3	2	2
TGME49_215380-t26_1-p1	hypothetical protein	10.9	85.292	44.087	11	5	5
TGME49_215420-t26_1-p1	SNARE protein	32.6	26.152	66.406	15	5	5
TGME49_215430-t26_1-p1	hypothetical protein	34.8	27.554	77.544	28	8	8
TGME49_215440-t26_1-p1	WWE domain-containing protein	7.7	81.453	29.686	8	4	4
TGME49_215460-t26_1-p1	ribosomal protein RPS24	21	30.375	43.248	25	6	6
TGME49_215470-t26_1-p1	ribosomal protein RPL10A	37.8	24.603	44.719	52	9	9
TGME49_215490-t26_1-p1	transporter, major facilitator family protein	9	58.122	13.922	10	4	4
TGME49_215560-t26_1-p1	histone arginine methyltransferase PRMT5	21.3	107.09	76.869	45	15	15
TGME49_215590-t26_1-p1	flavoprotein subunit of succinate dehydrogenase	50.8	72.751	300.98	134	26	26
TGME49_215600-t26_1-p1	hypothetical protein	5.7	34.4	4.8791	4	2	2
TGME49_215680-t26_1-p1	SAG-related sequence SRS18	8.7	28.988	4.5092	7	2	2
TGME49_215700-t26_1-p1	phosphatidylinositol 3- and 4-kinase	2.4	316.9	24.898	6	4	4
TGME49_215710-t26_1-p1	hypothetical protein	2.6	89.107	2.4131	3	2	2
TGME49_215730-t26_1-p1	Gas41, putative	17.8	54.701	39.216	13	5	5
TGME49_215740-t26_1-p1	notchless, putative	25.8	57.709	50.372	30	10	10
TGME49_215750-t26_1-p1	cytidine and deoxycytidylate deaminase zinc-binding region domain-containing protein	1.7	74.899	2.292	3	1	1
TGME49_215775-t26_1-p1	rhoptry protein ROP8	15.8	65.912	62.182	56	9	5
TGME49_215785-t26_1-p1	rhoptry protein ROP2A	27.9	49.154	59.039	7	8	4
TGME49_215890-t26_1-p1	hypothetical protein	6.7	155.06	7.9313	7	6	6
TGME49_215910-t26_1-p1	hypothetical protein	14.6	327.98	133.1	68	31	31
TGME49_215920-t26_1-p1	hypothetical protein	7.3	39.564	7.8141	4	2	2
TGME49_215940-t26_1-p1	Acetyl-coenzyme A transporter, putative	2.1	65.463	5.6881	3	1	1
TGME49_215950-t26_1-p1	hypothetical protein	4.3	168.63	33.903	5	3	3
TGME49_215980-t26_1-p1	hypothetical protein	29.5	24.466	26.619	26	6	6
TGME49_216000-t26_1-p1	alveolin domain containing intermediate filament IMC3	28.3	57.999	116.66	60	10	10
TGME49_216020-t26_1-p1	peptidase family c78 protein	18.2	91.764	64.957	38	11	11
TGME49_216030-t26_1-p1	hypothetical protein	7.8	143.3	37.357	11	7	7
TGME49_216040-t26_1-p1	30S ribosomal protein S15, putative	2.8	44.727	3.3081	1	1	1
TGME49_216050-t26_1-p1	tetratricopeptide repeat-containing protein	25.9	59.518	72.137	27	8	8
TGME49_216060-t26_1-p1	hypothetical protein	19.1	84.385	115.66	43	11	11
TGME49_216080-t26_1-p1	apical complex lysine methyltransferase	13.1	79.432	55.594	15	6	6
TGME49_216120-t26_1-p1	hypothetical protein	20.9	90.314	59.549	29	11	11
TGME49_216130-t26_1-p1	ubiquitin conjugating enzyme E2, putative	17.6	24.616	20.583	7	2	2
TGME49_216170-t26_1-p1	SufS subfamily cysteine desulfurase	1.9	82.053	3.7626	1	1	1
TGME49_216180-t26_1-p1	hypothetical protein	14.3	16.441	9.9898	21	2	2
TGME49_216210-t26_1-p1	hypothetical protein	4.3	603.66	80.861	32	18	18
TGME49_216220-t26_1-p1	AP2 domain transcription factor AP2XI-5	10.9	89.485	78.975	17	5	5
TGME49_216260-t26_1-p1	eukaryotic initiation factor-2B, gamma subunit, putative	45	58.016	136.96	64	19	19
TGME49_216410-t26_1-p1	hypothetical protein	30.3	21.226	24.656	11	5	5
TGME49_216450-t26_1-p1	peptidase, T1 family protein	51.9	27.939	75.24	47	10	10
TGME49_216480-t26_1-p1	NMD3 family protein	11.8	87.416	23.443	16	8	8
TGME49_216510-t26_1-p1	thioredoxin, putative	22.2	78.649	148.28	28	9	9
TGME49_216530-t26_1-p1	ribosome recycling factor protein	7.9	51.076	18.389	7	3	3
TGME49_216540-t26_1-p1	dolichyl-phosphate beta-glucosyltransferase	3.4	75.838	7.2585	4	2	2
TGME49_216560-t26_1-p1	methyltransferase domain-containing protein	5.5	58.65	9.0024	6	2	2
TGME49_216580-t26_1-p1	hypothetical protein	12.1	130.38	39.232	19	9	9
TGME49_216590-t26_1-p1	HEAT repeat-containing protein	24.2	111.19	128.89	69	16	16
TGME49_216600-t26_1-p1	exonuclease III APE	20.6	67.769	45.345	27	9	9
TGME49_216620-t26_1-p1	EF hand domain-containing protein	15.5	411.98	262.47	103	42	42
TGME49_216650-t26_1-p1	S15 sporozoite-expressed protein	22	48.987	63.493	44	12	12
TGME49_216660-t26_1-p1	hypothetical protein	14.8	48.991	11.84	10	5	5
TGME49_216670-t26_1-p1	FUSE-binding protein 2 / KH-type splicing regulatory protein	39.7	100.09	310.91	127	29	29
TGME49_216680-t26_1-p1	ankyrin repeat-containing protein	26.4	44.597	40.024	16	8	8
TGME49_216720-t26_1-p1	hypothetical protein	26.8	20.037	11.4	9	4	4
TGME49_216730-t26_1-p1	MCM2/3/5 family protein	24.7	113.22	113.75	53	20	20
TGME49_216750-t26_1-p1	Paf1/RNA polymerase II complex component LEO1	6.4	42.58	4.5611	3	2	2
TGME49_216790-t26_1-p1	ATP-binding cassette sub-family E member 1, putative	41.1	69.219	211.62	80	21	21
TGME49_216810-t26_1-p1	5'-nucleotidase, C-terminal domain-containing protein	33.7	78.347	102.02	56	18	18
TGME49_216820-t26_1-p1	transporter, major facilitator family protein	2.1	60.523	3.8841	3	1	1
TGME49_216860-t26_1-p1	DEAD (Asp-Glu-Ala-Asp) box polypeptide DDX39	48.6	49.113	157.32	109	14	14
TGME49_216870-t26_1-p1	DNA excision repair helicase	4.5	119.38	8.8892	5	3	3
TGME49_216880-t26_1-p1	guanine nucleotide-binding protein	80.1	35.147	317.01	128	17	17
TGME49_216900-t26_1-p1	cytokine induced apoptosis inhibitor 1 family protein	30.2	47.562	59.873	26	8	8
TGME49_216930-t26_1-p1	cholinephosphate cytidylyltransferase	31	37.688	20.825	14	7	7
TGME49_216960-t26_1-p1	elongation factor Tu GTP binding domain-containing protein	12.3	92.103	44.98	16	7	7
TGME49_217000-t26_1-p1	hypothetical protein	11.1	75.849	22.889	14	5	5
TGME49_217010-t26_1-p1	hypothetical protein	14.3	64.342	43.209	11	4	4
TGME49_217020-t26_1-p1	ATPase, AFG1 family protein	20.2	79.779	51.043	23	10	10
TGME49_217050-t26_1-p1	ADA2-A transcriptional co-activator SAGA component	15.7	126.32	55.028	24	11	11
TGME49_217220-t26_1-p1	zinc finger, C3HC4 type (RING finger) domain-containing protein	11.8	115.47	48.528	20	10	10
TGME49_217350-t26_1-p1	methyltransferase MTA70, putative	14.5	87.997	54.693	16	9	9
TGME49_217430-t26_1-p1	protease inhibitor PI1	25.1	47.782	49.865	31	9	9
TGME49_217440-t26_1-p1	HCNGP family protein	7.5	51.253	2.3273	3	2	2
TGME49_217460-t26_1-p1	glutaminyl-tRNA synthetase (GlnRS)	45.8	95.526	272.94	158	28	28
TGME49_217480-t26_1-p1	hypothetical protein	12.9	174.62	62.44	28	15	15
TGME49_217510-t26_1-p1	hypothetical protein	69.2	42.13	115.54	63	15	15
TGME49_217530-t26_1-p1	hypothetical protein	19.4	63.767	52.171	32	11	11
TGME49_217540-t26_1-p1	RNA recognition motif-containing protein	39.9	38.104	100.11	62	11	11
TGME49_217550-t26_1-p1	hypothetical protein	11.2	24.743	4.0458	1	2	2
TGME49_217560-t26_1-p1	DNA-directed RNA polymerase II RPB10	26.4	8.539	2.9537	4	2	2
TGME49_217570-t26_1-p1	ribosomal protein RPS27	5.3	16.954	2.3793	3	1	1
TGME49_217580-t26_1-p1	DNA-directed RNA polymerase III RPC6	5.5	35.622	4.8028	3	1	1
TGME49_217600-t26_1-p1	calcium-dependent protein kinase CDPK9	28.5	75.6	75.096	49	16	16
TGME49_217640-t26_1-p1	hypothetical protein	7.7	13.662	2.3374	1	1	1
TGME49_217680-t26_1-p1	hypothetical protein	23.9	246.14	321.74	114	34	34
TGME49_217688-t26_1-p1	hypothetical protein	1	85.28	2.266	1	1	1
TGME49_217740-t26_1-p1	3-ketoacyl-(acyl-carrier-protein) reductase	30.6	39.04	83.103	29	6	6
TGME49_217770-t26_1-p1	hypothetical protein	1.2	165.16	2.1306	0	1	1
TGME49_217780-t26_1-p1	Sec20 protein	5.1	86.249	18.205	4	2	2
TGME49_217820-t26_1-p1	PCI domain-containing protein	42.5	51.722	204.58	61	13	13
TGME49_217830-t26_1-p1	hypothetical protein	0.7	203.24	2.8523	3	1	1
TGME49_217870-t26_1-p1	DHHC zinc finger domain-containing protein	13.5	47.156	24.453	10	4	4
TGME49_217890-t26_1-p1	alkyl hydroperoxide reductase/ Thiol specific antioxidant/ Mal allergen, putative	54.6	21.722	140.37	109	8	8
TGME49_217900-t26_1-p1	hypothetical protein	38.5	20.699	43.433	25	6	6
TGME49_217910-t26_1-p1	DNA polymerase (pol2) superfamily protein	1.2	223.4	2.12	2	1	1
TGME49_218070-t26_1-p1	hypothetical protein	10.5	186.09	48.005	23	11	11
TGME49_218200-t26_1-p1	UDP-sugar pyrophospharylase	10.3	67.851	16.75	9	5	5
TGME49_218220-t26_1-p1	cell-cycle-associated protein kinase CDK, putative	36.7	34.285	42.921	28	8	7
TGME49_218240-t26_1-p1	hypothetical protein	13.2	132.28	77.243	34	14	14
TGME49_218250-t26_1-p1	TAP42 family protein	25.4	56.861	58.824	28	8	8
TGME49_218270-t26_1-p1	hypothetical protein	6.1	39.047	4.9977	9	2	2
TGME49_218280-t26_1-p1	eukaryotic porin, putative	27.3	50.57	69.437	40	9	9
TGME49_218300-t26_1-p1	zinc finger (CCCH type) motif-containing protein	9.7	124.07	52.741	24	10	10
TGME49_218358-t26_1-p1	zinc knuckle domain-containing protein	20.4	48.542	28.678	6	5	5
TGME49_218370-t26_1-p1	hypothetical protein	6.9	34.205	6.2673	2	1	1
TGME49_218410-t26_1-p1	ribosomal protein RPP0	50.3	34.157	98.288	69	11	11
TGME49_218420-t26_1-p1	WD domain, G-beta repeat-containing protein	33.9	62.557	97.758	48	14	14
TGME49_218520-t26_1-p1	microneme protein MIC6	10.9	36.669	27.021	17	3	3
TGME49_218530-t26_1-p1	proteasome-interacting thioredoxin domain-containing protein	22.6	38.082	29.369	19	4	4
TGME49_218540-t26_1-p1	peptidase S15, putative	30.6	45.091	66.972	25	6	6
TGME49_218570-t26_1-p1	Nin one binding (NOB1) Zn-ribbon family protein	5.4	61.202	4.8602	2	2	2
TGME49_218580-t26_1-p1	RNA methyltransferase, TrmH family protein	3.3	310.82	25.505	14	7	7
TGME49_218590-t26_1-p1	protein phosphatase 2C domain-containing protein	18.1	97.636	65.115	26	11	11
TGME49_218600-t26_1-p1	RNA recognition motif-containing protein	13.3	83.928	33.532	23	9	9
TGME49_218610-t26_1-p1	ATPase (DUF699) protein	21.3	136.21	58.439	43	16	16
TGME49_218720-t26_1-p1	calcium-dependent protein kinase CDPK6	9.7	160.93	40.965	27	10	10
TGME49_218730-t26_1-p1	hypothetical protein	8.6	27.496	8.9361	4	2	2
TGME49_218740-t26_1-p1	membrane protein, putative	4.9	20.309	2.8484	1	1	1
TGME49_218760-t26_1-p1	SNAP protein (soluble N-ethylmaleimide-sensitive factor Attachment Protein), putative	28.9	35.808	80.626	19	5	5
TGME49_218780-t26_1-p1	phosphoserine aminotransferase, putative	33.1	52.754	131.95	53	10	10
TGME49_218800-t26_1-p1	hypothetical protein	2.1	128.83	3.5884	4	2	2
TGME49_218810-t26_1-p1	histidyl-tRNA synthetase	39.9	24.878	26.665	14	5	5
TGME49_218820-t26_1-p1	alba 2	58.1	15.391	62.876	30	6	6
TGME49_218830-t26_1-p1	hypothetical protein	9.9	131.43	67.782	16	8	8
TGME49_218840-t26_1-p1	mutS domain protein	4.2	234.15	26.107	10	6	6
TGME49_218920-t26_1-p1	proteasome subunit beta type, putative	44	33.757	78.591	47	10	10
TGME49_218940-t26_1-p1	hypothetical protein	16.3	35.121	52.242	18	4	4
TGME49_218950-t26_1-p1	hypothetical protein	7.6	126.59	17.188	9	7	7
TGME49_218960-t26_1-p1	AP2 domain transcription factor AP2XII-1	16.4	247.7	137.56	64	26	26
TGME49_219080-t26_1-p1	edge expressed protein, putative	19.5	35.403	23.492	15	5	5
TGME49_219120-t26_1-p1	zinc finger (CCCH type) motif-containing protein	6.4	116.06	13.452	4	5	5
TGME49_219130-t26_1-p1	NADPH-glutathione reductase	25.8	68.586	26.913	18	10	10
TGME49_219140-t26_1-p1	EF-1 guanine nucleotide exchange domain-containing protein	34.8	20.734	33.914	27	5	5
TGME49_219150-t26_1-p1	zinc finger, zz type domain-containing protein	8.9	96.009	51.014	18	6	6
TGME49_219170-t26_1-p1	hypothetical protein	6.6	33.334	4.8972	6	2	2
TGME49_219190-t26_1-p1	nuclear movement protein domain containing protein	29.3	30.098	33.847	13	5	5
TGME49_219200-t26_1-p1	DEAD/DEAH box RNA helicase family protein	10.9	107.35	35.356	15	8	8
TGME49_219210-t26_1-p1	ankyrin repeat-containing protein	23.5	30.785	51.854	17	4	4
TGME49_219240-t26_1-p1	Peptidyl-tRNA hydrolase PTH2 domain-containing protein	7.1	29.069	6.7199	5	1	1
TGME49_219250-t26_1-p1	acetyltransferase, GNAT family protein	19.8	89.517	75.944	31	9	9
TGME49_219270-t26_1-p1	multi-pass transmembrane protein	22.6	43.033	31.44	38	4	4
TGME49_219280-t26_1-p1	actin like protein ALP1	22.5	46.086	54.05	43	9	9
TGME49_219290-t26_1-p1	F-actin-capping protein subunit beta, putative	13.7	36.258	16.847	6	3	3
TGME49_219300-t26_1-p1	ran binding protein	18.5	38.513	10.782	8	3	3
TGME49_219310-t26_1-p1	DnaK family protein	45	90.142	323.31	151	27	27
TGME49_219320-t26_1-p1	acid phosphatase GAP50	34.1	46.606	110.89	80	14	14
TGME49_219440-t26_1-p1	hypothetical protein	11	181.4	60.342	26	14	14
TGME49_219460-t26_1-p1	hypothetical protein	9.7	136.33	56.287	24	8	8
TGME49_219520-t26_1-p1	histone arginine methyltransferase PRMT1	38.3	44.029	84.366	44	11	11
TGME49_219540-t26_1-p1	cytosolic tRNA-Ala synthetase	30.4	139.51	252.29	190	32	32
TGME49_219550-t26_1-p1	dihydrolipoyllysine-residue succinyltransferase component of oxoglutarate dehydrogenase	29.8	50.125	72.196	39	11	11
TGME49_219590-t26_1-p1	RuvB family 1 protein	28.9	52.949	117.19	49	11	11
TGME49_219600-t26_1-p1	hypothetical protein	3.7	95.305	10.757	6	2	2
TGME49_219630-t26_1-p1	flavodoxin domain-containing protein	13.5	103.99	53.36	34	12	12
TGME49_219682-t26_1-p1	pyruvate dehydrogenase kinase, putative	14.6	82.161	22.719	22	9	9
TGME49_219690-t26_1-p1	hypothetical protein	4.8	23.379	2.3788	3	1	1
TGME49_219700-t26_1-p1	DNA replication licensing factor MCM4, putative	28.4	111.89	150.05	56	18	18
TGME49_219710-t26_1-p1	hypothetical protein	19.3	200.02	193.82	68	26	26
TGME49_219720-t26_1-p1	Ras-related protein Rab-5C, putative	31.3	25.801	30.287	15	5	4
TGME49_219738-t26_1-p1	hypothetical protein	2.2	273.28	5.6997	5	4	4
TGME49_219750-t26_1-p1	cytochrome c, putative	27	12.453	17.766	12	4	4
TGME49_219760-t26_1-p1	N-acetyltransferase family protein	11.8	24.641	5.8345	3	2	2
TGME49_219790-t26_1-p1	pre-mRNA processing factor PRP3	17.4	76.833	42.06	30	11	11
TGME49_219800-t26_1-p1	vacuolar ATP synthase subunit b, putative	51.9	56.614	251.42	101	18	18
TGME49_219810-t26_1-p1	hypothetical protein	16.8	106.33	67.073	27	11	11
TGME49_219850-t26_1-p1	prolyl-tRNA synthetase (ProRS)	40.5	93.478	285.75	189	27	27
TGME49_219860-t26_1-p1	replication licensing factor, putative	32	108.25	164.05	69	23	23
TGME49_220090-t26_1-p1	hypothetical protein	28.9	28.05	48.407	18	6	6
TGME49_220100-t26_1-p1	phosphoribosylpyrophosphate synthetase	21.2	61.019	83.025	54	11	11
TGME49_220110-t26_1-p1	hypothetical protein	0.4	270.23	1.8235	1	1	1
TGME49_220140-t26_1-p1	EF hand domain-containing protein	13.9	25.964	15.627	6	3	3
TGME49_220160-t26_1-p1	WD domain-containing protein	4.9	59.412	7.7016	6	2	2
TGME49_220190-t26_1-p1	hypothetical protein	8.6	60.949	18.956	11	4	4
TGME49_220212-t26_1-p1	pseudouridine synthase	4.6	57.478	7.4779	4	2	2
TGME49_220230-t26_1-p1	leucine rich repeat-containing protein	7.4	128.83	43.694	12	6	6
TGME49_220240-t26_1-p1	hypothetical protein	4.4	54.102	14.946	9	2	2
TGME49_220250-t26_1-p1	Nucleotide-sensitive chloride conductance regulator (ICln) protein	19.9	22.208	29.937	8	3	3
TGME49_220260-t26_1-p1	hypothetical protein	14.9	63.403	39.402	23	7	7
TGME49_220270-t26_1-p1	alveolin domain containing intermediate filament IMC6	33.3	48.634	158.69	72	12	12
TGME49_220350-t26_1-p1	tRNA ligases class II (D, K and N) domain-containing protein	5.6	127.45	17.705	5	4	4
TGME49_220360-t26_1-p1	FAD binding domain-containing protein	8.1	148.57	19.627	19	10	10
TGME49_220390-t26_1-p1	hypothetical protein	11.3	29.294	6.3004	7	3	3
TGME49_220400-t26_1-p1	actin depolymerizing factor ADF	13.6	12.922	3.4111	13	2	2
TGME49_220430-t26_1-p1	hypothetical protein	0.7	170.93	2.6288	3	1	1
TGME49_220450-t26_1-p1	ribonuclease HI protein	4.4	70.926	4.8169	6	3	3
TGME49_220490-t26_1-p1	pre-rRNA-processing protein PNO1, putative	18	32.824	11.187	8	5	5
TGME49_220500-t26_1-p1	UBX domain-containing protein	22.7	43.078	68.147	31	8	8
TGME49_220510-t26_1-p1	hypothetical protein	19.9	65.806	116.92	31	10	10
TGME49_220570-t26_1-p1	hypothetical protein	10.9	76.276	21.723	12	7	7
TGME49_220600-t26_1-p1	hypothetical protein	11	82.439	34.105	12	5	5
TGME49_220610-t26_1-p1	protein phosphatase 2C domain-containing protein	21	58.057	55.912	18	7	7
TGME49_220860-t26_1-p1	DEAD/DEAH box helicase	39.5	65.158	161.62	70	19	19
TGME49_220890-t26_1-p1	hypothetical protein	12.3	51.195	10.505	2	4	4
TGME49_220900-t26_1-p1	hypothetical protein	8.1	78.151	10.276	14	4	4
TGME49_220910-t26_1-p1	HEAT repeat-containing protein	3.9	190.43	19.579	8	5	5
TGME49_220930-t26_1-p1	hypothetical protein	13.4	74.167	27.109	28	9	9
TGME49_220950-t26_1-p1	hypothetical protein	20.4	38.555	65.172	18	4	4
TGME49_221170-t26_1-p1	CAAX metallo endopeptidase	16	49.432	75.577	18	5	5
TGME49_221180-t26_1-p1	hypothetical protein	18.1	77.084	40.441	30	8	8
TGME49_221190-t26_1-p1	mrna cleavage factor family protein, putative	10.6	45.796	25.375	10	3	3
TGME49_221200-t26_1-p1	CW-type Zinc Finger protein	2.6	296.26	20.298	5	5	5
TGME49_221210-t26_1-p1	cyclophilin	36.9	19.604	63.815	46	5	5
TGME49_221230-t26_1-p1	hypothetical protein	18.1	61.779	35.423	22	7	7
TGME49_221320-t26_1-p1	acetyl-CoA carboxylase ACC1	25.9	287.68	323.31	152	52	52
TGME49_221350-t26_1-p1	Ctr copper transporter family protein	8.7	32.176	8.8244	2	2	2
TGME49_221380-t26_1-p1	alba 1	10.1	27.228	6.8269	9	3	3
TGME49_221390-t26_1-p1	hypothetical protein	2.9	96.463	6.3995	3	2	2
TGME49_221400-t26_1-p1	hypothetical protein	0.8	210.68	3.5488	1	1	1
TGME49_221410-t26_1-p1	actin-like protein ALP4	5.5	52.155	6.232	4	2	2
TGME49_221460-t26_1-p1	phosphoglycerate mutase family protein	5.8	48.719	9.5981	6	2	2
TGME49_221470-t26_1-p1	hypothetical protein	44.7	61.517	175.19	68	20	20
TGME49_221480-t26_1-p1	hypothetical protein	13.4	31.704	8.3822	6	2	2
TGME49_221490-t26_1-p1	cell cycle regulator protein	35.6	20.071	28.756	18	6	6
TGME49_221510-t26_1-p1	hypothetical protein	50.3	17.913	79.115	15	4	4
TGME49_221522-t26_1-p1	adaptor complexes medium subunit family protein	33.5	61.127	103.03	61	14	14
TGME49_221570-t26_1-p1	pre-rRNA-processing protein, putative	4.9	39.213	6.6549	1	1	1
TGME49_221580-t26_1-p1	ribosomal RNA large subunit methyltransferase J protein	0.6	233.38	3.9941	2	1	1
TGME49_221590-t26_1-p1	dual specificity phosphatase, catalytic domain-containing protein	16.9	38.873	34.041	8	3	3
TGME49_221610-t26_1-p1	ubiquitin carboxyl-terminal hydrolase	10.8	87.236	33.521	11	7	7
TGME49_221620-t26_1-p1	beta-tubulin, putative	52.6	50.037	284.16	179	17	3
TGME49_221660-t26_1-p1	DEAD/DEAH box helicase domain-containing protein	13.6	202.18	86.458	55	19	19
TGME49_221670-t26_1-p1	transcriptional elongation factor FACT140	21.4	134.6	127.04	79	20	20
TGME49_221690-t26_1-p1	hypothetical protein	12	149.62	33.631	21	10	10
TGME49_221700-t26_1-p1	hypothetical protein	14.3	29.77	10.322	7	3	3
TGME49_221850-t26_1-p1	prohibitin family protein, putative	4.8	23.876	3.4488	3	1	1
TGME49_221870-t26_1-p1	hypothetical protein	12.2	144.13	92.339	46	11	11
TGME49_221910-t26_1-p1	AN1 family Zinc finger domain-containing protein	5.6	24.263	9.8173	3	1	1
TGME49_221922-t26_1-p1	NifU family domain-containing protein	6.2	51.751	12.513	5	2	2
TGME49_221940-t26_1-p1	adaptin n terminal region domain-containing protein	5.4	147.53	29.428	8	4	4
TGME49_221950-t26_1-p1	splicesome-associated protein, putative	29.4	64.911	101.68	46	15	15
TGME49_222020-t26_1-p1	phosphoglycerate kinase PGKII	36.1	63.029	134.8	51	16	16
TGME49_222040-t26_1-p1	Ran-interacting Mog1 protein	23	20.557	28.88	6	2	2
TGME49_222050-t26_1-p1	hypothetical protein	12.5	156	64.81	32	13	13
TGME49_222090-t26_1-p1	hypothetical protein	12	14.209	6.931	3	1	1
TGME49_222100-t26_1-p1	hypothetical protein	24.5	128.32	106.7	58	21	21
TGME49_222110-t26_1-p1	PUB domain-containing protein	12.7	41.068	9.6652	7	2	2
TGME49_222140-t26_1-p1	DEAD/DEAH box helicase domain-containing protein	4	97.825	3.8798	3	3	3
TGME49_222160-t26_1-p1	aldehyde dehydrogenase	31.2	53.701	35.618	36	11	11
TGME49_222180-t26_1-p1	hypothetical protein	7.5	22.511	6.7023	1	1	1
TGME49_222192-t26_1-p1	hypothetical protein	18.4	64.682	53.986	13	7	6
TGME49_222210-t26_1-p1	SPFH domain / Band 7 family protein	22.5	47.492	46.9	23	8	8
TGME49_222220-t26_1-p1	alveolin domain containing intermediate filament IMC7	49	46.812	161.28	81	14	14
TGME49_222230-t26_1-p1	hypothetical protein	4.4	265.3	22.422	12	7	7
TGME49_222240-t26_1-p1	hypothetical protein	12.4	107.97	29.111	15	9	9
TGME49_222270-t26_1-p1	hypothetical protein	19.1	41.66	41.106	16	4	4
TGME49_222290-t26_1-p1	LSM domain-containing protein	33.3	18.803	21.531	9	4	4
TGME49_222300-t26_1-p1	hypothetical protein	6.3	159.73	19.871	17	8	8
TGME49_222310-t26_1-p1	hypothetical protein	3.5	58.691	6.8291	1	1	1
TGME49_222350-t26_1-p1	hypothetical protein	6.3	47.882	7.5068	4	3	3
TGME49_222360-t26_1-p1	hypothetical protein	17.4	83.332	60.985	39	12	12
TGME49_222370-t26_1-p1	SAG-related sequence SRS13	4.9	92.469	30.032	16	3	3
TGME49_222380-t26_1-p1	importin-beta N-terminal domain-containing protein	30.7	129.49	262.64	82	28	28
TGME49_222400-t26_1-p1	hypothetical protein	30	67.98	89.754	31	10	10
TGME49_222410-t26_1-p1	hypothetical protein	6.1	77.523	9.9336	12	4	4
TGME49_222430-t26_1-p1	HECT-domain (ubiquitin-transferase) domain-containing protein	12.5	180.69	83.076	38	15	15
TGME49_222660-t26_1-p1	leucine rich repeat-containing protein	11.5	192.58	95.116	45	17	17
TGME49_222710-t26_1-p1	IMP-specific 5'-nucleotidase 1, putative	11	73.104	30.313	10	5	5
TGME49_222800-t26_1-p1	glycogen synthase, putative	0.7	325.25	2.5106	0	1	1
TGME49_222840-t26_1-p1	Ser/Thr phosphatase family protein	23.8	48.157	66.002	33	6	6
TGME49_222850-t26_1-p1	stress responsive a/b barrel domain-containing protein	45.5	11.923	31.456	15	4	4
TGME49_222860-t26_1-p1	eukaryotic translation initiation factor, putative	37	88.391	202.49	105	24	24
TGME49_222900-t26_1-p1	phosphoserine phosphatase	9.5	190.47	70.973	26	11	11
TGME49_222910-t26_1-p1	phosphoglycerate mutase	28.4	55.861	115.17	36	8	8
TGME49_222952-t26_1-p1	phosphohistidine phosphatase	31.6	42.099	102.45	58	10	10
TGME49_222960-t26_1-p1	SCY kinase-related protein (incomplete catalytic triad)	4.1	112.7	22.026	7	3	3
TGME49_222970-t26_1-p1	inositol(myo)-1(or 4)-monophosphatase 2, putative	30.6	32.347	51.309	20	7	7
TGME49_223020-t26_1-p1	coproporphyrinogen III oxidase	30.8	41.676	35.924	23	7	7
TGME49_223040-t26_1-p1	hypothetical protein	57.3	27.437	48.025	46	11	11
TGME49_223050-t26_1-p1	ribosomal protein RPS20	18.9	25.899	23.445	19	4	4
TGME49_223070-t26_1-p1	hypothetical protein	53.6	23.925	72.563	34	8	8
TGME49_223080-t26_1-p1	hypothetical protein	0.3	306.62	1.7275	1	1	1
TGME49_223110-t26_1-p1	glycolipid transfer protein GLTP	6.5	25.338	5.6611	1	1	1
TGME49_223125-t26_1-p1	ubiquitin family protein	11.3	33.808	10.4	3	2	2
TGME49_223130-t26_1-p1	hypothetical protein	1.6	100.19	3.0364	2	1	1
TGME49_223140-t26_1-p1	tRNA binding domain-containing protein	20.3	50.986	44.444	37	9	9
TGME49_223150-t26_1-p1	START domain-containing protein	14.2	46.472	11.715	7	4	4
TGME49_223270-t26_1-p1	hypothetical protein	3.6	146.57	6.0894	3	3	3
TGME49_223390-t26_1-p1	activating signal cointegrator 1 complex subunit 3 family 1 ASCC3L1, putative	35.7	248.4	323.31	228	58	58
TGME49_223410-t26_1-p1	eukaryotic initiation factor-4E, putative	40.9	25.981	44.878	35	9	9
TGME49_223490-t26_1-p1	hypothetical protein	2.6	34.779	1.7497	3	1	1
TGME49_223500-t26_1-p1	hypothetical protein	6.5	120.96	14.1	10	5	5
TGME49_223510-t26_1-p1	hypothetical protein	20.8	49.382	24.461	13	6	6
TGME49_223540-t26_1-p1	importin-beta N-terminal domain-containing protein	19.5	122.22	99.176	53	16	16
TGME49_223580-t26_1-p1	mediator complex subunit MED4	3.1	55.75	3.2154	3	1	1
TGME49_223590-t26_1-p1	proteasome subunit	33.1	39.397	81.925	33	9	9
TGME49_223600-t26_1-p1	hypothetical protein	11.8	80.233	29.125	8	6	6
TGME49_223620-t26_1-p1	golgi SNARE, putative	8.3	29.139	4.9078	3	2	2
TGME49_223668-t26_1-p1	LYAR-type C2HC zinc finger protein	34.7	24.649	20.602	21	5	5
TGME49_223672-t26_1-p1	3'(2'),5'-bisphosphate nucleotidase	20.9	37.937	31.749	11	5	5
TGME49_223680-t26_1-p1	ubiquitin family protein	17	41.747	65.094	32	4	4
TGME49_223710-t26_1-p1	tetratricopeptide repeat-containing protein	31.8	109.19	156.25	61	21	21
TGME49_223760-t26_1-p1	hypothetical protein	8.6	168.7	63.837	20	9	9
TGME49_223790-t26_1-p1	hypothetical protein	4.7	110.16	4.0933	3	3	3
TGME49_223800-t26_1-p1	hypothetical protein	16.5	57.079	46.25	10	5	5
TGME49_223840-t26_1-p1	ATP-citrate lyase, putative	7.8	139.83	45.584	20	7	7
TGME49_223855-t26_1-p1	RNA recognition motif-containing protein	3.9	62.601	6.8863	3	2	2
TGME49_223880-t26_1-p1	zinc finger, C3HC4 type (RING finger) domain-containing protein	6.9	407.22	101.51	36	18	18
TGME49_223910-t26_1-p1	acyltransferase domain-containing protein	16	44.062	35.364	17	5	5
TGME49_223920-t26_1-p1	rhoptry neck protein RON3	24	222.88	291.99	186	42	42
TGME49_223930-t26_1-p1	RNA recognition motif-containing protein	30.6	40.671	61.524	35	11	11
TGME49_223940-t26_1-p1	GAP45	15.5	27.334	9.344	5	3	3
TGME49_223960-t26_1-p1	ubiquitin interaction motif family protein	39.7	41.377	166.83	45	9	9
TGME49_224000-t26_1-p1	hypothetical protein	5.9	82.202	7.2681	4	3	3
TGME49_224050-t26_1-p1	AP2 domain transcription factor AP2X-4	10.3	93.809	64.951	20	7	7
TGME49_224060-t26_1-p1	thioredoxin, putative	51.6	68.947	263.89	121	26	26
TGME49_224090-t26_1-p1	enoyl-CoA hydratase/isomerase family protein	8.3	59.226	23.188	14	4	4
TGME49_224110-t26_1-p1	adhesion regulating molecule region protein, putative	13.4	43.125	19.431	10	4	4
TGME49_224130-t26_1-p1	hypothetical protein	13	16.631	6.2589	4	2	2
TGME49_224150-t26_1-p1	hypothetical protein	3.6	138.04	14.288	8	4	4
TGME49_224190-t26_1-p1	cation-transporting atpase family protein	5.8	139.82	22.788	15	7	7
TGME49_224200-t26_1-p1	tRNA pseudouridine synthase	9.2	97.494	13.204	9	6	6
TGME49_224205-t26_1-p1	ER lumen protein retaining receptor, putative	4	41.497	3.8522	1	1	1
TGME49_224220-t26_1-p1	serine/threonine-protein phosphatase PP2A catalytic subunit	25.9	39.127	40.385	11	4	4
TGME49_224240-t26_1-p1	protein phosphatase 2C domain-containing protein	16.1	123.16	72.8	33	14	14
TGME49_224260-t26_1-p1	PHD-finger domain-containing protein	5.5	602.43	115.85	44	23	23
TGME49_224270-t26_1-p1	hypothetical protein	1.1	357.83	4.6758	4	3	3
TGME49_224280-t26_1-p1	CPSF A subunit region protein	7.7	301.89	81.36	29	17	17
TGME49_224310-t26_1-p1	DHHC zinc finger domain-containing protein	6.9	42.94	3.0276	2	2	2
TGME49_224330-t26_1-p1	proteasome activator pa28 beta subunit protein	19	47.944	33.231	19	8	8
TGME49_224350-t26_1-p1	aminopeptidase N, putative	26.6	156.76	242.88	121	30	28
TGME49_224460-t26_1-p1	aminopeptidase n, putative	33.5	108.72	126.44	68	26	24
TGME49_224480-t26_1-p1	cell-cycle-associated protein kinase CLK, putative	3.2	189.04	30.823	10	4	4
TGME49_224490-t26_1-p1	polyprenyl synthetase superfamily protein	1.2	69.697	2.2603	1	1	1
TGME49_224530-t26_1-p1	alveolin domain containing intermediate filament IMC5	9.6	62.623	10.367	5	3	3
TGME49_224580-t26_1-p1	RNA recognition motif-containing protein	21	54.417	96.557	22	6	6
TGME49_224590-t26_1-p1	DNA-directed RNA polymerase III POLR3C	7.7	88.629	12.545	7	5	5
TGME49_224600-t26_1-p1	GTP binding protein	26.8	50.623	37.785	27	10	10
TGME49_224620-t26_1-p1	hypothetical protein	6.9	32.577	4.7927	2	2	2
TGME49_224650-t26_1-p1	mRNA capping enzyme, beta chain protein	4	95.947	14.387	4	2	2
TGME49_224660-t26_1-p1	transcription factor s-ii (tfiis), central domain-containing protein	20.9	139.11	101.01	39	17	17
TGME49_224720-t26_1-p1	SPOC domain-containing protein	13.4	73.464	20.185	14	7	7
TGME49_224740-t26_1-p1	hypothetical protein	7.1	48.189	9.5509	5	2	2
TGME49_224820-t26_1-p1	hypothetical protein	5	36.546	3.6587	3	2	2
TGME49_224830-t26_1-p1	hypothetical protein	1.9	121.08	2.0495	1	1	1
TGME49_224850-t26_1-p1	polyadenylate binding protein, putative	21.4	82.572	127.53	74	16	16
TGME49_224860-t26_1-p1	exosome component 2, putative	9.1	38.735	15.388	9	3	3
TGME49_224870-t26_1-p1	hypothetical protein	0.2	927.31	2.7145	5	2	2
TGME49_224890-t26_1-p1	hypothetical protein	32.3	116.71	197.76	85	25	25
TGME49_224900-t26_1-p1	adenylate kinase, putative	54.1	28.56	141.42	73	12	12
TGME49_224920-t26_1-p1	hypothetical protein	4.3	190.36	12.464	6	6	6
TGME49_224960-t26_1-p1	hypothetical protein	8.5	28.69	3.2544	3	2	2
TGME49_224970-t26_1-p1	nucleolar protein	1.5	117.09	3.3568	0	1	1
TGME49_224980-t26_1-p1	hypothetical protein	21.8	122.25	119.16	45	18	18
TGME49_225000-t26_1-p1	hypothetical protein	9.7	154.66	75.627	19	8	8
TGME49_225050-t26_1-p1	adenosylhomocysteinase, putative	35.4	64.105	137.33	122	17	17
TGME49_225060-t26_1-p1	nucleoredoxin family protein	17.8	45.225	46.924	20	5	5
TGME49_225080-t26_1-p1	ribosomal protein RPS18	23.1	17.722	40.008	18	3	3
TGME49_225120-t26_1-p1	hypothetical protein	4.1	26.92	7.1169	3	1	1
TGME49_225125-t26_1-p1	pre-rRNA processing protein	6.5	310.13	33.846	37	17	17
TGME49_225150-t26_1-p1	hypothetical protein	19	76.723	46.234	31	11	11
TGME49_225160-t26_1-p1	hypothetical protein	12.5	45.443	31.013	11	4	4
TGME49_225200-t26_1-p1	hypothetical protein	14.4	179.69	75.816	46	22	22
TGME49_225260-t26_1-p1	DNA-directed RNA polymerase II RPB1	19.9	209	174.66	86	30	30
TGME49_225310-t26_1-p1	ARF1-directed GTPase-activating protein, putative	32.5	52.471	73.612	32	11	11
TGME49_225320-t26_1-p1	hypothetical protein	17.9	54.458	54.276	25	8	8
TGME49_225330-t26_1-p1	hypothetical protein	11.9	73.863	29.443	13	7	7
TGME49_225360-t26_1-p1	hypothetical protein	5.3	82.31	10.355	6	2	2
TGME49_225380-t26_1-p1	hypothetical protein	2	51.498	3.9616	2	1	1
TGME49_225420-t26_1-p1	histidine triad domain-containing protein	34.8	24.006	12.105	8	4	4
TGME49_225450-t26_1-p1	hypothetical protein	5	64.113	4.7466	5	2	2
TGME49_225470-t26_1-p1	peptide methionine sulfoxide reductase	25.3	30.384	18.137	22	7	7
TGME49_225480-t26_1-p1	hypothetical protein	3.7	91.668	7.8336	3	3	3
TGME49_225540-t26_1-p1	hypothetical protein	24	52.713	43.203	19	4	4
TGME49_225550-t26_1-p1	phosphatidylserine decarboxylase	19.2	48.394	45.597	26	6	6
TGME49_225555-t26_1-p1	hypothetical protein	10.4	7.3725	1.4982	3	1	1
TGME49_225560-t26_1-p1	hypothetical protein	1.3	124.05	1.3754	1	1	1
TGME49_225580-t26_1-p1	proteasome (prosome, macropain) 26S subunit, non-ATPase, 9, putative	33.2	26.65	41.154	22	6	6
TGME49_225690-t26_1-p1	hypothetical protein	16.1	194.25	152.75	54	18	18
TGME49_225710-t26_1-p1	mitochondrial inner membrane translocase subunit TIM17, putative	15.7	24.692	21.123	7	3	3
TGME49_225730-t26_1-p1	membrane protein, putative	21.1	14.904	8.4673	9	3	3
TGME49_225745-t26_1-p1	hypothetical protein	0.2	1319.9	1.5272	5	2	2
TGME49_225790-t26_1-p1	PDI family protein	37.6	21.659	33.092	14	5	5
TGME49_225800-t26_1-p1	iron-sulfur assembly ATPase	5.6	57.012	7.3456	5	2	2
TGME49_225820-t26_1-p1	hypothetical protein	3.5	54.146	5.7306	2	1	1
TGME49_225850-t26_1-p1	peptidase, M28 family protein	14.6	167.67	93.263	48	16	16
TGME49_225860-t26_1-p1	hypothetical protein	5.8	111.62	29.573	12	5	5
TGME49_225870-t26_1-p1	hypothetical protein	4.2	161.06	13.968	7	4	4
TGME49_225880-t26_1-p1	UDP-glucose 4-epimerase	41.7	39.777	58.931	27	10	10
TGME49_225890-t26_1-p1	hypothetical protein	9.4	223.32	92.661	28	12	12
TGME49_225930-t26_1-p1	triose-phosphate isomerase TPI-I	51	27.89	94.878	73	10	10
TGME49_225940-t26_1-p1	hypothetical protein	29.2	33.736	28.258	22	8	8
TGME49_225990-t26_1-p1	acyl transferase domain-containing protein	23.5	53.257	71.199	21	8	8
TGME49_226000-t26_1-p1	ATP synthase, putative	38.3	19.457	96.988	17	4	4
TGME49_226020-t26_1-p1	transporter, major facilitator family protein	11.2	64.569	38.326	11	4	4
TGME49_226030-t26_1-p1	AGC kinase	13.7	39.41	24.317	28	6	6
TGME49_226040-t26_1-p1	EF hand domain-containing protein	19.5	18.984	19.104	9	3	3
TGME49_226060-t26_1-p1	transmembrane amino acid transporter protein	4.2	77.751	8.6937	11	3	3
TGME49_226068-t26_1-p1	DnaJ domain-containing protein	12.9	50.1	23.227	14	4	4
TGME49_226072-t26_1-p1	Ser/Thr phosphatase family protein	21.7	88.826	57.024	40	12	12
TGME49_226080-t26_1-p1	polyA polymerase	5.7	87.168	5.9109	8	5	5
TGME49_226220-t26_1-p1	alveolin domain containing intermediate filament IMC9	7.4	80.158	15.055	14	5	5
TGME49_226240-t26_1-p1	bud site selection protein, putative	7.6	23.201	4.2516	1	1	1
TGME49_226250-t26_1-p1	DEAD (Asp-Glu-Ala-Asp) box polypeptide DDX3X	48.9	78.592	241.28	113	23	23
TGME49_226290-t26_1-p1	hypothetical protein	3	37.725	2.444	1	1	1
TGME49_226320-t26_1-p1	hypothetical protein	15.1	73.663	101.67	23	6	6
TGME49_226340-t26_1-p1	hypothetical protein	9	126.71	54.8	14	7	7
TGME49_226370-t26_1-p1	dgat2l1-prov protein	3.7	43.642	5.6983	2	1	1
TGME49_226380-t26_1-p1	hypothetical protein	15.3	42.612	53.95	23	4	4
TGME49_226390-t26_1-p1	hypothetical protein	1.1	108.16	2.0368	1	1	1
TGME49_226400-t26_1-p1	lipoic acid synthase LIPA	15.7	58.691	38.047	16	6	6
TGME49_226410-t26_1-p1	EF-1 guanine nucleotide exchange domain-containing protein	21	36.049	42.976	48	7	7
TGME49_226420-t26_1-p1	peptidase family M3 protein	1.9	75.363	3.9874	3	1	1
TGME49_226430-t26_1-p1	reticulon protein	20.9	21.62	25.113	12	3	3
TGME49_226440-t26_1-p1	SWI2/SNF2-containing protein RAD16	3.4	187.78	16.84	13	5	5
TGME49_226470-t26_1-p1	hypothetical protein	0.6	341.93	4.0682	1	1	1
TGME49_226500-t26_1-p1	hypothetical protein	15.2	11.037	3.3655	7	2	2
TGME49_226510-t26_1-p1	Sec23/Sec24 trunk domain-containing protein	21.4	165.23	125.14	37	18	18
TGME49_226550-t26_1-p1	TBC domain containing protein	27.9	35.99	25.888	21	8	8
TGME49_226560-t26_1-p1	zinc finger (CCCH type) motif-containing protein	11.5	45.182	14.939	6	4	4
TGME49_226570-t26_1-p1	hypothetical protein	58.3	14.996	43.895	22	3	3
TGME49_226580-t26_1-p1	hypothetical protein	38.9	42.752	52.155	39	13	13
TGME49_226590-t26_1-p1	cytochrome C oxidase subunit IIa, putative	20.4	34.502	45.289	22	4	4
TGME49_226600-t26_1-p1	syntaxin 5, putative	21.2	32.253	25.267	14	6	6
TGME49_226620-t26_1-p1	hypothetical protein	4.2	394.8	25.486	13	10	10
TGME49_226640-t26_1-p1	zinc binding protein, putative	13.8	14.669	8.5957	2	1	1
TGME49_226660-t26_1-p1	hypothetical protein	10.6	389.8	136.26	69	28	28
TGME49_226680-t26_1-p1	hypothetical protein	15	98.063	51.865	20	10	10
TGME49_226690-t26_1-p1	hypothetical protein	6.8	113.19	20.223	12	6	6
TGME49_226710-t26_1-p1	hypothetical protein	16.8	33.272	61.761	20	4	4
TGME49_226720-t26_1-p1	translin family protein	14.7	31.274	23.059	11	3	2
TGME49_226730-t26_1-p1	aconitate hydratase ACN/IRP	33.6	114.88	186.32	132	25	25
TGME49_226800-t26_1-p1	eukaryotic glutathione synthase, atp binding domain-containing protein	2	161.39	10.94	3	2	2
TGME49_226810-t26_1-p1	histone lysine methyltransferase SET1	0.3	803.35	3.0125	2	2	2
TGME49_226830-t26_1-p1	DnaK family protein	27	103.19	137.64	105	21	21
TGME49_226840-t26_1-p1	hypothetical protein	4.8	87.901	4.9756	3	3	3
TGME49_226860-t26_1-p1	SAG-related sequence SRS67	17.1	23.135	23.278	12	3	3
TGME49_226870-t26_1-p1	tubulin gamma chain	13.9	51.784	16.293	9	5	5
TGME49_226890-t26_1-p1	hypothetical protein	0.7	223.88	1.4548	2	1	1
TGME49_226910-t26_1-p1	Amylo-alpha-1,6-glucosidase	29.6	208.02	283.09	124	41	41
TGME49_226950-t26_1-p1	IgA-specific metalloendopeptidase	4.9	281.26	44.248	24	9	9
TGME49_226960-t26_1-p1	phosphofructokinase PFKII	41.3	131.36	323.31	254	33	33
TGME49_226970-t26_1-p1	ribosomal protein RPS11	49.7	18.677	47.634	38	8	8
TGME49_226980-t26_1-p1	hypothetical protein	22.9	25.352	30.079	13	5	5
TGME49_227000-t26_1-p1	hypothetical protein	8.6	119.49	57.4	12	8	8
TGME49_227020-t26_1-p1	histone deacetylase SIR2	20.6	40.011	33.148	11	4	4
TGME49_227030-t26_1-p1	hypothetical protein	27.6	18.687	18.841	13	3	3
TGME49_227060-t26_1-p1	hypothetical protein	9.6	139.25	25.569	19	8	8
TGME49_227280-t26_1-p1	dense granule protein GRA3	11.4	23.875	10.74	14	3	3
TGME49_227290-t26_1-p1	histone deacetylase HDAC3	42.6	50.457	93.391	38	10	10
TGME49_227350-t26_1-p1	hypothetical protein	0.7	270.2	12.764	3	1	1
TGME49_227360-t26_1-p1	ribosomal protein RPL3	32.4	44.056	85.779	79	13	13
TGME49_227390-t26_1-p1	hypothetical protein	9.5	116.12	22.418	17	8	8
TGME49_227410-t26_1-p1	hypothetical protein	1.1	116.44	5.0808	3	1	1
TGME49_227420-t26_1-p1	4-hydroxy-3-methylbut-2-enyl diphosphate reductase	20.1	75.777	56.11	28	11	11
TGME49_227450-t26_1-p1	hydrolase, NUDIX family protein	9.7	216.62	40.471	19	12	12
TGME49_227560-t26_1-p1	IWS1 transcription factor, putative	13.2	54.331	67.855	16	5	5
TGME49_227600-t26_1-p1	ribosomal protein RPL34	7.5	15.383	3.2272	32	1	1
TGME49_227610-t26_1-p1	hypothetical protein	2.7	390.36	28.86	10	5	5
TGME49_227620-t26_1-p1	dense granule protein GRA2	9.7	19.804	4.6198	13	2	2
TGME49_227650-t26_1-p1	microtubule-associated protein RP/EB family, putative	29.1	45.69	85.673	25	8	8
TGME49_227660-t26_1-p1	DNA methyltransferase 2, putative	1.9	90.469	3.1731	2	1	1
TGME49_227790-t26_1-p1	glycosyltransferase, group 1 family protein	8.2	51.17	13.69	11	3	3
TGME49_227800-t26_1-p1	EF hand domain-containing protein	9.5	135.82	67.247	29	10	10
TGME49_227810-t26_1-p1	rhoptry kinase family protein ROP11 (incomplete catalytic triad)	35.6	58.034	178.18	89	14	14
TGME49_227820-t26_1-p1	hypothetical protein	5.6	214.27	33.03	16	8	8
TGME49_227830-t26_1-p1	mitochondrial inner membrane translocase TIM44, putative	12.4	65.087	59.459	16	6	6
TGME49_227840-t26_1-p1	Memo family protein	21.5	33.336	64.456	18	4	4
TGME49_227850-t26_1-p1	peptidyl-prolyl cis-trans isomerase, cyclophilin-type domain-containing protein	10.8	66.253	14.866	10	5	5
TGME49_227870-t26_1-p1	Tim10/DDP family zinc finger superfamily protein	63.1	11.224	35.112	14	4	4
TGME49_227890-t26_1-p1	hypothetical protein	17.9	28.991	9.9939	4	2	2
TGME49_227900-t26_1-p1	AP2 domain transcription factor AP2X-1	10.5	133.85	48.025	23	10	10
TGME49_227910-t26_1-p1	hypothetical protein	13.1	14.374	10.745	5	1	1
TGME49_227920-t26_1-p1	hypothetical protein	11.8	9.5469	3.5259	3	1	1
TGME49_227948-t26_1-p1	peptidase M16 inactive domain-containing protein	36.7	142.76	309.76	140	36	36
TGME49_227952-t26_1-p1	14-3-3 superfamily protein	10	47.993	13.113	7	3	3
TGME49_227960-t26_1-p1	PCI domain-containing protein	27.5	55.708	44.596	25	10	10
TGME49_227970-t26_1-p1	histone family DNA-binding protein	19.1	25.188	72.876	23	4	4
TGME49_227980-t26_1-p1	hypothetical protein	3.9	82.012	3.2859	3	2	2
TGME49_227990-t26_1-p1	hypothetical protein	6.2	99.343	17.029	10	4	4
TGME49_228000-t26_1-p1	splicing factor 3A subunit 2, putative	38.8	27.858	64.731	29	9	9
TGME49_228010-t26_1-p1	hypothetical protein	9.5	51.031	7.3244	5	4	4
TGME49_228040-t26_1-p1	PPIC-type PPIASE domain-containing protein	4.5	95.725	5.2355	3	2	2
TGME49_228080-t26_1-p1	dihydrouridine synthase (dus) protein	3.9	131.46	16.896	10	4	4
TGME49_228100-t26_1-p1	hypothetical protein	11.2	139.35	65.431	25	10	10
TGME49_228120-t26_1-p1	hypothetical protein	8.7	417.83	139.53	59	23	23
TGME49_228130-t26_1-p1	hypothetical protein	23.8	84.132	79.989	20	10	10
TGME49_228150-t26_1-p1	hypothetical protein	12.2	214.73	113.03	40	19	19
TGME49_228170-t26_1-p1	inner membrane complex protein IMC2A	19.7	170.81	119.36	94	25	25
TGME49_228180-t26_1-p1	cytochrome C oxidase assembly factor COX15, putative	8.9	36.232	7.0688	3	2	2
TGME49_228190-t26_1-p1	eukaryotic initiation factor-3, subunit 5, putative	49.4	38.069	141.14	72	11	11
TGME49_228200-t26_1-p1	vacuolar (h+)-atpase g subunit protein	25.5	52.597	81.781	33	9	9
TGME49_228210-t26_1-p1	26S proteasome regulatory subunit	45.5	44.455	119.1	58	14	14
TGME49_228230-t26_1-p1	hypothetical protein	4.2	128.65	11.436	2	3	3
TGME49_228250-t26_1-p1	elongation factor Tu GTP binding domain-containing protein	2	122.28	12.267	2	1	1
TGME49_228280-t26_1-p1	hypothetical protein	6.2	40.371	16.909	4	2	2
TGME49_228290-t26_1-p1	phospholipase/carboxylesterase	21	52.044	82.503	31	6	6
TGME49_228300-t26_1-p1	CCDC25 protein	39.2	26.29	34.123	24	8	8
TGME49_228330-t26_1-p1	NLI interacting factor family phosphatase	3.8	169.72	7.6834	4	5	5
TGME49_228340-t26_1-p1	hypothetical protein	3.7	189.35	21.891	11	5	5
TGME49_228360-t26_1-p1	peptidyl-prolyl isomerase FKBP12, putative	11.6	38.046	70.783	20	3	3
TGME49_228400-t26_1-p1	WD domain, G-beta repeat-containing protein	19.3	69.953	34.345	29	9	9
TGME49_228460-t26_1-p1	hypothetical protein	6.1	130.68	8.4922	9	6	6
TGME49_228470-t26_1-p1	ribosomal protein RPL15	24.4	24.325	19.067	19	5	5
TGME49_228490-t26_1-p1	hypothetical protein	22.6	43.287	55.843	35	7	7
TGME49_228630-t26_1-p1	hypothetical protein	49.7	34.812	123.99	50	12	12
TGME49_228660-t26_1-p1	Sec7 domain-containing protein	6.4	383.67	93.053	35	17	17
TGME49_228710-t26_1-p1	hypothetical protein	1.3	136.82	4.4359	4	2	2
TGME49_228750-t26_1-p1	calcium dependent protein kinase CDPK7	6.8	219.08	85.97	16	9	9
TGME49_228760-t26_1-p1	hypothetical protein	12.7	49.239	13.838	12	5	5
TGME49_228770-t26_1-p1	hypothetical protein	26.2	59.025	96.219	33	11	11
TGME49_229000-t26_1-p1	kelch repeat-containing protein	38.4	68.112	136.85	70	18	18
TGME49_229010-t26_1-p1	rhoptry neck protein RON4	39.7	107.17	315.13	129	29	29
TGME49_229030-t26_1-p1	hypothetical protein	30.3	25.424	36.715	18	5	5
TGME49_229180-t26_1-p1	HEAT repeat-containing protein	22.5	136.16	181.18	85	21	21
TGME49_229210-t26_1-p1	small nuclear ribonucleoprotein polypeptide A', putative	35.4	28.695	60.556	25	8	8
TGME49_229250-t26_1-p1	ribosomal protein RPL28	34.1	14.752	53.602	33	5	5
TGME49_229290-t26_1-p1	kelch repeat-containing protein	5.2	104.33	19.812	8	4	4
TGME49_229310-t26_1-p1	mediator complex subunit MED14	4	464.46	51.944	20	13	13
TGME49_229350-t26_1-p1	HEAT repeat-containing protein	4.7	95.214	5.1408	3	3	3
TGME49_229360-t26_1-p1	transaldolase	25.3	61.447	94.806	62	10	10
TGME49_229420-t26_1-p1	cytochrome c, putative	31.9	18.1	31.327	16	4	4
TGME49_229440-t26_1-p1	zinc finger, C3HC4 type (RING finger) domain-containing protein	2.1	122.22	24.181	4	2	2
TGME49_229470-t26_1-p1	hypothetical protein	8.6	44.843	7.046	6	3	3
TGME49_229480-t26_1-p1	calcium binding protein precursor, putative	53.1	38.291	191.34	134	14	14
TGME49_229490-t26_1-p1	tetratricopeptide repeat-containing protein	12.3	90.667	32.958	22	9	9
TGME49_229500-t26_1-p1	hypothetical protein	12.1	32.594	10.658	5	3	3
TGME49_229620-t26_1-p1	hypothetical protein	5.2	113.44	10.83	10	5	5
TGME49_229630-t26_1-p1	eIF2 kinase IF2K-A (incomplete catalytic triad)	2.9	541.89	36.654	12	10	10
TGME49_229640-t26_1-p1	hypothetical protein	16.5	135.76	102.69	40	15	15
TGME49_229650-t26_1-p1	josephin protein	46.8	46.795	109.66	41	14	14
TGME49_229670-t26_1-p1	ribosomal protein RPS23	21	15.801	6.7142	21	3	3
TGME49_229680-t26_1-p1	hypothetical protein	5	17.805	2.7413	3	1	1
TGME49_229690-t26_1-p1	autophagy-related protein 7 atg7, putative	14.9	143.7	64.867	32	14	14
TGME49_229740-t26_1-p1	hypothetical protein	12.1	59.907	21.259	10	6	6
TGME49_229750-t26_1-p1	hypothetical protein	14.4	146.07	111.62	55	15	15
TGME49_229770-t26_1-p1	hypothetical protein	3.3	125.53	12.163	5	2	2
TGME49_229780-t26_1-p1	GHMP kinase, N-terminal domain-containing protein	3.5	99.029	3.1954	1	2	2
TGME49_229790-t26_1-p1	hypothetical protein	5	113.37	10.249	7	3	3
TGME49_229900-t26_1-p1	hypothetical protein	6.6	75.826	6.6771	4	3	3
TGME49_229920-t26_1-p1	hypothetical protein	19.2	34.951	19.875	17	4	4
TGME49_229930-t26_1-p1	p25-alpha family protein	47.2	17.34	110.42	36	4	4
TGME49_229940-t26_1-p1	cyclophilin, putative	14.1	66.211	34.697	21	7	7
TGME49_229950-t26_1-p1	26S proteasome regulatory subunit 6b, putative	47.4	46.093	118.28	62	16	16
TGME49_229990-t26_1-p1	T-complex protein 1 subunit alpha, putative	59.9	59.215	233.93	126	25	25
TGME49_230000-t26_1-p1	hypothetical protein	2.1	690.52	21.211	19	12	12
TGME49_230010-t26_1-p1	hypothetical protein	9.2	140.37	36.625	24	10	10
TGME49_230030-t26_1-p1	WD domain, G-beta repeat-containing protein	16.1	84.318	57.378	12	7	7
TGME49_230050-t26_1-p1	50S ribosomal protein L3, putative	1.9	56.113	4.5901	3	1	1
TGME49_230060-t26_1-p1	acetyltransferase, GNAT family protein	14.1	37.241	12.725	7	3	3
TGME49_230070-t26_1-p1	BolA family protein	29.7	9.9813	9.0265	6	2	2
TGME49_230100-t26_1-p1	membrane protein, putative	23.1	32.097	49.768	20	6	6
TGME49_230140-t26_1-p1	vacuolar sorting protein 9 (vps9) domain-containing protein	12.4	140.05	47.38	33	12	12
TGME49_230150-t26_1-p1	ChAPs (Chs5p-Arf1p-binding proteins) protein	6	154.24	1.5431	8	4	4
TGME49_230160-t26_1-p1	hypothetical protein	45.8	15.944	24.457	26	6	6
TGME49_230180-t26_1-p1	hypothetical protein	8.9	57.33	21.253	17	5	5
TGME49_230190-t26_1-p1	hypothetical protein	11.7	31.239	9.6689	2	2	2
TGME49_230210-t26_1-p1	alveolin domain containing intermediate filament IMC10	27.9	61.187	82.071	74	10	10
TGME49_230220-t26_1-p1	hypothetical protein	2.7	136.71	20.982	7	3	3
TGME49_230230-t26_1-p1	hypothetical protein	4.6	29.856	3.3145	3	1	1
TGME49_230340-t26_1-p1	hypothetical protein	34.2	102.41	214.76	85	25	25
TGME49_230350-t26_1-p1	hypothetical protein	15.1	138.89	151.99	56	14	14
TGME49_230380-t26_1-p1	protein translocation complex, SEC61 gamma subunit	5.4	16.8	2.4847	3	1	1
TGME49_230400-t26_1-p1	hypothetical protein	1.9	237.14	10.589	8	4	4
TGME49_230410-t26_1-p1	peroxiredoxin PRX3	37.8	30.534	48.874	68	10	10
TGME49_230420-t26_1-p1	sarco/endoplasmic reticulum Ca2+-ATPase	33.9	118.88	237.78	117	25	25
TGME49_230430-t26_1-p1	vesicle-associated membrane protein, putative	32.1	24.96	77.383	21	5	5
TGME49_230440-t26_1-p1	CHY zinc finger domain-containing protein	18.1	67.383	60.868	19	7	7
TGME49_230450-t26_1-p1	bifunctional GMP synthase/glutamine amidotransferase protein	51.8	62.294	148.41	100	20	20
TGME49_230480-t26_1-p1	hypothetical protein	8.8	18.854	4.3124	4	1	1
TGME49_230490-t26_1-p1	phosphatidylinositol-4-phosphate 5-kinase	8	143.17	18.768	9	8	8
TGME49_230510-t26_1-p1	hypothetical protein	23.9	39.455	62.462	19	6	6
TGME49_230520-t26_1-p1	cyclophilin 1, putative	23.2	26.224	22.667	24	5	5
TGME49_230570-t26_1-p1	transporter, major facilitator family protein	4.7	128.55	10.536	7	4	4
TGME49_230580-t26_1-p1	hypothetical protein	7.9	123.76	40.355	19	7	7
TGME49_230590-t26_1-p1	chitobiosyldiphosphodolichol beta-mannosyltransferase	6.1	102.05	21.696	8	4	4
TGME49_230630-t26_1-p1	hypothetical protein	0.7	106.71	1.3685	3	1	1
TGME49_230690-t26_1-p1	LNS2 (Lipin/Ned1/Smp2) protein	16	167.87	86.174	49	19	19
TGME49_230700-t26_1-p1	hypothetical protein	2.6	212.91	7.9925	3	3	3
TGME49_230710-t26_1-p1	cell division protein CDC48	3.9	143.88	7.5542	3	4	4
TGME49_230850-t26_1-p1	hypothetical protein	39.7	50.617	144.5	67	15	15
TGME49_230860-t26_1-p1	hypothetical protein	4.3	96.992	8.0375	5	3	3
TGME49_230890-t26_1-p1	PHD-finger domain-containing protein	13.2	84.525	32.42	12	7	7
TGME49_230910-t26_1-p1	hypothetical protein	9.3	48.384	7.1393	9	4	4
TGME49_230920-t26_1-p1	adaptor complexes medium subunit family protein	8.9	66.384	7.4451	3	4	4
TGME49_230940-t26_1-p1	hypothetical protein	30.1	155.05	323.31	142	30	30
TGME49_230960-t26_1-p1	splicing factor 3b, subunit 3, putative	36.7	135.74	323.31	133	33	33
TGME49_230990-t26_1-p1	hypothetical protein	8.3	117.71	34.335	13	6	6
TGME49_231000-t26_1-p1	START domain-containing protein	19.1	94.359	49.975	18	11	11
TGME49_231010-t26_1-p1	general transcription factor IIE polypeptide 1 GTF2E1	5.9	68.398	11.419	7	3	3
TGME49_231030-t26_1-p1	hypothetical protein	1.7	95.499	2.5274	1	1	1
TGME49_231040-t26_1-p1	3' exoribonuclease family, domain 1 domain-containing protein	21.4	35.226	32.496	7	5	5
TGME49_231070-t26_1-p1	protein kinase	16.9	141.49	70.87	29	15	15
TGME49_231080-t26_1-p1	ribosomal protein RPL38	25	9.5832	6.6601	29	2	2
TGME49_231100-t26_1-p1	hypothetical protein	5.7	53.823	9.1151	3	2	2
TGME49_231120-t26_1-p1	ribosomal protein S11, putative	8.4	43.382	8.3138	4	2	2
TGME49_231130-t26_1-p1	hypothetical protein	9.6	77.124	37.624	24	6	6
TGME49_231140-t26_1-p1	ribosomal protein RPS25	32.9	18.682	77.58	39	7	7
TGME49_231150-t26_1-p1	hypothetical protein	13.1	73.266	19.87	14	6	6
TGME49_231160-t26_1-p1	hypothetical protein	10.7	18.281	26.799	7	1	1
TGME49_231170-t26_1-p1	RecF/RecN/SMC N terminal domain-containing protein	7.1	170.44	53.348	17	7	7
TGME49_231190-t26_1-p1	arsenite-activated ATPase family protein	42.1	44.049	86.072	40	12	12
TGME49_231200-t26_1-p1	hypothetical protein	2.6	298.66	8.3062	6	2	2
TGME49_231210-t26_1-p1	sarcalumenin/eps15 family protein	41.8	66.865	120.59	65	16	16
TGME49_231220-t26_1-p1	hypothetical protein	6.4	50.632	3.4171	4	2	2
TGME49_231350-t26_1-p1	glucosamine-fructose-6-phosphate aminotransferase	26.9	96.712	149.25	52	17	17
TGME49_231410-t26_1-p1	hypothetical protein	37.1	64.727	147.92	64	16	16
TGME49_231430-t26_1-p1	oligosaccharyl transferase stt3 protein, putative	5.7	83.989	6.1098	9	4	4
TGME49_231440-t26_1-p1	LsmAD domain-containing protein	19.9	148.26	214.56	85	19	19
TGME49_231460-t26_1-p1	hypothetical protein	10.2	77.26	26.942	10	5	5
TGME49_231480-t26_1-p1	GCN1, putative	27.7	362.62	323.31	196	68	68
TGME49_231590-t26_1-p1	SGS domain-containing protein	14.9	30.243	7.156	5	3	3
TGME49_231600-t26_1-p1	HEAT repeat-containing protein	39	128.09	323.31	112	26	26
TGME49_231630-t26_1-p1	alveolin domain containing intermediate filament IMC4	56	50.171	118.9	130	17	17
TGME49_231640-t26_1-p1	alveolin domain containing intermediate filament IMC1	44.5	69.596	272.38	219	23	23
TGME49_231750-t26_1-p1	hypothetical protein	22.4	67.955	21.742	8	9	9
TGME49_231850-t26_1-p1	serine-threonine phosophatase 2C (PP2C)	75.5	36.79	199.73	148	16	16
TGME49_231890-t26_1-p1	beta-ketoacyl-acyl carrier protein synthase III, putative	9	69.007	7.4168	6	4	4
TGME49_231910-t26_1-p1	ATP synthase F1 gamma subunit	31.5	34.53	52.634	25	7	7
TGME49_231920-t26_1-p1	oxidoreductase, short chain dehydrogenase/reductase family protein	21.8	33.734	26.1	17	5	5
TGME49_231930-t26_1-p1	hypothetical protein	5.6	85.75	8.23	5	3	3
TGME49_231940-t26_1-p1	ThiF family protein	22.5	36.031	51.03	37	10	10
TGME49_231960-t26_1-p1	omega secalin, putative	24.4	201.9	236.09	77	25	25
TGME49_231970-t26_1-p1	pre-mRNA processing splicing factor PRP8	28.5	291.84	323.31	224	56	56
TGME49_232000-t26_1-p1	hypothetical protein	3	69.21	1.4958	2	2	2
TGME49_232020-t26_1-p1	hypothetical protein	7.7	135.25	27.833	11	5	5
TGME49_232030-t26_1-p1	hypothetical protein	22.1	23.377	58.824	18	3	3
TGME49_232050-t26_1-p1	DnaJ domain-containing protein	22	96.128	169.44	81	14	14
TGME49_232060-t26_1-p1	hypothetical protein	15.6	48.556	47.568	15	5	5
TGME49_232080-t26_1-p1	hypothetical protein	3.2	1101.1	88.467	36	24	24
TGME49_232090-t26_1-p1	3-hydroxyacyl-CoA dehydrogenase, NAD binding domain-containing protein	19.6	53.772	77.598	25	8	8
TGME49_232120-t26_1-p1	hypothetical protein	2.2	222.55	4.0111	5	3	3
TGME49_232130-t26_1-p1	hypothetical protein	41	47.865	132.36	80	13	13
TGME49_232150-t26_1-p1	hypothetical protein	11.5	107.55	29.265	26	11	11
TGME49_232180-t26_1-p1	UBA/TS-N domain-containing protein	15.3	208.04	119.74	45	21	21
TGME49_232190-t26_1-p1	Sec7 domain-containing protein	11.1	354.63	158.29	47	22	22
TGME49_232210-t26_1-p1	hypothetical protein	5	33.895	16.494	3	1	1
TGME49_232230-t26_1-p1	ribosomal protein RPL30	50	11.661	59.909	36	5	5
TGME49_232250-t26_1-p1	catalase	41	57.298	188.12	106	14	14
TGME49_232270-t26_1-p1	histidine acid phosphatase superfamily protein	2.1	93.731	4.4482	2	2	2
TGME49_232280-t26_1-p1	hypothetical protein	30.2	30.179	49.555	41	7	7
TGME49_232300-t26_1-p1	ribosomal protein RPS3	52.2	28.736	50.696	81	13	13
TGME49_232310-t26_1-p1	endonuclease/exonuclease/phosphatase family protein	5.2	108.11	10.995	5	4	4
TGME49_232340-t26_1-p1	protein phosphatase 2C domain-containing protein	42.9	59.867	81.985	55	15	15
TGME49_232350-t26_1-p1	lactate dehydrogenase LDH1	64.1	35.548	151.2	185	14	14
TGME49_232370-t26_1-p1	CW-type Zinc Finger protein	8.5	118.71	24.087	27	9	9
TGME49_232380-t26_1-p1	WD domain, G-beta repeat-containing protein	14.6	134.25	68.097	37	14	14
TGME49_232390-t26_1-p1	18S rRNA biogenesis protein RCL1 protein	6.3	47.751	5.9893	6	2	2
TGME49_232410-t26_1-p1	PDI family protein	52.7	24.909	91.679	68	10	10
TGME49_232440-t26_1-p1	Brf1p family coiled coil protein	31.6	54.044	143.9	56	10	10
TGME49_232520-t26_1-p1	brix domain-containing protein	30.9	43.251	111.57	35	9	9
TGME49_232540-t26_1-p1	FAD binding domain-containing protein	6.1	132.77	18.727	5	6	6
TGME49_232600-t26_1-p1	phospholipase, patatin family protein	33.4	70.81	190.12	69	13	13
TGME49_232620-t26_1-p1	hypothetical protein	3.4	96.971	3.5819	2	2	2
TGME49_232660-t26_1-p1	Hsp70 interacting protein HIP	10.8	45.142	29.831	28	5	5
TGME49_232680-t26_1-p1	hypothetical protein	4.8	180.41	51.558	11	5	5
TGME49_232710-t26_1-p1	ribosomal protein RPS3A	40.5	29.371	80.694	52	9	9
TGME49_232720-t26_1-p1	Lsm12, putative	39	27.081	16.45	11	6	6
TGME49_232730-t26_1-p1	acyl-CoA:diacylglycerol acyltransferase 1-related enzyme	3.9	63.293	7.0847	5	2	2
TGME49_232750-t26_1-p1	23S rRNA (adenine(1618)-N(6))-methyltransferase, putative	2.9	65.787	1.6828	1	2	2
TGME49_232760-t26_1-p1	protein phosphatase inhibitor IPP2	17.9	16.629	17.225	2	1	1
TGME49_232800-t26_1-p1	hypothetical protein	23.8	148.33	155.6	52	21	21
TGME49_232815-t26_1-p1	Erv1 / Alr family protein	10.2	27.685	8.3629	5	2	2
TGME49_232830-t26_1-p1	vacuolar proton translocating ATPase subunit A, putative	27.7	101.08	156.72	62	19	19
TGME49_232940-t26_1-p1	heat shock protein HSP20	85.9	20.266	99.425	129	14	14
TGME49_233000-t26_1-p1	KOW motif domain-containing protein	25.8	126.25	179.04	64	21	21
TGME49_233010-t26_1-p1	cell-cycle-assocaited protein kinase ERK7, putative	33.2	73.112	121.89	54	17	17
TGME49_233020-t26_1-p1	Not1 N-terminal domain, CCR4-Not complex component protein	12.9	83.853	41.275	13	6	6
TGME49_233030-t26_1-p1	gliding-associated protein GAP70	9.6	42.899	15.448	1	1	1
TGME49_233080-t26_1-p1	G-patch domain-containing protein	6.5	156.43	29.098	19	8	8
TGME49_233100-t26_1-p1	SPFH domain / Band 7 family protein	33.8	32.061	64.768	38	10	10
TGME49_233110-t26_1-p1	IMP dehydrogenas	40.3	59.104	164.65	87	16	16
TGME49_233120-t26_1-p1	AP2 domain transcription factor AP2VIII-2	15.9	256.68	182.71	67	28	28
TGME49_233140-t26_1-p1	deoxyuridine 5'-triphosphate nucleotidohydrolase, putative	44.1	18.161	44.883	23	5	5
TGME49_233160-t26_1-p1	hypothetical protein	5.2	198.67	42.791	15	6	6
TGME49_233220-t26_1-p1	hypothetical protein	18.3	159.7	152.56	56	19	19
TGME49_233230-t26_1-p1	RNA-binding protein 8A family protein	11.1	18.41	3.6958	1	2	2
TGME49_233260-t26_1-p1	GTP-binding protein, putative	26.3	43.26	57.532	32	9	9
TGME49_233300-t26_1-p1	RhoGAP domain-containing protein	17	56.354	42.528	19	6	6
TGME49_233310-t26_1-p1	peptidase D, putative	22.7	67.077	58.406	28	10	10
TGME49_233340-t26_1-p1	hypothetical protein	7.9	96.005	9.8201	12	7	7
TGME49_233350-t26_1-p1	nuclear transport factor 2, putative	58.4	13.833	37.336	16	3	3
TGME49_233400-t26_1-p1	TAF9 RNA polymerase II, TATA box binding protein (TBP)-associated factor isoform 2 family protein	10.6	19.703	9.8364	4	1	1
TGME49_233410-t26_1-p1	Sof1 family domain-containing protein	3.1	69.61	2.7182	2	2	2
TGME49_233450-t26_1-p1	SAG-related sequence SRS29A	34.3	44.215	68.548	42	8	8
TGME49_233460-t26_1-p1	SAG-related sequence SRS29B	47.6	34.731	166.2	244	11	11
TGME49_233480-t26_1-p1	SAG-related sequence SRS29C	23.1	39.119	54.872	34	7	7
TGME49_233500-t26_1-p1	triose-phosphate isomerase TPI-II	31.5	39.559	79.85	31	8	8
TGME49_233520-t26_1-p1	ATP-dependent RNA helicase	40	88.864	174.75	81	21	20
TGME49_233540-t26_1-p1	transporter, major facilitator family protein	9.5	57.899	42.916	7	3	3
TGME49_233680-t26_1-p1	nuclear movement family protein	38.6	39.023	32.224	33	12	12
TGME49_233720-t26_1-p1	DNA-directed RNA polymerase II RPBABC8	39.6	17.057	13.752	12	6	6
TGME49_233760-t26_1-p1	hypothetical protein	5.1	52.451	3.6912	2	2	2
TGME49_233810-t26_1-p1	Sel1 repeat-containing protein	5.6	241.31	18.891	12	7	7
TGME49_233820-t26_1-p1	DNA polymerase epsilon subunit B protein	10.1	65.7	24.661	11	4	4
TGME49_233830-t26_1-p1	hypothetical protein	16.9	41.656	84.415	20	4	4
TGME49_233850-t26_1-p1	hypothetical protein	7.9	25.942	3.1319	3	2	2
TGME49_233890-t26_1-p1	hypothetical protein	11.4	73.696	41.186	14	5	5
TGME49_233905-t26_1-p1	histone kinase SNF1, putative	9	82.206	25.707	4	4	4
TGME49_233930-t26_1-p1	CAF1 family ribonuclease	5.2	111.29	7.5939	7	4	4
TGME49_234180-t26_1-p1	hypothetical protein	9.8	24.997	3.9407	6	2	2
TGME49_234190-t26_1-p1	serine hydroxymethyltransferase 2, putative	44.7	65.114	186.64	90	15	15
TGME49_234220-t26_1-p1	hypothetical protein	2.7	115.84	6.8097	8	3	3
TGME49_234230-t26_1-p1	hypothetical protein	7.1	490.82	109.07	49	22	22
TGME49_234280-t26_1-p1	AMP deaminase	20.6	129.57	76.552	53	20	20
TGME49_234310-t26_1-p1	hypothetical protein	4.5	20.554	2.0337	3	1	1
TGME49_234350-t26_1-p1	hypothetical protein	4.4	85.515	6.77	6	3	3
TGME49_234360-t26_1-p1	DNA topoisomerase I, putative	21.9	99.705	98.839	52	17	17
TGME49_234380-t26_1-p1	hypothetical protein	28.2	38.656	44.907	40	9	9
TGME49_234390-t26_1-p1	hypothetical protein	16.7	45.716	21.835	13	5	5
TGME49_234420-t26_1-p1	ATPase, AAA family protein	16.8	66.806	37.841	19	6	6
TGME49_234450-t26_1-p1	ribosomal protein RPS15A	33.3	26.589	61.776	36	8	8
TGME49_234470-t26_1-p1	hypothetical protein	16	63.854	39.429	18	7	7
TGME49_234490-t26_1-p1	kelch repeat-containing protein	6.3	164.47	28.03	9	7	7
TGME49_234505-t26_1-p1	phenylalanyl-tRNA synthetase alpha chain A, putative	40.2	59.322	146.72	49	14	14
TGME49_234510-t26_1-p1	ankyrin repeat-containing protein	23.2	33.956	35.088	16	5	5
TGME49_234520-t26_1-p1	U2 snRNP auxilliary factor, large subunit, splicing factor subfamily protein	33.5	59.988	61.186	40	14	14
TGME49_234530-t26_1-p1	hypothetical protein	10.1	17.463	12.148	4	1	1
TGME49_234560-t26_1-p1	hypothetical protein	16.9	138.71	68.876	28	15	15
TGME49_234610-t26_1-p1	WD-40 repeat protein	23.2	76.498	97.184	24	10	10
TGME49_234900-t26_1-p1	PHD-finger domain-containing protein	4.8	480.65	38.45	26	14	14
TGME49_234930-t26_1-p1	SAG-related sequence SRS43	14.8	40.871	24.275	5	4	4
TGME49_234950-t26_1-p1	protein kinase (incomplete catalytic triad)	2.6	55.719	2.5028	2	1	1
TGME49_234970-t26_1-p1	Tyrosine kinase-like (TKL) protein	2.2	217.98	7.3285	3	3	3
TGME49_235020-t26_1-p1	COPI protein, putative	42.3	137.06	310.87	151	38	38
TGME49_235130-t26_1-p1	transmembrane protein	14.2	55.126	14.593	11	6	6
TGME49_235140-t26_1-p1	hypothetical protein	3.6	47.484	16.43	3	1	1
TGME49_235150-t26_1-p1	transporter, major facilitator family protein	6.9	60.553	6.3385	2	2	2
TGME49_235160-t26_1-p1	hypothetical protein	22.6	168.3	182.02	66	21	21
TGME49_235170-t26_1-p1	ATPase, AAA family protein	14.7	138.1	77.161	34	14	14
TGME49_235340-t26_1-p1	hypothetical protein	52.8	76.522	160.35	69	23	23
TGME49_235350-t26_1-p1	cwfj family protein	8.8	90.796	11.084	6	4	4
TGME49_235360-t26_1-p1	hypothetical protein	8.6	30.41	15.976	6	2	2
TGME49_235380-t26_1-p1	hypothetical protein	45.3	65.183	175.55	59	17	17
TGME49_235420-t26_1-p1	hypothetical protein	5.4	423.31	67.646	35	17	17
TGME49_235450-t26_1-p1	ubiquitin-conjugating enzyme subfamily protein	32	25.923	24.85	27	5	5
TGME49_235470-t26_1-p1	myosin A	35.6	93.319	167.21	155	25	25
TGME49_235478-t26_1-p1	pantothenate kinase	1.5	177.98	2.0976	0	2	2
TGME49_235490-t26_1-p1	hypothetical protein	26.8	102.12	110.61	54	17	17
TGME49_235540-t26_1-p1	eukaryotic initiation factor-2 beta, putative	38.1	26.233	45.937	41	8	8
TGME49_235550-t26_1-p1	PHD-finger domain-containing protein	4.4	59.322	3.9246	3	2	2
TGME49_235610-t26_1-p1	ATPase, AAA family protein	3	134.73	7.496	4	3	3
TGME49_235620-t26_1-p1	deoxyhypusine synthase	27.6	50.282	42.968	23	9	9
TGME49_235660-t26_1-p1	hypothetical protein	9.9	63.962	8.1967	10	4	4
TGME49_235670-t26_1-p1	hypothetical protein	15.4	59.913	14.248	9	6	6
TGME49_235690-t26_1-p1	hypothetical protein	27.7	24.969	12.265	8	3	3
TGME49_235700-t26_1-p1	sedoheptulose-1,7-bisphosphatase	42.7	35.773	67.105	51	10	10
TGME49_235710-t26_1-p1	hypothetical protein	11.8	22.564	5.6238	1	1	1
TGME49_235730-t26_1-p1	hypothetical protein	7	37.946	8.2736	6	2	2
TGME49_235740-t26_1-p1	hypothetical protein	5.8	96.019	26.316	7	3	3
TGME49_235750-t26_1-p1	ULK kinase	12.1	41.224	15.391	11	4	4
TGME49_235880-t26_1-p1	brain protein 44 family protein	10	17.727	2.2341	2	1	1
TGME49_235905-t26_1-p1	ribonuclease z, putative	6.2	116.3	15.532	8	6	6
TGME49_235930-t26_1-p1	domain K- type RNA binding proteins family protein	37.9	64.264	130.36	96	18	18
TGME49_235970-t26_1-p1	eukaryotic initiation factor-2 gamma, putative	43.4	50.508	113.01	65	14	14
TGME49_235980-t26_1-p1	ARIADNE family protein	15.2	74.991	43.47	31	9	9
TGME49_235990-t26_1-p1	hypothetical protein	5.5	137.72	32.216	17	6	6
TGME49_236010-t26_1-p1	prenylcysteine oxidase	7.5	68.062	29.027	9	4	4
TGME49_236030-t26_1-p1	hypothetical protein	18.1	20.706	18.83	7	2	2
TGME49_236040-t26_1-p1	fructose-1,6-bisphosphate aldolase	58.9	46.96	229.49	181	21	21
TGME49_236070-t26_1-p1	pyrroline-5-carboxylate reductase	25.8	36.211	69.395	35	7	7
TGME49_236080-t26_1-p1	replication factor-a protein 1 (rpa1) subfamily protein	14.9	98.461	45.404	22	9	9
TGME49_236110-t26_1-p1	autophagy-related protein 3 atg3, putative	33.2	43.064	85.857	29	8	8
TGME49_236130-t26_1-p1	signal recognition particle (SRP9) domain-containing protein	18.9	23.437	8.2984	8	3	3
TGME49_236140-t26_1-p1	hypothetical protein	15.6	110.53	56.501	27	11	11
TGME49_236160-t26_1-p1	hypothetical protein	2.9	82.885	2.6115	3	2	2
TGME49_236210-t26_1-p1	peptidase M16 family potein, putative	44.8	56.915	155.02	80	16	16
TGME49_236220-t26_1-p1	PCI domain-containing protein	4.9	75.65	4.3595	6	4	4
TGME49_236240-t26_1-p1	Tyrosine kinase-like (TKL) protein	3.5	85.059	5.1216	7	3	3
TGME49_236250-t26_1-p1	regulator of chromosome condensation (RCC1) repeat-containing protein	5.1	114.12	5.9723	3	2	2
TGME49_236260-t26_1-p1	protein phosphatase 2C domain-containing protein	2.4	101.17	3.6251	3	2	2
TGME49_236270-t26_1-p1	hypothetical protein	9.6	39.768	15.203	9	2	2
TGME49_236280-t26_1-p1	hypothetical protein	7	52.93	1.6891	1	2	2
TGME49_236510-t26_1-p1	hypothetical protein	2.9	109.8	10.317	3	2	2
TGME49_236530-t26_1-p1	DUF298 domain-containing protein	26.6	35.817	50.204	12	5	5
TGME49_236540-t26_1-p1	RNA recognition motif-containing protein	26.7	53.438	119.52	56	10	10
TGME49_236560-t26_1-p1	hypothetical protein	11.6	259.59	110.2	39	18	18
TGME49_236570-t26_1-p1	lysine decarboxylase family protein	27	43.954	72.465	56	10	10
TGME49_236580-t26_1-p1	Prp31-15.5k-U4 Snrna Complex family protein	11.5	19.947	10.126	10	2	2
TGME49_236620-t26_1-p1	protein kinase (incomplete catalytic triad)	20	63.217	44.71	22	8	8
TGME49_236640-t26_1-p1	zinc finger, C3HC4 type (RING finger) domain-containing protein	3.3	55.617	2.8388	3	2	2
TGME49_236650-t26_1-p1	DEAD (Asp-Glu-Ala-Asp) box polypeptide 17	47.3	59.967	138.78	95	21	21
TGME49_236660-t26_1-p1	START domain-containing protein	3.2	150.34	16.454	6	3	3
TGME49_236780-t26_1-p1	zinc finger, C3HC4 type (RING finger) domain-containing protein	2.5	115	9.3929	4	2	2
TGME49_236840-t26_1-p1	zinc finger (C-x8-C-x5-C-x3-H)-2, putative	11.6	41.961	11.434	11	4	4
TGME49_236860-t26_1-p1	haloacid dehalogenase family hydrolase domain-containing protein	1.7	270.99	17.338	4	3	3
TGME49_236870-t26_1-p1	hypothetical protein	4.2	23.792	3.3919	3	1	1
TGME49_236890-t26_1-p1	hypothetical protein	24.3	24.605	27.5	9	3	3
TGME49_236910-t26_1-p1	U2 snRNP auxiliary factor, putative	27.6	29.492	27.332	18	5	5
TGME49_236920-t26_1-p1	hypothetical protein	8.1	12.185	3.3633	3	1	1
TGME49_236930-t26_1-p1	hypothetical protein	2.9	610.19	24.166	10	10	10
TGME49_236950-t26_1-p1	hypothetical protein	63.4	12.489	74.038	26	3	3
TGME49_236970-t26_1-p1	SWI2/SNF2-containing PHD finger protein	16.7	277.89	215.25	74	30	30
TGME49_237000-t26_1-p1	polyphosphoinositide binding protein, putative	24.2	37.999	19.513	16	5	5
TGME49_237010-t26_1-p1	hypothetical protein	23.6	71.972	84.376	50	13	13
TGME49_237015-t26_1-p1	hypothetical protein	19.3	29.389	13.524	14	3	3
TGME49_237020-t26_1-p1	exonuclease	5.9	157.14	19.335	10	7	7
TGME49_237110-t26_1-p1	replication factor C subunit 2, putative	29.4	39.796	56.038	18	7	7
TGME49_237140-t26_1-p1	ethylene inducible protein, putative	33.9	32.703	76.114	38	10	10
TGME49_237150-t26_1-p1	minor histocompatibility antigen h13, putative	11	46.26	12.655	10	4	4
TGME49_237180-t26_1-p1	hypothetical protein	40.8	29.155	38.547	34	10	10
TGME49_237200-t26_1-p1	sphingolipid delta 4 desaturase/c-4 hydroxylase protein des2 family protein	10.8	48.34	20.052	5	3	3
TGME49_237220-t26_1-p1	DNA replication licensing factor Mcm7, putative	18.3	96.874	46.522	35	13	13
TGME49_237230-t26_1-p1	hypothetical protein	17.4	23.828	11.357	8	3	3
TGME49_237240-t26_1-p1	hypothetical protein	4.7	23.484	3.555	1	1	1
TGME49_237250-t26_1-p1	hypothetical protein	40.2	28.586	111.1	51	7	7
TGME49_237260-t26_1-p1	Coiled-coil domain containing 124 family protein	7.4	25.478	2.2643	2	2	2
TGME49_237280-t26_1-p1	TLD protein	3.5	233.1	19.826	4	4	4
TGME49_237290-t26_1-p1	hypothetical protein	6.7	225.39	48.836	27	10	10
TGME49_237410-t26_1-p1	protein phosphatase 2C domain-containing protein	0.6	161.3	2.0866	1	1	1
TGME49_237470-t26_1-p1	glycine cleavage T-protein (aminomethyl transferase) domain-containing protein	9.7	92.4	35.375	12	5	5
TGME49_237500-t26_1-p1	protein phosphatase 2C domain-containing protein	8.3	97.304	18.612	10	6	6
TGME49_237520-t26_1-p1	hypothetical protein	19.3	114.77	91.886	40	12	12
TGME49_237560-t26_1-p1	iron-sulfur cluster protein ISCU	36.1	23.745	30.933	18	7	7
TGME49_237570-t26_1-p1	leucine carboxyl methyltransferase	15.4	50.463	17.982	15	5	5
TGME49_237820-t26_1-p1	IMC sub-compartment protein ISP2	34.4	17.397	31.97	22	5	5
TGME49_237840-t26_1-p1	hypothetical protein	1	118.54	1.8644	1	1	1
TGME49_237870-t26_1-p1	FYVE zinc finger domain-containing protein	5.8	57.025	8.6577	6	2	2
TGME49_237880-t26_1-p1	hypothetical protein	35.4	18.171	24.994	13	4	4
TGME49_238010-t26_1-p1	ribosomal protein RPL23A	28.1	18.561	19.164	14	5	5
TGME49_238040-t26_1-p1	protein disulfide-isomerase domain-containing protein	33.1	152.76	122.06	93	24	24
TGME49_238050-t26_1-p1	nuclease and tudor domain-containing protein	34.5	104.04	269.45	132	27	27
TGME49_238070-t26_1-p1	glutaredoxin domain-containing protein	34	26.165	31.538	29	7	7
TGME49_238100-t26_1-p1	transmembrane protein	18.8	26.92	29.146	19	4	4
TGME49_238110-t26_1-p1	replication factor a protein 3 protein	16.2	11.888	6.6495	4	1	1
TGME49_238130-t26_1-p1	hypothetical protein	8.3	41.437	17.848	5	2	2
TGME49_238150-t26_1-p1	hypothetical protein	8	37.062	10.993	11	3	3
TGME49_238180-t26_1-p1	26s proteasome regulatory complex subunit, putative	19.9	47.55	38.945	34	9	9
TGME49_238190-t26_1-p1	DNA-directed RNA polymerase II RPB3	34.3	51.732	99.153	45	14	14
TGME49_238200-t26_1-p1	alpha/beta hydrolase fold domain-containing protein	1.3	86.244	2.2435	3	1	1
TGME49_238230-t26_1-p1	Ser/Thr phosphatase family protein	28	55.65	38.722	23	10	10
TGME49_238240-t26_1-p1	bystin protein	9.3	50.444	26.579	5	2	2
TGME49_238250-t26_1-p1	ribosomal protein RPL36	37.6	11.407	48.226	18	5	5
TGME49_238380-t26_1-p1	hypothetical protein	8.5	96.534	16.011	8	5	5
TGME49_238390-t26_1-p1	hypothetical protein	1.7	231.89	6.8426	6	3	3
TGME49_238400-t26_1-p1	endonuclease/exonuclease/phosphatase domain-containing protein	3.5	290.21	21.601	10	7	7
TGME49_238510-t26_1-p1	hypothetical protein	11	116.25	49.157	16	9	9
TGME49_238880-t26_1-p1	hypothetical protein	2.2	342.44	24.352	13	6	6
TGME49_238940-t26_1-p1	GDP mannose 4,6-dehydratase, putative	25.8	41.717	44.614	18	7	7
TGME49_238950-t26_1-p1	fatty acyl-CoA desaturase, putative	15.4	117.09	57.47	52	16	16
TGME49_239010-t26_1-p1	hypothetical protein	13.2	79.587	47.719	13	4	4
TGME49_239020-t26_1-p1	ABC transporter transmembrane region domain-containing protein	0.5	151.63	1.581	3	1	1
TGME49_239070-t26_1-p1	hypothetical protein	16.1	65.614	36.709	14	7	7
TGME49_239100-t26_1-p1	ribosomal protein RPS7	49	22.587	70.288	54	8	8
TGME49_239260-t26_1-p1	histone H4	47.6	11.439	26.126	19	6	6
TGME49_239300-t26_1-p1	hypothetical protein	0.9	139.18	2.8567	1	1	1
TGME49_239310-t26_1-p1	ribulose 5-phosphate isomerase	17.4	27.483	18.359	11	4	4
TGME49_239330-t26_1-p1	ribosomal protein RPL37	18.4	11.221	5.7119	15	2	2
TGME49_239400-t26_1-p1	hypothetical protein	22.8	133.89	166.52	70	21	21
TGME49_239410-t26_1-p1	hypothetical protein	3.8	256.13	37.355	13	7	7
TGME49_239420-t26_1-p1	protein kinase	0.8	183.68	1.3498	1	1	1
TGME49_239480-t26_1-p1	RNB family domain-containing protein	2.3	129.84	3.7334	4	3	3
TGME49_239490-t26_1-p1	dehydrogenase E1 component family protein	36.4	63.914	238.95	80	19	19
TGME49_239500-t26_1-p1	proteasome subunit alpha type, putative	54.8	27.936	111.82	38	9	9
TGME49_239530-t26_1-p1	alanine-glyoxylate aminotransferase	33.8	57.437	148.62	59	15	15
TGME49_239540-t26_1-p1	LEM3 (ligand-effect modulator 3) family / CDC50 family protein	6.2	46.946	1.7884	4	2	2
TGME49_239590-t26_1-p1	WD domain, G-beta repeat-containing protein	21.1	74.724	70.562	26	10	10
TGME49_239610-t26_1-p1	hypothetical protein	21.4	65.668	65.943	28	10	10
TGME49_239620-t26_1-p1	5'-nucleotidase, C-terminal domain-containing protein	17.6	95.851	62.51	40	13	13
TGME49_239630-t26_1-p1	cytidine and deoxycytidylate deaminase zinc-binding region domain-containing protein	22.2	47.343	50.06	28	8	8
TGME49_239680-t26_1-p1	hypothetical protein	12.3	65.449	27.33	7	6	6
TGME49_239690-t26_1-p1	hypothetical protein	18.4	16.951	5.8314	3	2	2
TGME49_239710-t26_1-p1	phosphomannomutase	25.9	28.674	56.691	15	6	6
TGME49_239720-t26_1-p1	50S ribosomal protein l24, putative	11.8	25.932	3.921	3	2	2
TGME49_239740-t26_1-p1	dense granule protein GRA14	18.6	44.711	36.362	26	7	7
TGME49_239752-t26_1-p1	hypothetical protein	26.9	102.14	143.46	76	18	18
TGME49_239760-t26_1-p1	ribosomal protein RPL22	21.1	15.073	27.486	11	2	2
TGME49_239770-t26_1-p1	alveolin domain containing intermediate filament IMC11	14.9	15.619	4.1582	5	2	2
TGME49_239790-t26_1-p1	BRCA1 C Terminus (BRCT) domain-containing protein	20.3	82.154	35.44	19	9	9
TGME49_239800-t26_1-p1	hypothetical protein	19.1	34.073	31.249	14	4	4
TGME49_239820-t26_1-p1	D-3-phosphoglycerate dehydrogenase	46.2	65.193	177.9	114	19	19
TGME49_239870-t26_1-p1	CBS domain-containing protein	13.1	98.111	48.763	16	8	8
TGME49_239890-t26_1-p1	SCP family extracellular subfamily protein	14.6	26.623	17.269	21	5	5
TGME49_239930-t26_1-p1	beta-catenin family protein 1, putative	19.8	73.344	74.504	20	8	8
TGME49_240050-t26_1-p1	hypothetical protein	1.5	201.73	10.444	6	2	2
TGME49_240060-t26_1-p1	hypothetical protein	16.8	88.532	115.46	47	11	11
TGME49_240070-t26_1-p1	RNA recognition motif-containing protein	13	32.075	12.657	5	2	2
TGME49_240090-t26_1-p1	rhoptry kinase family protein ROP34, putative	8.9	61.667	12.925	7	3	3
TGME49_240220-t26_1-p1	hypothetical protein	11	166.36	62.912	26	13	13
TGME49_240250-t26_1-p1	macro domain-containing protein	0.9	87.941	1.8177	2	1	1
TGME49_240280-t26_1-p1	S1/P1nuclease	31.4	48.523	105.39	55	10	10
TGME49_240400-t26_1-p1	hypothetical protein	5.2	44.163	11.726	1	1	1
TGME49_240440-t26_1-p1	hypothetical protein	4.9	40.237	7.2525	6	2	2
TGME49_240450-t26_1-p1	Maf family protein	18.4	29.566	19.645	15	5	5
TGME49_240500-t26_1-p1	hypothetical protein	38.9	32.035	55.129	26	7	7
TGME49_240510-t26_1-p1	hypothetical protein	18.9	135.07	72.762	23	15	15
TGME49_240550-t26_1-p1	copper chaperone COX17-1, putative	14.3	8.1951	10.292	3	1	1
TGME49_240570-t26_1-p1	hypothetical protein	26.4	57.406	69.66	27	11	11
TGME49_240590-t26_1-p1	DNA-directed RNA polymerase II RPB5	32.2	24.017	42.277	20	6	6
TGME49_240600-t26_1-p1	chaperonin cpn60, putative	48.9	72.236	219.23	104	20	20
TGME49_240640-t26_1-p1	casein kinase I	28.1	37.959	72.687	54	10	9
TGME49_240650-t26_1-p1	coatomer protein complex, subunit alpha, putative	45.8	142.95	323.31	163	42	42
TGME49_240690-t26_1-p1	S-adenosyl methionine synthetase	38.6	45.894	86.42	40	11	11
TGME49_240700-t26_1-p1	ubiquitin family protein	24.7	65.666	40.899	24	11	11
TGME49_240710-t26_1-p1	RNA recognition motif-containing protein	19.5	102.23	71.228	39	14	14
TGME49_240740-t26_1-p1	Sec1 family protein	9.6	71.938	28.669	6	4	4
TGME49_240810-t26_1-p1	hypothetical protein	9	61.262	24.534	10	5	5
TGME49_240830-t26_1-p1	hydrolase, alpha/beta fold family protein	3.5	65.756	3.8005	4	3	3
TGME49_240840-t26_1-p1	histone lysine demethylase JmjC NO66	9.3	55.991	20.331	16	4	4
TGME49_240850-t26_1-p1	WD domain, G-beta repeat-containing protein	15.7	59.365	38.289	13	6	6
TGME49_240860-t26_1-p1	acyltransferase domain-containing protein	34.5	31.851	94.785	29	7	7
TGME49_240870-t26_1-p1	beta adaptin protein, putative	29.8	101.99	104.16	81	22	22
TGME49_240890-t26_1-p1	6-phosphofructokinase	23.9	154.69	143.04	56	22	22
TGME49_240980-t26_1-p1	hypothetical protein	14	151.94	125.97	49	14	14
TGME49_241000-t26_1-p1	hypothetical protein	11.2	25.401	21.671	6	1	1
TGME49_241150-t26_1-p1	hypothetical protein	14.5	65.205	48.287	17	5	5
TGME49_241160-t26_1-p1	hemolysin-III related subfamily protein	4.3	33.461	4.5509	3	1	1
TGME49_241170-t26_1-p1	hypothetical protein	22.3	139.69	149.83	75	21	21
TGME49_241240-t26_1-p1	hypothetical protein	17.6	76.288	56.903	26	7	7
TGME49_241830-t26_1-p1	peptidyl-prolyl cis-trans isomerase	13.2	64.463	27.156	13	6	6
TGME49_241840-t26_1-p1	hypothetical protein	14.8	49.143	14.342	7	4	4
TGME49_241850-t26_1-p1	hypothetical protein	0.9	479.48	6.7196	5	3	3
TGME49_241880-t26_1-p1	3'5'-cyclic nucleotide phosphodiesterase domain-containing protein	7.7	142.52	37.038	18	9	9
TGME49_241890-t26_1-p1	hypothetical protein	6.9	19.834	5.2175	3	1	1
TGME49_242000-t26_1-p1	DUF51 family protein	14.6	29.748	4.5538	9	4	4
TGME49_242020-t26_1-p1	mannosyl-oligosaccharide glucosidase	13.1	151.5	68.013	33	13	13
TGME49_242030-t26_1-p1	hypothetical protein	10.5	132.84	27.777	15	8	8
TGME49_242070-t26_1-p1	cAMP-dependent protein kinase regulatory subunit	31.9	42.796	80.5	55	10	10
TGME49_242080-t26_1-p1	hypothetical protein	20.8	21.646	21.544	6	3	3
TGME49_242090-t26_1-p1	zinc finger (CCCH type) motif-containing protein	4.8	89.88	9.1979	5	3	3
TGME49_242230-t26_1-p1	rhoptry kinase family protein ROP29	18.6	53.077	48.759	18	6	6
TGME49_242270-t26_1-p1	hypothetical protein	8.1	33.253	8.7794	9	2	2
TGME49_242290-t26_1-p1	proteasome subunit alpha1, putative	51.4	28.114	99.297	52	9	9
TGME49_242330-t26_1-p1	ribosomal protein RPS5	47.9	21.613	60.554	64	8	8
TGME49_242380-t26_1-p1	fatty acid elongase	16	39.564	61.59	19	4	4
TGME49_242435-t26_1-p1	hypothetical protein	1.2	330.63	4.3117	6	4	4
TGME49_242460-t26_1-p1	mitochondrial carrier superfamily protein	11.1	51.461	19.286	8	4	4
TGME49_242570-t26_1-p1	hypothetical protein	11.8	94.876	24.126	8	7	7
TGME49_242580-t26_1-p1	iron only hydrogenase large subunit, c-terminal domain-containing protein	5.3	106.99	15.509	6	4	4
TGME49_242610-t26_1-p1	WD domain, G-beta repeat-containing protein	7.6	62.249	22.028	5	3	3
TGME49_242625-t26_1-p1	ATPase family associated with various cellular activities (AAA) subfamily protein	0.7	976.08	8.7433	6	4	4
TGME49_242660-t26_1-p1	vacuolar sorting protein 35, putative	21.4	95.635	93.826	38	13	13
TGME49_242700-t26_1-p1	hypothetical protein	2	245.87	11.145	4	3	3
TGME49_242720-t26_1-p1	aspartyl protease ASP5	1.8	108.04	2.4466	1	1	1
TGME49_242730-t26_1-p1	guanylate kinase family protein	6.6	43.294	21.124	6	2	2
TGME49_242790-t26_1-p1	trichohyalin, putative	8.5	200.68	68.819	23	10	10
TGME49_242800-t26_1-p1	ribosome biogenesis protein NSA2, putative	12.3	30.152	7.8562	9	3	3
TGME49_242830-t26_1-p1	XRN 5'-3' exonuclease N-terminus protein	14	223.76	106.91	46	21	21
TGME49_242840-t26_1-p1	membrane protein	15.1	13.904	4.9221	6	2	2
TGME49_242890-t26_1-p1	hypothetical protein	6.3	343.01	48.834	22	16	16
TGME49_243200-t26_1-p1	hypothetical protein	6.4	133.45	23.777	10	5	5
TGME49_243210-t26_1-p1	DUF862 domain-containing protein	1.5	120.06	5.2597	3	1	1
TGME49_243240-t26_1-p1	WD domain, G-beta repeat-containing protein	6	53.77	7.7256	4	3	3
TGME49_243250-t26_1-p1	myosin H	14.4	169.66	96.61	34	15	15
TGME49_243280-t26_1-p1	Met-10+ like-protein	11.1	98.907	33.572	23	9	9
TGME49_243290-t26_1-p1	hypothetical protein	4.7	68.794	11.385	4	3	3
TGME49_243350-t26_1-p1	gamma-glutamyl hydrolase	15.6	81.503	24.104	12	7	7
TGME49_243390-t26_1-p1	hypothetical protein	12.5	36.63	16.235	14	4	4
TGME49_243410-t26_1-p1	tetratricopeptide repeat-containing protein	25.4	59.463	95.796	29	10	10
TGME49_243430-t26_1-p1	OTU family cysteine protease	4.3	147.22	7.1349	3	4	4
TGME49_243440-t26_1-p1	histone lysine acetyltransferase GCN5-B	31.6	111.54	157.66	61	22	22
TGME49_243460-t26_1-p1	hypothetical protein	12.8	209.86	134.78	39	14	14
TGME49_243490-t26_1-p1	BCS1 family isoform 9, putative	8.3	58.82	21.463	13	4	4
TGME49_243510-t26_1-p1	OTU family cysteine protease	14.6	41.457	13.794	6	3	3
TGME49_243540-t26_1-p1	WD domain, G-beta repeat-containing protein	31.4	77.279	78.957	54	15	15
TGME49_243560-t26_1-p1	hypothetical protein	3.3	24.153	1.8219	2	1	1
TGME49_243570-t26_1-p1	ribosomal protein RPS26	35.7	12.725	27.962	15	4	4
TGME49_243580-t26_1-p1	Hit family protein involved in cell-cycle regulation, putative	32.2	30.516	53.638	31	5	5
TGME49_243590-t26_1-p1	endonuclease/exonuclease/phosphatase family protein	5.6	121.46	20.588	12	4	4
TGME49_243600-t26_1-p1	acetyltransferase, GNAT family protein	19.6	55.426	35.52	25	7	7
TGME49_243610-t26_1-p1	C-5 cytosine-specific DNA methylase superfamily protein	5.9	96.89	12.022	11	4	4
TGME49_243620-t26_1-p1	hypothetical protein	35.8	39.399	92.675	28	8	8
TGME49_243690-t26_1-p1	hypothetical protein	19.3	44.602	43.408	23	5	5
TGME49_243710-t26_1-p1	t-complex protein beta subunit	54.8	61.472	252.65	94	22	22
TGME49_243730-t26_1-p1	rhoptry protein ROP9	50.4	37.667	276.98	124	17	17
TGME49_243780-t26_1-p1	hypothetical protein	5.8	91.568	15.231	9	5	5
TGME49_243790-t26_1-p1	SAG-related sequence SRS33	8.2	31.839	7.5049	4	2	2
TGME49_243800-t26_1-p1	long-chain fatty acid CoA ligase, putative	33.9	83.507	197.69	83	17	17
TGME49_243910-t26_1-p1	Cof family hydrolase subfamily protein	34.2	40.718	102.86	43	11	11
TGME49_243920-t26_1-p1	DNA replication licensing factor MCM5, putative	27	88.211	85.56	46	17	17
TGME49_243930-t26_1-p1	hypothetical protein	23.4	101.35	181.01	57	14	14
TGME49_243950-t26_1-p1	prohibitin, putative	42.8	30.221	58.885	43	9	9
TGME49_243960-t26_1-p1	nuclear transport factor 2 (ntf2) domain-containing protein	24.8	84.195	101.74	59	14	14
TGME49_243980-t26_1-p1	hypothetical protein	9.5	14.974	2.2776	1	1	1
TGME49_244000-t26_1-p1	DEAD/DEAH box helicase domain-containing protein	9.2	110.54	20.474	11	7	7
TGME49_244020-t26_1-p1	activator of hsp90 atpase 1 family protein	42.3	16.391	21.052	14	5	5
TGME49_244040-t26_1-p1	HEAT repeat-containing protein	3.2	132.69	5.1215	4	3	3
TGME49_244080-t26_1-p1	hypothetical protein	3.2	39.599	2.033	2	1	1
TGME49_244100-t26_1-p1	snoRNA binding domain-containing protein	8	59.851	18.367	18	4	4
TGME49_244110-t26_1-p1	nucleosome assembly protein (nap) protein	18.2	48.586	35.611	28	5	5
TGME49_244130-t26_1-p1	hypothetical protein	1.1	255.33	1.9986	1	1	1
TGME49_244150-t26_1-p1	glycerate kinase	33.3	38.877	70.158	20	7	7
TGME49_244170-t26_1-p1	hypothetical protein	4.1	34.967	1.431	1	1	1
TGME49_244200-t26_1-p1	2-oxoglutarate dehydrogenase e1 component, mitochondrial precursor, putative	45.8	124.26	269.59	154	33	33
TGME49_244210-t26_1-p1	RNA polymerase-associated protein RTF1	21.7	84.698	68.223	36	13	13
TGME49_244240-t26_1-p1	hypothetical protein	4.8	47.936	1.7669	2	2	2
TGME49_244250-t26_1-p1	hypothetical protein	19.5	62.902	67.239	31	7	7
TGME49_244270-t26_1-p1	ATP-binding cassette G family transporter ABCG87	1.3	87.304	1.6492	1	1	1
TGME49_244280-t26_1-p1	hypothetical protein	12.4	14.22	3.1755	2	1	1
TGME49_244290-t26_1-p1	adapter-related protein	23.8	119.95	112.71	48	20	20
TGME49_244310-t26_1-p1	GTP-binding protein	33.8	40.835	46.217	29	10	10
TGME49_244320-t26_1-p1	ribosomal protein RPL24	7.6	32.693	29.453	19	3	3
TGME49_244350-t26_1-p1	DnaJ domain-containing protein	7.9	49.941	11.693	6	3	3
TGME49_244370-t26_1-p1	TDC1, putative	9.1	64.331	13.478	10	4	4
TGME49_244380-t26_1-p1	cactin	20.3	79.542	54.561	29	11	11
TGME49_244390-t26_1-p1	coatomer epsilon subunit protein	30.7	33.931	35.786	25	6	6
TGME49_244440-t26_1-p1	nucleoside transporter protein	1.9	50.966	2.9708	3	1	1
TGME49_244460-t26_1-p1	hypothetical protein	21.1	127.3	143.04	42	17	17
TGME49_244470-t26_1-p1	hypothetical protein	1.2	290.4	6.4324	5	2	2
TGME49_244530-t26_1-p1	hypothetical protein	2.7	63.996	4.3994	1	1	1
TGME49_244550-t26_1-p1	hypothetical protein	3.8	65.745	17.59	6	2	2
TGME49_244560-t26_1-p1	heat shock protein 90, putative	35.5	96.822	181.51	189	28	28
TGME49_244570-t26_1-p1	hypothetical protein	4.4	82.719	6.3736	5	3	3
TGME49_244600-t26_1-p1	hypothetical protein	2.9	51.842	2.675	1	1	1
TGME49_244650-t26_1-p1	eukaryotic initiation factor-5, putative	28	46.803	53.211	29	9	9
TGME49_244690-t26_1-p1	hypothetical protein	26.3	65.004	115.86	64	12	12
TGME49_244700-t26_1-p1	NAD(+)/NADH kinase domain-containing protein	2.6	234.28	13.276	10	5	5
TGME49_244870-t26_1-p1	quinone oxidoreductase, putative	20.1	43.313	56.605	22	6	6
TGME49_244880-t26_1-p1	DNA-directed RNA polymerase I RPA1	11.3	302.09	87.995	56	23	23
TGME49_245432-t26_1-p1	hypothetical protein	5.9	46.842	27.306	4	2	2
TGME49_245450-t26_1-p1	hypothetical protein	27.6	15.379	35.973	13	3	3
TGME49_245460-t26_1-p1	ribosomal protein RPS8	46.3	23.561	67.715	52	8	8
TGME49_245470-t26_1-p1	mitotic checkpoint protein, BUB3 family protein	58.4	36.574	104.15	63	13	13
TGME49_245490-t26_1-p1	microneme protein MIC8	31	74.647	95.665	52	13	13
TGME49_245500-t26_1-p1	dipeptidyl peptidase iv (dpp iv) n-terminal region domain-containing protein	11.3	205.66	80.271	41	15	15
TGME49_245510-t26_1-p1	phospholipid-translocating P-type ATPase, flippase subfamily protein	0.9	265.77	1.4297	1	1	1
TGME49_245560-t26_1-p1	hypothetical protein	0.5	223.91	1.865	2	1	1
TGME49_245580-t26_1-p1	hypothetical protein	2.5	248.49	8.5909	8	5	5
TGME49_245610-t26_1-p1	hypothetical protein	15.4	87.503	71.687	32	9	9
TGME49_245620-t26_1-p1	ribosomal-ubiquitin protein RPS27A	15.6	17.321	7.7836	13	2	2
TGME49_245640-t26_1-p1	hypothetical protein	8.9	46.534	8.7693	4	3	3
TGME49_245660-t26_1-p1	hypothetical protein	8.7	90.23	22.815	6	4	4
TGME49_245670-t26_1-p1	pyruvate dehydrogenase complex subunit PDH-E1Alpha	22.8	67.459	91.008	41	10	10
TGME49_245680-t26_1-p1	ribosomal protein RPL21	43.9	17.894	50.431	30	6	6
TGME49_245710-t26_1-p1	phosphatidylinositol-4-phosphate 5-kinase, putative	11	31.258	4.1108	7	3	3
TGME49_245730-t26_1-p1	phosphatidylinositol-4-phosphate 5-Kinase	1.5	232.51	3.6918	1	2	2
TGME49_246000-t26_1-p1	large subunit ribosomal protein IMG2	12.6	33.416	9.0345	9	4	4
TGME49_246030-t26_1-p1	mediator complex subunit MED17	5.9	96.476	19.376	10	4	4
TGME49_246040-t26_1-p1	MIF4G domain-containing protein	7.7	157.11	51.5	22	10	10
TGME49_246080-t26_1-p1	NAD dependent epimerase/dehydratase family protein	15.9	69.732	70.508	29	8	8
TGME49_246090-t26_1-p1	hypothetical protein	11.1	104.89	50.823	15	6	6
TGME49_246100-t26_1-p1	phosducin, putative	13.2	36.272	11.54	10	4	4
TGME49_246130-t26_1-p1	serpin (serine proteinase inhibitor) superfamily protein	38.7	47.407	187.42	63	13	13
TGME49_246170-t26_1-p1	ARID/BRIGHT DNA binding domain-containing protein	16.3	286.3	140.3	63	27	27
TGME49_246178-t26_1-p1	hypothetical protein	4.5	41.546	1.6147	1	1	1
TGME49_246190-t26_1-p1	hypothetical protein	0.3	530.02	1.3517	4	2	2
TGME49_246220-t26_1-p1	hypothetical protein	9.4	86.613	42.188	15	6	6
TGME49_246330-t26_1-p1	CRAL/TRIO domain-containing protein	17.1	48.773	38.618	33	8	8
TGME49_246340-t26_1-p1	DnaJ domain-containing protein	11.1	95.359	24.492	32	11	11
TGME49_246460-t26_1-p1	hypothetical protein	12.1	68.739	49.739	12	5	5
TGME49_246500-t26_1-p1	surp module domain-containing protein	25.8	71.701	70.596	44	12	12
TGME49_246510-t26_1-p1	protein phosphatase 2a regulatory b subunit (b56 family) protein	18	64.836	32.265	16	7	7
TGME49_246520-t26_1-p1	hypothetical protein	7.2	105.78	17.247	5	5	5
TGME49_246540-t26_1-p1	cytochrome c1, heme protein	36.2	45.968	81.162	50	11	11
TGME49_246550-t26_1-p1	aspartyl protease ASP3	34.2	69.155	66.586	45	14	14
TGME49_246560-t26_1-p1	vacuolar ATP synthase subunit g, putative	22.1	14.837	24.116	8	2	2
TGME49_246570-t26_1-p1	hypothetical protein	6.2	26.004	5.6849	3	1	1
TGME49_246580-t26_1-p1	hypothetical protein	30.5	42.82	94.956	49	10	10
TGME49_246590-t26_1-p1	hypothetical protein	2	49.189	2.8862	3	1	1
TGME49_246600-t26_1-p1	ABC1 family protein	6.1	205.4	31.823	15	6	6
TGME49_246620-t26_1-p1	G10 family protein	29.1	17.341	19.092	10	4	4
TGME49_246630-t26_1-p1	DNA-directed RNA polymerase I RPA43	8.2	52.989	8.8057	4	2	2
TGME49_246670-t26_1-p1	hypothetical protein	7	37.283	4.5362	4	2	2
TGME49_246720-t26_1-p1	hypothetical protein	12.9	55.951	14.485	13	6	6
TGME49_246730-t26_1-p1	hypothetical protein	9.5	39.975	17.157	6	3	3
TGME49_246740-t26_1-p1	hypothetical protein	25.4	64.741	72.39	26	11	11
TGME49_246910-t26_1-p1	histone lysine methyltransferase, SET, putative	6.5	59.221	6.9421	4	4	4
TGME49_246920-t26_1-p1	glutathione reductase	48.5	52.594	100.74	50	17	17
TGME49_246930-t26_1-p1	calmodulin CAM1	10.6	19.049	3.7853	3	2	2
TGME49_246940-t26_1-p1	hypothetical protein	18.1	44.459	35.758	18	6	6
TGME49_246950-t26_1-p1	hypothetical protein	20.6	48.565	35.388	21	8	8
TGME49_246970-t26_1-p1	3'-5' exonuclease domain-containing protein	6.9	146.18	55.204	11	6	6
TGME49_246982-t26_1-p1	hypothetical protein	14.4	113.51	82.124	29	11	11
TGME49_247000-t26_1-p1	tetratricopeptide repeat-containing protein	15	96.858	27.551	24	11	11
TGME49_247020-t26_1-p1	high mobility group protein b1, putative	18.1	28.518	26.419	14	4	4
TGME49_247030-t26_1-p1	hypothetical protein	13	15.598	4.3314	3	2	2
TGME49_247195-t26_1-p1	microneme protein MIC15	10.3	319.97	106.12	66	23	23
TGME49_247220-t26_1-p1	nudix -type motif 9 isoform a family protein	26	60.639	80.235	56	11	11
TGME49_247250-t26_1-p1	RbAp46	12.8	70.936	32.338	10	4	4
TGME49_247300-t26_1-p1	hypothetical protein	20.9	95.511	67.011	29	12	12
TGME49_247330-t26_1-p1	hypothetical protein	10.5	204.45	65.59	34	18	18
TGME49_247350-t26_1-p1	thioredoxin domain-containing protein	17.6	33.676	35.966	28	4	4
TGME49_247360-t26_1-p1	PAP2 superfamily protein	9.1	35.041	28.172	9	3	3
TGME49_247380-t26_1-p1	hypothetical protein	1.4	119.87	21.801	3	1	1
TGME49_247390-t26_1-p1	ATPase, AAA family protein	0.5	421.73	2.0656	3	2	2
TGME49_247410-t26_1-p1	hypothetical protein	40.5	13.855	41.887	15	4	4
TGME49_247440-t26_1-p1	hypothetical protein	3.2	40.181	3.8417	1	1	1
TGME49_247450-t26_1-p1	hypothetical protein	13.5	245.87	178.09	81	19	19
TGME49_247460-t26_1-p1	proliferating cell nuclear antigen PCNA1	42	34.551	53.388	41	12	12
TGME49_247470-t26_1-p1	nucleolar protein, putative	34	59.939	111.77	63	17	17
TGME49_247510-t26_1-p1	fructose-bisphospatase II	26	42.397	64.295	78	8	8
TGME49_247520-t26_1-p1	hypothetical protein	20.7	26.535	30.197	44	3	3
TGME49_247530-t26_1-p1	hypothetical protein	15	22.82	18.942	3	2	2
TGME49_247540-t26_1-p1	ATP-binding cassette G family transporter ABCG107	1	106.54	2.7744	1	1	1
TGME49_247550-t26_1-p1	heat shock protein HSP60	57	60.913	293.87	152	22	22
TGME49_247580-t26_1-p1	glutaredoxin domain-containing protein	6.7	34.25	3.6245	5	2	2
TGME49_247590-t26_1-p1	methyltransferase domain-containing protein	6.2	95.947	6.2914	4	4	4
TGME49_247600-t26_1-p1	hypothetical protein	17.2	75.013	55.039	26	7	7
TGME49_247610-t26_1-p1	small nuclear ribonucleoprotein E, putative	57.1	12.424	8.0626	7	3	3
TGME49_247648-t26_1-p1	Sybindin family protein	5.3	25.998	5.5348	3	1	1
TGME49_247670-t26_1-p1	ribulose-phosphate 3 epimerase family protein	12	44.727	12.426	12	3	3
TGME49_247690-t26_1-p1	phospholipid-translocating P-type ATPase, flippase subfamily protein	4.2	206.17	14.879	12	7	7
TGME49_247700-t26_1-p1	AP2 domain transcription factor AP2XII-4	2.1	401.79	27.838	7	6	6
TGME49_247730-t26_1-p1	AP2 domain transcription factor AP2XII-5	5.9	161.86	35.546	7	5	5
TGME49_247760-t26_1-p1	AMP-binding enzyme domain-containing protein	29.4	86.986	103.97	73	18	18
TGME49_247770-t26_1-p1	hypothetical protein	37.1	19.264	53.608	36	5	5
TGME49_247790-t26_1-p1	VRR-NUC domain-containing protein	0.5	299.72	1.5373	2	1	1
TGME49_247930-t26_1-p1	SNARE domain-containing protein	21.7	36.304	73.83	15	4	4
TGME49_247960-t26_1-p1	hypothetical protein	29.3	37.573	26.394	18	7	7
TGME49_248100-t26_1-p1	synaptobrevin protein	20.2	29.483	34.782	5	3	3
TGME49_248110-t26_1-p1	hypothetical protein	7.2	54.151	12.299	4	3	3
TGME49_248120-t26_1-p1	hypothetical protein	19.3	100.76	102.04	36	12	12
TGME49_248130-t26_1-p1	hypothetical protein	14.3	93.452	70.722	22	8	8
TGME49_248200-t26_1-p1	ribosomal RNA (adenine(1779)-N(6)/adenine(1780)-N(6))- dimethyltransferase, putative	9.1	53.869	12.058	10	5	5
TGME49_248250-t26_1-p1	translation initiation factor IF-2, putative	15.2	12.567	3.0832	7	2	2
TGME49_248260-t26_1-p1	hypothetical protein	10.6	21.233	6.83	5	2	2
TGME49_248290-t26_1-p1	WD domain, G-beta repeat-containing protein	1.9	358.18	28.514	9	5	5
TGME49_248320-t26_1-p1	carrier superfamily protein	28.2	38.908	28.655	20	7	7
TGME49_248340-t26_1-p1	GTP-binding nuclear protein ran/tc4	32.8	25.997	30.212	40	6	6
TGME49_248360-t26_1-p1	hypothetical protein	13.8	27.175	28.096	7	2	2
TGME49_248390-t26_1-p1	ribosomal protein RPL26	35.5	16.309	55.233	28	6	6
TGME49_248400-t26_1-p1	glyoxalase I, putative	52.1	38.472	94.982	52	10	10
TGME49_248420-t26_1-p1	hypothetical protein	11.5	79.034	45.88	18	6	6
TGME49_248460-t26_1-p1	ubiquitin, putative	28.2	24.405	18.922	16	5	5
TGME49_248480-t26_1-p1	ribosomal protein RPS9	32.4	21.684	33.696	44	6	6
TGME49_248500-t26_1-p1	hypothetical protein	35.8	37.561	52.508	13	6	6
TGME49_248520-t26_1-p1	hypothetical protein	11.3	30.678	13.686	3	2	2
TGME49_248600-t26_1-p1	aspartate aminotransferase	31.5	66.197	65.333	51	15	15
TGME49_248630-t26_1-p1	actin-related protein ARP1	27.7	42.346	70.838	21	6	6
TGME49_248670-t26_1-p1	V-type H(+)-translocating pyrophosphatase VP1	12	85.295	22.777	24	7	7
TGME49_248700-t26_1-p1	alveolin domain containing intermediate filament IMC12	33.9	29.762	97.042	73	11	11
TGME49_248740-t26_1-p1	hypothetical protein	14.5	134.98	89.199	56	15	15
TGME49_248800-t26_1-p1	hypothetical protein	1.2	98.276	3.7495	1	1	1
TGME49_248810-t26_1-p1	nuclear factor NF7	44.5	54.282	175.22	96	18	18
TGME49_248830-t26_1-p1	phosphoinositide phospholipase PIPLC	5.9	122.05	33.308	11	5	5
TGME49_248840-t26_1-p1	transporter, major facilitator family protein	7.9	79.984	28.193	7	3	3
TGME49_248850-t26_1-p1	methionine aminopeptidase	37	46.805	47.858	30	10	10
TGME49_248870-t26_1-p1	SNARE associated Golgi protein	5.6	40.981	12.816	4	2	2
TGME49_248880-t26_1-p1	GTPase RAB7	32.2	47.712	91.548	59	10	10
TGME49_248890-t26_1-p1	actin-like protein ALP3b	22	60.828	92.264	30	8	8
TGME49_248940-t26_1-p1	hypothetical protein	6.2	59.318	10.665	4	2	2
TGME49_248950-t26_1-p1	carrier superfamily protein	4.6	62.946	1.7071	1	1	1
TGME49_248960-t26_1-p1	methyltransferase domain-containing protein	3.8	49.366	3.9599	1	1	1
TGME49_248980-t26_1-p1	NudC family protein	12.5	42.556	22.496	7	3	3
TGME49_248990-t26_1-p1	hypothetical protein	7.6	79.089	25.016	6	3	3
TGME49_249000-t26_1-p1	regulator of chromosome condensation (RCC1) repeat-containing protein	8.3	76.84	7.0776	3	4	4
TGME49_249010-t26_1-p1	hypothetical protein	6.9	59.101	8.6677	3	2	2
TGME49_249030-t26_1-p1	endonuclease/exonuclease/phosphatase family protein	15.3	60.226	52.902	30	8	8
TGME49_249170-t26_1-p1	Ras family protein	14	82.3	30.204	20	9	9
TGME49_249180-t26_1-p1	bifunctional dihydrofolate reductase-thymidylate synthase	54.8	68.751	265.34	123	25	25
TGME49_249240-t26_1-p1	calmodulin, putative	26.8	16.805	25.661	18	5	5
TGME49_249250-t26_1-p1	ribosomal protein RPL35A	41.1	12.847	36.501	47	6	6
TGME49_249260-t26_1-p1	cell-cycle-associated protein kinase CDK, putative	5	212.04	30.571	7	6	5
TGME49_249270-t26_1-p1	protein disulfide isomerase-related protein (provisional), putative	23.6	59.94	79.877	79	12	12
TGME49_249300-t26_1-p1	hypothetical protein	15.8	34.741	10.09	5	5	5
TGME49_249310-t26_1-p1	hypothetical protein	12.5	36.117	35.928	11	3	3
TGME49_249320-t26_1-p1	flavodoxin domain-containing protein	12.3	113.02	73.636	23	11	11
TGME49_249340-t26_1-p1	hypothetical protein	11.5	100.12	29.029	11	7	7
TGME49_249350-t26_1-p1	esterase/lipase/thioesterase domain-containing protein	12.7	45.135	11.981	12	4	4
TGME49_249360-t26_1-p1	RED family protein	11.6	66.928	34.111	14	6	6
TGME49_249380-t26_1-p1	DHHC zinc finger domain-containing protein	14.6	50.002	39.8	13	3	3
TGME49_249390-t26_1-p1	glutamate/leucine/phenylalanine/valine dehydrogenase family protein	44.9	135.7	323.31	235	40	40
TGME49_249480-t26_1-p1	tetratricopeptide repeat-containing protein	12.7	126.39	57.082	22	9	9
TGME49_249530-t26_1-p1	exportin 1, putative	34.1	129.09	273.01	101	29	29
TGME49_249550-t26_1-p1	hypothetical protein	2	201.28	7.0838	5	3	3
TGME49_249580-t26_1-p1	hypothetical protein	7.5	74.277	24.094	9	4	4
TGME49_249590-t26_1-p1	proteasome subunit alpha type 5-2, putative	54.7	28.279	97.61	52	10	10
TGME49_249610-t26_1-p1	hypothetical protein	16.2	136	96.444	49	14	14
TGME49_249620-t26_1-p1	histone deacetylase HDAC2	9.8	67.481	23.504	6	4	4
TGME49_249630-t26_1-p1	glutathione S-transferase, N-terminal domain-containing protein	19.9	48.646	84.943	19	7	7
TGME49_249650-t26_1-p1	apolipoprotein A-I binding protein, putative	24	43.547	41.655	22	7	7
TGME49_249670-t26_1-p1	cathepsin B	17.1	62.476	32.517	21	7	7
TGME49_249680-t26_1-p1	RNA polymerase II associated Paf1 complex component PAF1	6.4	61.779	3.9729	2	2	2
TGME49_249690-t26_1-p1	hypothetical protein	17.3	62.403	35.372	15	6	6
TGME49_249698-t26_1-p1	hypothetical protein	6.9	26.274	3.5167	1	1	1
TGME49_249702-t26_1-p1	MC family transporter, putative	24.7	31.17	20.491	8	5	5
TGME49_249710-t26_1-p1	Parkinson disease 7 domain containing 1 family protein	4.1	80.696	6.4336	2	2	2
TGME49_249730-t26_1-p1	hypothetical protein	10	100.87	36.447	23	6	6
TGME49_249760-t26_1-p1	vitamin k epoxide reductase family protein	12.4	18.137	4.4721	5	2	2
TGME49_249780-t26_1-p1	hypothetical protein	30.5	35.574	77.008	34	6	6
TGME49_249790-t26_1-p1	hypothetical protein	3.4	27.353	2.2702	1	1	1
TGME49_249800-t26_1-p1	hypothetical protein	5.7	80.715	24.778	4	3	3
TGME49_249810-t26_1-p1	activating signal cointegrator 1 complex subunit 3, putative	0.8	307.06	7.3583	4	2	2
TGME49_249850-t26_1-p1	GAP40 protein	11.4	43.081	20.401	15	4	4
TGME49_249860-t26_1-p1	hypothetical protein	24.6	90.241	97.54	27	13	13
TGME49_249870-t26_1-p1	hypothetical protein	29.1	40.829	35.991	25	9	9
TGME49_249900-t26_1-p1	adenine nucleotide translocator, putative	53.8	35.255	178.26	120	20	20
TGME49_249910-t26_1-p1	mitochondria-associated granulocyte macrophage CSF signaling molecule, putative	25	14.639	27.513	9	3	3
TGME49_249920-t26_1-p1	diphthine synthase, putative	16.4	30.63	22.854	16	5	5
TGME49_249950-t26_1-p1	Mak16 protein	5.1	38.804	5.9752	1	1	1
TGME49_249970-t26_1-p1	hypothetical protein	38.9	24.712	46.618	27	7	7
TGME49_249990-t26_1-p1	hypothetical protein	27.1	92.585	140.38	57	17	17
TGME49_250010-t26_1-p1	Sad1 / UNC family C-terminal protein	1	88.02	2.3444	1	1	1
TGME49_250060-t26_1-p1	DNA-directed RNA polymerase I RPA12	8	37.762	20.663	7	2	2
TGME49_250330-t26_1-p1	hypothetical protein	9.9	46.841	18.964	8	3	3
TGME49_250340-t26_1-p1	centrin 2	36.5	19.153	23.207	19	5	5
TGME49_250700-t26_1-p1	hypothetical protein	24.5	160.6	219.85	76	25	25
TGME49_250710-t26_1-p1	microneme protein MIC10	19.2	23.113	23.313	7	2	2
TGME49_250740-t26_1-p1	Yip1 domain-containing protein	13.1	25.361	9.6937	5	2	2
TGME49_250750-t26_1-p1	tRNA (uracil-5-)-methyltransferase	21.4	121.27	63.726	46	18	18
TGME49_250770-t26_1-p1	eukaryotic initiation factor-4A, putative	53.9	46.673	170.11	130	24	24
TGME49_250800-t26_1-p1	AP2 domain transcription factor AP2XII-8	3.8	165.44	29.532	4	3	3
TGME49_250810-t26_1-p1	ribosomal protein RPL35	7.9	20.069	2.6618	9	2	2
TGME49_250820-t26_1-p1	hypothetical protein	32.8	120.89	217.85	108	28	28
TGME49_250830-t26_1-p1	SAC3/GANP family protein	35.6	41.072	94.491	36	9	9
TGME49_250870-t26_1-p1	DHHC zinc finger domain-containing protein	13.6	39.822	13.944	11	5	5
TGME49_250880-t26_1-p1	kinase, pfkB family protein	34	49.957	107.2	54	10	10
TGME49_250900-t26_1-p1	hypothetical protein	5.3	29.137	12.984	4	1	1
TGME49_251460-t26_1-p1	hypothetical protein	1.1	160.71	3.3562	4	2	2
TGME49_251480-t26_1-p1	DEAD/DEAH box helicase domain-containing protein	8.5	121.93	41.429	15	7	7
TGME49_251490-t26_1-p1	ACR, COG2135 domain-containing protein	23.1	49.161	41.053	13	6	6
TGME49_251500-t26_1-p1	eukaryotic initiation factor-3, subunit 3, putative	30.7	65.713	129.76	79	16	16
TGME49_251520-t26_1-p1	hypothetical protein	3	26.077	1.857	2	1	1
TGME49_251540-t26_1-p1	dense granule protein GRA9	37.1	35.338	64.305	37	9	9
TGME49_251550-t26_1-p1	acyl-coa-binding protein	21.1	10.807	3.0876	1	1	1
TGME49_251590-t26_1-p1	hypothetical protein	1.6	88.004	2.8014	2	1	1
TGME49_251620-t26_1-p1	flap structure-specific endonuclease 1, putative	27	60.295	71.247	32	11	11
TGME49_251630-t26_1-p1	slc30a2 protein	11	99.615	89.666	28	8	8
TGME49_251640-t26_1-p1	ubiquitin-conjugating enzyme subfamily protein	9.5	30.372	1.8041	1	2	2
TGME49_251680-t26_1-p1	histamine-releasing factor, putative	15.2	19.172	7.102	14	4	4
TGME49_251690-t26_1-p1	seryl-tRNA synthetase, cytoplasmic, putative	39.8	54.116	125.28	81	18	18
TGME49_251730-t26_1-p1	hypothetical protein	5.4	160.36	39.724	12	5	5
TGME49_251760-t26_1-p1	subunit of proteaseome activator complex, putative	42.4	30.711	88.463	26	7	7
TGME49_251770-t26_1-p1	hypothetical protein	3.4	137.94	33.66	14	4	4
TGME49_251780-t26_1-p1	heat shock protein	39.1	78.25	222.42	148	24	23
TGME49_251810-t26_1-p1	translation initiation factor eIF-5A, putative	47.2	17.468	57.285	53	7	7
TGME49_251840-t26_1-p1	hypothetical protein	15.7	51.123	35.623	20	7	7
TGME49_251850-t26_1-p1	serine/threonine protein phosphatase	27.8	117.36	127.24	62	24	24
TGME49_251870-t26_1-p1	histone H2Bb	45.2	12.575	12.94	25	6	5
TGME49_251880-t26_1-p1	tRNA synthetases class I family protein	21.9	60.169	68.087	32	11	11
TGME49_251885-t26_1-p1	hypothetical protein	10.7	24.064	4.5022	2	2	2
TGME49_251890-t26_1-p1	hypothetical protein	4.4	180.8	17.931	5	4	4
TGME49_251930-t26_1-p1	enoyl-acyl carrier reductase ENR	49.6	43.658	199.2	52	13	13
TGME49_252210-t26_1-p1	pentatricopeptide repeat domain-containing protein	7.8	201.2	28.797	16	11	11
TGME49_252220-t26_1-p1	tetratricopeptide repeat domain containing protein	31.7	63.342	101.79	44	14	14
TGME49_252270-t26_1-p1	L1P family of ribosomal protein	7.7	65.499	22.142	7	4	4
TGME49_252290-t26_1-p1	importin alpha, putative	29.2	59.36	137.96	54	13	13
TGME49_252340-t26_1-p1	hypothetical protein	10.1	138.87	31.365	20	9	9
TGME49_252360-t26_1-p1	rhoptry kinase family protein ROP24 (incomplete catalytic triad)	14.6	60.795	56.464	28	7	7
TGME49_252380-t26_1-p1	hypothetical protein	11	135.81	59.019	21	11	11
TGME49_252390-t26_1-p1	hypothetical protein	25.2	11.332	10.755	15	2	2
TGME49_252420-t26_1-p1	histone arginine methyltransferase PRMT3	9.5	87.683	27.957	18	7	7
TGME49_252430-t26_1-p1	hypothetical protein	21.8	83.841	96.215	62	15	15
TGME49_252440-t26_1-p1	peptidase c13 family protein	20.7	66.483	86.866	22	8	8
TGME49_252490-t26_1-p1	vacuolar protein sorting 29, putative	29.6	22.278	9.3491	14	6	6
TGME49_252500-t26_1-p1	polo kinase	11.8	76.893	15.567	22	7	7
TGME49_252510-t26_1-p1	hypothetical protein	24.5	80.603	109.05	39	12	12
TGME49_252630-t26_1-p1	hypothetical protein	51.5	15.081	102.3	24	5	5
TGME49_252850-t26_1-p1	initiation factor, subunit 2 family protein	16.9	74.387	93.565	22	7	7
TGME49_252880-t26_1-p1	hypothetical protein	0.9	339.07	3.4166	3	1	1
TGME49_253000-t26_1-p1	ELMO/CED-12 family protein	10.2	57.006	33.682	6	3	3
TGME49_253030-t26_1-p1	glycosyl hydrolase, family 31 protein	5.9	183.34	22.219	13	6	6
TGME49_253040-t26_1-p1	actin-related protein ARP4A	21.3	77.029	59.098	22	11	11
TGME49_253060-t26_1-p1	WD domain, G-beta repeat-containing protein	8.1	79.724	22.475	7	4	4
TGME49_253070-t26_1-p1	hydrolase, TatD family protein	6.2	71.534	11.619	11	3	3
TGME49_253080-t26_1-p1	hypothetical protein	15.1	28.747	47.803	10	3	3
TGME49_253090-t26_1-p1	DEAD/DEAH box helicase domain-containing protein	4.1	122.31	16.571	6	3	3
TGME49_253170-t26_1-p1	zinc carboxypeptidase, putative	2.9	238.88	22.338	6	5	5
TGME49_253290-t26_1-p1	valyl-tRNA synthetase	29.8	125.05	274.92	125	25	25
TGME49_253370-t26_1-p1	hypothetical protein	26	216.51	194.15	74	32	32
TGME49_253380-t26_1-p1	AP2 domain transcription factor AP2III-2	4	165.27	21.068	5	4	4
TGME49_253420-t26_1-p1	PQ loop repeat-containing protein	5.4	44.709	8.1118	1	1	1
TGME49_253430-t26_1-p1	asparagine synthetase, putative	36.9	65.868	266.27	155	19	19
TGME49_253440-t26_1-p1	cell-cycle-associated protein kinase SRPK, putative	20	187.49	206.55	61	22	22
TGME49_253470-t26_1-p1	alveolin domain containing intermediate filament IMC13	10.8	45.788	18.22	21	4	4
TGME49_253490-t26_1-p1	hypothetical protein	1.2	205.56	10.117	2	1	1
TGME49_253520-t26_1-p1	U3 small nucleolar RNA-associated protein 6 protein	7.2	140.5	39.185	15	7	7
TGME49_253570-t26_1-p1	hypothetical protein	11.9	35.703	9.0066	6	3	3
TGME49_253600-t26_1-p1	hypothetical protein	1.7	97.397	3.0068	0	1	1
TGME49_253650-t26_1-p1	DnaJ C terminal region domain-containing protein	7.6	76.278	28.37	11	4	4
TGME49_253690-t26_1-p1	hypothetical protein	26.9	12.277	15.623	9	1	1
TGME49_253700-t26_1-p1	transporter, major facilitator family protein	19.9	138.23	112.17	38	18	18
TGME49_253730-t26_1-p1	importin-beta N-terminal domain-containing protein	20.5	115.14	99.358	62	18	18
TGME49_253750-t26_1-p1	PLU-1 family protein	13.6	856.69	323.31	196	81	81
TGME49_253800-t26_1-p1	ribosomal protein L15, putative	4.7	70.892	3.3723	4	3	3
TGME49_253810-t26_1-p1	hypothetical protein	3.9	139.15	9.7057	4	4	4
TGME49_253820-t26_1-p1	hypothetical protein	64.6	25.221	120.25	43	11	11
TGME49_253880-t26_1-p1	GNS1/SUR4 family protein	9.2	78.199	62.438	15	6	6
TGME49_253900-t26_1-p1	parasite porphobilinogen synthase PBGS	36.2	71.373	129.52	53	16	16
TGME49_253910-t26_1-p1	hypothetical protein	3	92.659	12.636	3	2	2
TGME49_253940-t26_1-p1	CAM Kinase family, incomplete catalytic triad	9.7	64.547	7.8348	12	6	6
TGME49_253950-t26_1-p1	protein fam50a, putative	12.1	53.176	8.2638	7	4	4
TGME49_253990-t26_1-p1	hypothetical protein	0.5	231.48	1.5496	1	1	1
TGME49_254000-t26_1-p1	hypothetical protein	3.6	51.168	6.8073	6	2	2
TGME49_254030-t26_1-p1	zinc finger CDGSH-type domain-containing protein	30.5	13.162	13.056	12	2	2
TGME49_254050-t26_1-p1	optic atrophy 3 protein (opa3) protein	8.8	38.137	37.549	7	2	2
TGME49_254070-t26_1-p1	hypothetical protein	7.9	25.957	6.9934	1	1	1
TGME49_254080-t26_1-p1	metal cation transporter, ZIP family protein	18.4	52.026	27.178	8	4	4
TGME49_254120-t26_1-p1	autophagy-related protein 8 atg8, putative	32.3	14.236	22.354	19	3	3
TGME49_254140-t26_1-p1	DNA-directed RNA polymerase II RPABC4	24.6	7.4746	1.505	1	2	2
TGME49_254210-t26_1-p1	RNA recognition motif-containing protein	9.5	114.33	34.782	14	6	6
TGME49_254220-t26_1-p1	hypothetical protein	9.8	84.22	52.782	16	7	7
TGME49_254280-t26_1-p1	DNA-directed RNA polymerase III RPC9	9.9	49.451	15.38	6	4	4
TGME49_254300-t26_1-p1	hypothetical protein	9.2	196.44	97.169	28	10	10
TGME49_254370-t26_1-p1	guanylyl cyclase	3.2	477.03	27.862	24	13	13
TGME49_254390-t26_1-p1	CRAL/TRIO domain-containing protein	17.3	76.262	64.666	31	9	9
TGME49_254400-t26_1-p1	LSU ribosomal protein L2P, putative	4.2	39.162	3.2912	4	1	1
TGME49_254410-t26_1-p1	protein phosphatase 2C, putative	11	67.438	30.788	13	6	6
TGME49_254420-t26_1-p1	phospholipase, patatin family protein	7.7	127.35	47.493	14	6	6
TGME49_254440-t26_1-p1	ribosomal protein RPL12	34.5	17.821	71.642	29	4	4
TGME49_254470-t26_1-p1	hypothetical protein	13.1	80.477	50.843	22	6	6
TGME49_254480-t26_1-p1	WD domain, G-beta repeat-containing protein	15.6	86.89	82.354	29	9	9
TGME49_254490-t26_1-p1	Sel1 repeat-containing protein	7.5	161.77	36.975	18	9	9
TGME49_254500-t26_1-p1	hypothetical protein	10.2	60.687	44.315	14	5	5
TGME49_254510-t26_1-p1	ankyrin repeat-containing protein	16.5	65.955	72.672	13	5	5
TGME49_254520-t26_1-p1	mediator complex subunit MED11	15	16.381	13.861	4	2	2
TGME49_254530-t26_1-p1	hypothetical protein	0.4	196.26	1.581	4	1	1
TGME49_254555-t26_1-p1	histone lysine acetyltransferase GCN5-A	1.3	128.29	4.5672	1	1	1
TGME49_254570-t26_1-p1	hypothetical protein	23.1	221.18	323.31	115	36	36
TGME49_254580-t26_1-p1	UDP-galactose transporter family protein	6.3	45.522	36.356	3	1	1
TGME49_254600-t26_1-p1	ubiquitin family protein	19.5	8.7612	7.1024	6	1	1
TGME49_254610-t26_1-p1	Tim10/DDP family zinc finger superfamily protein	30.8	10.218	20.667	8	2	2
TGME49_254650-t26_1-p1	zinc finger protein	20	44.657	31.627	20	6	6
TGME49_254660-t26_1-p1	ankyrin repeat-containing protein	7.2	31.831	11.943	3	1	1
TGME49_254690-t26_1-p1	phospholipase/carboxylesterase	23.5	54.235	71.441	34	9	9
TGME49_254710-t26_1-p1	serine esterase (DUF676) protein	3	168.07	9.6017	2	3	3
TGME49_254720-t26_1-p1	dense granule protein GRA8	13.4	28.628	13.072	22	4	4
TGME49_254730-t26_1-p1	POPLD (NUC188) domain-containing protein	1.9	192.19	27.722	2	2	2
TGME49_254770-t26_1-p1	Ser/Thr phosphatase family protein	28.1	46.466	43.962	24	8	8
TGME49_254870-t26_1-p1	hypothetical protein	19.9	47.001	54.637	19	7	7
TGME49_254880-t26_1-p1	Alpha-galactosidase	28.1	81.794	97.527	64	17	17
TGME49_254900-t26_1-p1	proteasome subunit beta type 2, putative	28.8	22.001	27.559	20	6	6
TGME49_254930-t26_1-p1	hypothetical protein	7.3	130.49	19.624	8	5	5
TGME49_254940-t26_1-p1	MIF4G domain-containing protein	17.7	391.81	276.32	135	47	47
TGME49_255160-t26_1-p1	hypothetical protein	10.3	116.52	40.846	19	6	6
TGME49_255180-t26_1-p1	ubiquitin carboxyl-terminal hydrolase	0.7	454.31	5.3247	3	3	3
TGME49_255190-t26_1-p1	myosin C	33.7	132.66	215.47	115	33	33
TGME49_255220-t26_1-p1	AP2 domain transcription factor AP2VIIb-3	2.7	237.85	8.6222	3	3	3
TGME49_255240-t26_1-p1	hypothetical protein	1.5	270.26	4.9106	5	2	2
TGME49_255250-t26_1-p1	tRNA (cytosine(34)-C(5))-methyltransferase, putative	14.5	116.29	44.15	23	11	11
TGME49_255260-t26_1-p1	apical membrane antigen AMA1	30.6	63.02	120.04	79	14	14
TGME49_255300-t26_1-p1	hypothetical protein	3.2	265.04	34.255	8	5	5
TGME49_255310-t26_1-p1	zinc finger (CCCH type) motif-containing protein	5.7	91.509	5.9873	2	2	2
TGME49_255320-t26_1-p1	mRNA turnover 4 (MRT4) family protein	32.9	25.866	24.099	17	6	6
TGME49_255340-t26_1-p1	tetratricopeptide repeat-containing protein	23.4	185.66	157.42	60	28	28
TGME49_255350-t26_1-p1	ATPase, putative	29.3	71.993	98.884	28	13	13
TGME49_255410-t26_1-p1	hypothetical protein	5.5	17.53	1.9406	3	1	1
TGME49_255420-t26_1-p1	hypothetical protein	40.3	30.213	49.747	38	7	7
TGME49_255440-t26_1-p1	hypothetical protein	4.9	63.109	10.3	5	2	2
TGME49_255510-t26_1-p1	ankyrin repeat-containing protein	2.1	123.05	7.7517	3	2	2
TGME49_255650-t26_1-p1	DHHC zinc finger domain-containing protein	2.5	53.072	4.3663	2	1	1
TGME49_255660-t26_1-p1	EF hand domain-containing protein	29.5	16.143	56.345	15	3	3
TGME49_255670-t26_1-p1	methyltransferase domain-containing protein	16.3	29.138	12.282	6	3	3
TGME49_255680-t26_1-p1	YbaK/proline-tRNA ligase associated domain-containing protein	9.9	28.308	6.7551	6	3	3
TGME49_255690-t26_1-p1	2-C-methyl-D-erythritol 2,4-cyclodiphosphate synthase domain-containing protein	6.8	56.522	21.102	4	3	3
TGME49_255700-t26_1-p1	hypothetical protein	0.9	404.36	1.4237	2	2	2
TGME49_255740-t26_1-p1	hypothetical protein	1.4	276.13	6.2332	3	3	3
TGME49_255870-t26_1-p1	WD domain, G-beta repeat-containing protein	2	89.639	2.5149	3	2	2
TGME49_255880-t26_1-p1	hypothetical protein	10	85.748	17.137	11	6	6
TGME49_255890-t26_1-p1	pyridine nucleotide-disulfide oxidoreductase domain-containing protein	22	85.897	98.697	50	14	14
TGME49_255900-t26_1-p1	Bax inhibitor-1, putative	10.1	27.78	7.2305	9	3	3
TGME49_255910-t26_1-p1	PfMNL-2 CISD1 family iron-sulfur protein, putative	13.9	24.955	10.583	13	3	3
TGME49_255920-t26_1-p1	GINS complex subunit Psf3, putative	2.6	41.662	2.0911	3	1	1
TGME49_255980-t26_1-p1	hypothetical protein	17.6	75.197	65.87	24	8	8
TGME49_256000-t26_1-p1	endoplasmic reticulum retention receptor	16.6	26.148	27.452	11	3	3
TGME49_256030-t26_1-p1	hypothetical protein	10.5	29.222	20.915	5	2	2
TGME49_256050-t26_1-p1	signal recognition particle 14kd protein	33.7	18.964	39.286	14	5	5
TGME49_256060-t26_1-p1	nucleosome assembly protein (nap) protein	4.8	89.464	18.323	11	4	4
TGME49_256090-t26_1-p1	glycerophosphodiester phosphodiesterase family protein	28.1	41.612	37.549	22	7	7
TGME49_256760-t26_1-p1	pyruvate kinase PyK1	65.7	57.529	275.61	227	25	25
TGME49_256770-t26_1-p1	eukaryotic translation initiation factor 4A, isoform 3, putative	50.1	45.126	109.13	72	16	16
TGME49_256820-t26_1-p1	zinc finger (CCCH type) motif-containing protein	11.3	97.527	22.543	12	6	6
TGME49_256840-t26_1-p1	hypothetical protein	21.1	82.787	60.996	36	11	11
TGME49_256880-t26_1-p1	protein kinase domain-containing protein	2.1	208.14	6.4643	1	2	2
TGME49_256970-t26_1-p1	vacuolar ATP synthase subunit A, putative	55.2	68.121	275.72	125	24	24
TGME49_256980-t26_1-p1	glycerol-3-phosphate-acyltransferase	15.9	110.28	100.64	45	13	13
TGME49_256990-t26_1-p1	glycyl-tRNA synthetase	30	86.373	202.99	97	21	21
TGME49_257030-t26_1-p1	hypothetical protein	12	55.367	8.9779	3	4	4
TGME49_257040-t26_1-p1	TB2/DP1, HVA22 family protein	24.4	24.051	23.345	9	4	4
TGME49_257060-t26_1-p1	translation initiation factor sui1 protein	3.5	30.292	2.6024	3	1	1
TGME49_257070-t26_1-p1	hypothetical protein	6.8	49.892	6.5999	6	3	3
TGME49_257080-t26_1-p1	3'5'-cyclic nucleotide phosphodiesterase domain-containing protein	1.3	180.34	3.3355	1	2	2
TGME49_257090-t26_1-p1	NAC domain-containing protein	26.5	38.782	91.888	41	6	6
TGME49_257100-t26_1-p1	hypothetical protein	11.5	62.905	8.3625	8	5	5
TGME49_257150-t26_1-p1	NOT2 / NOT3 / NOT5 family protein	14	53.119	30.783	18	6	6
TGME49_257160-t26_1-p1	hypothetical protein	10.5	16.481	3.6505	3	1	1
TGME49_257310-t26_1-p1	hypothetical protein	8.7	39.283	44.308	9	2	2
TGME49_257340-t26_1-p1	Ras family protein	32.7	23.581	21.222	15	6	6
TGME49_257350-t26_1-p1	eukaryotic translation initiation factor, putative	28.4	89.775	121.96	49	12	12
TGME49_257380-t26_1-p1	hypothetical protein	22.5	23.918	17.36	19	4	4
TGME49_257390-t26_1-p1	ribosome biogenesis GTP-binding protein YsxC protein	1.4	178.25	5.4231	1	1	1
TGME49_257420-t26_1-p1	hypothetical protein	5.3	67.035	1.7682	1	1	1
TGME49_257430-t26_1-p1	hypothetical protein	3.5	238.57	19.828	12	7	7
TGME49_257440-t26_1-p1	SCO1/SenC protein	14.2	58.603	29.852	13	5	5
TGME49_257470-t26_1-p1	myosin J	0.5	273.91	3.836	1	1	1
TGME49_257480-t26_1-p1	NADP-dependent succinate-semialdehyde dehydrogenase	19.7	75.884	71.653	33	10	10
TGME49_257490-t26_1-p1	prefoldin subunit superfamily protein	19.4	33.032	39.128	15	5	5
TGME49_257510-t26_1-p1	CDP-alcohol phosphatidyltransferase superfamily protein	7.7	52.021	14.181	5	3	3
TGME49_257520-t26_1-p1	synaptobrevin protein	10.2	28.935	7.9158	3	2	2
TGME49_257530-t26_1-p1	transporter, major facilitator family protein	6.5	54.6	30.617	19	2	2
TGME49_257560-t26_1-p1	WD domain, G-beta repeat-containing protein	15.9	109.9	80.317	31	12	12
TGME49_257640-t26_1-p1	hypothetical protein	4.9	90.778	3.0367	2	2	2
TGME49_257680-t26_1-p1	myosin light chain MLC1	46	24.124	62.009	59	7	7
TGME49_257710-t26_1-p1	actin-like protein ALP 5	2	66.516	1.6254	0	1	1
TGME49_257730-t26_1-p1	methionine aminopeptidase, type i, putative	8.5	52.231	4.6436	3	3	2
TGME49_257740-t26_1-p1	UMP-CMP kinase	19.5	50.995	70.944	38	7	7
TGME49_257750-t26_1-p1	homocysteine s-methyltransferase domain-containing protein	37.6	46.593	94.418	37	9	9
TGME49_257960-t26_1-p1	GDP-D-mannose pyrophosphorylase	37.4	47.703	69.2	38	11	11
TGME49_257980-t26_1-p1	ribosome recycling factor protein	4.1	52.051	11.024	0	1	1
TGME49_257990-t26_1-p1	heat shock protein 101, putative	48.4	104.3	323.31	150	37	36
TGME49_258000-t26_1-p1	hypothetical protein	3.8	135.61	8.7187	6	4	4
TGME49_258030-t26_1-p1	DNA polymerase	10.8	139.49	26.682	26	10	10
TGME49_258050-t26_1-p1	actin like protein ALP2a	38.2	60.412	94.406	43	15	15
TGME49_258060-t26_1-p1	myosin heavy chain, putative	28.8	23.352	38.979	18	5	5
TGME49_258070-t26_1-p1	hypothetical protein	24.6	75.741	97.638	48	12	12
TGME49_258080-t26_1-p1	hypothetical protein	5.7	185.35	18.968	12	8	8
TGME49_258090-t26_1-p1	hypothetical protein	12.5	106.08	35.396	22	9	9
TGME49_258100-t26_1-p1	TPR repeat region protein	10.1	23.431	4.3197	4	2	2
TGME49_258110-t26_1-p1	N-acetylglucosaminylphosphatidylinositol deacetylase	7.8	43.535	11.032	4	2	2
TGME49_258130-t26_1-p1	Rab1 protein	44	23.872	86.065	33	9	9
TGME49_258150-t26_1-p1	proteasome subunit alpha type 7, putative	45.3	27.081	62.458	37	7	7
TGME49_258170-t26_1-p1	hypothetical protein	27.9	43.915	77.155	30	7	7
TGME49_258180-t26_1-p1	hypothetical protein	5.8	63.832	4.3273	4	4	4
TGME49_258210-t26_1-p1	DNA-directed RNA polymerase II RPB2	27.6	140.95	144.33	83	29	29
TGME49_258240-t26_1-p1	chromodomain helicase DNA binding protein CHD1/SWI2/SNF2	8.6	271.39	107.49	34	14	14
TGME49_258360-t26_1-p1	hypothetical protein	21.4	59.122	53.38	34	10	10
TGME49_258380-t26_1-p1	elongation factor p (ef-p) kow family domain-containing protein	11.5	55.704	27.212	10	4	4
TGME49_258390-t26_1-p1	DnaJ protein, putative	45.8	44.653	126.04	64	14	14
TGME49_258410-t26_1-p1	photosensitized INA-labeled protein PHIL1	41.2	18.844	51.918	30	5	5
TGME49_258458-t26_1-p1	hypothetical protein	11.2	28.875	5.3013	3	2	2
TGME49_258462-t26_1-p1	hypothetical protein	10.7	36.468	9.7838	7	3	3
TGME49_258470-t26_1-p1	hypothetical protein	41.5	31.707	56.261	38	8	8
TGME49_258500-t26_1-p1	hypothetical protein	8	41.128	7.7451	3	2	2
TGME49_258540-t26_1-p1	phosphoglycerate mutase family protein	6.1	285.46	55.135	25	12	12
TGME49_258580-t26_1-p1	rhoptry protein ROP17	19.6	69.087	87.978	62	9	9
TGME49_258630-t26_1-p1	hypothetical protein	2.4	58.366	3.8798	2	1	1
TGME49_258640-t26_1-p1	adenylate kinase superfamily protein	6.5	61.125	12.556	2	3	3
TGME49_258650-t26_1-p1	protoheme ferro-lyase, putative	3.7	102.02	3.5308	4	3	3
TGME49_258660-t26_1-p1	rhoptry protein ROP6	7.3	51.403	33.517	14	4	4
TGME49_258680-t26_1-p1	TATA-box binding protein TBP2	3.3	57.933	2.0485	0	1	1
TGME49_258720-t26_1-p1	Ubiquitin family protein, putative	24.7	8.5708	5.526	5	2	2
TGME49_258730-t26_1-p1	hypothetical protein	22.5	16.684	12.262	12	4	4
TGME49_258740-t26_1-p1	eukaryotic initiation factor-2A, putative	36.4	64.654	118.93	56	15	15
TGME49_258770-t26_1-p1	polypeptide n-acetylgalactosaminyltransferase 12, putative	31.2	78.943	85.943	42	14	14
TGME49_258780-t26_1-p1	OTU family cysteine protease	22.9	40.701	31.661	20	6	6
TGME49_258800-t26_1-p1	rhoptry kinase family protein ROP31	1.7	59.163	2.343	3	1	1
TGME49_258820-t26_1-p1	hypothetical protein	6.2	14.86	2.0275	5	1	1
TGME49_258826-t26_1-p1	hypothetical protein	11.5	111.84	71.687	30	9	9
TGME49_258832-t26_1-p1	Vps52 / Sac2 family protein	10.3	86.819	18.425	10	7	7
TGME49_258850-t26_1-p1	hypothetical protein	13	32.75	6.9762	4	3	3
TGME49_258860-t26_1-p1	hypothetical protein	4.9	104.71	10.064	4	4	4
TGME49_258870-t26_1-p1	hypothetical protein	15.8	101.6	81.108	39	11	11
TGME49_258930-t26_1-p1	peptidylprolyl isomerase	35.3	13.003	56.974	15	3	3
TGME49_258940-t26_1-p1	acylphosphatase family protein	44.2	12.504	23.862	9	3	3
TGME49_258950-t26_1-p1	lectin family protein	28.8	70.29	156.83	82	18	18
TGME49_258970-t26_1-p1	hypothetical protein	16	327.07	260.47	92	35	35
TGME49_258980-t26_1-p1	hypothetical protein	16.9	37.806	29.244	18	4	4
TGME49_259000-t26_1-p1	hypothetical protein	10.5	24.253	8.9008	6	2	2
TGME49_259010-t26_1-p1	vacuolar ATP synthase subunit d, putative	46	44.951	144.34	57	12	12
TGME49_259040-t26_1-p1	hypothetical protein	11.5	28.695	7.5903	8	2	2
TGME49_259090-t26_1-p1	ubiquitin-conjugating enzyme subfamily protein	10.5	50.845	11.189	8	4	4
TGME49_259200-t26_1-p1	Na+/H+ exchanger NHE1	7	248.19	61.268	27	11	11
TGME49_259220-t26_1-p1	DEAD/DEAH box helicase domain-containing protein	2.5	104.17	4.4143	3	2	2
TGME49_259240-t26_1-p1	ribosomal protein RPS21	48.8	9.0341	41.852	18	3	3
TGME49_259260-t26_1-p1	membrane protein FtsH1	17.7	136.92	145.67	37	14	14
TGME49_259550-t26_1-p1	dihydropteroate synthase	29.3	82.684	73.726	74	17	17
TGME49_259560-t26_1-p1	endonuclease/exonuclease/phosphatase family protein	2.4	164.51	18.989	5	3	3
TGME49_259630-t26_1-p1	hypothetical protein	11.9	18.313	13.183	8	1	1
TGME49_259640-t26_1-p1	nucleoporin autopeptidase	11.3	302.38	87.266	53	22	22
TGME49_259660-t26_1-p1	orotate phosphoribosyltransferase	32.5	31.593	43.836	38	8	8
TGME49_259690-t26_1-p1	orotidine-5-phosphate decarboxylase/orotate phosphoribosyltransferase	51.2	34.39	72.128	33	10	10
TGME49_259710-t26_1-p1	protein kinase	28.7	28.945	21.286	25	7	7
TGME49_259720-t26_1-p1	hypothetical protein	11.9	105.89	36.974	18	8	8
TGME49_259830-t26_1-p1	diacylglycerol kinase catalytic domain-containing protein	8.6	69.588	11.488	8	5	5
TGME49_259850-t26_1-p1	hypothetical protein	1.4	74.793	3.363	1	1	1
TGME49_259870-t26_1-p1	hypothetical protein	0.8	230.6	3.0293	2	1	1
TGME49_259880-t26_1-p1	hypothetical protein	18.8	88.024	74.175	45	13	13
TGME49_259940-t26_1-p1	hypothetical protein	5.5	65.937	28.382	14	3	3
TGME49_259950-t26_1-p1	carbonate dehydratase, eukaryotic-type domain-containing protein	17.8	95.165	29.391	15	9	9
TGME49_259980-t26_1-p1	DnaJ domain-containing protein	9.2	53.549	24.433	10	4	4
TGME49_259990-t26_1-p1	SAC3/GANP family protein	13.4	105.19	43.097	21	11	11
TGME49_260000-t26_1-p1	hypothetical protein	0.3	280.49	1.4843	6	1	1
TGME49_260010-t26_1-p1	acetyltransferase, GNAT family protein	58.1	25.83	51.058	30	9	9
TGME49_260020-t26_1-p1	hypothetical protein	11.3	19.452	16.76	3	1	1
TGME49_260140-t26_1-p1	phosphomannose isomerase type I protein	15.9	82.222	38.47	16	6	6
TGME49_260170-t26_1-p1	elongation factor EF-G, putative	26.2	96.617	102.59	52	18	18
TGME49_260180-t26_1-p1	hypothetical protein	41.4	17.94	40.37	19	6	6
TGME49_260190-t26_1-p1	microneme protein MIC13	37	51.459	46.398	19	8	8
TGME49_260200-t26_1-p1	helicase associated domain (ha2) protein	8	141.77	27.436	14	7	7
TGME49_260220-t26_1-p1	folate/biopterin transporter subfamily protein	0.9	115.07	2.039	2	1	1
TGME49_260240-t26_1-p1	ccr4-associated factor family protein	23.2	64.285	124.13	30	8	8
TGME49_260260-t26_1-p1	ribosomal protein RPP1	48.6	18.802	96.726	26	5	5
TGME49_260310-t26_1-p1	ATP-binding cassette transporter ABC.B1	9.2	144.53	42.711	19	9	9
TGME49_260320-t26_1-p1	Noc2p family protein	15.7	115.32	64.124	28	12	12
TGME49_260370-t26_1-p1	AtPH1 family protein	33.1	15.175	19.882	16	4	4
TGME49_260380-t26_1-p1	hypothetical protein	0.9	119.37	2.5501	3	1	1
TGME49_260390-t26_1-p1	hypothetical protein	2.8	185.74	3.584	7	4	4
TGME49_260440-t26_1-p1	nuclear factor NF3	36.3	33.97	118.99	53	10	10
TGME49_260470-t26_1-p1	heat shock protein DNAJ pfj4, putative	6.9	160.86	20.659	18	7	7
TGME49_260500-t26_1-p1	COPI associated protein, putative	40.4	29.924	47.292	35	6	6
TGME49_260510-t26_1-p1	ubiquitin thioesterase otubain-like family protein	4.9	55.389	13.829	5	2	2
TGME49_260520-t26_1-p1	hypothetical protein	17.9	77.094	61.134	27	10	10
TGME49_260540-t26_1-p1	alveolin domain containing intermediate filament IMC14	36	83.303	130.77	53	15	15
TGME49_260550-t26_1-p1	acetyltransferase, GNAT family protein	1.2	81.679	2.4592	1	1	1
TGME49_260600-t26_1-p1	Pumilio-family RNA binding repeat-containing protein	19.3	172.52	235.98	64	22	22
TGME49_260610-t26_1-p1	methyltransferase	8.1	41.528	7.9313	3	2	2
TGME49_260630-t26_1-p1	DnaJ family Sec63 protein	24	76.802	78.005	47	15	15
TGME49_260670-t26_1-p1	centrin, putative	29.4	26.582	66.629	12	5	5
TGME49_260790-t26_1-p1	RAP domain-containing protein	2.9	51.836	2.8471	3	1	1
TGME49_260810-t26_1-p1	hypothetical protein	31.8	30.31	35.1	13	6	6
TGME49_260820-t26_1-p1	IMC sub-compartment protein ISP1	46	19.413	67.43	35	5	5
TGME49_260825-t26_1-p1	hypothetical protein	12	10.251	7.8522	3	1	1
TGME49_260870-t26_1-p1	zinc finger cdgsh type protein	23.5	21.367	27.595	12	3	3
TGME49_260990-t26_1-p1	hypothetical protein	8.3	19.862	4.5304	3	1	1
TGME49_261000-t26_1-p1	MutS domain V domain-containing protein	16.2	102.26	33.897	19	10	10
TGME49_261010-t26_1-p1	tat-binding family protein, putative	58.9	46.073	198.45	100	20	20
TGME49_261030-t26_1-p1	pyridine nucleotide-disulfide oxidoreductase domain-containing protein	11.5	93.709	29.321	19	9	9
TGME49_261050-t26_1-p1	RNB family domain-containing protein	22.1	129.29	131.81	50	19	19
TGME49_261060-t26_1-p1	diphthamide biosynthesis protein 2-related domain-containing protein	2.7	60.932	7.9014	1	1	1
TGME49_261070-t26_1-p1	apicoplast triosephosphate translocator APT1	2.8	37.903	4.0419	4	1	1
TGME49_261080-t26_1-p1	kringle domain-containing protein	16.2	345.98	199.95	68	31	31
TGME49_261210-t26_1-p1	26s proteasome subunit p55, putative	44.1	55.049	109.01	68	18	18
TGME49_261220-t26_1-p1	transcription elongation factor SPT4	35.6	15.97	8.9354	4	2	2
TGME49_261240-t26_1-p1	histone H3	16.9	15.402	4.9386	16	3	3
TGME49_261260-t26_1-p1	histone lysine demethylase JMJD6a	14.5	71.271	34.2	13	6	6
TGME49_261410-t26_1-p1	protein-tyrosine-phosphatase	5.5	47.707	17.636	4	2	2
TGME49_261430-t26_1-p1	hypothetical protein	7.3	117.41	26.877	17	6	6
TGME49_261440-t26_1-p1	ARM repeats containing protein	24.5	30.509	31.506	22	6	6
TGME49_261450-t26_1-p1	hypothetical protein	9.4	119.31	83.777	32	8	8
TGME49_261460-t26_1-p1	transcriptional elongation factor FACT80	21.5	60.807	55.127	36	11	11
TGME49_261470-t26_1-p1	U6 snRNA-associated Sm family protein LSm6, putative	52.4	8.9461	13.301	11	4	4
TGME49_261480-t26_1-p1	phosphatidyl serine synthase	12.6	91.534	41.436	23	8	8
TGME49_261500-t26_1-p1	hydrolase	10.4	53.136	16.759	13	5	5
TGME49_261510-t26_1-p1	hypothetical protein	1.2	64.713	1.6751	4	1	1
TGME49_261520-t26_1-p1	nucleolar GTP-binding protein 1, putative	4.7	80.979	12.042	7	3	3
TGME49_261540-t26_1-p1	DNA-directed RNA polymerase I RPAC2	25.6	13.816	29.895	8	2	2
TGME49_261570-t26_1-p1	ribosomal protein RPL7A	31.2	31.031	44.161	52	9	9
TGME49_261580-t26_1-p1	histone H2AX	5.2	14.51	1.9338	3	1	1
TGME49_261600-t26_1-p1	creatinase domain-containing protein	32.3	96.142	133.52	63	20	20
TGME49_261690-t26_1-p1	hypothetical protein	14.5	26.841	13.837	5	3	3
TGME49_261710-t26_1-p1	ankyrin repeat-containing protein	35.3	23.448	17.862	15	6	6
TGME49_261750-t26_1-p1	rhoptry neck protein RON10	25.3	91.369	76.655	42	12	12
TGME49_261760-t26_1-p1	CDP-alcohol phosphatidyltransferase superfamily protein	2.4	49.301	3.4661	3	1	1
TGME49_261780-t26_1-p1	microneme protein MIC7	18.5	36.34	42.883	17	5	5
TGME49_261850-t26_1-p1	helicase, putative	1.1	278.77	6.678	4	2	2
TGME49_261950-t26_1-p1	ATP synthase beta subunit ATP-B	67.1	59.916	323.31	194	25	25
TGME49_261960-t26_1-p1	hypothetical protein	8.6	129.37	33.278	12	6	6
TGME49_261980-t26_1-p1	gorasp2-prov protein	3.2	50.508	21.323	4	1	1
TGME49_262000-t26_1-p1	AP2 domain transcription factor AP2VIIb-2	4.3	88.78	18.36	4	2	2
TGME49_262010-t26_1-p1	calmodulin CAM2	31.7	15.407	17.332	5	2	2
TGME49_262040-t26_1-p1	SAC3/GANP family protein	48.3	29.693	93.409	50	11	11
TGME49_262050-t26_1-p1	rhoptry kinase family protein ROP39	14.6	65.132	20.9	24	7	7
TGME49_262060-t26_1-p1	hypothetical protein	5.7	103.05	8.6784	8	4	4
TGME49_262070-t26_1-p1	ribosomal rna assembly protein mis3, putative	26.1	45.14	35.251	28	9	9
TGME49_262100-t26_1-p1	tetratricopeptide repeat-containing protein	9.2	52.521	15.283	14	4	4
TGME49_262140-t26_1-p1	chain a, pp2a-specific methylesterase apo form (pme), putative	11.1	49.989	16.006	12	5	5
TGME49_262150-t26_1-p1	kelch repeat and K+ channel tetramerisation domain containing protein	18.7	89.047	54.73	24	11	11
TGME49_262380-t26_1-p1	elongation factor Tu, putative	43.8	59.629	178.57	109	19	19
TGME49_262390-t26_1-p1	TLD protein	10.2	148.19	50.99	19	10	10
TGME49_262400-t26_1-p1	lipase	9.4	155.95	43.199	26	11	11
TGME49_262410-t26_1-p1	WD domain, G-beta repeat-containing protein	0.7	209.08	2.5145	1	1	1
TGME49_262430-t26_1-p1	4-hydroxy-3-methylbut-2-en-1-yl diphosphate synthase	9	140.56	48.562	15	8	8
TGME49_262450-t26_1-p1	hypothetical protein	4.6	176.28	31.508	9	5	5
TGME49_262460-t26_1-p1	hypothetical protein	3.7	274.35	22.482	7	6	6
TGME49_262480-t26_1-p1	dynein light chain roadblock-type 2, putative	12.8	13.911	1.6903	1	1	1
TGME49_262490-t26_1-p1	alpha/beta hydrolase, putative	13.5	29.098	7.103	9	3	3
TGME49_262520-t26_1-p1	cyclophilin, putative	19	34.621	14.646	8	4	4
TGME49_262540-t26_1-p1	protein kinase, putative	3.7	85.169	2.9457	3	3	3
TGME49_262560-t26_1-p1	hypothetical protein	30	28.972	18.115	16	7	7
TGME49_262610-t26_1-p1	hypothetical protein	14	68.233	15.492	5	4	4
TGME49_262620-t26_1-p1	RNA recognition motif-containing protein	23.9	31.76	63.774	57	6	6
TGME49_262640-t26_1-p1	Cg8 family protein	11.8	23.76	15.822	11	2	2
TGME49_262670-t26_1-p1	ribosomal protein RPL18A	39.3	21.33	94.253	70	8	8
TGME49_262680-t26_1-p1	hypothetical protein	5	103.12	4.8944	3	2	2
TGME49_262690-t26_1-p1	ribosomal protein RPL27	13.7	16.802	42.247	17	3	3
TGME49_262720-t26_1-p1	eukaryotic initiation factor-1A, putative	12.6	17.936	7.1751	6	2	2
TGME49_262730-t26_1-p1	rhoptry protein ROP16	21.6	76.215	70.597	49	11	11
[truncated: 1,528 more rows]

## Sheet: pep_quant
ID	Sequence	Length	Protein accession	Protein description	Experiment	Charge	m/z	Mass Error [ppm]	PEP	MS/MS Count	Score	Intensity
0	AAAAAAAAVSAR	12	TGME49_291950-t26_1-p1	RNA recognition motif-containing protein	RH_rep1	2	500.78	1.0664	0.00017871	1	110.44	11275000
1	AAAAAAAAVSAR	12	TGME49_291950-t26_1-p1	RNA recognition motif-containing protein	RH_rep2	2	500.78	0.31652	0.00081482	1	96.745	8786400
2	AAAAAAAAVSAR	12	TGME49_291950-t26_1-p1	RNA recognition motif-containing protein	RH_rep3	2	500.78	0.90594	0.00064702	1	98.407	9827700
3	AAAAAAAAVSAR	12	TGME49_291950-t26_1-p1	RNA recognition motif-containing protein	RH_rep1	2	500.78	0.15381	2.2121e-07	1	147.83	48196000
4	AAAAAAAAVSAR	12	TGME49_291950-t26_1-p1	RNA recognition motif-containing protein	RH_rep2	2	500.78	0.34506	4.8464e-06	1	138.71	58708000
5	AAAAAAAAVSAR	12	TGME49_291950-t26_1-p1	RNA recognition motif-containing protein	RH_rep3	2	500.78	0.26035	1.5607e-09	1	180.81	46188000
6	AAAAAAPLLDAGDGEGFFVELHTCR	25	TGME49_313430-t26_1-p1	hypothetical protein	RH_rep1	3	853.748	-0.52338	2.5592e-05	1	60.472	28841000
7	AAAAAAPLLDAGDGEGFFVELHTCR	25	TGME49_313430-t26_1-p1	hypothetical protein	RH_rep3	3	853.748	-1.0493	0.0014594	1	54.521	20522000
8	AAAAAFQELEGR	12	TGME49_297420-t26_1-p1	beta-tubulin cofactor D, putative	RH_rep1	2	617.315	-1.5179	0.00064702	1	98.407	7511800
9	AAAAAFQELEGR	12	TGME49_297420-t26_1-p1	beta-tubulin cofactor D, putative	RH_rep2	2	617.315	-2.1627	0.00019528	1	108.98	6194400
10	AAAAAFQELEGR	12	TGME49_297420-t26_1-p1	beta-tubulin cofactor D, putative	RH_rep3	2	617.315	-1.1224	0.00016636	1	111.52	13775000
11	AAAAAPSVLTQAVDAALFR	19	TGME49_268370-t26_1-p1	non-specific serine/threonine protein kinase	RH_rep1	2	922.007	0.98994	2.0754e-08	1	124.29	14628000
12	AAAAAPSVLTQAVDAALFR	19	TGME49_268370-t26_1-p1	non-specific serine/threonine protein kinase	RH_rep1	3	615.007	0.97216	7.419e-15	1	162.59	13544000
13	AAAAAPSVLTQAVDAALFR	19	TGME49_268370-t26_1-p1	non-specific serine/threonine protein kinase	RH_rep2	2	922.007	0.16148	4.6474e-07	1	105.9	13227000
14	AAAAAPSVLTQAVDAALFR	19	TGME49_268370-t26_1-p1	non-specific serine/threonine protein kinase	RH_rep2	3	615.007	-0.082309	NaN	0		2332100
15	AAAAAPSVLTQAVDAALFR	19	TGME49_268370-t26_1-p1	non-specific serine/threonine protein kinase	RH_rep3	2	922.007	0.067984	NaN	0		9130100
16	AAAAAPSVLTQAVDAALFR	19	TGME49_268370-t26_1-p1	non-specific serine/threonine protein kinase	RH_rep3	3	615.007	-0.32422	NaN	0		7584900
17	AAAAASAASAATGSR	15	TGME49_250800-t26_1-p1	AP2 domain transcription factor AP2XII-8	RH_rep1	2	617.313	0.76928	1.7074e-27	1	223.46	11079000
18	AAAAASAASAATGSR	15	TGME49_250800-t26_1-p1	AP2 domain transcription factor AP2XII-8	RH_rep3	2	617.313	0.64514	0.00022638	1	95.822	11394000
19	AAAAASAASAATGSR	15	TGME49_250800-t26_1-p1	AP2 domain transcription factor AP2XII-8	RH_rep2	2	617.313	0.92074	NaN	0		10236000
20	AAAAASQDCSNGDFIICAR	19	TGME49_293810-t26_1-p1	carboxyvinyl-carboxyphosphonate phosphorylmutase	RH_rep1	2	999.444	-0.98526	4.9207e-20	1	171.56	30027000
21	AAAAASQDCSNGDFIICAR	19	TGME49_293810-t26_1-p1	carboxyvinyl-carboxyphosphonate phosphorylmutase	RH_rep2	2	999.444	-1.494	3.8438e-20	1	176.49	30745000
22	AAAAASQDCSNGDFIICAR	19	TGME49_293810-t26_1-p1	carboxyvinyl-carboxyphosphonate phosphorylmutase	RH_rep2	3	666.632	-2.5673	0.098814	1	30.489	8410300
23	AAAAASQDCSNGDFIICAR	19	TGME49_293810-t26_1-p1	carboxyvinyl-carboxyphosphonate phosphorylmutase	RH_rep3	2	999.444	-0.24555	4.7557e-20	1	172.32	32453000
24	AAAAASQDCSNGDFIICAR	19	TGME49_293810-t26_1-p1	carboxyvinyl-carboxyphosphonate phosphorylmutase	RH_rep3	3	666.632	-1.8787	0.090048	1	32.121	10786000
25	AAAAASQDCSNGDFIICAR	19	TGME49_293810-t26_1-p1	carboxyvinyl-carboxyphosphonate phosphorylmutase	RH_rep1	3	666.632	-1.8522	NaN	0		7956200
26	AAAAAVASGVMR	12	TGME49_305910-t26_1-p1	hypothetical protein	RH_rep1	2	537.79	-1.1438	0.051062	1	54.343	14695000
27	AAAAAVASGVMR	12	TGME49_305910-t26_1-p1	hypothetical protein	RH_rep2	2	537.79	0.98136	0.00034564	1	101.39	16538000
28	AAAAAVASGVMR	12	TGME49_305910-t26_1-p1	hypothetical protein	RH_rep3	2	537.79	-0.59067	NaN	0		23868000
29	AAAAEAFPHYQPVMSAMQTATAEAGLWGR	29	TGME49_217680-t26_1-p1	hypothetical protein	RH_rep1	3	1011.82	-0.41528	1.5927e-14	1	114.49	49591000
30	AAAAEAFPHYQPVMSAMQTATAEAGLWGR	29	TGME49_217680-t26_1-p1	hypothetical protein	RH_rep2	3	1011.82	0.043968	7.1382e-28	1	163.72	71059000
31	AAAAEAFPHYQPVMSAMQTATAEAGLWGR	29	TGME49_217680-t26_1-p1	hypothetical protein	RH_rep3	3	1011.82	-0.63864	5.1451e-20	1	127.53	72395000
32	AAAAFVVSSPDQTR	14	TGME49_239870-t26_1-p1	CBS domain-containing protein	RH_rep1	2	710.365	-2.1332	7.8386e-05	1	102.33	9869300
33	AAAAFVVSSPDQTR	14	TGME49_239870-t26_1-p1	CBS domain-containing protein	RH_rep2	2	710.365	-2.7597	5.003e-07	1	127.71	6904700
34	AAAAFVVSSPDQTR	14	TGME49_239870-t26_1-p1	CBS domain-containing protein	RH_rep3	2	710.365	-1.7681	NaN	0		6447600
35	AAAAGDGAFGSQK	13	TGME49_320160-t26_1-p1	hypothetical protein	RH_rep1	2	575.778	-0.52835	3.7086e-10	1	160.56	5674300
36	AAAAGDGAFGSQK	13	TGME49_320160-t26_1-p1	hypothetical protein	RH_rep2	2	575.778	-0.49294	2.3305e-10	1	164.48	5418900
37	AAAAGDGAFGSQK	13	TGME49_320160-t26_1-p1	hypothetical protein	RH_rep3	2	575.778	-0.27594	1.548e-10	1	166.7	6653600
38	AAAAGLLFSDLQR	13	TGME49_269010-t26_1-p1	AP2 domain transcription factor AP2VIII-7	RH_rep1	2	666.867	0.065701	3.7213e-10	1	160.52	28443000
39	AAAAGLLFSDLQR	13	TGME49_269010-t26_1-p1	AP2 domain transcription factor AP2VIII-7	RH_rep2	2	666.867	0.5661	2.0019e-07	1	144.57	18210000
40	AAAAGLLFSDLQR	13	TGME49_269010-t26_1-p1	AP2 domain transcription factor AP2VIII-7	RH_rep3	2	666.867	0.44163	3.3936e-13	1	172.13	27809000
41	AAAAGLLFSDLQR	13	TGME49_269010-t26_1-p1	AP2 domain transcription factor AP2VIII-7	RH_rep2	2	666.867	2.2514	NaN	0		3960600
42	AAAAGVAPATAASGHLGAAGGGIPPGPQATAGR	33	TGME49_291140-t26_1-p1	CCR4-Not complex component, Not1 protein	RH_rep1	3	917.814	-0.21523	6.3412e-11	1	91.603	21945000
43	AAAAGVAPATAASGHLGAAGGGIPPGPQATAGR	33	TGME49_291140-t26_1-p1	CCR4-Not complex component, Not1 protein	RH_rep2	3	917.814	0.51469	1.28e-11	1	99.987	18607000
44	AAAAGVAPATAASGHLGAAGGGIPPGPQATAGR	33	TGME49_291140-t26_1-p1	CCR4-Not complex component, Not1 protein	RH_rep3	3	917.814	0.80673	2.1341e-16	2	103.85	20501000
45	AAAAGVAPATAASGHLGAAGGGIPPGPQATAGR	33	TGME49_291140-t26_1-p1	CCR4-Not complex component, Not1 protein	RH_rep1	3	917.814	0.31819	0.024236	1	30.595	4697900
46	AAAAGVAPATAASGHLGAAGGGIPPGPQATAGR	33	TGME49_291140-t26_1-p1	CCR4-Not complex component, Not1 protein	RH_rep3	3	917.814	0.25771	1.0325e-10	1	85.004	10721000
47	AAAAGVAPATAASGHLGAAGGGIPPGPQATAGR	33	TGME49_291140-t26_1-p1	CCR4-Not complex component, Not1 protein	RH_rep2	3	917.814	-0.50348	NaN	0		4553200
48	AAAAIESGDSAIQNLLK	17	TGME49_271430-t26_1-p1	hypothetical protein	RH_rep1	2	836.449	2.0513	5.0247e-05	1	88.311	9945300
49	AAAAIESGDSAIQNLLK	17	TGME49_271430-t26_1-p1	hypothetical protein	RH_rep2	2	836.449	1.6995	0.0015447	1	69.485	9636600
50	AAAAIESGDSAIQNLLK	17	TGME49_271430-t26_1-p1	hypothetical protein	RH_rep3	2	836.449	2.5668	4.6234e-05	1	89.466	9547400
51	AAAAIPAAASR	11	TGME49_215785-t26_1-p1	rhoptry protein ROP2A	RH_rep1	2	485.277	-0.17274	1.8075e-05	1	136.02	552780000
52	AAAAIPAAASR	11	TGME49_215785-t26_1-p1	rhoptry protein ROP2A	RH_rep2	2	485.277	-0.16005	1.106e-05	1	140.78	466330000
53	AAAAIPAAASR	11	TGME49_215785-t26_1-p1	rhoptry protein ROP2A	RH_rep3	2	485.277	-0.11381	0.00038388	1	109.16	707950000
54	AAAALAAGCCCVCK	14	TGME49_257480-t26_1-p1	NADP-dependent succinate-semialdehyde dehydrogenase	RH_rep1	2	741.82	-1.1779	2.5549e-05	1	117.79	36491000
55	AAAALAAGCCCVCK	14	TGME49_257480-t26_1-p1	NADP-dependent succinate-semialdehyde dehydrogenase	RH_rep2	2	741.82	-1.707	0.00031774	2	96.745	52519000
56	AAAALAAGCCCVCK	14	TGME49_257480-t26_1-p1	NADP-dependent succinate-semialdehyde dehydrogenase	RH_rep3	2	741.82	-1.2944	0.00076139	1	86.772	33322000
57	AAAALAGSDQKPGEK	15	TGME49_238880-t26_1-p1	hypothetical protein	RH_rep1	3	471.916	0.58063	6.1511e-06	1	118.51	6716800
58	AAAALAGSDQKPGEK	15	TGME49_238880-t26_1-p1	hypothetical protein	RH_rep2	3	471.916	0.2636	1.6445e-05	1	107.35	5991900
59	AAAALAGSDQKPGEK	15	TGME49_238880-t26_1-p1	hypothetical protein	RH_rep3	3	471.916	-0.1131	1.4151e-05	1	109.83	4519400
60	AAAANVINLLDHTDK	15	TGME49_320210-t26_1-p1	WD domain, G-beta repeat domain containing protein	RH_rep1	3	522.614	0.13362	3.5772e-18	1	186.56	168040000
61	AAAANVINLLDHTDK	15	TGME49_320210-t26_1-p1	WD domain, G-beta repeat domain containing protein	RH_rep1	2	783.418	-0.33634	1.6187e-22	1	197.06	90106000
62	AAAANVINLLDHTDK	15	TGME49_320210-t26_1-p1	WD domain, G-beta repeat domain containing protein	RH_rep2	3	522.614	-0.37749	6.851e-19	2	192.65	208520000
63	AAAANVINLLDHTDK	15	TGME49_320210-t26_1-p1	WD domain, G-beta repeat domain containing protein	RH_rep2	2	783.418	-0.57416	1.2796e-27	1	227.63	114950000
64	AAAANVINLLDHTDK	15	TGME49_320210-t26_1-p1	WD domain, G-beta repeat domain containing protein	RH_rep3	3	522.614	0.35705	7.3469e-23	1	194.48	194530000
65	AAAANVINLLDHTDK	15	TGME49_320210-t26_1-p1	WD domain, G-beta repeat domain containing protein	RH_rep3	2	783.418	-0.056577	9.9907e-28	1	230.36	115940000
66	AAAAPAVGGGIR	12	TGME49_288860-t26_1-p1	RuvB family 2 protein	RH_rep1	2	526.796	-0.22265	1.4265e-05	1	123.79	71985000
67	AAAAPAVGGGIR	12	TGME49_288860-t26_1-p1	RuvB family 2 protein	RH_rep2	2	526.796	-0.49228	0.00012016	1	106.4	72293000
68	AAAAPAVGGGIR	12	TGME49_288860-t26_1-p1	RuvB family 2 protein	RH_rep3	2	526.796	-0.31105	0.000931	1	87.568	63399000
69	AAAAQLLVAVPDYEAMR	17	TGME49_262730-t26_1-p1	rhoptry protein ROP16	RH_rep1	3	596.982	0.24241	0.0048249	1	54.953	16990000
70	AAAAQLLVAVPDYEAMR	17	TGME49_262730-t26_1-p1	rhoptry protein ROP16	RH_rep2	2	894.969	3.6607	2.1059e-06	1	104.16	33635000
71	AAAAQLLVAVPDYEAMR	17	TGME49_262730-t26_1-p1	rhoptry protein ROP16	RH_rep3	2	894.969	4.0221	5.3313e-05	1	87.429	32424000
72	AAAAQLLVAVPDYEAMR	17	TGME49_262730-t26_1-p1	rhoptry protein ROP16	RH_rep3	3	596.982	0.76409	0.0037074	1	51.127	19905000
73	AAAAQLLVAVPDYEAMR	17	TGME49_262730-t26_1-p1	rhoptry protein ROP16	RH_rep1	2	894.969	3.5522	NaN	0		34375000
74	AAAAQLLVAVPDYEAMR	17	TGME49_262730-t26_1-p1	rhoptry protein ROP16	RH_rep2	2	894.969	5.4304	NaN	0		7598000
75	AAADCSPFVR	10	TGME49_289080-t26_1-p1	HEAT repeat-containing protein	RH_rep1	2	547.258	-0.41602	0.00010002	1	135.43	6373200
76	AAADCSPFVR	10	TGME49_289080-t26_1-p1	HEAT repeat-containing protein	RH_rep2	2	547.258	-0.10949	2.6397e-05	1	147.4	7794100
77	AAADCSPFVR	10	TGME49_289080-t26_1-p1	HEAT repeat-containing protein	RH_rep3	2	547.258	-0.46657	1.207e-05	1	160.36	6809800
78	AAAEAAAHAAAR	12	TGME49_291620-t26_1-p1	hypothetical protein	RH_rep1	2	540.781	0.08201	1.5403e-06	1	145.23	2862300
79	AAAEAAAHAAAR	12	TGME49_291620-t26_1-p1	hypothetical protein	RH_rep2	2	540.781	-0.42065	1.131e-05	1	125.97	3005800
80	AAAEAAAHAAAR	12	TGME49_291620-t26_1-p1	hypothetical protein	RH_rep3	2	540.781	-0.3175	2.7229e-06	1	142.89	2756300
81	AAAECFQEDGSEQAFPQALHCWQK	24	TGME49_320690-t26_1-p1	gamma-soluble NSF attachment protein, putative	RH_rep1	3	936.743	0.89123	3.9239e-05	1	57.227	17196000
82	AAAECFQEDGSEQAFPQALHCWQK	24	TGME49_320690-t26_1-p1	gamma-soluble NSF attachment protein, putative	RH_rep2	3	936.743	0.33758	NaN	0		10043000
83	AAAECFQEDGSEQAFPQALHCWQK	24	TGME49_320690-t26_1-p1	gamma-soluble NSF attachment protein, putative	RH_rep2	3	936.743	1.5088	NaN	0		12240000
84	AAAECFQEDGSEQAFPQALHCWQK	24	TGME49_320690-t26_1-p1	gamma-soluble NSF attachment protein, putative	RH_rep3	3	936.743	0.96697	NaN	0		26274000
85	AAAEFVEGSATDHQLWTMK	19	TGME49_264090-t26_1-p1	hypothetical protein	RH_rep1	3	697.998	-0.37034	2.0975e-06	1	97.384	9240600
86	AAAEFVEGSATDHQLWTMK	19	TGME49_264090-t26_1-p1	hypothetical protein	RH_rep2	3	697.998	-0.50698	3.5461e-10	1	127.97	13324000
87	AAAEFVEGSATDHQLWTMK	19	TGME49_264090-t26_1-p1	hypothetical protein	RH_rep3	3	697.998		4.1369e-09	1	92.671	0
88	AAAEFVK	7	TGME49_230350-t26_1-p1	hypothetical protein	RH_rep1	2	368.205	0.93379	0.050067	1	81.32	38294000
89	AAAEFVK	7	TGME49_230350-t26_1-p1	hypothetical protein	RH_rep2	2	368.205	0.38025	NaN	0		25913000
90	AAAEFVK	7	TGME49_230350-t26_1-p1	hypothetical protein	RH_rep3	2	368.205	0.61903	NaN	0		41401000
91	AAAEFVK	7	TGME49_230350-t26_1-p1	hypothetical protein	RH_rep1	2	368.205	2.1715	NaN	0		4665200
92	AAAEFVK	7	TGME49_230350-t26_1-p1	hypothetical protein	RH_rep2	2	368.205	0.055266	NaN	0		3095400
93	AAAEIAELAFK	11	TGME49_254410-t26_1-p1	protein phosphatase 2C, putative	RH_rep2	2	567.314	3.3757	0.00093053	1	99.752	52435000
94	AAAEIAELAFK	11	TGME49_254410-t26_1-p1	protein phosphatase 2C, putative	RH_rep1	2	567.314	3.4626	NaN	0		73637000
95	AAAEIAELAFK	11	TGME49_254410-t26_1-p1	protein phosphatase 2C, putative	RH_rep3	2	567.314	4.0023	NaN	0		49083000
96	AAAEPTADAFSSLTK	15	TGME49_244150-t26_1-p1	glycerate kinase	RH_rep1	2	740.37	-0.074088	3.542e-05	1	106.3	61666000
97	AAAEPTADAFSSLTK	15	TGME49_244150-t26_1-p1	glycerate kinase	RH_rep2	2	740.37	-0.26762	5.9854e-06	1	121.99	53554000
98	AAAEPTADAFSSLTK	15	TGME49_244150-t26_1-p1	glycerate kinase	RH_rep3	2	740.37	-0.32776	2.2105e-05	1	113.4	60703000
99	AAAESALFTGPQLEETLTHLVAMGFPR	27	TGME49_295340-t26_1-p1	UV excision repair protein Rad23 protein	RH_rep1	3	958.488	0.074345	4.1259e-06	1	72.935	6295600
100	AAAESALFTGPQLEETLTHLVAMGFPR	27	TGME49_295340-t26_1-p1	UV excision repair protein Rad23 protein	RH_rep2	3	958.488	-0.066795	2.5777e-09	1	89.272	7316400
101	AAAESALFTGPQLEETLTHLVAMGFPR	27	TGME49_295340-t26_1-p1	UV excision repair protein Rad23 protein	RH_rep3	3	958.488	0.32095	1.2213e-05	1	60.814	8179900
102	AAAESALFTGPQLEETLTHLVAMGFPR	27	TGME49_295340-t26_1-p1	UV excision repair protein Rad23 protein	RH_rep1	3	958.488	-1.164	NaN	0		3359600
103	AAAESALFTGPQLEETLTHLVAMGFPR	27	TGME49_295340-t26_1-p1	UV excision repair protein Rad23 protein	RH_rep2	3	958.488	-0.6943	NaN	0		2962100
104	AAAESALFTGPQLEETLTHLVAMGFPR	27	TGME49_295340-t26_1-p1	UV excision repair protein Rad23 protein	RH_rep1	3	953.157	-0.12024	3.7323e-30	1	171.29	51447000
105	AAAESALFTGPQLEETLTHLVAMGFPR	27	TGME49_295340-t26_1-p1	UV excision repair protein Rad23 protein	RH_rep2	3	953.157	0.16053	4.8992e-19	1	137.52	39289000
106	AAAESALFTGPQLEETLTHLVAMGFPR	27	TGME49_295340-t26_1-p1	UV excision repair protein Rad23 protein	RH_rep3	3	953.157	0.41493	4.452e-19	2	138.49	29316000
107	AAAESALFTGPQLEETLTHLVAMGFPR	27	TGME49_295340-t26_1-p1	UV excision repair protein Rad23 protein	RH_rep3	4	715.119	0.27207	0.0079977	1	45.305	6039100
108	AAAESALFTGPQLEETLTHLVAMGFPR	27	TGME49_295340-t26_1-p1	UV excision repair protein Rad23 protein	RH_rep1	4	715.119	0.084447	NaN	0		7923800
109	AAAESALFTGPQLEETLTHLVAMGFPR	27	TGME49_295340-t26_1-p1	UV excision repair protein Rad23 protein	RH_rep2	4	715.119	-0.020878	NaN	0		6776000
110	AAAESPIVLAETLR	14	TGME49_295710-t26_1-p1	HECT-domain (ubiquitin-transferase) domain-containing protein	RH_rep1	2	720.906	-0.23442	1.9141e-07	1	140.31	28392000
111	AAAESPIVLAETLR	14	TGME49_295710-t26_1-p1	HECT-domain (ubiquitin-transferase) domain-containing protein	RH_rep2	2	720.906	0.0028877	1.3054e-05	1	121.45	16144000
112	AAAESPIVLAETLR	14	TGME49_295710-t26_1-p1	HECT-domain (ubiquitin-transferase) domain-containing protein	RH_rep3	2	720.906	-0.021177	3.4872e-05	1	115.06	23450000
113	AAAETVTQMGLILR	14	TGME49_218250-t26_1-p1	TAP42 family protein	RH_rep1	2	737.408	0.51171	8.4489e-11	1	164.48	8270800
114	AAAETVTQMGLILR	14	TGME49_218250-t26_1-p1	TAP42 family protein	RH_rep2	2	737.408	0.92347	4.3114e-14	1	186.16	12516000
115	AAAETVTQMGLILR	14	TGME49_218250-t26_1-p1	TAP42 family protein	RH_rep3	2	737.408	1.0184	1.2274e-10	1	161.48	10998000
116	AAAEVVMSPASAVEACVK	18	TGME49_226320-t26_1-p1	hypothetical protein	RH_rep2	2	895.445	-2.0702	1.9476e-05	1	93.342	11538000
117	AAAEVVMSPASAVEACVK	18	TGME49_226320-t26_1-p1	hypothetical protein	RH_rep3	2	895.445	-1.1012	0.087268	1	42.716	20202000
118	AAAEVVMSPASAVEACVK	18	TGME49_226320-t26_1-p1	hypothetical protein	RH_rep1	2	895.445	-2.5124	NaN	0		17076000
119	AAAFTESGVCR	11	TGME49_202460-t26_1-p1	diacylglycerol kinase accessory domain (presumed) domain-containing protein	RH_rep1	2	584.774	-1.2184	0.012486	1	70.942	31672000
120	AAAFTESGVCR	11	TGME49_202460-t26_1-p1	diacylglycerol kinase accessory domain (presumed) domain-containing protein	RH_rep2	2	584.774	-1.1472	0.00030324	1	112.83	33219000
121	AAAFTESGVCR	11	TGME49_202460-t26_1-p1	diacylglycerol kinase accessory domain (presumed) domain-containing protein	RH_rep3	2	584.774	-1.8133	0.0022883	1	91.549	34030000
122	AAAFVGPFGTVEK	13	TGME49_209260-t26_1-p1	cytochrome c oxidase subunit, putative	RH_rep2	2	647.346	0.59189	0.041948	1	52.101	5321500
123	AAAFVGPFGTVEK	13	TGME49_209260-t26_1-p1	cytochrome c oxidase subunit, putative	RH_rep1	2	647.346	0.74445	NaN	0		7498700
124	AAAFVGPFGTVEK	13	TGME49_209260-t26_1-p1	cytochrome c oxidase subunit, putative	RH_rep3	2	647.346	-0.85405	NaN	0		6746600
125	AAAFVGPFGTVEKPVLCPSVTTDR	24	TGME49_209260-t26_1-p1	cytochrome c oxidase subunit, putative	RH_rep1	3	840.437	-0.51673	3.0479e-17	1	126.04	39327000
126	AAAFVGPFGTVEKPVLCPSVTTDR	24	TGME49_209260-t26_1-p1	cytochrome c oxidase subunit, putative	RH_rep2	3	840.437	-0.38034	6.1641e-12	1	109.68	39318000
127	AAAFVGPFGTVEKPVLCPSVTTDR	24	TGME49_209260-t26_1-p1	cytochrome c oxidase subunit, putative	RH_rep3	3	840.437	-0.25097	2.9015e-08	1	94.838	40186000
128	AAAFVGPFGTVEKPVLCPSVTTDR	24	TGME49_209260-t26_1-p1	cytochrome c oxidase subunit, putative	RH_rep1	3	840.437	-0.033773	3.7377e-06	1	77.445	161080000
129	AAAFVGPFGTVEKPVLCPSVTTDR	24	TGME49_209260-t26_1-p1	cytochrome c oxidase subunit, putative	RH_rep1	2	1260.15	-0.047304	0.0002847	1	67.11	9956500
130	AAAFVGPFGTVEKPVLCPSVTTDR	24	TGME49_209260-t26_1-p1	cytochrome c oxidase subunit, putative	RH_rep2	3	840.437	0.061053	2.3429e-05	1	68.445	233790000
131	AAAFVGPFGTVEKPVLCPSVTTDR	24	TGME49_209260-t26_1-p1	cytochrome c oxidase subunit, putative	RH_rep3	3	840.437	0.10371	4.3378e-08	2	91.238	149370000
132	AAAFVGPFGTVEKPVLCPSVTTDR	24	TGME49_209260-t26_1-p1	cytochrome c oxidase subunit, putative	RH_rep2	2	1260.15	0.58061	NaN	0		12185000
133	AAAGAFASLLCGNSDNNVK	19	TGME49_266990-t26_1-p1	beta-COP	RH_rep1	3	627.304	-0.32815	1.9818e-07	1	104.73	16387000
134	AAAGAFASLLCGNSDNNVK	19	TGME49_266990-t26_1-p1	beta-COP	RH_rep1	2	940.452		3.3155e-16	1	143.67	0
135	AAAGAFASLLCGNSDNNVK	19	TGME49_266990-t26_1-p1	beta-COP	RH_rep2	2	940.452		1.419e-22	1	172.32	0
136	AAAGAFASLLCGNSDNNVK	19	TGME49_266990-t26_1-p1	beta-COP	RH_rep3	3	627.304	-0.24472	1.6255e-10	1	138.87	9611400
137	AAAGAFASLLCGNSDNNVK	19	TGME49_266990-t26_1-p1	beta-COP	RH_rep3	2	940.452		2.8969e-17	1	157.74	0
138	AAAGAFASLLCGNSDNNVK	19	TGME49_266990-t26_1-p1	beta-COP	RH_rep2	3	627.304	-0.37764	NaN	0		15302000
139	AAAGALDSGLR	11	TGME49_246600-t26_1-p1	ABC1 family protein	RH_rep1	2	501.272	0.91415	0.0021469	1	92.445	5031400
140	AAAGALDSGLR	11	TGME49_246600-t26_1-p1	ABC1 family protein	RH_rep2	2	501.272	0.22141	0.032638	1	65.842	4035800
141	AAAGALDSGLR	11	TGME49_246600-t26_1-p1	ABC1 family protein	RH_rep3	2	501.272	0.30779	0.0012665	1	97.734	5086800
142	AAAGASPGQVVTGK	14	TGME49_220390-t26_1-p1	hypothetical protein	RH_rep2	2	607.33	1.1671	5.5697e-05	1	108.97	18904000
143	AAAGASPGQVVTGK	14	TGME49_220390-t26_1-p1	hypothetical protein	RH_rep3	2	607.33	1.1527	0.00089056	1	83.869	17277000
144	AAAGASPGQVVTGK	14	TGME49_220390-t26_1-p1	hypothetical protein	RH_rep1	2	607.33	1.3198	NaN	0		18221000
145	AAAGDIQDEVFAIK	14	TGME49_313860-t26_1-p1	regulator of chromosome condensation (RCC1) repeat-containing protein	RH_rep1	2	724.375	-0.60743	0.00048703	1	92.939	21146000
146	AAAGDIQDEVFAIK	14	TGME49_313860-t26_1-p1	regulator of chromosome condensation (RCC1) repeat-containing protein	RH_rep2	2	724.375	-2.2239	NaN	0		14492000
147	AAAGDIQDEVFAIK	14	TGME49_313860-t26_1-p1	regulator of chromosome condensation (RCC1) repeat-containing protein	RH_rep3	2	724.375	-2.2168	NaN	0		18615000
148	AAAGGSAAAGLR	12	TGME49_269690-t26_1-p1	hypothetical protein	RH_rep1	2	486.765	0.42538	0.0030565	1	78.83	20305000
149	AAAGGSAAAGLR	12	TGME49_269690-t26_1-p1	hypothetical protein	RH_rep2	2	486.765	1.0222	0.0013285	1	90.306	19261000
150	AAAGGSAAAGLR	12	TGME49_269690-t26_1-p1	hypothetical protein	RH_rep3	2	486.765	0.65027	0.00092851	1	95.618	17996000
151	AAAGGSAAAGLR	12	TGME49_269690-t26_1-p1	hypothetical protein	RH_rep1	2	486.765	-2.8701	0.00021658	2	107.11	25245000
152	AAAGGSAAAGLR	12	TGME49_269690-t26_1-p1	hypothetical protein	RH_rep2	2	486.765	-3.9854	9.3254e-05	1	117.94	19133000
153	AAAGGSAAAGLR	12	TGME49_269690-t26_1-p1	hypothetical protein	RH_rep3	2	486.765	-3.8392	8.0291e-06	2	132.44	16504000
154	AAAGIYSLPSVDELGR	16	TGME49_266400-t26_1-p1	hypothetical protein	RH_rep1	2	809.925	-0.31136	6.7084e-06	1	118.19	7223200
155	AAAGIYSLPSVDELGR	16	TGME49_266400-t26_1-p1	hypothetical protein	RH_rep2	2	809.925	-0.50545	6.5028e-08	1	126.16	11904000
156	AAAGIYSLPSVDELGR	16	TGME49_266400-t26_1-p1	hypothetical protein	RH_rep3	2	809.925	-0.38561	5.8908e-05	1	99.796	6190800
157	AAAGNIIPSATGAAK	15	TGME49_269190-t26_1-p1	glyceraldehyde-3-phosphate dehydrogenase GAPDH2	RH_rep1	2	656.865	-0.15371	0.00046826	2	87.519	86509000
158	AAAGNIIPSATGAAK	15	TGME49_269190-t26_1-p1	glyceraldehyde-3-phosphate dehydrogenase GAPDH2	RH_rep2	2	656.865	-0.1489	0.0036339	1	72.523	106600000
159	AAAGNIIPSATGAAK	15	TGME49_269190-t26_1-p1	glyceraldehyde-3-phosphate dehydrogenase GAPDH2	RH_rep3	2	656.865	-0.49052	0.00033864	2	91.969	68552000
160	AAAGNIIPSATGAAK	15	TGME49_269190-t26_1-p1	glyceraldehyde-3-phosphate dehydrogenase GAPDH2	RH_rep1	2	656.865	0.20849	0.0002016	2	96.673	156150000
161	AAAGNIIPSATGAAK	15	TGME49_269190-t26_1-p1	glyceraldehyde-3-phosphate dehydrogenase GAPDH2	RH_rep2	2	656.865	0.070205	0.00049805	1	86.497	153180000
162	AAAGNIIPSATGAAK	15	TGME49_269190-t26_1-p1	glyceraldehyde-3-phosphate dehydrogenase GAPDH2	RH_rep3	2	656.865	0.10824	3.572e-05	2	106.14	152370000
163	AAAGSDPSAWK	11	TGME49_272720-t26_1-p1	methyltransferase domain-containing protein	RH_rep1	2	530.757	0.20442	0.016041	1	73.632	4911000
164	AAAGSDPSAWK	11	TGME49_272720-t26_1-p1	methyltransferase domain-containing protein	RH_rep3	2	530.757	0.2636	0.036853	1	63.864	7059700
165	AAAGSDPSAWK	11	TGME49_272720-t26_1-p1	methyltransferase domain-containing protein	RH_rep2	2	530.757	-1.9842	NaN	0		1386400
166	AAAGSDPSAWK	11	TGME49_272720-t26_1-p1	methyltransferase domain-containing protein	RH_rep2	2	530.757	0.10111	NaN	0		5809900
167	AAAGYFLSHPPEDGDTTVLTR	21	TGME49_269290-t26_1-p1	hypothetical protein	RH_rep2	3	740.031	0.71801	4.7066e-10	1	105.96	17924000
168	AAAGYFLSHPPEDGDTTVLTR	21	TGME49_269290-t26_1-p1	hypothetical protein	RH_rep3	3	740.031	0.67476	8.4185e-08	1	97.69	18404000
169	AAAGYFLSHPPEDGDTTVLTR	21	TGME49_269290-t26_1-p1	hypothetical protein	RH_rep1	3	740.031	1.295	NaN	0		20342000
170	AAAGYFLSHPPEDGDTTVLTR	21	TGME49_269290-t26_1-p1	hypothetical protein	RH_rep1	3	740.031	3.6325	NaN	0		9848500
171	AAAHEVEALVR	11	TGME49_244040-t26_1-p1	HEAT repeat-containing protein	RH_rep1	2	583.32		0.0028424	1	96.604	0
172	AAAHLLQR	8	TGME49_289190-t26_1-p1	tetratricopeptide repeat-containing protein	RH_rep3	2	440.262	-0.43186	0.031827	1	78.178	1848000
173	AAAHLLQR	8	TGME49_289190-t26_1-p1	tetratricopeptide repeat-containing protein	RH_rep1	2	440.262	0.034751	NaN	0		2235600
174	AAAHLLQR	8	TGME49_289190-t26_1-p1	tetratricopeptide repeat-containing protein	RH_rep2	2	440.262	-1.8098	NaN	0		3258100
175	AAAHLLQR	8	TGME49_289190-t26_1-p1	tetratricopeptide repeat-containing protein	RH_rep3	2	440.262	-1.3152	NaN	0		4257100
176	AAAHLLQR	8	TGME49_289190-t26_1-p1	tetratricopeptide repeat-containing protein	RH_rep1	2	440.262	-0.65329	NaN	0		2101600
177	AAAHLLQR	8	TGME49_289190-t26_1-p1	tetratricopeptide repeat-containing protein	RH_rep2	2	440.262	0.31954	NaN	0		2285900
178	AAAHNLLPEFEPVETFTR	18	TGME49_221390-t26_1-p1	hypothetical protein	RH_rep1	3	681.35	0.91092	4.0908e-07	1	105.89	4956400
179	AAAHNLLPEFEPVETFTR	18	TGME49_221390-t26_1-p1	hypothetical protein	RH_rep2	3	681.35	-0.84803	NaN	0		6033400
180	AAAHNLLPEFEPVETFTR	18	TGME49_221390-t26_1-p1	hypothetical protein	RH_rep3	3	681.35	0.094505	NaN	0		10172000
181	AAAHQQTFVHSEK	13	TGME49_311920-t26_1-p1	GRAM domain-containing protein	RH_rep1	3	485.244	-0.54852	3.2839e-05	1	110.51	5121000
182	AAAHQQTFVHSEK	13	TGME49_311920-t26_1-p1	GRAM domain-containing protein	RH_rep2	3	485.244	0.62975	2.3106e-07	1	137.95	6510300
183	AAAHQQTFVHSEK	13	TGME49_311920-t26_1-p1	GRAM domain-containing protein	RH_rep3	3	485.244	0.29974	6.3669e-11	1	166.6	6622100
184	AAAIEDLPFIFLR	13	TGME49_243590-t26_1-p1	endonuclease/exonuclease/phosphatase family protein	RH_rep1	2	738.416	-0.18819	4.1196e-05	1	117.86	12740000
185	AAAIEDLPFIFLR	13	TGME49_243590-t26_1-p1	endonuclease/exonuclease/phosphatase family protein	RH_rep2	2	738.416	-0.1451	3.4013e-07	1	142.1	16990000
186	AAAIEDLPFIFLR	13	TGME49_243590-t26_1-p1	endonuclease/exonuclease/phosphatase family protein	RH_rep3	2	738.416	0.45046	5.4631e-07	1	138.45	18440000
187	AAAIVSGLESSAQSK	15	TGME49_216730-t26_1-p1	MCM2/3/5 family protein	RH_rep1	2	709.878	-1.058	3.2815e-05	1	107.69	33572000
188	AAAIVSGLESSAQSK	15	TGME49_216730-t26_1-p1	MCM2/3/5 family protein	RH_rep2	2	709.878	-0.87514	0.000214	1	96.247	33276000
189	AAAIVSGLESSAQSK	15	TGME49_216730-t26_1-p1	MCM2/3/5 family protein	RH_rep3	2	709.878	-0.86098	3.2815e-05	1	107.69	26019000
190	AAALAAGEAPPETYDFR	17	TGME49_241170-t26_1-p1	hypothetical protein	RH_rep1	2	875.426	0.38645	1.0748e-09	1	142.91	40589000
191	AAALAAGEAPPETYDFR	17	TGME49_241170-t26_1-p1	hypothetical protein	RH_rep2	2	875.426	0.22889	1.7823e-09	1	139.49	48208000
192	AAALAAGEAPPETYDFR	17	TGME49_241170-t26_1-p1	hypothetical protein	RH_rep3	2	875.426	0.20866	1.6836e-24	1	196.18	48340000
193	AAALAQPPAR	10	TGME49_238400-t26_1-p1	endonuclease/exonuclease/phosphatase domain-containing protein	RH_rep1	2	483.28	0.23995	0.067776	1	57.032	4265700
194	AAALAQPPAR	10	TGME49_238400-t26_1-p1	endonuclease/exonuclease/phosphatase domain-containing protein	RH_rep2	2	483.28	-1.7161	0.018704	1	74.941	3816700
195	AAALAQPPAR	10	TGME49_238400-t26_1-p1	endonuclease/exonuclease/phosphatase domain-containing protein	RH_rep3	2	483.28	-2.5477	NaN	0		5303500
196	AAALCAEANR	10	TGME49_289300-t26_1-p1	methionyl-tRNA synthetase	RH_rep1	2	523.756	-0.47913	0.00026765	1	122.96	168430000
197	AAALCAEANR	10	TGME49_289300-t26_1-p1	methionyl-tRNA synthetase	RH_rep2	2	523.756	-0.061044	0.042682	1	66.19	111590000
198	AAALCAEANR	10	TGME49_289300-t26_1-p1	methionyl-tRNA synthetase	RH_rep3	2	523.756	-0.27172	0.013471	1	76.85	138830000
199	AAALLVEAMEAVEQQAPR	18	TGME49_203220-t26_1-p1	DEAD/DEAH box helicase domain-containing protein	RH_rep1	3	633	0.17665	7.0792e-43	1	248.23	15112000
200	AAALLVEAMEAVEQQAPR	18	TGME49_203220-t26_1-p1	DEAD/DEAH box helicase domain-containing protein	RH_rep1	2	948.996	0.72461	8.8227e-10	1	138.91	6535000
201	AAALLVEAMEAVEQQAPR	18	TGME49_203220-t26_1-p1	DEAD/DEAH box helicase domain-containing protein	RH_rep2	3	633	-0.078413	5.8919e-28	1	203.2	18623000
202	AAALLVEAMEAVEQQAPR	18	TGME49_203220-t26_1-p1	DEAD/DEAH box helicase domain-containing protein	RH_rep2	2	948.996	0.24715	1.2765e-14	1	168.41	6561700
203	AAALLVEAMEAVEQQAPR	18	TGME49_203220-t26_1-p1	DEAD/DEAH box helicase domain-containing protein	RH_rep3	3	633	-0.075735	1.219e-36	1	236.17	25427000
204	AAALLVEAMEAVEQQAPR	18	TGME49_203220-t26_1-p1	DEAD/DEAH box helicase domain-containing protein	RH_rep3	2	948.996	-0.45029	1.8274e-09	1	129.05	7405000
205	AAALSEAAVEAGGIQSGR	18	TGME49_275350-t26_1-p1	TBC domain-containing protein	RH_rep1	2	829.429	-0.26006	1.9771e-09	1	127.49	10218000
206	AAALSEAAVEAGGIQSGR	18	TGME49_275350-t26_1-p1	TBC domain-containing protein	RH_rep3	2	829.429	1.5175	0.065157	1	46.21	12967000
207	AAALSSASPAFPR	13	TGME49_306400-t26_1-p1	hypothetical protein	RH_rep1	2	623.333	0.79052	1.922e-13	1	181.66	36837000
208	AAALSSASPAFPR	13	TGME49_306400-t26_1-p1	hypothetical protein	RH_rep2	2	623.333	0.69409	2.0019e-07	1	144.57	25913000
209	AAALSSASPAFPR	13	TGME49_306400-t26_1-p1	hypothetical protein	RH_rep3	2	623.333	0.69654	6.6347e-07	1	136.38	28602000
210	AAALVPQLQQDIDGDEPWCTVLQHKPR	27	TGME49_250750-t26_1-p1	tRNA (uracil-5-)-methyltransferase	RH_rep2	4	772.144	1.2861	3.2945e-14	1	123.29	19636000
211	AAALVPQLQQDIDGDEPWCTVLQHKPR	27	TGME49_250750-t26_1-p1	tRNA (uracil-5-)-methyltransferase	RH_rep1	4	772.144	0.89639	NaN	0		17209000
212	AAALVPQLQQDIDGDEPWCTVLQHKPR	27	TGME49_250750-t26_1-p1	tRNA (uracil-5-)-methyltransferase	RH_rep3	4	772.144	0.91457	NaN	0		13705000
213	AAAMAWR	7	TGME49_214830-t26_1-p1	hypothetical protein	RH_rep2	2	388.697	0.11544	0.12785	1	87.582	2440000
214	AAAMAWR	7	TGME49_214830-t26_1-p1	hypothetical protein	RH_rep1	2	388.697	0.79654	NaN	0		1993000
215	AAAMQGGGEPLFPGIESFAFGAQTGSLESHAADR	34	TGME49_247300-t26_1-p1	hypothetical protein	RH_rep1	3	1126.53	-2.5096	0.1201	1	12.403	24355000
216	AAAMQGGGEPLFPGIESFAFGAQTGSLESHAADR	34	TGME49_247300-t26_1-p1	hypothetical protein	RH_rep3	3	1126.53	-2.5268	NaN	0		20591000
217	AAAMQGGGEPLFPGIESFAFGAQTGSLESHAADR	34	TGME49_247300-t26_1-p1	hypothetical protein	RH_rep2	3	1126.53	0.1756	NaN	0		12851000
218	AAAMQGGGEPLFPGIESFAFGAQTGSLESHAADR	34	TGME49_247300-t26_1-p1	hypothetical protein	RH_rep3	3	1126.53	0.14542	NaN	0		13645000
219	AAAMQQGGYGSSR	13	TGME49_226250-t26_1-p1	DEAD (Asp-Glu-Ala-Asp) box polypeptide DDX3X	RH_rep1	2	642.293	-0.21399	6.8875e-10	1	151.52	105770000
220	AAAMQQGGYGSSR	13	TGME49_226250-t26_1-p1	DEAD (Asp-Glu-Ala-Asp) box polypeptide DDX3X	RH_rep2	2	642.293	-0.29578	7.53e-10	1	149.69	154360000
221	AAAMQQGGYGSSR	13	TGME49_226250-t26_1-p1	DEAD (Asp-Glu-Ala-Asp) box polypeptide DDX3X	RH_rep3	2	642.293	-0.055332	4.7641e-10	1	157.56	154980000
222	AAAMQQGGYGSSR	13	TGME49_226250-t26_1-p1	DEAD (Asp-Glu-Ala-Asp) box polypeptide DDX3X	RH_rep1	2	642.293	0.18939	3.3742e-05	1	119.21	30518000
223	AAAMQQGGYGSSR	13	TGME49_226250-t26_1-p1	DEAD (Asp-Glu-Ala-Asp) box polypeptide DDX3X	RH_rep2	2	642.293	-0.022218	4.3687e-05	1	117.41	38438000
224	AAAMQQGGYGSSR	13	TGME49_226250-t26_1-p1	DEAD (Asp-Glu-Ala-Asp) box polypeptide DDX3X	RH_rep3	2	642.293	0.91284	4.4943e-07	1	140.16	36696000
225	AAAMQQGGYGSSR	13	TGME49_226250-t26_1-p1	DEAD (Asp-Glu-Ala-Asp) box polypeptide DDX3X	RH_rep2	2	650.291	-0.083628	0.11679	1	45.28	1315100
226	AAAMQQGGYGSSR	13	TGME49_226250-t26_1-p1	DEAD (Asp-Glu-Ala-Asp) box polypeptide DDX3X	RH_rep1	2	650.291	1.2721	9.3202e-06	1	123.28	13243000
227	AAAMQQGGYGSSR	13	TGME49_226250-t26_1-p1	DEAD (Asp-Glu-Ala-Asp) box polypeptide DDX3X	RH_rep2	2	650.291	0.9585	3.644e-05	1	117.27	12971000
228	AAAMQQGGYGSSR	13	TGME49_226250-t26_1-p1	DEAD (Asp-Glu-Ala-Asp) box polypeptide DDX3X	RH_rep3	2	650.291	0.57976	1.0016e-06	1	126.5	8977300
229	AAAMQQGGYGSSR	13	TGME49_226250-t26_1-p1	DEAD (Asp-Glu-Ala-Asp) box polypeptide DDX3X	RH_rep3	2	650.291	0.19375	NaN	0		933700
230	AAAMQQGGYGSSR	13	TGME49_226250-t26_1-p1	DEAD (Asp-Glu-Ala-Asp) box polypeptide DDX3X	RH_rep3	2	650.291	1.5622	NaN	0		511420
231	AAAPCVIFFDEMDSIAK	17	TGME49_321640-t26_1-p1	cell division protein CDC48AP	RH_rep1	2	942.947	-1.4389	0.0013474	1	70.783	7857300
232	AAAPCVIFFDEMDSIAK	17	TGME49_321640-t26_1-p1	cell division protein CDC48AP	RH_rep1	3	628.967	-0.18587	0.00022856	1	75.911	3032600
233	AAAPCVIFFDEMDSIAK	17	TGME49_321640-t26_1-p1	cell division protein CDC48AP	RH_rep2	2	942.947	-1.5353	0.0017851	1	67.902	9957500
234	AAAPCVIFFDEMDSIAK	17	TGME49_321640-t26_1-p1	cell division protein CDC48AP	RH_rep2	3	628.967	-0.39998	1.9565e-05	1	88.768	5097600
235	AAAPCVIFFDEMDSIAK	17	TGME49_321640-t26_1-p1	cell division protein CDC48AP	RH_rep3	2	942.947	-0.99143	0.084168	1	44.998	6987800
236	AAAPCVIFFDEMDSIAK	17	TGME49_321640-t26_1-p1	cell division protein CDC48AP	RH_rep3	3	628.967	-0.2388	0.0010749	1	62.055	2627400
237	AAAPEGGMTWAELESTTMFK	20	TGME49_286630-t26_1-p1	redoxin domain-containing protein	RH_rep1	2	1064.49	-0.43203	1.3901e-06	1	80.733	423970000
238	AAAPEGGMTWAELESTTMFK	20	TGME49_286630-t26_1-p1	redoxin domain-containing protein	RH_rep2	2	1064.49	-0.67008	0.00014915	1	73.294	378150000
239	AAAPEGGMTWAELESTTMFK	20	TGME49_286630-t26_1-p1	redoxin domain-containing protein	RH_rep3	2	1064.49	-0.77889	NaN	0		342980000
240	AAAPEGGMTWAELESTTMFK	20	TGME49_286630-t26_1-p1	redoxin domain-containing protein	RH_rep1	2	1072.49	-0.56429	0.00085217	1	56.017	16825000
241	AAAPEGGMTWAELESTTMFK	20	TGME49_286630-t26_1-p1	redoxin domain-containing protein	RH_rep3	2	1072.49	-0.55178	0.037393	1	46.415	14484000
242	AAAPEGGMTWAELESTTMFK	20	TGME49_286630-t26_1-p1	redoxin domain-containing protein	RH_rep2	2	1072.49	-1.1946	NaN	0		19438000
243	AAAPEHVLGK	10	TGME49_263840-t26_1-p1	hypothetical protein	RH_rep2	2	496.78		0.1052	1	58.63	0
244	AAAPEHVLGK	10	TGME49_263840-t26_1-p1	hypothetical protein	RH_rep3	2	496.78		0.020994	1	73.327	0
245	AAAPGAEAMDASPLSANGSGSK	22	TGME49_244460-t26_1-p1	hypothetical protein	RH_rep1	2	980.457	-0.17162	2.8069e-07	1	92.792	15653000
246	AAAPGAEAMDASPLSANGSGSK	22	TGME49_244460-t26_1-p1	hypothetical protein	RH_rep3	2	980.457	1.1167	4.3481e-13	1	132.6	12284000
247	AAAPGAEAMDASPLSANGSGSK	22	TGME49_244460-t26_1-p1	hypothetical protein	RH_rep2	2	980.457	0.38767	NaN	0		10959000
248	AAAPLGSATAAGSDAAGTPDVGPGAELPYLGSR	33	TGME49_269650-t26_1-p1	FFD and TFG box motifs protein	RH_rep1	3	1004.16	0.18781	1.4479e-06	2	72.573	84330000
249	AAAPLGSATAAGSDAAGTPDVGPGAELPYLGSR	33	TGME49_269650-t26_1-p1	FFD and TFG box motifs protein	RH_rep2	3	1004.16	0.12884	3.9572e-06	1	61.241	61605000
250	AAAPLGSATAAGSDAAGTPDVGPGAELPYLGSR	33	TGME49_269650-t26_1-p1	FFD and TFG box motifs protein	RH_rep3	3	1004.16	0.13483	0.0059825	1	42.709	57809000
251	AAAPLSAVYTK	11	TGME49_204130-t26_1-p1	perforin-like protein PLP1	RH_rep1	2	546.308	0.42167	0.00025876	1	114.86	51218000
252	AAAPLSAVYTK	11	TGME49_204130-t26_1-p1	perforin-like protein PLP1	RH_rep2	2	546.308	0.72463	0.0016186	1	95.618	16527000
253	AAAPLSAVYTK	11	TGME49_204130-t26_1-p1	perforin-like protein PLP1	RH_rep3	2	546.308	0.45629	0.0031426	1	86.463	26786000
254	AAAPLSAVYTK	11	TGME49_204130-t26_1-p1	perforin-like protein PLP1	RH_rep1	2	546.308	1.028	0.00093053	1	99.752	34291000
255	AAAPLSAVYTK	11	TGME49_204130-t26_1-p1	perforin-like protein PLP1	RH_rep2	2	546.308	1.0984	0.0004306	1	107.03	32130000
256	AAAPLSAVYTK	11	TGME49_204130-t26_1-p1	perforin-like protein PLP1	RH_rep3	2	546.308	0.8414	0.0013615	1	97.163	31053000
257	AAAPSSEAPPTEPALDGVTYFTHDGVLR	28	TGME49_313750-t26_1-p1	hypothetical protein	RH_rep1	3	957.138	1.058	8.6866e-06	1	60.95	18143000
258	AAAPSSEAPPTEPALDGVTYFTHDGVLR	28	TGME49_313750-t26_1-p1	hypothetical protein	RH_rep2	3	957.138	0.24567	5.8293e-06	1	66.925	13370000
259	AAAPSSEAPPTEPALDGVTYFTHDGVLR	28	TGME49_313750-t26_1-p1	hypothetical protein	RH_rep3	3	957.138	-0.13528	1.0302e-09	1	79.382	19646000
260	AAAPVVDPVDAVALR	15	TGME49_226980-t26_1-p1	hypothetical protein	RH_rep1	2	732.414	0.2573	1.2986e-07	1	126.09	60459000
261	AAAPVVDPVDAVALR	15	TGME49_226980-t26_1-p1	hypothetical protein	RH_rep2	2	732.414	-0.018223	4.4908e-06	1	122.78	62847000
262	AAAPVVDPVDAVALR	15	TGME49_226980-t26_1-p1	hypothetical protein	RH_rep3	2	732.414	0.0041679	2.5041e-05	1	111.83	55819000
263	AAAQAAALAAASSGGQDGAASVK	23	TGME49_214840-t26_1-p1	AP2 domain transcription factor AP2X-7	RH_rep1	2	972.493	0.0040437	1.8425e-18	1	160.2	44771000
264	AAAQAAALAAASSGGQDGAASVK	23	TGME49_214840-t26_1-p1	AP2 domain transcription factor AP2X-7	RH_rep1	3	648.664	0.25061	1.0835e-18	1	155.16	79252000
265	AAAQAAALAAASSGGQDGAASVK	23	TGME49_214840-t26_1-p1	AP2 domain transcription factor AP2X-7	RH_rep2	2	972.493	0.091209	8.7536e-25	1	187.07	49388000
266	AAAQAAALAAASSGGQDGAASVK	23	TGME49_214840-t26_1-p1	AP2 domain transcription factor AP2X-7	RH_rep2	3	648.664	0.50899	1.0889e-18	1	155.08	39689000
267	AAAQAAALAAASSGGQDGAASVK	23	TGME49_214840-t26_1-p1	AP2 domain transcription factor AP2X-7	RH_rep3	3	648.664	0.18636	5.2552e-25	1	183.6	70739000
268	AAAQAAALAAASSGGQDGAASVK	23	TGME49_214840-t26_1-p1	AP2 domain transcription factor AP2X-7	RH_rep3	2	972.493	-0.034058	3.3281e-18	1	151.42	42317000
269	AAAQADAALHAAR	13	TGME49_271990-t26_1-p1	hypothetical protein	RH_rep1	3	412.886		0.0072134	1	64.121	0
270	AAAQADAALHAAR	13	TGME49_271990-t26_1-p1	hypothetical protein	RH_rep1	2	618.826	-0.041145	0.00038624	1	91.62	2448900
271	AAAQADAALHAAR	13	TGME49_271990-t26_1-p1	hypothetical protein	RH_rep2	3	412.886	0.14656	0.0053078	1	69.261	5547600
272	AAAQADAALHAAR	13	TGME49_271990-t26_1-p1	hypothetical protein	RH_rep3	3	412.886	-0.074491	0.0013072	1	77.674	2701900
273	AAAQADAALHAAR	13	TGME49_271990-t26_1-p1	hypothetical protein	RH_rep1	3	412.886	-0.52548	NaN	0		4189900
274	AAAQETAMVVPNGSGLELQNR	21	TGME49_320020-t26_1-p1	transporter, major facilitator family protein	RH_rep1	3	733.367	-0.48121	9.3142e-08	1	97.08	12738000
275	AAAQETAMVVPNGSGLELQNR	21	TGME49_320020-t26_1-p1	transporter, major facilitator family protein	RH_rep2	3	733.367	-1.5243	1.7835e-08	1	101.17	7643100
276	AAAQETAMVVPNGSGLELQNR	21	TGME49_320020-t26_1-p1	transporter, major facilitator family protein	RH_rep3	3	733.367	-1.8013	1.614e-10	1	118.37	12003000
277	AAAQETAMVVPNGSGLELQNR	21	TGME49_320020-t26_1-p1	transporter, major facilitator family protein	RH_rep1	2	1099.55	-0.49509	6.776e-19	1	170.38	24509000
278	AAAQETAMVVPNGSGLELQNR	21	TGME49_320020-t26_1-p1	transporter, major facilitator family protein	RH_rep1	3	733.367	-0.63047	5.1105e-10	1	103.73	106670000
279	AAAQETAMVVPNGSGLELQNR	21	TGME49_320020-t26_1-p1	transporter, major facilitator family protein	RH_rep2	3	733.367	0.32947	1.2726e-07	2	95.227	136710000
280	AAAQETAMVVPNGSGLELQNR	21	TGME49_320020-t26_1-p1	transporter, major facilitator family protein	RH_rep2	2	1099.55	0.15378	1.9346e-17	1	150.69	26823000
281	AAAQETAMVVPNGSGLELQNR	21	TGME49_320020-t26_1-p1	transporter, major facilitator family protein	RH_rep3	2	1099.55	0.095487	1.026e-17	1	160.27	21906000
282	AAAQETAMVVPNGSGLELQNR	21	TGME49_320020-t26_1-p1	transporter, major facilitator family protein	RH_rep3	3	733.367	-0.43136	2.5253e-10	1	114.55	118190000
283	AAAQLLLLQDQR	12	TGME49_221950-t26_1-p1	splicesome-associated protein, putative	RH_rep1	2	670.388	-0.15516	6.61e-16	1	223.71	80168000
284	AAAQLLLLQDQR	12	TGME49_221950-t26_1-p1	splicesome-associated protein, putative	RH_rep2	2	670.388	-0.39391	2.3088e-09	1	174.42	77777000
285	AAAQLLLLQDQR	12	TGME49_221950-t26_1-p1	splicesome-associated protein, putative	RH_rep2	3	447.261	-0.56907	4.5473e-06	1	125.97	7753800
286	AAAQLLLLQDQR	12	TGME49_221950-t26_1-p1	splicesome-associated protein, putative	RH_rep3	2	670.388	-0.19097	2.5789e-09	1	172.11	66285000
287	AAAQLLLLQDQR	12	TGME49_221950-t26_1-p1	splicesome-associated protein, putative	RH_rep3	3	447.261	-0.22232	NaN	0		5141700
288	AAAQPAPPSQPAQVEGQGSVWNANSYHWEEKPMTR	35	TGME49_210800-t26_1-p1	activator of hsp90 ATPase, putative	RH_rep1	4	955.704	0.3322	2.9568e-33	1	170.6	79627000
289	AAAQPAPPSQPAQVEGQGSVWNANSYHWEEKPMTR	35	TGME49_210800-t26_1-p1	activator of hsp90 ATPase, putative	RH_rep2	4	955.704	0.16023	1.3079e-41	1	190.15	68740000
290	AAAQPAPPSQPAQVEGQGSVWNANSYHWEEKPMTR	35	TGME49_210800-t26_1-p1	activator of hsp90 ATPase, putative	RH_rep3	4	955.704	-0.092709	4.1197e-24	1	139.74	74520000
291	AAASAAVASMPGARPEK	17	TGME49_236250-t26_1-p1	regulator of chromosome condensation (RCC1) repeat-containing protein	RH_rep1	3	528.944	-0.84189	5.3638e-07	1	114.27	5877500
292	AAASAAVASMPGARPEK	17	TGME49_236250-t26_1-p1	regulator of chromosome condensation (RCC1) repeat-containing protein	RH_rep2	3	528.944	-0.40936	NaN	0		6266100
293	AAASAAVASMPGARPEK	17	TGME49_236250-t26_1-p1	regulator of chromosome condensation (RCC1) repeat-containing protein	RH_rep3	3	528.944	-0.40484	NaN	0		6130300
294	AAASAAVASMPGARPEK	17	TGME49_236250-t26_1-p1	regulator of chromosome condensation (RCC1) repeat-containing protein	RH_rep1	3	528.944	-4.378	NaN	0		4224500
295	AAASGIPNPAYFK	13	TGME49_310320-t26_1-p1	calreticulin family protein	RH_rep1	2	653.843	-0.65653	0.0012388	1	84.169	22829000
296	AAASGIPNPAYFK	13	TGME49_310320-t26_1-p1	calreticulin family protein	RH_rep2	2	653.843	-0.55085	0.00065334	1	93.623	18735000
297	AAASGIPNPAYFK	13	TGME49_310320-t26_1-p1	calreticulin family protein	RH_rep3	2	653.843	-0.27461	0.0014864	1	80.17	19291000
298	AAASPPRDPTDSLPEAAGLGDIPHAVLPLAR	31	TGME49_312420-t26_1-p1	hypothetical protein	RH_rep1	4	769.661	-0.11511	3.8945e-10	1	80.067	14098000
299	AAASPPRDPTDSLPEAAGLGDIPHAVLPLAR	31	TGME49_312420-t26_1-p1	hypothetical protein	RH_rep2	4	769.661	0.085033	2.9648e-07	1	78.319	31485000
300	AAASPPRDPTDSLPEAAGLGDIPHAVLPLAR	31	TGME49_312420-t26_1-p1	hypothetical protein	RH_rep3	4	769.661	-0.1359	1.5303e-06	1	75.018	21575000
301	AAASQVPAAGYGVR	14	TGME49_243410-t26_1-p1	tetratricopeptide repeat-containing protein	RH_rep1	2	659.349	-0.12941	2.8784e-07	1	136.38	12070000
302	AAASQVPAAGYGVR	14	TGME49_243410-t26_1-p1	tetratricopeptide repeat-containing protein	RH_rep2	2	659.349	0.24385	1.2355e-13	1	171.32	14186000
303	AAASQVPAAGYGVR	14	TGME49_243410-t26_1-p1	tetratricopeptide repeat-containing protein	RH_rep3	2	659.349	0.049909	2.8784e-07	1	136.38	16328000
304	AAASSVSSVR	10	TGME49_225000-t26_1-p1	hypothetical protein	RH_rep1	2	467.751	-1.2768	0.0023418	1	98.04	4241700
305	AAASSVSSVR	10	TGME49_225000-t26_1-p1	hypothetical protein	RH_rep2	2	467.751	-0.99147	0.0012617	1	102.52	3695100
306	AAASSVSSVR	10	TGME49_225000-t26_1-p1	hypothetical protein	RH_rep3	2	467.751	-1.2876	0.0046532	1	89.171	3313500
307	AAASVGSGGFGR	12	TGME49_206670-t26_1-p1	hypothetical protein	RH_rep2	2	518.762	0.28412	0.00053284	1	99.539	5632700
308	AAASVGSGGFGR	12	TGME49_206670-t26_1-p1	hypothetical protein	RH_rep1	2	518.762	0.098966	0.00012307	1	115.33	21464000
309	AAASVGSGGFGR	12	TGME49_206670-t26_1-p1	hypothetical protein	RH_rep3	2	518.762	0.24095	7.9338e-06	1	132.62	28899000
310	AAASVGSGGFGR	12	TGME49_206670-t26_1-p1	hypothetical protein	RH_rep2	2	518.762	0.21146	NaN	0		22946000
311	AAASVVVFDPLK	12	TGME49_241830-t26_1-p1	peptidyl-prolyl cis-trans isomerase	RH_rep1	2	608.85	1.0594	0.023489	1	66.393	8295100
312	AAASVVVFDPLK	12	TGME49_241830-t26_1-p1	peptidyl-prolyl cis-trans isomerase	RH_rep2	2	608.85	1.6221	0.020853	1	67.997	5542900
313	AAASVVVFDPLK	12	TGME49_241830-t26_1-p1	peptidyl-prolyl cis-trans isomerase	RH_rep3	2	608.85	2.459	0.020853	1	67.997	8623000
314	AAATALAAVSR	11	TGME49_280540-t26_1-p1	HEAT repeat-containing protein	RH_rep2	2	501.291	1.4378	0.0077503	1	79.23	2423600
315	AAATALAAVSR	11	TGME49_280540-t26_1-p1	HEAT repeat-containing protein	RH_rep3	2	501.291	2.0619	NaN	0		3342900
316	AAATALAAVSR	11	TGME49_280540-t26_1-p1	HEAT repeat-containing protein	RH_rep1	2	501.291	0.26961	NaN	0		4281900
317	AAATGMHVNYESTILEK	17	TGME49_268370-t26_1-p1	non-specific serine/threonine protein kinase	RH_rep1	3	612.305	-0.24578	2.7794e-05	1	82.877	10748000
318	AAATGMHVNYESTILEK	17	TGME49_268370-t26_1-p1	non-specific serine/threonine protein kinase	RH_rep2	3	612.305	0.25376	4.1093e-07	1	114.96	10065000
319	AAATGMHVNYESTILEK	17	TGME49_268370-t26_1-p1	non-specific serine/threonine protein kinase	RH_rep3	3	612.305	0.18436	2.4912e-05	1	84.94	10324000
320	AAATHVVGEQR	11	TGME49_234900-t26_1-p1	PHD-finger domain-containing protein	RH_rep1	2	569.802	-0.081728	0.0001292	1	120.77	3733000
321	AAATHVVGEQR	11	TGME49_234900-t26_1-p1	PHD-finger domain-containing protein	RH_rep2	2	569.802	0.88245	1.575e-07	1	157.68	2780300
322	AAATHVVGEQR	11	TGME49_234900-t26_1-p1	PHD-finger domain-containing protein	RH_rep3	2	569.802	0.52746	0.0021192	1	92.611	2039100
323	AAATLAK	7	TGME49_207770-t26_1-p1	PCI domain-containing protein	RH_rep1	1	645.393	-0.014596	0.066245	1	105.39	919950
324	AAATLAK	7	TGME49_207770-t26_1-p1	PCI domain-containing protein	RH_rep2	1	645.393	0.45459	NaN	0		1004200
325	AAATLAK	7	TGME49_207770-t26_1-p1	PCI domain-containing protein	RH_rep3	1	645.393	-0.048062	NaN	0		902600
326	AAATLAVLGIAEGLAASLGSLHAEESK	27	TGME49_231200-t26_1-p1	hypothetical protein	RH_rep1	3	850.797	-0.66411	2.7798e-09	1	86.18	2536900
327	AAATLAVLGIAEGLAASLGSLHAEESK	27	TGME49_231200-t26_1-p1	hypothetical protein	RH_rep3	3	850.797	-0.063537	1.308e-05	1	56.562	2358600
328	AAATLLFSAPAEEER	15	TGME49_236140-t26_1-p1	hypothetical protein	RH_rep1	2	788.404	-1.1821	4.1868e-08	1	141	26895000
329	AAATLLFSAPAEEER	15	TGME49_236140-t26_1-p1	hypothetical protein	RH_rep2	2	788.404	-1.6008	4.2541e-05	1	102.5	14205000
330	AAATLLFSAPAEEER	15	TGME49_236140-t26_1-p1	hypothetical protein	RH_rep3	2	788.404	-2.1162	1.0137e-05	1	119.77	13186000
331	AAATVAANALK	11	TGME49_257730-t26_1-p1	methionine aminopeptidase, type i, putative	RH_rep1	2	500.793	-0.35834	0.060399	1	57.293	6093000
332	AAATVAANALK	11	TGME49_257730-t26_1-p1	methionine aminopeptidase, type i, putative	RH_rep3	2	500.793	0.69592	0.11895	1	47.053	8361000
333	AAATVAANALK	11	TGME49_257730-t26_1-p1	methionine aminopeptidase, type i, putative	RH_rep2	2	500.793	0.26307	NaN	0		9058200
334	AAAVADDIFGSEDFSPPPMNVAGAPLR	27	TGME49_311470-t26_1-p1	rhoptry neck protein RON5	RH_rep1	3	905.774	0.065359	0.0034425	1	51.554	200180000
335	AAAVADDIFGSEDFSPPPMNVAGAPLR	27	TGME49_311470-t26_1-p1	rhoptry neck protein RON5	RH_rep1	2	1358.16	0.98961	7.4726e-13	1	104.67	46889000
336	AAAVADDIFGSEDFSPPPMNVAGAPLR	27	TGME49_311470-t26_1-p1	rhoptry neck protein RON5	RH_rep2	3	905.774	-0.31345	9.5001e-06	1	62.735	136930000
337	AAAVADDIFGSEDFSPPPMNVAGAPLR	27	TGME49_311470-t26_1-p1	rhoptry neck protein RON5	RH_rep2	2	1358.16	0.70942	7.7755e-13	1	103.84	44048000
338	AAAVADDIFGSEDFSPPPMNVAGAPLR	27	TGME49_311470-t26_1-p1	rhoptry neck protein RON5	RH_rep3	3	905.774	-0.6252	1.2361e-05	1	57.802	110730000
339	AAAVADDIFGSEDFSPPPMNVAGAPLR	27	TGME49_311470-t26_1-p1	rhoptry neck protein RON5	RH_rep3	2	1358.16	0.14691	5.1617e-06	1	75.539	27541000
340	AAAVGTPVFTR	11	TGME49_272400-t26_1-p1	casein kinase ii regulatory subunit protein	RH_rep1	2	545.306	-0.07638	0.0001292	1	120.77	106530000
341	AAAVGTPVFTR	11	TGME49_272400-t26_1-p1	casein kinase ii regulatory subunit protein	RH_rep2	2	545.306	-0.1214	0.0001292	1	120.77	56884000
342	AAAVGTPVFTR	11	TGME49_272400-t26_1-p1	casein kinase ii regulatory subunit protein	RH_rep3	2	545.306	0.051218	0.00020638	1	117.25	63716000
343	AAAVGVNSR	9	TGME49_313100-t26_1-p1	signal recognition particle SRP54 protein	RH_rep1	2	422.735	-0.27897	0.0064763	1	93.098	4104100
344	AAAVGVNSR	9	TGME49_313100-t26_1-p1	signal recognition particle SRP54 protein	RH_rep2	2	422.735	-1.5516	0.0017961	1	111.06	5441900
345	AAAVGVNSR	9	TGME49_313100-t26_1-p1	signal recognition particle SRP54 protein	RH_rep3	2	422.735		0.0079314	1	89.08	0
346	AAAVHGAYQDATPFR	15	TGME49_297530-t26_1-p1	DNA-directed RNA polymerase I RPA2	RH_rep3	2	787.889	0.20734	3.1143e-05	1	108.58	6440800
347	AAAVHGAYQDATPFR	15	TGME49_297530-t26_1-p1	DNA-directed RNA polymerase I RPA2	RH_rep1	2	787.889	0.6468	NaN	0		4434600
348	AAAVHGAYQDATPFR	15	TGME49_297530-t26_1-p1	DNA-directed RNA polymerase I RPA2	RH_rep2	2	787.889	0.97734	NaN	0		8999900
349	AAAVIPTGDVILMECIEK	18	TGME49_278490-t26_1-p1	Zn-finger, RING domain containing protein	RH_rep1	2	965.505	0.30344	0.0021887	1	58.693	44581000
350	AAAVIPTGDVILMECIEK	18	TGME49_278490-t26_1-p1	Zn-finger, RING domain containing protein	RH_rep2	2	965.505	0.32219	0.0012506	1	67.645	23057000
351	AAAVIPTGDVILMECIEK	18	TGME49_278490-t26_1-p1	Zn-finger, RING domain containing protein	RH_rep3	2	965.505	1.0691	0.0012506	1	67.645	48673000
352	AAAVVVTAPMELVR	14	TGME49_248320-t26_1-p1	carrier superfamily protein	RH_rep1	2	713.908	0.1003	0.0028813	1	76.728	19766000
353	AAAVVVTAPMELVR	14	TGME49_248320-t26_1-p1	carrier superfamily protein	RH_rep3	2	713.908	-0.26811	0.0079641	1	69.92	19841000
354	AAAVVVTAPMELVR	14	TGME49_248320-t26_1-p1	carrier superfamily protein	RH_rep2	2	713.908	-0.92622	NaN	0		26269000
355	AACAAISQGQGAEK	14	TGME49_272040-t26_1-p1	WD domain, G-beta repeat-containing protein	RH_rep2	2	681.328	0.080452	2.9916e-11	1	168.76	2936800
356	AACAAISQGQGAEK	14	TGME49_272040-t26_1-p1	WD domain, G-beta repeat-containing protein	RH_rep3	2	681.328	-0.96121	3.0163e-07	1	135.81	3479900
357	AACAAISQGQGAEK	14	TGME49_272040-t26_1-p1	WD domain, G-beta repeat-containing protein	RH_rep1	2	681.328	-0.74575	NaN	0		4148100
358	AACASMGVPK	10	TGME49_255250-t26_1-p1	tRNA (cytosine(34)-C(5))-methyltransferase, putative	RH_rep1	2	496.239	0.30809	0.11095	1	51.765	5122200
359	AACASMGVPK	10	TGME49_255250-t26_1-p1	tRNA (cytosine(34)-C(5))-methyltransferase, putative	RH_rep2	2	496.239	0.19357	NaN	0		4991600
360	AACASMGVPK	10	TGME49_255250-t26_1-p1	tRNA (cytosine(34)-C(5))-methyltransferase, putative	RH_rep1	2	496.239	0.024976	NaN	0		5592800
361	AACEQEDLAELTQVPSGGAALLR	23	TGME49_252340-t26_1-p1	hypothetical protein	RH_rep1	2	1200.1	0.81544	1.3821e-10	1	104.67	33518000
362	AACEQEDLAELTQVPSGGAALLR	23	TGME49_252340-t26_1-p1	hypothetical protein	RH_rep2	2	1200.1	-0.39315	1.0051e-13	1	127.92	21369000
363	AACEQEDLAELTQVPSGGAALLR	23	TGME49_252340-t26_1-p1	hypothetical protein	RH_rep3	2	1200.1	0.19722	0.0015783	1	55.588	27824000
364	AACGLTDILQECSCETGNNR	20	TGME49_300380-t26_1-p1	endoplasmic reticulum oxidoreductin, putative	RH_rep1	2	1134.99	-0.13334	1.472e-12	1	129.11	11214000
365	AACGLTDILQECSCETGNNR	20	TGME49_300380-t26_1-p1	endoplasmic reticulum oxidoreductin, putative	RH_rep2	2	1134.99	-0.12843	6.7378e-10	1	117.65	12348000
366	AACGLTDILQECSCETGNNR	20	TGME49_300380-t26_1-p1	endoplasmic reticulum oxidoreductin, putative	RH_rep3	2	1134.99	-0.17704	1.3899e-09	1	109.72	9785700
367	AACGVFEGQAIEHLGAAVGR	20	TGME49_278900-t26_1-p1	protein kinase, putative	RH_rep1	3	671.671	0.20626	1.5216e-23	1	174.59	23468000
368	AACGVFEGQAIEHLGAAVGR	20	TGME49_278900-t26_1-p1	protein kinase, putative	RH_rep2	3	671.671	0.15983	2.431e-13	1	140.3	25258000
369	AACGVFEGQAIEHLGAAVGR	20	TGME49_278900-t26_1-p1	protein kinase, putative	RH_rep3	3	671.671	0.25264	4.862e-13	1	132.5	20246000
370	AACIAEILDR	10	TGME49_263580-t26_1-p1	bromodomain-containing protein	RH_rep1	2	566.295	-0.23953	3.0027e-06	1	172.98	23475000
371	AACIAEILDR	10	TGME49_263580-t26_1-p1	bromodomain-containing protein	RH_rep2	2	566.295	-0.097659	8.754e-05	1	137.46	26777000
372	AACIAEILDR	10	TGME49_263580-t26_1-p1	bromodomain-containing protein	RH_rep3	2	566.295	0.084749	6.0727e-06	1	167.67	23076000
373	AACLSALTNR	10	TGME49_211690-t26_1-p1	AAA family protein	RH_rep1	2	538.779	-0.31297	0.00011572	1	132.88	12784000
374	AACLSALTNR	10	TGME49_211690-t26_1-p1	AAA family protein	RH_rep2	2	538.779	-0.50354	8.4362e-05	1	137.98	13626000
375	AACLSALTNR	10	TGME49_211690-t26_1-p1	AAA family protein	RH_rep3	2	538.779	-0.58034	0.00044947	1	119.22	16534000
376	AACLSPSSAR	10	TGME49_236930-t26_1-p1	hypothetical protein	RH_rep2	2	510.251	-0.12153	0.10216	1	52.705	1818800
377	AACPACLHEKPPDAPSCPSCGVTYR	25	TGME49_265510-t26_1-p1	hypothetical protein	RH_rep1	4	701.062	-0.64593	1.9149e-05	1	67.827	96830000
378	AACPACLHEKPPDAPSCPSCGVTYR	25	TGME49_265510-t26_1-p1	hypothetical protein	RH_rep1	3	934.414	-0.42931	2.478e-12	1	115.84	43822000
379	AACPACLHEKPPDAPSCPSCGVTYR	25	TGME49_265510-t26_1-p1	hypothetical protein	RH_rep2	4	701.062	-0.59617	3.6216e-05	1	57.738	121600000
380	AACPACLHEKPPDAPSCPSCGVTYR	25	TGME49_265510-t26_1-p1	hypothetical protein	RH_rep2	3	934.414	-0.095182	3.1538e-12	1	113.31	50789000
381	AACPACLHEKPPDAPSCPSCGVTYR	25	TGME49_265510-t26_1-p1	hypothetical protein	RH_rep3	4	701.062	-0.70616	4.7181e-08	1	84.68	182090000
382	AACPACLHEKPPDAPSCPSCGVTYR	25	TGME49_265510-t26_1-p1	hypothetical protein	RH_rep3	3	934.414	-0.35594	1.7638e-17	1	128.98	73063000
383	AACQALIEHR	10	TGME49_213870-t26_1-p1	UBA/TS-N domain-containing protein	RH_rep1	3	390.201	-0.42683	3.3664e-05	1	138.08	53568000
384	AACQALIEHR	10	TGME49_213870-t26_1-p1	UBA/TS-N domain-containing protein	RH_rep2	2	584.798	-1.2285	0.00010362	1	134.84	39962000
385	AACQALIEHR	10	TGME49_213870-t26_1-p1	UBA/TS-N domain-containing protein	RH_rep2	3	390.201	-0.3009	6.2171e-05	1	126.55	67009000
386	AACQALIEHR	10	TGME49_213870-t26_1-p1	UBA/TS-N domain-containing protein	RH_rep3	2	584.798	-1.2237	3.2069e-05	1	146.48	36682000
387	AACQALIEHR	10	TGME49_213870-t26_1-p1	UBA/TS-N domain-containing protein	RH_rep3	3	390.201	-0.26357	2.6743e-05	1	140.88	56569000
388	AACQALIEHR	10	TGME49_213870-t26_1-p1	UBA/TS-N domain-containing protein	RH_rep1	2	584.798	-1.1449	NaN	0		28966000
389	AACQALIEHR	10	TGME49_213870-t26_1-p1	UBA/TS-N domain-containing protein	RH_rep1	3	390.201	-0.071599	NaN	0		4614100
390	AACQALIEHR	10	TGME49_213870-t26_1-p1	UBA/TS-N domain-containing protein	RH_rep2	3	390.201	0.24231	NaN	0		2459900
391	AACQALIEHR	10	TGME49_213870-t26_1-p1	UBA/TS-N domain-containing protein	RH_rep3	3	390.201	-0.20476	NaN	0		4536700
392	AADAAIVVSPEAIQK	15	TGME49_255890-t26_1-p1	pyridine nucleotide-disulfide oxidoreductase domain-containing protein	RH_rep1	2	741.912	0.899	0.00059813	2	83.061	23358000
393	AADAAIVVSPEAIQK	15	TGME49_255890-t26_1-p1	pyridine nucleotide-disulfide oxidoreductase domain-containing protein	RH_rep2	2	741.912	1.154	0.0089424	1	60.549	12297000
394	AADAAIVVSPEAIQK	15	TGME49_255890-t26_1-p1	pyridine nucleotide-disulfide oxidoreductase domain-containing protein	RH_rep3	2	741.912	0.9526	0.0079174	2	62.861	26493000
395	AADALVPR	8	TGME49_208560-t26_1-p1	carrier superfamily protein	RH_rep1	2	406.735	-2.556	0.039935	1	93.374	18401000
396	AADALVPR	8	TGME49_208560-t26_1-p1	carrier superfamily protein	RH_rep2	2	406.735	-2.1635	0.0053013	1	106.36	20044000
397	AADALVPR	8	TGME49_208560-t26_1-p1	carrier superfamily protein	RH_rep3	2	406.735	-2.3704	0.013498	1	94.114	21041000
398	AADCAATASWAPSGGTAEHVGEAGK	25	TGME49_208510-t26_1-p1	hypothetical protein	RH_rep3	3	791.357	-0.1625	2.3763e-05	1	61.807	8461900
399	AADCAATASWAPSGGTAEHVGEAGK	25	TGME49_208510-t26_1-p1	hypothetical protein	RH_rep1	3	791.357	0.61588	NaN	0		8907300
400	AADCAATASWAPSGGTAEHVGEAGK	25	TGME49_208510-t26_1-p1	hypothetical protein	RH_rep2	3	791.357	0.44991	NaN	0		8493000
401	AADFALK	7	TGME49_213730-t26_1-p1	lanthionine synthetase C family protein	RH_rep1	2	368.205	-1.0945	0.036048	1	89.369	10649000
402	AADFALK	7	TGME49_213730-t26_1-p1	lanthionine synthetase C family protein	RH_rep2	2	368.205	-1.3326	0.014586	1	101.69	15135000
403	AADFALK	7	TGME49_213730-t26_1-p1	lanthionine synthetase C family protein	RH_rep3	2	368.205	-2.2569	0.02797	1	94.006	13256000
404	AADFALK	7	TGME49_213730-t26_1-p1	lanthionine synthetase C family protein	RH_rep1	2	368.205		0.015356	1	106.42	0
405	AADFALK	7	TGME49_213730-t26_1-p1	lanthionine synthetase C family protein	RH_rep2	2	368.205	-0.013673	0.010163	1	110.63	8334700
406	AADFALK	7	TGME49_213730-t26_1-p1	lanthionine synthetase C family protein	RH_rep3	2	368.205	0.27091	NaN	0		12148000
407	AADFITR	7	TGME49_225150-t26_1-p1	hypothetical protein	RH_rep3	2	397.214	0.059185	0.002875	1	145.04	57663000
408	AADFITR	7	TGME49_225150-t26_1-p1	hypothetical protein	RH_rep1	2	397.214	0.21161	NaN	0		43145000
409	AADFITR	7	TGME49_225150-t26_1-p1	hypothetical protein	RH_rep2	2	397.214	0.16342	NaN	0		58418000
410	AADIGVAMGIAGTDVAK	17	TGME49_278660-t26_1-p1	P-type ATPase4, putative	RH_rep1	2	780.409	1.0068	0.00018401	1	78.441	47171000
411	AADIGVAMGIAGTDVAK	17	TGME49_278660-t26_1-p1	P-type ATPase4, putative	RH_rep2	2	780.409	0.64694	0.10654	1	41.912	61317000
412	AADIGVAMGIAGTDVAK	17	TGME49_278660-t26_1-p1	P-type ATPase4, putative	RH_rep3	2	780.409	0.61069	1.4882e-06	1	110.32	55642000
413	AADLASSPGIK	11	TGME49_294220-t26_1-p1	hypothetical protein	RH_rep1	2	515.282	0.43933	0.00049542	1	104.07	27222000
414	AADLASSPGIK	11	TGME49_294220-t26_1-p1	hypothetical protein	RH_rep2	2	515.282	-0.58896	0.0013615	1	97.163	20826000
415	AADLASSPGIK	11	TGME49_294220-t26_1-p1	hypothetical protein	RH_rep3	2	515.282	-0.32151	0.0001292	1	120.77	28910000
416	AADLASSPGIK	11	TGME49_294220-t26_1-p1	hypothetical protein	RH_rep2	2	515.282	-0.4626	NaN	0		4434500
417	AADLDLPDDLATWLQDSGK	19	TGME49_275650-t26_1-p1	hypothetical protein	RH_rep1	2	1022.5	0.11261	8.3589e-10	1	129.02	186220000
418	AADLDLPDDLATWLQDSGK	19	TGME49_275650-t26_1-p1	hypothetical protein	RH_rep1	3	682	-0.49975	7.3817e-05	1	76.526	8328700
419	AADLDLPDDLATWLQDSGK	19	TGME49_275650-t26_1-p1	hypothetical protein	RH_rep2	2	1022.5	0.05093	4.485e-07	1	106.57	184390000
420	AADLDLPDDLATWLQDSGK	19	TGME49_275650-t26_1-p1	hypothetical protein	RH_rep2	3	682	0.56058	1.3787e-10	1	140.27	14391000
421	AADLDLPDDLATWLQDSGK	19	TGME49_275650-t26_1-p1	hypothetical protein	RH_rep3	2	1022.5	-0.099918	1.6824e-06	1	100.97	195070000
422	AADLDLPDDLATWLQDSGK	19	TGME49_275650-t26_1-p1	hypothetical protein	RH_rep3	3	682	0.41827	1.7881e-14	1	150.59	19206000
423	AADLLAK	7	TGME49_273960-t26_1-p1	chaperonin GroS protein	RH_rep1	2	351.213	0.43633	0.04523	1	84.097	44190000
424	AADLLAK	7	TGME49_273960-t26_1-p1	chaperonin GroS protein	RH_rep2	2	351.213	0.42274	0.025297	1	95.541	32151000
425	AADLLAK	7	TGME49_273960-t26_1-p1	chaperonin GroS protein	RH_rep3	2	351.213	0.61281	0.033596	2	90.777	47194000
426	AADLSISPVHTAGIGEK	17	TGME49_208580-t26_1-p1	DNA ligase 1, putative	RH_rep1	3	555.965	0.36507	0.00020002	1	76.378	15170000
427	AADLSISPVHTAGIGEK	17	TGME49_208580-t26_1-p1	DNA ligase 1, putative	RH_rep2	3	555.965	0.3518	2.2858e-05	1	86.411	7860300
428	AADLSISPVHTAGIGEK	17	TGME49_208580-t26_1-p1	DNA ligase 1, putative	RH_rep3	3	555.965	1.3407	1.0583e-05	1	95.197	7276900
429	AADNMYCLHK	10	TGME49_219630-t26_1-p1	flavodoxin domain-containing protein	RH_rep2	3	408.183	-1.4916	0.055316	1	44.318	6345100
430	AADNMYCLHK	10	TGME49_219630-t26_1-p1	flavodoxin domain-containing protein	RH_rep3	3	408.183	-0.94578	0.091194	1	37.556	5324000
431	AADNMYCLHK	10	TGME49_219630-t26_1-p1	flavodoxin domain-containing protein	RH_rep1	2	611.771	-0.18038	0.0057878	1	84.817	7469900
432	AADNMYCLHK	10	TGME49_219630-t26_1-p1	flavodoxin domain-containing protein	RH_rep3	2	611.771	-0.0029998	0.0011317	1	105.2	4175100
433	AADNMYCLHK	10	TGME49_219630-t26_1-p1	flavodoxin domain-containing protein	RH_rep1	3	408.183	-0.49987	NaN	0		7540900
434	AADNMYCLHK	10	TGME49_219630-t26_1-p1	flavodoxin domain-containing protein	RH_rep2	2	611.771	0.72303	NaN	0		7067700
435	AADPTRPSEESPSLSFRPDK	20	TGME49_243610-t26_1-p1	C-5 cytosine-specific DNA methylase superfamily protein	RH_rep1	3	729.694	0.086894	1.9791e-06	1	82.635	12508000
436	AADPTRPSEESPSLSFRPDK	20	TGME49_243610-t26_1-p1	C-5 cytosine-specific DNA methylase superfamily protein	RH_rep2	4	547.522	-0.055614	0.049213	1	36.923	12177000
437	AADPTRPSEESPSLSFRPDK	20	TGME49_243610-t26_1-p1	C-5 cytosine-specific DNA methylase superfamily protein	RH_rep3	3	729.694		3.1515e-06	1	77.959	0
438	AADPTRPSEESPSLSFRPDK	20	TGME49_243610-t26_1-p1	C-5 cytosine-specific DNA methylase superfamily protein	RH_rep1	4	547.522	-0.14981	NaN	0		13798000
439	AADPTRPSEESPSLSFRPDK	20	TGME49_243610-t26_1-p1	C-5 cytosine-specific DNA methylase superfamily protein	RH_rep2	3	729.694	0.36617	NaN	0		8667000
440	AADPTRPSEESPSLSFRPDK	20	TGME49_243610-t26_1-p1	C-5 cytosine-specific DNA methylase superfamily protein	RH_rep3	4	547.522	0.057689	NaN	0		12958000
441	AADQATHSQLVTLDFER	17	TGME49_250820-t26_1-p1	hypothetical protein	RH_rep1	3	634.65	0.78563	2.5942e-07	1	118.72	120790000
442	AADQATHSQLVTLDFER	17	TGME49_250820-t26_1-p1	hypothetical protein	RH_rep1	2	951.471	1.1041	2.4428e-36	1	255.19	26708000
443	AADQATHSQLVTLDFER	17	TGME49_250820-t26_1-p1	hypothetical protein	RH_rep2	3	634.65	1.0846	1.0782e-10	1	146.81	84331000
444	AADQATHSQLVTLDFER	17	TGME49_250820-t26_1-p1	hypothetical protein	RH_rep2	2	951.471	0.87618	3.7394e-36	1	251	33559000
445	AADQATHSQLVTLDFER	17	TGME49_250820-t26_1-p1	hypothetical protein	RH_rep3	2	951.471	1.3433	1.0228e-29	1	230.07	27076000
446	AADQATHSQLVTLDFER	17	TGME49_250820-t26_1-p1	hypothetical protein	RH_rep3	3	634.65	1.2682	NaN	0		133140000
447	AADQLPYGK	9	TGME49_254650-t26_1-p1	zinc finger protein	RH_rep1	2	481.751	-0.36299	0.0017961	1	111.06	24512000
448	AADQLPYGK	9	TGME49_254650-t26_1-p1	zinc finger protein	RH_rep2	2	481.751	0.49981	0.00033567	1	134.26	18082000
449	AADQLPYGK	9	TGME49_254650-t26_1-p1	zinc finger protein	RH_rep3	2	481.751	0.29106	0.0023388	1	105.36	19877000
450	AADSAAGVGAAQSAFPIDLR	20	TGME49_251930-t26_1-p1	enoyl-acyl carrier reductase ENR	RH_rep1	2	944.482	0.097066	2.7208e-18	1	170.06	85549000
451	AADSAAGVGAAQSAFPIDLR	20	TGME49_251930-t26_1-p1	enoyl-acyl carrier reductase ENR	RH_rep1	3	629.99	0.0079207	1.8441e-17	1	153.68	42594000
452	AADSAAGVGAAQSAFPIDLR	20	TGME49_251930-t26_1-p1	enoyl-acyl carrier reductase ENR	RH_rep2	3	629.99	0.27042	1.3777e-23	1	176.44	34068000
453	AADSAAGVGAAQSAFPIDLR	20	TGME49_251930-t26_1-p1	enoyl-acyl carrier reductase ENR	RH_rep2	2	944.482	-0.54361	6.0478e-31	1	197.1	91487000
454	AADSAAGVGAAQSAFPIDLR	20	TGME49_251930-t26_1-p1	enoyl-acyl carrier reductase ENR	RH_rep3	2	944.482	-0.28129	1.9248e-17	1	163.79	119260000
455	AADSAAGVGAAQSAFPIDLR	20	TGME49_251930-t26_1-p1	enoyl-acyl carrier reductase ENR	RH_rep3	3	629.99	-0.017189	5.2343e-13	1	131.31	46720000
456	AADSDPTGSTISPLPLER	18	TGME49_226470-t26_1-p1	hypothetical protein	RH_rep2	2	913.96	3.0589	2.1722e-05	1	92.264	5152700
457	AADSDPTGSTISPLPLER	18	TGME49_226470-t26_1-p1	hypothetical protein	RH_rep1	2	913.96	2.1797	NaN	0		4020600
458	AADSDPTGSTISPLPLER	18	TGME49_226470-t26_1-p1	hypothetical protein	RH_rep3	2	913.96	5.1059	NaN	0		4497500
459	AADTPGASLFEGLLLLR	17	TGME49_253750-t26_1-p1	PLU-1 family protein	RH_rep1	2	872.486	0.39541	2.1012e-06	1	104.21	10380000
460	AADTPGASLFEGLLLLR	17	TGME49_253750-t26_1-p1	PLU-1 family protein	RH_rep2	2	872.486	-0.53698	0.0009682	1	73.279	13399000
461	AADTPGASLFEGLLLLR	17	TGME49_253750-t26_1-p1	PLU-1 family protein	RH_rep3	2	872.486	-0.11319	9.5867e-08	1	124.2	11471000
462	AADTPGASLFEGLLLLR	17	TGME49_253750-t26_1-p1	PLU-1 family protein	RH_rep2	2	872.486	0.7246	NaN	0		565770
463	AADTPGASLFEGLLLLR	17	TGME49_253750-t26_1-p1	PLU-1 family protein	RH_rep3	2	872.486	-0.93792	NaN	0		810000
464	AAEAAATEMVMMEVR	15	TGME49_257990-t26_1-p1	heat shock protein 101, putative	RH_rep1	2	805.373	-0.84217	1.8108e-27	1	222.45	39369000
465	AAEAAATEMVMMEVR	15	TGME49_257990-t26_1-p1	heat shock protein 101, putative	RH_rep1	3	537.251	0.03086	1.3401e-08	1	142.45	16460000
466	AAEAAATEMVMMEVR	15	TGME49_257990-t26_1-p1	heat shock protein 101, putative	RH_rep2	2	805.373	0.97815	6.9583e-34	1	240.73	33207000
467	AAEAAATEMVMMEVR	15	TGME49_257990-t26_1-p1	heat shock protein 101, putative	RH_rep2	3	537.251	0.56473	3.0747e-08	1	135.14	12228000
468	AAEAAATEMVMMEVR	15	TGME49_257990-t26_1-p1	heat shock protein 101, putative	RH_rep3	2	805.373	-0.70896	7.634e-23	1	207.64	20705000
469	AAEAAATEMVMMEVR	15	TGME49_257990-t26_1-p1	heat shock protein 101, putative	RH_rep3	3	537.251	0.18853	NaN	0		10406000
470	AAEAAATEMVMMEVR	15	TGME49_257990-t26_1-p1	heat shock protein 101, putative	RH_rep1	2	805.373	-0.6233	NaN	0		10957000
471	AAEAAATEMVMMEVR	15	TGME49_257990-t26_1-p1	heat shock protein 101, putative	RH_rep2	2	805.373	-1.0279	NaN	0		6429500
472	AAEAAATEMVMMEVR	15	TGME49_257990-t26_1-p1	heat shock protein 101, putative	RH_rep3	2	805.373	-0.81388	NaN	0		10788000
473	AAEAAGANGWTEHVGK	16	TGME49_306220-t26_1-p1	hypothetical protein	RH_rep1	3	523.587	0.94503	0.0015351	1	65.374	11222000
474	AAEAAGANGWTEHVGK	16	TGME49_306220-t26_1-p1	hypothetical protein	RH_rep2	3	523.587	0.85572	NaN	0		9780500
475	AAEAAGANGWTEHVGK	16	TGME49_306220-t26_1-p1	hypothetical protein	RH_rep3	3	523.587	0.65408	NaN	0		14255000
476	AAEAAGSPCLR	11	TGME49_203300-t26_1-p1	hypothetical protein	RH_rep1	2	551.769	-1.333	0.00033763	1	111.27	5255100
477	AAEAAGSPCLR	11	TGME49_203300-t26_1-p1	hypothetical protein	RH_rep2	2	551.769	-1.076	0.023056	1	67.93	3454800
478	AAEAAGSPCLR	11	TGME49_203300-t26_1-p1	hypothetical protein	RH_rep3	2	551.769	-1.6664	0.00034701	1	110.84	4605200
479	AAEANEEDPATWMLLAR	17	TGME49_255340-t26_1-p1	tetratricopeptide repeat-containing protein	RH_rep1	2	944.449	-0.0011615	1.2724e-13	1	160.81	24469000
480	AAEANEEDPATWMLLAR	17	TGME49_255340-t26_1-p1	tetratricopeptide repeat-containing protein	RH_rep2	2	944.449	0.2802	3.4579e-19	1	176.04	21292000
481	AAEANEEDPATWMLLAR	17	TGME49_255340-t26_1-p1	tetratricopeptide repeat-containing protein	RH_rep3	2	944.449	-0.10943	1.631e-13	1	157.91	24910000
482	AAEAPQSSLFSSSR	14	TGME49_313430-t26_1-p1	hypothetical protein	RH_rep1	2	719.352	-0.64382	1.3084e-10	1	160.84	10304000
483	AAEAPQSSLFSSSR	14	TGME49_313430-t26_1-p1	hypothetical protein	RH_rep2	2	719.352	-1.3117	6.8613e-05	1	105.19	9799200
484	AAEAPQSSLFSSSR	14	TGME49_313430-t26_1-p1	hypothetical protein	RH_rep3	2	719.352	-0.19527	6.3567e-08	1	145.52	15811000
485	AAEEGLLLLDR	11	TGME49_216670-t26_1-p1	FUSE-binding protein 2 / KH-type splicing regulatory protein	RH_rep1	2	600.335	0.13254	2.8658e-05	1	128.85	139670000
486	AAEEGLLLLDR	11	TGME49_216670-t26_1-p1	FUSE-binding protein 2 / KH-type splicing regulatory protein	RH_rep2	2	600.335	0.080804	2.9788e-05	1	128.08	87397000
487	AAEEGLLLLDR	11	TGME49_216670-t26_1-p1	FUSE-binding protein 2 / KH-type splicing regulatory protein	RH_rep3	2	600.335	0.084035	1.7596e-07	1	156.01	88977000
488	AAEEIFIGAISSGAADDIQK	20	TGME49_202630-t26_1-p1	ATP-dependent metallopeptidase HflB subfamily protein	RH_rep1	3	669.341	-0.36079	1.7561e-07	1	95.414	10533000
489	AAEEIFIGAISSGAADDIQK	20	TGME49_202630-t26_1-p1	ATP-dependent metallopeptidase HflB subfamily protein	RH_rep1	2	1003.51	0.831	1.5285e-12	1	128.38	13487000
490	AAEEIFIGAISSGAADDIQK	20	TGME49_202630-t26_1-p1	ATP-dependent metallopeptidase HflB subfamily protein	RH_rep2	2	1003.51	1.7286	1.0496e-09	2	113.49	18396000
491	AAEEIFIGAISSGAADDIQK	20	TGME49_202630-t26_1-p1	ATP-dependent metallopeptidase HflB subfamily protein	RH_rep2	3	669.341	0.22637	3.0899e-10	1	116.6	16257000
492	AAEEIFIGAISSGAADDIQK	20	TGME49_202630-t26_1-p1	ATP-dependent metallopeptidase HflB subfamily protein	RH_rep3	2	1003.51	1.2825	5.1838e-10	1	119.38	20595000
493	AAEEIFIGAISSGAADDIQK	20	TGME49_202630-t26_1-p1	ATP-dependent metallopeptidase HflB subfamily protein	RH_rep3	3	669.341	-0.080074	6.3113e-10	1	107.72	12718000
494	AAEEIFIGAISSGAADDIQK	20	TGME49_202630-t26_1-p1	ATP-dependent metallopeptidase HflB subfamily protein	RH_rep1	3	669.341	-1.068	NaN	0		2707300
495	AAEEIVNLLQK	11	TGME49_273690-t26_1-p1	Wee kinase	RH_rep1	2	614.351	-0.1341	8.0173e-08	1	164.65	16047000
496	AAEEIVNLLQK	11	TGME49_273690-t26_1-p1	Wee kinase	RH_rep2	2	614.351	0.0014111	1.0561e-07	1	162.36	10818000
497	AAEEIVNLLQK	11	TGME49_273690-t26_1-p1	Wee kinase	RH_rep3	2	614.351	-0.52411	2.4702e-08	1	169.65	10499000
498	AAEELAFGAGK	11	TGME49_300020-t26_1-p1	ATP-dependent metallopeptidase HflB subfamily protein	RH_rep2	2	532.275	0.61951	0.0032172	1	86.014	11454000
499	AAEELAFGAGK	11	TGME49_300020-t26_1-p1	ATP-dependent metallopeptidase HflB subfamily protein	RH_rep3	2	532.275	0.56113	0.021773	1	70.942	10976000
500	AAEELAFGAGK	11	TGME49_300020-t26_1-p1	ATP-dependent metallopeptidase HflB subfamily protein	RH_rep1	2	532.275	0.29561	NaN	0		12343000
501	AAEETEQSPANLSAAAAAALLQDAHAAWK	29	TGME49_260600-t26_1-p1	Pumilio-family RNA binding repeat-containing protein	RH_rep1	3	969.481	-0.29698	1.8455e-14	1	112.8	21252000
502	AAEETEQSPANLSAAAAAALLQDAHAAWK	29	TGME49_260600-t26_1-p1	Pumilio-family RNA binding repeat-containing protein	RH_rep2	3	969.481	-1.615	2.0323e-14	1	111.55	14397000
503	AAEETEQSPANLSAAAAAALLQDAHAAWK	29	TGME49_260600-t26_1-p1	Pumilio-family RNA binding repeat-containing protein	RH_rep3	3	969.481	-0.33094	6.3297e-10	1	83.834	9987200
504	AAEEVASPALSEPTVAISCR	20	TGME49_205510-t26_1-p1	nucleolar protein 5, putative	RH_rep1	2	1029.51	-0.29467	3.7727e-23	1	174.65	198040000
505	AAEEVASPALSEPTVAISCR	20	TGME49_205510-t26_1-p1	nucleolar protein 5, putative	RH_rep1	3	686.677	-0.05995	6.0494e-10	1	108.45	57146000
506	AAEEVASPALSEPTVAISCR	20	TGME49_205510-t26_1-p1	nucleolar protein 5, putative	RH_rep2	2	1029.51	-0.27936	3.2967e-17	1	158.58	124570000
507	AAEEVASPALSEPTVAISCR	20	TGME49_205510-t26_1-p1	nucleolar protein 5, putative	RH_rep2	3	686.677	-1.4387	4.5609e-10	1	112.55	64454000
508	AAEEVASPALSEPTVAISCR	20	TGME49_205510-t26_1-p1	nucleolar protein 5, putative	RH_rep3	2	1029.51	-0.22056	2.0137e-17	1	163.45	141540000
509	AAEEVASPALSEPTVAISCR	20	TGME49_205510-t26_1-p1	nucleolar protein 5, putative	RH_rep3	3	686.677	0.20248	NaN	0		48933000
510	AAEFAEDDAGGGAGLHASHASSAFPK	26	TGME49_223390-t26_1-p1	activating signal cointegrator 1 complex subunit 3 family 1 ASCC3L1, putative	RH_rep1	4	618.536	-0.12407	1.35e-12	1	113.13	121260000
511	AAEFAEDDAGGGAGLHASHASSAFPK	26	TGME49_223390-t26_1-p1	activating signal cointegrator 1 complex subunit 3 family 1 ASCC3L1, putative	RH_rep1	3	824.379	0.010234	1.0016e-12	1	116.38	129040000
512	AAEFAEDDAGGGAGLHASHASSAFPK	26	TGME49_223390-t26_1-p1	activating signal cointegrator 1 complex subunit 3 family 1 ASCC3L1, putative	RH_rep1	2	1236.06	1.19	0.014065	1	49.266	11200000
513	AAEFAEDDAGGGAGLHASHASSAFPK	26	TGME49_223390-t26_1-p1	activating signal cointegrator 1 complex subunit 3 family 1 ASCC3L1, putative	RH_rep2	4	618.536	-0.03021	4.052e-18	1	137.62	124120000
514	AAEFAEDDAGGGAGLHASHASSAFPK	26	TGME49_223390-t26_1-p1	activating signal cointegrator 1 complex subunit 3 family 1 ASCC3L1, putative	RH_rep2	3	824.379	0.0045334	1.3741e-12	1	113.13	104160000
515	AAEFAEDDAGGGAGLHASHASSAFPK	26	TGME49_223390-t26_1-p1	activating signal cointegrator 1 complex subunit 3 family 1 ASCC3L1, putative	RH_rep3	4	618.536	-0.18343	5.4462e-13	1	120.27	131730000
516	AAEFAEDDAGGGAGLHASHASSAFPK	26	TGME49_223390-t26_1-p1	activating signal cointegrator 1 complex subunit 3 family 1 ASCC3L1, putative	RH_rep3	3	824.379	-0.27701	1.5761e-08	2	88.573	97952000
517	AAEFAEDDAGGGAGLHASHASSAFPK	26	TGME49_223390-t26_1-p1	activating signal cointegrator 1 complex subunit 3 family 1 ASCC3L1, putative	RH_rep3	2	1236.06	-0.46682	NaN	0		10521000
518	AAEGAENFFPVTFVELHGTR	20	TGME49_276170-t26_1-p1	phosphatidylinositol 3- and 4-kinase	RH_rep1	3	731.364	0.08813	1.7133e-10	1	120.4	44921000
519	AAEGAENFFPVTFVELHGTR	20	TGME49_276170-t26_1-p1	phosphatidylinositol 3- and 4-kinase	RH_rep2	3	731.364	0.29462	2.9815e-10	1	116.9	50996000
520	AAEGAENFFPVTFVELHGTR	20	TGME49_276170-t26_1-p1	phosphatidylinositol 3- and 4-kinase	RH_rep3	3	731.364	0.36546	5.9575e-14	1	146.19	46897000
521	AAEGALVGSPTGGR	14	TGME49_313270-t26_1-p1	hypothetical protein	RH_rep2	2	621.825	0.61557	5.3998e-07	1	126.1	19857000
522	AAEGALVGSPTGGR	14	TGME49_313270-t26_1-p1	hypothetical protein	RH_rep3	2	621.825	0.66288	4.5188e-06	1	123.95	25532000
523	AAEGALVGSPTGGR	14	TGME49_313270-t26_1-p1	hypothetical protein	RH_rep1	2	621.825	0.58122	NaN	0		19090000
524	AAEHVVHGGAGNPVPR	16	TGME49_221400-t26_1-p1	hypothetical protein	RH_rep2	3	523.274	0.45603	7.1837e-05	1	92.265	1798600
525	AAEHVVHGGAGNPVPR	16	TGME49_221400-t26_1-p1	hypothetical protein	RH_rep1	3	523.274	-0.92543	NaN	0		2385500
526	AAEHVVHGGAGNPVPR	16	TGME49_221400-t26_1-p1	hypothetical protein	RH_rep3	3	523.274	-0.59957	NaN	0		1435000
527	AAELGALHNLAGWVEFSR	18	TGME49_315530-t26_1-p1	hypothetical protein	RH_rep3	3	647.671		1.2227e-05	1	77.871	0
528	AAELIFPADSQLADQR	16	TGME49_216030-t26_1-p1	hypothetical protein	RH_rep3	2	872.947	-0.8035	0.00033252	1	82.59	18129000
529	AAELIFPADSQLADQR	16	TGME49_216030-t26_1-p1	hypothetical protein	RH_rep1	2	872.947	-0.15355	NaN	0		14456000
530	AAELIFPADSQLADQR	16	TGME49_216030-t26_1-p1	hypothetical protein	RH_rep2	2	872.947	-0.40689	NaN	0		17655000
531	AAELIFPADSQLADQR	16	TGME49_216030-t26_1-p1	hypothetical protein	RH_rep1	2	872.947	1.1823	NaN	0		14387000
532	AAELIFPADSQLADQR	16	TGME49_216030-t26_1-p1	hypothetical protein	RH_rep2	2	872.947	1.0801	NaN	0		12678000
533	AAELIFPADSQLADQR	16	TGME49_216030-t26_1-p1	hypothetical protein	RH_rep3	2	872.947	0.71269	NaN	0		10682000
534	AAELPPVR	8	TGME49_305910-t26_1-p1	hypothetical protein	RH_rep3	2	426.751		0.0048273	1	108.46	0
535	AAELTDEQFAELLR	14	TGME49_310080-t26_1-p1	AMP-binding enzyme domain-containing protein	RH_rep1	2	803.41	0.040998	4.3265e-14	1	186.13	464860000
536	AAELTDEQFAELLR	14	TGME49_310080-t26_1-p1	AMP-binding enzyme domain-containing protein	RH_rep1	3	535.942	0.32401	0.044483	1	46.66	14529000
537	AAELTDEQFAELLR	14	TGME49_310080-t26_1-p1	AMP-binding enzyme domain-containing protein	RH_rep2	2	803.41	0.31426	1.0079e-16	1	196.11	221210000
538	AAELTDEQFAELLR	14	TGME49_310080-t26_1-p1	AMP-binding enzyme domain-containing protein	RH_rep3	2	803.41	-0.0048508	1.8225e-10	1	156.81	240430000
539	AAELTDEQFAELLR	14	TGME49_310080-t26_1-p1	AMP-binding enzyme domain-containing protein	RH_rep2	3	535.942	1.0388	NaN	0		2702700
540	AAELTDEQFAELLR	14	TGME49_310080-t26_1-p1	AMP-binding enzyme domain-containing protein	RH_rep3	3	535.942	-0.70043	NaN	0		3819200
541	AAENICNTLLAK	12	TGME49_247600-t26_1-p1	hypothetical protein	RH_rep1	2	659.345	-2.6985	0.022509	1	66.989	22181000
542	AAENICNTLLAK	12	TGME49_247600-t26_1-p1	hypothetical protein	RH_rep2	2	659.345	-2.6832	0.00094878	1	95.417	17651000
543	AAENICNTLLAK	12	TGME49_247600-t26_1-p1	hypothetical protein	RH_rep3	2	659.345	-0.85242	0.00011269	1	116.24	17453000
544	AAENICNTLLAK	12	TGME49_247600-t26_1-p1	hypothetical protein	RH_rep2	2	659.345	-1.2813	0.0056053	1	77.279	3289500
545	AAENICNTLLAK	12	TGME49_247600-t26_1-p1	hypothetical protein	RH_rep1	2	659.345	-0.095554	NaN	0		4924900
546	AAENICNTLLAK	12	TGME49_247600-t26_1-p1	hypothetical protein	RH_rep3	2	659.345	-1.3088	NaN	0		5322300
547	AAENVFR	7	TGME49_274050-t26_1-p1	hypothetical protein	RH_rep1	2	403.711	1.2923	0.01542	1	101.21	8166100
548	AAENVFR	7	TGME49_274050-t26_1-p1	hypothetical protein	RH_rep2	2	403.711	1.0363	NaN	0		4443400
549	AAENVFR	7	TGME49_274050-t26_1-p1	hypothetical protein	RH_rep3	2	403.711	0.90769	NaN	0		5647500
550	AAEPPRPFLEENK	13	TGME49_319300-t26_1-p1	hypothetical protein	RH_rep1	3	499.928	0.20571	0.13412	1	32.545	9414700
551	AAEPPRPFLEENK	13	TGME49_319300-t26_1-p1	hypothetical protein	RH_rep2	3	499.928	-0.82989	0.0089417	1	65.043	6188600
552	AAEPPRPFLEENK	13	TGME49_319300-t26_1-p1	hypothetical protein	RH_rep3	3	499.928	0.021797	0.098202	1	39.82	9037100
553	AAEQAGSSPSFFK	13	TGME49_312220-t26_1-p1	mitochondrial inner membrane translocase subunit TIM17, putative	RH_rep1	2	663.82	-0.53327	1.0374e-06	1	129.76	44682000
554	AAEQAGSSPSFFK	13	TGME49_312220-t26_1-p1	mitochondrial inner membrane translocase subunit TIM17, putative	RH_rep2	2	663.82	-0.38212	5.8097e-07	1	137.84	39529000
555	AAEQAGSSPSFFK	13	TGME49_312220-t26_1-p1	mitochondrial inner membrane translocase subunit TIM17, putative	RH_rep3	2	663.82	-0.48997	4.7104e-07	1	139.78	36451000
556	AAEQIQGVIEQSR	13	TGME49_243200-t26_1-p1	hypothetical protein	RH_rep3	3	476.92	-1.1851	0.07559	1	40.941	5138700
557	AAESAWR	7	TGME49_299670-t26_1-p1	hypothetical protein	RH_rep1	2	395.696	0.79406	0.13606	1	85.359	3287800
558	AAESAWR	7	TGME49_299670-t26_1-p1	hypothetical protein	RH_rep2	2	395.696	-0.33593	NaN	0		2838600
559	AAESAWR	7	TGME49_299670-t26_1-p1	hypothetical protein	RH_rep2	2	395.696	-0.093129	NaN	0		1174400
560	AAESAWR	7	TGME49_299670-t26_1-p1	hypothetical protein	RH_rep1	2	395.696	-0.96531	NaN	0		4600000
561	AAESAWR	7	TGME49_299670-t26_1-p1	hypothetical protein	RH_rep2	2	395.696	-1.143	NaN	0		4616000
562	AAESAWR	7	TGME49_299670-t26_1-p1	hypothetical protein	RH_rep3	2	395.696	-1.435	NaN	0		5550700
563	AAESNAANTDAAGAATAADTFCLSVVR	27	TGME49_293770-t26_1-p1	chitinase-like protein CLP1	RH_rep1	3	875.745	0.62274	1.1446e-31	1	193.39	17387000
564	AAESNAANTDAAGAATAADTFCLSVVR	27	TGME49_293770-t26_1-p1	chitinase-like protein CLP1	RH_rep2	3	875.745	0.63543	1.8792e-24	2	164.83	16187000
565	AAESNAANTDAAGAATAADTFCLSVVR	27	TGME49_293770-t26_1-p1	chitinase-like protein CLP1	RH_rep3	3	875.745	-0.1124	2.5834e-38	1	202.97	15048000
566	AAESNAANTDAAGAATAADTFCLSVVR	27	TGME49_293770-t26_1-p1	chitinase-like protein CLP1	RH_rep2	3	875.745	1.2548	NaN	0		8222700
567	AAETAPAASAAAAQQPAGSPEGVMSK	26	TGME49_320570-t26_1-p1	elongation factor Tu, putative	RH_rep1	2	1185.07	0.49621	1.4037e-17	1	133.76	69952000
568	AAETAPAASAAAAQQPAGSPEGVMSK	26	TGME49_320570-t26_1-p1	elongation factor Tu, putative	RH_rep1	3	790.385	1.0471	1.0141e-05	1	68.657	184830000
569	AAETAPAASAAAAQQPAGSPEGVMSK	26	TGME49_320570-t26_1-p1	elongation factor Tu, putative	RH_rep2	2	1185.07	-0.24922	5.7985e-13	1	123.07	46485000
570	AAETAPAASAAAAQQPAGSPEGVMSK	26	TGME49_320570-t26_1-p1	elongation factor Tu, putative	RH_rep2	3	790.385	1.4359	2.1984e-05	1	56.416	95470000
571	AAETAPAASAAAAQQPAGSPEGVMSK	26	TGME49_320570-t26_1-p1	elongation factor Tu, putative	RH_rep3	2	1185.07	0.48665	5.424e-12	1	106.1	39034000
572	AAETAPAASAAAAQQPAGSPEGVMSK	26	TGME49_320570-t26_1-p1	elongation factor Tu, putative	RH_rep3	3	790.385	1.5131	0.018064	1	34.178	67087000
573	AAETPSSVPHSR	12	TGME49_210380-t26_1-p1	hypothetical protein	RH_rep1	3	413.542	0.28178	0.12034	1	29.809	954190
574	AAEVFQR	7	TGME49_205220-t26_1-p1	U5 snRNP-associated subunit, putative	RH_rep2	2	410.719	-1.4237	0.090137	1	73.637	118830000
575	AAEVFQR	7	TGME49_205220-t26_1-p1	U5 snRNP-associated subunit, putative	RH_rep1	2	410.719	-2.0081	NaN	0		147670000
576	AAEVFQR	7	TGME49_205220-t26_1-p1	U5 snRNP-associated subunit, putative	RH_rep3	2	410.719	-1.6258	NaN	0		130270000
577	AAEVLDSGSALVVFPEGTR	19	TGME49_240860-t26_1-p1	acyltransferase domain-containing protein	RH_rep1	2	959.499	-0.38508	4.4163e-20	1	173.87	6988700
578	AAEVLDSGSALVVFPEGTR	19	TGME49_240860-t26_1-p1	acyltransferase domain-containing protein	RH_rep1	3	640.002	0.71793	6.0274e-11	1	144.68	27840000
579	AAEVLDSGSALVVFPEGTR	19	TGME49_240860-t26_1-p1	acyltransferase domain-containing protein	RH_rep1	2	959.499	0.10451	2.1719e-20	1	184.15	82177000
580	AAEVLDSGSALVVFPEGTR	19	TGME49_240860-t26_1-p1	acyltransferase domain-containing protein	RH_rep2	2	959.499	0.70138	3.7835e-43	1	256.08	94217000
581	AAEVLDSGSALVVFPEGTR	19	TGME49_240860-t26_1-p1	acyltransferase domain-containing protein	RH_rep2	3	640.002	-0.058967	1.3779e-10	1	140.28	59286000
582	AAEVLDSGSALVVFPEGTR	19	TGME49_240860-t26_1-p1	acyltransferase domain-containing protein	RH_rep3	2	959.499	0.68384	3.5989e-51	1	266.28	103970000
583	AAEVLDSGSALVVFPEGTR	19	TGME49_240860-t26_1-p1	acyltransferase domain-containing protein	RH_rep3	3	640.002	0.65029	4.2526e-16	1	170.61	28665000
584	AAEVLDSGSALVVFPEGTR	19	TGME49_240860-t26_1-p1	acyltransferase domain-containing protein	RH_rep3	2	959.499	0.48061	NaN	0		6288300
585	AAEVQDWWNQEGSR	14	TGME49_236080-t26_1-p1	replication factor-a protein 1 (rpa1) subfamily protein	RH_rep1	2	838.377	-0.41708	4.82e-11	1	167.32	19419000
586	AAEVQDWWNQEGSR	14	TGME49_236080-t26_1-p1	replication factor-a protein 1 (rpa1) subfamily protein	RH_rep2	2	838.377	-0.028771	5.4079e-11	1	166.86	16883000
587	AAEVQDWWNQEGSR	14	TGME49_236080-t26_1-p1	replication factor-a protein 1 (rpa1) subfamily protein	RH_rep3	2	838.377	-1.031	1.4772e-10	2	159.52	10537000
588	AAEYFSR	7	TGME49_262100-t26_1-p1	tetratricopeptide repeat-containing protein	RH_rep1	2	422.203	0.048066	0.010904	1	108.92	7674700
589	AAEYFSR	7	TGME49_262100-t26_1-p1	tetratricopeptide repeat-containing protein	RH_rep2	2	422.203	-0.098126	0.021366	1	97.798	8580200
590	AAEYFSR	7	TGME49_262100-t26_1-p1	tetratricopeptide repeat-containing protein	RH_rep3	2	422.203	0.022352	0.0039293	1	125.01	14914000
591	AAFALGGLGSGFAEDEETVR	20	TGME49_215260-t26_1-p1	carbamoylphosphate synthetase	RH_rep1	2	998.984	0.73611	3.7406e-07	1	96.379	62969000
592	AAFALGGLGSGFAEDEETVR	20	TGME49_215260-t26_1-p1	carbamoylphosphate synthetase	RH_rep2	2	998.984	0.62687	3.7327e-07	1	96.391	69320000
593	AAFALGGLGSGFAEDEETVR	20	TGME49_215260-t26_1-p1	carbamoylphosphate synthetase	RH_rep2	3	666.325	-0.4783	6.3021e-13	1	127.88	21246000
594	AAFALGGLGSGFAEDEETVR	20	TGME49_215260-t26_1-p1	carbamoylphosphate synthetase	RH_rep3	2	998.984	0.39197	7.7883e-06	1	81.807	83337000
595	AAFALGGLGSGFAEDEETVR	20	TGME49_215260-t26_1-p1	carbamoylphosphate synthetase	RH_rep1	3	666.325	0.63877	NaN	0		16996000
596	AAFALGGLGSGFAEDEETVR	20	TGME49_215260-t26_1-p1	carbamoylphosphate synthetase	RH_rep3	3	666.325	0.50999	NaN	0		17947000
597	AAFAPDQIPVSFSTITFNDIYGVQR	25	TGME49_266120-t26_1-p1	thioredoxin-dependent peroxidase TPX1/2	RH_rep1	3	919.801	-0.0057692	1.2063e-05	1	70.345	12198000
598	AAFAPDQIPVSFSTITFNDIYGVQR	25	TGME49_266120-t26_1-p1	thioredoxin-dependent peroxidase TPX1/2	RH_rep2	3	919.801	0.2668	1.4666e-05	1	68.445	14199000
599	AAFAPDQIPVSFSTITFNDIYGVQR	25	TGME49_266120-t26_1-p1	thioredoxin-dependent peroxidase TPX1/2	RH_rep3	3	919.801	0.079287	NaN	0		9625700
600	AAFAPDQIPVSFSTITFNDIYGVQR	25	TGME49_266120-t26_1-p1	thioredoxin-dependent peroxidase TPX1/2	RH_rep1	3	919.801	0.17538	NaN	0		10120000
601	AAFAPDQIPVSFSTITFNDIYGVQR	25	TGME49_266120-t26_1-p1	thioredoxin-dependent peroxidase TPX1/2	RH_rep2	3	919.801	1.2936	NaN	0		7982000
602	AAFAPDQIPVSFSTITFNDIYGVQR	25	TGME49_266120-t26_1-p1	thioredoxin-dependent peroxidase TPX1/2	RH_rep3	3	919.801	0.80361	NaN	0		7097800
603	AAFAVGELGK	10	TGME49_311220-t26_1-p1	hypothetical protein	RH_rep1	2	481.769	-2.7274	0.0060368	1	83.862	19297000
604	AAFAVGELGK	10	TGME49_311220-t26_1-p1	hypothetical protein	RH_rep3	2	481.769		0.0047374	1	91.658	0
605	AAFAVGELGK	10	TGME49_311220-t26_1-p1	hypothetical protein	RH_rep2	2	481.769	-1.9773	NaN	0		22523000
606	AAFDASLASGR	11	TGME49_273990-t26_1-p1	CobW/P47K family protein	RH_rep1	2	533.27	0.074302	0.0030659	1	86.923	11758000
607	AAFDASLASGR	11	TGME49_273990-t26_1-p1	CobW/P47K family protein	RH_rep2	2	533.27	0.078339	0.021467	1	71.085	11951000
608	AAFDASLASGR	11	TGME49_273990-t26_1-p1	CobW/P47K family protein	RH_rep3	2	533.27	0.23754	0.039322	1	62.705	12018000
609	AAFEPSLLLAPPFGAGLFPGADDR	24	TGME49_209210-t26_1-p1	hypothetical protein	RH_rep1	2	1215.13	0.18374	0.010472	1	51.827	9504600
610	AAFEPSLLLAPPFGAGLFPGADDR	24	TGME49_209210-t26_1-p1	hypothetical protein	RH_rep1	3	810.422	0.1411	1.0191e-05	1	73.459	10345000
611	AAFEPSLLLAPPFGAGLFPGADDR	24	TGME49_209210-t26_1-p1	hypothetical protein	RH_rep2	2	1215.13	-0.13359	7.0125e-05	1	63.398	12290000
612	AAFEPSLLLAPPFGAGLFPGADDR	24	TGME49_209210-t26_1-p1	hypothetical protein	RH_rep2	3	810.422	-0.019984	3.1149e-08	1	92.565	7457100
613	AAFEPSLLLAPPFGAGLFPGADDR	24	TGME49_209210-t26_1-p1	hypothetical protein	RH_rep3	3	810.422	0.55322	6.7334e-08	2	81.477	17243000
614	AAFEPSLLLAPPFGAGLFPGADDR	24	TGME49_209210-t26_1-p1	hypothetical protein	RH_rep3	2	1215.13	0.11645	5.9286e-05	1	65.833	14139000
615	AAFLDTMR	8	TGME49_307850-t26_1-p1	6-phosphogluconate dehydrogenase	RH_rep1	2	462.734	0.35057	0.00075274	1	157.34	58077000
616	AAFLDTMR	8	TGME49_307850-t26_1-p1	6-phosphogluconate dehydrogenase	RH_rep2	2	462.734	0.64505	0.00079365	1	153.78	41339000
617	AAFLDTMR	8	TGME49_307850-t26_1-p1	6-phosphogluconate dehydrogenase	RH_rep3	2	462.734	-0.27246	0.001056	1	140.09	66428000
618	AAFLDTMR	8	TGME49_307850-t26_1-p1	6-phosphogluconate dehydrogenase	RH_rep1	2	462.734	-0.79077	0.0012988	1	130.22	7594200
619	AAFLDTMR	8	TGME49_307850-t26_1-p1	6-phosphogluconate dehydrogenase	RH_rep2	2	462.734		0.0055253	1	107.29	0
620	AAFLDTMR	8	TGME49_307850-t26_1-p1	6-phosphogluconate dehydrogenase	RH_rep3	2	462.734	-0.59489	NaN	0		8120300
621	AAFLHSPFPSSSSPAFVHASDGDPR	25	TGME49_320100-t26_1-p1	RNA recognition motif-containing protein	RH_rep1	4	646.811	0.1016	1.2034e-05	1	70.209	29376000
622	AAFLHSPFPSSSSPAFVHASDGDPR	25	TGME49_320100-t26_1-p1	RNA recognition motif-containing protein	RH_rep2	4	646.811	0.38609	2.2034e-05	1	62.781	26473000
623	AAFLHSPFPSSSSPAFVHASDGDPR	25	TGME49_320100-t26_1-p1	RNA recognition motif-containing protein	RH_rep2	3	862.079	-0.0065254	3.294e-06	1	76.744	18731000
624	AAFLHSPFPSSSSPAFVHASDGDPR	25	TGME49_320100-t26_1-p1	RNA recognition motif-containing protein	RH_rep3	3	862.079	0.2038	2.2304e-05	1	62.871	24372000
625	AAFLHSPFPSSSSPAFVHASDGDPR	25	TGME49_320100-t26_1-p1	RNA recognition motif-containing protein	RH_rep3	4	646.811	0.31905	3.0711e-05	1	56.335	21881000
626	AAFLPFGDIK	10	TGME49_268750-t26_1-p1	peptidyl-prolyl cis-trans isomerase E, putative	RH_rep2	2	539.8	0.28938	0.0064134	1	82.417	6712600
627	AAFLPFGDIK	10	TGME49_268750-t26_1-p1	peptidyl-prolyl cis-trans isomerase E, putative	RH_rep1	2	539.8		0.019557	1	74.841	0
628	AAFLPFGDIK	10	TGME49_268750-t26_1-p1	peptidyl-prolyl cis-trans isomerase E, putative	RH_rep2	2	539.8		0.012364	1	82.417	0
629	AAFLPFGDIK	10	TGME49_268750-t26_1-p1	peptidyl-prolyl cis-trans isomerase E, putative	RH_rep3	2	539.8		0.010985	1	83.869	0
630	AAFLPFGDIK	10	TGME49_268750-t26_1-p1	peptidyl-prolyl cis-trans isomerase E, putative	RH_rep3	2	539.8	-0.42186	NaN	0		7796000
631	AAFLPFGDIK	10	TGME49_268750-t26_1-p1	peptidyl-prolyl cis-trans isomerase E, putative	RH_rep2	2	539.8	2.1613	NaN	0		4962700
632	AAFPELQIIGGNVVTAR	17	TGME49_233110-t26_1-p1	IMP dehydrogenas	RH_rep1	3	585.997	0.10252	6.4981e-07	1	109.04	91363000
633	AAFPELQIIGGNVVTAR	17	TGME49_233110-t26_1-p1	IMP dehydrogenas	RH_rep2	3	585.997	-0.21034	1.517e-09	1	129.88	69109000
634	AAFPELQIIGGNVVTAR	17	TGME49_233110-t26_1-p1	IMP dehydrogenas	RH_rep3	3	585.997	0.19844	8.1157e-08	1	123.14	68360000
635	AAFPELQIIGGNVVTAR	17	TGME49_233110-t26_1-p1	IMP dehydrogenas	RH_rep3	2	878.491	-2.0703	0.057501	1	48.677	149460000
636	AAFPELQIIGGNVVTAR	17	TGME49_233110-t26_1-p1	IMP dehydrogenas	RH_rep1	2	878.491	-1.5899	NaN	0		185780000
637	AAFPELQIIGGNVVTAR	17	TGME49_233110-t26_1-p1	IMP dehydrogenas	RH_rep2	2	878.491	-1.3397	NaN	0		197890000
638	AAFPLFELGF	10	TGME49_213730-t26_1-p1	lanthionine synthetase C family protein	RH_rep1	2	556.295	-0.096475	0.016518	1	75.738	19092000
639	AAFPLFELGF	10	TGME49_213730-t26_1-p1	lanthionine synthetase C family protein	RH_rep2	2	556.295	0.00046432	0.016518	1	75.738	18819000
640	AAFPLFELGF	10	TGME49_213730-t26_1-p1	lanthionine synthetase C family protein	RH_rep3	2	556.295	-0.34706	0.0064494	1	82.279	29369000
641	AAFQEFK	7	TGME49_304990-t26_1-p1	guanylate-binding protein, N-terminal domain-containing protein	RH_rep1	2	420.716	0.89377	0.0034136	1	134.44	16345000
642	AAFQEFK	7	TGME49_304990-t26_1-p1	guanylate-binding protein, N-terminal domain-containing protein	RH_rep2	2	420.716	0.89527	0.0055403	1	121.29	19436000
643	AAFQEFK	7	TGME49_304990-t26_1-p1	guanylate-binding protein, N-terminal domain-containing protein	RH_rep3	2	420.716	0.44754	0.011552	1	107.43	19154000
644	AAFQGAGHQLGSAPGYAWASEGATSAEASEQHGGLGGK	38	TGME49_223800-t26_1-p1	hypothetical protein	RH_rep2	4	904.173	-0.11951	3.7649e-25	1	127.72	21880000
645	AAFQGAGHQLGSAPGYAWASEGATSAEASEQHGGLGGK	38	TGME49_223800-t26_1-p1	hypothetical protein	RH_rep3	4	904.173	-0.052288	1.105e-18	1	123.43	32142000
646	AAFQGAGHQLGSAPGYAWASEGATSAEASEQHGGLGGK	38	TGME49_223800-t26_1-p1	hypothetical protein	RH_rep1	4	904.173	0.20426	NaN	0		26582000
651	AAGAAAAATEAPSPK	15	TGME49_203320-t26_1-p1	zinc finger in N-recognin protein	RH_rep1	2	642.333	-0.23605	1.1407e-07	1	128.76	4631500
652	AAGAAAAATEAPSPK	15	TGME49_203320-t26_1-p1	zinc finger in N-recognin protein	RH_rep2	2	642.333	-0.15104	3.1143e-05	1	108.58	3558200
653	AAGAAAAATEAPSPK	15	TGME49_203320-t26_1-p1	zinc finger in N-recognin protein	RH_rep3	2	642.333	-0.56073	1.2621e-07	1	126.71	5034600
654	AAGAFGAVGR	10	TGME49_308040-t26_1-p1	ZPR1 zinc finger domain-containing protein	RH_rep2	2	438.738	-3.8563	0.0010594	2	106.68	23575000
655	AAGAFGAVGR	10	TGME49_308040-t26_1-p1	ZPR1 zinc finger domain-containing protein	RH_rep3	2	438.738	-4.4548	0.0016133	1	100.84	23584000
656	AAGAFGAVGR	10	TGME49_308040-t26_1-p1	ZPR1 zinc finger domain-containing protein	RH_rep1	2	438.738	-4.612	NaN	0		28915000
657	AAGAFVPSSFDELGK	15	TGME49_223840-t26_1-p1	ATP-citrate lyase, putative	RH_rep1	2	748.375	-0.66448	0.00098176	1	78.505	32346000
658	AAGAFVPSSFDELGK	15	TGME49_223840-t26_1-p1	ATP-citrate lyase, putative	RH_rep2	2	748.375	0.06916	0.0026293	2	74.789	25325000
659	AAGAFVPSSFDELGK	15	TGME49_223840-t26_1-p1	ATP-citrate lyase, putative	RH_rep3	2	748.375	-0.064878	0.00043368	1	88.706	18563000
660	AAGASTFGR	9	TGME49_208490-t26_1-p1	hypothetical protein	RH_rep1	2	419.214	0.97431	0.03483	1	60.045	2428000
661	AAGASTFGR	9	TGME49_208490-t26_1-p1	hypothetical protein	RH_rep2	2	419.214	0.83891	NaN	0		3217200
662	AAGASTFGR	9	TGME49_208490-t26_1-p1	hypothetical protein	RH_rep3	2	419.214	-0.11396	NaN	0		3982200
663	AAGATAHTAANAPYR	15	TGME49_227290-t26_1-p1	histone deacetylase HDAC3	RH_rep1	3	481.576	-0.055639	2.006e-12	1	161.21	36318000
664	AAGATAHTAANAPYR	15	TGME49_227290-t26_1-p1	histone deacetylase HDAC3	RH_rep1	2	721.86	-0.059538	6.0988e-34	1	243.49	11332000
665	AAGATAHTAANAPYR	15	TGME49_227290-t26_1-p1	histone deacetylase HDAC3	RH_rep2	3	481.576	0.063196	6.9341e-18	1	179.5	28300000
666	AAGATAHTAANAPYR	15	TGME49_227290-t26_1-p1	histone deacetylase HDAC3	RH_rep2	2	721.86	0.14761	4.9958e-23	1	210.91	9079700
667	AAGATAHTAANAPYR	15	TGME49_227290-t26_1-p1	histone deacetylase HDAC3	RH_rep3	3	481.576	0.2991	1.0283e-12	1	166.03	39245000
668	AAGATAHTAANAPYR	15	TGME49_227290-t26_1-p1	histone deacetylase HDAC3	RH_rep3	2	721.86	0.43086	NaN	0		10277000
669	AAGCLIDSLGNDASDR	16	TGME49_231480-t26_1-p1	GCN1, putative	RH_rep1	2	817.876	0.22698	1.1614e-08	1	144.18	25903000
670	AAGCLIDSLGNDASDR	16	TGME49_231480-t26_1-p1	GCN1, putative	RH_rep2	2	817.876	0.1741	7.6501e-09	1	145.52	26524000
671	AAGCLIDSLGNDASDR	16	TGME49_231480-t26_1-p1	GCN1, putative	RH_rep3	2	817.876	0.1065	3.8921e-12	1	155.57	29322000
672	AAGCPDEDASAPLLALPQR	19	TGME49_258070-t26_1-p1	hypothetical protein	RH_rep1	2	976.481	-0.6705	2.4786e-11	1	147.53	111600000
673	AAGCPDEDASAPLLALPQR	19	TGME49_258070-t26_1-p1	hypothetical protein	RH_rep1	3	651.323	-0.22228	6.4802e-07	1	101.04	29454000
674	AAGCPDEDASAPLLALPQR	19	TGME49_258070-t26_1-p1	hypothetical protein	RH_rep2	2	976.481	-0.10076	7.5479e-10	1	130.87	70702000
675	AAGCPDEDASAPLLALPQR	19	TGME49_258070-t26_1-p1	hypothetical protein	RH_rep2	3	651.323	-0.11943	2.0339e-07	1	104.2	22524000
676	AAGCPDEDASAPLLALPQR	19	TGME49_258070-t26_1-p1	hypothetical protein	RH_rep3	2	976.481	-0.39176	4.921e-14	1	148.41	73216000
677	AAGCPDEDASAPLLALPQR	19	TGME49_258070-t26_1-p1	hypothetical protein	RH_rep3	3	651.323	-0.37229	2.3397e-06	1	96.773	22268000
678	AAGCPDEDASAPLLALPQR	19	TGME49_258070-t26_1-p1	hypothetical protein	RH_rep1	2	976.481		4.5978e-05	1	68.41	0
679	AAGCPDEDASAPLLALPQR	19	TGME49_258070-t26_1-p1	hypothetical protein	RH_rep2	2	976.481	1.0377	2.2402e-07	1	115.87	14051000
680	AAGCPDEDASAPLLALPQR	19	TGME49_258070-t26_1-p1	hypothetical protein	RH_rep3	3	651.323	-0.23731	NaN	0		4638800
681	AAGDPLMVK	9	TGME49_313410-t26_1-p1	proteasome 26S regulatory subunit	RH_rep1	2	451.244	0.18293	0.12865	1	52.126	59430000
682	AAGDPLMVK	9	TGME49_313410-t26_1-p1	proteasome 26S regulatory subunit	RH_rep2	2	451.244	0.078349	0.039476	1	71.451	41174000
683	AAGDPLMVK	9	TGME49_313410-t26_1-p1	proteasome 26S regulatory subunit	RH_rep3	2	451.244	-0.12881	0.075817	1	61.161	50582000
684	AAGDPLMVK	9	TGME49_313410-t26_1-p1	proteasome 26S regulatory subunit	RH_rep1	2	451.244	-1.6225	NaN	0		76398000
685	AAGDPLMVK	9	TGME49_313410-t26_1-p1	proteasome 26S regulatory subunit	RH_rep2	2	451.244	-0.68529	NaN	0		65918000
686	AAGDPLMVK	9	TGME49_313410-t26_1-p1	proteasome 26S regulatory subunit	RH_rep3	2	451.244	-0.42439	NaN	0		69044000
687	AAGDTGQLAPLSPSAHASAATASPSQR	27	TGME49_295710-t26_1-p1	HECT-domain (ubiquitin-transferase) domain-containing protein	RH_rep1	3	840.753	0.59719	3.0657e-19	1	141.48	16726000
688	AAGDTGQLAPLSPSAHASAATASPSQR	27	TGME49_295710-t26_1-p1	HECT-domain (ubiquitin-transferase) domain-containing protein	RH_rep2	3	840.753	0.35234	3.1886e-19	1	141.21	22030000
689	AAGDTGQLAPLSPSAHASAATASPSQR	27	TGME49_295710-t26_1-p1	HECT-domain (ubiquitin-transferase) domain-containing protein	RH_rep3	3	840.753	0.24415	6.3335e-24	1	149.99	12234000
690	AAGDVLSHIR	10	TGME49_267800-t26_1-p1	dynamin-related protein DRPA	RH_rep3	2	519.788	0.95428	0.0016259	1	100.79	4896100
691	AAGDVLSHIR	10	TGME49_267800-t26_1-p1	dynamin-related protein DRPA	RH_rep1	2	519.788	0.64328	NaN	0		5497300
692	AAGDVLSHIR	10	TGME49_267800-t26_1-p1	dynamin-related protein DRPA	RH_rep2	2	519.788	0.5078	NaN	0		5393900
693	AAGDVQQFTAAAQEAAAR	18	TGME49_269190-t26_1-p1	glyceraldehyde-3-phosphate dehydrogenase GAPDH2	RH_rep1	2	888.437	-0.50502	2.6202e-14	1	165.58	16353000
694	AAGDVQQFTAAAQEAAAR	18	TGME49_269190-t26_1-p1	glyceraldehyde-3-phosphate dehydrogenase GAPDH2	RH_rep2	2	888.437	-0.27249	4.5718e-14	1	161.48	16140000
695	AAGDVQQFTAAAQEAAAR	18	TGME49_269190-t26_1-p1	glyceraldehyde-3-phosphate dehydrogenase GAPDH2	RH_rep3	2	888.437	-0.41914	3.5669e-28	1	213.71	24184000
696	AAGDVQQFTAAAQEAAAR	18	TGME49_269190-t26_1-p1	glyceraldehyde-3-phosphate dehydrogenase GAPDH2	RH_rep1	2	888.437	-0.26207	1.9007e-27	1	199.08	83708000
697	AAGDVQQFTAAAQEAAAR	18	TGME49_269190-t26_1-p1	glyceraldehyde-3-phosphate dehydrogenase GAPDH2	RH_rep2	2	888.437	-0.86761	1.5318e-09	1	132.14	80819000
698	AAGDVQQFTAAAQEAAAR	18	TGME49_269190-t26_1-p1	glyceraldehyde-3-phosphate dehydrogenase GAPDH2	RH_rep2	3	592.627	-0.18748	4.7111e-10	1	135.89	45509000
699	AAGDVQQFTAAAQEAAAR	18	TGME49_269190-t26_1-p1	glyceraldehyde-3-phosphate dehydrogenase GAPDH2	RH_rep3	2	888.437	-0.036613	2.9304e-14	1	164.93	69859000
700	AAGDVQQFTAAAQEAAAR	18	TGME49_269190-t26_1-p1	glyceraldehyde-3-phosphate dehydrogenase GAPDH2	RH_rep3	3	592.627	0.19322	3.1608e-20	1	177.67	43853000
701	AAGDVQQFTAAAQEAAAR	18	TGME49_269190-t26_1-p1	glyceraldehyde-3-phosphate dehydrogenase GAPDH2	RH_rep1	3	592.627	0.31581	NaN	0		55402000
702	AAGEEMVELILDGR	14	TGME49_271810-t26_1-p1	lanp, putative	RH_rep1	2	751.88	-0.099371	1.2317e-14	1	191.84	383770000
703	AAGEEMVELILDGR	14	TGME49_271810-t26_1-p1	lanp, putative	RH_rep1	3	501.589	0.16113	2.8702e-11	1	165.51	46429000
704	AAGEEMVELILDGR	14	TGME49_271810-t26_1-p1	lanp, putative	RH_rep2	2	751.88	-0.32585	1.0562e-16	1	195.1	245130000
705	AAGEEMVELILDGR	14	TGME49_271810-t26_1-p1	lanp, putative	RH_rep2	3	501.589	-0.1971	5.869e-11	1	159.66	21613000
706	AAGEEMVELILDGR	14	TGME49_271810-t26_1-p1	lanp, putative	RH_rep3	2	751.88	-0.27617	9.0611e-17	1	198.23	322340000
707	AAGEEMVELILDGR	14	TGME49_271810-t26_1-p1	lanp, putative	RH_rep3	3	501.589	-0.42305	5.869e-11	1	159.66	32263000
708	AAGESYWQSVLDACGQNPWNFR	22	TGME49_223710-t26_1-p1	tetratricopeptide repeat-containing protein	RH_rep2	3	852.717	-0.39704	2.7596e-07	1	79.293	10554000
709	AAGESYWQSVLDACGQNPWNFR	22	TGME49_223710-t26_1-p1	tetratricopeptide repeat-containing protein	RH_rep1	3	852.717	0.6087	NaN	0		7400800
710	AAGESYWQSVLDACGQNPWNFR	22	TGME49_223710-t26_1-p1	tetratricopeptide repeat-containing protein	RH_rep3	3	852.717	0.52668	NaN	0		11797000
711	AAGFTTLMCGDGTNDVGALK	20	TGME49_318460-t26_1-p1	P-type ATPase of unknown pump specificity (type V) protein	RH_rep1	2	999.967	-0.49693	3.2838e-07	1	97.083	15336000
712	AAGFTTLMCGDGTNDVGALK	20	TGME49_318460-t26_1-p1	P-type ATPase of unknown pump specificity (type V) protein	RH_rep2	2	999.967	-1.9163	1.6858e-09	1	106.44	27146000
713	AAGFTTLMCGDGTNDVGALK	20	TGME49_318460-t26_1-p1	P-type ATPase of unknown pump specificity (type V) protein	RH_rep3	2	999.967	-1.0199	0.00026728	1	68.639	17588000
714	AAGGACVLTG	10	TGME49_310490-t26_1-p1	ribosomal protein RPL27A	RH_rep1	2	438.716	-0.55196	0.11487	1	51.346	35044000
715	AAGGACVLTG	10	TGME49_310490-t26_1-p1	ribosomal protein RPL27A	RH_rep2	2	438.716	-0.48786	0.054267	1	61.962	30572000
716	AAGGACVLTG	10	TGME49_310490-t26_1-p1	ribosomal protein RPL27A	RH_rep3	2	438.716	-0.42678	0.11487	1	51.346	37108000
717	AAGGALMFPYLEDPNTDIR	19	TGME49_306030-t26_1-p1	glutathione s-transferase, n-terminal domain containing protein	RH_rep1	2	1026	-0.2828	5.7863e-07	1	102.08	120710000
718	AAGGALMFPYLEDPNTDIR	19	TGME49_306030-t26_1-p1	glutathione s-transferase, n-terminal domain containing protein	RH_rep1	3	684.335	-0.03744	4.3862e-08	1	120.63	16369000
719	AAGGALMFPYLEDPNTDIR	19	TGME49_306030-t26_1-p1	glutathione s-transferase, n-terminal domain containing protein	RH_rep2	2	1026	-0.26759	3.522e-07	1	110.56	161330000
720	AAGGALMFPYLEDPNTDIR	19	TGME49_306030-t26_1-p1	glutathione s-transferase, n-terminal domain containing protein	RH_rep2	3	684.335	0.03738	1.1331e-07	1	113.47	16060000
721	AAGGALMFPYLEDPNTDIR	19	TGME49_306030-t26_1-p1	glutathione s-transferase, n-terminal domain containing protein	RH_rep3	2	1026	-0.48883	5.0584e-07	2	104.2	144210000
722	AAGGALMFPYLEDPNTDIR	19	TGME49_306030-t26_1-p1	glutathione s-transferase, n-terminal domain containing protein	RH_rep3	3	684.335	-0.2877	7.7525e-05	2	76.378	35443000
723	AAGGATAPGTSVTHTATATAVQGPPDGR	28	TGME49_228750-t26_1-p1	calcium dependent protein kinase CDPK7	RH_rep1	3	840.753	0.31579	5.9714e-29	1	170.65	28008000
724	AAGGATAPGTSVTHTATATAVQGPPDGR	28	TGME49_228750-t26_1-p1	calcium dependent protein kinase CDPK7	RH_rep2	3	840.753	-0.13987	7.3505e-36	1	184.59	42855000
725	AAGGATAPGTSVTHTATATAVQGPPDGR	28	TGME49_228750-t26_1-p1	calcium dependent protein kinase CDPK7	RH_rep3	3	840.753	0.37735	2.4607e-27	1	152.88	22120000
726	AAGGDPSSASKPTYTQK	17	TGME49_246740-t26_1-p1	hypothetical protein	RH_rep1	3	555.941	0.2733	4.0637e-14	1	164.41	21616000
727	AAGGDPSSASKPTYTQK	17	TGME49_246740-t26_1-p1	hypothetical protein	RH_rep2	3	555.941	0.61032	1.2599e-13	1	150.37	24881000
728	AAGGDPSSASKPTYTQK	17	TGME49_246740-t26_1-p1	hypothetical protein	RH_rep3	3	555.941	0.28663	8.5733e-20	1	184.99	22719000
729	AAGGLTGAEAGSPSAAASSPR	21	TGME49_315280-t26_1-p1	hypothetical protein	RH_rep1	2	893.44	0.87855	4.3815e-18	1	168.62	4041000
730	AAGGLTGAEAGSPSAAASSPR	21	TGME49_315280-t26_1-p1	hypothetical protein	RH_rep2	2	893.44	-0.16314	2.6502e-17	1	156.15	4830200
731	AAGGLTGAEAGSPSAAASSPR	21	TGME49_315280-t26_1-p1	hypothetical protein	RH_rep3	2	893.44	1.054	NaN	0		6657800
732	AAGGPSYR	8	TGME49_212220-t26_1-p1	hypothetical protein	RH_rep1	2	389.696	-1.0994	0.004523	1	110.12	11725000
733	AAGGPSYR	8	TGME49_212220-t26_1-p1	hypothetical protein	RH_rep2	2	389.696	-0.79815	0.0011859	1	134.81	10476000
734	AAGGPSYR	8	TGME49_212220-t26_1-p1	hypothetical protein	RH_rep3	2	389.696	-0.90817	0.00092672	1	145.34	13553000
735	AAGGSPVSPLMEAR	14	TGME49_224240-t26_1-p1	protein phosphatase 2C domain-containing protein	RH_rep1	2	671.843	-1.2518	0.0006463	1	89.359	13320000
736	AAGGSPVSPLMEAR	14	TGME49_224240-t26_1-p1	protein phosphatase 2C domain-containing protein	RH_rep2	2	671.843	-1.5264	0.027835	1	54.556	8647900
737	AAGGSPVSPLMEAR	14	TGME49_224240-t26_1-p1	protein phosphatase 2C domain-containing protein	RH_rep3	2	671.843		0.0015303	1	82.515	0
738	AAGGVTAVPR	10	TGME49_230850-t26_1-p1	hypothetical protein	RH_rep1	2	449.759	0.25386	0.031248	1	70.363	27079000
739	AAGGVTAVPR	10	TGME49_230850-t26_1-p1	hypothetical protein	RH_rep2	2	449.759	0.19871	0.0027844	1	96.342	24651000
740	AAGGVTAVPR	10	TGME49_230850-t26_1-p1	hypothetical protein	RH_rep3	2	449.759	0.45078	0.0043687	1	90.263	32821000
741	AAGGVTAVPR	10	TGME49_230850-t26_1-p1	hypothetical protein	RH_rep2	2	449.759	-0.79998	0.0032881	1	94.409	39277000
742	AAGGVTAVPR	10	TGME49_230850-t26_1-p1	hypothetical protein	RH_rep3	2	449.759	-0.64434	0.0011158	1	105.52	40648000
743	AAGGVTAVPR	10	TGME49_230850-t26_1-p1	hypothetical protein	RH_rep1	2	449.759	0.11599	NaN	0		36723000
744	AAGIAGTGLNASEK	14	TGME49_306650-t26_1-p1	hypothetical protein	RH_rep1	2	630.333	-0.0062949	5.5697e-05	1	108.97	114520000
745	AAGIAGTGLNASEK	14	TGME49_306650-t26_1-p1	hypothetical protein	RH_rep2	2	630.333	-0.53589	3.6101e-05	1	114.7	114970000
746	AAGIAGTGLNASEK	14	TGME49_306650-t26_1-p1	hypothetical protein	RH_rep3	2	630.333	0.42598	0.00030265	2	97.084	179810000
747	AAGIIEPVSSR	11	TGME49_271470-t26_1-p1	hypothetical protein	RH_rep3	2	550.309	-4.0543	0.0075602	1	79.659	4709500
748	AAGIPLTK	8	TGME49_226960-t26_1-p1	phosphofructokinase PFKII	RH_rep1	2	385.742	0.12502	0.0036626	1	114.28	478630000
749	AAGIPLTK	8	TGME49_226960-t26_1-p1	phosphofructokinase PFKII	RH_rep2	2	385.742	0.16048	0.0036626	1	114.28	258860000
750	AAGIPLTK	8	TGME49_226960-t26_1-p1	phosphofructokinase PFKII	RH_rep3	2	385.742	0.052155	0.0027399	1	118.74	269070000
751	AAGLASGDSPASR	13	TGME49_225320-t26_1-p1	hypothetical protein	RH_rep1	2	580.289	-0.29507	7.725e-05	1	111.31	45298000
752	AAGLASGDSPASR	13	TGME49_225320-t26_1-p1	hypothetical protein	RH_rep2	2	580.289	0.10128	6.1134e-05	1	114.24	32917000
753	AAGLASGDSPASR	13	TGME49_225320-t26_1-p1	hypothetical protein	RH_rep3	2	580.289	-0.42702	0.00045537	1	96.82	40715000
754	AAGLPTSDQQK	11	TGME49_233680-t26_1-p1	nuclear movement family protein	RH_rep1	2	558.288	-0.19095	0.00034701	2	110.84	34292000
755	AAGLPTSDQQK	11	TGME49_233680-t26_1-p1	nuclear movement family protein	RH_rep2	2	558.288	-0.090084	0.00048744	1	104.43	29265000
756	AAGLPTSDQQK	11	TGME49_233680-t26_1-p1	nuclear movement family protein	RH_rep3	2	558.288	-0.012785	0.0011798	2	98.254	37007000
757	AAGLVCK	7	TGME49_288860-t26_1-p1	RuvB family 2 protein	RH_rep1	2	359.699		0.082276	1	79.454	0
758	AAGLVCK	7	TGME49_288860-t26_1-p1	RuvB family 2 protein	RH_rep2	2	359.699	-0.38165	0.037153	1	88.734	11161000
759	AAGLVCK	7	TGME49_288860-t26_1-p1	RuvB family 2 protein	RH_rep3	2	359.699	-0.24856	0.053319	1	79.454	8187400
760	AAGLVCK	7	TGME49_288860-t26_1-p1	RuvB family 2 protein	RH_rep2	2	359.699	-0.079415	NaN	0		4524200
761	AAGLVCK	7	TGME49_288860-t26_1-p1	RuvB family 2 protein	RH_rep3	2	359.699	-0.83297	NaN	0		4916700
762	AAGLVSGAR	9	TGME49_313270-t26_1-p1	hypothetical protein	RH_rep1	2	401.233	1.0692	0.0012906	1	116.37	22030000
763	AAGLVSGAR	9	TGME49_313270-t26_1-p1	hypothetical protein	RH_rep2	2	401.233	0.59333	0.00095831	1	119.86	21369000
764	AAGLVSGAR	9	TGME49_313270-t26_1-p1	hypothetical protein	RH_rep3	2	401.233	0.99922	0.0031256	1	100.98	21309000
765	AAGMAAAAEAQK	12	TGME49_300350-t26_1-p1	cysteine desulfurase/selenocysteine lyase family PLP dependent transferase superfamily protein	RH_rep1	2	545.271	-1.3369	0.00023656	1	105.36	6199100
766	AAGMAAAAEAQK	12	TGME49_300350-t26_1-p1	cysteine desulfurase/selenocysteine lyase family PLP dependent transferase superfamily protein	RH_rep2	2	545.271		3.2759e-05	1	117.09	0
767	AAGMAAAAEAQK	12	TGME49_300350-t26_1-p1	cysteine desulfurase/selenocysteine lyase family PLP dependent transferase superfamily protein	RH_rep2	2	545.271	-2.9306	NaN	0		2613900
768	AAGMAAAAEAQK	12	TGME49_300350-t26_1-p1	cysteine desulfurase/selenocysteine lyase family PLP dependent transferase superfamily protein	RH_rep3	2	545.271	-1.2502	NaN	0		5148200
769	AAGMDMQNVR	10	TGME49_251880-t26_1-p1	tRNA synthetases class I family protein	RH_rep2	2	546.75	-0.37142	3.2005e-06	1	171.56	142530000
770	AAGMDMQNVR	10	TGME49_251880-t26_1-p1	tRNA synthetases class I family protein	RH_rep3	2	546.75	-0.88835	1.4042e-05	1	157.96	118190000
771	AAGMDMQNVR	10	TGME49_251880-t26_1-p1	tRNA synthetases class I family protein	RH_rep1	2	546.75	-0.64992	NaN	0		164850000
772	AAGMLVSAGGDR	12	TGME49_214200-t26_1-p1	WD domain, G-beta repeat-containing protein	RH_rep3	2	552.777		0.014215	1	69.815	0
773	AAGNDACSSGALTGAAEQATSGFPSQPPALIPK	33	TGME49_305340-t26_1-p1	corepressor complex CRC230	RH_rep1	3	1048.18	0.2375	0.00095223	1	54.049	23111000
774	AAGNDACSSGALTGAAEQATSGFPSQPPALIPK	33	TGME49_305340-t26_1-p1	corepressor complex CRC230	RH_rep3	3	1048.18	0.41352	0.097046	1	17.175	21586000
775	AAGNDACSSGALTGAAEQATSGFPSQPPALIPK	33	TGME49_305340-t26_1-p1	corepressor complex CRC230	RH_rep2	3	1048.18	-0.70809	NaN	0		31151000
776	AAGPAWWNAPYFGDTELGPHTSVPDELK	28	TGME49_234560-t26_1-p1	hypothetical protein	RH_rep1	3	1009.48	0.093358	2.4108e-11	2	101.58	32183000
777	AAGPAWWNAPYFGDTELGPHTSVPDELK	28	TGME49_234560-t26_1-p1	hypothetical protein	RH_rep2	3	1009.48	0.43596	5.538e-10	1	89.891	60147000
778	AAGPAWWNAPYFGDTELGPHTSVPDELK	28	TGME49_234560-t26_1-p1	hypothetical protein	RH_rep3	3	1009.48	-0.035516	0.08774	1	19.448	51225000
779	AAGPEGALPHAPVTSLENSAALR	23	TGME49_294350-t26_1-p1	DEAD/DEAH box helicase domain-containing protein	RH_rep1	3	743.726	0.17028	2.9702e-11	2	114.19	112840000
780	AAGPEGALPHAPVTSLENSAALR	23	TGME49_294350-t26_1-p1	DEAD/DEAH box helicase domain-containing protein	RH_rep1	2	1115.08	-0.1684	1.7557e-05	1	76.492	8906000
781	AAGPEGALPHAPVTSLENSAALR	23	TGME49_294350-t26_1-p1	DEAD/DEAH box helicase domain-containing protein	RH_rep2	3	743.726	0.2759	2.3837e-11	2	116.35	116680000
782	AAGPEGALPHAPVTSLENSAALR	23	TGME49_294350-t26_1-p1	DEAD/DEAH box helicase domain-containing protein	RH_rep2	2	1115.08	0.66892	4.0615e-05	1	72.99	7417000
783	AAGPEGALPHAPVTSLENSAALR	23	TGME49_294350-t26_1-p1	DEAD/DEAH box helicase domain-containing protein	RH_rep3	3	743.726	0.17117	1.5509e-11	1	119.41	109900000
784	AAGPEGALPHAPVTSLENSAALR	23	TGME49_294350-t26_1-p1	DEAD/DEAH box helicase domain-containing protein	RH_rep3	2	1115.08	0.24956	8.8382e-09	1	101.48	6123800
785	AAGSDELRPGLLQLPGVHTPEQLVR	25	TGME49_272670-t26_1-p1	peptidase family M3 protein	RH_rep1	4	664.116	-0.11265	3.8003e-05	1	56.681	12670000
786	AAGSDELRPGLLQLPGVHTPEQLVR	25	TGME49_272670-t26_1-p1	peptidase family M3 protein	RH_rep2	4	664.116	-0.3552	2.1203e-05	1	66.613	6680200
787	AAGSDELRPGLLQLPGVHTPEQLVR	25	TGME49_272670-t26_1-p1	peptidase family M3 protein	RH_rep2	3	885.152	0.026946	1.7931e-05	1	68.445	9898500
788	AAGSDELRPGLLQLPGVHTPEQLVR	25	TGME49_272670-t26_1-p1	peptidase family M3 protein	RH_rep3	3	885.152	0.26939	5.9005e-08	1	80.102	11431000
789	AAGSDELRPGLLQLPGVHTPEQLVR	25	TGME49_272670-t26_1-p1	peptidase family M3 protein	RH_rep3	4	664.116	-0.65877	2.0182e-05	1	67.217	9581200
790	AAGSGSTVSSVPSVSSGEK	19	TGME49_226068-t26_1-p1	DnaJ domain-containing protein	RH_rep1	2	847.416	0.22626	2.0621e-07	1	116.6	21595000
791	AAGSGSTVSSVPSVSSGEK	19	TGME49_226068-t26_1-p1	DnaJ domain-containing protein	RH_rep2	2	847.416	0.24752	2.1912e-06	1	100.45	17782000
792	AAGSGSTVSSVPSVSSGEK	19	TGME49_226068-t26_1-p1	DnaJ domain-containing protein	RH_rep3	2	847.416	0.32699	8.8196e-10	1	127.97	21703000
793	AAGSPIVK	8	TGME49_219320-t26_1-p1	acid phosphatase GAP50	RH_rep1	2	371.727	0.12266	0.06283	1	71.877	221130000
794	AAGSPIVK	8	TGME49_219320-t26_1-p1	acid phosphatase GAP50	RH_rep2	2	371.727	0.028967	0.064682	1	71.501	167990000
795	AAGSPIVK	8	TGME49_219320-t26_1-p1	acid phosphatase GAP50	RH_rep3	2	371.727	-0.089249	0.095459	1	65.246	229360000
796	AAGSPIVK	8	TGME49_219320-t26_1-p1	acid phosphatase GAP50	RH_rep1	2	371.727	0.52625	NaN	0		17847000
797	AAGSPIVK	8	TGME49_219320-t26_1-p1	acid phosphatase GAP50	RH_rep2	2	371.727	-0.087263	NaN	0		22172000
798	AAGSPIVK	8	TGME49_219320-t26_1-p1	acid phosphatase GAP50	RH_rep3	2	371.727	0.57372	NaN	0		16011000
799	AAGSVVLVR	9	TGME49_315610-t26_1-p1	hypothetical protein	RH_rep1	2	436.272	0.7174	0.00013852	1	131.06	29593000
800	AAGSVVLVR	9	TGME49_315610-t26_1-p1	hypothetical protein	RH_rep2	2	436.272	0.32064	9.3026e-05	1	146.81	28520000
801	AAGSVVLVR	9	TGME49_315610-t26_1-p1	hypothetical protein	RH_rep3	2	436.272	0.45714	9.0919e-05	1	137.84	30996000
802	AAGTTFLSEMR	11	TGME49_289000-t26_1-p1	hypothetical protein	RH_rep3	2	592.292	1.3134	2.1188e-05	1	133.91	11382000
803	AAGTTFLSEMR	11	TGME49_289000-t26_1-p1	hypothetical protein	RH_rep1	2	592.292	1.1014	NaN	0		8987400
804	AAGTTFLSEMR	11	TGME49_289000-t26_1-p1	hypothetical protein	RH_rep2	2	592.292	0.71298	NaN	0		8700900
805	AAGTTFLSEMR	11	TGME49_289000-t26_1-p1	hypothetical protein	RH_rep2	2	592.292	-2.9138	NaN	0		2225400
806	AAGVAEFFPDDPPR	14	TGME49_311230-t26_1-p1	hypothetical protein	RH_rep1	3	496.909		0.015721	1	55.196	0
807	AAGVDALTK	9	TGME49_273370-t26_1-p1	coatomer gamma 2-subunit protein, putative	RH_rep1	2	423.24	0.81459	0.0074973	1	90.696	59350000
808	AAGVDALTK	9	TGME49_273370-t26_1-p1	coatomer gamma 2-subunit protein, putative	RH_rep2	2	423.24	0.5301	0.0043748	1	98.044	54794000
809	AAGVDALTK	9	TGME49_273370-t26_1-p1	coatomer gamma 2-subunit protein, putative	RH_rep3	2	423.24	0.94113	0.0044081	1	97.965	50741000
810	AAGVSALSASVPSAQR	16	TGME49_255340-t26_1-p1	tetratricopeptide repeat-containing protein	RH_rep1	2	736.397	0.45922	1.1867e-17	1	173.71	7603400
811	AAGVSALSASVPSAQR	16	TGME49_255340-t26_1-p1	tetratricopeptide repeat-containing protein	RH_rep2	2	736.397	1.9749	0.11655	1	43.764	7180600
812	AAGVSALSASVPSAQR	16	TGME49_255340-t26_1-p1	tetratricopeptide repeat-containing protein	RH_rep3	2	736.397	0.83509	5.3073e-06	1	119.65	13635000
813	AAGVSVHTQWK	11	TGME49_280560-t26_1-p1	selenide, water dikinase	RH_rep1	2	592.315	0.31554	2.3088e-05	1	132.62	5791800
814	AAGVSVHTQWK	11	TGME49_280560-t26_1-p1	selenide, water dikinase	RH_rep3	2	592.315	0.41447	2.3902e-07	1	150.33	12820000
815	AAGVSVHTQWK	11	TGME49_280560-t26_1-p1	selenide, water dikinase	RH_rep3	3	395.212		0.00014768	1	110.39	0
816	AAGVSVHTQWK	11	TGME49_280560-t26_1-p1	selenide, water dikinase	RH_rep2	2	592.315	0.66512	NaN	0		8967400
817	AAGYYNGPNR	10	TGME49_260600-t26_1-p1	Pumilio-family RNA binding repeat-containing protein	RH_rep1	2	541.754	0.06431	0.00045009	1	119.21	33682000
818	AAGYYNGPNR	10	TGME49_260600-t26_1-p1	Pumilio-family RNA binding repeat-containing protein	RH_rep2	2	541.754	0.16874	0.00049273	1	118.33	27318000
819	AAGYYNGPNR	10	TGME49_260600-t26_1-p1	Pumilio-family RNA binding repeat-containing protein	RH_rep3	2	541.754	-0.080117	0.0010102	1	107.69	15782000
820	AAHAAAAAGPLSSGR	15	TGME49_224980-t26_1-p1	hypothetical protein	RH_rep1	3	436.565	-0.085029	0.00025435	1	81.877	6644600
821	AAHAAAAAGPLSSGR	15	TGME49_224980-t26_1-p1	hypothetical protein	RH_rep1	2	654.344	0.21605	0.00057976	1	83.692	2809500
822	AAHAAAAAGPLSSGR	15	TGME49_224980-t26_1-p1	hypothetical protein	RH_rep2	3	436.565	0.39681	0.00019788	2	86.699	8311100
823	AAHAAAAAGPLSSGR	15	TGME49_224980-t26_1-p1	hypothetical protein	RH_rep2	2	654.344	0.27228	0.00053691	1	85.163	3944700
824	AAHAAAAAGPLSSGR	15	TGME49_224980-t26_1-p1	hypothetical protein	RH_rep3	3	436.565	0.55958	0.00019788	1	86.699	10288000
825	AAHAAAAAGPLSSGR	15	TGME49_224980-t26_1-p1	hypothetical protein	RH_rep3	2	654.344	0.47617	0.0006021	1	82.925	2815400
826	AAHAGSWYSSDPGELTQLFDR	21	TGME49_227840-t26_1-p1	Memo family protein	RH_rep1	3	770.026	0.13359	1.4073e-31	1	199.91	211700000
827	AAHAGSWYSSDPGELTQLFDR	21	TGME49_227840-t26_1-p1	Memo family protein	RH_rep2	3	770.026	0.090556	5.9517e-24	1	182.76	212920000
828	AAHAGSWYSSDPGELTQLFDR	21	TGME49_227840-t26_1-p1	Memo family protein	RH_rep2	2	1154.54	-1.1876	0.091593	1	33.127	27311000
829	AAHAGSWYSSDPGELTQLFDR	21	TGME49_227840-t26_1-p1	Memo family protein	RH_rep3	3	770.026	0.1405	5.1964e-24	1	184.2	133960000
830	AAHAGSWYSSDPGELTQLFDR	21	TGME49_227840-t26_1-p1	Memo family protein	RH_rep3	2	1154.54	-0.46474	8.464e-07	1	84.159	16977000
831	AAHAGSWYSSDPGELTQLFDR	21	TGME49_227840-t26_1-p1	Memo family protein	RH_rep1	2	1154.54	-1.1368	NaN	0		20770000
832	AAHAHVAEAVTQGVGDEQVAQEFLQK	26	TGME49_310630-t26_1-p1	hypothetical protein	RH_rep1	4	684.095	0.089049	5.9307e-23	1	149.41	21859000
833	AAHAHVAEAVTQGVGDEQVAQEFLQK	26	TGME49_310630-t26_1-p1	hypothetical protein	RH_rep1	3	911.791	-0.059484	6.0368e-23	1	149.41	21945000
834	AAHAHVAEAVTQGVGDEQVAQEFLQK	26	TGME49_310630-t26_1-p1	hypothetical protein	RH_rep2	3	911.791	-0.1115	2.0754e-29	1	180.44	43648000
835	AAHAHVAEAVTQGVGDEQVAQEFLQK	26	TGME49_310630-t26_1-p1	hypothetical protein	RH_rep2	4	684.095	-0.18626	1.633e-23	1	165.13	26863000
836	AAHAHVAEAVTQGVGDEQVAQEFLQK	26	TGME49_310630-t26_1-p1	hypothetical protein	RH_rep3	4	684.095	-0.31368	5.5081e-24	1	169.08	32878000
837	AAHAHVAEAVTQGVGDEQVAQEFLQK	26	TGME49_310630-t26_1-p1	hypothetical protein	RH_rep3	3	911.791	0.33925	1.6848e-29	1	183.01	19740000
838	AAHALVEANDQLLPQFTLDK	20	TGME49_202360-t26_1-p1	methylase, putative	RH_rep2	3	732.055	1.0944	1.6489e-05	1	77.554	9549300
839	AAHALVEANDQLLPQFTLDK	20	TGME49_202360-t26_1-p1	methylase, putative	RH_rep3	3	732.055	3.5303	NaN	0		9923700
840	AAHQWICR	8	TGME49_253750-t26_1-p1	PLU-1 family protein	RH_rep2	2	521.256	-0.14415	0.095514	1	65.235	5023500
841	AAHQWICR	8	TGME49_253750-t26_1-p1	PLU-1 family protein	RH_rep1	2	521.256	-0.216	NaN	0		2827100
842	AAHQWICR	8	TGME49_253750-t26_1-p1	PLU-1 family protein	RH_rep3	2	521.256	-0.37546	NaN	0		2524900
843	AAHSCDVIGTK	11	TGME49_286240-t26_1-p1	kelch repeat protein, putative	RH_rep2	3	386.857	-0.40548	0.12322	1	26.274	4936100
844	AAHSCDVIGTK	11	TGME49_286240-t26_1-p1	kelch repeat protein, putative	RH_rep1	3	386.857	-0.34529	NaN	0		2681400
845	AAHSCDVIGTK	11	TGME49_286240-t26_1-p1	kelch repeat protein, putative	RH_rep3	3	386.857	-0.22673	NaN	0		4760000
846	AAHTPPHSPLGEGLASAVAETLGPSR	26	TGME49_210820-t26_1-p1	hypothetical protein	RH_rep1	3	841.77	-0.42812	0.060049	1	38.357	5267100
847	AAHTPPHSPLGEGLASAVAETLGPSR	26	TGME49_210820-t26_1-p1	hypothetical protein	RH_rep3	3	841.77	0.13839	8.9383e-18	1	125.39	6535700
848	AAHTPPHSPLGEGLASAVAETLGPSR	26	TGME49_210820-t26_1-p1	hypothetical protein	RH_rep2	3	841.77	0.35432	NaN	0		7336700
849	AAHVGVSLLCQAAHADAPR	19	TGME49_318460-t26_1-p1	P-type ATPase of unknown pump specificity (type V) protein	RH_rep1	4	486.752	0.86839	6.521e-08	1	118.31	27722000
850	AAHVGVSLLCQAAHADAPR	19	TGME49_318460-t26_1-p1	P-type ATPase of unknown pump specificity (type V) protein	RH_rep2	4	486.752	0.2276	1.328e-07	1	111.22	14428000
851	AAHVGVSLLCQAAHADAPR	19	TGME49_318460-t26_1-p1	P-type ATPase of unknown pump specificity (type V) protein	RH_rep3	4	486.752	1.0077	3.8283e-10	1	125.98	13214000
852	AAHVGVSLLCQAAHADAPR	19	TGME49_318460-t26_1-p1	P-type ATPase of unknown pump specificity (type V) protein	RH_rep3	3	648.667	-0.35	0.0020065	1	56.799	9926700
853	AAHVGVSLLCQAAHADAPR	19	TGME49_318460-t26_1-p1	P-type ATPase of unknown pump specificity (type V) protein	RH_rep1	3	648.667	-0.5242	NaN	0		19459000
854	AAHVGVSLLCQAAHADAPR	19	TGME49_318460-t26_1-p1	P-type ATPase of unknown pump specificity (type V) protein	RH_rep2	3	648.667	0.049191	NaN	0		12238000
855	AAHVPVPDFSQ	11	TGME49_227620-t26_1-p1	dense granule protein GRA2	RH_rep1	2	584.293	-0.09671	0.0006594	4	101.38	688650000
856	AAHVPVPDFSQ	11	TGME49_227620-t26_1-p1	dense granule protein GRA2	RH_rep2	2	584.293	-0.11108	0.00044434	4	106.4	692780000
857	AAHVPVPDFSQ	11	TGME49_227620-t26_1-p1	dense granule protein GRA2	RH_rep3	2	584.293	0.17883	0.0014981	2	96.342	729230000
858	AAIAAGAASQAPR	13	TGME49_315110-t26_1-p1	prefoldin, alpha subunit protein	RH_rep1	2	598.823	-0.032561	1.1485e-13	1	180.2	42333000
859	AAIAAGAASQAPR	13	TGME49_315110-t26_1-p1	prefoldin, alpha subunit protein	RH_rep2	2	598.823	-0.17529	1.2522e-14	1	192.6	62952000
860	AAIAAGAASQAPR	13	TGME49_315110-t26_1-p1	prefoldin, alpha subunit protein	RH_rep3	2	598.823	-0.10704	7.2752e-14	1	185.3	59679000
861	AAIAQAIANELQSVPSSR	18	TGME49_290850-t26_1-p1	WD-40 repeat protein	RH_rep1	3	609.33	-0.13946	1.2153e-20	1	187.78	45545000
862	AAIAQAIANELQSVPSSR	18	TGME49_290850-t26_1-p1	WD-40 repeat protein	RH_rep2	3	609.33	-0.044029	1.2153e-20	1	187.78	72418000
863	AAIAQAIANELQSVPSSR	18	TGME49_290850-t26_1-p1	WD-40 repeat protein	RH_rep3	3	609.33	-0.37542	2.3097e-20	1	182.09	52943000
864	AAIAQAIANELQSVPSSR	18	TGME49_290850-t26_1-p1	WD-40 repeat protein	RH_rep3	3	609.33	-0.6097	NaN	0		7068800
865	AAIEALEMKPVHAISPSLR	19	TGME49_287480-t26_1-p1	hypothetical protein	RH_rep1	3	678.379	-0.65275	2.6191e-06	1	97.271	13769000
866	AAIEALEMKPVHAISPSLR	19	TGME49_287480-t26_1-p1	hypothetical protein	RH_rep2	3	678.379	-0.27304	7.6976e-06	1	86.8	8317900
867	AAIEALEMKPVHAISPSLR	19	TGME49_287480-t26_1-p1	hypothetical protein	RH_rep3	3	678.379	0.064619	6.214e-06	1	89.859	5499500
868	AAIENGINIVATTQCR	16	TGME49_288740-t26_1-p1	L-asparaginase, putative	RH_rep1	2	865.946	0.34221	2.1968e-13	1	170.22	11928000
869	AAIENGINIVATTQCR	16	TGME49_288740-t26_1-p1	L-asparaginase, putative	RH_rep2	2	865.946	1.4591	6.6987e-08	1	125.5	7246600
870	AAIENGINIVATTQCR	16	TGME49_288740-t26_1-p1	L-asparaginase, putative	RH_rep3	2	865.946	-0.34216	0.00018834	1	91.657	7934300
871	AAINEEQQSLAFLYK	15	TGME49_290640-t26_1-p1	DNA mismatch repair protein MSH6-1, putative	RH_rep3	2	862.946	1.6781	0.00063541	1	71.279	10906000
872	AAINEEQQSLAFLYK	15	TGME49_290640-t26_1-p1	DNA mismatch repair protein MSH6-1, putative	RH_rep2	2	862.946	1.7458	NaN	0		16185000
873	AAIPGGAGSIAGAPEDLDLR	20	TGME49_284190-t26_1-p1	pyruvate carboxylase	RH_rep1	2	925.984	0.82442	1.0131e-06	1	86.539	15412000
874	AAIPGGAGSIAGAPEDLDLR	20	TGME49_284190-t26_1-p1	pyruvate carboxylase	RH_rep2	2	925.984	0.18044	1.4201e-06	1	80.272	24230000
875	AAIPGGAGSIAGAPEDLDLR	20	TGME49_284190-t26_1-p1	pyruvate carboxylase	RH_rep3	2	925.984	0.23293	1.2739e-12	1	131.67	19201000
876	AAIQALNCSPAALVALFDGHCGATCSEFCATHLPSR	36	TGME49_220610-t26_1-p1	protein phosphatase 2C domain-containing protein	RH_rep1	4	969.204	-0.43483	1.7178e-17	1	119.3	73058000
877	AAIQALNCSPAALVALFDGHCGATCSEFCATHLPSR	36	TGME49_220610-t26_1-p1	protein phosphatase 2C domain-containing protein	RH_rep2	4	969.204	-1.0597	2.5193e-17	1	116.59	82845000
878	AAIQALNCSPAALVALFDGHCGATCSEFCATHLPSR	36	TGME49_220610-t26_1-p1	protein phosphatase 2C domain-containing protein	RH_rep3	4	969.204	-0.4962	3.4472e-24	1	131.27	64899000
879	AAIVQEMSQALNR	13	TGME49_264460-t26_1-p1	DNA-directed RNA polymerase III RPC5	RH_rep1	2	715.875	-1.2631	4.4492e-08	1	147.33	12456000
880	AAIVQEMSQALNR	13	TGME49_264460-t26_1-p1	DNA-directed RNA polymerase III RPC5	RH_rep2	2	715.875	-1.0058	3.7721e-10	1	160.38	7481700
881	AAIVQEMSQALNR	13	TGME49_264460-t26_1-p1	DNA-directed RNA polymerase III RPC5	RH_rep3	2	715.875	0.71354	5.2632e-10	1	156.14	7571700
882	AAIVWGSLPSHEQEELQQLFAVSR	24	TGME49_258970-t26_1-p1	hypothetical protein	RH_rep1	3	899.133	0.25125	5.3802e-29	1	181.85	26894000
883	AAIVWGSLPSHEQEELQQLFAVSR	24	TGME49_258970-t26_1-p1	hypothetical protein	RH_rep2	3	899.133	0.058918	4.1276e-08	1	89.462	17969000
884	AAIVWGSLPSHEQEELQQLFAVSR	24	TGME49_258970-t26_1-p1	hypothetical protein	RH_rep3	3	899.133	-0.5078	7.581e-23	1	161.68	28671000
885	AAIYIGPDR	9	TGME49_309210-t26_1-p1	peroxiredoxin 6, putative	RH_rep1	2	488.267	-0.49087	0.0085848	1	88.136	531580000
886	AAIYIGPDR	9	TGME49_309210-t26_1-p1	peroxiredoxin 6, putative	RH_rep2	2	488.267	-0.42155	0.0064425	1	93.178	618920000
887	AAIYIGPDR	9	TGME49_309210-t26_1-p1	peroxiredoxin 6, putative	RH_rep3	2	488.267	-0.066024	0.011548	1	81.163	783670000
888	AAIYIGPDR	9	TGME49_309210-t26_1-p1	peroxiredoxin 6, putative	RH_rep1	2	488.267	0.58218	0.022809	1	76.17	130950000
889	AAIYIGPDR	9	TGME49_309210-t26_1-p1	peroxiredoxin 6, putative	RH_rep3	2	488.267	0.49991	0.037389	1	72.042	91187000
890	AAIYIGPDR	9	TGME49_309210-t26_1-p1	peroxiredoxin 6, putative	RH_rep2	2	488.267	1.0642	NaN	0		81653000
891	AAIYIGPDR	9	TGME49_309210-t26_1-p1	peroxiredoxin 6, putative	RH_rep1	2	488.267	1.2852	NaN	0		4096600
892	AAIYIGPDR	9	TGME49_309210-t26_1-p1	peroxiredoxin 6, putative	RH_rep2	2	488.267	0.46331	NaN	0		5472400
893	AAIYIGPDR	9	TGME49_309210-t26_1-p1	peroxiredoxin 6, putative	RH_rep3	2	488.267	0.23598	NaN	0		6070500
894	AAIYIGPDRR	10	TGME49_309210-t26_1-p1	peroxiredoxin 6, putative	RH_rep3	3	377.88		0.0013154	1	93.667	0
895	AAKPEILITHLDAWLQER	18	TGME49_315080-t26_1-p1	hypothetical protein	RH_rep1	3	702.057	0.57562	0.10478	1	42.068	9443600
896	AALAANAAAAAEAVAAEVAAAQGADDEGPER	31	TGME49_233120-t26_1-p1	AP2 domain transcription factor AP2VIII-2	RH_rep2	3	941.457	0.41368	2.5015e-28	1	160.57	17810000
897	AALAANAAAAAEAVAAEVAAAQGADDEGPER	31	TGME49_233120-t26_1-p1	AP2 domain transcription factor AP2VIII-2	RH_rep3	3	941.457	0.015223	4.0391e-28	1	154.1	19780000
898	AALAANAAAAAEAVAAEVAAAQGADDEGPER	31	TGME49_233120-t26_1-p1	AP2 domain transcription factor AP2VIII-2	RH_rep1	3	941.457	-1.0415	NaN	0		17556000
899	AALACFQR	8	TGME49_311030-t26_1-p1	hypothetical protein	RH_rep1	2	468.74	-0.46698	0.00088727	1	146.94	9100000
900	AALACFQR	8	TGME49_311030-t26_1-p1	hypothetical protein	RH_rep2	2	468.74	-0.48295	0.00090545	1	146.21	5918700
901	AALACFQR	8	TGME49_311030-t26_1-p1	hypothetical protein	RH_rep3	2	468.74	-0.84204	0.00088727	1	146.94	11227000
902	AALAGCSPR	9	TGME49_293480-t26_1-p1	MoeA N-terminal region (domain I and II) domain-containing protein	RH_rep1	2	451.729	-0.08355	0.070925	1	62.546	3858200
903	AALAGCSPR	9	TGME49_293480-t26_1-p1	MoeA N-terminal region (domain I and II) domain-containing protein	RH_rep2	2	451.729	-0.35806	NaN	0		2710700
904	AALAGCSPR	9	TGME49_293480-t26_1-p1	MoeA N-terminal region (domain I and II) domain-containing protein	RH_rep3	2	451.729	-0.52438	NaN	0		3596000
905	AALAGCSPR	9	TGME49_293480-t26_1-p1	MoeA N-terminal region (domain I and II) domain-containing protein	RH_rep1	2	451.729	1.3099	NaN	0		1909800
906	AALAGPYR	8	TGME49_226910-t26_1-p1	Amylo-alpha-1,6-glucosidase	RH_rep1	2	409.73	-0.29621	0.00090545	1	146.21	18476000
907	AALAGPYR	8	TGME49_226910-t26_1-p1	Amylo-alpha-1,6-glucosidase	RH_rep2	2	409.73	-0.20182	0.00088727	1	146.94	24391000
908	AALAGPYR	8	TGME49_226910-t26_1-p1	Amylo-alpha-1,6-glucosidase	RH_rep3	2	409.73	0.16954	0.00090545	1	146.21	19124000
909	AALAHADPGSAQVAR	15	TGME49_248870-t26_1-p1	SNARE associated Golgi protein	RH_rep1	2	717.876		0.046794	1	54.951	0
910	AALAHADPGSAQVAR	15	TGME49_248870-t26_1-p1	SNARE associated Golgi protein	RH_rep2	3	478.92	-0.4787	2.6524e-12	1	158.02	10075000
911	AALAHADPGSAQVAR	15	TGME49_248870-t26_1-p1	SNARE associated Golgi protein	RH_rep3	2	717.876	-0.29914	0.00010133	1	100.11	3977100
912	AALAHADPGSAQVAR	15	TGME49_248870-t26_1-p1	SNARE associated Golgi protein	RH_rep1	2	717.876	-0.33128	NaN	0		6952700
913	AALAHADPGSAQVAR	15	TGME49_248870-t26_1-p1	SNARE associated Golgi protein	RH_rep2	2	717.876	0.377	NaN	0		5383100
914	AALAHADPGSAQVAR	15	TGME49_248870-t26_1-p1	SNARE associated Golgi protein	RH_rep1	3	478.92	1.1384	NaN	0		9435000
915	AALAHADPGSAQVAR	15	TGME49_248870-t26_1-p1	SNARE associated Golgi protein	RH_rep2	2	717.876	0.38971	NaN	0		4054300
916	AALAHADPGSAQVAR	15	TGME49_248870-t26_1-p1	SNARE associated Golgi protein	RH_rep3	3	478.92	0.35448	NaN	0		6888800
917	AALALIER	8	TGME49_264090-t26_1-p1	hypothetical protein	RH_rep1	2	428.766	-0.15455	0.10438	1	70.332	5959500
918	AALASEAAGQNVLLVIDGVDAHAAAAAQLK	30	TGME49_236140-t26_1-p1	hypothetical protein	RH_rep1	3	953.517	0.42446	6.9065e-06	1	59.893	35801000
919	AALASEAAGQNVLLVIDGVDAHAAAAAQLK	30	TGME49_236140-t26_1-p1	hypothetical protein	RH_rep2	3	953.517	0.0054334	1.6517e-06	1	74.516	24697000
920	AALASEAAGQNVLLVIDGVDAHAAAAAQLK	30	TGME49_236140-t26_1-p1	hypothetical protein	RH_rep3	3	953.517	0.42898	7.0233e-11	1	99.219	13169000
921	AALASETSWQCR	12	TGME49_232380-t26_1-p1	WD domain, G-beta repeat-containing protein	RH_rep1	2	690.322	0.33674	3.6416e-06	1	141.08	9590700
922	AALASETSWQCR	12	TGME49_232380-t26_1-p1	WD domain, G-beta repeat-containing protein	RH_rep2	2	690.322	0.71581	4.4267e-08	1	159.09	14274000
923	AALASETSWQCR	12	TGME49_232380-t26_1-p1	WD domain, G-beta repeat-containing protein	RH_rep3	2	690.322	0.0023059	2.5206e-09	1	172.61	13135000
924	AALASTVAQSR	11	TGME49_206510-t26_1-p1	toxolysin TLN4	RH_rep1	2	537.799	-0.0098168	1.4034e-05	1	138.76	77351000
925	AALASTVAQSR	11	TGME49_206510-t26_1-p1	toxolysin TLN4	RH_rep2	2	537.799	-0.13421	1.061e-05	1	141.08	113560000
926	AALASTVAQSR	11	TGME49_206510-t26_1-p1	toxolysin TLN4	RH_rep3	2	537.799	-0.073434	9.6648e-07	1	147.62	80256000
927	AALATGVDWDELGR	14	TGME49_214090-t26_1-p1	signal peptidase	RH_rep1	2	737.37	0.97881	8.3063e-17	1	199.8	28401000
928	AALATGVDWDELGR	14	TGME49_214090-t26_1-p1	signal peptidase	RH_rep2	2	737.37	0.99587	1.4597e-10	1	159.66	46684000
929	AALATGVDWDELGR	14	TGME49_214090-t26_1-p1	signal peptidase	RH_rep3	2	737.37	0.76216	8.3063e-17	1	199.8	34446000
930	AALAVELER	9	TGME49_250820-t26_1-p1	hypothetical protein	RH_rep1	2	486.28	0.20143	0.00027182	1	138.98	20378000
931	AALAVELER	9	TGME49_250820-t26_1-p1	hypothetical protein	RH_rep2	2	486.28	0.080234	0.00031602	1	135.71	25896000
932	AALAVELER	9	TGME49_250820-t26_1-p1	hypothetical protein	RH_rep3	2	486.28	0.25615	0.00072826	1	122.28	17926000
933	AALAVELER	9	TGME49_250820-t26_1-p1	hypothetical protein	RH_rep1	2	486.28	0.017319	NaN	0		4070000
934	AALCMLEGPLSFFGPCELYDEDR	23	TGME49_222400-t26_1-p1	hypothetical protein	RH_rep3	2	1345.6	-2.244	0.048417	1	38.267	2959200
935	AALCMLEGPLSFFGPCELYDEDR	23	TGME49_222400-t26_1-p1	hypothetical protein	RH_rep1	2	1345.6	-0.0026092	NaN	0		2713900
936	AALCMLEGPLSFFGPCELYDEDR	23	TGME49_222400-t26_1-p1	hypothetical protein	RH_rep2	2	1345.6	-0.20211	NaN	0		3563200
937	AALDHSYR	8	TGME49_228200-t26_1-p1	vacuolar (h+)-atpase g subunit protein	RH_rep1	2	466.733		0.0038905	1	110.03	0
938	AALDHSYR	8	TGME49_228200-t26_1-p1	vacuolar (h+)-atpase g subunit protein	RH_rep2	2	466.733		0.0083875	1	102.51	0
939	AALDHSYR	8	TGME49_228200-t26_1-p1	vacuolar (h+)-atpase g subunit protein	RH_rep3	2	466.733		0.0010875	1	129.65	0
940	AALDVFK	7	TGME49_262100-t26_1-p1	tetratricopeptide repeat-containing protein	RH_rep1	2	382.221	0.63857	0.12138	1	68.915	9153800
941	AALDVFK	7	TGME49_262100-t26_1-p1	tetratricopeptide repeat-containing protein	RH_rep3	2	382.221	0.56068	0.038382	1	88.029	9116700
942	AALDVFK	7	TGME49_262100-t26_1-p1	tetratricopeptide repeat-containing protein	RH_rep2	2	382.221	0.37272	NaN	0		5138700
943	AALDVFK	7	TGME49_262100-t26_1-p1	tetratricopeptide repeat-containing protein	RH_rep1	2	382.221	0.23823	NaN	0		2399400
944	AALDVFK	7	TGME49_262100-t26_1-p1	tetratricopeptide repeat-containing protein	RH_rep2	2	382.221	0.1668	NaN	0		1143100
945	AALEAAAEYADLTTAAQLVTEEAEQESAK	29	TGME49_269190-t26_1-p1	glyceraldehyde-3-phosphate dehydrogenase GAPDH2	RH_rep1	3	998.819	0.69465	5.9679e-10	1	84.878	8030400
946	AALEAAAEYADLTTAAQLVTEEAEQESAK	29	TGME49_269190-t26_1-p1	glyceraldehyde-3-phosphate dehydrogenase GAPDH2	RH_rep3	3	998.819	0.79164	NaN	0		3684500
947	AALEAAAEYADLTTAAQLVTEEAEQESAK	29	TGME49_269190-t26_1-p1	glyceraldehyde-3-phosphate dehydrogenase GAPDH2	RH_rep2	3	998.819	1.9172	NaN	0		12933000
948	AALEAAAEYADLTTAAQLVTEEAEQESAK	29	TGME49_269190-t26_1-p1	glyceraldehyde-3-phosphate dehydrogenase GAPDH2	RH_rep3	3	998.819	1.1512	NaN	0		10644000
949	AALEAALEQK	10	TGME49_233190-t26_1-p1	SKIP/SNW domain-containing protein	RH_rep1	2	522.29	0.33235	0.0001601	1	125.66	7495100
950	AALEAIYMTK	10	TGME49_304640-t26_1-p1	hypothetical protein	RH_rep1	2	555.797	-0.8446	0.00066005	1	114.89	6787000
951	AALEAIYMTK	10	TGME49_304640-t26_1-p1	hypothetical protein	RH_rep2	2	555.797	-1.0276	0.00087923	1	110.39	5158700
952	AALEAIYMTK	10	TGME49_304640-t26_1-p1	hypothetical protein	RH_rep3	2	555.797	-0.84418	NaN	0		3508200
953	AALECSPEINPAR	13	TGME49_265370-t26_1-p1	hypothetical protein	RH_rep1	2	714.351	-0.21536	9.9362e-08	1	146.36	36317000
954	AALECSPEINPAR	13	TGME49_265370-t26_1-p1	hypothetical protein	RH_rep2	2	714.351	-0.23628	5.5837e-07	2	138.24	42255000
955	AALECSPEINPAR	13	TGME49_265370-t26_1-p1	hypothetical protein	RH_rep3	2	714.351	-0.2303	6.6921e-07	1	136.27	46463000
956	AALECSPEINPAR	13	TGME49_265370-t26_1-p1	hypothetical protein	RH_rep1	2	714.351	-0.18438	1.061e-06	1	129.34	44432000
957	AALECSPEINPAR	13	TGME49_265370-t26_1-p1	hypothetical protein	RH_rep2	2	714.351	-0.61358	2.833e-16	1	196.38	59298000
958	AALECSPEINPAR	13	TGME49_265370-t26_1-p1	hypothetical protein	RH_rep3	2	714.351	-1.0779	4.462e-10	1	158.42	36551000
959	AALEDGQQGGAPGAAVTPLLGVR	23	TGME49_293670-t26_1-p1	transcription elongation factor A TFIIS	RH_rep1	2	1074.57	0.074574	1.2544e-18	1	163.68	17412000
960	AALEDGQQGGAPGAAVTPLLGVR	23	TGME49_293670-t26_1-p1	transcription elongation factor A TFIIS	RH_rep2	2	1074.57	0.19891	1.1122e-13	1	125.77	17222000
961	AALEDGQQGGAPGAAVTPLLGVR	23	TGME49_293670-t26_1-p1	transcription elongation factor A TFIIS	RH_rep2	3	716.718	-0.23407	4.6583e-06	1	77.4	23971000
962	AALEDGQQGGAPGAAVTPLLGVR	23	TGME49_293670-t26_1-p1	transcription elongation factor A TFIIS	RH_rep3	2	1074.57	0.69156	2.6676e-24	1	172.69	23621000
963	AALEDGQQGGAPGAAVTPLLGVR	23	TGME49_293670-t26_1-p1	transcription elongation factor A TFIIS	RH_rep3	3	716.718	-0.18912	1.2283e-08	1	99.901	23394000
964	AALEDGQQGGAPGAAVTPLLGVR	23	TGME49_293670-t26_1-p1	transcription elongation factor A TFIIS	RH_rep1	3	716.718	-0.24481	NaN	0		23851000
965	AALEDLEGYKK	11	TGME49_255190-t26_1-p1	myosin C	RH_rep1	2	618.827	-0.66099	0.00098781	1	114.86	17483000
966	AALEDLEGYKK	11	TGME49_255190-t26_1-p1	myosin C	RH_rep1	3	412.887	0.5862	0.00048611	1	99.283	33084000
967	AALEDLEGYKK	11	TGME49_255190-t26_1-p1	myosin C	RH_rep2	2	618.827	-0.34985	9.2631e-05	1	131.83	18798000
968	AALEDLEGYKK	11	TGME49_255190-t26_1-p1	myosin C	RH_rep2	3	412.887	0.25505	0.000172	1	110.39	21237000
969	AALEDLEGYKK	11	TGME49_255190-t26_1-p1	myosin C	RH_rep3	2	618.827	-0.34243	8.0994e-05	1	133.89	21424000
970	AALEDLEGYKK	11	TGME49_255190-t26_1-p1	myosin C	RH_rep3	3	412.887	0.57395	0.0013434	1	88.596	19574000
971	AALEDLEGYKK	11	TGME49_255190-t26_1-p1	myosin C	RH_rep3	2	618.827	0.054781	NaN	0		3449900
972	AALEETGRPWQLNPGDGAFYGPK	23	TGME49_300260-t26_1-p1	threonyl-tRNA synthetase family protein	RH_rep1	3	825.408	0.13988	8.8039e-15	1	144.5	360480000
973	AALEETGRPWQLNPGDGAFYGPK	23	TGME49_300260-t26_1-p1	threonyl-tRNA synthetase family protein	RH_rep1	2	1237.61	0.13483	1.5884e-06	1	80.412	47341000
974	AALEETGRPWQLNPGDGAFYGPK	23	TGME49_300260-t26_1-p1	threonyl-tRNA synthetase family protein	RH_rep2	3	825.408	-0.06559	1.5934e-11	1	120.32	323210000
975	AALEETGRPWQLNPGDGAFYGPK	23	TGME49_300260-t26_1-p1	threonyl-tRNA synthetase family protein	RH_rep2	2	1237.61	-0.63176	0.041186	1	53.304	43657000
976	AALEETGRPWQLNPGDGAFYGPK	23	TGME49_300260-t26_1-p1	threonyl-tRNA synthetase family protein	RH_rep3	3	825.408	-0.10651	3.7655e-14	1	132.72	242440000
977	AALEETGRPWQLNPGDGAFYGPK	23	TGME49_300260-t26_1-p1	threonyl-tRNA synthetase family protein	RH_rep3	2	1237.61	-0.69604	1.3028e-11	1	124.76	22962000
978	AALEETGRPWQLNPGDGAFYGPK	23	TGME49_300260-t26_1-p1	threonyl-tRNA synthetase family protein	RH_rep2	3	825.408	0.59714	NaN	0		5039100
979	AALEFTGLGVGAPEAAAAAPTAVAAPR	27	TGME49_212130-t26_1-p1	phospholipase, patatin family protein	RH_rep1	3	817.439	-0.86966	0.0050533	1	49.412	25405000
980	AALEFTGLGVGAPEAAAAAPTAVAAPR	27	TGME49_212130-t26_1-p1	phospholipase, patatin family protein	RH_rep2	3	817.439	0.8457	1.229e-05	1	57.924	17232000
981	AALEFTGLGVGAPEAAAAAPTAVAAPR	27	TGME49_212130-t26_1-p1	phospholipase, patatin family protein	RH_rep3	3	817.439	1.1592	0.011267	1	41.147	34835000
982	AALELSR	7	TGME49_224200-t26_1-p1	tRNA pseudouridine synthase	RH_rep1	2	380.222	-0.15099	0.016216	1	100.75	4407100
983	AALELSR	7	TGME49_224200-t26_1-p1	tRNA pseudouridine synthase	RH_rep1	2	380.222	1.1952	NaN	0		4438900
984	AALELSR	7	TGME49_224200-t26_1-p1	tRNA pseudouridine synthase	RH_rep3	2	380.222	1.1145	NaN	0		3499600
985	AALELSR	7	TGME49_224200-t26_1-p1	tRNA pseudouridine synthase	RH_rep2	2	380.222	-0.083027	NaN	0		3578400
986	AALELSR	7	TGME49_224200-t26_1-p1	tRNA pseudouridine synthase	RH_rep3	2	380.222	-0.22229	NaN	0		4008800
987	AALEQPLAR	9	TGME49_201180-t26_1-p1	hypothetical protein	RH_rep1	2	484.78	0.018186	0.0094349	1	86.136	3450100
988	AALEQPLAR	9	TGME49_201180-t26_1-p1	hypothetical protein	RH_rep2	2	484.78		0.0018117	1	107.69	0
989	AALESGADMLK	11	TGME49_270650-t26_1-p1	deoxyribose-phosphate aldolase	RH_rep1	2	553.282	-0.95064	0.0034727	1	84.479	14724000
990	AALESGADMLK	11	TGME49_270650-t26_1-p1	deoxyribose-phosphate aldolase	RH_rep2	2	553.282	-0.70273	0.00046493	1	105.46	12590000
991	AALESGADMLK	11	TGME49_270650-t26_1-p1	deoxyribose-phosphate aldolase	RH_rep3	2	553.282	-0.85351	0.0025863	1	89.805	11130000
992	AALETGYVPGGGVTYLALSTDEFYNK	26	TGME49_240600-t26_1-p1	chaperonin cpn60, putative	RH_rep1	2	1368.67	-0.010889	0.0043864	1	53.998	27919000
993	AALETGYVPGGGVTYLALSTDEFYNK	26	TGME49_240600-t26_1-p1	chaperonin cpn60, putative	RH_rep1	3	912.785	0.23923	0.0038382	1	51.475	36048000
994	AALETGYVPGGGVTYLALSTDEFYNK	26	TGME49_240600-t26_1-p1	chaperonin cpn60, putative	RH_rep2	3	912.785	0.6974	0.0028591	1	52.666	60629000
995	AALETGYVPGGGVTYLALSTDEFYNK	26	TGME49_240600-t26_1-p1	chaperonin cpn60, putative	RH_rep2	2	1368.67	-0.37164	3.7489e-05	1	63.559	33269000
996	AALETGYVPGGGVTYLALSTDEFYNK	26	TGME49_240600-t26_1-p1	chaperonin cpn60, putative	RH_rep3	2	1368.67	-0.76298	0.0022319	1	55.051	37537000
997	AALETGYVPGGGVTYLALSTDEFYNK	26	TGME49_240600-t26_1-p1	chaperonin cpn60, putative	RH_rep3	3	912.785	0.16718	1.8952e-05	1	59.55	50163000
998	AALEVFK	7	TGME49_231480-t26_1-p1	GCN1, putative	RH_rep1	2	389.229	-0.13309	0.053907	1	79.116	21650000
999	AALEVFK	7	TGME49_231480-t26_1-p1	GCN1, putative	RH_rep2	2	389.229	0.16741	0.12138	1	68.915	12618000
1000	AALEVFK	7	TGME49_231480-t26_1-p1	GCN1, putative	RH_rep3	2	389.229	0.22627	0.12138	1	68.915	18497000
1001	AALFAEISGDSEPSR	15	TGME49_280540-t26_1-p1	HEAT repeat-containing protein	RH_rep1	2	775.378	2.718	0.00070661	1	79.337	5220100
1002	AALFAEISGDSEPSR	15	TGME49_280540-t26_1-p1	HEAT repeat-containing protein	RH_rep2	2	775.378	0.72793	NaN	0		10686000
1003	AALFAEISGDSEPSR	15	TGME49_280540-t26_1-p1	HEAT repeat-containing protein	RH_rep3	2	775.378	2.8727	NaN	0		6998200
1004	AALHPEASVPLHDYFSYR	18	TGME49_207720-t26_1-p1	hypothetical protein	RH_rep1	4	519.01	-1.8943	0.071942	1	29.603	17005000
1005	AALHPEASVPLHDYFSYR	18	TGME49_207720-t26_1-p1	hypothetical protein	RH_rep2	3	691.678	1.5519	4.3041e-07	1	104.88	18605000
1006	AALHPEASVPLHDYFSYR	18	TGME49_207720-t26_1-p1	hypothetical protein	RH_rep3	3	691.678	1.6168	4.5167e-07	1	103.88	14945000
1007	AALHPEASVPLHDYFSYR	18	TGME49_207720-t26_1-p1	hypothetical protein	RH_rep2	4	519.01	-1.8598	NaN	0		13431000
1008	AALIEAAQASLVDPQEFR	18	TGME49_209010-t26_1-p1	elongation factor TS protein	RH_rep3	2	965.007	-0.28484	6.5122e-07	1	112.82	8657500
1009	AALIEAAQASLVDPQEFR	18	TGME49_209010-t26_1-p1	elongation factor TS protein	RH_rep2	2	965.007	1.2726	NaN	0		7552300
1010	AALLADLAQGR	11	TGME49_263450-t26_1-p1	hypothetical protein	RH_rep1	2	549.817	1.0607	2.0224e-05	1	134.57	6615000
1011	AALLADLAQGR	11	TGME49_263450-t26_1-p1	hypothetical protein	RH_rep2	2	549.817	1.1017	0.00039396	1	108.7	10186000
1012	AALLADLAQGR	11	TGME49_263450-t26_1-p1	hypothetical protein	RH_rep3	2	549.817	0.98777	6.2927e-05	1	123.79	7568800
1013	AALLDALALNDSLLR	15	TGME49_264830-t26_1-p1	hypothetical protein	RH_rep1	2	784.954	0.2648	1.0363e-17	1	185.32	58945000
1014	AALLDALALNDSLLR	15	TGME49_264830-t26_1-p1	hypothetical protein	RH_rep1	3	523.638	0.09966	4.579e-12	1	148.52	7156500
1015	AALLDALALNDSLLR	15	TGME49_264830-t26_1-p1	hypothetical protein	RH_rep2	2	784.954	0.21547	8.4275e-23	1	206.66	74707000
1016	AALLDALALNDSLLR	15	TGME49_264830-t26_1-p1	hypothetical protein	RH_rep2	3	523.638	0.32912	1.8484e-08	1	140.31	8931900
1017	AALLDALALNDSLLR	15	TGME49_264830-t26_1-p1	hypothetical protein	RH_rep3	2	784.954	-0.15706	1.4362e-22	1	199.31	104030000
1018	AALLDALALNDSLLR	15	TGME49_264830-t26_1-p1	hypothetical protein	RH_rep3	3	523.638	-0.34359	NaN	0		11382000
1019	AALLDDFDEIVGR	13	TGME49_222860-t26_1-p1	eukaryotic translation initiation factor, putative	RH_rep1	2	717.367	0.043927	6.5546e-10	1	152.47	493350000
1020	AALLDDFDEIVGR	13	TGME49_222860-t26_1-p1	eukaryotic translation initiation factor, putative	RH_rep2	2	717.367	-0.057349	3.0669e-10	1	162.38	712480000
1021	AALLDDFDEIVGR	13	TGME49_222860-t26_1-p1	eukaryotic translation initiation factor, putative	RH_rep2	3	478.581		3.4266e-11	1	157.03	0
1022	AALLDDFDEIVGR	13	TGME49_222860-t26_1-p1	eukaryotic translation initiation factor, putative	RH_rep3	2	717.367	0.092802	1.1505e-10	1	167.83	790090000
1023	AALLDEILR	9	TGME49_214080-t26_1-p1	toxofilin	RH_rep1	2	507.303	-0.46893	4.8809e-05	1	180.44	762270000
1024	AALLDEILR	9	TGME49_214080-t26_1-p1	toxofilin	RH_rep2	2	507.303	-0.15435	7.0536e-05	1	173.48	824800000
1025	AALLDEILR	9	TGME49_214080-t26_1-p1	toxofilin	RH_rep3	2	507.303	-0.36631	4.8809e-05	1	180.44	876100000
1026	AALLLGEVLQR	11	TGME49_222230-t26_1-p1	hypothetical protein	RH_rep1	2	591.864	-0.35671	0.0011793	1	98.257	6236900
1027	AALLLGEVLQR	11	TGME49_222230-t26_1-p1	hypothetical protein	RH_rep2	2	591.864	-0.19291	0.10131	1	51.286	5889600
1028	AALLLGEVLQR	11	TGME49_222230-t26_1-p1	hypothetical protein	RH_rep3	2	591.864	-0.15012	0.0025454	1	90.05	6855100
1029	AALLLGEVLQR	11	TGME49_222230-t26_1-p1	hypothetical protein	RH_rep2	2	591.864	1.3047	NaN	0		2540000
1030	AALLLGEVLQR	11	TGME49_222230-t26_1-p1	hypothetical protein	RH_rep3	2	591.864	-0.15828	NaN	0		3856300
1031	AALLVAPQSLSHYEEINASTPDTTLR	26	TGME49_273560-t26_1-p1	kinesin heavy chain, putative	RH_rep1	3	933.15	0.2509	3.286e-19	1	147.26	60864000
1032	AALLVAPQSLSHYEEINASTPDTTLR	26	TGME49_273560-t26_1-p1	kinesin heavy chain, putative	RH_rep2	3	933.15	0.17416	1.8738e-12	1	108.77	67857000
1033	AALLVAPQSLSHYEEINASTPDTTLR	26	TGME49_273560-t26_1-p1	kinesin heavy chain, putative	RH_rep3	3	933.15	0.21341	4.13e-13	1	121.5	53755000
1034	AALNDFR	7	TGME49_294350-t26_1-p1	DEAD/DEAH box helicase domain-containing protein	RH_rep2	2	403.711	0.26441	0.0096885	1	111.73	29017000
1035	AALNDFR	7	TGME49_294350-t26_1-p1	DEAD/DEAH box helicase domain-containing protein	RH_rep3	2	403.711	0.31753	0.012436	1	105.39	31526000
1036	AALNDFR	7	TGME49_294350-t26_1-p1	DEAD/DEAH box helicase domain-containing protein	RH_rep3	2	403.711	-1.5091	NaN	0		5080100
1037	AALNEGLSVILCIGETLEER	20	TGME49_233500-t26_1-p1	triose-phosphate isomerase TPI-II	RH_rep1	3	729.716	-0.21899	6.04e-13	1	128.72	26604000
1038	AALNEGLSVILCIGETLEER	20	TGME49_233500-t26_1-p1	triose-phosphate isomerase TPI-II	RH_rep2	3	729.716	-0.18643	3.0452e-10	1	116.73	15004000
1039	AALNEGLSVILCIGETLEER	20	TGME49_233500-t26_1-p1	triose-phosphate isomerase TPI-II	RH_rep3	3	729.716	-0.058093	NaN	0		6983200
1040	AALNEGLSVILCIGETLEER	20	TGME49_233500-t26_1-p1	triose-phosphate isomerase TPI-II	RH_rep1	3	729.716	1.3601	NaN	0		4356800
1041	AALNEGLSVILCIGETLEER	20	TGME49_233500-t26_1-p1	triose-phosphate isomerase TPI-II	RH_rep2	3	729.716	0.72459	NaN	0		1453300
1042	AALNFDMSR	9	TGME49_272340-t26_1-p1	hypothetical protein	RH_rep3	2	512.748		1.8893e-05	1	153.24	0
1043	AALNPTSYVLASQELSELR	19	TGME49_289550-t26_1-p1	WD domain, G-beta repeat-containing protein	RH_rep1	2	1031.54	1.0856	1.0422e-06	1	101.61	15688000
1044	AALNPTSYVLASQELSELR	19	TGME49_289550-t26_1-p1	WD domain, G-beta repeat-containing protein	RH_rep2	2	1031.54	0.45663	8.4592e-10	1	128.79	21772000
1045	AALNPTSYVLASQELSELR	19	TGME49_289550-t26_1-p1	WD domain, G-beta repeat-containing protein	RH_rep3	2	1031.54	0.51281	5.1143e-10	1	136.43	30920000
1046	AALNPTSYVLASQELSELR	19	TGME49_289550-t26_1-p1	WD domain, G-beta repeat-containing protein	RH_rep1	2	1031.54	0.96188	NaN	0		5071900
1047	AALNPTSYVLASQELSELR	19	TGME49_289550-t26_1-p1	WD domain, G-beta repeat-containing protein	RH_rep2	2	1031.54	-0.43159	NaN	0		5739300
1048	AALPAGGTPVTLETFTAWK	19	TGME49_236840-t26_1-p1	zinc finger (C-x8-C-x5-C-x3-H)-2, putative	RH_rep1	2	966.017	-1.3197	0.030071	1	50.87	69150000
1049	AALPAGGTPVTLETFTAWK	19	TGME49_236840-t26_1-p1	zinc finger (C-x8-C-x5-C-x3-H)-2, putative	RH_rep1	3	644.347	-0.27212	0.1357	1	23.293	14080000
1050	AALPAGGTPVTLETFTAWK	19	TGME49_236840-t26_1-p1	zinc finger (C-x8-C-x5-C-x3-H)-2, putative	RH_rep3	2	966.017	-2.1676	1.7349e-05	1	85.087	31198000
1051	AALPAGGTPVTLETFTAWK	19	TGME49_236840-t26_1-p1	zinc finger (C-x8-C-x5-C-x3-H)-2, putative	RH_rep1	2	966.017	-2.5455	NaN	0		2703300
1052	AALPAGGTPVTLETFTAWK	19	TGME49_236840-t26_1-p1	zinc finger (C-x8-C-x5-C-x3-H)-2, putative	RH_rep2	2	966.017	-2.6402	NaN	0		38032000
1053	AALPAGGTPVTLETFTAWK	19	TGME49_236840-t26_1-p1	zinc finger (C-x8-C-x5-C-x3-H)-2, putative	RH_rep3	3	644.347	-1.0565	NaN	0		6637600
1054	AALPCTQQSADEIASSSAAK	20	TGME49_269770-t26_1-p1	WD domain, G-beta repeat-containing protein	RH_rep1	2	1003.48	1.7618	1.3018e-12	1	131.31	15394000
1055	AALPCTQQSADEIASSSAAK	20	TGME49_269770-t26_1-p1	WD domain, G-beta repeat-containing protein	RH_rep2	2	1003.48	0.87676	1.097e-12	1	133.95	20773000
1056	AALPCTQQSADEIASSSAAK	20	TGME49_269770-t26_1-p1	WD domain, G-beta repeat-containing protein	RH_rep3	2	1003.48	1.7031	5.3701e-17	1	150.7	15521000
1057	AALPSSPAPAPEETVANSLLSHR	23	TGME49_211390-t26_1-p1	hypothetical protein	RH_rep3	3	786.408	-0.3844	3.633e-11	1	111.38	23392000
1058	AALPSSPAPAPEETVANSLLSHR	23	TGME49_211390-t26_1-p1	hypothetical protein	RH_rep1	3	786.408	-2.2736	NaN	0		12240000
1059	AALPSSPAPAPEETVANSLLSHR	23	TGME49_211390-t26_1-p1	hypothetical protein	RH_rep2	3	786.408	-0.10555	NaN	0		19316000
1060	AALPSSSADLR	11	TGME49_269290-t26_1-p1	hypothetical protein	RH_rep1	2	544.291	-1.5388	0.087293	1	49.632	10958000
1061	AALPSSSADLR	11	TGME49_269290-t26_1-p1	hypothetical protein	RH_rep3	2	544.291	-1.8929	0.10131	1	51.286	16226000
1062	AALPSSSADLR	11	TGME49_269290-t26_1-p1	hypothetical protein	RH_rep2	2	544.291	-1.9914	NaN	0		10138000
1063	AALPVLYQNVADDTK	15	TGME49_260990-t26_1-p1	hypothetical protein	RH_rep1	2	809.428	-0.082732	3.3454e-05	1	107.35	11100000
1064	AALPVLYQNVADDTK	15	TGME49_260990-t26_1-p1	hypothetical protein	RH_rep2	2	809.428	-0.54153	7.4931e-06	1	121.18	6316500
1065	AALPVLYQNVADDTK	15	TGME49_260990-t26_1-p1	hypothetical protein	RH_rep3	2	809.428	-0.61663	0.00016885	1	97.797	9505300
1066	AALQAQDVEQLVTK	14	TGME49_273840-t26_1-p1	brix domain-containing protein	RH_rep1	2	757.415	0.46966	5.822e-05	1	108.23	27585000
1067	AALQAQDVEQLVTK	14	TGME49_273840-t26_1-p1	brix domain-containing protein	RH_rep2	2	757.415	0.58012	8.1159e-08	1	144.8	35520000
1068	AALQAQDVEQLVTK	14	TGME49_273840-t26_1-p1	brix domain-containing protein	RH_rep3	2	757.415	0.5569	NaN	0		20676000
1069	AALQETVTQQK	11	TGME49_306430-t26_1-p1	hypothetical protein	RH_rep3	2	608.83	0.82521	1.564e-07	1	157.78	6841300
1070	AALQETVTQQK	11	TGME49_306430-t26_1-p1	hypothetical protein	RH_rep1	2	608.83	0.81087	NaN	0		5069900
1071	AALQETVTQQK	11	TGME49_306430-t26_1-p1	hypothetical protein	RH_rep2	2	608.83	0.63091	NaN	0		2972600
1072	AALQGNPAALR	11	TGME49_313690-t26_1-p1	Sel1 repeat-containing protein	RH_rep1	2	541.309	0.15405	0.0030701	1	86.898	3979800
1073	AALQGNPAALR	11	TGME49_313690-t26_1-p1	Sel1 repeat-containing protein	RH_rep2	2	541.309	-0.17426	0.00041389	1	107.79	6206100
1074	AALQGNPAALR	11	TGME49_313690-t26_1-p1	Sel1 repeat-containing protein	RH_rep3	2	541.309	0.094662	0.0033604	1	85.154	7476500
1075	AALQLASGR	9	TGME49_275802-t26_1-p1	SRP72 RNA-binding domain-containing protein	RH_rep1	2	443.759	0.54445	0.027816	1	80.688	51022000
1076	AALQLASGR	9	TGME49_275802-t26_1-p1	SRP72 RNA-binding domain-containing protein	RH_rep2	2	443.759	0.68955	0.00028152	1	138.26	50319000
1077	AALQLASGR	9	TGME49_275802-t26_1-p1	SRP72 RNA-binding domain-containing protein	RH_rep3	2	443.759	0.54611	0.0099461	1	102.62	52956000
1078	AALQMADSVVVLR	13	TGME49_209190-t26_1-p1	ABC transporter transmembrane region domain-containing protein	RH_rep1	2	686.884	0.73366	1.1048e-06	1	128.57	13950000
1079	AALQMADSVVVLR	13	TGME49_209190-t26_1-p1	ABC transporter transmembrane region domain-containing protein	RH_rep2	2	686.884	-0.27065	2.6497e-05	1	120.53	13101000
1080	AALQMADSVVVLR	13	TGME49_209190-t26_1-p1	ABC transporter transmembrane region domain-containing protein	RH_rep3	2	686.884	0.27097	0.0001232	1	102.97	11598000
1081	AALQTGQR	8	TGME49_232370-t26_1-p1	CW-type Zinc Finger protein	RH_rep1	2	422.735		0.00085723	1	133.6	0
1082	AALQTGQR	8	TGME49_232370-t26_1-p1	CW-type Zinc Finger protein	RH_rep2	2	422.735	0.14662	0.0012276	1	133.12	8479100
1083	AALQTGQR	8	TGME49_232370-t26_1-p1	CW-type Zinc Finger protein	RH_rep3	2	422.735	0.0041935	0.0011624	1	135.77	8479500
1084	AALSAEEVAALQK	13	TGME49_213310-t26_1-p1	hypothetical protein	RH_rep1	2	650.859	-0.45723	0.08102	1	51.135	7320700
1085	AALSAEEVAALQK	13	TGME49_213310-t26_1-p1	hypothetical protein	RH_rep2	2	650.859	-0.75415	NaN	0		7858300
1086	AALSAEEVAALQK	13	TGME49_213310-t26_1-p1	hypothetical protein	RH_rep3	2	650.859	-1.3706	NaN	0		8043200
1087	AALSASTSSR	10	TGME49_201790-t26_1-p1	FHA domain-containing protein	RH_rep1	2	475.749		0.061861	1	63.32	0
1088	AALSASTSSR	10	TGME49_201790-t26_1-p1	FHA domain-containing protein	RH_rep2	2	475.749		0.012364	1	82.417	0
1089	AALSASTSSR	10	TGME49_201790-t26_1-p1	FHA domain-containing protein	RH_rep3	2	475.749		0.0053286	1	89.827	0
1090	AALSEALAK	9	TGME49_321560-t26_1-p1	zinc knuckle domain-containing protein	RH_rep1	2	437.256	0.082353	0.0022838	1	105.94	7081800
1091	AALSEALAK	9	TGME49_321560-t26_1-p1	zinc knuckle domain-containing protein	RH_rep2	2	437.256	-0.026812	0.0022838	1	105.94	4686500
1092	AALSEALAK	9	TGME49_321560-t26_1-p1	zinc knuckle domain-containing protein	RH_rep3	2	437.256	0.068477	0.0013547	1	115.7	6870900
1093	AALSGAGATNTQEPLLLPK	19	TGME49_289620-t26_1-p1	cathepsin CPC1	RH_rep1	2	926.512	0.5142	7.9486e-06	1	94.615	28220000
1094	AALSGAGATNTQEPLLLPK	19	TGME49_289620-t26_1-p1	cathepsin CPC1	RH_rep2	2	926.512	0.13679	2.2135e-05	1	80.236	29900000
1095	AALSGAGATNTQEPLLLPK	19	TGME49_289620-t26_1-p1	cathepsin CPC1	RH_rep3	2	926.512	-0.14004	1.1928e-05	1	90.581	22516000
1096	AALTALGLWNAER	13	TGME49_253040-t26_1-p1	actin-related protein ARP4A	RH_rep1	2	693.38	-0.058383	2.2288e-13	1	179.67	17860000
1097	AALTALGLWNAER	13	TGME49_253040-t26_1-p1	actin-related protein ARP4A	RH_rep2	2	693.38	-1.0429	2.542e-13	1	177.64	21165000
1098	AALTALGLWNAER	13	TGME49_253040-t26_1-p1	actin-related protein ARP4A	RH_rep3	2	693.38	-0.3868	6.1949e-14	1	190.1	19849000
1099	AALTATQQQEQHFLQAVSALR	21	TGME49_260600-t26_1-p1	Pumilio-family RNA binding repeat-containing protein	RH_rep1	3	771.077	-0.27514	9.5154e-14	1	143.57	72304000
1100	AALTATQQQEQHFLQAVSALR	21	TGME49_260600-t26_1-p1	Pumilio-family RNA binding repeat-containing protein	RH_rep2	3	771.077	-0.17227	2.7415e-07	1	87.654	92050000
1101	AALTATQQQEQHFLQAVSALR	21	TGME49_260600-t26_1-p1	Pumilio-family RNA binding repeat-containing protein	RH_rep3	3	771.077	-0.15566	9.4501e-24	1	176.1	75533000
1102	AALTCAEIK	9	TGME49_224820-t26_1-p1	hypothetical protein	RH_rep1	2	488.76	-0.097142	0.01175	1	80.688	11036000
1103	AALTCAEIK	9	TGME49_224820-t26_1-p1	hypothetical protein	RH_rep1	2	488.76	0.91279	NaN	0		2868300
1104	AALTCAEIK	9	TGME49_224820-t26_1-p1	hypothetical protein	RH_rep3	2	488.76	1.0918	NaN	0		12275000
1105	AALTVIAQHMSEK	13	TGME49_206590-t26_1-p1	calcium-dependent protein kinase CDPK2A	RH_rep1	3	466.919	-0.30781	3.0809e-06	1	123.95	19211000
1106	AALTVIAQHMSEK	13	TGME49_206590-t26_1-p1	calcium-dependent protein kinase CDPK2A	RH_rep1	2	699.874	-0.29926	7.7883e-10	1	148.96	31461000
1107	AALTVIAQHMSEK	13	TGME49_206590-t26_1-p1	calcium-dependent protein kinase CDPK2A	RH_rep2	3	466.919	-0.22428	6.5265e-06	1	122.39	38372000
1108	AALTVIAQHMSEK	13	TGME49_206590-t26_1-p1	calcium-dependent protein kinase CDPK2A	RH_rep2	2	699.874	-0.016599	7.2514e-10	1	150.49	26141000
1109	AALTVIAQHMSEK	13	TGME49_206590-t26_1-p1	calcium-dependent protein kinase CDPK2A	RH_rep3	3	466.919	-0.19183	4.9534e-05	1	102.97	39836000
1110	AALTVIAQHMSEK	13	TGME49_206590-t26_1-p1	calcium-dependent protein kinase CDPK2A	RH_rep3	2	699.874	-0.17696	8.5503e-07	1	132.99	39986000
1111	AALTVIAQHMSEK	13	TGME49_206590-t26_1-p1	calcium-dependent protein kinase CDPK2A	RH_rep1	2	699.874	0.039609	2.464e-13	1	178.15	61875000
1112	AALTVIAQHMSEK	13	TGME49_206590-t26_1-p1	calcium-dependent protein kinase CDPK2A	RH_rep1	3	466.919	-0.27886	1.8024e-05	1	117.2	80247000
1113	AALTVIAQHMSEK	13	TGME49_206590-t26_1-p1	calcium-dependent protein kinase CDPK2A	RH_rep2	2	699.874	-0.16269	5.1846e-10	1	156.36	59755000
1114	AALTVIAQHMSEK	13	TGME49_206590-t26_1-p1	calcium-dependent protein kinase CDPK2A	RH_rep2	3	466.919	-0.19737	0.00016708	1	97.463	58885000
1115	AALTVIAQHMSEK	13	TGME49_206590-t26_1-p1	calcium-dependent protein kinase CDPK2A	RH_rep3	2	699.874	-0.11983	8.7852e-11	1	168.61	76070000
1116	AALTVIAQHMSEK	13	TGME49_206590-t26_1-p1	calcium-dependent protein kinase CDPK2A	RH_rep3	3	466.919	-0.34719	1.3089e-05	1	119.43	55799000
1117	AALTYAEAQNMIDDPNDKSELAENLR	26	TGME49_261050-t26_1-p1	RNB family domain-containing protein	RH_rep1	3	964.794	-1.0084	1.3689e-18	1	145.25	28305000
1118	AALTYAEAQNMIDDPNDKSELAENLR	26	TGME49_261050-t26_1-p1	RNB family domain-containing protein	RH_rep2	3	964.794	-1.1663	6.4548e-18	1	134.68	27764000
1119	AALVDVR	7	TGME49_289550-t26_1-p1	WD domain, G-beta repeat-containing protein	RH_rep2	2	372.224	-0.13358	0.010163	1	110.63	7423900
1120	AALVDVR	7	TGME49_289550-t26_1-p1	WD domain, G-beta repeat-containing protein	RH_rep3	2	372.224	-0.45595	NaN	0		3044200
1121	AALVLESGWITSR	13	TGME49_308890-t26_1-p1	transcription elongation factor SPT6	RH_rep1	2	701.888	0.13828	1.6232e-05	1	122.39	11663000
1122	AALVLESGWITSR	13	TGME49_308890-t26_1-p1	transcription elongation factor SPT6	RH_rep2	2	701.888	0.39659	0.00010009	1	107.17	23314000
1123	AALVLESGWITSR	13	TGME49_308890-t26_1-p1	transcription elongation factor SPT6	RH_rep3	2	701.888	-0.60834	1.6232e-05	1	122.39	18663000
1124	AALVYGQMNEPPGAR	15	TGME49_261950-t26_1-p1	ATP synthase beta subunit ATP-B	RH_rep2	2	795.391	-0.46841	0.051355	1	50.352	8727800
1125	AALVYGQMNEPPGAR	15	TGME49_261950-t26_1-p1	ATP synthase beta subunit ATP-B	RH_rep3	2	795.391	-0.77234	0.0038017	1	70.26	8340200
1126	AALVYGQMNEPPGAR	15	TGME49_261950-t26_1-p1	ATP synthase beta subunit ATP-B	RH_rep1	2	795.391	-0.81532	NaN	0		8344700
1127	AALVYGQMNEPPGAR	15	TGME49_261950-t26_1-p1	ATP synthase beta subunit ATP-B	RH_rep2	2	795.391	-0.022157	NaN	0		1482200
1128	AALVYGQMNEPPGAR	15	TGME49_261950-t26_1-p1	ATP synthase beta subunit ATP-B	RH_rep3	2	795.391	1.1747	NaN	0		3696500
1129	AALVYGQMNEPPGAR	15	TGME49_261950-t26_1-p1	ATP synthase beta subunit ATP-B	RH_rep1	2	787.393	0.13099	3.6706e-08	3	141.88	281200000
1130	AALVYGQMNEPPGAR	15	TGME49_261950-t26_1-p1	ATP synthase beta subunit ATP-B	RH_rep1	3	525.265	-0.34392	2.7582e-12	1	157.5	24808000
1131	AALVYGQMNEPPGAR	15	TGME49_261950-t26_1-p1	ATP synthase beta subunit ATP-B	RH_rep1	2	787.393	0.42265	1.1407e-07	1	128.76	14681000
1132	AALVYGQMNEPPGAR	15	TGME49_261950-t26_1-p1	ATP synthase beta subunit ATP-B	RH_rep1	2	787.393		5.339e-08	1	113.25	0
1133	AALVYGQMNEPPGAR	15	TGME49_261950-t26_1-p1	ATP synthase beta subunit ATP-B	RH_rep2	2	787.393	0.15505	9.9854e-12	4	151.3	304660000
1134	AALVYGQMNEPPGAR	15	TGME49_261950-t26_1-p1	ATP synthase beta subunit ATP-B	RH_rep2	3	525.265	-0.40472	3.1301e-12	1	155.66	19244000
1135	AALVYGQMNEPPGAR	15	TGME49_261950-t26_1-p1	ATP synthase beta subunit ATP-B	RH_rep2	2	787.393		0.028279	1	59.864	0
1136	AALVYGQMNEPPGAR	15	TGME49_261950-t26_1-p1	ATP synthase beta subunit ATP-B	RH_rep3	2	787.393	0.18222	2.3017e-08	3	144.2	213480000
1137	AALVYGQMNEPPGAR	15	TGME49_261950-t26_1-p1	ATP synthase beta subunit ATP-B	RH_rep3	3	525.265	-0.17953	1.5118e-08	1	141.73	12024000
1138	AALVYGQMNEPPGAR	15	TGME49_261950-t26_1-p1	ATP synthase beta subunit ATP-B	RH_rep3	2	787.393		0.011776	1	64.244	0
1139	AALVYGQMNEPPGAR	15	TGME49_261950-t26_1-p1	ATP synthase beta subunit ATP-B	RH_rep1	2	787.393	-1.9428	0.0056769	1	67.136	20530000
1140	AALVYGQMNEPPGAR	15	TGME49_261950-t26_1-p1	ATP synthase beta subunit ATP-B	RH_rep2	2	787.393	-1.1174	2.6383e-05	1	111.12	18182000
1141	AALVYGQMNEPPGAR	15	TGME49_261950-t26_1-p1	ATP synthase beta subunit ATP-B	RH_rep3	2	787.393	-1.5222	1.887e-05	1	115.12	33696000
1142	AALVYGQMNEPPGAR	15	TGME49_261950-t26_1-p1	ATP synthase beta subunit ATP-B	RH_rep3	2	787.393	0.32823	NaN	0		7760000
1143	AALYAWTSPSLAASEAATACDSAGADPESKPTGMAR	36	TGME49_280560-t26_1-p1	selenide, water dikinase	RH_rep1	3	1194.89	-0.70292	0.0031222	1	48.847	35628000
1144	AALYAWTSPSLAASEAATACDSAGADPESKPTGMAR	36	TGME49_280560-t26_1-p1	selenide, water dikinase	RH_rep2	3	1194.89	-0.578	3.717e-06	1	58.434	44866000
1145	AALYAWTSPSLAASEAATACDSAGADPESKPTGMAR	36	TGME49_280560-t26_1-p1	selenide, water dikinase	RH_rep3	3	1194.89	0.31218	2.0778e-06	1	67.553	21884000
1146	AALYMTK	7	TGME49_222660-t26_1-p1	leucine rich repeat-containing protein	RH_rep1	2	399.215	-0.79827	0.12223	1	68.787	6193800
1147	AALYMTK	7	TGME49_222660-t26_1-p1	leucine rich repeat-containing protein	RH_rep3	2	399.215	-0.37493	0.12223	1	68.787	5199800
1148	AALYVAAIEDADYK	14	TGME49_219520-t26_1-p1	histone arginine methyltransferase PRMT1	RH_rep1	2	756.883	-1.2119	7.35e-05	1	103.76	29992000
1149	AALYVAAIEDADYK	14	TGME49_219520-t26_1-p1	histone arginine methyltransferase PRMT1	RH_rep1	3	504.924		0.0047696	1	64.104	0
1150	AALYVAAIEDADYK	14	TGME49_219520-t26_1-p1	histone arginine methyltransferase PRMT1	RH_rep3	2	756.883	-1.2192	0.00058404	1	90.759	22114000
1151	AAMAPSTR	8	TGME49_253750-t26_1-p1	PLU-1 family protein	RH_rep1	2	402.705	0.29347	0.0027399	1	118.74	7145000
1152	AAMAPSTR	8	TGME49_253750-t26_1-p1	PLU-1 family protein	RH_rep2	2	402.705	0.33594	0.0020976	1	121.85	5523700
1153	AAMAPSTR	8	TGME49_253750-t26_1-p1	PLU-1 family protein	RH_rep3	2	402.705	-0.1143	0.0010208	1	141.52	6262700
1154	AAMCTLNQLNEGTR	14	TGME49_244200-t26_1-p1	2-oxoglutarate dehydrogenase e1 component, mitochondrial precursor, putative	RH_rep1	2	789.872	-0.13819	6.7439e-14	1	181.67	69021000
1155	AAMCTLNQLNEGTR	14	TGME49_244200-t26_1-p1	2-oxoglutarate dehydrogenase e1 component, mitochondrial precursor, putative	RH_rep2	2	789.872	-0.0769	1.2336e-13	1	171.36	91750000
1156	AAMCTLNQLNEGTR	14	TGME49_244200-t26_1-p1	2-oxoglutarate dehydrogenase e1 component, mitochondrial precursor, putative	RH_rep3	2	789.872	-0.085169	1.2336e-13	1	171.36	82185000
1157	AAMCTLNQLNEGTR	14	TGME49_244200-t26_1-p1	2-oxoglutarate dehydrogenase e1 component, mitochondrial precursor, putative	RH_rep2	2	797.869	-0.45017	2.8434e-05	1	115.12	2840800
1158	AAMCTLNQLNEGTR	14	TGME49_244200-t26_1-p1	2-oxoglutarate dehydrogenase e1 component, mitochondrial precursor, putative	RH_rep3	2	797.869	-0.72355	3.8088e-06	1	107.99	4736700
1159	AAMCTLNQLNEGTR	14	TGME49_244200-t26_1-p1	2-oxoglutarate dehydrogenase e1 component, mitochondrial precursor, putative	RH_rep1	2	797.869	-0.65444	NaN	0		4502200
1160	AAMEAAAAVEAAAAAEK	17	TGME49_214270-t26_1-p1	translation initiation factor IF-2, putative	RH_rep1	2	773.383	-1.0005	3.7095e-05	1	92.096	79295000
1161	AAMEAAAAVEAAAAAEK	17	TGME49_214270-t26_1-p1	translation initiation factor IF-2, putative	RH_rep2	2	773.383	-1.8626	0.001982	1	66.606	83142000
1162	AAMEAAAAVEAAAAAEK	17	TGME49_214270-t26_1-p1	translation initiation factor IF-2, putative	RH_rep2	3	515.924	0.013546	0.064528	1	36.816	33344000
1163	AAMEAAAAVEAAAAAEK	17	TGME49_214270-t26_1-p1	translation initiation factor IF-2, putative	RH_rep3	2	773.383	-0.89197	6.0742e-05	1	85.29	65427000
1164	AAMEAAAAVEAAAAAEK	17	TGME49_214270-t26_1-p1	translation initiation factor IF-2, putative	RH_rep1	3	515.924	0.40793	NaN	0		45606000
1165	AAMEAAAAVEAAAAAEK	17	TGME49_214270-t26_1-p1	translation initiation factor IF-2, putative	RH_rep3	3	515.924	0.39543	NaN	0		31076000
1166	AAMEAAAAVEAAAAAEK	17	TGME49_214270-t26_1-p1	translation initiation factor IF-2, putative	RH_rep1	3	515.924	1.7352	NaN	0		3020800
1167	AAMGPGADPLLR	12	TGME49_204160-t26_1-p1	GYF domain-containing protein	RH_rep1	2	584.811	0.07291	0.019947	1	68.548	27131000
1168	AAMGPGADPLLR	12	TGME49_204160-t26_1-p1	GYF domain-containing protein	RH_rep2	2	584.811	0.13969	0.10395	1	50.116	23932000
1169	AAMGPGADPLLR	12	TGME49_204160-t26_1-p1	GYF domain-containing protein	RH_rep3	2	584.811	-0.14158	0.049424	1	55.261	17949000
1170	AAMLGEETPYILGR	14	TGME49_210820-t26_1-p1	hypothetical protein	RH_rep1	2	760.893	0.9551	4.9026e-05	1	110.92	14144000
1171	AAMLGEETPYILGR	14	TGME49_210820-t26_1-p1	hypothetical protein	RH_rep2	2	760.893	1.3199	8.0679e-07	1	125.03	13859000
1172	AAMLGEETPYILGR	14	TGME49_210820-t26_1-p1	hypothetical protein	RH_rep3	2	760.893	0.16295	3.3923e-05	1	115.34	9775700
1173	AAMQSLGFETK	11	TGME49_250340-t26_1-p1	centrin 2	RH_rep1	2	591.795	-0.55419	1.4034e-05	1	138.76	78109000
1174	AAMQSLGFETK	11	TGME49_250340-t26_1-p1	centrin 2	RH_rep2	2	591.795	-0.64652	0.00039688	1	108.56	76265000
1175	AAMQSLGFETK	11	TGME49_250340-t26_1-p1	centrin 2	RH_rep3	2	591.795	-0.6707	2.3532e-05	1	132.32	94773000
1176	AAMVEQLTEMGFGESSAQR	19	TGME49_295710-t26_1-p1	HECT-domain (ubiquitin-transferase) domain-containing protein	RH_rep1	2	1021.47	-0.77372	1.7684e-29	1	216.72	22512000
1177	AAMVEQLTEMGFGESSAQR	19	TGME49_295710-t26_1-p1	HECT-domain (ubiquitin-transferase) domain-containing protein	RH_rep1	3	681.315	-0.23645	2.0088e-10	1	136.7	13830000
1178	AAMVEQLTEMGFGESSAQR	19	TGME49_295710-t26_1-p1	HECT-domain (ubiquitin-transferase) domain-containing protein	RH_rep2	2	1021.47	-0.27504	2.004e-14	1	161.86	22040000
1179	AAMVEQLTEMGFGESSAQR	19	TGME49_295710-t26_1-p1	HECT-domain (ubiquitin-transferase) domain-containing protein	RH_rep2	3	681.315	0.21016	2.0374e-07	1	104.16	13412000
1180	AAMVEQLTEMGFGESSAQR	19	TGME49_295710-t26_1-p1	HECT-domain (ubiquitin-transferase) domain-containing protein	RH_rep3	3	681.315	-0.30649	2.9976e-10	1	131.08	16668000
1181	AAMVEQLTEMGFGESSAQR	19	TGME49_295710-t26_1-p1	HECT-domain (ubiquitin-transferase) domain-containing protein	RH_rep3	2	1021.47	-1.4906	2.4529e-07	1	114.99	16074000
1182	AAMVSSVR	8	TGME49_222100-t26_1-p1	hypothetical protein	RH_rep1	2	410.721	-2.1906	0.090791	1	73.208	13509000
1183	AAMVSSVR	8	TGME49_222100-t26_1-p1	hypothetical protein	RH_rep3	2	410.721	-1.3575	0.00070044	1	161.9	15872000
1184	AAMVSSVR	8	TGME49_222100-t26_1-p1	hypothetical protein	RH_rep2	2	410.721	-1.1572	NaN	0		16722000
1185	AANAGGVAVSGLEMSQNAMR	20	TGME49_293180-t26_1-p1	NADP-specific glutamate dehydrogenase	RH_rep1	3	645.312	-0.33067	1.7933e-31	1	202.35	103200000
1186	AANAGGVAVSGLEMSQNAMR	20	TGME49_293180-t26_1-p1	NADP-specific glutamate dehydrogenase	RH_rep1	2	967.465	-0.40165	1.6675e-40	1	223.29	91013000
1187	AANAGGVAVSGLEMSQNAMR	20	TGME49_293180-t26_1-p1	NADP-specific glutamate dehydrogenase	RH_rep2	3	645.312	-0.37659	7.4294e-41	1	221.47	63307000
1188	AANAGGVAVSGLEMSQNAMR	20	TGME49_293180-t26_1-p1	NADP-specific glutamate dehydrogenase	RH_rep2	2	967.465	-0.85206	4.0947e-31	1	203.56	59612000
1189	AANAGGVAVSGLEMSQNAMR	20	TGME49_293180-t26_1-p1	NADP-specific glutamate dehydrogenase	RH_rep3	3	645.312	-0.2021	1.9698e-31	1	200.9	77445000
1190	AANAGGVAVSGLEMSQNAMR	20	TGME49_293180-t26_1-p1	NADP-specific glutamate dehydrogenase	RH_rep3	2	967.465	0.0046066	9.7234e-41	1	230.29	75619000
1191	AANAGGVAVSGLEMSQNAMR	20	TGME49_293180-t26_1-p1	NADP-specific glutamate dehydrogenase	RH_rep2	2	967.465	-0.42691	6.3539e-13	1	139.9	12739000
1192	AANAGGVAVSGLEMSQNAMR	20	TGME49_293180-t26_1-p1	NADP-specific glutamate dehydrogenase	RH_rep3	2	967.465	0.12825	4.2612e-10	1	120.4	8274100
1193	AANAGGVAVSGLEMSQNAMR	20	TGME49_293180-t26_1-p1	NADP-specific glutamate dehydrogenase	RH_rep1	2	967.465	-1.0571	NaN	0		11868000
1194	AANAGGVAVSGLEMSQNAMR	20	TGME49_293180-t26_1-p1	NADP-specific glutamate dehydrogenase	RH_rep1	3	645.312	-0.43742	NaN	0		10441000
1195	AANAGGVAVSGLEMSQNAMR	20	TGME49_293180-t26_1-p1	NADP-specific glutamate dehydrogenase	RH_rep2	3	645.312	0.1765	NaN	0		9865500
1196	AANAGGVAVSGLEMSQNAMR	20	TGME49_293180-t26_1-p1	NADP-specific glutamate dehydrogenase	RH_rep3	3	645.312	0.018463	NaN	0		9297700
1197	AANAPCESVSTAVTELHGGFSGGTVASLLNLAGSK	35	TGME49_215290-t26_1-p1	saccharopine dehydrogenase domain-containing protein	RH_rep1	3	1125.23	0.046876	6.8859e-17	1	112.08	56378000
1198	AANAPCESVSTAVTELHGGFSGGTVASLLNLAGSK	35	TGME49_215290-t26_1-p1	saccharopine dehydrogenase domain-containing protein	RH_rep2	3	1125.23	-0.79273	9.268e-07	1	73.758	68900000
1199	AANAPCESVSTAVTELHGGFSGGTVASLLNLAGSK	35	TGME49_215290-t26_1-p1	saccharopine dehydrogenase domain-containing protein	RH_rep3	3	1125.23	-0.19344	0.0013221	1	52.697	128240000
1200	AANDYCASEFADSLAR	16	TGME49_260190-t26_1-p1	microneme protein MIC13	RH_rep2	2	880.881	-0.36179	0.00031406	1	83.751	7980700
1201	AANDYCASEFADSLAR	16	TGME49_260190-t26_1-p1	microneme protein MIC13	RH_rep3	2	880.881	-0.66719	2.1148e-05	2	103.16	9002100
1202	AANDYCASEFADSLAR	16	TGME49_260190-t26_1-p1	microneme protein MIC13	RH_rep1	2	880.881	-0.85865	NaN	0		7486100
1203	AANDYCASEFADSLAR	16	TGME49_260190-t26_1-p1	microneme protein MIC13	RH_rep2	2	880.881	0.22658	NaN	0		4863800
1204	AANGVLSLDANSR	13	TGME49_309950-t26_1-p1	NLE (NUC135) domain-containing protein	RH_rep1	2	644.336	0.10308	3.3519e-05	1	119.25	8683400
1205	AANGVLSLDANSR	13	TGME49_309950-t26_1-p1	NLE (NUC135) domain-containing protein	RH_rep2	2	644.336	-1.3853	0.0057177	1	75.589	9349000
1206	AANGVLSLDANSR	13	TGME49_309950-t26_1-p1	NLE (NUC135) domain-containing protein	RH_rep3	2	644.336		0.00045984	1	95.98	0
1207	AANIVGSMVCLATEPK	16	TGME49_231480-t26_1-p1	GCN1, putative	RH_rep1	2	830.923	0.47177	0.00014203	1	94.569	24822000
1208	AANIVGSMVCLATEPK	16	TGME49_231480-t26_1-p1	GCN1, putative	RH_rep2	2	830.923	-0.064981	2.1175e-05	1	103.13	29106000
1209	AANIVGSMVCLATEPK	16	TGME49_231480-t26_1-p1	GCN1, putative	RH_rep3	2	830.923	0.66828	0.00033635	1	82.349	22166000
1210	AANLSASSVK	10	TGME49_263070-t26_1-p1	CMGC kinase, CK2 family	RH_rep1	2	474.261	0.39857	0.00015955	1	125.75	75839000
1211	AANLSASSVK	10	TGME49_263070-t26_1-p1	CMGC kinase, CK2 family	RH_rep2	2	474.261	0.5751	0.00070711	1	113.93	72713000
1212	AANLSASSVK	10	TGME49_263070-t26_1-p1	CMGC kinase, CK2 family	RH_rep3	2	474.261	1.0169	0.00070711	1	113.93	79604000
1213	AANPPVHLDITFGTGR	16	TGME49_246550-t26_1-p1	aspartyl protease ASP3	RH_rep1	3	555.962	-0.96149	0.00015414	1	79.393	35685000
1214	AANPPVHLDITFGTGR	16	TGME49_246550-t26_1-p1	aspartyl protease ASP3	RH_rep2	3	555.962	-0.54591	0.00097182	1	72.187	41510000
1215	AANPPVHLDITFGTGR	16	TGME49_246550-t26_1-p1	aspartyl protease ASP3	RH_rep3	3	555.962	-0.70369	5.9445e-05	1	94.203	30427000
1216	AANPPVHLDITFGTGR	16	TGME49_246550-t26_1-p1	aspartyl protease ASP3	RH_rep3	2	833.439	-0.30676	0.094683	1	44.816	9990900
1217	AANPPVHLDITFGTGR	16	TGME49_246550-t26_1-p1	aspartyl protease ASP3	RH_rep1	2	833.439	-1.1183	NaN	0		9741000
1218	AANQGWR	7	TGME49_289540-t26_1-p1	hypothetical protein	RH_rep1	2	401.701		0.014139	1	107.49	0
1219	AANSLYR	7	TGME49_271930-t26_1-p1	hypothetical protein	RH_rep1	2	397.711	-0.2328	0.0033926	1	134.85	43555000
1220	AANSLYR	7	TGME49_271930-t26_1-p1	hypothetical protein	RH_rep2	2	397.711	-0.3658	0.0029673	1	143.23	45682000
1221	AANSLYR	7	TGME49_271930-t26_1-p1	hypothetical protein	RH_rep3	2	397.711	-0.67478	0.0029673	1	143.23	28519000
1222	AANSLYR	7	TGME49_271930-t26_1-p1	hypothetical protein	RH_rep1	2	397.711	-0.95449	NaN	0		4917500
1223	AANSLYR	7	TGME49_271930-t26_1-p1	hypothetical protein	RH_rep2	2	397.711	-1.6481	NaN	0		4517800
1224	AANSLYR	7	TGME49_271930-t26_1-p1	hypothetical protein	RH_rep3	2	397.711	-1.7363	NaN	0		4958900
1225	AANSSLLEDPLNTYVDAYIK	20	TGME49_318580-t26_1-p1	glucosephosphate-mutase GPM2	RH_rep1	2	1099.05	0.703	1.6111e-12	1	127.32	108200000
1226	AANSSLLEDPLNTYVDAYIK	20	TGME49_318580-t26_1-p1	glucosephosphate-mutase GPM2	RH_rep2	2	1099.05	0.648	6.0942e-10	1	118.37	117780000
1227	AANSSLLEDPLNTYVDAYIK	20	TGME49_318580-t26_1-p1	glucosephosphate-mutase GPM2	RH_rep2	3	733.039	0.9347	6.0494e-10	1	108.45	23630000
1228	AANSSLLEDPLNTYVDAYIK	20	TGME49_318580-t26_1-p1	glucosephosphate-mutase GPM2	RH_rep3	2	1099.05	0.23567	7.3497e-10	1	116.98	104900000
1229	AANSSLLEDPLNTYVDAYIK	20	TGME49_318580-t26_1-p1	glucosephosphate-mutase GPM2	RH_rep1	3	733.039	-0.17734	NaN	0		12537000
1230	AANSSLLEDPLNTYVDAYIK	20	TGME49_318580-t26_1-p1	glucosephosphate-mutase GPM2	RH_rep3	3	733.039	-0.29343	NaN	0		15683000
1231	AANVQNVR	8	TGME49_320050-t26_1-p1	ribosomal protein RPL5	RH_rep2	2	436.241	1.0139	0.001034	1	140.98	27468000
1232	AANVQNVR	8	TGME49_320050-t26_1-p1	ribosomal protein RPL5	RH_rep1	2	436.241	-1.0714	0.00096335	1	143.85	166560000
1233	AANVQNVR	8	TGME49_320050-t26_1-p1	ribosomal protein RPL5	RH_rep2	2	436.241	-0.038788	0.00096335	1	143.85	188250000
1234	AANVQNVR	8	TGME49_320050-t26_1-p1	ribosomal protein RPL5	RH_rep3	2	436.241	-0.39059	0.00096335	1	143.85	168780000
1235	AANVQNVR	8	TGME49_320050-t26_1-p1	ribosomal protein RPL5	RH_rep1	2	436.241	1.2861	NaN	0		36130000
1236	AANVQNVR	8	TGME49_320050-t26_1-p1	ribosomal protein RPL5	RH_rep3	2	436.241	1.5361	NaN	0		27458000
1237	AAPAIATIGSR	11	TGME49_262935-t26_1-p1	hypothetical protein	RH_rep1	2	514.298	1.3012	8.0736e-05	1	122.98	7617200
1238	AAPAIATIGSR	11	TGME49_262935-t26_1-p1	hypothetical protein	RH_rep2	2	514.298	0.86764	0.00048744	1	104.43	7838400
1239	AAPAIATIGSR	11	TGME49_262935-t26_1-p1	hypothetical protein	RH_rep3	2	514.298	0.63489	0.00030299	1	112.85	9702600
1240	AAPALEPPPSHAVAVDAPVVGGGK	24	TGME49_263810-t26_1-p1	hypothetical protein	RH_rep1	3	736.399	0.25157	6.6813e-12	2	104.67	252340000
1241	AAPALEPPPSHAVAVDAPVVGGGK	24	TGME49_263810-t26_1-p1	hypothetical protein	RH_rep1	2	1104.09	0.83989	5.0187e-05	1	67.877	32133000
1242	AAPALEPPPSHAVAVDAPVVGGGK	24	TGME49_263810-t26_1-p1	hypothetical protein	RH_rep2	3	736.399	0.15587	1.2954e-17	3	136.64	199280000
1243	AAPALEPPPSHAVAVDAPVVGGGK	24	TGME49_263810-t26_1-p1	hypothetical protein	RH_rep2	2	1104.09	0.22765	7.8853e-05	1	61.437	20007000
1244	AAPALEPPPSHAVAVDAPVVGGGK	24	TGME49_263810-t26_1-p1	hypothetical protein	RH_rep3	3	736.399	-0.67385	1.723e-05	1	69.525	15667000
1245	AAPALEPPPSHAVAVDAPVVGGGK	24	TGME49_263810-t26_1-p1	hypothetical protein	RH_rep3	2	1104.09	0.39579	1.0944e-07	1	88.627	16010000
1246	AAPALEPPPSHAVAVDAPVVGGGK	24	TGME49_263810-t26_1-p1	hypothetical protein	RH_rep3	3	736.399	0.17485	6.1303e-12	1	106.35	204620000
1247	AAPALEPPPSHAVAVDAPVVGGGK	24	TGME49_263810-t26_1-p1	hypothetical protein	RH_rep3	3	736.399	0.55951	NaN	0		6299300
1248	AAPATLSTFETSHAGCLHSVEFDFFATR	28	TGME49_201700-t26_1-p1	WD domain, G-beta repeat-containing protein	RH_rep1	3	1038.15	-0.87365	1.7167e-35	1	171.29	239220000
1249	AAPATLSTFETSHAGCLHSVEFDFFATR	28	TGME49_201700-t26_1-p1	WD domain, G-beta repeat-containing protein	RH_rep1	4	778.867	0.31907	4.3178e-20	1	134.81	40034000
1250	AAPATLSTFETSHAGCLHSVEFDFFATR	28	TGME49_201700-t26_1-p1	WD domain, G-beta repeat-containing protein	RH_rep2	4	778.867	0.27256	2.7247e-14	1	111.09	49296000
1251	AAPATLSTFETSHAGCLHSVEFDFFATR	28	TGME49_201700-t26_1-p1	WD domain, G-beta repeat-containing protein	RH_rep2	3	1038.15	-0.11484	1.0873e-28	1	170.27	270600000
1252	AAPATLSTFETSHAGCLHSVEFDFFATR	28	TGME49_201700-t26_1-p1	WD domain, G-beta repeat-containing protein	RH_rep3	3	1038.15	-0.94587	1.3554e-35	1	176.09	379710000
1253	AAPATLSTFETSHAGCLHSVEFDFFATR	28	TGME49_201700-t26_1-p1	WD domain, G-beta repeat-containing protein	RH_rep3	4	778.867	0.14878	NaN	0		53122000
1254	AAPECPSVQLLVIDTLEATLR	21	TGME49_229180-t26_1-p1	HEAT repeat-containing protein	RH_rep1	3	766.079	-0.60916	2.8803e-13	1	134.38	39723000
1255	AAPECPSVQLLVIDTLEATLR	21	TGME49_229180-t26_1-p1	HEAT repeat-containing protein	RH_rep1	2	1148.61	0.088667	0.0043475	1	55.128	23843000
1256	AAPECPSVQLLVIDTLEATLR	21	TGME49_229180-t26_1-p1	HEAT repeat-containing protein	RH_rep2	3	766.079	-0.72937	6.8829e-05	1	70.072	30495000
1257	AAPECPSVQLLVIDTLEATLR	21	TGME49_229180-t26_1-p1	HEAT repeat-containing protein	RH_rep2	2	1148.61	-0.81775	0.00017696	1	69.765	20058000
1258	AAPECPSVQLLVIDTLEATLR	21	TGME49_229180-t26_1-p1	HEAT repeat-containing protein	RH_rep3	3	766.079	-0.52858	3.9674e-13	1	129.2	57363000
1259	AAPECPSVQLLVIDTLEATLR	21	TGME49_229180-t26_1-p1	HEAT repeat-containing protein	RH_rep3	2	1148.61	-0.036039	NaN	0		28468000
1260	AAPELDFLVR	10	TGME49_261050-t26_1-p1	RNB family domain-containing protein	RH_rep2	2	565.814	0.082141	0.13698	1	48.981	24652000
1261	AAPELDFLVR	10	TGME49_261050-t26_1-p1	RNB family domain-containing protein	RH_rep1	2	565.814	-0.15814	NaN	0		17606000
1262	AAPELDFLVR	10	TGME49_261050-t26_1-p1	RNB family domain-containing protein	RH_rep3	2	565.814	-0.25403	NaN	0		13758000
1263	AAPGYFTAK	9	TGME49_310670-t26_1-p1	glycogen phosphorylase 1, putative	RH_rep1	2	463.243	-0.39337	0.041391	1	70.908	101840000
1264	AAPGYFTAK	9	TGME49_310670-t26_1-p1	glycogen phosphorylase 1, putative	RH_rep3	2	463.243	0.25681	0.034258	1	72.928	71979000
1265	AAPHSPLSTALEASQTSSSPSSPPSSR	27	TGME49_248950-t26_1-p1	carrier superfamily protein	RH_rep2	3	879.763		0.0049893	1	53.998	0
1266	AAPINPAELSQADIHAMWMR	20	TGME49_231640-t26_1-p1	alveolin domain containing intermediate filament IMC1	RH_rep1	3	746.698	-1.0027	0.024913	1	44.641	38137000
1267	AAPINPAELSQADIHAMWMR	20	TGME49_231640-t26_1-p1	alveolin domain containing intermediate filament IMC1	RH_rep2	3	746.698	-0.17099	3.3697e-05	1	76.301	13974000
1268	AAPINPAELSQADIHAMWMR	20	TGME49_231640-t26_1-p1	alveolin domain containing intermediate filament IMC1	RH_rep2	3	746.698	-1.1917	0.011535	1	50.87	30677000
1269	AAPINPAELSQADIHAMWMR	20	TGME49_231640-t26_1-p1	alveolin domain containing intermediate filament IMC1	RH_rep3	3	746.698	0.41048	0.00010658	1	70.094	10271000
1270	AAPINPAELSQADIHAMWMR	20	TGME49_231640-t26_1-p1	alveolin domain containing intermediate filament IMC1	RH_rep1	3	746.698	-0.25046	2.0833e-07	1	95.205	57034000
1271	AAPINPAELSQADIHAMWMR	20	TGME49_231640-t26_1-p1	alveolin domain containing intermediate filament IMC1	RH_rep1	3	746.698	-0.44085	0.00018414	1	63.488	25004000
1272	AAPINPAELSQADIHAMWMR	20	TGME49_231640-t26_1-p1	alveolin domain containing intermediate filament IMC1	RH_rep2	3	746.698	-0.45113	0.00011065	1	69.747	55864000
1273	AAPINPAELSQADIHAMWMR	20	TGME49_231640-t26_1-p1	alveolin domain containing intermediate filament IMC1	RH_rep2	3	746.698	-0.98545	9.7848e-05	1	70.837	19676000
1274	AAPINPAELSQADIHAMWMR	20	TGME49_231640-t26_1-p1	alveolin domain containing intermediate filament IMC1	RH_rep3	3	746.698	0.020957	6.7822e-07	1	79.565	53764000
1275	AAPINPAELSQADIHAMWMR	20	TGME49_231640-t26_1-p1	alveolin domain containing intermediate filament IMC1	RH_rep3	3	746.698	0.40549	0.003716	1	54.511	16822000
1276	AAPINPAELSQADIHAMWMR	20	TGME49_231640-t26_1-p1	alveolin domain containing intermediate filament IMC1	RH_rep1	3	746.698	1.4181	NaN	0		7694400
1277	AAPINPAELSQADIHAMWMR	20	TGME49_231640-t26_1-p1	alveolin domain containing intermediate filament IMC1	RH_rep3	3	746.698	-0.30351	NaN	0		27485000
1278	AAPINPAELSQADIHAMWMR	20	TGME49_231640-t26_1-p1	alveolin domain containing intermediate filament IMC1	RH_rep1	3	741.366	-0.1388	2.431e-13	1	140.3	787960000
1279	AAPINPAELSQADIHAMWMR	20	TGME49_231640-t26_1-p1	alveolin domain containing intermediate filament IMC1	RH_rep1	2	1111.55	-0.67748	1.3899e-09	1	109.72	100480000
1280	AAPINPAELSQADIHAMWMR	20	TGME49_231640-t26_1-p1	alveolin domain containing intermediate filament IMC1	RH_rep1	4	556.277	-0.56144	7.6615e-12	1	124.91	21174000
1281	AAPINPAELSQADIHAMWMR	20	TGME49_231640-t26_1-p1	alveolin domain containing intermediate filament IMC1	RH_rep2	3	741.366	-0.26185	3.0881e-10	1	116.61	557220000
1282	AAPINPAELSQADIHAMWMR	20	TGME49_231640-t26_1-p1	alveolin domain containing intermediate filament IMC1	RH_rep3	3	741.366	-0.27074	2.6621e-10	1	117.78	738570000
1283	AAPINPAELSQADIHAMWMR	20	TGME49_231640-t26_1-p1	alveolin domain containing intermediate filament IMC1	RH_rep2	2	1111.55	-0.68035	NaN	0		103520000
1284	AAPINPAELSQADIHAMWMR	20	TGME49_231640-t26_1-p1	alveolin domain containing intermediate filament IMC1	RH_rep3	2	1111.55	-0.17223	NaN	0		118450000
1285	AAPINPAELSQADIHAMWMR	20	TGME49_231640-t26_1-p1	alveolin domain containing intermediate filament IMC1	RH_rep3	3	741.366	-0.98731	NaN	0		4135000
1286	AAPIQPVSASISTSSR	16	TGME49_226510-t26_1-p1	Sec23/Sec24 trunk domain-containing protein	RH_rep1	2	786.423	0.16047	0.00010221	1	97.073	18356000
1287	AAPIQPVSASISTSSR	16	TGME49_226510-t26_1-p1	Sec23/Sec24 trunk domain-containing protein	RH_rep2	2	786.423	0.68467	1.5889e-05	1	108.63	16159000
1288	AAPIQPVSASISTSSR	16	TGME49_226510-t26_1-p1	Sec23/Sec24 trunk domain-containing protein	RH_rep2	3	524.618	-0.1315	0.1304	1	24.481	2599200
1289	AAPIQPVSASISTSSR	16	TGME49_226510-t26_1-p1	Sec23/Sec24 trunk domain-containing protein	RH_rep3	2	786.423	0.90311	4.2276e-06	1	120.77	21584000
1290	AAPIQPVSASISTSSR	16	TGME49_226510-t26_1-p1	Sec23/Sec24 trunk domain-containing protein	RH_rep1	3	524.618	-1.0125	NaN	0		4560700
1291	AAPIQPVSASISTSSR	16	TGME49_226510-t26_1-p1	Sec23/Sec24 trunk domain-containing protein	RH_rep3	3	524.618	0.07961	NaN	0		3772900
1292	AAPLAVDASLLSSAPLEAAHADAHAGGLELSGSFEAK	37	TGME49_202870-t26_1-p1	SAP domain-containing protein	RH_rep1	4	886.953	0.38856	2.063e-12	1	100.59	45539000
1293	AAPLAVDASLLSSAPLEAAHADAHAGGLELSGSFEAK	37	TGME49_202870-t26_1-p1	SAP domain-containing protein	RH_rep1	4	886.953	0.5988	0.13425	1	0.018325	509840
1294	AAPLAVDASLLSSAPLEAAHADAHAGGLELSGSFEAK	37	TGME49_202870-t26_1-p1	SAP domain-containing protein	RH_rep2	4	886.953	0.25505	1.1351e-17	2	110.67	38586000
1295	AAPLAVDASLLSSAPLEAAHADAHAGGLELSGSFEAK	37	TGME49_202870-t26_1-p1	SAP domain-containing protein	RH_rep3	4	886.953	-0.071733	NaN	0		45543000
1296	AAPLAVDASLLSSAPLEAAHADAHAGGLELSGSFEAK	37	TGME49_202870-t26_1-p1	SAP domain-containing protein	RH_rep3	4	886.953	-0.1951	NaN	0		545130
1297	AAPLFADQSTEPGLLQTGIK	20	TGME49_261950-t26_1-p1	ATP synthase beta subunit ATP-B	RH_rep1	2	1029.05	0.17502	1.0017e-12	1	135.18	641130000
1298	AAPLFADQSTEPGLLQTGIK	20	TGME49_261950-t26_1-p1	ATP synthase beta subunit ATP-B	RH_rep1	3	686.369	-0.052261	8.3283e-10	1	102.16	368630000
1299	AAPLFADQSTEPGLLQTGIK	20	TGME49_261950-t26_1-p1	ATP synthase beta subunit ATP-B	RH_rep2	2	1029.05	0.060499	3.8703e-14	1	147.6	689760000
1300	AAPLFADQSTEPGLLQTGIK	20	TGME49_261950-t26_1-p1	ATP synthase beta subunit ATP-B	RH_rep2	3	686.369	0.24528	3.1143e-05	1	76.118	531040000
1301	AAPLFADQSTEPGLLQTGIK	20	TGME49_261950-t26_1-p1	ATP synthase beta subunit ATP-B	RH_rep3	2	1029.05	0.01139	1.6127e-17	1	164.97	682050000
1302	AAPLFADQSTEPGLLQTGIK	20	TGME49_261950-t26_1-p1	ATP synthase beta subunit ATP-B	RH_rep3	3	686.369	0.10765	0.00020225	1	59.351	458150000
1303	AAPLPAASGLLTSPFGASGPSQTVGDLCIPTEK	33	TGME49_294730-t26_1-p1	hypothetical protein	RH_rep2	3	1070.88	-0.74435	0.0011935	1	53.522	33761000
1304	AAPLPAASGLLTSPFGASGPSQTVGDLCIPTEK	33	TGME49_294730-t26_1-p1	hypothetical protein	RH_rep3	3	1070.88	-0.032651	0.0080534	1	38.553	26748000
1305	AAPLPAASGLLTSPFGASGPSQTVGDLCIPTEK	33	TGME49_294730-t26_1-p1	hypothetical protein	RH_rep1	3	1070.88	-0.68108	NaN	0		16092000
1306	AAPLPSPGGER	11	TGME49_297245-t26_1-p1	transporter, major facilitator family protein	RH_rep1	2	526.28	0.93093	0.0026917	1	89.171	12088000
1307	AAPLPSPGGER	11	TGME49_297245-t26_1-p1	transporter, major facilitator family protein	RH_rep2	2	526.28	0.8158	0.0044542	1	79.07	13480000
1308	AAPLPSPGGER	11	TGME49_297245-t26_1-p1	transporter, major facilitator family protein	RH_rep3	2	526.28	1.0225	0.00056065	1	101.97	12547000
1309	AAPLTAAEVLEAAAR	15	TGME49_272710-t26_1-p1	AP2 domain transcription factor AP2VIII-4	RH_rep1	2	727.404	-0.11839	8.6267e-08	1	133.48	6932500
1310	AAPLTAAEVLEAAAR	15	TGME49_272710-t26_1-p1	AP2 domain transcription factor AP2VIII-4	RH_rep2	2	727.404	-0.063542	8.0824e-08	1	134.4	9743700
1311	AAPLTAAEVLEAAAR	15	TGME49_272710-t26_1-p1	AP2 domain transcription factor AP2VIII-4	RH_rep3	2	727.404	0.030473	NaN	0		8573900
1312	AAPLYGDGVR	10	TGME49_203780-t26_1-p1	hypothetical protein	RH_rep1	2	509.769	-2.5719	0.0014289	1	101.54	24275000
1313	AAPLYGDGVR	10	TGME49_203780-t26_1-p1	hypothetical protein	RH_rep2	2	509.769	-2.0931	0.0011663	1	104.48	20209000
1314	AAPLYGDGVR	10	TGME49_203780-t26_1-p1	hypothetical protein	RH_rep3	2	509.769	-0.40305	0.0016829	1	100.57	24792000
1315	AAPLYGDGVR	10	TGME49_203780-t26_1-p1	hypothetical protein	RH_rep1	2	509.769	0.86259	NaN	0		1867700
1316	AAPMPETLEGVNSSCPAK	18	TGME49_264030-t26_1-p1	aminotransferase, putative	RH_rep1	2	929.937	-0.18144	1.9157e-05	1	93.495	18304000
1317	AAPMPETLEGVNSSCPAK	18	TGME49_264030-t26_1-p1	aminotransferase, putative	RH_rep2	2	929.937	-0.242	2.3868e-07	1	120.63	11931000
1318	AAPMPETLEGVNSSCPAK	18	TGME49_264030-t26_1-p1	aminotransferase, putative	RH_rep3	2	929.937	-0.33814	2.4819e-08	1	124.68	18070000
1319	AAPNASGNLSSQASK	15	TGME49_226910-t26_1-p1	Amylo-alpha-1,6-glucosidase	RH_rep1	2	701.85	0.90304	8.5783e-13	1	169.4	14885000
1320	AAPNASGNLSSQASK	15	TGME49_226910-t26_1-p1	Amylo-alpha-1,6-glucosidase	RH_rep2	2	701.85	0.26697	1.1221e-11	1	148.85	22906000
1321	AAPNASGNLSSQASK	15	TGME49_226910-t26_1-p1	Amylo-alpha-1,6-glucosidase	RH_rep3	2	701.85	0.65826	4.9558e-08	1	139.7	18843000
1322	AAPNASGNLSSQASK	15	TGME49_226910-t26_1-p1	Amylo-alpha-1,6-glucosidase	RH_rep1	2	701.85	-0.069238	0.10514	1	45.618	5504300
1323	AAPNASGNLSSQASK	15	TGME49_226910-t26_1-p1	Amylo-alpha-1,6-glucosidase	RH_rep2	2	701.85	-0.33009	0.0054261	1	68.481	4481600
1324	AAPNASGNLSSQASK	15	TGME49_226910-t26_1-p1	Amylo-alpha-1,6-glucosidase	RH_rep3	2	701.85	-0.025126	NaN	0		4715400
1325	AAPPEVPSTSAGK	13	TGME49_259980-t26_1-p1	DnaJ domain-containing protein	RH_rep1	2	606.317	-1.5061	0.011584	1	70.628	6934000
1326	AAPPEVPSTSAGK	13	TGME49_259980-t26_1-p1	DnaJ domain-containing protein	RH_rep2	2	606.317	0.13889	0.0045656	1	76.563	7572000
1327	AAPPEVPSTSAGK	13	TGME49_259980-t26_1-p1	DnaJ domain-containing protein	RH_rep3	2	606.317	-0.69543	0.002991	1	77.894	7996700
1328	AAPSAAPTSGNR	12	TGME49_229750-t26_1-p1	hypothetical protein	RH_rep1	2	550.278	2.0346	0.0018146	1	86.838	5494000
1329	AAPSAAPTSGNR	12	TGME49_229750-t26_1-p1	hypothetical protein	RH_rep2	2	550.278	0.93211	0.0050823	1	77.597	2523500
1330	AAPSAAPTSGNR	12	TGME49_229750-t26_1-p1	hypothetical protein	RH_rep3	2	550.278	0.67956	0.046064	1	55.578	2093300
1331	AAPSAEEAAVVALGTLGGR	19	TGME49_318260-t26_1-p1	transcription initiation factor TFIID subunit TAF5	RH_rep1	3	580.648	0.34637	1.6429e-10	1	138.77	21219000
1332	AAPSAEEAAVVALGTLGGR	19	TGME49_318260-t26_1-p1	transcription initiation factor TFIID subunit TAF5	RH_rep1	2	870.468	1.1712	5.1757e-08	1	123	12213000
1333	AAPSAEEAAVVALGTLGGR	19	TGME49_318260-t26_1-p1	transcription initiation factor TFIID subunit TAF5	RH_rep2	2	870.468	-0.62177	3.4385e-14	1	155.24	18167000
1334	AAPSAEEAAVVALGTLGGR	19	TGME49_318260-t26_1-p1	transcription initiation factor TFIID subunit TAF5	RH_rep2	3	580.648	-0.3635	1.5216e-10	1	139.46	27473000
1335	AAPSAEEAAVVALGTLGGR	19	TGME49_318260-t26_1-p1	transcription initiation factor TFIID subunit TAF5	RH_rep3	3	580.648	0.10121	6.7102e-08	1	118.23	13825000
1336	AAPSAEEAAVVALGTLGGR	19	TGME49_318260-t26_1-p1	transcription initiation factor TFIID subunit TAF5	RH_rep3	2	870.468	0.3618	4.9034e-07	1	104.84	12428000
1337	AAPSDAQLSPTSRPEVSPK	19	TGME49_291590-t26_1-p1	hypothetical protein	RH_rep1	3	646.669	-0.10155	5.0429e-08	2	120.9	8349800
1338	AAPSDAQLSPTSRPEVSPK	19	TGME49_291590-t26_1-p1	hypothetical protein	RH_rep2	3	646.669	0.36753	3.1662e-06	1	96.143	5477500
1339	AAPSDAQLSPTSRPEVSPK	19	TGME49_291590-t26_1-p1	hypothetical protein	RH_rep3	3	646.669	0.42418	7.6269e-08	1	118.72	11291000
1340	AAPSGQGEEHPEESLLPVGALPCR	24	TGME49_228460-t26_1-p1	hypothetical protein	RH_rep2	3	834.408	-0.46407	3.4422e-05	1	59.918	9222400
1341	AAPSGQGEEHPEESLLPVGALPCR	24	TGME49_228460-t26_1-p1	hypothetical protein	RH_rep3	3	834.408	-0.13167	4.0211e-05	2	56.684	11470000
1342	AAPSMAMYFDPYASPGADDCRPISASVK	28	TGME49_313060-t26_1-p1	eukaryotic translation initiation factor 2B, putative	RH_rep2	3	992.451	0.29753	0.0024937	1	53.197	17289000
1343	AAPSMAMYFDPYASPGADDCRPISASVK	28	TGME49_313060-t26_1-p1	eukaryotic translation initiation factor 2B, putative	RH_rep3	3	992.451	0.20968	7.7841e-06	1	65.801	19551000
1344	AAPSMAMYFDPYASPGADDCRPISASVK	28	TGME49_313060-t26_1-p1	eukaryotic translation initiation factor 2B, putative	RH_rep1	3	992.451	0.48595	NaN	0		15163000
1345	AAPSTPSPSPSFSSPSR	17	TGME49_219440-t26_1-p1	hypothetical protein	RH_rep1	2	830.402	2.8423	2.2863e-06	1	102.36	13569000
1346	AAPSTPSPSPSFSSPSR	17	TGME49_219440-t26_1-p1	hypothetical protein	RH_rep2	2	830.402	0.72263	3.7852e-06	1	101.68	11128000
1347	AAPSTPSPSPSFSSPSR	17	TGME49_219440-t26_1-p1	hypothetical protein	RH_rep3	2	830.402	0.58877	6.9127e-05	1	82.877	11484000
1348	AAPTVSAGGK	10	TGME49_249900-t26_1-p1	adenine nucleotide translocator, putative	RH_rep2	2	450.743	0.13637	0.036036	1	57.174	7497300
1349	AAPTVSAGGK	10	TGME49_249900-t26_1-p1	adenine nucleotide translocator, putative	RH_rep1	2	450.743	0.047908	0.011613	1	73.841	293080000
1350	AAPTVSAGGK	10	TGME49_249900-t26_1-p1	adenine nucleotide translocator, putative	RH_rep2	2	450.743	-0.066073	0.013069	1	72.848	257680000
1351	AAPTVSAGGK	10	TGME49_249900-t26_1-p1	adenine nucleotide translocator, putative	RH_rep3	2	450.743	0.069195	0.011613	2	73.841	354900000
1352	AAPTVSAGGK	10	TGME49_249900-t26_1-p1	adenine nucleotide translocator, putative	RH_rep1	2	450.743	0.48908	NaN	0		6615200
1353	AAPTVSAGGK	10	TGME49_249900-t26_1-p1	adenine nucleotide translocator, putative	RH_rep3	2	450.743	0.64218	NaN	0		9019700
1354	AAPTVSAGGK	10	TGME49_249900-t26_1-p1	adenine nucleotide translocator, putative	RH_rep1	2	429.738	1.7599	0.0059867	1	84.054	8329800
1355	AAPTVSAGGK	10	TGME49_249900-t26_1-p1	adenine nucleotide translocator, putative	RH_rep2	2	429.738	3.2017	0.041409	1	67.113	6833900
1356	AAPTVSAGGK	10	TGME49_249900-t26_1-p1	adenine nucleotide translocator, putative	RH_rep3	2	429.738		0.019785	1	74.6	0
1357	AAPVAVAR	8	TGME49_291930-t26_1-p1	RNA recognition motif-containing protein	RH_rep1	2	377.732	0.19336	0.0023467	1	120.65	77991000
1358	AAPVAVAR	8	TGME49_291930-t26_1-p1	RNA recognition motif-containing protein	RH_rep2	2	377.732	-0.030742	0.0013323	1	128.86	97322000
1359	AAPVAVAR	8	TGME49_291930-t26_1-p1	RNA recognition motif-containing protein	RH_rep3	2	377.732	0.035768	0.003419	1	115.46	74279000
1360	AAPVGDLR	8	TGME49_216590-t26_1-p1	HEAT repeat-containing protein	RH_rep1	2	420.732	-0.30003	0.0005248	1	143.12	16512000
1361	AAPVGDLR	8	TGME49_216590-t26_1-p1	HEAT repeat-containing protein	RH_rep2	2	420.732	-0.1743	0.0013918	1	119.41	19751000
1362	AAPVGDLR	8	TGME49_216590-t26_1-p1	HEAT repeat-containing protein	RH_rep3	2	420.732	-0.3613	0.0007032	1	129.56	13312000
1363	AAPVHAGTGESETAFPAVPAK	21	TGME49_285268-t26_1-p1	DnaJ domain-containing protein	RH_rep1	3	670.009	0.078231	2.2078e-10	1	116.13	40601000
1364	AAPVHAGTGESETAFPAVPAK	21	TGME49_285268-t26_1-p1	DnaJ domain-containing protein	RH_rep2	3	670.009	0.28607	2.7877e-10	1	113.77	28559000
1365	AAPVHAGTGESETAFPAVPAK	21	TGME49_285268-t26_1-p1	DnaJ domain-containing protein	RH_rep3	3	670.009	0.21835	4.3606e-13	1	127.32	27976000
1366	AAPVHAGTGESETAFPAVPAK	21	TGME49_285268-t26_1-p1	DnaJ domain-containing protein	RH_rep3	3	670.009	-0.95493	NaN	0		3145500
1367	AAPVVPQR	8	TGME49_319920-t26_1-p1	2-oxo acid dehydrogenases acyltransferase (catalytic domain) domain-containing protein	RH_rep1	2	419.251	1.9074	0.06649	1	71.134	9915100
1368	AAPVVPQR	8	TGME49_319920-t26_1-p1	2-oxo acid dehydrogenases acyltransferase (catalytic domain) domain-containing protein	RH_rep2	2	419.251	1.732	0.13465	1	57.281	7988000
1369	AAPVVPQR	8	TGME49_319920-t26_1-p1	2-oxo acid dehydrogenases acyltransferase (catalytic domain) domain-containing protein	RH_rep3	2	419.251	1.5627	0.068773	1	70.67	12209000
1370	AAPYTPPETK	10	TGME49_270710-t26_1-p1	WW domain binding protein 11	RH_rep1	2	537.777	1.4537	0.047658	1	64.374	6941200
1371	AAPYTPPETK	10	TGME49_270710-t26_1-p1	WW domain binding protein 11	RH_rep2	2	537.777	4.4598	NaN	0		10044000
1372	AAPYTPPETK	10	TGME49_270710-t26_1-p1	WW domain binding protein 11	RH_rep3	2	537.777	1.6795	NaN	0		9459700
1373	AAQAETLPLSGR	12	TGME49_230940-t26_1-p1	hypothetical protein	RH_rep1	2	607.33	-0.46821	0.12517	1	48.115	72203000
1374	AAQAETLPLSGR	12	TGME49_230940-t26_1-p1	hypothetical protein	RH_rep2	2	607.33	-0.75527	0.10031	1	50.46	63043000
1375	AAQAETLPLSGR	12	TGME49_230940-t26_1-p1	hypothetical protein	RH_rep3	2	607.33	-0.27466	0.00018284	1	110.08	72685000
1376	AAQAGGDVENLLR	13	TGME49_222360-t26_1-p1	hypothetical protein	RH_rep1	2	657.344	-1.2297	1.238e-06	1	126.21	37342000
1377	AAQAGGDVENLLR	13	TGME49_222360-t26_1-p1	hypothetical protein	RH_rep2	2	657.344	0.18723	1.0596e-06	1	129.37	29177000
1378	AAQAGGDVENLLR	13	TGME49_222360-t26_1-p1	hypothetical protein	RH_rep3	2	657.344	-0.356	2.6507e-07	1	143.42	24231000
1379	AAQASQQIQHPAASLAQAFSEENKPGAGPGQNASSSFSAR	40	TGME49_315270-t26_1-p1	hypothetical protein	RH_rep1	4	999.985	0.11021	2.5034e-34	1	151.6	189400000
1380	AAQASQQIQHPAASLAQAFSEENKPGAGPGQNASSSFSAR	40	TGME49_315270-t26_1-p1	hypothetical protein	RH_rep1	3	1332.98	0.039881	2.4293e-06	1	57.605	18585000
1381	AAQASQQIQHPAASLAQAFSEENKPGAGPGQNASSSFSAR	40	TGME49_315270-t26_1-p1	hypothetical protein	RH_rep2	4	999.985	-0.15056	3.1317e-45	1	179.95	180560000
1382	AAQASQQIQHPAASLAQAFSEENKPGAGPGQNASSSFSAR	40	TGME49_315270-t26_1-p1	hypothetical protein	RH_rep2	3	1332.98	-0.52681	2.0531e-06	1	60.936	17661000
1383	AAQASQQIQHPAASLAQAFSEENKPGAGPGQNASSSFSAR	40	TGME49_315270-t26_1-p1	hypothetical protein	RH_rep3	3	1332.98	-0.43317	0.0027729	1	47.167	20178000
1384	AAQASQQIQHPAASLAQAFSEENKPGAGPGQNASSSFSAR	40	TGME49_315270-t26_1-p1	hypothetical protein	RH_rep3	4	999.985	-0.49639	1.0203e-17	1	106.18	146010000
1385	AAQAVMNK	8	TGME49_202530-t26_1-p1	aspartate-tRNA ligase	RH_rep1	2	416.721	0.0265	0.0057129	1	104.37	26910000
1386	AAQAVMNK	8	TGME49_202530-t26_1-p1	aspartate-tRNA ligase	RH_rep2	2	416.721	-0.050035	0.0017171	1	123.69	17154000
1387	AAQAVMNK	8	TGME49_202530-t26_1-p1	aspartate-tRNA ligase	RH_rep3	2	416.721	-0.12809	0.0017171	1	123.69	16561000
1388	AAQAVMNK	8	TGME49_202530-t26_1-p1	aspartate-tRNA ligase	RH_rep3	2	416.721	-3.1239	NaN	0		152200
1389	AAQCGILPSR	10	TGME49_228120-t26_1-p1	hypothetical protein	RH_rep1	2	536.782	-0.32566	0.022652	1	73.499	13869000
1390	AAQCGILPSR	10	TGME49_228120-t26_1-p1	hypothetical protein	RH_rep3	2	536.782	0.76682	0.021716	1	73.841	9223100
1391	AAQEALIQK	9	TGME49_211630-t26_1-p1	hypothetical protein	RH_rep1	2	486.28	0.47611	0.00080237	1	121.5	26406000
1392	AAQEALIQK	9	TGME49_211630-t26_1-p1	hypothetical protein	RH_rep2	2	486.28	0.66352	0.0014242	1	114.97	30072000
1393	AAQEALIQK	9	TGME49_211630-t26_1-p1	hypothetical protein	RH_rep3	2	486.28	0.36246	0.0013468	1	115.78	33028000
1394	AAQELPFQLR	10	TGME49_202530-t26_1-p1	aspartate-tRNA ligase	RH_rep1	2	586.825	0.11164	0.00014013	1	128.91	121990000
1395	AAQELPFQLR	10	TGME49_202530-t26_1-p1	aspartate-tRNA ligase	RH_rep2	2	586.825	0.35145	0.00013086	1	130.41	102810000
1396	AAQELPFQLR	10	TGME49_202530-t26_1-p1	aspartate-tRNA ligase	RH_rep3	2	586.825	0.071772	0.00099768	1	107.95	89720000
1397	AAQELPFQLR	10	TGME49_202530-t26_1-p1	aspartate-tRNA ligase	RH_rep1	2	586.825	-0.006353	8.4362e-05	1	137.98	28537000
1398	AAQELPFQLR	10	TGME49_202530-t26_1-p1	aspartate-tRNA ligase	RH_rep2	2	586.825	0.28607	0.00044947	1	119.22	34234000
1399	AAQELPFQLR	10	TGME49_202530-t26_1-p1	aspartate-tRNA ligase	RH_rep3	2	586.825	0.21276	0.00017798	1	124.81	24983000
1400	AAQFEHTILMTPEGAEVLTKPTL	23	TGME49_257730-t26_1-p1	methionine aminopeptidase, type i, putative	RH_rep1	3	833.105	0.2224	6.9114e-05	1	57.802	7507100
1401	AAQFEHTILMTPEGAEVLTKPTL	23	TGME49_257730-t26_1-p1	methionine aminopeptidase, type i, putative	RH_rep2	3	833.105	0.83088	2.4299e-05	1	71.651	19098000
1402	AAQFEHTILMTPEGAEVLTKPTL	23	TGME49_257730-t26_1-p1	methionine aminopeptidase, type i, putative	RH_rep3	3	833.105	-0.67144	3.2648e-05	1	69.071	6324000
1403	AAQFSQDVR	9	TGME49_216960-t26_1-p1	elongation factor Tu GTP binding domain-containing protein	RH_rep1	2	511.257	1.8784	0.00014332	1	149.72	11277000
1404	AAQFSQDVR	9	TGME49_216960-t26_1-p1	elongation factor Tu GTP binding domain-containing protein	RH_rep2	2	511.257	1.2552	0.00035091	1	133.13	5662500
1405	AAQFSQDVR	9	TGME49_216960-t26_1-p1	elongation factor Tu GTP binding domain-containing protein	RH_rep3	2	511.257	1.2337	0.00036613	1	132.01	8638200
1406	AAQGMPQCVK	10	TGME49_229990-t26_1-p1	T-complex protein 1 subunit alpha, putative	RH_rep1	2	545.263	-0.68898	0.0046854	1	89.047	120190000
1407	AAQGMPQCVK	10	TGME49_229990-t26_1-p1	T-complex protein 1 subunit alpha, putative	RH_rep2	2	545.263	-0.74955	0.0046771	1	89.08	67553000
1408	AAQGMPQCVK	10	TGME49_229990-t26_1-p1	T-complex protein 1 subunit alpha, putative	RH_rep3	2	545.263	-0.68224	0.0042559	1	90.696	121630000
1409	AAQGSLESGLEGSAIR	16	TGME49_232080-t26_1-p1	hypothetical protein	RH_rep3	2	773.397	0.14572	0.00026958	1	86.548	6801300
1410	AAQGSLESGLEGSAIR	16	TGME49_232080-t26_1-p1	hypothetical protein	RH_rep1	2	773.397	-0.47959	NaN	0		4938200
1411	AAQGSLESGLEGSAIR	16	TGME49_232080-t26_1-p1	hypothetical protein	RH_rep2	2	773.397	0.2764	NaN	0		4753700
1412	AAQILQEAPLAVR	13	TGME49_213310-t26_1-p1	hypothetical protein	RH_rep1	2	690.404	0.57439	1.6599e-05	1	122.33	8233700
1413	AAQILQEAPLAVR	13	TGME49_213310-t26_1-p1	hypothetical protein	RH_rep2	2	690.404	0.40581	3.4013e-07	1	142.1	8810100
1414	AAQILQEAPLAVR	13	TGME49_213310-t26_1-p1	hypothetical protein	RH_rep3	2	690.404	-0.067559	NaN	0		6991500
1415	AAQLAVK	7	TGME49_309752-t26_1-p1	succinate-Coenzyme A ligase, beta subunit, putative	RH_rep1	2	350.721	0.12319	0.027283	1	94.401	45169000
1416	AAQLAVK	7	TGME49_309752-t26_1-p1	succinate-Coenzyme A ligase, beta subunit, putative	RH_rep2	2	350.721	0.34841	0.024859	1	95.793	48495000
1417	AAQLAVK	7	TGME49_309752-t26_1-p1	succinate-Coenzyme A ligase, beta subunit, putative	RH_rep3	2	350.721	-0.24606	0.024859	1	95.793	49503000
1418	AAQLGLK	7	TGME49_206470-t26_1-p1	pyruvate dehydrogenase complex subunit PDH-E3II	RH_rep1	2	350.721	0.074386	0.035518	1	89.673	83345000
1419	AAQLGLK	7	TGME49_206470-t26_1-p1	pyruvate dehydrogenase complex subunit PDH-E3II	RH_rep2	2	350.721	-0.5517	0.049961	1	81.381	117440000
1420	AAQLGLK	7	TGME49_206470-t26_1-p1	pyruvate dehydrogenase complex subunit PDH-E3II	RH_rep3	2	350.721	-0.48447	0.068901	1	76.847	102910000
1421	AAQLLCER	8	TGME49_255350-t26_1-p1	ATPase, putative	RH_rep2	2	480.75	-1.9595	0.00084102	1	149.65	11820000
1422	AAQLLCER	8	TGME49_255350-t26_1-p1	ATPase, putative	RH_rep1	2	480.75	-2.2966	NaN	0		19395000
1423	AAQLLCER	8	TGME49_255350-t26_1-p1	ATPase, putative	RH_rep3	2	480.75	-0.64606	NaN	0		14649000
1424	AAQLLQQQR	9	TGME49_318710-t26_1-p1	ATP-binding cassette sub-family F member 1	RH_rep1	2	528.301	1.7959	0.0014896	1	114.28	72218000
1425	AAQLLQQQR	9	TGME49_318710-t26_1-p1	ATP-binding cassette sub-family F member 1	RH_rep2	2	528.301	0.4547	NaN	0		70944000
1426	AAQLLQQQR	9	TGME49_318710-t26_1-p1	ATP-binding cassette sub-family F member 1	RH_rep3	2	528.301	-0.30525	NaN	0		64694000
1427	AAQQLAEASVTLR	13	TGME49_316530-t26_1-p1	myosin heavy chain, putative	RH_rep2	2	679.375	-0.27965	3.3989e-13	1	172.09	8227300
1428	AAQQLAEASVTLR	13	TGME49_316530-t26_1-p1	myosin heavy chain, putative	RH_rep1	2	679.375	0.43115	NaN	0		5791700
1429	AAQQLAEASVTLR	13	TGME49_316530-t26_1-p1	myosin heavy chain, putative	RH_rep2	2	679.375	0.15144	NaN	0		5579000
1430	AAQQLAEASVTLR	13	TGME49_316530-t26_1-p1	myosin heavy chain, putative	RH_rep3	2	679.375	0.49149	NaN	0		5584200
1431	AAQQLAEASVTLR	13	TGME49_316530-t26_1-p1	myosin heavy chain, putative	RH_rep1	2	679.375	-0.18303	NaN	0		11703000
1432	AAQQLAEASVTLR	13	TGME49_316530-t26_1-p1	myosin heavy chain, putative	RH_rep3	2	679.375	-0.14983	NaN	0		8318600
1433	AAQSLHGHR	9	TGME49_231480-t26_1-p1	GCN1, putative	RH_rep1	2	488.757	0.23254	0.0025992	1	102.62	6096300
1434	AAQSLHGHR	9	TGME49_231480-t26_1-p1	GCN1, putative	RH_rep2	2	488.757	0.50815	0.045265	1	69.812	3336400
1435	AAQSLHGHR	9	TGME49_231480-t26_1-p1	GCN1, putative	RH_rep3	2	488.757	0.40369	0.0013532	1	115.71	3018800
1436	AAQSLHGHR	9	TGME49_231480-t26_1-p1	GCN1, putative	RH_rep3	2	488.757	0.56723	NaN	0		86982
1437	AAQSLHGHR	9	TGME49_231480-t26_1-p1	GCN1, putative	RH_rep1	2	488.757	1.0033	NaN	0		145660
1438	AAQSLHGHR	9	TGME49_231480-t26_1-p1	GCN1, putative	RH_rep2	2	488.757	1.0387	NaN	0		129360
1439	AAQSLHGHR	9	TGME49_231480-t26_1-p1	GCN1, putative	RH_rep3	2	488.757	0.48088	NaN	0		87508
1440	AASAALSLK	9	TGME49_313860-t26_1-p1	regulator of chromosome condensation (RCC1) repeat-containing protein	RH_rep3	2	416.25		0.012596	1	85.716	0
1441	AASAASLPALEPSLSQPFGK	20	TGME49_257350-t26_1-p1	eukaryotic translation initiation factor, putative	RH_rep1	2	971.518	0.019216	9.1449e-10	1	114.99	64621000
1442	AASAASLPALEPSLSQPFGK	20	TGME49_257350-t26_1-p1	eukaryotic translation initiation factor, putative	RH_rep1	3	648.014	-0.32561	7.2916e-10	1	105.02	18776000
1443	AASAASLPALEPSLSQPFGK	20	TGME49_257350-t26_1-p1	eukaryotic translation initiation factor, putative	RH_rep2	2	971.518	0.31428	6.0311e-17	1	148.19	56366000
1444	AASAASLPALEPSLSQPFGK	20	TGME49_257350-t26_1-p1	eukaryotic translation initiation factor, putative	RH_rep2	3	648.014	0.010326	1.7194e-07	1	95.554	26580000
1445	AASAASLPALEPSLSQPFGK	20	TGME49_257350-t26_1-p1	eukaryotic translation initiation factor, putative	RH_rep3	2	971.518	0.38577	1.417e-10	1	123.55	70612000
1446	AASAASLPALEPSLSQPFGK	20	TGME49_257350-t26_1-p1	eukaryotic translation initiation factor, putative	RH_rep3	3	648.014	-0.2171	2.7656e-07	1	91.547	17030000
1447	AASADAFR	8	TGME49_278720-t26_1-p1	hypothetical protein	RH_rep2	2	404.701	-0.18709	0.001	1	142.36	2440600
1448	AASADAFR	8	TGME49_278720-t26_1-p1	hypothetical protein	RH_rep3	2	404.701	-0.48632	NaN	0		3139300
1449	AASADAFR	8	TGME49_278720-t26_1-p1	hypothetical protein	RH_rep2	2	404.701	-0.55484	NaN	0		3109000
1450	AASAESSLPSR	11	TGME49_224920-t26_1-p1	hypothetical protein	RH_rep3	2	538.273	0.31489	0.0031426	1	86.463	6695800
1451	AASAESSLPSR	11	TGME49_224920-t26_1-p1	hypothetical protein	RH_rep1	2	538.273	0.062517	NaN	0		7632300
1452	AASAESSLPSR	11	TGME49_224920-t26_1-p1	hypothetical protein	RH_rep2	2	538.273	0.4585	NaN	0		9861400
1453	AASALGSR	8	TGME49_286630-t26_1-p1	redoxin domain-containing protein	RH_rep2	2	366.704		0.0015864	1	121.09	0
1454	AASALGSR	8	TGME49_286630-t26_1-p1	redoxin domain-containing protein	RH_rep3	2	366.704	-0.59819	0.0017107	1	123.72	40327000
1455	AASALGTSADGSAYFHCTPAR	21	TGME49_313370-t26_1-p1	hypothetical protein	RH_rep1	3	704.325	-0.297	7.366e-19	1	170.06	50431000
1456	AASALGTSADGSAYFHCTPAR	21	TGME49_313370-t26_1-p1	hypothetical protein	RH_rep2	3	704.325	-0.7118	1.6448e-18	1	168.79	32780000
1457	AASALGTSADGSAYFHCTPAR	21	TGME49_313370-t26_1-p1	hypothetical protein	RH_rep3	3	704.325	0.049378	6.6694e-24	1	181.4	55241000
1458	AASAMPALQAAPGSAASHPK	20	TGME49_263660-t26_1-p1	hypothetical protein	RH_rep1	3	611.981	0.28061	0.00012221	1	67.194	11207000
1459	AASAMPALQAAPGSAASHPK	20	TGME49_263660-t26_1-p1	hypothetical protein	RH_rep2	3	611.981	0.10744	3.5068e-13	2	136.85	8993700
1460	AASAMPALQAAPGSAASHPK	20	TGME49_263660-t26_1-p1	hypothetical protein	RH_rep3	3	611.981	0.11291	7.8615e-10	1	103.45	12805000
1461	AASASCASSSTSYR	14	TGME49_239590-t26_1-p1	WD domain, G-beta repeat-containing protein	RH_rep1	2	724.31	-0.31126	4.4844e-11	1	164.53	8686700
1462	AASASCASSSTSYR	14	TGME49_239590-t26_1-p1	WD domain, G-beta repeat-containing protein	RH_rep2	2	724.31	0.46941	9.8718e-06	1	119.87	9945900
1463	AASASCASSSTSYR	14	TGME49_239590-t26_1-p1	WD domain, G-beta repeat-containing protein	RH_rep3	2	724.31	-0.18912	NaN	0		8144100
1464	AASASLVCR	9	TGME49_232190-t26_1-p1	Sec7 domain-containing protein	RH_rep1	2	467.742	-0.40231	0.00025316	1	140.35	13435000
1465	AASASLVCR	9	TGME49_232190-t26_1-p1	Sec7 domain-containing protein	RH_rep2	2	467.742	0.043362	0.00011828	1	157.91	10345000
1466	AASASLVCR	9	TGME49_232190-t26_1-p1	Sec7 domain-containing protein	RH_rep3	2	467.742	-0.4734	NaN	0		12941000
1467	AASASPAFPSGGR	13	TGME49_244210-t26_1-p1	RNA polymerase-associated protein RTF1	RH_rep1	2	588.294	0.18081	0.001194	1	84.892	4296600
1468	AASASPAFPSGGR	13	TGME49_244210-t26_1-p1	RNA polymerase-associated protein RTF1	RH_rep2	2	588.294	0.024388	9.5454e-05	1	108.01	6147600
1469	AASASPAFPSGGR	13	TGME49_244210-t26_1-p1	RNA polymerase-associated protein RTF1	RH_rep3	2	588.294	0.50361	0.0001232	1	102.97	7204900
1470	AASASPAFPSGGR	13	TGME49_244210-t26_1-p1	RNA polymerase-associated protein RTF1	RH_rep1	2	588.294	0.25142	1.2306e-06	1	126.34	7910000
1471	AASASPAFPSGGR	13	TGME49_244210-t26_1-p1	RNA polymerase-associated protein RTF1	RH_rep2	2	588.294	0.35081	0.0001725	1	101.39	11185000
1472	AASASPAFPSGGR	13	TGME49_244210-t26_1-p1	RNA polymerase-associated protein RTF1	RH_rep3	2	588.294	0.54205	9.8875e-05	1	107.39	15149000
1473	AASDLLQASQNSSASAK	17	TGME49_294780-t26_1-p1	hypothetical protein	RH_rep1	2	824.91	-0.09568	1.1669e-19	1	188	9129100
1474	AASDLLQASQNSSASAK	17	TGME49_294780-t26_1-p1	hypothetical protein	RH_rep2	2	824.91	0.15207	1.2142e-19	1	187.75	6750800
1475	AASDLLQASQNSSASAK	17	TGME49_294780-t26_1-p1	hypothetical protein	RH_rep3	2	824.91	0.053999	1.1806e-09	1	142.4	7032000
1476	AASDLLQASQNSSASAK	17	TGME49_294780-t26_1-p1	hypothetical protein	RH_rep1	2	824.91	0.05799	NaN	0		5392400
1477	AASDLLQASQNSSASAK	17	TGME49_294780-t26_1-p1	hypothetical protein	RH_rep2	2	824.91	0.17221	NaN	0		4589600
1478	AASDLLQASQNSSASAK	17	TGME49_294780-t26_1-p1	hypothetical protein	RH_rep3	2	824.91	-0.48025	NaN	0		6518500
1479	AASESQAQMVVPAFER	16	TGME49_258970-t26_1-p1	hypothetical protein	RH_rep1	2	860.92	-0.59418	9.964e-28	1	220.27	12515000
1480	AASESQAQMVVPAFER	16	TGME49_258970-t26_1-p1	hypothetical protein	RH_rep2	2	860.92	-0.99735	5.3685e-23	1	203.52	15832000
1481	AASESQAQMVVPAFER	16	TGME49_258970-t26_1-p1	hypothetical protein	RH_rep3	2	860.92	-0.58082	1.2334e-17	1	172.91	11843000
1482	AASGLQGSFESDSHSPPQASGGR	23	TGME49_206670-t26_1-p1	hypothetical protein	RH_rep1	3	744.009	0.75585	1.0109e-18	1	156.23	8256100
1483	AASGLQGSFESDSHSPPQASGGR	23	TGME49_206670-t26_1-p1	hypothetical protein	RH_rep2	3	744.009	1.1896	NaN	0		9547100
1484	AASGLQGSFESDSHSPPQASGGR	23	TGME49_206670-t26_1-p1	hypothetical protein	RH_rep3	3	744.009	0.6632	NaN	0		8416300
1485	AASGLSVSDDPLAYMDQLDINTK	23	TGME49_260870-t26_1-p1	zinc finger cdgsh type protein	RH_rep1	2	1212.58	0.32621	5.3389e-11	1	117.22	39406000
1486	AASGLSVSDDPLAYMDQLDINTK	23	TGME49_260870-t26_1-p1	zinc finger cdgsh type protein	RH_rep1	3	808.725	1.1795	1.4316e-14	1	140.95	33404000
1487	AASGLSVSDDPLAYMDQLDINTK	23	TGME49_260870-t26_1-p1	zinc finger cdgsh type protein	RH_rep2	3	808.725	0.62248	9.5533e-15	1	143.33	55093000
1488	AASGLSVSDDPLAYMDQLDINTK	23	TGME49_260870-t26_1-p1	zinc finger cdgsh type protein	RH_rep2	2	1212.58	-0.12636	2.6948e-07	1	82.56	48969000
1489	AASGLSVSDDPLAYMDQLDINTK	23	TGME49_260870-t26_1-p1	zinc finger cdgsh type protein	RH_rep3	2	1212.58	0.37832	1.5016e-10	1	102.9	32659000
1490	AASGLSVSDDPLAYMDQLDINTK	23	TGME49_260870-t26_1-p1	zinc finger cdgsh type protein	RH_rep3	3	808.725	1.9413	1.8158e-11	1	118.44	38687000
1491	AASGSVSLQTLQR	13	TGME49_220260-t26_1-p1	hypothetical protein	RH_rep1	2	659.36	-0.31019	6.5786e-10	1	152.4	20267000
1492	AASGSVSLQTLQR	13	TGME49_220260-t26_1-p1	hypothetical protein	RH_rep2	2	659.36	-0.13028	1.3821e-10	1	167.18	16906000
1493	AASGSVSLQTLQR	13	TGME49_220260-t26_1-p1	hypothetical protein	RH_rep3	2	659.36	0.48598	2.5681e-16	2	198.32	11586000
1494	AASGSVSLQTLQR	13	TGME49_220260-t26_1-p1	hypothetical protein	RH_rep1	2	659.36	-0.65144	NaN	0		4725300
1495	AASGSVSLQTLQR	13	TGME49_220260-t26_1-p1	hypothetical protein	RH_rep2	2	659.36	0.15077	NaN	0		3509300
1496	AASGSVSLQTLQR	13	TGME49_220260-t26_1-p1	hypothetical protein	RH_rep3	2	659.36	0.027015	NaN	0		3390700
1497	AASIAYDAAAAR	12	TGME49_228100-t26_1-p1	hypothetical protein	RH_rep1	2	575.796	0.44851	0.00071044	1	92.112	13369000
1498	AASIAYDAAAAR	12	TGME49_228100-t26_1-p1	hypothetical protein	RH_rep2	2	575.796	0.14911	8.1635e-06	1	132.17	8433400
1499	AASIAYDAAAAR	12	TGME49_228100-t26_1-p1	hypothetical protein	RH_rep3	2	575.796	0.23924	0.0012688	1	92.247	10376000
1500	AASIAYDAAAAR	12	TGME49_228100-t26_1-p1	hypothetical protein	RH_rep2	2	575.796	-0.27358	NaN	0		4230600
1501	AASIAYDAAAAR	12	TGME49_228100-t26_1-p1	hypothetical protein	RH_rep3	2	575.796	0.38688	NaN	0		6045800
1502	AASIDPTHQGALCGLALLLPAGGSQHEDQQQLLLAAHR	38	TGME49_255340-t26_1-p1	tetratricopeptide repeat-containing protein	RH_rep1	5	792.413	0.2043	1.8665e-11	1	87.111	33405000
1503	AASIDPTHQGALCGLALLLPAGGSQHEDQQQLLLAAHR	38	TGME49_255340-t26_1-p1	tetratricopeptide repeat-containing protein	RH_rep2	5	792.413	0.058431	1.3156e-17	1	105.66	43634000
1504	AASIDPTHQGALCGLALLLPAGGSQHEDQQQLLLAAHR	38	TGME49_255340-t26_1-p1	tetratricopeptide repeat-containing protein	RH_rep3	5	792.413	0.057876	NaN	0		33742000
1505	AASIEELVSFR	11	TGME49_305560-t26_1-p1	Vps51/Vps67 protein	RH_rep2	2	611.327	-1.3446	0.00038943	2	108.9	9300000
1506	AASIEELVSFR	11	TGME49_305560-t26_1-p1	Vps51/Vps67 protein	RH_rep1	2	611.327	-2.2204	NaN	0		7361600
1507	AASIEELVSFR	11	TGME49_305560-t26_1-p1	Vps51/Vps67 protein	RH_rep3	2	611.327	-0.48111	NaN	0		6999000
1508	AASIQAIK	8	TGME49_265450-t26_1-p1	hexokinase	RH_rep1	2	401.245	0.010265	0.001253	1	132.08	114460000
1509	AASIQAIK	8	TGME49_265450-t26_1-p1	hexokinase	RH_rep2	2	401.245	0.24242	0.0020301	1	122.18	104610000
1510	AASIQAIK	8	TGME49_265450-t26_1-p1	hexokinase	RH_rep3	2	401.245	-0.071714	0.0038233	1	113.5	143840000
1511	AASIVGGR	8	TGME49_218960-t26_1-p1	AP2 domain transcription factor AP2XII-1	RH_rep3	2	365.714	0.7956	0.12814	1	58.604	4946400
1512	AASLAQR	7	TGME49_221660-t26_1-p1	DEAD/DEAH box helicase domain-containing protein	RH_rep3	2	358.706	-3.8422	0.13607	1	85.357	2808900
1513	AASLGAAPTPAR	12	TGME49_220860-t26_1-p1	DEAD/DEAH box helicase	RH_rep1	2	541.801	0.13161	0.0023468	1	81.565	60159000
1514	AASLGAAPTPAR	12	TGME49_220860-t26_1-p1	DEAD/DEAH box helicase	RH_rep2	2	541.801	0.18227	0.001958	1	85.417	53451000
1515	AASLGAAPTPAR	12	TGME49_220860-t26_1-p1	DEAD/DEAH box helicase	RH_rep3	2	541.801	0.41395	0.00032931	1	101.56	56409000
1516	AASLPSDPVEALGQLLR	17	TGME49_214600-t26_1-p1	hypothetical protein	RH_rep1	2	868.981	-0.27312	0.0012317	1	71.545	11893000
1517	AASLPSDPVEALGQLLR	17	TGME49_214600-t26_1-p1	hypothetical protein	RH_rep2	2	868.981	-0.11113	0.0026105	1	62.469	10762000
1518	AASLPSDPVEALGQLLR	17	TGME49_214600-t26_1-p1	hypothetical protein	RH_rep3	2	868.981	-0.27055	NaN	0		9700500
1519	AASLQNSQR	9	TGME49_255890-t26_1-p1	pyridine nucleotide-disulfide oxidoreductase domain-containing protein	RH_rep1	2	487.754	-0.18615	0.00044659	1	126.07	3125800
1520	AASLQNSQR	9	TGME49_255890-t26_1-p1	pyridine nucleotide-disulfide oxidoreductase domain-containing protein	RH_rep2	2	487.754		0.0003588	1	113.74	0
1521	AASLQNSQR	9	TGME49_255890-t26_1-p1	pyridine nucleotide-disulfide oxidoreductase domain-containing protein	RH_rep3	2	487.754	-0.38829	0.0012768	1	116.52	3501100
1522	AASLSSLLGVDAVEK	15	TGME49_270240-t26_1-p1	MAG1	RH_rep1	2	730.404	0.70997	0.014691	1	59.728	240600000
1523	AASLSSLLGVDAVEK	15	TGME49_270240-t26_1-p1	MAG1	RH_rep2	3	487.272	0.41496	0.0018757	1	70.197	22098000
1524	AASLSSLLGVDAVEK	15	TGME49_270240-t26_1-p1	MAG1	RH_rep2	2	730.404	0.43265	0.0015055	1	77.324	358930000
1525	AASLSSLLGVDAVEK	15	TGME49_270240-t26_1-p1	MAG1	RH_rep3	2	730.404	0.2437	0.00052799	1	85.469	240830000
1526	AASLSSLLGVDAVEK	15	TGME49_270240-t26_1-p1	MAG1	RH_rep1	3	487.272	0.193	NaN	0		14164000
1527	AASLSSLLGVDAVEK	15	TGME49_270240-t26_1-p1	MAG1	RH_rep3	3	487.272	0.089244	NaN	0		11963000
1528	AASLSSLLGVDAVEK	15	TGME49_270240-t26_1-p1	MAG1	RH_rep2	2	730.404	1.0822	NaN	0		5533000
1529	AASLSSLLGVDAVEK	15	TGME49_270240-t26_1-p1	MAG1	RH_rep3	2	730.404	0.84701	NaN	0		5703100
1530	AASLSSSVTLSLTDQNPIEVR	21	TGME49_247460-t26_1-p1	proliferating cell nuclear antigen PCNA1	RH_rep1	3	730.053	0.88973	0.0014149	1	55.337	10704000
1531	AASLSSSVTLSLTDQNPIEVR	21	TGME49_247460-t26_1-p1	proliferating cell nuclear antigen PCNA1	RH_rep3	3	730.053	1.5749	4.1182e-07	1	80.382	14445000
1532	AASLTAAR	8	TGME49_216060-t26_1-p1	hypothetical protein	RH_rep1	2	380.719		0.0038341	1	110.12	0
1533	AASLTAAR	8	TGME49_216060-t26_1-p1	hypothetical protein	RH_rep2	2	380.719	-0.48973	5.6366e-05	1	193.86	5615900
1534	AASLTAAR	8	TGME49_216060-t26_1-p1	hypothetical protein	RH_rep3	2	380.719	-0.16168	5.0131e-05	1	194.44	3528300
1535	AASLTAAR	8	TGME49_216060-t26_1-p1	hypothetical protein	RH_rep3	2	380.719	-0.74823	NaN	0		3974400
1536	AASLTAAR	8	TGME49_216060-t26_1-p1	hypothetical protein	RH_rep1	2	380.719	0.098265	NaN	0		6033200
1537	AASLTAAR	8	TGME49_216060-t26_1-p1	hypothetical protein	RH_rep2	2	380.719	1.0662	NaN	0		3956500
1538	AASLTAAR	8	TGME49_216060-t26_1-p1	hypothetical protein	RH_rep3	2	380.719	0.3726	NaN	0		3690400
1539	AASLTAAR	8	TGME49_216060-t26_1-p1	hypothetical protein	RH_rep1	2	380.719	-0.44716	NaN	0		3845100
1540	AASLVSQNPLVK	12	TGME49_246170-t26_1-p1	ARID/BRIGHT DNA binding domain-containing protein	RH_rep1	3	409.575	-0.016469	0.11889	1	30.205	22199000
1541	AASLVSQNPLVK	12	TGME49_246170-t26_1-p1	ARID/BRIGHT DNA binding domain-containing protein	RH_rep2	3	409.575	-0.14501	0.11464	1	32.859	8670900
1542	AASLVSQNPLVK	12	TGME49_246170-t26_1-p1	ARID/BRIGHT DNA binding domain-containing protein	RH_rep3	3	409.575	-0.54769	0.11464	1	32.859	18840000
1543	AASMPQYAHLMDEAVEVAK	19	TGME49_229360-t26_1-p1	transaldolase	RH_rep1	3	687.664	0.35108	6.7647e-07	2	100.97	198300000
1544	AASMPQYAHLMDEAVEVAK	19	TGME49_229360-t26_1-p1	transaldolase	RH_rep1	2	1030.99	-0.32544	9.0486e-06	1	93.5	51810000
1545	AASMPQYAHLMDEAVEVAK	19	TGME49_229360-t26_1-p1	transaldolase	RH_rep2	3	687.664	0.55594	6.5288e-06	2	86.213	210350000
1546	AASMPQYAHLMDEAVEVAK	19	TGME49_229360-t26_1-p1	transaldolase	RH_rep2	2	1030.99	-0.73288	0.0013313	1	58.024	54644000
1547	AASMPQYAHLMDEAVEVAK	19	TGME49_229360-t26_1-p1	transaldolase	RH_rep3	2	1030.99	-0.49367	1.0495e-05	1	92.034	76180000
1548	AASNQQGGGSGVAWHQGSGDFLEHPNADGGSGAHSQR	37	TGME49_270880-t26_1-p1	RNA recognition motif-containing protein	RH_rep1	5	727.127	0.17154	1.831e-17	1	102.4	13397000
1549	AASNQQGGGSGVAWHQGSGDFLEHPNADGGSGAHSQR	37	TGME49_270880-t26_1-p1	RNA recognition motif-containing protein	RH_rep3	5	727.127	0.16053	3.1999e-25	1	134.42	15896000
1550	AASNQQGGGSGVAWHQGSGDFLEHPNADGGSGAHSQR	37	TGME49_270880-t26_1-p1	RNA recognition motif-containing protein	RH_rep1	5	727.127	-0.65695	NaN	0		17293000
1551	AASNQQGGGSGVAWHQGSGDFLEHPNADGGSGAHSQR	37	TGME49_270880-t26_1-p1	RNA recognition motif-containing protein	RH_rep2	5	727.127	-0.19558	NaN	0		14102000
1552	AASPADTTPSSVAGETACSSPPPSSMR	27	TGME49_244460-t26_1-p1	hypothetical protein	RH_rep1	3	873.727		0.0049893	1	53.998	0
1553	AASPAPVPPPLPAAGEFGDSPAASAGSSSPSDFPSPSTPGSATHR	45	TGME49_269180-t26_1-p1	MIF4G domain-containing protein	RH_rep2	3	1395.66	-0.1738	0.075322	1	13.572	18464000
1554	AASPAPVPPPLPAAGEFGDSPAASAGSSSPSDFPSPSTPGSATHR	45	TGME49_269180-t26_1-p1	MIF4G domain-containing protein	RH_rep3	3	1395.66	0.17926	0.097118	1	3.7726	14339000
1555	AASPAPVPPPLPAAGEFGDSPAASAGSSSPSDFPSPSTPGSATHR	45	TGME49_269180-t26_1-p1	MIF4G domain-containing protein	RH_rep1	3	1395.66	0.58649	NaN	0		27330000
1556	AASPASAAHPAGR	13	TGME49_261430-t26_1-p1	hypothetical protein	RH_rep2	3	388.535	0.12148	0.028623	2	52.071	1009600
1557	AASPASAAHPAGR	13	TGME49_261430-t26_1-p1	hypothetical protein	RH_rep1	3	388.535	-0.39784	NaN	0		2946300
1558	AASPASAAHPAGR	13	TGME49_261430-t26_1-p1	hypothetical protein	RH_rep3	3	388.535	-0.58173	NaN	0		2632100
1559	AASPAVSCLR	10	TGME49_295650-t26_1-p1	hypothetical protein	RH_rep1	2	516.269	-0.51471	0.09095	1	57.174	8540300
1560	AASPAVSCLR	10	TGME49_295650-t26_1-p1	hypothetical protein	RH_rep2	2	516.269	0.10257	0.0058085	1	84.738	11451000
1561	AASPAVSCLR	10	TGME49_295650-t26_1-p1	hypothetical protein	RH_rep3	2	516.269	-1.0294	0.00050736	1	118.03	12988000
1562	AASPCVLFFDELDSIGTQR	19	TGME49_273090-t26_1-p1	cell division protein CDC48CY	RH_rep1	3	709.346	-0.013649	1.2692e-10	2	140.89	139180000
1563	AASPCVLFFDELDSIGTQR	19	TGME49_273090-t26_1-p1	cell division protein CDC48CY	RH_rep1	2	1063.51	0.10839	0.00053651	1	70.837	106980000
1564	AASPCVLFFDELDSIGTQR	19	TGME49_273090-t26_1-p1	cell division protein CDC48CY	RH_rep2	3	709.346	-0.46979	1.5146e-07	1	109.54	98524000
1565	AASPCVLFFDELDSIGTQR	19	TGME49_273090-t26_1-p1	cell division protein CDC48CY	RH_rep2	2	1063.51	0.24433	4.6258e-07	2	105.99	83922000
1566	AASPCVLFFDELDSIGTQR	19	TGME49_273090-t26_1-p1	cell division protein CDC48CY	RH_rep3	3	709.346	-0.26747	1.1566e-14	1	157.83	101270000
1567	AASPCVLFFDELDSIGTQR	19	TGME49_273090-t26_1-p1	cell division protein CDC48CY	RH_rep3	2	1063.51	0.23562	1.7235e-05	1	85.203	85021000
1568	AASPQEALTTVLR	13	TGME49_208560-t26_1-p1	carrier superfamily protein	RH_rep1	2	678.878	0.679	8.2393e-05	1	110.38	44986000
1569	AASPQEALTTVLR	13	TGME49_208560-t26_1-p1	carrier superfamily protein	RH_rep2	2	678.878	0.89091	0.00012672	1	102.33	19394000
1570	AASPQEALTTVLR	13	TGME49_208560-t26_1-p1	carrier superfamily protein	RH_rep3	2	678.878	0.66754	2.6166e-05	2	120.59	20004000
1571	AASPSFSASTCSSNPSSPPNSSGPHQQNLR	30	TGME49_306000-t26_1-p1	AP2 domain transcription factor AP2IX-8	RH_rep1	3	1019.8	0.091639	4.3796e-06	1	66.925	13303000
1572	AASPSFSASTCSSNPSSPPNSSGPHQQNLR	30	TGME49_306000-t26_1-p1	AP2 domain transcription factor AP2IX-8	RH_rep2	3	1019.8	1.1764	NaN	0		8748100
1573	AASPSFSASTCSSNPSSPPNSSGPHQQNLR	30	TGME49_306000-t26_1-p1	AP2 domain transcription factor AP2IX-8	RH_rep3	3	1019.8	0.10593	NaN	0		13617000
1574	AASPTAYATLPVSR	14	TGME49_230340-t26_1-p1	hypothetical protein	RH_rep1	3	468.921	0.94312	0.041191	1	42.388	2680600
1575	AASPTAYATLPVSR	14	TGME49_230340-t26_1-p1	hypothetical protein	RH_rep2	3	468.921	0.54723	NaN	0		1940200
1576	AASQEAAEAAVAAVVENLK	19	TGME49_254570-t26_1-p1	hypothetical protein	RH_rep1	3	614.658	0.086989	2.0123e-15	1	168.79	49451000
1577	AASQEAAEAAVAAVVENLK	19	TGME49_254570-t26_1-p1	hypothetical protein	RH_rep1	2	921.484	0.49027	1.8769e-07	1	117.37	25984000
1578	AASQEAAEAAVAAVVENLK	19	TGME49_254570-t26_1-p1	hypothetical protein	RH_rep2	3	614.658	0.35605	2.7063e-10	1	132.74	69323000
1579	AASQEAAEAAVAAVVENLK	19	TGME49_254570-t26_1-p1	hypothetical protein	RH_rep2	2	921.484	0.012112	3.859e-06	1	98.76	36963000
1580	AASQEAAEAAVAAVVENLK	19	TGME49_254570-t26_1-p1	hypothetical protein	RH_rep3	3	614.658	0.22833	1.104e-14	1	158.44	50959000
1581	AASQEAAEAAVAAVVENLK	19	TGME49_254570-t26_1-p1	hypothetical protein	RH_rep3	2	921.484	-0.60657	2.5101e-07	1	114.75	26894000
1582	AASQEAAEAAVAAVVENLK	19	TGME49_254570-t26_1-p1	hypothetical protein	RH_rep3	2	921.484	2.2429	NaN	0		10055000
1583	AASQEAAEAAVAAVVENLK	19	TGME49_254570-t26_1-p1	hypothetical protein	RH_rep1	3	614.658	-1.9306	NaN	0		9993900
1584	AASQEAAEAAVAAVVENLK	19	TGME49_254570-t26_1-p1	hypothetical protein	RH_rep2	3	614.658	-1.5434	NaN	0		7233500
1585	AASQLFAASGEK	12	TGME49_246040-t26_1-p1	MIF4G domain-containing protein	RH_rep1	2	590.304	1.1983	4.7988e-08	1	158.01	9668600
1586	AASQLFAASGEK	12	TGME49_246040-t26_1-p1	MIF4G domain-containing protein	RH_rep2	2	590.304	1.6223	7.6781e-08	1	149.69	6084500
1587	AASQLFAASGEK	12	TGME49_246040-t26_1-p1	MIF4G domain-containing protein	RH_rep3	2	590.304	0.86718	4.4573e-06	1	139.48	7163600
1588	AASQSESLVAALK	13	TGME49_265840-t26_1-p1	hypothetical protein	RH_rep1	2	637.851	-2.0743	0.03102	1	57.434	24772000
1589	AASQVSVSR	9	TGME49_228280-t26_1-p1	hypothetical protein	RH_rep2	2	452.746	-0.27231	0.050874	1	68.224	2415000
1590	AASQVSVSR	9	TGME49_228280-t26_1-p1	hypothetical protein	RH_rep3	2	452.746	-0.57178	0.082215	1	59.35	3000500
1591	AASQVSVSR	9	TGME49_228280-t26_1-p1	hypothetical protein	RH_rep1	2	452.746	-0.5925	NaN	0		3209700
1592	AASSDCNFCFR	11	TGME49_213300-t26_1-p1	hypothetical protein	RH_rep3	2	667.766	0.62783	0.0031881	1	86.189	5317500
1593	AASSDCNFCFR	11	TGME49_213300-t26_1-p1	hypothetical protein	RH_rep1	2	667.766	1.1328	NaN	0		2876400
1594	AASSDCNFCFR	11	TGME49_213300-t26_1-p1	hypothetical protein	RH_rep2	2	667.766	-0.41747	NaN	0		2855400
1595	AASSDIVGLEELQAIIR	17	TGME49_226910-t26_1-p1	Amylo-alpha-1,6-glucosidase	RH_rep1	2	892.991	-0.018103	9.5639e-11	1	147.64	27812000
1596	AASSDIVGLEELQAIIR	17	TGME49_226910-t26_1-p1	Amylo-alpha-1,6-glucosidase	RH_rep2	2	892.991	-0.41722	1.796e-13	1	156.57	27009000
1597	AASSDIVGLEELQAIIR	17	TGME49_226910-t26_1-p1	Amylo-alpha-1,6-glucosidase	RH_rep3	2	892.991	0.58248	1.6718e-13	1	157.58	17287000
1598	AASSDIVGLEELQAIIR	17	TGME49_226910-t26_1-p1	Amylo-alpha-1,6-glucosidase	RH_rep1	2	892.991	-0.3357	NaN	0		2677400
1599	AASSDIVGLEELQAIIR	17	TGME49_226910-t26_1-p1	Amylo-alpha-1,6-glucosidase	RH_rep2	2	892.991	-0.88292	NaN	0		2528600
1600	AASSDIVGLEELQAIIR	17	TGME49_226910-t26_1-p1	Amylo-alpha-1,6-glucosidase	RH_rep3	2	892.991	-0.34997	NaN	0		3437300
1601	AASSESLTNDLFK	13	TGME49_266435-t26_1-p1	hypothetical protein	RH_rep3	2	691.844	0.89828	0.00077736	1	91.62	6505400
1602	AASSESLTNDLFK	13	TGME49_266435-t26_1-p1	hypothetical protein	RH_rep1	2	691.844	3.7347	NaN	0		9904100
1603	AASSESLTNDLFK	13	TGME49_266435-t26_1-p1	hypothetical protein	RH_rep2	2	691.844	1.2318	NaN	0		11817000
1604	AASSSAATASPTAVAAR	17	TGME49_264860-t26_1-p1	zinc finger, C3HC4 type (RING finger) domain-containing protein	RH_rep1	2	745.384	0.65196	1.0775e-19	1	188.47	7476600
1605	AASSSAATASPTAVAAR	17	TGME49_264860-t26_1-p1	zinc finger, C3HC4 type (RING finger) domain-containing protein	RH_rep2	2	745.384	0.27997	4.0569e-19	1	172.91	7151200
1606	AASSSAATASPTAVAAR	17	TGME49_264860-t26_1-p1	zinc finger, C3HC4 type (RING finger) domain-containing protein	RH_rep3	2	745.384	0.72035	1.5795e-24	1	197.47	8471800
1607	AASSSAVSGASSSPGSVK	18	TGME49_274060-t26_1-p1	2-oxoglutarate/malate translocase OMT	RH_rep1	2	789.884	0.20475	5.2017e-20	1	173.77	13522000
1608	AASSSAVSGASSSPGSVK	18	TGME49_274060-t26_1-p1	2-oxoglutarate/malate translocase OMT	RH_rep2	2	789.884	0.40366	6.8068e-15	1	168.42	12696000
1609	AASSSAVSGASSSPGSVK	18	TGME49_274060-t26_1-p1	2-oxoglutarate/malate translocase OMT	RH_rep3	2	789.884	0.063438	2.7103e-14	1	160.43	15966000
1610	AASSSAVSGASSSPGSVK	18	TGME49_274060-t26_1-p1	2-oxoglutarate/malate translocase OMT	RH_rep1	2	789.884	0.86009	3.6002e-20	1	180.02	128450000
1611	AASSSAVSGASSSPGSVK	18	TGME49_274060-t26_1-p1	2-oxoglutarate/malate translocase OMT	RH_rep2	2	789.884	0.69874	4.3899e-20	1	176.94	171630000
1612	AASSSAVSGASSSPGSVK	18	TGME49_274060-t26_1-p1	2-oxoglutarate/malate translocase OMT	RH_rep3	2	789.884	0.31584	4.5756e-20	1	176.21	144460000
1613	AASSSAVSGASSSPGSVK	18	TGME49_274060-t26_1-p1	2-oxoglutarate/malate translocase OMT	RH_rep1	2	768.879	-0.49213	1.6566e-07	1	122.01	8960900
1614	AASSSAVSGASSSPGSVK	18	TGME49_274060-t26_1-p1	2-oxoglutarate/malate translocase OMT	RH_rep2	2	768.879	0.69755	1.5977e-09	1	131.45	9971500
1615	AASSSAVSGASSSPGSVK	18	TGME49_274060-t26_1-p1	2-oxoglutarate/malate translocase OMT	RH_rep3	2	768.879	0.36257	5.5202e-06	1	100.04	8293000
1616	AASSSGPASSLYAAR	15	TGME49_313270-t26_1-p1	hypothetical protein	RH_rep1	2	698.347	0.2431	9.5507e-12	1	152.16	13210000
1617	AASSSGPASSLYAAR	15	TGME49_313270-t26_1-p1	hypothetical protein	RH_rep2	2	698.347	-0.017779	1.0316e-07	1	130.61	14476000
1618	AASSSGPASSLYAAR	15	TGME49_313270-t26_1-p1	hypothetical protein	RH_rep3	2	698.347	0.13785	1.5881e-08	1	145.41	17494000
1619	AASSTPPASPFHPR	14	TGME49_205570-t26_1-p1	hypothetical protein	RH_rep1	2	711.86	0.047826	0.00084649	1	84.859	7258700
1620	AASSTPPASPFHPR	14	TGME49_205570-t26_1-p1	hypothetical protein	RH_rep1	3	474.909	-0.0055156	0.0040225	1	67.187	29524000
1621	AASSTPPASPFHPR	14	TGME49_205570-t26_1-p1	hypothetical protein	RH_rep2	3	474.909	0.41382	0.00037765	1	82.774	14759000
1622	AASSTPPASPFHPR	14	TGME49_205570-t26_1-p1	hypothetical protein	RH_rep3	3	474.909	0.30518	0.0043775	1	66.004	26260000
1623	AASTASGSVEHMPQNVPEHLAALGTNLLEK	30	TGME49_308860-t26_1-p1	hypothetical protein	RH_rep1	3	1024.85	0.38684	2.0689e-10	1	93.596	75281000
1624	AASTASGSVEHMPQNVPEHLAALGTNLLEK	30	TGME49_308860-t26_1-p1	hypothetical protein	RH_rep1	4	768.891	0.60758	5.3312e-10	1	79.782	138990000
1625	AASTASGSVEHMPQNVPEHLAALGTNLLEK	30	TGME49_308860-t26_1-p1	hypothetical protein	RH_rep2	4	768.891	0.7387	4.9579e-06	1	70.461	95064000
1626	AASTASGSVEHMPQNVPEHLAALGTNLLEK	30	TGME49_308860-t26_1-p1	hypothetical protein	RH_rep2	3	1024.85	-0.10219	1.518e-14	1	108.78	36471000
1627	AASTASGSVEHMPQNVPEHLAALGTNLLEK	30	TGME49_308860-t26_1-p1	hypothetical protein	RH_rep3	3	1024.85	0.037443	5.7442e-28	1	161.46	75068000
1628	AASTLLATR	9	TGME49_294350-t26_1-p1	DEAD/DEAH box helicase domain-containing protein	RH_rep1	2	452.267	0.10524	0.00035487	1	132.84	46780000
1629	AASTLLATR	9	TGME49_294350-t26_1-p1	DEAD/DEAH box helicase domain-containing protein	RH_rep2	2	452.267	-0.1252	0.00085125	1	120.99	51622000
1630	AASTLLATR	9	TGME49_294350-t26_1-p1	DEAD/DEAH box helicase domain-containing protein	RH_rep3	2	452.267	0.21211	0.00031396	1	135.86	62164000
1631	AASTNLTGSCASAAAK	16	TGME49_213060-t26_1-p1	WD domain, G-beta repeat-containing protein	RH_rep1	2	740.857	0.41939	0.0036893	1	67.846	8564200
1632	AASTNLTGSCASAAAK	16	TGME49_213060-t26_1-p1	WD domain, G-beta repeat-containing protein	RH_rep2	2	740.857	0.9141	2.1647e-12	1	162.46	7618800
1633	AASTNLTGSCASAAAK	16	TGME49_213060-t26_1-p1	WD domain, G-beta repeat-containing protein	RH_rep3	2	740.857	-0.30859	1.6666e-05	1	107.82	9296100
1634	AASVGHLESR	10	TGME49_267650-t26_1-p1	hypothetical protein	RH_rep3	2	513.77	0.384	0.0071321	1	79.659	2829400
1635	AASVGHLESR	10	TGME49_267650-t26_1-p1	hypothetical protein	RH_rep1	2	513.77	0.57506	NaN	0		2455400
1636	AASVGHLESR	10	TGME49_267650-t26_1-p1	hypothetical protein	RH_rep1	2	513.77	0.22391	NaN	0		3568100
1637	AASVGHLESR	10	TGME49_267650-t26_1-p1	hypothetical protein	RH_rep2	2	513.77	-0.60597	NaN	0		3739200
1638	AASVGHLESR	10	TGME49_267650-t26_1-p1	hypothetical protein	RH_rep3	2	513.77	-0.69358	NaN	0		9770600
1639	AASVVGVPGQQDGGSTPQHAK	21	TGME49_318170-t26_1-p1	hypothetical protein	RH_rep1	3	664.336	-0.034121	9.2545e-14	1	143.69	12908000
1640	AASVVGVPGQQDGGSTPQHAK	21	TGME49_318170-t26_1-p1	hypothetical protein	RH_rep2	3	664.336	-0.037192	1.6334e-13	1	140.32	11870000
1641	AASVVGVPGQQDGGSTPQHAK	21	TGME49_318170-t26_1-p1	hypothetical protein	RH_rep3	3	664.336	-0.12935	3.0799e-10	1	112.58	13153000
1642	AASYGASVAIVEK	13	TGME49_219130-t26_1-p1	NADPH-glutathione reductase	RH_rep1	2	633.34	-0.039885	0.00091113	1	89.46	7313000
1643	AASYGASVAIVEK	13	TGME49_219130-t26_1-p1	NADPH-glutathione reductase	RH_rep2	2	633.34	0.17176	0.00067037	1	93.348	7027900
1644	AASYGASVAIVEK	13	TGME49_219130-t26_1-p1	NADPH-glutathione reductase	RH_rep3	2	633.34	-0.1067	NaN	0		5717800
1645	AATAAAAAPK	10	TGME49_246340-t26_1-p1	DnaJ domain-containing protein	RH_rep1	2	421.74	-1.852	0.015408	1	78.939	1659100
1646	AATAAAAAPK	10	TGME49_246340-t26_1-p1	DnaJ domain-containing protein	RH_rep2	2	421.74	-0.46857	NaN	0		1797700
1647	AATAAYAR	8	TGME49_232180-t26_1-p1	UBA/TS-N domain-containing protein	RH_rep3	2	397.711	-0.61501	0.0012976	1	130.27	9494600
1648	AATAAYAR	8	TGME49_232180-t26_1-p1	UBA/TS-N domain-containing protein	RH_rep1	2	397.711	0.13456	NaN	0		9478700
1649	AATAGGPVGR	10	TGME49_231750-t26_1-p1	hypothetical protein	RH_rep1	2	428.735	-0.010113	0.074651	1	55.649	2131700
1650	AATAGGPVGR	10	TGME49_231750-t26_1-p1	hypothetical protein	RH_rep2	2	428.735	-0.69098	NaN	0		3997500
1651	AATAGGPVGR	10	TGME49_231750-t26_1-p1	hypothetical protein	RH_rep3	2	428.735	-0.043112	NaN	0		3669500
1652	AATAQDESTGDGTTSSVLLIGELLR	25	TGME49_318410-t26_1-p1	TCP-1 chaperonin, putative	RH_rep1	2	1253.14	-0.34799	1.342e-22	1	161.04	143270000
1653	AATAQDESTGDGTTSSVLLIGELLR	25	TGME49_318410-t26_1-p1	TCP-1 chaperonin, putative	RH_rep1	3	835.761	-0.51037	7.2865e-18	1	138.44	227910000
1654	AATAQDESTGDGTTSSVLLIGELLR	25	TGME49_318410-t26_1-p1	TCP-1 chaperonin, putative	RH_rep2	3	835.761	0.11766	1.7284e-18	1	145.81	191690000
1655	AATAQDESTGDGTTSSVLLIGELLR	25	TGME49_318410-t26_1-p1	TCP-1 chaperonin, putative	RH_rep2	2	1253.14	-0.27593	1.3919e-28	1	174.99	156460000
1656	AATAQDESTGDGTTSSVLLIGELLR	25	TGME49_318410-t26_1-p1	TCP-1 chaperonin, putative	RH_rep3	2	1253.14	1.176	1.8972e-22	1	156.88	95335000
1657	AATAQDESTGDGTTSSVLLIGELLR	25	TGME49_318410-t26_1-p1	TCP-1 chaperonin, putative	RH_rep3	3	835.761	0.068567	3.482e-29	1	182.21	90891000
1658	AATCLPVEEVLLHGIDDACSR	21	TGME49_222230-t26_1-p1	hypothetical protein	RH_rep2	3	776.044	-0.2593	3.4019e-07	2	84.166	12567000
1659	AATCLPVEEVLLHGIDDACSR	21	TGME49_222230-t26_1-p1	hypothetical protein	RH_rep3	3	776.044	0.082991	5.1642e-08	1	99.409	7801900
1660	AATCLPVEEVLLHGIDDACSR	21	TGME49_222230-t26_1-p1	hypothetical protein	RH_rep1	3	776.044	0.062331	NaN	0		13768000
1661	AATCVWK	7	TGME49_213730-t26_1-p1	lanthionine synthetase C family protein	RH_rep1	2	418.21	-0.89686	0.049557	1	81.613	10857000
1662	AATCVWK	7	TGME49_213730-t26_1-p1	lanthionine synthetase C family protein	RH_rep2	2	418.21	0.14362	0.050108	1	81.297	7291600
1663	AATCVWK	7	TGME49_213730-t26_1-p1	lanthionine synthetase C family protein	RH_rep3	2	418.21	-0.325	0.036048	1	89.369	10242000
1664	AATESGDSQAAAAVLSIQESVR	22	TGME49_209170-t26_1-p1	hypothetical protein	RH_rep1	2	1081.04	1.9441	3.1926e-10	1	115.54	12072000
1665	AATESGDSQAAAAVLSIQESVR	22	TGME49_209170-t26_1-p1	hypothetical protein	RH_rep1	3	721.029	0.17553	0.0007635	1	55.631	11932000
1666	AATESGDSQAAAAVLSIQESVR	22	TGME49_209170-t26_1-p1	hypothetical protein	RH_rep2	2	1081.04	1.3881	1.7734e-17	1	152.48	13707000
1667	AATESGDSQAAAAVLSIQESVR	22	TGME49_209170-t26_1-p1	hypothetical protein	RH_rep3	2	1081.04	0.89222	2.5785e-10	1	117.38	12259000
1668	AATESGDSQAAAAVLSIQESVR	22	TGME49_209170-t26_1-p1	hypothetical protein	RH_rep3	3	721.029		0.0020255	1	59.547	0
1669	AATESGDSQAAAAVLSIQESVR	22	TGME49_209170-t26_1-p1	hypothetical protein	RH_rep2	3	721.029	0.99634	NaN	0		16173000
1670	AATGGAWASQTGSSQTAQDSK	21	TGME49_291080-t26_1-p1	TATA-box binding protein TBP1	RH_rep3	2	1005.46	-0.085969	1.1326e-12	1	126.4	3894200
1671	AATGGAWASQTGSSQTAQDSK	21	TGME49_291080-t26_1-p1	TATA-box binding protein TBP1	RH_rep1	2	1005.46	-0.82472	NaN	0		2908000
1672	AATGGAWASQTGSSQTAQDSK	21	TGME49_291080-t26_1-p1	TATA-box binding protein TBP1	RH_rep2	2	1005.46	0.47931	NaN	0		4567200
1673	AATGLEAAVAAGTSK	15	TGME49_248740-t26_1-p1	hypothetical protein	RH_rep1	3	439.905	-0.37914	7.8866e-28	1	220.99	20459000
1674	AATGLEAAVAAGTSK	15	TGME49_248740-t26_1-p1	hypothetical protein	RH_rep1	2	659.354	0.096026	6.4586e-18	1	188.63	88573000
1675	AATGLEAAVAAGTSK	15	TGME49_248740-t26_1-p1	hypothetical protein	RH_rep2	3	439.905	-0.10539	2.3697e-23	1	209.79	16359000
1676	AATGLEAAVAAGTSK	15	TGME49_248740-t26_1-p1	hypothetical protein	RH_rep2	2	659.354	0.12076	2.7825e-05	1	110.35	80135000
1677	AATGLEAAVAAGTSK	15	TGME49_248740-t26_1-p1	hypothetical protein	RH_rep3	3	439.905	-0.21267	5.2407e-18	1	183.06	14235000
1678	AATGLEAAVAAGTSK	15	TGME49_248740-t26_1-p1	hypothetical protein	RH_rep3	2	659.354	-0.093943	1.6742e-22	1	196.37	93458000
1679	AATGLEAAVAAGTSK	15	TGME49_248740-t26_1-p1	hypothetical protein	RH_rep1	2	659.354	0.97738	NaN	0		3925600
1680	AATGLSSTTSR	11	TGME49_249800-t26_1-p1	hypothetical protein	RH_rep1	2	526.273	0.089601	0.0028609	1	88.155	1291300
1681	AATGLSSTTSR	11	TGME49_249800-t26_1-p1	hypothetical protein	RH_rep2	2	526.273	0.93651	NaN	0		2554200
1682	AATGLSSTTSR	11	TGME49_249800-t26_1-p1	hypothetical protein	RH_rep3	2	526.273	-0.98043	NaN	0		1952100
1683	AATHLATAVPEFSEELQR	18	TGME49_278830-t26_1-p1	glucose-6-phosphate 1-dehydrogenase	RH_rep1	3	657.337	-0.28221	5.888e-06	1	95.662	84748000
1684	AATHLATAVPEFSEELQR	18	TGME49_278830-t26_1-p1	glucose-6-phosphate 1-dehydrogenase	RH_rep1	2	985.503	0.83475	4.1456e-07	1	117.3	16036000
1685	AATHLATAVPEFSEELQR	18	TGME49_278830-t26_1-p1	glucose-6-phosphate 1-dehydrogenase	RH_rep2	3	657.337	0.21743	6.5108e-08	1	122.08	62105000
1686	AATHLATAVPEFSEELQR	18	TGME49_278830-t26_1-p1	glucose-6-phosphate 1-dehydrogenase	RH_rep2	2	985.503	1.2606	6.5122e-07	1	112.82	16117000
1687	AATHLATAVPEFSEELQR	18	TGME49_278830-t26_1-p1	glucose-6-phosphate 1-dehydrogenase	RH_rep3	3	657.337	0.28088	2.4792e-07	1	113.47	86711000
1688	AATHLATAVPEFSEELQR	18	TGME49_278830-t26_1-p1	glucose-6-phosphate 1-dehydrogenase	RH_rep3	2	985.503	0.46115	2.08e-09	2	126.42	13965000
1689	AATLAAVPSQACR	13	TGME49_235340-t26_1-p1	hypothetical protein	RH_rep1	2	658.343	-0.23292	7.6603e-07	1	134.56	73814000
1690	AATLAAVPSQACR	13	TGME49_235340-t26_1-p1	hypothetical protein	RH_rep2	2	658.343	0.24655	5.7791e-10	1	154.67	55286000
1691	AATLAAVPSQACR	13	TGME49_235340-t26_1-p1	hypothetical protein	RH_rep3	2	658.343	-0.16901	4.7509e-05	1	116.71	46790000
1692	AATNFTCWTADCPAVK	16	TGME49_255190-t26_1-p1	myosin C	RH_rep1	2	906.906	-0.68895	4.1725e-08	1	134.02	66139000
1693	AATNFTCWTADCPAVK	16	TGME49_255190-t26_1-p1	myosin C	RH_rep2	2	906.906	-0.519	4.5805e-08	1	132.65	65153000
1694	AATNFTCWTADCPAVK	16	TGME49_255190-t26_1-p1	myosin C	RH_rep3	2	906.906	-0.41832	3.1376e-05	1	101.53	49782000
1695	AATNGYLMR	9	TGME49_215260-t26_1-p1	carbamoylphosphate synthetase	RH_rep1	2	498.75	0.12354	0.0019817	1	109.11	17670000
1696	AATNGYLMR	9	TGME49_215260-t26_1-p1	carbamoylphosphate synthetase	RH_rep2	2	498.75	-0.15574	0.072497	1	66.299	9238600
1697	AATNGYLMR	9	TGME49_215260-t26_1-p1	carbamoylphosphate synthetase	RH_rep3	2	498.75	-0.31118	0.00010877	1	161.02	10883000
1698	AATNVSTPVLADPTSR	16	TGME49_269710-t26_1-p1	hypothetical protein	RH_rep1	2	800.42	-1.0628	1.1047e-05	1	113.67	18469000
1699	AATNVSTPVLADPTSR	16	TGME49_269710-t26_1-p1	hypothetical protein	RH_rep2	2	800.42	-0.7992	1.8874e-05	1	105.53	16062000
1700	AATNVSTPVLADPTSR	16	TGME49_269710-t26_1-p1	hypothetical protein	RH_rep3	2	800.42	-0.66671	1.7664e-05	1	106.79	14761000
1701	AATPALAAGTLPAGR	15	TGME49_290920-t26_1-p1	oxidoreductase, 2OG-Fe(II) oxygenase family protein	RH_rep1	2	669.38	0.079071	2.5102e-17	1	172.85	24304000
1702	AATPALAAGTLPAGR	15	TGME49_290920-t26_1-p1	oxidoreductase, 2OG-Fe(II) oxygenase family protein	RH_rep2	2	669.38	0.18935	1.9953e-17	1	177.21	19246000
1703	AATPALAAGTLPAGR	15	TGME49_290920-t26_1-p1	oxidoreductase, 2OG-Fe(II) oxygenase family protein	RH_rep3	2	669.38	0.32007	2.5102e-17	1	172.85	26722000
1704	AATPSWMCDDDPFAHIVR	18	TGME49_226340-t26_1-p1	hypothetical protein	RH_rep1	3	696.98	-1.0299	4.4499e-07	1	104.2	6411400
1705	AATPSWMCDDDPFAHIVR	18	TGME49_226340-t26_1-p1	hypothetical protein	RH_rep2	3	696.98	-0.3294	NaN	0		4780900
1706	AATPSWMCDDDPFAHIVR	18	TGME49_226340-t26_1-p1	hypothetical protein	RH_rep3	3	696.98	-0.21772	NaN	0		6407700
1707	AATQTAASVWGEK	13	TGME49_278890-t26_1-p1	hypothetical protein	RH_rep1	2	660.333	0.027978	3.622e-05	1	118.76	7499400
1708	AATQTAASVWGEK	13	TGME49_278890-t26_1-p1	hypothetical protein	RH_rep2	2	660.333	-0.50963	4.7104e-07	1	139.78	8166200
1709	AATSGQAFPQCVFDHWSTLNGDPLEK	26	TGME49_205470-t26_1-p1	translation elongation factor 2 family protein, putative	RH_rep1	3	959.448	-0.49457	2.3733e-08	4	81.726	153330000
1710	AATSGQAFPQCVFDHWSTLNGDPLEK	26	TGME49_205470-t26_1-p1	translation elongation factor 2 family protein, putative	RH_rep2	3	959.448	-0.58783	1.6143e-08	4	88.244	134150000
1711	AATSGQAFPQCVFDHWSTLNGDPLEK	26	TGME49_205470-t26_1-p1	translation elongation factor 2 family protein, putative	RH_rep3	3	959.448	-0.56228	6.2716e-09	6	96.723	121410000
1712	AATSGQAFPQCVFDHWSTLNGDPLEK	26	TGME49_205470-t26_1-p1	translation elongation factor 2 family protein, putative	RH_rep1	3	959.448	-0.46197	4.4744e-09	4	98.267	311840000
1713	AATSGQAFPQCVFDHWSTLNGDPLEK	26	TGME49_205470-t26_1-p1	translation elongation factor 2 family protein, putative	RH_rep2	3	959.448	-0.18582	1.0141e-05	1	74.287	303330000
1714	AATSGQAFPQCVFDHWSTLNGDPLEK	26	TGME49_205470-t26_1-p1	translation elongation factor 2 family protein, putative	RH_rep2	3	959.448	-0.34541	8.4075e-06	1	70.449	215140000
1715	AATSGQAFPQCVFDHWSTLNGDPLEK	26	TGME49_205470-t26_1-p1	translation elongation factor 2 family protein, putative	RH_rep2	3	959.448	0.014899	1.6521e-08	2	87.92	116150000
1716	AATSGQAFPQCVFDHWSTLNGDPLEK	26	TGME49_205470-t26_1-p1	translation elongation factor 2 family protein, putative	RH_rep3	3	959.448	-0.25109	2.5397e-12	5	102.97	283720000
1717	AATSSLHQTVNK	12	TGME49_294550-t26_1-p1	dynein heavy chain	RH_rep1	3	419.558	0.14484	6.193e-07	1	145.23	10663000
1718	AATSSLHQTVNK	12	TGME49_294550-t26_1-p1	dynein heavy chain	RH_rep1	2	628.833	-0.88086	1.3924e-09	1	182.25	4767500
1719	AATSSLHQTVNK	12	TGME49_294550-t26_1-p1	dynein heavy chain	RH_rep2	2	628.833	1.8306	5.0866e-16	1	227.48	5330200
1720	AATSSLHQTVNK	12	TGME49_294550-t26_1-p1	dynein heavy chain	RH_rep2	3	419.558	1.2138	0.11481	1	32.759	9296700
1721	AATSSLHQTVNK	12	TGME49_294550-t26_1-p1	dynein heavy chain	RH_rep3	3	419.558	0.73297	0.0096879	1	66.023	9294100
1722	AATSSLHQTVNK	12	TGME49_294550-t26_1-p1	dynein heavy chain	RH_rep3	2	628.833	-0.40723	4.5389e-12	1	198.97	6087700
1723	AATSSLHQTVNK	12	TGME49_294550-t26_1-p1	dynein heavy chain	RH_rep2	3	419.558	0.43416	NaN	0		2518400
1724	AATSSLHQTVNK	12	TGME49_294550-t26_1-p1	dynein heavy chain	RH_rep3	3	419.558	-0.58264	NaN	0		2181900
1725	AATSSMTSVPK	11	TGME49_313410-t26_1-p1	proteasome 26S regulatory subunit	RH_rep1	2	540.274	-0.2427	0.0034727	1	84.479	56227000
1726	AATSSMTSVPK	11	TGME49_313410-t26_1-p1	proteasome 26S regulatory subunit	RH_rep2	2	540.274	-0.21586	0.0017602	1	94.767	61467000
1727	AATSSMTSVPK	11	TGME49_313410-t26_1-p1	proteasome 26S regulatory subunit	RH_rep3	2	540.274	0.0080537	0.0003637	1	110.08	60407000
1728	AATTGGAISATILNNAESVILK	22	TGME49_221670-t26_1-p1	transcriptional elongation factor FACT140	RH_rep1	2	1058.09	0.31097	1.4377e-11	1	124.69	42732000
1729	AATTGGAISATILNNAESVILK	22	TGME49_221670-t26_1-p1	transcriptional elongation factor FACT140	RH_rep1	3	705.727	-0.47027	2.9119e-14	1	145.52	12397000
1730	AATTGGAISATILNNAESVILK	22	TGME49_221670-t26_1-p1	transcriptional elongation factor FACT140	RH_rep2	2	1058.09	-0.0078287	4.7716e-13	1	131.09	52173000
1731	AATTGGAISATILNNAESVILK	22	TGME49_221670-t26_1-p1	transcriptional elongation factor FACT140	RH_rep2	3	705.727	-1.3503	1.87e-24	1	187.47	32072000
1732	AATTGGAISATILNNAESVILK	22	TGME49_221670-t26_1-p1	transcriptional elongation factor FACT140	RH_rep3	2	1058.09	-0.2204	1.4191e-13	1	143.04	60599000
1733	AATTGGAISATILNNAESVILK	22	TGME49_221670-t26_1-p1	transcriptional elongation factor FACT140	RH_rep3	3	705.727	-1.2424	6.298e-24	1	171.79	19640000
1734	AATTLKPDLQER	12	TGME49_214590-t26_1-p1	micro-fibrillar-associated protein 1	RH_rep1	3	448.249	0.38613	9.7496e-05	1	108.72	17861000
1735	AATTLKPDLQER	12	TGME49_214590-t26_1-p1	micro-fibrillar-associated protein 1	RH_rep1	2	671.87	0.84014	0.043201	1	75.739	6002800
1736	AATTLKPDLQER	12	TGME49_214590-t26_1-p1	micro-fibrillar-associated protein 1	RH_rep2	3	448.249	0.24549	0.00012057	1	104.59	13871000
1737	AATTLKPDLQER	12	TGME49_214590-t26_1-p1	micro-fibrillar-associated protein 1	RH_rep2	2	671.87	0.77637	0.0016611	1	101.72	5654200
1738	AATTLKPDLQER	12	TGME49_214590-t26_1-p1	micro-fibrillar-associated protein 1	RH_rep3	3	448.249	0.12611	6.3888e-05	1	114.72	15174000
1739	AATTLKPDLQER	12	TGME49_214590-t26_1-p1	micro-fibrillar-associated protein 1	RH_rep3	2	671.87	0.9007	0.0012819	1	104.94	7342600
1740	AATVAAGNELFK	12	TGME49_288650-t26_1-p1	dense granule protein GRA12	RH_rep1	2	596.322	-0.050008	6.7336e-06	1	134.99	1004900000
1741	AATVAAGNELFK	12	TGME49_288650-t26_1-p1	dense granule protein GRA12	RH_rep2	2	596.322	-0.16501	6.9506e-06	1	134.56	935560000
1742	AATVAAGNELFK	12	TGME49_288650-t26_1-p1	dense granule protein GRA12	RH_rep3	2	596.322	-0.083239	1.0504e-05	1	127.56	606660000
1743	AATVAAGNELFK	12	TGME49_288650-t26_1-p1	dense granule protein GRA12	RH_rep1	2	596.322	0.8139	0.00021598	1	107.17	28162000
1744	AATVAAGNELFK	12	TGME49_288650-t26_1-p1	dense granule protein GRA12	RH_rep3	2	596.322	0.69079	0.00011269	1	116.24	27544000
1745	AATVAECAEELRR	13	TGME49_286650-t26_1-p1	hypothetical protein	RH_rep1	3	492.581	-0.40586	1.3436e-13	1	176.05	16125000
1746	AATVAECAEELRR	13	TGME49_286650-t26_1-p1	hypothetical protein	RH_rep1	2	738.367	0.72939	3.2892e-08	1	147.96	6467600
1747	AATVAECAEELRR	13	TGME49_286650-t26_1-p1	hypothetical protein	RH_rep2	3	492.581	-0.24915	2.073e-21	1	226.73	14982000
1748	AATVAECAEELRR	13	TGME49_286650-t26_1-p1	hypothetical protein	RH_rep2	2	738.367	1.3399	1.4613e-09	1	160.22	5077900
1749	AATVAECAEELRR	13	TGME49_286650-t26_1-p1	hypothetical protein	RH_rep3	3	492.581	-0.37564	1.1912e-13	1	178.1	25010000
1750	AATVAECAEELRR	13	TGME49_286650-t26_1-p1	hypothetical protein	RH_rep3	2	738.367	0.53838	3.0569e-10	1	168.83	5885900
1751	AATVIAADDMLLWALDR	17	TGME49_242070-t26_1-p1	cAMP-dependent protein kinase regulatory subunit	RH_rep1	2	922.982	0.93412	4.144e-20	1	191.93	307060000
1752	AATVIAADDMLLWALDR	17	TGME49_242070-t26_1-p1	cAMP-dependent protein kinase regulatory subunit	RH_rep1	3	615.657	0.23042	5.8079e-25	1	199.15	32027000
1753	AATVIAADDMLLWALDR	17	TGME49_242070-t26_1-p1	cAMP-dependent protein kinase regulatory subunit	RH_rep2	2	922.982	0.62799	1.7384e-24	1	195.5	397960000
1754	AATVIAADDMLLWALDR	17	TGME49_242070-t26_1-p1	cAMP-dependent protein kinase regulatory subunit	RH_rep2	3	615.657	0.34004	2.4226e-25	1	209.6	97821000
1755	AATVIAADDMLLWALDR	17	TGME49_242070-t26_1-p1	cAMP-dependent protein kinase regulatory subunit	RH_rep3	3	615.657	0.28986	9.6938e-20	1	181.51	89676000
1756	AATVIAADDMLLWALDR	17	TGME49_242070-t26_1-p1	cAMP-dependent protein kinase regulatory subunit	RH_rep3	2	922.982	0.6479	1.4606e-24	1	198.95	335930000
1757	AATVIAADDMLLWALDR	17	TGME49_242070-t26_1-p1	cAMP-dependent protein kinase regulatory subunit	RH_rep1	2	922.982	0.28317	NaN	0		4427700
1758	AATVILR	7	TGME49_229990-t26_1-p1	T-complex protein 1 subunit alpha, putative	RH_rep1	2	372.242	0.21054	0.0039813	1	124.89	45409000
1759	AATVILR	7	TGME49_229990-t26_1-p1	T-complex protein 1 subunit alpha, putative	RH_rep2	2	372.242	0.095324	0.010172	1	110.61	37446000
1760	AATVILR	7	TGME49_229990-t26_1-p1	T-complex protein 1 subunit alpha, putative	RH_rep3	2	372.242	-0.17504	0.0086223	1	114.19	44873000
1761	AATVLATETQPR	12	TGME49_205320-t26_1-p1	hypothetical protein	RH_rep1	2	650.349	0.34671	1.83e-08	1	161.99	22291000
1762	AATVLATETQPR	12	TGME49_205320-t26_1-p1	hypothetical protein	RH_rep2	2	650.349	0.40016	3.2431e-10	1	188.96	22093000
1763	AATVLATETQPR	12	TGME49_205320-t26_1-p1	hypothetical protein	RH_rep3	2	650.349	0.29462	1.0872e-09	1	176.78	22711000
1764	AATVPAAEATSVR	13	TGME49_206450-t26_1-p1	autophagy-related cysteine peptidase atg4, putative	RH_rep2	2	622.336	0.52509	0.00092533	2	89.231	3055600
1765	AATVYDNVK	9	TGME49_214620-t26_1-p1	hypoxia- inducible factor prolyl hydroxylase (phd2), putative	RH_rep1	2	490.756	0.40669	0.011394	1	81.525	17809000
1766	AATVYDNVK	9	TGME49_214620-t26_1-p1	hypoxia- inducible factor prolyl hydroxylase (phd2), putative	RH_rep2	2	490.756	0.63633	0.00091622	1	120.31	14013000
1767	AATVYDNVK	9	TGME49_214620-t26_1-p1	hypoxia- inducible factor prolyl hydroxylase (phd2), putative	RH_rep3	2	490.756	0.49833	0.0032425	1	100.71	14575000
1768	AATWVNFYEK	10	TGME49_292020-t26_1-p1	GCC2 and GCC3 domain-containing protein	RH_rep1	2	614.803	-0.88992	0.0010732	1	106.4	24797000
1769	AATWVNFYEK	10	TGME49_292020-t26_1-p1	GCC2 and GCC3 domain-containing protein	RH_rep2	2	614.803	-0.76212	0.0006345	1	115.42	18175000
1770	AATWVNFYEK	10	TGME49_292020-t26_1-p1	GCC2 and GCC3 domain-containing protein	RH_rep3	2	614.803	-0.7042	0.0054303	1	86.189	16211000
1771	AATYMVR	7	TGME49_244650-t26_1-p1	eukaryotic initiation factor-5, putative	RH_rep3	2	406.21	0.11435	0.0037211	1	128.38	14622000
1772	AATYMVR	7	TGME49_244650-t26_1-p1	eukaryotic initiation factor-5, putative	RH_rep1	2	406.21	3.2145	NaN	0		15965000
1773	AATYMVR	7	TGME49_244650-t26_1-p1	eukaryotic initiation factor-5, putative	RH_rep2	2	406.21	0.58752	NaN	0		15151000
1774	AATYMVR	7	TGME49_244650-t26_1-p1	eukaryotic initiation factor-5, putative	RH_rep1	2	406.21	0.18321	NaN	0		11703000
1775	AATYNVR	7	TGME49_246920-t26_1-p1	glutathione reductase	RH_rep2	2	397.711		0.021759	1	100.74	0
1776	AAVAAIENGSLR	12	TGME49_271888-t26_1-p1	3-ketoacyl-CoA reductase, putative	RH_rep1	2	586.325	-0.29331	1.7499e-09	1	179.19	60251000
1777	AAVAAIENGSLR	12	TGME49_271888-t26_1-p1	3-ketoacyl-CoA reductase, putative	RH_rep2	2	586.325	-0.036502	2.0742e-09	1	176.42	60582000
1778	AAVAAIENGSLR	12	TGME49_271888-t26_1-p1	3-ketoacyl-CoA reductase, putative	RH_rep3	2	586.325	-0.14306	5.6749e-08	1	155.48	72842000
[truncated: 116,649 more rows]
