# Supplementary material for: Global Lysine Crotonylation and 2-Hydroxyisobutyrylation in Phenotypically Different Toxoplasma gondii Parasites
Source: Mol Cell Proteomics. 2019 Sep 5;18(11):2207–24. doi: 10.1074/mcp.RA119.001611 (PMC6823851; doi:10.1074/mcp.RA119.001611)
Supplement: Supplementary dataset 2 [file 153316_2_supp_389875_pxb41w.xlsx]

## Sheet: Summary
Header line description of table 1			Table 1. MS/MS spectrum database search analysis summary
Total spectrum	Number of spectrum produced by mass spectrometer
Matched spectrum	Number of spectrum matched with alignment protein		Total spectrum	Matched spectrum	Peptides	Unique peptides	Identified proteins
Peptides	Number of peptides which spectrum hit		215752	99748	28411	28185	3238
Unique peptides	Number of identified peptides that only come form this protein groups
Identified proteins	Number of proteins detected by spectrum search analysis
Quantifiable proteins	Number of proteins quantifiable
Header line description of worksheet "Quant"
Protein accession	Protein accession number of database used for search
Protein description	Protein functional description
Gene name	Indicates the name of the gene that code for the protein sequence
Sequence coverage [%]	Percent of identified peptdie sequence covering in protein sequence
Mol. weight [kDa]	Protein molecular weight ,unit [kDa]
Score	A simple rule to be used to judge whether a result is significant or not
MS/MS Counts	Number of spectrum which protein matched
Peptides	Number of peptides which spectrum hit
Unique peptides	Number of identified peptides that only come form this protein groups
LFQ intensity [A]	Protein label free quantitation of sample [A]
[A/B] Ratio	Protein relative quantitation of sample [A] compare with sample [B]
Header line description of worksheet "pep_quant"
ID	Identified peptide index number
Sequence	Identified peptide amino acid sequence
Length	The number of amino acids that make up the protein sequence
Protein accession	Protein accession number of database used for search
Protein description	Protein functional description
Experiment	Sample name of identified peptide produced by
Charge	Carried charge of peptide
m/z	Mass-to-charge ratio of peptide
Mass Error [ppm]	Parts per million ratio of peptide mass error between the theory and practice
PEP	The maximal posterior error probability for peptides
MS/MS Count	Number of spectrum which protein matched
Score	A simple rule to be used to judge whether a result is significant or not
Intensity	Ionic signal intensity of identified peptide

## Sheet: Quant
Protein accession		Sequence coverage [%]	Mol. weight [kDa]	Score	MS/MS Counts	Peptides	Unique peptides
TGME49_200250-t26_1-p1	microneme protein MIC17A	24.5	38.753	28.286	20	7	5
TGME49_200270-t26_1-p1	PAN/Apple domain-containing protein	9.2	164.11	47.655	28	11	9
TGME49_200310-t26_1-p1	hypothetical protein	13.6	18.815	8.0755	17	3	3
TGME49_200360-t26_1-p1	hypothetical protein	3.8	20.311	1.927	3	1	1
TGME49_200370-t26_1-p1	prenyltransferase and squalene oxidase repeat-containing protein	5	69.875	3.4695	2	3	3
TGME49_200430-t26_1-p1	cytidine and deoxycytidylate deaminase zinc-binding region domain-containing protein	3.3	54.976	5.0992	1	1	1
TGME49_200440-t26_1-p1	hypothetical protein	4.8	104.17	7.6638	4	3	3
TGME49_200460-t26_1-p1	hypothetical protein	8.5	48.52	16.749	8	3	3
TGME49_200470-t26_1-p1	hypothetical protein	13.1	65.106	20.15	11	6	6
TGME49_201130-t26_1-p1	rhoptry kinase family protein ROP33	15.4	80.191	37.076	21	8	8
TGME49_201140-t26_1-p1	hypothetical protein	14.6	113.82	74.333	26	10	10
TGME49_201150-t26_1-p1	heavy metal translocating P-type ATPase subfamily protein	10.1	206.73	65.411	37	15	15
TGME49_201180-t26_1-p1	hypothetical protein	1.9	126.36	8.7436	5	2	2
TGME49_201200-t26_1-p1	zinc finger (CCCH type) motif-containing protein	7.7	68.064	17.005	6	3	3
TGME49_201210-t26_1-p1	hypothetical protein	4.1	76.178	6.6071	2	2	2
TGME49_201240-t26_1-p1	hypothetical protein	0.9	269.4	2.0504	1	2	2
TGME49_201260-t26_1-p1	sugar transporter ST3	2.7	74.096	15.815	2	1	1
TGME49_201270-t26_1-p1	hypothetical protein	15.2	183.32	137.91	71	19	19
TGME49_201400-t26_1-p1	Sin3-associated polypeptide SAP18	17.5	97.204	56.816	46	13	13
TGME49_201520-t26_1-p1	protein phosphatase 2C domain-containing protein	17.4	42.094	30.945	14	5	5
TGME49_201670-t26_1-p1	DnaJ domain-containing protein	14.3	243.27	229.65	150	29	29
TGME49_201690-t26_1-p1	BT1 family protein	6.5	325.31	121.3	72	14	14
TGME49_201760-t26_1-p1	hypothetical protein	8.9	160.16	55.401	27	9	9
TGME49_201780-t26_1-p1	microneme protein MIC2	17	82.633	65.451	86	9	9
TGME49_201790-t26_1-p1	FHA domain-containing protein	12.1	62.655	21.933	9	5	5
TGME49_201800-t26_1-p1	hypothetical protein	18.7	28.527	18.976	12	4	4
TGME49_201830-t26_1-p1	ribosomal protein L37	3.7	55.876	7.5873	2	1	1
TGME49_201840-t26_1-p1	aspartyl protease ASP1	5.4	139.7	43.672	13	4	4
TGME49_201880-t26_1-p1	hypothetical protein	14.8	15.269	5.0108	9	3	3
TGME49_202070-t26_1-p1	hypothetical protein	0.3	841.8	1.5769	3	2	2
TGME49_202120-t26_1-p1	hypothetical protein	2.9	147.21	4.7564	5	3	3
TGME49_202160-t26_1-p1	ABC1 family protein	1	99.862	1.4729	1	1	1
TGME49_202170-t26_1-p1	hypothetical protein	5.7	94.06	7.0098	8	4	4
TGME49_202190-t26_1-p1	hypothetical protein	3.5	111.65	6.7705	7	3	3
TGME49_202200-t26_1-p1	hypothetical protein	25.5	87.042	101.52	62	18	18
TGME49_202230-t26_1-p1	histone deacetylase HDAC5	10.4	154.03	48.539	13	8	8
TGME49_202285-t26_1-p1	EGF family domain-containing protein	4.5	147.08	22.904	15	4	4
TGME49_202310-t26_1-p1	O-sialoglycoprotein endopeptidase	5.5	62.759	10.494	5	2	2
TGME49_202340-t26_1-p1	proline dehydrogenase	10	309.1	222.84	99	25	25
TGME49_202375-t26_1-p1	hypothetical protein	12.5	95.039	61.875	38	8	8
TGME49_202390-t26_1-p1	S15 sporozoite-expressed protein	38.5	61.796	86.998	49	13	13
TGME49_202420-t26_1-p1	hypothetical protein	9.2	29.642	2.0654	4	2	2
TGME49_202460-t26_1-p1	diacylglycerol kinase accessory domain (presumed) domain-containing protein	10.3	177.12	47.783	42	15	15
TGME49_202480-t26_1-p1	hypothetical protein	4	43.649	4.9529	1	1	1
TGME49_202500-t26_1-p1	GAPM1a	7.5	33.534	18.865	15	2	1
TGME49_202530-t26_1-p1	aspartate-tRNA ligase	28.6	86.802	111.74	77	19	19
TGME49_202540-t26_1-p1	3'5'-cyclic nucleotide phosphodiesterase domain-containing protein	4.6	182.5	16.181	10	5	5
TGME49_202550-t26_1-p1	NLI interacting factor family phosphatase	11.1	233.1	85.278	28	13	13
TGME49_202572-t26_1-p1	ribophorin i protein	6.8	239.8	57.945	32	13	13
TGME49_202590-t26_1-p1	hypothetical protein	2	79.266	3.1965	2	1	1
TGME49_202610-t26_1-p1	protein phosphatase 2C domain-containing protein	2.1	94.069	3.4778	5	2	2
TGME49_202620-t26_1-p1	hypothetical protein	25.2	36.092	24.282	8	3	3
TGME49_202630-t26_1-p1	ATP-dependent metallopeptidase HflB subfamily protein	26.2	128.44	86.998	62	21	21
TGME49_202640-t26_1-p1	RNA pseudouridine synthase superfamily protein	0.7	243.4	2.3672	6	2	2
TGME49_202650-t26_1-p1	hypothetical protein	10.9	186.48	131.92	120	15	15
TGME49_202690-t26_1-p1	DNA-directed RNA polymerase II RPB9	10.8	28.17	8.5067	6	2	2
TGME49_202740-t26_1-p1	hypothetical protein	5.3	181.1	25.871	11	6	6
TGME49_202760-t26_1-p1	hypothetical protein	27.7	38.625	44.059	33	6	6
TGME49_202770-t26_1-p1	RNA recognition motif-containing protein	24.2	55.868	95.39	48	12	12
TGME49_202780-t26_1-p1	rhoptry kinase family protein ROP25	3.3	120.37	14.139	4	2	2
TGME49_202790-t26_1-p1	dihydrouridine synthase (dus) protein	1.1	142.25	2.0263	0	1	1
TGME49_202810-t26_1-p1	TIM14	15.7	15.617	2.8984	3	2	2
TGME49_202820-t26_1-p1	ubiquitin-conjugating enzyme subfamily protein	20	74.758	84.457	56	11	11
TGME49_202840-t26_1-p1	FHA domain-containing protein	22.3	106.11	67.24	45	13	13
TGME49_202850-t26_1-p1	ATP-binding domain-containing protein	2	207.9	13.446	4	3	3
TGME49_202870-t26_1-p1	SAP domain-containing protein	22.5	55.644	86.823	24	6	6
TGME49_202890-t26_1-p1	hypothetical protein	10.1	39.432	20.699	10	3	3
TGME49_202900-t26_1-p1	zinc finger (CCCH type) motif-containing protein	3.3	137.33	28.427	7	3	3
TGME49_202920-t26_1-p1	p-aminobenzoic acid synthase	10.8	107.11	22.744	7	7	7
TGME49_202950-t26_1-p1	hypothetical protein	14.6	151.8	66.02	34	14	14
TGME49_202960-t26_1-p1	glycine cleavage H-protein	8.4	32.453	6.5181	6	2	2
TGME49_202980-t26_1-p1	hypothetical protein	5.4	210.47	29.104	16	8	8
TGME49_203010-t26_1-p1	aurora kinase	0.5	298.19	1.557	5	2	2
TGME49_203080-t26_1-p1	RNA recognition motif-containing protein	30.8	32.684	54.461	19	7	7
TGME49_203150-t26_1-p1	hypothetical protein	4.2	187.61	16.011	9	6	6
TGME49_203160-t26_1-p1	hypothetical protein	5.7	74.783	8.0051	6	3	3
TGME49_203170-t26_1-p1	OB-fold nucleic acid binding domain-containing protein	3.7	81.852	7.1793	6	2	2
TGME49_203180-t26_1-p1	leucine rich repeat-containing protein	1.2	472.21	6.1516	5	4	4
TGME49_203220-t26_1-p1	DEAD/DEAH box helicase domain-containing protein	18.5	122.54	102.89	47	15	15
TGME49_203240-t26_1-p1	hypothetical protein	16.6	80.262	53.896	22	8	8
TGME49_203300-t26_1-p1	hypothetical protein	7.9	149.7	18.107	6	8	8
TGME49_203310-t26_1-p1	dense granule protein GRA7	21.2	25.919	53.685	30	4	4
TGME49_203320-t26_1-p1	zinc finger in N-recognin protein	4.6	573.08	60.3	29	18	18
TGME49_203358-t26_1-p1	hypothetical protein	8.1	43	5.2054	3	2	2
TGME49_203370-t26_1-p1	hypothetical protein	21.1	81.061	104.45	54	14	14
TGME49_203380-t26_1-p1	DnaJ domain-containing protein	25.5	81.363	86.218	43	14	14
TGME49_203390-t26_1-p1	CRAL/TRIO domain-containing protein	20	50.48	61.306	29	7	7
TGME49_203400-t26_1-p1	hypothetical protein	2.9	64.619	12.818	3	1	1
TGME49_203450-t26_1-p1	DUF3228 domain-containing protein	14.2	50.685	18.962	21	5	5
TGME49_203480-t26_1-p1	hypothetical protein	9.7	145.52	34.945	18	10	10
TGME49_203490-t26_1-p1	GNL3L/Grn1 GTPase	22.1	76.488	58.938	23	8	8
TGME49_203505-t26_1-p1	hypothetical protein	4.3	140.24	19.061	7	4	4
TGME49_203520-t26_1-p1	hypothetical protein	6.8	361.47	122.97	38	16	16
TGME49_203600-t26_1-p1	hypothetical protein	16.5	96.494	75.516	34	10	10
TGME49_203620-t26_1-p1	hypothetical protein	5.3	63.756	8.3327	8	3	3
TGME49_203630-t26_1-p1	ribosomal protein RPL44	9.5	12.062	3.1236	5	1	1
TGME49_203710-t26_1-p1	AP2 domain transcription factor AP2VIIa-4	0.7	360.05	1.7081	2	2	2
TGME49_203730-t26_1-p1	hypothetical protein	2.2	133.26	11.35	4	2	2
TGME49_203750-t26_1-p1	hypothetical protein	14.9	149.76	48.83	43	15	15
TGME49_203760-t26_1-p1	hypothetical protein	6.6	151.2	13.236	11	7	7
TGME49_203780-t26_1-p1	hypothetical protein	16.5	145.09	135.83	52	16	16
TGME49_203790-t26_1-p1	hypothetical protein	18.5	34.133	14.134	7	3	3
TGME49_203810-t26_1-p1	kelch repeat-containing protein	17.5	58.06	36.038	23	7	7
TGME49_203860-t26_1-p1	hypothetical protein	7.6	106.17	32.824	18	7	7
TGME49_203940-t26_1-p1	ABC1 protein	3.3	151.01	9.0858	5	3	3
TGME49_203950-t26_1-p1	Myb family DNA-binding domain-containing protein	3.3	264.43	14.442	7	5	5
TGME49_203960-t26_1-p1	hypothetical protein	2.8	90.663	6.8465	5	2	2
TGME49_203970-t26_1-p1	dolichyl-diphosphooligosaccharide--protein glycosyltransferase	21.5	74.986	54.785	29	10	10
TGME49_203980-t26_1-p1	hypothetical protein	14	201.28	177.28	59	18	18
TGME49_203990-t26_1-p1	rhoptry protein ROP12	27.5	25.482	17.666	18	3	3
TGME49_204020-t26_1-p1	ribosomal protein RPL8	43.1	28.254	92.474	79	10	10
TGME49_204050-t26_1-p1	subtilisin SUB1	30	81.776	189.34	122	16	16
TGME49_204060-t26_1-p1	SNARE domain-containing protein	22.9	53.565	77.135	19	7	7
TGME49_204070-t26_1-p1	YT521-B family protein	5	54.307	7.2746	2	2	2
TGME49_204080-t26_1-p1	histidine acid phosphatase superfamily protein	4	143.85	23.693	8	3	3
TGME49_204100-t26_1-p1	eIF2 kinase IF2K-C	2.3	349.04	16.185	5	4	4
TGME49_204120-t26_1-p1	hypothetical protein	2.7	68.425	2.5856	4	2	2
TGME49_204130-t26_1-p1	perforin-like protein PLP1	24.6	125.5	234.28	134	19	19
TGME49_204160-t26_1-p1	GYF domain-containing protein	19.5	189.98	146.61	73	27	27
TGME49_204270-t26_1-p1	hypothetical protein	0.7	212.33	4.9077	1	1	1
TGME49_204310-t26_1-p1	hypothetical protein	16.8	242.59	113	47	21	21
TGME49_204330-t26_1-p1	hypothetical protein	5.3	29.511	-2	2	1	1
TGME49_204340-t26_1-p1	hypothetical protein	17.8	97.093	62.015	32	10	10
TGME49_204390-t26_1-p1	hypothetical protein	24.9	39.701	28.488	11	6	6
TGME49_204395-t26_1-p1	hypothetical protein	16	97.639	78.987	100	15	15
TGME49_204410-t26_1-p1	endonuclease/exonuclease/phosphatase family protein	5.2	121.57	9.0601	10	6	6
TGME49_204480-t26_1-p1	thioredoxin domain-containing protein	15.6	72.202	49.35	34	10	10
TGME49_204530-t26_1-p1	microneme protein MIC11	28.4	22.432	13.988	16	5	5
TGME49_204550-t26_1-p1	hypothetical protein	1.5	709.1	21.078	9	5	5
TGME49_205000-t26_1-p1	phosphoglycerate mutase family protein	13.9	252.07	141.84	66	23	23
TGME49_205040-t26_1-p1	PGAP1 family protein	12.3	228.41	104.91	52	17	17
TGME49_205100-t26_1-p1	hypothetical protein	5.4	60.125	21.333	7	2	2
TGME49_205130-t26_1-p1	hypothetical protein	5.5	518.66	92.557	52	21	21
TGME49_205180-t26_1-p1	RNA recognition motif-containing protein	25.2	32.011	20.922	22	7	7
TGME49_205210-t26_1-p1	hypothetical protein	21.4	165.13	145	93	29	28
TGME49_205240-t26_1-p1	cleft lip and palate transmembrane protein 1 (clptm1) protein	13.2	88.328	58.484	25	8	8
TGME49_205250-t26_1-p1	rhoptry protein ROP18	4.1	341.29	61.966	32	6	6
TGME49_205290-t26_1-p1	serine/threonine specific protein phosphatase	14.7	57.918	27.051	10	5	5
TGME49_205320-t26_1-p1	hypothetical protein	31.9	70.849	85.77	37	13	13
TGME49_205330-t26_1-p1	hypothetical protein	12.7	35.281	23.814	10	3	3
TGME49_205340-t26_1-p1	ribosomal protein RPS12	18	79.938	78.433	102	13	13
TGME49_205360-t26_1-p1	hypothetical protein	5.4	293.16	41.25	31	12	12
TGME49_205380-t26_1-p1	fructose-bisphospatase I	42.3	42.245	96.762	61	14	14
TGME49_205390-t26_1-p1	hypothetical protein	2.9	85.227	3.6456	2	1	1
TGME49_205440-t26_1-p1	CCT chaperonin gamma subunit	47.3	60.612	141.39	92	24	24
TGME49_205460-t26_1-p1	AN1 family Zinc finger domain-containing protein	36.7	155.89	323.31	403	37	37
TGME49_205500-t26_1-p1	hypothetical protein	17.3	192.21	221.6	90	23	23
TGME49_205540-t26_1-p1	DEAD/DEAH box helicase domain-containing protein	15.5	116.58	68.527	26	12	12
TGME49_205550-t26_1-p1	AGC kinase	7.7	75.854	19.457	12	4	4
TGME49_205558-t26_1-p1	NAC domain-containing protein	34.4	20.507	66.772	49	5	5
TGME49_205570-t26_1-p1	hypothetical protein	26.1	68.156	91.306	45	13	13
TGME49_205580-t26_1-p1	nuclear factor NF4	38.4	51.22	84.647	42	11	11
TGME49_205625-t26_1-p1	hypothetical protein	2	101.77	3.0759	1	1	1
TGME49_205640-t26_1-p1	hypothetical protein	2	210.4	3.5261	6	3	3
TGME49_205680-t26_1-p1	hypothetical protein	4.8	79.065	45.762	11	4	4
TGME49_205690-t26_1-p1	hypothetical protein	4.6	45.023	6.538	6	2	2
TGME49_205700-t26_1-p1	cyclophilin precursor	33.3	38.196	32.853	72	10	10
TGME49_205710-t26_1-p1	lysine-tRNA ligase	29.2	74.394	120.37	96	21	21
TGME49_205720-t26_1-p1	Adenosine/AMP deaminase domain-containing protein	17.8	41.153	23.716	6	4	4
TGME49_205730-t26_1-p1	hypothetical protein	13.2	17.362	5.3897	4	2	2
TGME49_205740-t26_1-p1	hypothetical protein	21.7	140.94	90.99	43	18	18
TGME49_206300-t26_1-p1	hypothetical protein	3	213.96	12.287	10	5	5
TGME49_206320-t26_1-p1	hypothetical protein	19.7	32.301	24.885	20	5	5
TGME49_206340-t26_1-p1	hypothetical protein	2.2	68.358	3.7187	3	1	1
TGME49_206440-t26_1-p1	cpw-wpc domain-containing protein	0.8	444.97	4.7748	7	3	3
TGME49_206470-t26_1-p1	pyruvate dehydrogenase complex subunit PDH-E3II	41.4	55.121	94.78	98	15	15
TGME49_206480-t26_1-p1	hypothetical protein	13	22.522	4.7615	17	3	3
TGME49_206490-t26_1-p1	ICE family protease (caspase) p20 domain-containing protein	14	80.267	26.915	10	6	6
TGME49_206510-t26_1-p1	toxolysin TLN4	21.2	246.74	258.78	136	35	35
TGME49_206540-t26_1-p1	hypothetical protein	5.9	131.05	12.005	14	5	5
TGME49_206580-t26_1-p1	formin FRM2	2.1	491.67	18.969	11	6	6
TGME49_206590-t26_1-p1	calcium-dependent protein kinase CDPK2A	13.2	242.54	165.59	116	24	24
TGME49_206610-t26_1-p1	pyruvate dehydrogenase complex subunit PDH-E2	39.2	96.878	151.85	86	25	25
TGME49_206640-t26_1-p1	hypothetical protein	0.3	332.11	2.4002	1	1	1
TGME49_206670-t26_1-p1	hypothetical protein	19.2	218.5	144.28	91	31	31
TGME49_206690-t26_1-p1	glideosome-associated protein with multiple-membrane spans GAPM2B	17.8	46.788	35.218	19	5	5
TGME49_207040-t26_1-p1	hypothetical protein	1.2	130.43	1.2803	2	2	2
TGME49_207060-t26_1-p1	ribonucleoside-diphosphate reductase small subunit	24.3	44.585	49.006	34	8	8
TGME49_207140-t26_1-p1	SAG-related sequence SRS49B	6	38.656	13.15	5	2	2
TGME49_207170-t26_1-p1	hypothetical protein	31.2	15.231	16.689	28	4	4
TGME49_207240-t26_1-p1	hypothetical protein	2.4	85.256	7.2893	7	2	2
TGME49_207370-t26_1-p1	hypothetical protein	15.2	222.84	125.81	58	19	19
TGME49_207400-t26_1-p1	hypothetical protein	2.8	49.517	4.7092	3	1	1
TGME49_207420-t26_1-p1	hypothetical protein	13.2	125.04	65.697	28	12	12
TGME49_207440-t26_1-p1	ribosomal protein RPS4	23.6	119.96	124.04	111	22	22
TGME49_207460-t26_1-p1	Rab5B protein	38.6	24.677	30.667	17	7	7
TGME49_207590-t26_1-p1	protein phosphatase 2C domain-containing protein	3.5	153.84	12.779	6	4	4
TGME49_207620-t26_1-p1	pyridine nucleotide-disulfide oxidoreductase domain-containing protein	42.3	71.158	203.39	126	22	22
TGME49_207630-t26_1-p1	peptidyl-tRNA hydrolase domain-containing protein	3	54.961	1.5595	2	2	2
TGME49_207640-t26_1-p1	isoleucyl-tRNA synthetase family protein	26.9	141.53	164.88	110	26	26
TGME49_207665-t26_1-p1	kinesin motor domain-containing protein	4.6	135.73	25.764	17	3	3
TGME49_207720-t26_1-p1	hypothetical protein	21.2	177.01	112.7	39	21	21
TGME49_207760-t26_1-p1	DnaJ C terminal region domain-containing protein	6.5	161.64	26.225	19	8	8
TGME49_207770-t26_1-p1	PCI domain-containing protein	34.4	55.462	122.11	53	14	14
TGME49_207830-t26_1-p1	MORN repeat-containing protein	24.3	39.833	43.457	21	7	7
TGME49_207840-t26_1-p1	ribosomal protein RPS17	27.3	15.228	13.396	14	3	3
TGME49_207900-t26_1-p1	transcription initiation factor TFIIIB	2.2	164.31	15.615	5	2	2
TGME49_207930-t26_1-p1	phosphatidylethanolamine-binding protein	5	98.328	18.691	10	4	4
TGME49_207960-t26_1-p1	hypothetical protein	1.3	90.949	2.0659	1	1	1
TGME49_207990-t26_1-p1	ribosomal RNA large subunit methyltransferase J protein	14	109.46	26.606	20	9	9
TGME49_208010-t26_1-p1	hypothetical protein	4.9	50.627	1.7784	1	2	2
TGME49_208030-t26_1-p1	microneme protein MIC4	34.1	63.021	118.79	89	15	15
TGME49_208070-t26_1-p1	inositol polyphosphate kinase	1.8	306.18	3.1718	3	3	3
TGME49_208200-t26_1-p1	PHD-finger domain-containing protein	22.3	50.544	58.544	11	4	4
TGME49_208300-t26_1-p1	hypothetical protein	12.4	11.948	3.6214	1	1	1
TGME49_208320-t26_1-p1	polynucleotide kinase 3 phosphatase	14.2	77.293	43.99	23	7	7
TGME49_208350-t26_1-p1	hypothetical protein	23	40.043	46.994	16	5	5
TGME49_208360-t26_1-p1	hypothetical protein	13.8	253.01	184.64	88	26	26
TGME49_208390-t26_1-p1	hypothetical protein	12	47.052	28.451	8	4	4
TGME49_208400-t26_1-p1	hypothetical protein	8.6	226.39	57.734	30	12	12
TGME49_208420-t26_1-p1	Sodium:neurotransmitter symporter family protein	0.7	163.65	1.4895	1	1	1
TGME49_208440-t26_1-p1	hypothetical protein	8.8	22.31	4.2072	4	2	2
TGME49_208450-t26_1-p1	protease inhibitor PI2	30.5	35.309	85.91	35	7	7
TGME49_208490-t26_1-p1	hypothetical protein	2.1	118.28	4.2041	6	2	2
TGME49_208500-t26_1-p1	protein phosphatase 2C domain-containing protein	15.8	77.696	43.972	18	7	7
TGME49_208510-t26_1-p1	hypothetical protein	3.6	110.47	9.4723	3	2	2
TGME49_208530-t26_1-p1	nicotinate phosphoribosyltransferase	45.2	65.58	119.37	66	19	19
TGME49_208540-t26_1-p1	DEAD/DEAH box helicase domain-containing protein	8	114.51	12.869	7	6	6
TGME49_208560-t26_1-p1	carrier superfamily protein	6.2	420.18	116.63	63	22	22
TGME49_208710-t26_1-p1	DNA/RNA non-specific endonuclease	1	174.88	6.5294	3	1	1
TGME49_208722-t26_1-p1	hypothetical protein	1.3	222.97	3.0269	4	2	2
TGME49_208750-t26_1-p1	RWD domain-containing protein	22.1	27.333	27.516	12	4	4
TGME49_208780-t26_1-p1	ubiquitin-conjugating enzyme subfamily protein	19.5	79.057	57.482	45	13	13
TGME49_208800-t26_1-p1	mediator complex subunit MED18	7	33.758	3.4882	3	2	2
TGME49_208830-t26_1-p1	hypothetical protein	7.1	54.771	44.193	9	2	2
TGME49_208970-t26_1-p1	RNA recognition motif-containing protein	13.8	33.732	10.047	13	4	4
TGME49_208990-t26_1-p1	hypothetical protein	7	46.078	6.3318	6	2	2
TGME49_209000-t26_1-p1	HECT-domain (ubiquitin-transferase) domain-containing protein	0.7	1311.2	5.0786	11	6	5
TGME49_209010-t26_1-p1	elongation factor TS protein	12.1	52.348	20.273	10	4	4
TGME49_209030-t26_1-p1	actin ACT1	52.4	41.907	176.44	339	17	17
TGME49_209060-t26_1-p1	thrombospondin type 1 domain-containing protein	11.3	93.635	33.341	15	8	8
TGME49_209070-t26_1-p1	hypothetical protein	4.5	90.919	20.949	3	2	2
TGME49_209100-t26_1-p1	PUB domain-containing protein	27.7	68.149	106.35	48	14	14
TGME49_209108-t26_1-p1	hypothetical protein	43.8	41.013	139.3	37	10	10
TGME49_209130-t26_1-p1	regulator of chromosome condensation (RCC1) repeat-containing protein	8.3	153.2	40.658	17	6	6
TGME49_209150-t26_1-p1	non-proton pumping type-II NADH dehydrogenase I	22.2	67.025	81.06	41	12	12
TGME49_209160-t26_1-p1	myristoyl CoA:protein N-myristoyltransferase	47.5	52.376	116.11	75	16	16
TGME49_209170-t26_1-p1	hypothetical protein	23.8	45.478	24.515	17	7	7
TGME49_209190-t26_1-p1	ABC transporter transmembrane region domain-containing protein	14.3	85.56	55.712	15	6	6
TGME49_209210-t26_1-p1	hypothetical protein	21.6	165.81	132.12	77	25	25
TGME49_209240-t26_1-p1	RNA methyltransferase	11.2	51.699	12.633	7	4	4
TGME49_209250-t26_1-p1	hypothetical protein	9.8	165.68	67.93	65	16	16
TGME49_209280-t26_1-p1	hypothetical protein	7.1	178.49	72.459	28	7	7
TGME49_209420-t26_1-p1	hypothetical protein	12.8	68.916	26.119	28	8	8
TGME49_209450-t26_1-p1	TLD protein	17.9	92.258	59.057	24	12	12
TGME49_209500-t26_1-p1	hypothetical protein	6.6	328.2	69.79	30	15	15
TGME49_209600-t26_1-p1	hypothetical protein	32.2	50.2	99.477	83	13	13
TGME49_209640-t26_1-p1	hypothetical protein	6	46.46	8.1274	2	1	1
TGME49_209680-t26_1-p1	hypothetical protein	7.6	64.384	27.488	13	4	4
TGME49_209690-t26_1-p1	small nuclear ribonucleoprotein	30	24.897	29.057	13	5	5
TGME49_209700-t26_1-p1	hypothetical protein	12.2	24.784	7.6529	7	3	3
TGME49_209720-t26_1-p1	hypothetical protein	3.2	23.416	2.0962	3	1	1
TGME49_209790-t26_1-p1	radical SAM domain-containing protein	1.5	68.85	2.2002	2	1	1
TGME49_209800-t26_1-p1	formate/nitrite transporter protein	10.9	44.29	19.856	17	3	3
TGME49_209850-t26_1-p1	RNA recognition motif-containing protein	1.9	912.35	80.373	41	12	12
TGME49_209890-t26_1-p1	hypothetical protein	58.5	22.011	49.086	33	8	8
TGME49_209910-t26_1-p1	histone H2Bv	27.6	13.732	29.374	21	3	3
TGME49_209945-t26_1-p1	hypothetical protein	17.7	73.543	82.698	99	12	12
TGME49_209960-t26_1-p1	glycosyltransferase	21.4	188.85	110.83	56	24	24
TGME49_209985-t26_1-p1	cAMP-dependent protein kinase	15.1	61.798	35.978	30	6	6
TGME49_210300-t26_1-p1	hypothetical protein	0.9	259.62	2.8251	2	2	2
TGME49_210360-t26_1-p1	DEAD (Asp-Glu-Ala-Asp) box polypeptide 41 family protein	15.4	73.227	21.802	15	9	9
TGME49_210370-t26_1-p1	hypothetical protein	16.9	52.432	68.754	20	5	5
TGME49_210380-t26_1-p1	hypothetical protein	10.6	151.54	49.601	20	9	9
TGME49_210440-t26_1-p1	polynucleotide adenylyltransferase	1.4	92.11	3.8201	3	1	1
TGME49_210600-t26_1-p1	KRUF family protein	4.7	330.72	4.0713	3	5	1
TGME49_210690-t26_1-p1	ribosomal protein RPS6	13.7	28.956	28.95	31	5	5
TGME49_210700-t26_1-p1	hypothetical protein	1	926.53	11.914	10	6	6
TGME49_210715-t26_1-p1	hypothetical protein	12.1	108.09	56.578	30	9	9
TGME49_210750-t26_1-p1	Ferredoxin-fold anticodon binding domain-containing protein	7.1	177.28	30.131	10	6	6
TGME49_210778-t26_1-p1	hemimethylated DNA binding domain-containing protein	25	68.796	37.781	24	9	9
TGME49_210781-t26_1-p1	ubiquitin carboxyl-terminal hydrolase	0.6	372.32	3.0545	2	2	2
TGME49_210787-t26_1-p1	Erv1 / Alr family protein	13.9	169.25	150.9	71	18	18
TGME49_210810-t26_1-p1	hypothetical protein	63.6	11.929	30.218	12	4	4
TGME49_210820-t26_1-p1	hypothetical protein	7.4	113.02	35.847	9	5	5
TGME49_210830-t26_1-p1	RIO1 family protein	5.8	112.73	15.934	9	5	5
TGME49_210840-t26_1-p1	arginyl-tRNA synthetase family protein	38.5	67.018	108.04	74	19	19
TGME49_210950-t26_1-p1	oocyst wall protein	7.9	146.77	68.374	33	9	9
TGME49_210975-t26_1-p1	hypothetical protein	7.9	122.9	48.363	32	9	9
TGME49_211020-t26_1-p1	RNA recognition motif-containing protein	26.1	28.736	32.044	25	7	7
TGME49_211030-t26_1-p1	hypothetical protein	46.6	22.215	57.174	40	8	8
TGME49_211040-t26_1-p1	Sec61beta family protein	4.7	120.24	86.64	33	5	5
TGME49_211060-t26_1-p1	hypothetical protein	33	11.577	12.207	6	2	2
TGME49_211080-t26_1-p1	hypothetical protein	21.2	109.82	117.25	56	18	18
TGME49_211150-t26_1-p1	hypothetical protein	2.8	270.82	17.643	8	5	5
TGME49_211220-t26_1-p1	hypothetical protein	5.2	210.15	48.797	13	7	7
TGME49_211250-t26_1-p1	hypothetical protein	29.5	28.568	64.381	17	5	5
TGME49_211260-t26_1-p1	rhoptry kinase family protein ROP26 (incomplete catalytic triad)	42.1	47.826	119.24	72	13	13
TGME49_211290-t26_1-p1	rhoptry protein ROP15	11.2	97.563	54.846	37	11	11
TGME49_211330-t26_1-p1	methionine aminopeptidase	3	76.287	8.636	6	2	2
TGME49_211340-t26_1-p1	hypothetical protein	2.9	239.96	10.075	14	5	5
TGME49_211350-t26_1-p1	CBS domain-containing protein	0.9	187.92	3.2703	3	1	1
TGME49_211390-t26_1-p1	hypothetical protein	32.8	44.044	68.512	25	8	8
TGME49_211410-t26_1-p1	translation initiation factor sui1 protein	19.8	80.58	42.464	26	9	9
TGME49_211420-t26_1-p1	RNA recognition motif-containing protein	20.5	20.398	32.791	21	2	2
TGME49_211440-t26_1-p1	hypothetical protein	1.3	182.89	10.716	5	2	2
TGME49_211460-t26_1-p1	hypothetical protein	10.1	105.64	39.984	10	4	4
TGME49_211630-t26_1-p1	hypothetical protein	26.8	23.612	10.383	8	3	3
TGME49_211680-t26_1-p1	protein disulfide isomerase	43.7	52.801	122.72	123	18	18
TGME49_211690-t26_1-p1	AAA family protein	34.9	167.15	176.14	92	37	37
TGME49_211700-t26_1-p1	hypothetical protein	4	312.92	44.275	17	8	8
TGME49_211720-t26_1-p1	AP2 domain transcription factor AP2IV-5	3.2	210.72	24.72	6	3	3
TGME49_212090-t26_1-p1	hypothetical protein	26.6	70.184	73.978	27	11	11
TGME49_212110-t26_1-p1	histone lysine demethylase JMJD5	5.9	250.49	67.548	25	9	9
TGME49_212150-t26_1-p1	hypothetical protein	4.1	128.59	10.403	7	4	4
TGME49_212210-t26_1-p1	hypothetical protein	21.8	28.897	50.978	12	3	3
TGME49_212220-t26_1-p1	hypothetical protein	15.9	177.4	34.208	47	24	11
TGME49_212250-t26_1-p1	XPG N-terminal domain-containing protein	28.7	86.944	81.013	60	17	17
TGME49_212260-t26_1-p1	Sjogren's syndrome/scleroderma autoantigen 1 (Autoantigen p27) protein	31.1	37.895	76.978	36	7	7
TGME49_212270-t26_1-p1	hypothetical protein	23.5	40.843	23.617	20	7	7
TGME49_212290-t26_1-p1	ribosomal protein RPS19	20.8	34.992	37.473	24	5	5
TGME49_212300-t26_1-p1	hypothetical protein	44.4	75.642	155.36	82	24	24
TGME49_212410-t26_1-p1	dense granule protein GRA11	2.4	80.09	3.4132	2	1	1
TGME49_212820-t26_1-p1	ubiquitin family protein	18.8	119	103.25	51	15	15
TGME49_212840-t26_1-p1	HIT zinc finger protein	13.6	64.549	9.8845	7	5	5
TGME49_212860-t26_1-p1	hypothetical protein	4.6	107.7	7.4559	5	3	3
TGME49_212880-t26_1-p1	surface antigen repeat-containing protein	0.5	761.94	3.228	6	3	3
TGME49_212930-t26_1-p1	NifU family domain-containing protein	11.6	40.509	22.662	15	3	3
TGME49_212940-t26_1-p1	hypothetical protein	0.6	198.52	3.8525	3	1	1
TGME49_212960-t26_1-p1	hypothetical protein	27.6	47.54	116.38	25	7	7
TGME49_212980-t26_1-p1	hypothetical protein	19.4	75.774	59.6	14	9	9
TGME49_212990-t26_1-p1	hypothetical protein	9.1	177.37	79.341	37	12	12
TGME49_213010-t26_1-p1	hypothetical protein	9.5	114.88	24.058	12	8	8
TGME49_213030-t26_1-p1	hypothetical protein	24.5	35.155	33.302	12	4	4
TGME49_213040-t26_1-p1	hypothetical protein	0.5	197.07	1.8588	1	1	1
TGME49_213050-t26_1-p1	hypothetical protein	4	372.09	35.763	14	9	9
TGME49_213067-t26_1-p1	hypothetical protein	14.2	50.138	16.848	12	5	5
TGME49_213069-t26_1-p1	hypothetical protein	10	12.732	2.5299	2	1	1
TGME49_213072-t26_1-p1	Sec1 family protein	15.7	114.85	68.67	28	10	10
TGME49_213280-t26_1-p1	SAG-related sequence SRS25	17.3	20.79	24.799	19	2	2
TGME49_213300-t26_1-p1	hypothetical protein	2.7	538.7	25.397	19	13	13
TGME49_213310-t26_1-p1	hypothetical protein	9.6	170.25	23.759	16	9	9
TGME49_213350-t26_1-p1	ribosomal protein RPS15	40.7	17.157	58.849	36	5	5
TGME49_213392-t26_1-p1	surface antigen repeat-containing protein	13.7	253.28	158.85	58	21	21
TGME49_213400-t26_1-p1	zinc finger (CCCH type) motif-containing protein	1	86.345	2.9434	6	1	1
TGME49_213420-t26_1-p1	RAP domain-containing protein	6.5	78.561	8.8052	5	3	3
TGME49_213490-t26_1-p1	hypothetical protein	18.8	111.14	103.48	44	14	14
TGME49_213550-t26_1-p1	DHHC zinc finger domain-containing protein	1.6	146.32	14.892	3	1	1
TGME49_213600-t26_1-p1	hypothetical protein	2	75.683	1.3427	1	1	1
TGME49_213610-t26_1-p1	hypothetical protein	5	111.47	14.831	8	5	5
TGME49_213650-t26_1-p1	ATP-binding domain 1 family protein	16	38.281	23.368	9	4	4
TGME49_213670-t26_1-p1	hypothetical protein	18.4	85.192	73.622	30	9	9
TGME49_213680-t26_1-p1	MmgE/PrpD family protein	20.7	57.155	39.084	15	7	7
TGME49_213690-t26_1-p1	ring box protein 1 family protein	10.9	13.937	5.4587	3	1	1
TGME49_213700-t26_1-p1	hypothetical protein	0.7	192.06	1.2707	1	1	1
TGME49_213730-t26_1-p1	lanthionine synthetase C family protein	25.2	46.4	29.001	29	9	9
TGME49_213740-t26_1-p1	hypothetical protein	11.8	91.857	21.628	13	6	6
TGME49_213760-t26_1-p1	hypothetical protein	11.4	208.31	91.084	58	18	18
TGME49_213790-t26_1-p1	hypothetical protein	8.2	234.95	70.512	37	14	14
TGME49_213820-t26_1-p1	hypothetical protein	0.5	133.96	1.4959	1	1	1
TGME49_213870-t26_1-p1	UBA/TS-N domain-containing protein	23.9	117.18	113.04	69	18	18
TGME49_213890-t26_1-p1	Myb family DNA-binding domain-containing protein	10	118.16	46.701	23	9	9
TGME49_213900-t26_1-p1	regulator of chromosome condensation RCC1	15.3	122.6	152.31	41	13	13
TGME49_213910-t26_1-p1	hypothetical protein	26.8	43.684	27.487	16	8	8
TGME49_213920-t26_1-p1	hypothetical protein	2.8	206.38	17.926	8	4	4
TGME49_213940-t26_1-p1	CHCH domain-containing protein	36.2	14.897	53.389	16	4	4
TGME49_213950-t26_1-p1	hypothetical protein	4.4	77.535	5.2149	1	2	2
TGME49_214080-t26_1-p1	toxofilin	21.8	26.788	28.584	23	5	4
TGME49_214090-t26_1-p1	signal peptidase	23.8	203.48	202.94	88	33	33
TGME49_214100-t26_1-p1	hypothetical protein	10.1	92.649	43.251	19	7	7
TGME49_214140-t26_1-p1	hypothetical protein	4.4	251.59	22.983	18	9	9
TGME49_214170-t26_1-p1	hypothetical protein	3.8	117.95	15.797	5	3	3
TGME49_214180-t26_1-p1	ENTH domain-containing protein	18.5	65.927	61.179	31	10	10
TGME49_214190-t26_1-p1	SAG-related sequence SRS46	13.5	211.62	96.777	53	20	20
TGME49_214210-t26_1-p1	rRNA pseudouridine synthase	34.3	56.744	132.73	54	12	12
TGME49_214220-t26_1-p1	hypothetical protein	2.6	380.28	27.41	13	5	5
TGME49_214240-t26_1-p1	bromodomain-containing protein	5	320.58	44.751	21	10	10
TGME49_214250-t26_1-p1	hypothetical protein	19.9	372.67	323.31	145	48	48
TGME49_214290-t26_1-p1	DJ-1 family protein	41	27.938	38.041	45	7	7
TGME49_214310-t26_1-p1	hypothetical protein	2.3	75.844	1.7161	1	1	1
TGME49_214320-t26_1-p1	facilitative glucose transporter GT1	11.1	61.687	33.522	31	6	6
TGME49_214340-t26_1-p1	hypothetical protein	20.6	101.59	107.65	71	17	17
TGME49_214410-t26_1-p1	hypothetical protein	14.4	62.643	42.185	13	4	4
TGME49_214440-t26_1-p1	4'-phosphopantetheinyl transferase superfamily protein	10.8	161.33	73.287	44	15	15
TGME49_214490-t26_1-p1	peptidase M16 inactive domain-containing protein	32.5	148.87	251.58	114	30	30
TGME49_214500-t26_1-p1	ankyrin repeat-containing protein	14.1	49.256	43.857	20	6	6
TGME49_214520-t26_1-p1	general transcription factor IIH polypeptide 4 GTF2H4	10.5	92.537	16.442	12	7	7
TGME49_214530-t26_1-p1	DnaJ domain-containing protein	5.3	82.209	16.075	5	3	3
TGME49_214575-t26_1-p1	hypothetical protein	26.1	10.282	15.178	12	2	2
TGME49_214590-t26_1-p1	micro-fibrillar-associated protein 1	9.6	51.964	13.428	14	4	4
TGME49_214600-t26_1-p1	hypothetical protein	4.6	433.99	64.82	22	13	13
TGME49_214610-t26_1-p1	hypothetical protein	4.8	444.7	44.953	30	14	14
TGME49_214740-t26_1-p1	hypothetical protein	5.1	165.92	8.4628	3	4	4
TGME49_214750-t26_1-p1	hypothetical protein	15.7	119.98	69.03	42	16	16
TGME49_214760-t26_1-p1	erythronate-4-phosphate dehydrogenase domain-containing protein	15.8	133.86	85.46	73	19	18
TGME49_214790-t26_1-p1	glycoprotein	18	31.444	34.858	36	5	5
TGME49_214810-t26_1-p1	hypothetical protein	11.5	33.492	22.777	4	2	2
TGME49_214820-t26_1-p1	G-patch domain-containing protein	9.9	49.582	10.427	5	3	3
TGME49_214830-t26_1-p1	hypothetical protein	4.7	163.97	14.347	11	6	6
TGME49_214840-t26_1-p1	AP2 domain transcription factor AP2X-7	15.9	277.85	214.61	85	26	26
TGME49_214860-t26_1-p1	hypothetical protein	3.4	92.086	3.2778	5	2	2
TGME49_214880-t26_1-p1	hypothetical protein	17.7	98.373	60.999	29	11	11
TGME49_214930-t26_1-p1	hypothetical protein	60.9	15.147	77.872	30	6	6
TGME49_214940-t26_1-p1	MIC2-associated protein M2AP	29.7	34.552	128.71	40	5	5
TGME49_214960-t26_1-p1	AP2 domain transcription factor AP2X-8	5.3	539.55	79.453	43	21	21
TGME49_214990-t26_1-p1	hypothetical protein	6	355.59	42.53	15	12	12
TGME49_215010-t26_1-p1	hypothetical protein	7.8	97.321	18.079	11	4	4
TGME49_215020-t26_1-p1	hypothetical protein	10.6	59.367	21.397	12	5	5
TGME49_215040-t26_1-p1	HEAT repeat-containing protein	18.6	181.97	127.73	66	25	25
TGME49_215055-t26_1-p1	hypothetical protein	8.1	71.113	28.089	23	4	4
TGME49_215080-t26_1-p1	hypothetical protein	1.3	420.22	10.622	6	4	4
TGME49_215100-t26_1-p1	PP-loop family protein	1.3	301.86	11.113	8	2	2
TGME49_215150-t26_1-p1	AP2 domain transcription factor AP2X-9	2.2	191.96	6.2094	2	2	2
TGME49_215160-t26_1-p1	hypothetical protein	3.7	31.176	1.4674	1	1	1
TGME49_215165-t26_1-p1	hypothetical protein	4.5	109.77	14.101	2	3	3
TGME49_215220-t26_1-p1	hypothetical protein	20.5	68.629	42.612	29	7	7
TGME49_215230-t26_1-p1	RNA recognition motif-containing protein	9.3	196.32	59.18	32	13	13
TGME49_215260-t26_1-p1	carbamoylphosphate synthetase	37	187.04	259.74	178	48	48
TGME49_215280-t26_1-p1	succinate dehydrogenase [ubiquinone] iron-sulfur protein	23.7	38.61	22.51	34	9	9
TGME49_215290-t26_1-p1	saccharopine dehydrogenase domain-containing protein	34.1	48.117	59.656	22	8	8
TGME49_215300-t26_1-p1	hypothetical protein	7.5	65.478	11.86	11	3	3
TGME49_215350-t26_1-p1	hypothetical protein	29.7	16.142	23.004	17	4	4
TGME49_215360-t26_1-p1	hypothetical protein	11	43.321	13.133	4	3	3
TGME49_215380-t26_1-p1	hypothetical protein	5.5	186.54	43.582	17	7	7
TGME49_215400-t26_1-p1	RNA recognition motif-containing protein	8.4	41.35	3.7221	5	3	3
TGME49_215420-t26_1-p1	SNARE protein	32.6	26.152	46.664	15	5	5
TGME49_215430-t26_1-p1	hypothetical protein	34.8	27.554	70.627	39	8	8
TGME49_215440-t26_1-p1	WWE domain-containing protein	7.7	81.453	28.165	9	4	4
TGME49_215460-t26_1-p1	ribosomal protein RPS24	21	30.375	41.269	25	6	6
TGME49_215470-t26_1-p1	ribosomal protein RPL10A	37.8	24.603	34.733	46	9	9
TGME49_215480-t26_1-p1	Adenosine/AMP deaminase domain-containing protein	3.5	138.65	13.67	9	4	4
TGME49_215560-t26_1-p1	histone arginine methyltransferase PRMT5	23.2	107.09	74.894	52	17	17
TGME49_215590-t26_1-p1	flavoprotein subunit of succinate dehydrogenase	50.8	72.751	207.91	133	26	26
TGME49_215600-t26_1-p1	hypothetical protein	17.8	34.4	8.0151	6	4	4
TGME49_215680-t26_1-p1	SAG-related sequence SRS18	8.7	28.988	3.3126	7	2	2
TGME49_215700-t26_1-p1	phosphatidylinositol 3- and 4-kinase	3.9	316.9	19.896	10	6	6
TGME49_215710-t26_1-p1	hypothetical protein	11.5	238.27	78.4	47	19	19
TGME49_215750-t26_1-p1	cytidine and deoxycytidylate deaminase zinc-binding region domain-containing protein	4.2	74.899	4.2211	4	2	2
TGME49_215775-t26_1-p1	rhoptry protein ROP8	15.8	65.912	56.677	55	9	5
TGME49_215785-t26_1-p1	rhoptry protein ROP2A	15.7	49.154	22.468	6	6	2
TGME49_215890-t26_1-p1	hypothetical protein	3.4	155.06	36.918	6	3	3
TGME49_215910-t26_1-p1	hypothetical protein	15.1	327.98	116.7	72	32	32
TGME49_215920-t26_1-p1	hypothetical protein	11.2	39.564	7.8539	4	3	3
TGME49_215930-t26_1-p1	mediator complex subunit MED21	1.2	105.32	4.957	3	1	1
TGME49_215950-t26_1-p1	hypothetical protein	3	168.63	25.803	5	2	2
TGME49_215980-t26_1-p1	hypothetical protein	3.8	191.05	27.517	28	7	7
TGME49_216000-t26_1-p1	alveolin domain containing intermediate filament IMC3	27.7	57.999	119.04	56	9	9
TGME49_216010-t26_1-p1	ribosomal protein RPL24	1.8	48.019	1.3607	1	1	1
TGME49_216020-t26_1-p1	peptidase family c78 protein	23	91.764	52.303	31	13	13
TGME49_216030-t26_1-p1	hypothetical protein	6.7	208.54	65.591	15	10	10
TGME49_216050-t26_1-p1	tetratricopeptide repeat-containing protein	30.2	59.518	56.88	29	9	9
TGME49_216060-t26_1-p1	hypothetical protein	19.1	84.385	101.88	42	11	11
TGME49_216080-t26_1-p1	apical complex lysine methyltransferase	14.2	79.432	45.897	17	7	7
TGME49_216120-t26_1-p1	hypothetical protein	14.7	137.65	82.476	37	12	12
TGME49_216180-t26_1-p1	hypothetical protein	14.3	16.441	9.2313	15	2	2
TGME49_216210-t26_1-p1	hypothetical protein	4.3	603.66	46.812	27	14	14
TGME49_216220-t26_1-p1	AP2 domain transcription factor AP2XI-5	17.5	89.485	114.35	20	7	7
TGME49_216240-t26_1-p1	hypothetical protein	2.4	86.753	4.2714	1	1	1
TGME49_216250-t26_1-p1	RecF/RecN/SMC N terminal domain-containing protein	8.9	242.13	96.79	65	17	17
TGME49_216410-t26_1-p1	hypothetical protein	35.1	21.226	20.648	17	6	6
TGME49_216440-t26_1-p1	OTU family cysteine protease	11.1	116.74	58.943	38	10	10
TGME49_216480-t26_1-p1	NMD3 family protein	10.6	87.416	22.443	14	7	7
TGME49_216490-t26_1-p1	hypothetical protein	4.2	424.5	152.95	29	11	11
TGME49_216530-t26_1-p1	ribosome recycling factor protein	7.9	51.076	17.332	7	3	3
TGME49_216540-t26_1-p1	dolichyl-phosphate beta-glucosyltransferase	5.1	75.838	10.997	7	3	3
TGME49_216560-t26_1-p1	methyltransferase domain-containing protein	5.5	58.65	5.0105	5	2	2
TGME49_216580-t26_1-p1	hypothetical protein	5.7	130.38	18.981	18	6	6
TGME49_216590-t26_1-p1	HEAT repeat-containing protein	26.3	111.19	123.25	70	17	17
TGME49_216600-t26_1-p1	exonuclease III APE	22.2	67.769	38.828	31	10	10
TGME49_216620-t26_1-p1	EF hand domain-containing protein	10.1	627.02	268.64	103	43	43
TGME49_216650-t26_1-p1	S15 sporozoite-expressed protein	21.1	48.987	48.241	40	10	10
TGME49_216660-t26_1-p1	hypothetical protein	8.7	48.991	10.343	9	4	4
TGME49_216670-t26_1-p1	FUSE-binding protein 2 / KH-type splicing regulatory protein	39.7	100.09	269.05	128	29	29
TGME49_216680-t26_1-p1	ankyrin repeat-containing protein	26.4	44.597	43.052	21	8	8
TGME49_216720-t26_1-p1	hypothetical protein	16.9	20.037	5.9686	8	3	3
TGME49_216730-t26_1-p1	MCM2/3/5 family protein	24	113.22	87.942	55	20	20
TGME49_216740-t26_1-p1	riboflavin kinase	3.3	122.22	4.5327	2	2	2
TGME49_216750-t26_1-p1	Paf1/RNA polymerase II complex component LEO1	2.1	42.58	2.6104	3	1	1
TGME49_216785-t26_1-p1	hypothetical protein	23.5	107.18	195.22	82	20	20
TGME49_216800-t26_1-p1	flagellar/basal body protein	11.6	213.26	93.836	60	19	19
TGME49_216860-t26_1-p1	DEAD (Asp-Glu-Ala-Asp) box polypeptide DDX39	48.8	49.113	161.99	113	15	15
TGME49_216870-t26_1-p1	DNA excision repair helicase	4.7	119.38	17.106	6	3	3
TGME49_216880-t26_1-p1	guanine nucleotide-binding protein	77.9	35.147	261.5	129	16	16
TGME49_216900-t26_1-p1	cytokine induced apoptosis inhibitor 1 family protein	30.2	47.562	81.373	26	8	8
TGME49_216930-t26_1-p1	cholinephosphate cytidylyltransferase	35	37.688	31.712	17	8	8
TGME49_216950-t26_1-p1	helicase	1.5	103.17	6.7469	3	1	1
TGME49_216960-t26_1-p1	elongation factor Tu GTP binding domain-containing protein	12.3	92.103	32.273	14	7	7
TGME49_217000-t26_1-p1	hypothetical protein	9.1	75.849	21.984	10	4	4
TGME49_217010-t26_1-p1	hypothetical protein	15.5	164.36	95.327	36	15	15
TGME49_217050-t26_1-p1	ADA2-A transcriptional co-activator SAGA component	12.9	126.32	52.495	26	10	10
TGME49_217182-t26_1-p1	RNA-dependent RNA polymerase RDP	2.3	457.27	33.597	24	9	9
TGME49_217340-t26_1-p1	hypothetical protein	7	195.09	51.237	19	11	11
TGME49_217430-t26_1-p1	protease inhibitor PI1	27.6	47.782	51.191	37	10	10
TGME49_217440-t26_1-p1	HCNGP family protein	13	51.253	8.3763	6	4	4
TGME49_217460-t26_1-p1	glutaminyl-tRNA synthetase (GlnRS)	45.8	95.526	268.52	160	28	28
TGME49_217480-t26_1-p1	hypothetical protein	10.6	174.62	62.964	28	13	13
TGME49_217510-t26_1-p1	hypothetical protein	75	42.13	115.93	69	16	16
TGME49_217530-t26_1-p1	hypothetical protein	19.8	63.767	46.307	33	11	11
TGME49_217540-t26_1-p1	RNA recognition motif-containing protein	39.9	38.104	85.346	56	11	11
TGME49_217550-t26_1-p1	hypothetical protein	15.5	24.743	5.4877	4	3	3
TGME49_217560-t26_1-p1	DNA-directed RNA polymerase II RPB10	30.6	8.539	6.1988	2	1	1
TGME49_217570-t26_1-p1	ribosomal protein RPS27	5.3	16.954	2.622	3	1	1
TGME49_217580-t26_1-p1	DNA-directed RNA polymerase III RPC6	1.5	116.1	4.89	3	1	1
TGME49_217600-t26_1-p1	calcium-dependent protein kinase CDPK9	28.7	75.6	77.69	52	16	16
TGME49_217665-t26_1-p1	hypothetical protein	4.6	20.82	1.3749	2	1	1
TGME49_217680-t26_1-p1	hypothetical protein	24.6	246.14	296.05	113	34	34
TGME49_217740-t26_1-p1	3-ketoacyl-(acyl-carrier-protein) reductase	30.6	39.04	64.366	31	6	6
TGME49_217780-t26_1-p1	Sec20 protein	4.7	86.249	10.902	3	2	2
TGME49_217820-t26_1-p1	PCI domain-containing protein	44.7	51.722	222.96	62	15	15
TGME49_217830-t26_1-p1	hypothetical protein	0.7	203.24	2.354	3	1	1
TGME49_217870-t26_1-p1	DHHC zinc finger domain-containing protein	13.5	47.156	23.25	11	4	4
TGME49_217875-t26_1-p1	hypothetical protein	5.8	124.56	92.33	75	7	7
TGME49_217900-t26_1-p1	hypothetical protein	38.5	20.699	42.338	25	6	6
TGME49_217910-t26_1-p1	DNA polymerase (pol2) superfamily protein	1.3	223.4	2.3604	1	1	1
TGME49_218070-t26_1-p1	hypothetical protein	7.6	186.09	42.703	21	8	8
TGME49_218200-t26_1-p1	UDP-sugar pyrophospharylase	3.2	204.54	11.184	7	4	4
TGME49_218215-t26_1-p1	hypothetical protein	5	216.11	50.403	26	8	7
TGME49_218240-t26_1-p1	hypothetical protein	13.2	132.28	73.554	34	14	14
TGME49_218250-t26_1-p1	TAP42 family protein	25.4	56.861	68.935	31	8	8
TGME49_218270-t26_1-p1	hypothetical protein	4.1	277.84	70.808	42	10	10
TGME49_218300-t26_1-p1	zinc finger (CCCH type) motif-containing protein	12.4	124.07	53.416	27	11	11
TGME49_218358-t26_1-p1	zinc knuckle domain-containing protein	15.8	48.542	32.008	6	4	4
TGME49_218370-t26_1-p1	hypothetical protein	6.9	34.205	10.988	4	1	1
TGME49_218410-t26_1-p1	ribosomal protein RPP0	30.2	119.51	207.82	121	26	26
TGME49_218520-t26_1-p1	microneme protein MIC6	10.9	36.669	21.339	21	3	3
TGME49_218530-t26_1-p1	proteasome-interacting thioredoxin domain-containing protein	17.8	102.74	57.352	40	9	9
TGME49_218570-t26_1-p1	Nin one binding (NOB1) Zn-ribbon family protein	3.8	396.5	36.2	20	11	11
TGME49_218590-t26_1-p1	protein phosphatase 2C domain-containing protein	17.7	97.636	60.582	28	11	11
TGME49_218600-t26_1-p1	RNA recognition motif-containing protein	18	83.928	28.994	25	12	12
TGME49_218610-t26_1-p1	ATPase (DUF699) protein	20.5	136.21	65.515	45	17	17
TGME49_218720-t26_1-p1	calcium-dependent protein kinase CDPK6	10.6	160.93	44.776	25	11	11
TGME49_218730-t26_1-p1	hypothetical protein	3	68.468	13.572	5	2	2
TGME49_218750-t26_1-p1	hypothetical protein	9.5	104.39	65.829	25	6	6
TGME49_218770-t26_1-p1	carrier superfamily protein	11.7	151.84	107.24	58	11	11
TGME49_218800-t26_1-p1	hypothetical protein	1.1	128.83	2.5931	3	1	1
TGME49_218810-t26_1-p1	histidyl-tRNA synthetase	39.9	24.878	30.494	14	5	5
TGME49_218820-t26_1-p1	alba 2	58.1	15.391	43.995	35	6	6
TGME49_218830-t26_1-p1	hypothetical protein	5.2	131.43	37.36	14	5	5
TGME49_218840-t26_1-p1	mutS domain protein	1.8	234.15	10.825	9	3	3
TGME49_218910-t26_1-p1	hypothetical protein	9.2	137.71	75.133	47	9	9
TGME49_218940-t26_1-p1	hypothetical protein	16.3	35.121	34.504	18	4	4
TGME49_218950-t26_1-p1	hypothetical protein	4.8	126.59	10.104	8	5	5
TGME49_218960-t26_1-p1	AP2 domain transcription factor AP2XII-1	19.4	247.7	143.88	71	32	32
TGME49_219070-t26_1-p1	cyclic nucleotide-binding domain-containing protein	0.7	365.03	3.7618	1	2	2
TGME49_219120-t26_1-p1	zinc finger (CCCH type) motif-containing protein	4.9	116.06	9.7154	3	3	3
TGME49_219130-t26_1-p1	NADPH-glutathione reductase	24.9	68.586	23.359	19	10	10
TGME49_219140-t26_1-p1	EF-1 guanine nucleotide exchange domain-containing protein	11.5	139.93	82.872	52	12	12
TGME49_219170-t26_1-p1	hypothetical protein	6.6	33.334	5.2417	6	2	2
TGME49_219190-t26_1-p1	nuclear movement protein domain containing protein	29.3	30.098	33.097	13	5	5
TGME49_219200-t26_1-p1	DEAD/DEAH box RNA helicase family protein	14	107.35	43.931	21	11	11
TGME49_219210-t26_1-p1	ankyrin repeat-containing protein	25.9	30.785	70.058	23	5	5
TGME49_219240-t26_1-p1	Peptidyl-tRNA hydrolase PTH2 domain-containing protein	3.4	537.4	61.6	30	10	10
TGME49_219270-t26_1-p1	multi-pass transmembrane protein	22.6	43.033	27.263	36	4	4
TGME49_219280-t26_1-p1	actin like protein ALP1	10.8	105.92	50.285	47	11	11
TGME49_219300-t26_1-p1	ran binding protein	18.5	38.513	5.425	6	3	3
TGME49_219310-t26_1-p1	DnaK family protein	45.8	90.142	323.31	152	28	28
TGME49_219320-t26_1-p1	acid phosphatase GAP50	40.1	46.606	100.53	79	15	15
TGME49_219440-t26_1-p1	hypothetical protein	3.9	486.25	51.161	32	14	14
TGME49_219460-t26_1-p1	hypothetical protein	11.1	136.33	51.531	28	9	9
TGME49_219520-t26_1-p1	histone arginine methyltransferase PRMT1	36.2	44.029	60.793	46	10	10
TGME49_219540-t26_1-p1	cytosolic tRNA-Ala synthetase	31.5	139.51	232.04	197	33	33
TGME49_219550-t26_1-p1	dihydrolipoyllysine-residue succinyltransferase component of oxoglutarate dehydrogenase	29.8	50.125	75.153	46	11	11
TGME49_219590-t26_1-p1	RuvB family 1 protein	28.9	52.949	92.004	49	11	11
TGME49_219600-t26_1-p1	hypothetical protein	3.7	95.305	9.5144	8	2	2
TGME49_219630-t26_1-p1	flavodoxin domain-containing protein	15.4	103.99	45.053	38	12	12
TGME49_219678-t26_1-p1	hypothetical protein	3.3	263.8	21.947	19	7	7
TGME49_219690-t26_1-p1	hypothetical protein	20.8	159.38	160.88	67	21	21
TGME49_219710-t26_1-p1	hypothetical protein	16.5	247.68	180.81	92	28	27
TGME49_219738-t26_1-p1	hypothetical protein	3.6	273.28	17.12	10	7	7
TGME49_219742-t26_1-p1	hypothetical protein	3.7	82.051	12.685	14	4	4
TGME49_219760-t26_1-p1	N-acetyltransferase family protein	3.7	111.68	3.3119	3	4	4
TGME49_219790-t26_1-p1	pre-mRNA processing factor PRP3	24.4	156.24	244.12	129	28	28
TGME49_219810-t26_1-p1	hypothetical protein	15.1	195.64	60.665	44	12	12
TGME49_219850-t26_1-p1	prolyl-tRNA synthetase (ProRS)	32.7	224.52	323.31	253	51	51
TGME49_220090-t26_1-p1	hypothetical protein	28.9	28.05	34.763	25	6	6
TGME49_220100-t26_1-p1	phosphoribosylpyrophosphate synthetase	21.2	61.019	70.871	50	11	11
TGME49_220140-t26_1-p1	EF hand domain-containing protein	25	25.964	13.957	9	5	5
TGME49_220160-t26_1-p1	WD domain-containing protein	9.4	59.412	14.561	10	4	4
TGME49_220190-t26_1-p1	hypothetical protein	8.6	60.949	14.778	12	4	4
TGME49_220200-t26_1-p1	hypothetical protein	2.8	74.896	5.3279	3	2	2
TGME49_220212-t26_1-p1	pseudouridine synthase	7.3	57.478	8.7217	4	3	3
TGME49_220230-t26_1-p1	leucine rich repeat-containing protein	6.4	128.83	40.434	13	5	5
TGME49_220240-t26_1-p1	hypothetical protein	4.4	54.102	13.488	9	2	2
TGME49_220250-t26_1-p1	Nucleotide-sensitive chloride conductance regulator (ICln) protein	27.7	22.208	33.573	11	4	4
TGME49_220260-t26_1-p1	hypothetical protein	16.1	63.403	28.929	21	8	8
TGME49_220270-t26_1-p1	alveolin domain containing intermediate filament IMC6	33.3	48.634	143.97	74	12	12
TGME49_220340-t26_1-p1	hypothetical protein	2.1	338.32	17.557	6	5	5
TGME49_220360-t26_1-p1	FAD binding domain-containing protein	10.4	148.57	24.705	26	11	11
TGME49_220390-t26_1-p1	hypothetical protein	11.3	29.294	5.6712	5	3	3
TGME49_220400-t26_1-p1	actin depolymerizing factor ADF	21.2	12.922	4.2682	13	3	3
TGME49_220430-t26_1-p1	hypothetical protein	0.7	170.93	1.8154	3	1	1
TGME49_220450-t26_1-p1	ribonuclease HI protein	7.5	70.926	18.999	10	4	4
TGME49_220480-t26_1-p1	hypothetical protein	4.2	144.28	15.022	15	6	6
TGME49_220500-t26_1-p1	UBX domain-containing protein	20.7	43.078	36.735	27	7	7
TGME49_220510-t26_1-p1	hypothetical protein	17.9	65.806	188.42	33	9	9
TGME49_220570-t26_1-p1	hypothetical protein	8.9	76.276	11.76	11	6	6
TGME49_220600-t26_1-p1	hypothetical protein	12.8	82.439	29.034	12	5	5
TGME49_220610-t26_1-p1	protein phosphatase 2C domain-containing protein	19.3	58.057	55.081	24	6	6
TGME49_220860-t26_1-p1	DEAD/DEAH box helicase	43.9	65.158	144.61	76	21	21
TGME49_220890-t26_1-p1	hypothetical protein	22.9	51.195	32.293	13	6	6
TGME49_220900-t26_1-p1	hypothetical protein	6.1	78.151	9.3068	10	3	3
TGME49_220910-t26_1-p1	HEAT repeat-containing protein	4.8	190.43	22.169	13	6	6
TGME49_220930-t26_1-p1	hypothetical protein	13.4	74.167	31.655	30	9	9
TGME49_220950-t26_1-p1	hypothetical protein	4.5	110.66	42.849	19	3	3
TGME49_221170-t26_1-p1	CAAX metallo endopeptidase	16	49.432	56.333	19	5	5
TGME49_221180-t26_1-p1	hypothetical protein	13.3	146.94	66.871	42	12	12
TGME49_221200-t26_1-p1	CW-type Zinc Finger protein	4.3	296.26	27.16	12	9	9
TGME49_221210-t26_1-p1	cyclophilin	36.9	19.604	63.363	50	5	5
TGME49_221230-t26_1-p1	hypothetical protein	25.1	61.779	35.218	27	9	9
TGME49_221320-t26_1-p1	acetyl-CoA carboxylase ACC1	15.6	490.42	323.31	153	53	53
TGME49_221380-t26_1-p1	alba 1	13	27.228	7.6688	13	4	4
TGME49_221390-t26_1-p1	hypothetical protein	2.9	96.463	11.525	3	2	2
TGME49_221410-t26_1-p1	actin-like protein ALP4	4.9	52.155	6.9752	5	2	2
TGME49_221460-t26_1-p1	phosphoglycerate mutase family protein	8	48.719	11.663	6	3	3
TGME49_221470-t26_1-p1	hypothetical protein	47.8	61.517	141.4	72	21	21
TGME49_221480-t26_1-p1	hypothetical protein	13.4	31.704	6.7865	5	2	2
TGME49_221490-t26_1-p1	cell cycle regulator protein	4.2	156.62	29.77	15	6	6
TGME49_221510-t26_1-p1	hypothetical protein	50.3	17.913	60.674	18	4	4
TGME49_221522-t26_1-p1	adaptor complexes medium subunit family protein	34.7	61.127	81.608	65	15	15
TGME49_221560-t26_1-p1	hypothetical protein	3.8	120.22	10.159	4	3	3
TGME49_221585-t26_1-p1	hypothetical protein	1.2	78.06	3.3262	2	1	1
TGME49_221610-t26_1-p1	ubiquitin carboxyl-terminal hydrolase	22.5	156.88	262.95	196	24	10
TGME49_221630-t26_1-p1	hypothetical protein	1.3	209.95	4.3382	2	2	2
TGME49_221660-t26_1-p1	DEAD/DEAH box helicase domain-containing protein	14.4	202.18	80.526	50	19	19
TGME49_221670-t26_1-p1	transcriptional elongation factor FACT140	23.3	134.6	118.35	77	20	20
TGME49_221675-t26_1-p1	hypothetical protein	1.5	156.54	1.5815	0	1	1
TGME49_221690-t26_1-p1	hypothetical protein	10	149.62	25.999	15	7	7
TGME49_221700-t26_1-p1	hypothetical protein	14.3	29.77	11.359	9	3	3
TGME49_221720-t26_1-p1	hypothetical protein	1.2	364.21	6.7208	5	3	3
TGME49_221840-t26_1-p1	hypothetical protein	3.1	95.733	3.5393	2	2	2
TGME49_221870-t26_1-p1	hypothetical protein	14.6	144.13	96.212	47	14	14
TGME49_221910-t26_1-p1	AN1 family Zinc finger domain-containing protein	5.6	24.263	7.835	4	1	1
TGME49_221922-t26_1-p1	NifU family domain-containing protein	4.6	51.751	8.7018	2	1	1
TGME49_221940-t26_1-p1	adaptin n terminal region domain-containing protein	9.7	235.12	83.096	42	16	16
TGME49_222020-t26_1-p1	phosphoglycerate kinase PGKII	37.6	63.029	98.591	45	15	15
TGME49_222040-t26_1-p1	Ran-interacting Mog1 protein	23	20.557	23.643	7	2	2
TGME49_222050-t26_1-p1	hypothetical protein	10.4	156	57.106	27	12	12
TGME49_222090-t26_1-p1	hypothetical protein	12	14.209	5.931	6	1	1
TGME49_222100-t26_1-p1	hypothetical protein	23.2	128.32	79.058	50	19	19
TGME49_222110-t26_1-p1	PUB domain-containing protein	4.8	41.068	3.6126	6	1	1
TGME49_222130-t26_1-p1	hypothetical protein	13.1	22.788	3.6523	1	1	1
TGME49_222140-t26_1-p1	DEAD/DEAH box helicase domain-containing protein	2.9	97.825	6.8699	5	2	2
TGME49_222160-t26_1-p1	aldehyde dehydrogenase	39.4	53.701	68.584	45	13	13
TGME49_222192-t26_1-p1	hypothetical protein	6.6	159.83	40.822	12	6	5
TGME49_222210-t26_1-p1	SPFH domain / Band 7 family protein	20.7	47.492	32.078	18	7	7
TGME49_222220-t26_1-p1	alveolin domain containing intermediate filament IMC7	49	46.812	133.24	70	14	14
TGME49_222230-t26_1-p1	hypothetical protein	4.3	265.3	24.145	7	7	7
TGME49_222240-t26_1-p1	hypothetical protein	10.9	107.97	24.577	16	8	8
TGME49_222270-t26_1-p1	hypothetical protein	19.1	41.66	35.661	19	4	4
TGME49_222290-t26_1-p1	LSM domain-containing protein	33.3	18.803	17.872	9	4	4
TGME49_222300-t26_1-p1	hypothetical protein	6.3	159.73	22.335	19	8	8
TGME49_222310-t26_1-p1	hypothetical protein	8	58.691	21.967	3	2	2
TGME49_222360-t26_1-p1	hypothetical protein	25.2	83.332	74.826	48	16	16
TGME49_222370-t26_1-p1	SAG-related sequence SRS13	4.9	92.469	19.005	14	3	3
TGME49_222380-t26_1-p1	importin-beta N-terminal domain-containing protein	30.3	129.49	217.36	84	26	26
TGME49_222400-t26_1-p1	hypothetical protein	31.3	67.98	84.799	31	11	11
TGME49_222410-t26_1-p1	hypothetical protein	6.1	77.523	11.012	14	4	4
TGME49_222430-t26_1-p1	HECT-domain (ubiquitin-transferase) domain-containing protein	12.1	180.69	69.061	34	14	14
TGME49_222660-t26_1-p1	leucine rich repeat-containing protein	14.5	192.58	92.513	45	20	20
TGME49_222700-t26_1-p1	hypothetical protein	1.2	512.46	25.202	9	4	4
TGME49_222840-t26_1-p1	Ser/Thr phosphatase family protein	25.4	48.157	67.317	33	7	7
TGME49_222850-t26_1-p1	stress responsive a/b barrel domain-containing protein	23.4	125.21	182.87	132	26	26
TGME49_222900-t26_1-p1	phosphoserine phosphatase	12.6	190.47	82.028	32	15	15
TGME49_222910-t26_1-p1	phosphoglycerate mutase	27.2	55.861	86.765	42	8	8
TGME49_222920-t26_1-p1	mbp-1 interacting protein-2a family protein	8.6	15.836	2.3705	1	1	1
TGME49_222952-t26_1-p1	phosphohistidine phosphatase	31.6	42.099	98.2	59	10	10
TGME49_222960-t26_1-p1	SCY kinase-related protein (incomplete catalytic triad)	8	167.27	83.917	26	10	10
TGME49_223020-t26_1-p1	coproporphyrinogen III oxidase	30.8	41.676	39.94	25	7	7
TGME49_223040-t26_1-p1	hypothetical protein	51	27.437	39.5	38	11	11
TGME49_223050-t26_1-p1	ribosomal protein RPS20	18.9	25.899	16.109	17	4	4
TGME49_223070-t26_1-p1	hypothetical protein	53.6	23.925	77.38	30	8	8
TGME49_223080-t26_1-p1	hypothetical protein	0.3	306.62	1.9074	1	1	1
TGME49_223095-t26_1-p1	hypothetical protein	1.7	82.105	3.1098	2	1	1
TGME49_223110-t26_1-p1	glycolipid transfer protein GLTP	6.5	25.338	2.9504	0	1	1
TGME49_223125-t26_1-p1	ubiquitin family protein	5.5	33.808	6.6194	3	1	1
TGME49_223130-t26_1-p1	hypothetical protein	1.6	100.19	3.2421	2	1	1
TGME49_223140-t26_1-p1	tRNA binding domain-containing protein	20.3	50.986	41.74	35	9	9
TGME49_223150-t26_1-p1	START domain-containing protein	18.4	46.472	11.282	8	5	5
TGME49_223270-t26_1-p1	hypothetical protein	23.1	422.47	323.31	250	67	67
TGME49_223400-t26_1-p1	hypothetical protein	13.8	62.508	41.184	35	9	9
TGME49_223490-t26_1-p1	hypothetical protein	2.6	34.779	1.7325	3	1	1
TGME49_223500-t26_1-p1	hypothetical protein	4.3	120.96	14.361	10	4	4
TGME49_223510-t26_1-p1	hypothetical protein	14.2	49.382	20.744	15	5	5
TGME49_223540-t26_1-p1	importin-beta N-terminal domain-containing protein	17.6	122.22	94.125	51	15	15
TGME49_223580-t26_1-p1	mediator complex subunit MED4	5	55.75	5.9413	4	2	2
TGME49_223590-t26_1-p1	proteasome subunit	33.1	39.397	70.144	37	9	9
TGME49_223600-t26_1-p1	hypothetical protein	12.2	80.233	25.672	13	6	6
TGME49_223610-t26_1-p1	hypothetical protein	1.1	187.34	3.4246	3	2	2
TGME49_223668-t26_1-p1	LYAR-type C2HC zinc finger protein	12.3	82.719	37.416	28	8	8
TGME49_223680-t26_1-p1	ubiquitin family protein	24.8	41.747	58.889	32	5	5
TGME49_223710-t26_1-p1	tetratricopeptide repeat-containing protein	31.3	109.19	167.64	70	21	21
TGME49_223760-t26_1-p1	hypothetical protein	9.3	168.7	54.658	25	10	10
TGME49_223790-t26_1-p1	hypothetical protein	1.2	110.16	1.8425	1	1	1
TGME49_223800-t26_1-p1	hypothetical protein	15.2	57.079	41.806	8	4	4
TGME49_223830-t26_1-p1	fasciclin domain-containing protein	5.7	229.75	43.744	22	9	9
TGME49_223870-t26_1-p1	hypothetical protein	6.9	520.63	159.68	37	20	20
TGME49_223910-t26_1-p1	acyltransferase domain-containing protein	16	44.062	37.526	17	5	5
TGME49_223920-t26_1-p1	rhoptry neck protein RON3	25.1	222.88	268.5	196	45	43
TGME49_223930-t26_1-p1	RNA recognition motif-containing protein	30.4	40.671	57.978	39	11	11
TGME49_223940-t26_1-p1	GAP45	12.7	27.334	7.3936	4	2	2
TGME49_223960-t26_1-p1	ubiquitin interaction motif family protein	9.7	177.41	143.91	50	10	10
TGME49_224000-t26_1-p1	hypothetical protein	7.3	82.202	8.0779	7	4	4
TGME49_224050-t26_1-p1	AP2 domain transcription factor AP2X-4	23.8	182.01	291	134	35	35
TGME49_224090-t26_1-p1	enoyl-CoA hydratase/isomerase family protein	8.3	59.226	18.479	16	4	4
TGME49_224100-t26_1-p1	hypothetical protein	11.2	92.383	27.93	15	6	6
TGME49_224130-t26_1-p1	hypothetical protein	8.4	16.631	5.0265	1	1	1
TGME49_224150-t26_1-p1	hypothetical protein	3.6	138.04	12.872	10	4	4
TGME49_224190-t26_1-p1	cation-transporting atpase family protein	6.5	139.82	19.876	16	8	8
TGME49_224200-t26_1-p1	tRNA pseudouridine synthase	6.7	163.23	21.822	10	7	7
TGME49_224210-t26_1-p1	hypothetical protein	2.8	150.27	3.423	2	3	3
TGME49_224220-t26_1-p1	serine/threonine-protein phosphatase PP2A catalytic subunit	35.7	39.127	34.49	14	7	6
TGME49_224240-t26_1-p1	protein phosphatase 2C domain-containing protein	16.8	123.16	49.392	32	14	14
TGME49_224260-t26_1-p1	PHD-finger domain-containing protein	5.9	602.43	100.46	42	23	23
TGME49_224270-t26_1-p1	hypothetical protein	1.1	357.83	3.3616	4	3	3
TGME49_224280-t26_1-p1	CPSF A subunit region protein	9.4	301.89	81.257	34	19	19
TGME49_224330-t26_1-p1	proteasome activator pa28 beta subunit protein	19	47.944	29.366	21	8	8
TGME49_224340-t26_1-p1	hypothetical protein	20.9	334.56	323.31	198	52	52
TGME49_224470-t26_1-p1	hypothetical protein	3.3	280.41	32.693	15	6	6
TGME49_224490-t26_1-p1	polyprenyl synthetase superfamily protein	1.2	69.697	2.3373	2	1	1
TGME49_224510-t26_1-p1	hypothetical protein	2.6	226.33	8.717	4	4	4
TGME49_224530-t26_1-p1	alveolin domain containing intermediate filament IMC5	4.6	62.623	6.8459	5	2	2
TGME49_224580-t26_1-p1	RNA recognition motif-containing protein	18.9	54.417	91.922	26	5	5
TGME49_224590-t26_1-p1	DNA-directed RNA polymerase III POLR3C	13.9	88.629	22.972	17	8	8
TGME49_224600-t26_1-p1	GTP binding protein	27.3	50.623	53.022	30	10	10
TGME49_224620-t26_1-p1	hypothetical protein	2.8	32.577	2.5522	3	1	1
TGME49_224630-t26_1-p1	zinc finger (CCCH type) motif-containing protein	6.6	493.78	134.44	45	21	21
TGME49_224720-t26_1-p1	SPOC domain-containing protein	12.1	73.464	17.39	11	6	6
TGME49_224740-t26_1-p1	hypothetical protein	3.8	48.189	3.7172	1	1	1
TGME49_224820-t26_1-p1	hypothetical protein	5.9	36.546	2.5623	3	2	2
TGME49_224845-t26_1-p1	hypothetical protein	12	177.36	115	85	20	20
TGME49_224870-t26_1-p1	hypothetical protein	0.2	927.31	2.1122	1	2	2
TGME49_224890-t26_1-p1	hypothetical protein	28.6	165.86	261.21	156	36	36
TGME49_224920-t26_1-p1	hypothetical protein	5.2	190.36	16.671	6	5	5
TGME49_224980-t26_1-p1	hypothetical protein	21.5	122.25	119.99	48	19	19
TGME49_225000-t26_1-p1	hypothetical protein	9.3	154.66	52.828	19	8	8
TGME49_225010-t26_1-p1	hypothetical protein	1.2	93.513	1.2801	2	1	1
TGME49_225020-t26_1-p1	hypothetical protein	5.6	383.68	120.97	122	18	18
TGME49_225060-t26_1-p1	nucleoredoxin family protein	20.9	45.225	35.043	23	6	6
TGME49_225080-t26_1-p1	ribosomal protein RPS18	27.6	17.722	38.01	21	4	4
TGME49_225120-t26_1-p1	hypothetical protein	4.1	26.92	4.7499	3	1	1
TGME49_225125-t26_1-p1	pre-rRNA processing protein	8.4	310.13	52.352	48	21	21
TGME49_225150-t26_1-p1	hypothetical protein	14.2	76.723	35.334	33	9	9
TGME49_225160-t26_1-p1	hypothetical protein	12.5	45.443	37.501	12	4	4
TGME49_225200-t26_1-p1	hypothetical protein	11.2	179.69	63.722	44	18	18
TGME49_225230-t26_1-p1	hypothetical protein	0.8	158.41	1.7252	1	1	1
TGME49_225260-t26_1-p1	DNA-directed RNA polymerase II RPB1	20.6	209	154.61	90	31	31
TGME49_225300-t26_1-p1	hypothetical protein	13	109.5	62.375	34	10	10
TGME49_225320-t26_1-p1	hypothetical protein	20.8	54.458	45.603	28	9	9
TGME49_225330-t26_1-p1	hypothetical protein	9.7	73.863	20.904	12	6	6
TGME49_225360-t26_1-p1	hypothetical protein	6.7	82.31	12.416	8	3	3
TGME49_225380-t26_1-p1	hypothetical protein	2	51.498	2.0894	2	1	1
TGME49_225420-t26_1-p1	histidine triad domain-containing protein	30.3	24.006	7.6954	7	3	3
TGME49_225450-t26_1-p1	hypothetical protein	7.8	64.113	2.9982	4	3	3
TGME49_225470-t26_1-p1	peptide methionine sulfoxide reductase	33.1	30.384	24.406	22	8	8
TGME49_225480-t26_1-p1	hypothetical protein	3.5	91.668	6.6643	6	3	3
TGME49_225490-t26_1-p1	calcium-dependent protein kinase CDPK2	2.7	79.133	5.3041	1	1	1
TGME49_225540-t26_1-p1	hypothetical protein	24	52.713	26.466	16	4	4
TGME49_225550-t26_1-p1	phosphatidylserine decarboxylase	21.5	48.394	28.174	25	7	7
TGME49_225555-t26_1-p1	hypothetical protein	10.4	7.3725	1.894	3	1	1
TGME49_225560-t26_1-p1	hypothetical protein	1.3	124.05	3.2087	1	1	1
TGME49_225570-t26_1-p1	hypothetical protein	6.1	134.03	37.354	24	6	6
TGME49_225690-t26_1-p1	hypothetical protein	14.2	245.94	122.16	66	24	24
TGME49_225720-t26_1-p1	hypothetical protein	5.8	67.017	7.8681	10	4	4
TGME49_225745-t26_1-p1	hypothetical protein	0.2	1319.9	1.2753	4	2	2
TGME49_225790-t26_1-p1	PDI family protein	31.2	21.659	23.989	10	4	4
TGME49_225800-t26_1-p1	iron-sulfur assembly ATPase	5.4	57.012	5.6664	4	2	2
TGME49_225820-t26_1-p1	hypothetical protein	14.1	54.146	9.2831	5	3	3
TGME49_225840-t26_1-p1	hypothetical protein	10.9	261.78	104.94	44	18	18
TGME49_225860-t26_1-p1	hypothetical protein	5.4	111.62	17.135	12	5	5
TGME49_225870-t26_1-p1	hypothetical protein	5.6	161.06	40.731	12	5	5
TGME49_225880-t26_1-p1	UDP-glucose 4-epimerase	41.7	39.777	69.279	27	10	10
TGME49_225890-t26_1-p1	hypothetical protein	8.9	223.32	92.039	27	12	12
TGME49_225910-t26_1-p1	hypothetical protein	2.9	129.18	3.2715	3	2	2
TGME49_225930-t26_1-p1	triose-phosphate isomerase TPI-I	63.6	27.89	95.334	78	11	11
TGME49_225940-t26_1-p1	hypothetical protein	24.4	33.736	31.236	22	6	6
TGME49_225990-t26_1-p1	acyl transferase domain-containing protein	19.3	92.323	145.27	46	12	12
TGME49_226010-t26_1-p1	pterin-4-alpha-carbinolamine dehydratase	7.2	100.21	51.576	13	4	4
TGME49_226030-t26_1-p1	AGC kinase	13.4	39.41	22.082	26	5	5
TGME49_226040-t26_1-p1	EF hand domain-containing protein	14.8	18.984	12.609	7	2	2
TGME49_226060-t26_1-p1	transmembrane amino acid transporter protein	5.9	77.751	7.3623	14	4	4
TGME49_226068-t26_1-p1	DnaJ domain-containing protein	12.9	50.1	24.735	13	4	4
TGME49_226072-t26_1-p1	Ser/Thr phosphatase family protein	19	88.826	44.252	40	10	10
TGME49_226080-t26_1-p1	polyA polymerase	3.8	87.168	4.8023	6	3	3
TGME49_226220-t26_1-p1	alveolin domain containing intermediate filament IMC9	7.4	80.158	10.441	10	5	5
TGME49_226230-t26_1-p1	hypothetical protein	2.8	89.018	10.138	2	2	2
TGME49_226250-t26_1-p1	DEAD (Asp-Glu-Ala-Asp) box polypeptide DDX3X	50.4	78.592	203.78	119	24	24
TGME49_226320-t26_1-p1	hypothetical protein	15.1	73.663	77.278	23	6	6
TGME49_226340-t26_1-p1	hypothetical protein	9	126.71	45.838	19	7	7
TGME49_226350-t26_1-p1	hypothetical protein	1.7	168.11	5.1004	2	2	2
TGME49_226370-t26_1-p1	dgat2l1-prov protein	3.7	43.642	3.0098	2	1	1
TGME49_226380-t26_1-p1	hypothetical protein	15.3	42.612	42.557	16	4	4
TGME49_226390-t26_1-p1	hypothetical protein	5.6	108.16	17.334	2	2	2
TGME49_226400-t26_1-p1	lipoic acid synthase LIPA	17.5	58.691	36.626	20	8	8
TGME49_226410-t26_1-p1	EF-1 guanine nucleotide exchange domain-containing protein	29.6	36.049	39.959	42	7	7
TGME49_226420-t26_1-p1	peptidase family M3 protein	3.3	75.363	4.6778	6	2	2
TGME49_226430-t26_1-p1	reticulon protein	20.9	21.62	17.206	12	3	3
TGME49_226440-t26_1-p1	SWI2/SNF2-containing protein RAD16	3.5	187.78	19.025	13	6	6
TGME49_226500-t26_1-p1	hypothetical protein	15.2	11.037	3.55	4	2	2
TGME49_226510-t26_1-p1	Sec23/Sec24 trunk domain-containing protein	19	165.23	127.11	42	17	17
TGME49_226520-t26_1-p1	hypothetical protein	8.1	26.64	5.7241	1	1	1
TGME49_226550-t26_1-p1	TBC domain containing protein	18.1	35.99	14.228	14	6	6
TGME49_226560-t26_1-p1	zinc finger (CCCH type) motif-containing protein	11.5	45.182	11.912	10	4	4
TGME49_226570-t26_1-p1	hypothetical protein	58.3	14.996	26.285	18	3	3
TGME49_226580-t26_1-p1	hypothetical protein	17.4	150.93	113.5	84	23	23
TGME49_226620-t26_1-p1	hypothetical protein	3.4	430.1	30.644	11	8	8
TGME49_226660-t26_1-p1	hypothetical protein	11.1	389.8	133.52	75	29	29
TGME49_226680-t26_1-p1	hypothetical protein	12.5	98.063	55.345	21	8	8
TGME49_226690-t26_1-p1	hypothetical protein	3.5	182.69	25.174	13	5	5
TGME49_226710-t26_1-p1	hypothetical protein	16.8	33.272	47.713	20	4	4
TGME49_226720-t26_1-p1	translin family protein	14.7	31.274	14.031	9	3	2
TGME49_226730-t26_1-p1	aconitate hydratase ACN/IRP	20	178.01	187.63	133	24	24
TGME49_226755-t26_1-p1	3'5'-cyclic nucleotide phosphodiesterase domain-containing protein	1.1	927.2	15.549	8	4	4
TGME49_226810-t26_1-p1	histone lysine methyltransferase SET1	0.4	803.35	8.6127	3	2	2
TGME49_226830-t26_1-p1	DnaK family protein	27	103.19	127.4	111	21	21
TGME49_226840-t26_1-p1	hypothetical protein	0.9	87.901	2.0914	3	1	1
TGME49_226850-t26_1-p1	TBC domain-containing protein	1.6	119.65	2.9041	1	1	1
TGME49_226860-t26_1-p1	SAG-related sequence SRS67	17.1	23.135	10.333	9	3	3
TGME49_226870-t26_1-p1	tubulin gamma chain	10.6	51.784	8.4167	8	4	4
TGME49_226890-t26_1-p1	hypothetical protein	1.5	223.88	5.7746	2	2	2
TGME49_226900-t26_1-p1	hypothetical protein	18.7	312.05	246.25	121	42	42
TGME49_226950-t26_1-p1	IgA-specific metalloendopeptidase	6	281.26	55.854	27	11	11
TGME49_226960-t26_1-p1	phosphofructokinase PFKII	40.7	131.36	323.31	287	33	33
TGME49_226970-t26_1-p1	ribosomal protein RPS11	49.7	18.677	38.381	40	8	8
TGME49_226980-t26_1-p1	hypothetical protein	22.9	25.352	38.786	19	5	5
TGME49_227000-t26_1-p1	hypothetical protein	1.9	119.49	11.082	3	1	1
TGME49_227020-t26_1-p1	histone deacetylase SIR2	17.8	40.011	36.794	8	4	4
TGME49_227030-t26_1-p1	hypothetical protein	27.6	18.687	15.5	11	3	3
TGME49_227060-t26_1-p1	hypothetical protein	8.4	139.25	16.454	14	7	7
TGME49_227280-t26_1-p1	dense granule protein GRA3	11.4	23.875	6.6952	11	3	3
TGME49_227290-t26_1-p1	histone deacetylase HDAC3	43.9	50.457	65.873	37	10	10
TGME49_227350-t26_1-p1	hypothetical protein	1	270.2	7.7009	4	2	2
TGME49_227360-t26_1-p1	ribosomal protein RPL3	32.1	44.056	62.965	75	12	12
TGME49_227390-t26_1-p1	hypothetical protein	12.2	116.12	32.285	23	10	10
TGME49_227410-t26_1-p1	hypothetical protein	1.1	116.44	4.5995	3	1	1
TGME49_227420-t26_1-p1	4-hydroxy-3-methylbut-2-enyl diphosphate reductase	21.3	75.777	49.921	31	12	12
TGME49_227430-t26_1-p1	transmembrane amino acid transporter protein	5.5	459.35	100.97	39	16	16
TGME49_227600-t26_1-p1	ribosomal protein RPL34	7.5	15.383	3.4392	38	1	1
TGME49_227610-t26_1-p1	hypothetical protein	3.2	390.36	44.108	12	6	6
TGME49_227620-t26_1-p1	dense granule protein GRA2	9.7	19.804	4.6432	12	2	2
TGME49_227640-t26_1-p1	hypothetical protein	6.7	210.8	63.497	32	10	10
TGME49_227780-t26_1-p1	hypothetical protein	1.3	478.25	15.385	10	4	4
TGME49_227800-t26_1-p1	EF hand domain-containing protein	11.8	135.82	50.325	29	11	11
TGME49_227810-t26_1-p1	rhoptry kinase family protein ROP11 (incomplete catalytic triad)	37.3	58.034	163.67	110	15	15
TGME49_227820-t26_1-p1	hypothetical protein	5.3	304.92	83.992	33	13	13
TGME49_227840-t26_1-p1	Memo family protein	11.7	129.41	63.572	28	11	11
TGME49_227870-t26_1-p1	Tim10/DDP family zinc finger superfamily protein	63.1	11.224	29.388	15	4	4
TGME49_227890-t26_1-p1	hypothetical protein	17.9	28.991	12.123	2	2	2
TGME49_227900-t26_1-p1	AP2 domain transcription factor AP2X-1	11.4	133.85	42.243	23	10	10
TGME49_227910-t26_1-p1	hypothetical protein	13.1	14.374	8.7541	9	1	1
TGME49_227920-t26_1-p1	hypothetical protein	11.8	9.5469	3.5729	3	1	1
TGME49_227948-t26_1-p1	peptidase M16 inactive domain-containing protein	36.7	142.76	257.77	141	36	36
TGME49_227952-t26_1-p1	14-3-3 superfamily protein	11.8	47.993	13.111	6	4	4
TGME49_227960-t26_1-p1	PCI domain-containing protein	35	55.708	53.552	23	11	11
TGME49_227970-t26_1-p1	histone family DNA-binding protein	19.1	25.188	47.184	27	4	4
TGME49_227980-t26_1-p1	hypothetical protein	6.2	82.012	13.778	5	3	3
TGME49_227990-t26_1-p1	hypothetical protein	4.2	99.343	15.201	9	3	3
TGME49_227995-t26_1-p1	hypothetical protein	12.5	72.144	48.619	27	8	8
TGME49_228010-t26_1-p1	hypothetical protein	8.1	51.031	6.3205	4	3	3
TGME49_228040-t26_1-p1	PPIC-type PPIASE domain-containing protein	1.2	95.725	2.6547	2	1	1
TGME49_228070-t26_1-p1	hypothetical protein	1.5	441.56	3.9564	5	5	5
TGME49_228080-t26_1-p1	dihydrouridine synthase (dus) protein	5	131.46	23.573	12	5	5
TGME49_228100-t26_1-p1	hypothetical protein	8.1	139.35	37.581	22	8	8
TGME49_228120-t26_1-p1	hypothetical protein	11	417.83	144.82	65	28	28
TGME49_228130-t26_1-p1	hypothetical protein	25.5	84.132	67.337	25	12	12
TGME49_228150-t26_1-p1	hypothetical protein	11.2	214.73	142.27	39	18	18
TGME49_228170-t26_1-p1	inner membrane complex protein IMC2A	19	170.81	116.02	94	25	25
TGME49_228175-t26_1-p1	hypothetical protein	9.9	192.7	109.91	74	13	13
TGME49_228200-t26_1-p1	vacuolar (h+)-atpase g subunit protein	25.5	52.597	74.525	26	9	9
TGME49_228210-t26_1-p1	26S proteasome regulatory subunit	45.5	44.455	98.89	57	14	14
TGME49_228230-t26_1-p1	hypothetical protein	2.9	128.65	9.9227	2	2	2
TGME49_228250-t26_1-p1	elongation factor Tu GTP binding domain-containing protein	3	122.28	10.084	4	2	2
TGME49_228280-t26_1-p1	hypothetical protein	9.8	40.371	20.066	5	2	2
TGME49_228290-t26_1-p1	phospholipase/carboxylesterase	21	52.044	78.283	29	6	6
TGME49_228300-t26_1-p1	CCDC25 protein	30.6	26.29	30.316	22	7	7
TGME49_228330-t26_1-p1	NLI interacting factor family phosphatase	1.8	169.72	4.6838	4	3	3
TGME49_228340-t26_1-p1	hypothetical protein	5.2	189.35	27.553	16	7	7
TGME49_228350-t26_1-p1	elongation factor Tu GTP binding domain-containing protein	1.4	317.71	43.256	24	3	3
TGME49_228395-t26_1-p1	hypothetical protein	4	317.47	28.815	38	9	9
TGME49_228460-t26_1-p1	hypothetical protein	8.5	130.68	16.532	12	7	7
TGME49_228470-t26_1-p1	ribosomal protein RPL15	24.4	24.325	21.438	22	5	5
TGME49_228490-t26_1-p1	hypothetical protein	22.6	43.287	46.162	39	7	7
TGME49_228630-t26_1-p1	hypothetical protein	43.6	34.812	92.981	44	10	10
TGME49_228660-t26_1-p1	Sec7 domain-containing protein	6.5	383.67	92.359	36	18	18
TGME49_228710-t26_1-p1	hypothetical protein	0.7	136.82	2.726	1	1	1
TGME49_228750-t26_1-p1	calcium dependent protein kinase CDPK7	8	219.08	93.837	21	11	11
TGME49_228760-t26_1-p1	hypothetical protein	15.8	49.239	15.294	13	6	6
TGME49_228770-t26_1-p1	hypothetical protein	25.1	59.025	71.184	37	12	12
TGME49_229000-t26_1-p1	kelch repeat-containing protein	38.4	68.112	116.67	66	18	18
TGME49_229010-t26_1-p1	rhoptry neck protein RON4	15.1	270.21	245.15	128	28	28
TGME49_229030-t26_1-p1	hypothetical protein	30.3	25.424	33.284	21	5	5
TGME49_229180-t26_1-p1	HEAT repeat-containing protein	23.6	136.16	162.77	78	21	21
TGME49_229200-t26_1-p1	hypothetical protein	7	128.6	63.477	24	8	8
TGME49_229250-t26_1-p1	ribosomal protein RPL28	34.1	14.752	38.367	35	5	5
TGME49_229290-t26_1-p1	kelch repeat-containing protein	6.7	104.33	26.804	9	5	5
TGME49_229310-t26_1-p1	mediator complex subunit MED14	5.7	464.46	67.302	30	18	18
TGME49_229350-t26_1-p1	HEAT repeat-containing protein	4.7	95.214	9.119	5	3	3
TGME49_229360-t26_1-p1	transaldolase	25.3	61.447	96.653	60	10	10
TGME49_229405-t26_1-p1	3'5'-cyclic nucleotide phosphodiesterase domain-containing protein	2.3	304.7	40.993	18	5	5
TGME49_229470-t26_1-p1	hypothetical protein	20.8	107.18	198.85	167	18	18
TGME49_229490-t26_1-p1	tetratricopeptide repeat-containing protein	12.3	90.667	34.272	30	9	9
TGME49_229500-t26_1-p1	hypothetical protein	7.4	32.594	6.0748	5	2	2
TGME49_229620-t26_1-p1	hypothetical protein	5.2	113.44	10.928	10	5	5
TGME49_229630-t26_1-p1	eIF2 kinase IF2K-A (incomplete catalytic triad)	2.8	541.89	28.234	13	10	10
TGME49_229640-t26_1-p1	hypothetical protein	18.9	135.76	94.262	42	16	16
TGME49_229650-t26_1-p1	josephin protein	46.8	46.795	83.851	39	14	14
TGME49_229670-t26_1-p1	ribosomal protein RPS23	16.1	15.801	9.3113	25	2	2
TGME49_229680-t26_1-p1	hypothetical protein	7.3	184.44	62.802	27	11	11
TGME49_229740-t26_1-p1	hypothetical protein	10.2	59.907	21.012	11	5	5
TGME49_229750-t26_1-p1	hypothetical protein	16.9	146.07	105.93	49	17	17
TGME49_229770-t26_1-p1	hypothetical protein	3.6	249.09	25.314	9	4	4
TGME49_229790-t26_1-p1	hypothetical protein	5	113.37	13.103	7	3	3
TGME49_229900-t26_1-p1	hypothetical protein	5.2	75.826	10.58	2	2	2
TGME49_229920-t26_1-p1	hypothetical protein	19.2	34.951	14.899	15	4	4
TGME49_229930-t26_1-p1	p25-alpha family protein	27.7	255.18	323.31	247	54	54
TGME49_230000-t26_1-p1	hypothetical protein	1.9	690.52	21.292	12	8	8
TGME49_230010-t26_1-p1	hypothetical protein	10.9	140.37	44.444	26	12	12
TGME49_230020-t26_1-p1	kinesin motor domain-containing protein	4.9	186.19	50.483	12	6	6
TGME49_230040-t26_1-p1	hypothetical protein	1.8	157.41	7.2997	6	3	3
TGME49_230070-t26_1-p1	BolA family protein	30.8	9.9813	18.896	10	3	3
TGME49_230080-t26_1-p1	DEAD/DEAH box helicase domain-containing protein	1.7	356.45	38.859	17	5	5
TGME49_230140-t26_1-p1	vacuolar sorting protein 9 (vps9) domain-containing protein	12.2	140.05	46.181	31	12	12
TGME49_230150-t26_1-p1	ChAPs (Chs5p-Arf1p-binding proteins) protein	4.8	154.24	1.6272	3	3	3
TGME49_230160-t26_1-p1	hypothetical protein	45.8	15.944	20.577	20	6	6
TGME49_230180-t26_1-p1	hypothetical protein	10.9	57.33	19.445	20	6	6
TGME49_230190-t26_1-p1	hypothetical protein	6.9	31.239	13.225	1	1	1
TGME49_230210-t26_1-p1	alveolin domain containing intermediate filament IMC10	28.2	61.187	86.416	75	11	11
TGME49_230220-t26_1-p1	hypothetical protein	4.4	136.71	14.879	9	5	5
TGME49_230230-t26_1-p1	hypothetical protein	4.6	29.856	3.3112	3	1	1
TGME49_230340-t26_1-p1	hypothetical protein	29.5	102.41	166.04	72	23	23
TGME49_230350-t26_1-p1	hypothetical protein	11.9	179.55	129.04	64	15	15
TGME49_230400-t26_1-p1	hypothetical protein	2.7	237.14	11.86	7	6	6
TGME49_230410-t26_1-p1	peroxiredoxin PRX3	37.8	30.534	49.111	71	10	10
TGME49_230420-t26_1-p1	sarco/endoplasmic reticulum Ca2+-ATPase	26.1	168.01	273.3	147	29	29
TGME49_230440-t26_1-p1	CHY zinc finger domain-containing protein	10.1	67.383	20.99	21	5	5
TGME49_230450-t26_1-p1	bifunctional GMP synthase/glutamine amidotransferase protein	52.9	62.294	177.44	111	22	22
TGME49_230480-t26_1-p1	hypothetical protein	8.8	18.854	5.231	3	1	1
TGME49_230510-t26_1-p1	hypothetical protein	16	85.75	76.089	51	11	11
TGME49_230555-t26_1-p1	adenylate and guanylate cyclase catalytic domain-containing protein	1.5	243.64	6.5882	4	3	3
TGME49_230580-t26_1-p1	hypothetical protein	8.4	123.76	46.498	17	7	7
TGME49_230590-t26_1-p1	chitobiosyldiphosphodolichol beta-mannosyltransferase	7.5	102.05	28.776	8	5	5
TGME49_230690-t26_1-p1	LNS2 (Lipin/Ned1/Smp2) protein	15.3	167.87	86.89	49	20	20
TGME49_230700-t26_1-p1	hypothetical protein	0.8	212.91	8.3699	1	1	1
TGME49_230710-t26_1-p1	cell division protein CDC48	2.9	143.88	5.5567	6	4	4
TGME49_230850-t26_1-p1	hypothetical protein	39.3	50.617	133.95	60	14	14
TGME49_230860-t26_1-p1	hypothetical protein	6.6	96.992	9.3766	6	4	4
TGME49_230890-t26_1-p1	PHD-finger domain-containing protein	12.6	84.525	33.169	13	7	7
TGME49_230910-t26_1-p1	hypothetical protein	7.5	48.384	6.9699	10	3	3
TGME49_230920-t26_1-p1	adaptor complexes medium subunit family protein	4.7	66.384	7.7382	3	2	2
TGME49_230940-t26_1-p1	hypothetical protein	31.3	155.05	323.31	140	30	30
TGME49_230950-t26_1-p1	hypothetical protein	12.7	398.02	283.07	130	34	34
TGME49_230990-t26_1-p1	hypothetical protein	7.3	117.71	30.506	16	5	5
TGME49_231000-t26_1-p1	START domain-containing protein	18.6	94.359	65.699	21	10	10
TGME49_231010-t26_1-p1	general transcription factor IIE polypeptide 1 GTF2E1	5.9	68.398	10.672	8	3	3
TGME49_231020-t26_1-p1	hypothetical protein	6.1	21.34	2.0027	1	1	1
TGME49_231030-t26_1-p1	hypothetical protein	4	156.2	16.938	9	4	4
TGME49_231070-t26_1-p1	protein kinase	9	141.49	25.892	11	8	8
TGME49_231080-t26_1-p1	ribosomal protein RPL38	25	9.5832	8.2847	33	2	2
TGME49_231100-t26_1-p1	hypothetical protein	5.7	53.823	8.0912	5	2	2
TGME49_231110-t26_1-p1	hypothetical protein	3.7	85.148	10.184	4	2	2
TGME49_231130-t26_1-p1	hypothetical protein	12.5	77.124	37.625	24	7	7
TGME49_231140-t26_1-p1	ribosomal protein RPS25	32.9	18.682	53.776	44	7	7
TGME49_231150-t26_1-p1	hypothetical protein	13.4	73.266	22.588	11	6	6
TGME49_231160-t26_1-p1	hypothetical protein	10.7	18.281	12.419	8	1	1
TGME49_231170-t26_1-p1	RecF/RecN/SMC N terminal domain-containing protein	8.1	170.44	54.529	18	8	8
TGME49_231190-t26_1-p1	arsenite-activated ATPase family protein	42.1	44.049	83.139	42	12	12
TGME49_231200-t26_1-p1	hypothetical protein	2.6	298.66	7.5274	3	2	2
TGME49_231210-t26_1-p1	sarcalumenin/eps15 family protein	41.8	66.865	82.612	59	16	16
TGME49_231220-t26_1-p1	hypothetical protein	6.4	50.632	3.0934	4	2	2
TGME49_231350-t26_1-p1	glucosamine-fructose-6-phosphate aminotransferase	21.3	96.712	94.92	44	14	14
TGME49_231410-t26_1-p1	hypothetical protein	10	247.56	152.8	76	19	19
TGME49_231440-t26_1-p1	LsmAD domain-containing protein	19.9	148.26	197.5	83	19	19
TGME49_231460-t26_1-p1	hypothetical protein	8.2	77.26	32.138	9	4	4
TGME49_231470-t26_1-p1	hypothetical protein	21	440.86	323.31	202	66	66
TGME49_231590-t26_1-p1	SGS domain-containing protein	13.8	30.243	17.333	5	3	3
TGME49_231600-t26_1-p1	HEAT repeat-containing protein	40.5	128.09	323.31	119	27	27
TGME49_231630-t26_1-p1	alveolin domain containing intermediate filament IMC4	56	50.171	100.08	118	17	17
TGME49_231640-t26_1-p1	alveolin domain containing intermediate filament IMC1	44.7	69.596	216.42	186	23	23
TGME49_231750-t26_1-p1	hypothetical protein	4	139.68	12.97	5	4	3
TGME49_231850-t26_1-p1	serine-threonine phosophatase 2C (PP2C)	75.5	36.79	182.7	148	16	16
TGME49_231880-t26_1-p1	hypothetical protein	7.4	138.84	29.014	13	6	6
TGME49_231910-t26_1-p1	ATP synthase F1 gamma subunit	15.1	96.641	75.729	42	11	11
TGME49_231930-t26_1-p1	hypothetical protein	9	85.75	20.766	7	4	4
TGME49_231940-t26_1-p1	ThiF family protein	26.9	36.031	46.958	35	10	10
TGME49_231950-t26_1-p1	hypothetical protein	19.7	263.66	202.05	87	27	27
TGME49_231970-t26_1-p1	pre-mRNA processing splicing factor PRP8	30.4	291.84	323.31	232	59	59
TGME49_232010-t26_1-p1	protein phosphatase 2C domain-containing protein	0.3	452.6	1.46	6	1	1
TGME49_232020-t26_1-p1	hypothetical protein	5.8	135.25	47.637	13	5	5
TGME49_232030-t26_1-p1	hypothetical protein	22.1	23.377	42.941	18	3	3
TGME49_232050-t26_1-p1	DnaJ domain-containing protein	23	96.128	131.72	83	15	15
TGME49_232060-t26_1-p1	hypothetical protein	15.6	48.556	42.883	15	5	5
TGME49_232080-t26_1-p1	hypothetical protein	3.6	1101.1	72.756	34	26	26
TGME49_232085-t26_1-p1	hypothetical protein	11	100.24	58.944	28	9	9
TGME49_232120-t26_1-p1	hypothetical protein	2.2	222.55	5.6525	3	3	3
TGME49_232130-t26_1-p1	hypothetical protein	42.8	47.865	112.98	84	14	14
TGME49_232150-t26_1-p1	hypothetical protein	4.5	199.49	22.068	19	9	9
TGME49_232180-t26_1-p1	UBA/TS-N domain-containing protein	14.7	208.04	108.07	49	21	21
TGME49_232190-t26_1-p1	Sec7 domain-containing protein	10.2	354.63	153.38	50	21	21
TGME49_232210-t26_1-p1	hypothetical protein	5	33.895	8.6626	3	1	1
TGME49_232230-t26_1-p1	ribosomal protein RPL30	50	11.661	50.502	33	5	5
TGME49_232250-t26_1-p1	catalase	38.2	57.298	174.64	123	13	13
TGME49_232270-t26_1-p1	histidine acid phosphatase superfamily protein	8.9	93.731	3.6779	4	4	4
TGME49_232280-t26_1-p1	hypothetical protein	30.2	30.179	40.792	41	7	7
TGME49_232300-t26_1-p1	ribosomal protein RPS3	52.2	28.736	41.612	82	13	13
TGME49_232310-t26_1-p1	endonuclease/exonuclease/phosphatase family protein	3.6	108.11	11.887	4	2	2
TGME49_232340-t26_1-p1	protein phosphatase 2C domain-containing protein	42.9	59.867	72.079	57	15	15
TGME49_232350-t26_1-p1	lactate dehydrogenase LDH1	64.1	35.548	151.73	197	14	14
TGME49_232360-t26_1-p1	exonuclease	0.9	274.5	1.7748	1	2	2
TGME49_232370-t26_1-p1	CW-type Zinc Finger protein	10.1	275.97	84.526	59	22	22
TGME49_232390-t26_1-p1	18S rRNA biogenesis protein RCL1 protein	12.9	47.751	13.941	6	3	3
TGME49_232410-t26_1-p1	PDI family protein	65.5	24.909	75.871	65	11	11
TGME49_232440-t26_1-p1	Brf1p family coiled coil protein	31.6	54.044	143.26	64	10	10
TGME49_232520-t26_1-p1	brix domain-containing protein	30.9	43.251	80.363	30	9	9
TGME49_232540-t26_1-p1	FAD binding domain-containing protein	4.6	132.77	25.292	7	4	4
TGME49_232580-t26_1-p1	propionate-CoA ligase	7.1	331.49	172.71	78	13	13
TGME49_232610-t26_1-p1	histone acetyltransferase subunit nua4 protein	20.3	25.235	4.4873	4	3	3
TGME49_232620-t26_1-p1	hypothetical protein	2.5	96.971	10.912	1	1	1
TGME49_232650-t26_1-p1	hypothetical protein	5.9	48.188	5.919	4	2	2
TGME49_232660-t26_1-p1	Hsp70 interacting protein HIP	14.8	45.142	30.564	29	6	6
TGME49_232680-t26_1-p1	hypothetical protein	5.5	244.95	47.6	18	9	9
TGME49_232710-t26_1-p1	ribosomal protein RPS3A	25.7	74.845	81.323	63	15	15
TGME49_232730-t26_1-p1	acyl-CoA:diacylglycerol acyltransferase 1-related enzyme	6.1	63.293	7.1824	5	3	3
TGME49_232760-t26_1-p1	protein phosphatase inhibitor IPP2	17.9	16.629	11.452	3	1	1
TGME49_232780-t26_1-p1	hypothetical protein	2.9	77.671	1.8561	2	1	1
TGME49_232800-t26_1-p1	hypothetical protein	20.1	148.33	148.76	50	18	18
TGME49_232815-t26_1-p1	Erv1 / Alr family protein	14.6	154.05	92.215	50	18	18
TGME49_232940-t26_1-p1	heat shock protein HSP20	85.9	20.266	89.874	108	14	14
TGME49_233000-t26_1-p1	KOW motif domain-containing protein	19.7	333.29	323.31	129	44	44
TGME49_233030-t26_1-p1	gliding-associated protein GAP70	9.6	42.899	8.5531	3	1	1
TGME49_233080-t26_1-p1	G-patch domain-containing protein	10.3	156.43	41.17	24	11	11
TGME49_233100-t26_1-p1	SPFH domain / Band 7 family protein	33.8	32.061	60.597	35	10	10
TGME49_233110-t26_1-p1	IMP dehydrogenas	46.5	59.104	151.93	99	18	18
TGME49_233120-t26_1-p1	AP2 domain transcription factor AP2VIII-2	15.7	256.68	165.21	67	26	26
TGME49_233130-t26_1-p1	nucleoside transporter protein	11.7	102.23	69.895	32	8	8
TGME49_233160-t26_1-p1	hypothetical protein	5.6	198.67	42.105	18	7	7
TGME49_233220-t26_1-p1	hypothetical protein	18.4	159.7	124.65	65	20	20
TGME49_233230-t26_1-p1	RNA-binding protein 8A family protein	23.5	18.41	13.734	4	3	3
TGME49_233245-t26_1-p1	hypothetical protein	3	350.68	44.941	35	9	9
TGME49_233300-t26_1-p1	RhoGAP domain-containing protein	13.1	143.27	67.409	44	14	14
TGME49_233340-t26_1-p1	hypothetical protein	10.1	132.17	42.134	22	8	8
TGME49_233390-t26_1-p1	hypothetical protein	1	177.49	7.1986	4	1	1
TGME49_233410-t26_1-p1	Sof1 family domain-containing protein	5.9	69.61	3.2328	1	3	3
TGME49_233450-t26_1-p1	SAG-related sequence SRS29A	34.3	44.215	58.168	43	8	8
TGME49_233460-t26_1-p1	SAG-related sequence SRS29B	47.6	34.731	135.8	234	11	11
TGME49_233480-t26_1-p1	SAG-related sequence SRS29C	23.1	39.119	56.249	31	7	7
TGME49_233500-t26_1-p1	triose-phosphate isomerase TPI-II	31.5	39.559	77.604	31	8	8
TGME49_233520-t26_1-p1	ATP-dependent RNA helicase	42.2	88.864	145.89	84	23	22
TGME49_233530-t26_1-p1	hypothetical protein	2.3	187.75	28.936	6	2	2
TGME49_233680-t26_1-p1	nuclear movement family protein	33.7	39.023	27.487	32	9	9
TGME49_233720-t26_1-p1	DNA-directed RNA polymerase II RPBABC8	53	17.057	18.135	15	7	7
TGME49_233760-t26_1-p1	hypothetical protein	2.4	236	12.769	3	4	3
TGME49_233810-t26_1-p1	Sel1 repeat-containing protein	6.1	241.31	18.58	7	7	7
TGME49_233820-t26_1-p1	DNA polymerase epsilon subunit B protein	12.5	65.7	22.756	13	5	5
TGME49_233830-t26_1-p1	hypothetical protein	5.5	181.15	62.912	20	5	5
TGME49_233850-t26_1-p1	hypothetical protein	11	25.942	9.1842	4	2	2
TGME49_233890-t26_1-p1	hypothetical protein	4.3	296.95	71.22	17	7	7
TGME49_233930-t26_1-p1	CAF1 family ribonuclease	4.9	111.29	6.028	6	4	4
TGME49_234180-t26_1-p1	hypothetical protein	23.9	114.38	203.43	93	16	16
TGME49_234220-t26_1-p1	hypothetical protein	2.7	115.84	7.0506	9	3	3
TGME49_234230-t26_1-p1	hypothetical protein	9.3	490.82	105.08	52	28	28
TGME49_234280-t26_1-p1	AMP deaminase	19.3	129.57	93.883	56	19	19
TGME49_234310-t26_1-p1	hypothetical protein	9	20.554	3.8107	4	2	2
TGME49_234350-t26_1-p1	hypothetical protein	11.6	205.54	87.425	58	20	20
TGME49_234380-t26_1-p1	hypothetical protein	28.2	38.656	36.791	41	9	9
TGME49_234390-t26_1-p1	hypothetical protein	14.6	45.716	18.677	14	4	4
TGME49_234400-t26_1-p1	hypothetical protein	2.5	510.2	39.102	20	8	8
TGME49_234450-t26_1-p1	ribosomal protein RPS15A	29.9	26.589	39.946	34	7	7
TGME49_234470-t26_1-p1	hypothetical protein	16	63.854	50.813	17	7	7
TGME49_234490-t26_1-p1	kelch repeat-containing protein	12.1	249.21	127.46	66	20	20
TGME49_234510-t26_1-p1	ankyrin repeat-containing protein	20.3	122.85	77.277	59	19	19
TGME49_234530-t26_1-p1	hypothetical protein	10.1	17.463	9.781	3	1	1
TGME49_234560-t26_1-p1	hypothetical protein	15.3	138.71	43.699	33	14	13
TGME49_234610-t26_1-p1	WD-40 repeat protein	23.2	76.498	89.439	25	10	10
TGME49_234640-t26_1-p1	hypothetical protein	0.9	169.46	2.6587	1	1	1
TGME49_234900-t26_1-p1	PHD-finger domain-containing protein	4.5	480.65	28.886	22	13	13
TGME49_234930-t26_1-p1	SAG-related sequence SRS43	14.5	40.871	44.473	7	5	5
TGME49_234950-t26_1-p1	protein kinase (incomplete catalytic triad)	2.6	55.719	2.5924	1	1	1
TGME49_235010-t26_1-p1	hypothetical protein	29.5	185.3	273.56	167	38	38
TGME49_235130-t26_1-p1	transmembrane protein	24.4	55.126	20.09	18	9	9
TGME49_235140-t26_1-p1	hypothetical protein	4.1	131.74	21.788	6	3	3
TGME49_235160-t26_1-p1	hypothetical protein	17	326.42	260.16	108	35	35
TGME49_235340-t26_1-p1	hypothetical protein	44.6	76.522	120.95	57	18	18
TGME49_235350-t26_1-p1	cwfj family protein	7.2	90.796	19.157	9	4	4
TGME49_235360-t26_1-p1	hypothetical protein	8.6	30.41	11.511	6	2	2
TGME49_235380-t26_1-p1	hypothetical protein	38.1	65.183	150.05	49	14	14
TGME49_235420-t26_1-p1	hypothetical protein	9.3	423.31	107.6	51	21	21
TGME49_235450-t26_1-p1	ubiquitin-conjugating enzyme subfamily protein	32	25.923	20.964	26	5	5
TGME49_235470-t26_1-p1	myosin A	34.2	93.319	175.83	163	24	24
TGME49_235478-t26_1-p1	pantothenate kinase	2.2	177.98	16.161	1	2	2
TGME49_235490-t26_1-p1	hypothetical protein	26.4	102.12	106.44	54	16	16
TGME49_235515-t26_1-p1	MORN repeat-containing protein	5.3	169.24	39.229	42	8	8
TGME49_235550-t26_1-p1	PHD-finger domain-containing protein	4.4	59.322	3.5343	4	2	2
TGME49_235600-t26_1-p1	SAG-related sequence SRS45	2.2	176.54	4.0797	1	3	3
TGME49_235620-t26_1-p1	deoxyhypusine synthase	21.4	50.282	41.41	20	6	6
TGME49_235660-t26_1-p1	hypothetical protein	7.9	63.962	7.2842	8	3	3
TGME49_235670-t26_1-p1	hypothetical protein	9.5	59.913	12.392	7	5	5
TGME49_235690-t26_1-p1	hypothetical protein	22.9	81.29	76.347	59	13	13
TGME49_235710-t26_1-p1	hypothetical protein	11.8	22.564	6.9577	1	1	1
TGME49_235730-t26_1-p1	hypothetical protein	7	37.946	6.9711	6	2	2
TGME49_235740-t26_1-p1	hypothetical protein	5.8	96.019	16.004	7	3	3
TGME49_235750-t26_1-p1	ULK kinase	12.1	41.224	11.892	12	4	4
TGME49_235880-t26_1-p1	brain protein 44 family protein	10	17.727	2.9181	2	1	1
TGME49_235890-t26_1-p1	dual-specificity protein phosphatase	1.8	692.63	17.229	13	9	9
TGME49_235930-t26_1-p1	domain K- type RNA binding proteins family protein	37.9	64.264	128.64	100	18	18
TGME49_235960-t26_1-p1	hypothetical protein	11.7	141.11	86.349	56	12	12
TGME49_235980-t26_1-p1	ARIADNE family protein	17.6	74.991	41.077	34	10	10
TGME49_235990-t26_1-p1	hypothetical protein	4.2	190.36	33.115	19	7	7
TGME49_236010-t26_1-p1	prenylcysteine oxidase	9.2	68.062	21.065	12	5	5
TGME49_236030-t26_1-p1	hypothetical protein	24.2	157.68	202.88	193	23	23
TGME49_236070-t26_1-p1	pyrroline-5-carboxylate reductase	23.1	36.211	57.414	35	6	6
TGME49_236080-t26_1-p1	replication factor-a protein 1 (rpa1) subfamily protein	16.9	164.02	135.96	57	18	18
TGME49_236130-t26_1-p1	signal recognition particle (SRP9) domain-containing protein	18.9	23.437	11.575	9	3	3
TGME49_236140-t26_1-p1	hypothetical protein	20	110.53	65.629	28	14	14
TGME49_236160-t26_1-p1	hypothetical protein	4.9	82.885	5.8277	4	4	4
TGME49_236190-t26_1-p1	hypothetical protein	7.6	319.81	132.62	82	18	18
TGME49_236220-t26_1-p1	PCI domain-containing protein	8.1	75.65	13.112	4	5	5
TGME49_236240-t26_1-p1	Tyrosine kinase-like (TKL) protein	3.5	85.059	6.78	7	3	3
TGME49_236250-t26_1-p1	regulator of chromosome condensation (RCC1) repeat-containing protein	1.6	114.12	6.5857	4	1	1
TGME49_236260-t26_1-p1	protein phosphatase 2C domain-containing protein	2.4	101.17	5.5013	4	2	2
TGME49_236270-t26_1-p1	hypothetical protein	9.6	39.768	17.561	9	2	2
TGME49_236510-t26_1-p1	hypothetical protein	3.6	109.8	11.997	4	3	3
TGME49_236530-t26_1-p1	DUF298 domain-containing protein	26.6	35.817	44.523	10	5	5
TGME49_236540-t26_1-p1	RNA recognition motif-containing protein	26.7	53.438	104.1	68	10	10
TGME49_236560-t26_1-p1	hypothetical protein	12.2	259.59	129.34	45	19	19
TGME49_236570-t26_1-p1	lysine decarboxylase family protein	27	43.954	60.828	46	10	10
TGME49_236580-t26_1-p1	Prp31-15.5k-U4 Snrna Complex family protein	11.5	19.947	7.1999	9	2	2
TGME49_236620-t26_1-p1	protein kinase (incomplete catalytic triad)	16	63.217	36.123	22	6	6
TGME49_236635-t26_1-p1	hypothetical protein	2.7	100.64	4.479	3	3	3
TGME49_236650-t26_1-p1	DEAD (Asp-Glu-Ala-Asp) box polypeptide 17	41.8	59.967	128.67	101	19	19
TGME49_236660-t26_1-p1	START domain-containing protein	3.2	150.34	15.261	4	3	3
TGME49_236670-t26_1-p1	hypothetical protein	2.1	237.9	14.977	5	3	3
TGME49_236830-t26_1-p1	hypothetical protein	6.9	81.137	15.507	15	5	5
TGME49_236860-t26_1-p1	haloacid dehalogenase family hydrolase domain-containing protein	3	270.99	27.239	7	5	5
TGME49_236870-t26_1-p1	hypothetical protein	16.8	23.792	23.436	5	2	2
TGME49_236890-t26_1-p1	hypothetical protein	24.3	24.605	17.75	10	4	4
TGME49_236900-t26_1-p1	hypothetical protein	7.9	73.397	29.486	17	4	4
TGME49_236920-t26_1-p1	hypothetical protein	8.1	12.185	3.1606	3	1	1
TGME49_236930-t26_1-p1	hypothetical protein	1.9	610.19	19.591	10	8	8
TGME49_236950-t26_1-p1	hypothetical protein	8.2	82.97	66.53	18	3	3
TGME49_236970-t26_1-p1	SWI2/SNF2-containing PHD finger protein	20.1	277.89	221.24	77	33	33
TGME49_236980-t26_1-p1	AMP-binding enzyme domain-containing protein	1.1	475.25	10.846	12	4	4
TGME49_237010-t26_1-p1	hypothetical protein	23.6	71.972	76.658	49	13	13
TGME49_237015-t26_1-p1	hypothetical protein	19.3	29.389	31.2	12	3	3
TGME49_237020-t26_1-p1	exonuclease	3	157.14	11.862	7	4	4
TGME49_237100-t26_1-p1	RAP domain-containing protein	4.8	244.1	63.499	23	8	8
TGME49_237120-t26_1-p1	hypothetical protein	8	180.01	72.778	58	14	12
TGME49_237180-t26_1-p1	hypothetical protein	40.8	29.155	41.631	35	10	10
TGME49_237200-t26_1-p1	sphingolipid delta 4 desaturase/c-4 hydroxylase protein des2 family protein	10.8	48.34	15.308	8	3	3
TGME49_237210-t26_1-p1	Tyrosine kinase-like (TKL) protein	8.2	221.45	64.915	42	13	13
TGME49_237230-t26_1-p1	hypothetical protein	14.1	23.828	11.195	6	2	2
TGME49_237250-t26_1-p1	hypothetical protein	40.2	28.586	82.716	52	7	7
TGME49_237280-t26_1-p1	TLD protein	5	233.1	24.051	7	6	6
TGME49_237290-t26_1-p1	hypothetical protein	8.3	225.39	50.705	26	12	12
TGME49_237470-t26_1-p1	glycine cleavage T-protein (aminomethyl transferase) domain-containing protein	7.3	92.4	27.192	13	4	4
TGME49_237500-t26_1-p1	protein phosphatase 2C domain-containing protein	10.8	97.304	19.926	13	7	7
TGME49_237520-t26_1-p1	hypothetical protein	20	114.77	97.007	44	13	13
TGME49_237530-t26_1-p1	hypothetical protein	1.1	109.48	1.4834	1	1	1
TGME49_237560-t26_1-p1	iron-sulfur cluster protein ISCU	32.4	23.745	24.386	16	6	6
TGME49_237570-t26_1-p1	leucine carboxyl methyltransferase	15.4	50.463	22.287	15	5	5
TGME49_237820-t26_1-p1	IMC sub-compartment protein ISP2	50.6	17.397	37.243	18	6	6
TGME49_237870-t26_1-p1	FYVE zinc finger domain-containing protein	5.8	57.025	7.1558	5	2	2
TGME49_237880-t26_1-p1	hypothetical protein	35.4	18.171	22.527	12	4	4
TGME49_237890-t26_1-p1	calcium-dependent protein kinase CDPK4	1.3	126.33	2.2975	1	1	1
TGME49_238000-t26_1-p1	peptidyl-prolyl isomerase	4.9	31.864	4.0084	1	1	1
TGME49_238010-t26_1-p1	ribosomal protein RPL23A	28.1	18.561	17.607	19	5	5
TGME49_238040-t26_1-p1	protein disulfide-isomerase domain-containing protein	34.5	152.76	105.3	91	25	25
TGME49_238050-t26_1-p1	nuclease and tudor domain-containing protein	38.9	104.04	238.18	140	29	29
TGME49_238070-t26_1-p1	glutaredoxin domain-containing protein	26.5	26.165	23.595	29	6	6
TGME49_238100-t26_1-p1	transmembrane protein	18.8	26.92	25.197	23	4	4
TGME49_238110-t26_1-p1	replication factor a protein 3 protein	16.2	11.888	7.1098	3	1	1
TGME49_238130-t26_1-p1	hypothetical protein	8.3	41.437	12.465	6	2	2
TGME49_238150-t26_1-p1	hypothetical protein	8	37.062	9.4331	10	3	3
TGME49_238170-t26_1-p1	hypothetical protein	3.6	236.95	36.017	37	9	9
TGME49_238190-t26_1-p1	DNA-directed RNA polymerase II RPB3	37.2	51.732	91.474	51	15	15
TGME49_238200-t26_1-p1	alpha/beta hydrolase fold domain-containing protein	1.3	86.244	1.4372	3	1	1
TGME49_238230-t26_1-p1	Ser/Thr phosphatase family protein	25.4	55.65	45.82	27	10	10
TGME49_238240-t26_1-p1	bystin protein	9.3	50.444	43.943	6	2	2
TGME49_238250-t26_1-p1	ribosomal protein RPL36	37.6	11.407	32.725	18	5	5
TGME49_238380-t26_1-p1	hypothetical protein	6.7	96.534	17.675	8	4	4
TGME49_238390-t26_1-p1	hypothetical protein	0.9	231.89	3.7303	3	2	2
TGME49_238400-t26_1-p1	endonuclease/exonuclease/phosphatase domain-containing protein	2.4	290.21	24.532	13	5	5
TGME49_238410-t26_1-p1	hypothetical protein	1.1	155.75	1.2886	1	1	1
TGME49_238510-t26_1-p1	hypothetical protein	10.8	116.25	41.831	21	10	10
TGME49_238880-t26_1-p1	hypothetical protein	1.9	342.44	19.752	13	5	5
TGME49_238930-t26_1-p1	hypothetical protein	5.7	377.83	77.33	58	19	19
TGME49_239010-t26_1-p1	hypothetical protein	13.2	79.587	46.235	12	4	4
TGME49_239020-t26_1-p1	ABC transporter transmembrane region domain-containing protein	0.5	151.63	1.6438	3	1	1
TGME49_239070-t26_1-p1	hypothetical protein	18.2	65.614	35.618	19	8	8
TGME49_239100-t26_1-p1	ribosomal protein RPS7	54.1	22.587	60.882	58	10	10
TGME49_239130-t26_1-p1	Tyrosine kinase-like (TKL) protein	1.1	404.36	5.8269	2	2	2
TGME49_239260-t26_1-p1	histone H4	40.8	11.439	18.524	22	5	5
TGME49_239300-t26_1-p1	hypothetical protein	0.9	139.18	2.7311	2	1	1
TGME49_239310-t26_1-p1	ribulose 5-phosphate isomerase	17.4	27.483	14.461	9	4	4
TGME49_239330-t26_1-p1	ribosomal protein RPL37	18.4	11.221	5.8081	13	2	2
TGME49_239400-t26_1-p1	hypothetical protein	22.1	133.89	127.84	70	21	21
TGME49_239410-t26_1-p1	hypothetical protein	5.6	256.13	42.912	15	7	7
TGME49_239480-t26_1-p1	RNB family domain-containing protein	6.6	129.84	17.258	7	6	6
TGME49_239490-t26_1-p1	dehydrogenase E1 component family protein	28.4	114.55	308.17	120	28	28
TGME49_239530-t26_1-p1	alanine-glyoxylate aminotransferase	32.5	57.437	95.194	63	13	13
TGME49_239540-t26_1-p1	LEM3 (ligand-effect modulator 3) family / CDC50 family protein	3.8	84.429	3.4742	7	3	3
TGME49_239580-t26_1-p1	hypothetical protein	5.2	341.72	48.838	27	10	10
TGME49_239610-t26_1-p1	hypothetical protein	18.3	186.13	130.02	72	27	27
TGME49_239630-t26_1-p1	cytidine and deoxycytidylate deaminase zinc-binding region domain-containing protein	18.9	47.343	32.692	24	6	6
TGME49_239680-t26_1-p1	hypothetical protein	14.3	65.449	31.965	9	6	6
TGME49_239690-t26_1-p1	hypothetical protein	18.4	16.951	5.7345	2	2	2
TGME49_239710-t26_1-p1	phosphomannomutase	10.9	75.276	35.031	18	8	8
TGME49_239740-t26_1-p1	dense granule protein GRA14	18.6	44.711	36.084	27	7	7
TGME49_239752-t26_1-p1	hypothetical protein	28	102.14	135.67	76	20	20
TGME49_239760-t26_1-p1	ribosomal protein RPL22	21.1	15.073	24.288	15	2	2
TGME49_239770-t26_1-p1	alveolin domain containing intermediate filament IMC11	14.9	15.619	3.7902	4	2	2
TGME49_239790-t26_1-p1	BRCA1 C Terminus (BRCT) domain-containing protein	17.9	82.154	49.637	26	9	9
TGME49_239800-t26_1-p1	hypothetical protein	24.9	34.073	39.294	10	5	5
TGME49_239820-t26_1-p1	D-3-phosphoglycerate dehydrogenase	46.2	65.193	174.68	126	20	20
TGME49_239870-t26_1-p1	CBS domain-containing protein	13.2	98.111	36.034	19	8	8
TGME49_239890-t26_1-p1	SCP family extracellular subfamily protein	14.6	26.623	20.087	22	5	5
TGME49_239910-t26_1-p1	cyclin-dependent kinase	3.2	350.98	59.293	19	7	7
TGME49_240050-t26_1-p1	hypothetical protein	2.3	201.73	13.125	6	3	3
TGME49_240060-t26_1-p1	hypothetical protein	16.8	88.532	92.616	46	11	11
TGME49_240070-t26_1-p1	RNA recognition motif-containing protein	13	32.075	14.07	6	2	2
TGME49_240080-t26_1-p1	hypothetical protein	1.3	207.8	12.945	6	2	2
TGME49_240220-t26_1-p1	hypothetical protein	14.2	166.36	64.902	26	14	14
TGME49_240250-t26_1-p1	macro domain-containing protein	0.9	87.941	1.7691	3	1	1
TGME49_240280-t26_1-p1	S1/P1nuclease	31.4	48.523	82.443	64	10	10
TGME49_240295-t26_1-p1	hypothetical protein	1.7	167.99	3.8138	1	1	1
TGME49_240400-t26_1-p1	hypothetical protein	5.2	44.163	11.049	1	1	1
TGME49_240430-t26_1-p1	glyoxalase family protein	2.1	122.36	1.6762	2	1	1
TGME49_240440-t26_1-p1	hypothetical protein	4.9	40.237	6.4721	6	2	2
TGME49_240450-t26_1-p1	Maf family protein	18.4	29.566	17.64	12	5	5
TGME49_240500-t26_1-p1	hypothetical protein	34.8	32.035	40.06	19	6	6
TGME49_240510-t26_1-p1	hypothetical protein	12.7	135.07	55.16	21	10	10
TGME49_240540-t26_1-p1	hypothetical protein	1.2	90.974	7.9208	3	1	1
TGME49_240570-t26_1-p1	hypothetical protein	20.4	57.406	62.555	31	9	9
TGME49_240590-t26_1-p1	DNA-directed RNA polymerase II RPB5	34.6	116.46	220.51	129	28	28
TGME49_240640-t26_1-p1	casein kinase I	36.4	204.78	323.31	226	54	53
TGME49_240660-t26_1-p1	hypothetical protein	2.7	98.196	3.4317	4	2	2
TGME49_240690-t26_1-p1	S-adenosyl methionine synthetase	39	45.894	82.36	40	11	11
TGME49_240700-t26_1-p1	ubiquitin family protein	22.4	65.666	46.387	31	12	12
TGME49_240710-t26_1-p1	RNA recognition motif-containing protein	30	102.23	87.369	40	18	18
TGME49_240740-t26_1-p1	Sec1 family protein	10.4	71.938	21.648	5	4	4
TGME49_240810-t26_1-p1	hypothetical protein	6.9	61.262	14.01	9	4	4
TGME49_240820-t26_1-p1	hypothetical protein	2	106.49	4.9104	7	3	3
TGME49_240840-t26_1-p1	histone lysine demethylase JmjC NO66	8.3	138.14	49.686	28	8	8
TGME49_240860-t26_1-p1	acyltransferase domain-containing protein	23.5	154.73	153.98	108	28	28
TGME49_240890-t26_1-p1	6-phosphofructokinase	24.9	154.69	138.43	59	23	23
TGME49_240980-t26_1-p1	hypothetical protein	16.6	151.94	109.82	49	16	16
TGME49_241000-t26_1-p1	hypothetical protein	11.2	25.401	19.15	6	1	1
TGME49_241150-t26_1-p1	hypothetical protein	14.5	65.205	45.598	15	5	5
TGME49_241160-t26_1-p1	hemolysin-III related subfamily protein	4.3	33.461	4.8788	3	1	1
TGME49_241170-t26_1-p1	hypothetical protein	20.7	139.69	111.8	66	21	21
TGME49_241240-t26_1-p1	hypothetical protein	22	76.288	66.313	29	9	9
TGME49_241830-t26_1-p1	peptidyl-prolyl cis-trans isomerase	15	64.463	26.558	17	7	7
TGME49_241840-t26_1-p1	hypothetical protein	19.6	49.143	14.299	10	6	6
TGME49_241850-t26_1-p1	hypothetical protein	1.6	761.63	31.109	9	6	6
TGME49_241880-t26_1-p1	3'5'-cyclic nucleotide phosphodiesterase domain-containing protein	8.3	142.52	36.774	25	10	10
TGME49_241890-t26_1-p1	hypothetical protein	6.9	19.834	3.3604	3	1	1
TGME49_242000-t26_1-p1	DUF51 family protein	18.7	29.748	9.1073	11	5	5
TGME49_242020-t26_1-p1	mannosyl-oligosaccharide glucosidase	13.2	151.5	76.087	40	13	13
TGME49_242030-t26_1-p1	hypothetical protein	10.2	132.84	33.3	20	8	8
TGME49_242070-t26_1-p1	cAMP-dependent protein kinase regulatory subunit	31.9	42.796	75.45	66	10	10
TGME49_242080-t26_1-p1	hypothetical protein	17.3	21.646	22.154	4	2	2
TGME49_242090-t26_1-p1	zinc finger (CCCH type) motif-containing protein	1.5	89.88	2.0022	2	1	1
TGME49_242230-t26_1-p1	rhoptry kinase family protein ROP29	19	53.077	65.744	19	6	6
TGME49_242270-t26_1-p1	hypothetical protein	16.5	83.085	89.563	61	10	10
TGME49_242330-t26_1-p1	ribosomal protein RPS5	47.9	21.613	50.767	57	8	8
TGME49_242380-t26_1-p1	fatty acid elongase	16	39.564	46.005	14	4	4
TGME49_242435-t26_1-p1	hypothetical protein	1.3	330.63	2.591	5	4	4
TGME49_242460-t26_1-p1	mitochondrial carrier superfamily protein	8.6	51.461	12.282	8	3	3
TGME49_242570-t26_1-p1	hypothetical protein	4.8	230.37	43.233	12	8	8
TGME49_242600-t26_1-p1	6-phosphogluconate dehydrogenase	4.5	140.61	17.828	5	4	4
TGME49_242625-t26_1-p1	ATPase family associated with various cellular activities (AAA) subfamily protein	1.4	976.08	16.68	11	7	7
TGME49_242650-t26_1-p1	hypothetical protein	15.3	144.57	96.661	35	13	13
TGME49_242700-t26_1-p1	hypothetical protein	4.5	245.87	19.559	5	5	5
TGME49_242730-t26_1-p1	guanylate kinase family protein	6.6	43.294	17.078	6	2	2
TGME49_242780-t26_1-p1	hypothetical protein	3.2	712.79	70.579	31	14	14
TGME49_242830-t26_1-p1	XRN 5'-3' exonuclease N-terminus protein	13.7	223.76	112.23	56	21	21
TGME49_242840-t26_1-p1	membrane protein	15.1	13.904	4.6205	6	2	2
TGME49_242890-t26_1-p1	hypothetical protein	7.5	343.01	64.143	30	18	18
TGME49_243200-t26_1-p1	hypothetical protein	8.6	133.45	33.053	13	6	6
TGME49_243210-t26_1-p1	DUF862 domain-containing protein	1.5	120.06	6.106	1	1	1
TGME49_243220-t26_1-p1	hypothetical protein	3	94.941	8.4921	8	3	3
TGME49_243250-t26_1-p1	myosin H	13	169.66	73.735	39	13	13
TGME49_243280-t26_1-p1	Met-10+ like-protein	9.6	98.907	23.878	20	8	8
TGME49_243290-t26_1-p1	hypothetical protein	3.6	68.794	7.6987	5	2	2
TGME49_243350-t26_1-p1	gamma-glutamyl hydrolase	15.6	81.503	27.868	16	7	7
TGME49_243390-t26_1-p1	hypothetical protein	12.5	36.63	16.458	15	3	3
TGME49_243410-t26_1-p1	tetratricopeptide repeat-containing protein	29.2	59.463	87.957	28	10	10
TGME49_243430-t26_1-p1	OTU family cysteine protease	5.2	147.22	4.1191	6	5	5
TGME49_243440-t26_1-p1	histone lysine acetyltransferase GCN5-B	20.6	183.15	136.12	65	23	23
TGME49_243460-t26_1-p1	hypothetical protein	14.4	209.86	140.16	41	17	17
TGME49_243470-t26_1-p1	hypothetical protein	1.1	341.6	21.116	9	3	3
TGME49_243510-t26_1-p1	OTU family cysteine protease	22	41.457	33.862	10	4	4
TGME49_243530-t26_1-p1	pentatricopeptide repeat domain-containing protein	9.4	257.45	67.278	53	15	15
TGME49_243560-t26_1-p1	hypothetical protein	3.3	24.153	1.381	2	1	1
TGME49_243570-t26_1-p1	ribosomal protein RPS26	18.4	70.518	70.529	53	10	10
TGME49_243590-t26_1-p1	endonuclease/exonuclease/phosphatase family protein	12.1	200.11	81.295	41	15	15
TGME49_243610-t26_1-p1	C-5 cytosine-specific DNA methylase superfamily protein	8	96.89	22.288	13	5	5
TGME49_243620-t26_1-p1	hypothetical protein	35.8	39.399	96.213	30	8	8
TGME49_243690-t26_1-p1	hypothetical protein	19.3	44.602	30.98	25	5	5
TGME49_243710-t26_1-p1	t-complex protein beta subunit	54.8	61.472	222.67	102	22	22
TGME49_243730-t26_1-p1	rhoptry protein ROP9	16.2	134.6	247.36	142	19	19
TGME49_243750-t26_1-p1	tetratricopeptide repeat-containing protein	3.5	95.347	8.1244	1	1	1
TGME49_243760-t26_1-p1	hypothetical protein	2.3	49.142	2.1643	2	1	1
TGME49_243780-t26_1-p1	hypothetical protein	11.1	91.568	16.725	14	8	8
TGME49_243790-t26_1-p1	SAG-related sequence SRS33	19.7	137.96	170.56	88	18	18
TGME49_243910-t26_1-p1	Cof family hydrolase subfamily protein	20.5	153.03	166.34	85	25	25
TGME49_243930-t26_1-p1	hypothetical protein	23.4	101.35	136.58	66	14	14
TGME49_243940-t26_1-p1	hypothetical protein	18.2	63.086	52.27	41	10	10
TGME49_243960-t26_1-p1	nuclear transport factor 2 (ntf2) domain-containing protein	27.7	84.195	130.15	63	14	14
TGME49_244000-t26_1-p1	DEAD/DEAH box helicase domain-containing protein	11.2	110.54	37.968	18	8	8
TGME49_244020-t26_1-p1	activator of hsp90 atpase 1 family protein	42.3	16.391	15.888	15	5	5
TGME49_244040-t26_1-p1	HEAT repeat-containing protein	4	132.69	9.4967	7	4	4
TGME49_244080-t26_1-p1	hypothetical protein	3.2	39.599	1.9835	2	1	1
TGME49_244100-t26_1-p1	snoRNA binding domain-containing protein	8	59.851	15.546	18	4	4
TGME49_244110-t26_1-p1	nucleosome assembly protein (nap) protein	27	48.586	31.963	33	6	6
TGME49_244150-t26_1-p1	glycerate kinase	33.3	38.877	58.073	24	7	7
TGME49_244190-t26_1-p1	hypothetical protein	23.3	219.98	242.28	154	32	32
TGME49_244210-t26_1-p1	RNA polymerase-associated protein RTF1	22.6	84.698	63.773	41	14	14
TGME49_244240-t26_1-p1	hypothetical protein	4.8	47.936	2.6696	4	2	2
TGME49_244250-t26_1-p1	hypothetical protein	19.5	62.902	66.506	31	7	7
TGME49_244270-t26_1-p1	ATP-binding cassette G family transporter ABCG87	1.3	87.304	1.8241	1	1	1
TGME49_244280-t26_1-p1	hypothetical protein	12.4	14.22	2.8071	3	1	1
TGME49_244290-t26_1-p1	adapter-related protein	24.5	119.95	117.98	50	19	19
TGME49_244310-t26_1-p1	GTP-binding protein	34.3	40.835	47.411	31	11	11
TGME49_244320-t26_1-p1	ribosomal protein RPL24	7.6	32.693	29.917	19	3	3
TGME49_244350-t26_1-p1	DnaJ domain-containing protein	12	49.941	12.085	7	5	5
TGME49_244360-t26_1-p1	hypothetical protein	8.8	125.28	19.784	17	6	6
TGME49_244380-t26_1-p1	cactin	19	79.542	34.038	23	10	10
TGME49_244390-t26_1-p1	coatomer epsilon subunit protein	30.7	33.931	46.422	18	6	6
TGME49_244440-t26_1-p1	nucleoside transporter protein	1.9	50.966	2.6687	3	1	1
TGME49_244460-t26_1-p1	hypothetical protein	18.2	127.3	157.27	39	15	15
TGME49_244470-t26_1-p1	hypothetical protein	2.2	290.4	5.8632	5	5	5
TGME49_244530-t26_1-p1	hypothetical protein	13.8	63.996	17.495	9	5	5
TGME49_244550-t26_1-p1	hypothetical protein	18	183.28	152.34	211	30	30
TGME49_244570-t26_1-p1	hypothetical protein	4.4	82.719	6.0072	4	3	3
TGME49_244600-t26_1-p1	hypothetical protein	2.7	162.64	13.887	2	2	2
TGME49_244645-t26_1-p1	hypothetical protein	14.5	95.001	54.772	29	11	11
TGME49_244670-t26_1-p1	hypothetical protein	2.4	52.14	2.6143	1	1	1
TGME49_244690-t26_1-p1	hypothetical protein	26.3	65.004	86.095	55	12	12
TGME49_244700-t26_1-p1	NAD(+)/NADH kinase domain-containing protein	3.7	234.28	14.088	12	6	6
TGME49_244860-t26_1-p1	hypothetical protein	7.4	108.33	44.466	24	6	6
TGME49_244880-t26_1-p1	DNA-directed RNA polymerase I RPA1	13.3	302.09	89.991	68	26	26
TGME49_245432-t26_1-p1	hypothetical protein	3.8	46.842	16.113	3	1	1
TGME49_245450-t26_1-p1	hypothetical protein	27.6	15.379	20.625	13	3	3
TGME49_245460-t26_1-p1	ribosomal protein RPS8	32	83.928	152.96	122	20	20
TGME49_245485-t26_1-p1	microneme protein MIC9	6	31.557	1.7875	1	1	1
TGME49_245490-t26_1-p1	microneme protein MIC8	36	74.647	76.135	52	13	13
TGME49_245500-t26_1-p1	dipeptidyl peptidase iv (dpp iv) n-terminal region domain-containing protein	5.3	499.22	86.807	44	17	17
TGME49_245520-t26_1-p1	hypothetical protein	4.7	25.631	1.5078	2	1	1
TGME49_245570-t26_1-p1	origin recognition complex subunit 2 protein	3.6	95.337	2.6067	4	2	2
TGME49_245580-t26_1-p1	hypothetical protein	4.6	248.49	33.687	13	7	7
TGME49_245610-t26_1-p1	hypothetical protein	13.2	87.503	54.867	29	8	8
TGME49_245620-t26_1-p1	ribosomal-ubiquitin protein RPS27A	15.6	17.321	6.0482	13	2	2
TGME49_245640-t26_1-p1	hypothetical protein	2.9	46.534	3.9276	1	1	1
TGME49_245650-t26_1-p1	hypothetical protein	20	19.91	10.954	4	2	2
TGME49_245660-t26_1-p1	hypothetical protein	3.8	90.23	10.991	3	2	2
TGME49_245670-t26_1-p1	pyruvate dehydrogenase complex subunit PDH-E1Alpha	20.8	67.459	78.826	41	9	9
TGME49_245680-t26_1-p1	ribosomal protein RPL21	12.5	73.417	48.316	36	9	9
TGME49_245730-t26_1-p1	phosphatidylinositol-4-phosphate 5-Kinase	1.7	232.51	9.0515	4	3	3
TGME49_246000-t26_1-p1	large subunit ribosomal protein IMG2	12.6	33.416	10.203	8	4	4
TGME49_246030-t26_1-p1	mediator complex subunit MED17	8.2	96.476	17.433	12	6	6
TGME49_246040-t26_1-p1	MIF4G domain-containing protein	8.2	157.11	43.47	22	11	11
TGME49_246080-t26_1-p1	NAD dependent epimerase/dehydratase family protein	19.8	69.732	63.327	32	9	9
TGME49_246090-t26_1-p1	hypothetical protein	11.3	160.51	87.228	31	11	11
TGME49_246130-t26_1-p1	serpin (serine proteinase inhibitor) superfamily protein	42.6	47.407	132.1	65	13	13
TGME49_246170-t26_1-p1	ARID/BRIGHT DNA binding domain-containing protein	15.5	286.3	151.14	68	27	27
TGME49_246178-t26_1-p1	hypothetical protein	7.1	41.546	1.3208	1	2	2
TGME49_246220-t26_1-p1	hypothetical protein	10.6	86.613	31.904	21	7	7
TGME49_246330-t26_1-p1	CRAL/TRIO domain-containing protein	34.9	48.773	43.789	31	11	11
TGME49_246340-t26_1-p1	DnaJ domain-containing protein	16.3	95.359	32.257	35	12	12
TGME49_246460-t26_1-p1	hypothetical protein	16.6	68.739	50.105	15	6	6
TGME49_246500-t26_1-p1	surp module domain-containing protein	28.7	71.701	100.6	45	13	13
TGME49_246510-t26_1-p1	protein phosphatase 2a regulatory b subunit (b56 family) protein	11.8	64.836	23.234	15	5	5
TGME49_246520-t26_1-p1	hypothetical protein	9.3	105.78	18.368	10	7	7
TGME49_246535-t26_1-p1	hypothetical protein	20.2	78.996	68.386	53	13	13
TGME49_246550-t26_1-p1	aspartyl protease ASP3	33.4	69.155	80.673	46	15	15
TGME49_246555-t26_1-p1	hypothetical protein	4.3	62.073	28.249	11	2	2
TGME49_246570-t26_1-p1	hypothetical protein	12.4	26.004	10.552	5	2	2
TGME49_246580-t26_1-p1	hypothetical protein	30.5	42.82	71.524	48	10	10
TGME49_246590-t26_1-p1	hypothetical protein	6.9	49.189	2.7597	2	2	2
TGME49_246600-t26_1-p1	ABC1 family protein	8.2	205.4	40.002	18	9	9
TGME49_246620-t26_1-p1	G10 family protein	29.1	17.341	15.991	11	4	4
TGME49_246630-t26_1-p1	DNA-directed RNA polymerase I RPA43	9.6	52.989	17.199	6	3	3
TGME49_246670-t26_1-p1	hypothetical protein	1.6	161.71	5.1624	5	2	2
TGME49_246720-t26_1-p1	hypothetical protein	13.1	55.951	16.592	10	6	6
TGME49_246730-t26_1-p1	hypothetical protein	4	39.975	8.7459	3	1	1
TGME49_246740-t26_1-p1	hypothetical protein	28.8	64.741	55.431	28	12	12
TGME49_246780-t26_1-p1	hypothetical protein	2	282.12	9.9017	8	6	6
TGME49_246920-t26_1-p1	glutathione reductase	48.5	52.594	97.293	53	14	14
TGME49_246930-t26_1-p1	calmodulin CAM1	25.1	19.049	7.1911	6	3	3
TGME49_246940-t26_1-p1	hypothetical protein	18.1	44.459	51.304	23	6	6
TGME49_246950-t26_1-p1	hypothetical protein	17.3	48.565	21.997	16	7	7
TGME49_246970-t26_1-p1	3'-5' exonuclease domain-containing protein	8.1	146.18	68.335	12	6	6
TGME49_246982-t26_1-p1	hypothetical protein	14.4	113.51	79.824	32	11	11
TGME49_247000-t26_1-p1	tetratricopeptide repeat-containing protein	14.1	96.858	22.803	24	10	10
TGME49_247015-t26_1-p1	hypothetical protein	3.7	126.49	33.17	11	4	4
TGME49_247030-t26_1-p1	hypothetical protein	13	15.598	4.1356	4	2	2
TGME49_247195-t26_1-p1	microneme protein MIC15	12.6	319.97	110.37	77	26	26
TGME49_247220-t26_1-p1	nudix -type motif 9 isoform a family protein	26	60.639	68.931	59	11	11
TGME49_247250-t26_1-p1	RbAp46	17.4	70.936	32.856	14	5	5
TGME49_247300-t26_1-p1	hypothetical protein	19.5	95.511	68.781	36	11	11
TGME49_247330-t26_1-p1	hypothetical protein	13.5	204.45	57.097	43	22	22
TGME49_247350-t26_1-p1	thioredoxin domain-containing protein	17.6	33.676	32.738	32	4	4
TGME49_247360-t26_1-p1	PAP2 superfamily protein	9.1	35.041	22.096	9	3	3
TGME49_247380-t26_1-p1	hypothetical protein	0.8	561.84	16.176	4	3	3
TGME49_247410-t26_1-p1	hypothetical protein	40.5	13.855	30.549	20	4	4
TGME49_247440-t26_1-p1	hypothetical protein	3.2	40.181	2.3774	1	1	1
TGME49_247450-t26_1-p1	hypothetical protein	13.2	245.87	176.76	77	18	18
TGME49_247460-t26_1-p1	proliferating cell nuclear antigen PCNA1	8.3	367.9	178.99	108	27	27
TGME49_247510-t26_1-p1	fructose-bisphospatase II	26	42.397	54.769	74	8	8
TGME49_247520-t26_1-p1	hypothetical protein	20.7	26.535	25.361	47	3	3
TGME49_247530-t26_1-p1	hypothetical protein	15	22.82	17.162	6	2	2
TGME49_247550-t26_1-p1	heat shock protein HSP60	30.2	96.708	234.54	153	22	22
TGME49_247580-t26_1-p1	glutaredoxin domain-containing protein	6.7	34.25	2.7998	4	2	2
TGME49_247590-t26_1-p1	methyltransferase domain-containing protein	7.5	95.947	8.0366	4	5	5
TGME49_247600-t26_1-p1	hypothetical protein	17.2	111.1	63.65	33	11	11
TGME49_247648-t26_1-p1	Sybindin family protein	5.3	25.998	4.5826	3	1	1
TGME49_247670-t26_1-p1	ribulose-phosphate 3 epimerase family protein	20	44.727	27.823	13	4	4
TGME49_247680-t26_1-p1	hypothetical protein	1.5	424.71	15.154	11	5	5
TGME49_247700-t26_1-p1	AP2 domain transcription factor AP2XII-4	2.7	401.79	30.323	10	7	7
TGME49_247730-t26_1-p1	AP2 domain transcription factor AP2XII-5	7.5	161.86	39.855	7	6	6
TGME49_247760-t26_1-p1	AMP-binding enzyme domain-containing protein	29.4	86.986	102.15	72	18	18
TGME49_247770-t26_1-p1	hypothetical protein	37.1	19.264	52.607	36	5	5
TGME49_247930-t26_1-p1	SNARE domain-containing protein	21.7	36.304	64.152	15	4	4
TGME49_247960-t26_1-p1	hypothetical protein	17.9	37.573	21.145	16	5	5
TGME49_248100-t26_1-p1	synaptobrevin protein	22.9	29.483	23.868	7	4	4
TGME49_248110-t26_1-p1	hypothetical protein	7.2	54.151	9.5028	6	3	3
TGME49_248120-t26_1-p1	hypothetical protein	19.3	100.76	80.117	30	12	12
TGME49_248130-t26_1-p1	hypothetical protein	14.3	93.452	65.423	23	8	8
TGME49_248190-t26_1-p1	hypothetical protein	2.8	198.64	13.158	11	5	5
TGME49_248240-t26_1-p1	leucine rich repeat-containing protein	1	174.84	2.5329	7	2	2
TGME49_248260-t26_1-p1	hypothetical protein	10.6	21.233	5.9491	3	1	1
TGME49_248280-t26_1-p1	hypothetical protein	2.1	393.49	26.92	12	6	6
TGME49_248320-t26_1-p1	carrier superfamily protein	9	98.893	36.493	19	6	6
TGME49_248340-t26_1-p1	GTP-binding nuclear protein ran/tc4	32.8	25.997	30.709	44	6	6
TGME49_248360-t26_1-p1	hypothetical protein	7.2	62.521	22.417	6	2	2
TGME49_248390-t26_1-p1	ribosomal protein RPL26	29.4	74.134	129.27	76	17	17
TGME49_248445-t26_1-p1	hypothetical protein	1.8	183.96	10.503	14	3	3
TGME49_248480-t26_1-p1	ribosomal protein RPS9	32.4	21.684	35.422	32	6	6
TGME49_248500-t26_1-p1	hypothetical protein	35.8	37.561	68.379	12	6	6
TGME49_248520-t26_1-p1	hypothetical protein	20.8	30.678	10.254	5	3	3
TGME49_248550-t26_1-p1	SPX domain-containing protein	1.3	95.699	3.4547	1	1	1
TGME49_248600-t26_1-p1	aspartate aminotransferase	38	66.197	62.009	57	17	17
TGME49_248630-t26_1-p1	actin-related protein ARP1	20.4	42.346	68.689	22	5	5
TGME49_248670-t26_1-p1	V-type H(+)-translocating pyrophosphatase VP1	8.5	85.295	21.291	20	6	6
TGME49_248680-t26_1-p1	hypothetical protein	1.1	160.86	5.9047	2	1	1
TGME49_248700-t26_1-p1	alveolin domain containing intermediate filament IMC12	43.7	29.762	70.995	62	12	12
TGME49_248740-t26_1-p1	hypothetical protein	13.9	134.98	78.875	62	14	14
TGME49_248800-t26_1-p1	hypothetical protein	1.2	98.276	4.6146	3	1	1
TGME49_248810-t26_1-p1	nuclear factor NF7	44.5	54.282	171.43	95	18	18
TGME49_248830-t26_1-p1	phosphoinositide phospholipase PIPLC	5.9	225.96	34.786	17	8	8
TGME49_248850-t26_1-p1	methionine aminopeptidase	45.4	46.805	40.556	32	12	12
TGME49_248870-t26_1-p1	SNARE associated Golgi protein	5.6	40.981	8.6908	2	2	2
TGME49_248880-t26_1-p1	GTPase RAB7	32.2	47.712	72.452	57	10	10
TGME49_248890-t26_1-p1	actin-like protein ALP3b	23.5	60.828	92.248	32	9	9
TGME49_248940-t26_1-p1	hypothetical protein	6.2	59.318	10.676	5	2	2
TGME49_248950-t26_1-p1	carrier superfamily protein	6.8	62.946	8.2251	1	2	2
TGME49_248960-t26_1-p1	methyltransferase domain-containing protein	2	49.366	2.3666	1	1	1
TGME49_248980-t26_1-p1	NudC family protein	16.1	42.556	21.142	6	4	4
TGME49_248990-t26_1-p1	hypothetical protein	7.6	79.089	25.412	6	3	3
TGME49_249000-t26_1-p1	regulator of chromosome condensation (RCC1) repeat-containing protein	10.8	76.84	10.524	6	5	5
TGME49_249010-t26_1-p1	hypothetical protein	7.8	59.101	10.014	6	3	3
TGME49_249030-t26_1-p1	endonuclease/exonuclease/phosphatase family protein	15.3	60.226	36.091	28	8	8
TGME49_249170-t26_1-p1	Ras family protein	18.2	82.3	32.273	20	11	11
TGME49_249180-t26_1-p1	bifunctional dihydrofolate reductase-thymidylate synthase	53.6	68.751	264.34	134	24	24
TGME49_249215-t26_1-p1	hypothetical protein	1.6	148.81	2.6633	2	2	2
TGME49_249230-t26_1-p1	hypothetical protein	2.6	156.32	23.654	24	5	5
TGME49_249250-t26_1-p1	ribosomal protein RPL35A	8	337.53	117.42	137	22	21
TGME49_249300-t26_1-p1	hypothetical protein	15.4	34.741	9.4885	7	5	5
TGME49_249310-t26_1-p1	hypothetical protein	12.5	36.117	49.238	14	3	3
TGME49_249320-t26_1-p1	flavodoxin domain-containing protein	13.8	113.02	56.311	27	13	13
TGME49_249340-t26_1-p1	hypothetical protein	11.3	100.12	32.521	11	6	6
TGME49_249350-t26_1-p1	esterase/lipase/thioesterase domain-containing protein	10.3	45.135	10.81	6	3	3
TGME49_249360-t26_1-p1	RED family protein	14.5	66.928	55.608	18	7	7
TGME49_249380-t26_1-p1	DHHC zinc finger domain-containing protein	14.6	50.002	33.656	12	3	3
TGME49_249390-t26_1-p1	glutamate/leucine/phenylalanine/valine dehydrogenase family protein	45.3	135.7	323.31	219	40	40
TGME49_249480-t26_1-p1	tetratricopeptide repeat-containing protein	9	126.39	33.662	21	7	7
TGME49_249520-t26_1-p1	hypothetical protein	22.8	169.47	225.97	110	28	28
TGME49_249550-t26_1-p1	hypothetical protein	2.9	201.28	6.1531	4	3	3
TGME49_249580-t26_1-p1	hypothetical protein	17	125.27	113.14	66	15	15
TGME49_249610-t26_1-p1	hypothetical protein	16.2	136	100.53	62	14	14
TGME49_249620-t26_1-p1	histone deacetylase HDAC2	11.1	209.68	128.41	53	17	17
TGME49_249670-t26_1-p1	cathepsin B	17.1	62.476	37.184	23	7	7
TGME49_249690-t26_1-p1	hypothetical protein	9.3	62.403	23.995	16	5	5
TGME49_249698-t26_1-p1	hypothetical protein	6.5	79.248	14.509	15	5	5
TGME49_249710-t26_1-p1	Parkinson disease 7 domain containing 1 family protein	2.7	120	12.099	2	2	2
TGME49_249730-t26_1-p1	hypothetical protein	13.7	100.87	45.333	24	8	8
TGME49_249760-t26_1-p1	vitamin k epoxide reductase family protein	7.7	18.137	3.2448	3	1	1
TGME49_249780-t26_1-p1	hypothetical protein	30.5	35.574	64.974	33	6	6
TGME49_249800-t26_1-p1	hypothetical protein	2.3	413.08	27.779	13	7	7
TGME49_249820-t26_1-p1	ATP-binding cassette sub-family B member 5	0.2	642.86	1.3524	1	1	1
TGME49_249850-t26_1-p1	GAP40 protein	11.4	43.081	22.248	16	4	4
TGME49_249860-t26_1-p1	hypothetical protein	20.4	90.241	102.44	35	12	12
TGME49_249870-t26_1-p1	hypothetical protein	29.1	40.829	24.189	26	9	9
TGME49_249890-t26_1-p1	hypothetical protein	7	339.26	221.5	141	25	25
TGME49_249950-t26_1-p1	Mak16 protein	1.9	89.792	6.6238	3	1	1
TGME49_249970-t26_1-p1	hypothetical protein	39.3	24.712	43.278	29	8	8
TGME49_249990-t26_1-p1	hypothetical protein	25.7	92.585	103.06	51	17	17
TGME49_250010-t26_1-p1	Sad1 / UNC family C-terminal protein	1	88.02	1.8688	2	1	1
TGME49_250060-t26_1-p1	DNA-directed RNA polymerase I RPA12	6	37.762	11.667	4	1	1
TGME49_250330-t26_1-p1	hypothetical protein	9.9	46.841	13.559	10	3	3
TGME49_250340-t26_1-p1	centrin 2	17.7	47.888	29.705	19	7	7
TGME49_250700-t26_1-p1	hypothetical protein	23.6	160.6	187.04	75	23	23
TGME49_250710-t26_1-p1	microneme protein MIC10	5.1	23.113	6.7434	6	1	1
TGME49_250740-t26_1-p1	Yip1 domain-containing protein	13.1	25.361	9.7022	5	2	2
TGME49_250750-t26_1-p1	tRNA (uracil-5-)-methyltransferase	23.8	121.27	59.363	43	20	20
TGME49_250760-t26_1-p1	pentatricopeptide repeat domain-containing protein	8.9	297.3	144.39	142	25	25
TGME49_250800-t26_1-p1	AP2 domain transcription factor AP2XII-8	3	165.44	6.8169	3	2	2
TGME49_250810-t26_1-p1	ribosomal protein RPL35	7.9	20.069	2.3421	9	2	2
TGME49_250820-t26_1-p1	hypothetical protein	31.8	120.89	215.79	105	27	27
TGME49_250830-t26_1-p1	SAC3/GANP family protein	35.6	41.072	81.133	35	9	9
TGME49_250870-t26_1-p1	DHHC zinc finger domain-containing protein	17.2	110.5	81.436	64	14	14
TGME49_250900-t26_1-p1	hypothetical protein	11.5	29.137	15.837	5	2	2
TGME49_251460-t26_1-p1	hypothetical protein	6.5	160.71	6.1597	7	5	5
TGME49_251480-t26_1-p1	DEAD/DEAH box helicase domain-containing protein	6.8	501.86	163.19	95	27	27
TGME49_251520-t26_1-p1	hypothetical protein	3	26.077	1.9319	3	1	1
TGME49_251540-t26_1-p1	dense granule protein GRA9	37.1	35.338	62.899	41	9	9
TGME49_251550-t26_1-p1	acyl-coa-binding protein	21.1	10.807	2.522	2	1	1
TGME49_251590-t26_1-p1	hypothetical protein	1.6	160.03	4.7296	4	2	2
TGME49_251610-t26_1-p1	hypothetical protein	6.9	235.56	59.023	36	11	11
TGME49_251630-t26_1-p1	slc30a2 protein	12.8	99.615	68.546	28	9	9
TGME49_251665-t26_1-p1	hypothetical protein	7.6	284.57	110.35	103	22	22
TGME49_251730-t26_1-p1	hypothetical protein	9.2	160.36	64.196	18	8	8
TGME49_251750-t26_1-p1	MORN repeat-containing protein	11.9	79.276	49.256	24	6	6
TGME49_251770-t26_1-p1	hypothetical protein	4.6	137.94	27.001	15	5	5
TGME49_251780-t26_1-p1	heat shock protein	37	78.25	212.31	145	22	22
TGME49_251800-t26_1-p1	hypothetical protein	9.4	75.196	66.76	51	7	7
TGME49_251840-t26_1-p1	hypothetical protein	17.6	51.123	27.162	23	8	8
TGME49_251850-t26_1-p1	serine/threonine protein phosphatase	25	117.36	113.07	59	20	20
TGME49_251870-t26_1-p1	histone H2Bb	39.1	12.575	15.691	28	5	5
TGME49_251880-t26_1-p1	tRNA synthetases class I family protein	21.9	60.169	53.787	30	11	11
TGME49_251885-t26_1-p1	hypothetical protein	10.7	24.064	4.6784	4	2	2
TGME49_251890-t26_1-p1	hypothetical protein	1.3	180.8	13.055	4	2	2
TGME49_251930-t26_1-p1	enoyl-acyl carrier reductase ENR	51.8	43.658	159.09	56	14	14
TGME49_252210-t26_1-p1	pentatricopeptide repeat domain-containing protein	5.8	201.2	32.282	11	7	7
TGME49_252220-t26_1-p1	tetratricopeptide repeat domain containing protein	35	63.342	99.158	44	14	14
TGME49_252270-t26_1-p1	L1P family of ribosomal protein	6.6	65.499	11.78	6	3	3
TGME49_252280-t26_1-p1	hypothetical protein	6.3	277.28	120.38	60	14	14
TGME49_252340-t26_1-p1	hypothetical protein	10.9	138.87	26.183	22	10	10
TGME49_252360-t26_1-p1	rhoptry kinase family protein ROP24 (incomplete catalytic triad)	14.6	60.795	44.735	24	7	7
TGME49_252380-t26_1-p1	hypothetical protein	10.5	135.81	69.222	24	10	10
TGME49_252390-t26_1-p1	hypothetical protein	25.2	11.332	11.742	16	2	2
TGME49_252400-t26_1-p1	HIT zinc finger protein	1.7	85.195	1.7619	3	1	1
TGME49_252420-t26_1-p1	histone arginine methyltransferase PRMT3	13.1	87.683	24.896	20	9	9
TGME49_252430-t26_1-p1	hypothetical protein	23.7	83.841	66.162	60	16	16
TGME49_252440-t26_1-p1	peptidase c13 family protein	23.8	66.483	75.051	27	9	9
TGME49_252480-t26_1-p1	hypothetical protein	10.6	77.237	12.393	16	8	8
TGME49_252500-t26_1-p1	polo kinase	15.1	76.893	16.084	26	10	10
TGME49_252510-t26_1-p1	hypothetical protein	18.5	178.29	180.19	61	21	21
TGME49_252630-t26_1-p1	hypothetical protein	51.5	15.081	82.223	28	5	5
TGME49_252880-t26_1-p1	hypothetical protein	0.9	339.07	2.6583	3	1	1
TGME49_253000-t26_1-p1	ELMO/CED-12 family protein	10.2	57.006	25.717	7	3	3
TGME49_253020-t26_1-p1	hypothetical protein	3.5	257.31	22.871	14	5	5
TGME49_253040-t26_1-p1	actin-related protein ARP4A	22.8	77.029	71.913	31	12	12
TGME49_253050-t26_1-p1	hypothetical protein	4.5	228	34.256	13	7	7
TGME49_253080-t26_1-p1	hypothetical protein	15.1	28.747	22.171	9	3	3
TGME49_253090-t26_1-p1	DEAD/DEAH box helicase domain-containing protein	9.3	122.31	30.549	9	5	5
TGME49_253140-t26_1-p1	hypothetical protein	0.8	164.33	4.746	1	1	1
TGME49_253150-t26_1-p1	hypothetical protein	0.6	146.68	-2	1	1	1
TGME49_253160-t26_1-p1	hypothetical protein	2	307.34	17.865	7	5	5
TGME49_253290-t26_1-p1	valyl-tRNA synthetase	32	125.05	254.37	126	27	27
TGME49_253370-t26_1-p1	hypothetical protein	25.2	216.51	208.04	84	31	31
TGME49_253380-t26_1-p1	AP2 domain transcription factor AP2III-2	2.5	165.27	15.294	5	3	3
TGME49_253420-t26_1-p1	PQ loop repeat-containing protein	15.6	345.05	323.31	222	38	38
TGME49_253470-t26_1-p1	alveolin domain containing intermediate filament IMC13	4.1	105.9	16.433	21	4	4
TGME49_253490-t26_1-p1	hypothetical protein	1.2	205.56	14.65	3	1	1
TGME49_253520-t26_1-p1	U3 small nucleolar RNA-associated protein 6 protein	7.8	140.5	45.837	19	8	8
TGME49_253530-t26_1-p1	hypothetical protein	8	15.243	2.493	2	1	1
TGME49_253570-t26_1-p1	hypothetical protein	2	197.81	9.2004	8	3	3
TGME49_253650-t26_1-p1	DnaJ C terminal region domain-containing protein	7.6	76.278	24.059	12	4	4
TGME49_253690-t26_1-p1	hypothetical protein	12.2	174.55	84.035	34	14	14
TGME49_253730-t26_1-p1	importin-beta N-terminal domain-containing protein	22.6	115.14	98.607	62	19	19
TGME49_253750-t26_1-p1	PLU-1 family protein	13	856.69	323.31	200	77	77
TGME49_253790-t26_1-p1	zinc finger (CCCH type) motif-containing protein	1.7	241.49	8.6204	7	4	4
TGME49_253810-t26_1-p1	hypothetical protein	2.1	139.15	6.3361	5	3	3
TGME49_253820-t26_1-p1	hypothetical protein	64.6	25.221	89.224	51	11	11
TGME49_253880-t26_1-p1	GNS1/SUR4 family protein	11.8	78.199	68.048	16	7	7
TGME49_253890-t26_1-p1	peptidase M16 inactive domain-containing protein	0.7	176.34	1.6436	1	1	1
TGME49_253900-t26_1-p1	parasite porphobilinogen synthase PBGS	36.2	71.373	99.503	58	16	16
TGME49_253910-t26_1-p1	hypothetical protein	4.6	92.659	15.267	7	4	4
TGME49_253930-t26_1-p1	GCC2 and GCC3 domain-containing protein	1.6	636.44	15.185	20	10	10
TGME49_254000-t26_1-p1	hypothetical protein	3.6	51.168	6.84	4	2	2
TGME49_254030-t26_1-p1	zinc finger CDGSH-type domain-containing protein	30.5	13.162	6.8379	11	2	2
TGME49_254050-t26_1-p1	optic atrophy 3 protein (opa3) protein	8.8	38.137	38.537	6	2	2
TGME49_254060-t26_1-p1	SAG-related sequence SRS14A	4.3	40.805	9.1208	1	1	1
TGME49_254070-t26_1-p1	hypothetical protein	10.3	101.64	35.393	6	5	5
TGME49_254110-t26_1-p1	tryptophanyl-tRNA synthetase (TrpRS1)	2.3	127.44	13.874	14	2	2
TGME49_254140-t26_1-p1	DNA-directed RNA polymerase II RPABC4	24.6	7.4746	1.6419	1	2	2
TGME49_254160-t26_1-p1	hypothetical protein	0.2	374.31	1.8249	3	1	1
TGME49_254210-t26_1-p1	RNA recognition motif-containing protein	12.1	114.33	35.904	13	7	7
TGME49_254220-t26_1-p1	hypothetical protein	8.8	84.22	37.93	17	6	6
TGME49_254280-t26_1-p1	DNA-directed RNA polymerase III RPC9	16.1	49.451	11.256	12	4	4
TGME49_254300-t26_1-p1	hypothetical protein	10.1	196.44	82.565	30	11	11
TGME49_254370-t26_1-p1	guanylyl cyclase	3	517.71	29.376	21	13	13
TGME49_254390-t26_1-p1	CRAL/TRIO domain-containing protein	6.4	467.69	130.46	63	22	22
TGME49_254440-t26_1-p1	ribosomal protein RPL12	8.3	81.004	71.123	34	5	5
TGME49_254470-t26_1-p1	hypothetical protein	11.2	190.27	125.99	49	15	15
TGME49_254490-t26_1-p1	Sel1 repeat-containing protein	7.6	161.77	39.754	22	9	9
TGME49_254500-t26_1-p1	hypothetical protein	10.2	60.687	25.816	16	5	5
TGME49_254510-t26_1-p1	ankyrin repeat-containing protein	15.1	65.955	58.38	12	4	4
TGME49_254520-t26_1-p1	mediator complex subunit MED11	24.2	16.381	10.639	7	3	3
TGME49_254530-t26_1-p1	hypothetical protein	1.1	196.26	2.4152	6	2	2
TGME49_254540-t26_1-p1	CDP-alcohol phosphatidyltransferase superfamily protein	3.7	110.74	9.7751	2	2	2
TGME49_254555-t26_1-p1	histone lysine acetyltransferase GCN5-A	1.3	128.29	5.7807	1	1	1
TGME49_254570-t26_1-p1	hypothetical protein	24.1	221.18	323.31	121	38	38
TGME49_254580-t26_1-p1	UDP-galactose transporter family protein	6.8	45.522	52.976	7	2	2
TGME49_254600-t26_1-p1	ubiquitin family protein	19.5	8.7612	5.7715	6	1	1
TGME49_254610-t26_1-p1	Tim10/DDP family zinc finger superfamily protein	30.8	10.218	23.57	7	2	2
TGME49_254650-t26_1-p1	zinc finger protein	27.5	44.657	35.403	20	7	7
TGME49_254660-t26_1-p1	ankyrin repeat-containing protein	7.2	31.831	14.637	3	1	1
TGME49_254690-t26_1-p1	phospholipase/carboxylesterase	26.8	54.235	77.984	38	10	10
TGME49_254710-t26_1-p1	serine esterase (DUF676) protein	1.9	168.07	6.3053	3	2	2
TGME49_254720-t26_1-p1	dense granule protein GRA8	13.4	28.628	9.5537	17	4	4
TGME49_254730-t26_1-p1	POPLD (NUC188) domain-containing protein	1.9	192.19	19.598	2	2	2
TGME49_254770-t26_1-p1	Ser/Thr phosphatase family protein	32.9	46.466	40.607	29	9	9
TGME49_254870-t26_1-p1	hypothetical protein	19.9	47.001	48.913	20	7	7
TGME49_254880-t26_1-p1	Alpha-galactosidase	31.7	81.794	83.043	62	20	20
TGME49_254890-t26_1-p1	hypothetical protein	5.8	77.555	27.845	18	5	5
TGME49_254930-t26_1-p1	hypothetical protein	6.2	130.49	19.636	10	4	4
TGME49_254940-t26_1-p1	MIF4G domain-containing protein	18.9	391.81	265.28	143	49	49
TGME49_255160-t26_1-p1	hypothetical protein	10.3	116.52	42.765	20	6	6
TGME49_255180-t26_1-p1	ubiquitin carboxyl-terminal hydrolase	2.9	454.31	12.389	7	6	6
TGME49_255190-t26_1-p1	myosin C	35.6	132.66	193.02	122	34	34
TGME49_255220-t26_1-p1	AP2 domain transcription factor AP2VIIb-3	1.4	237.85	7.1513	3	2	2
TGME49_255240-t26_1-p1	hypothetical protein	1.9	270.26	12.986	5	3	3
TGME49_255245-t26_1-p1	hypothetical protein	10	150.25	43.19	28	12	12
TGME49_255260-t26_1-p1	apical membrane antigen AMA1	26	63.02	85.891	80	12	12
TGME49_255300-t26_1-p1	hypothetical protein	5.9	265.04	55.816	13	10	10
TGME49_255310-t26_1-p1	zinc finger (CCCH type) motif-containing protein	3.4	91.509	5.3312	4	2	2
TGME49_255320-t26_1-p1	mRNA turnover 4 (MRT4) family protein	36	25.866	23.507	20	7	7
TGME49_255340-t26_1-p1	tetratricopeptide repeat-containing protein	20.9	276.39	173.76	87	38	38
TGME49_255410-t26_1-p1	hypothetical protein	5.5	17.53	1.5392	3	1	1
TGME49_255420-t26_1-p1	hypothetical protein	51.4	30.213	52.544	42	9	9
TGME49_255440-t26_1-p1	hypothetical protein	4.9	63.109	4.7317	3	2	2
TGME49_255510-t26_1-p1	ankyrin repeat-containing protein	3	123.05	5.2042	5	3	3
TGME49_255650-t26_1-p1	DHHC zinc finger domain-containing protein	2.5	53.072	2.9487	3	1	1
TGME49_255660-t26_1-p1	EF hand domain-containing protein	29.5	16.143	47.962	15	3	3
TGME49_255670-t26_1-p1	methyltransferase domain-containing protein	8.9	29.138	4.9826	4	2	2
TGME49_255680-t26_1-p1	YbaK/proline-tRNA ligase associated domain-containing protein	3.6	114.28	19.031	10	4	4
TGME49_255860-t26_1-p1	hypothetical protein	0.8	243	3.3327	2	2	2
TGME49_255880-t26_1-p1	hypothetical protein	20.1	85.748	39.431	15	7	7
TGME49_255890-t26_1-p1	pyridine nucleotide-disulfide oxidoreductase domain-containing protein	22	85.897	91.106	49	14	14
TGME49_255895-t26_1-p1	hypothetical protein	2.2	223.27	14.754	14	5	5
TGME49_255980-t26_1-p1	hypothetical protein	16	75.197	56.266	21	8	8
TGME49_256000-t26_1-p1	endoplasmic reticulum retention receptor	16.6	26.148	17.51	15	3	3
TGME49_256030-t26_1-p1	hypothetical protein	10.5	29.222	11.438	3	2	2
TGME49_256050-t26_1-p1	signal recognition particle 14kd protein	27.3	18.964	27.93	12	4	4
TGME49_256060-t26_1-p1	nucleosome assembly protein (nap) protein	7.1	89.464	18.079	10	4	4
TGME49_256090-t26_1-p1	glycerophosphodiester phosphodiesterase family protein	32.4	41.612	47.748	23	8	8
TGME49_256760-t26_1-p1	pyruvate kinase PyK1	41.8	129.06	323.31	292	40	40
TGME49_256820-t26_1-p1	zinc finger (CCCH type) motif-containing protein	12.6	97.527	44.497	17	7	7
TGME49_256840-t26_1-p1	hypothetical protein	24	82.787	64.21	40	13	13
TGME49_256965-t26_1-p1	hypothetical protein	31.2	108.05	270.5	120	24	24
TGME49_256980-t26_1-p1	glycerol-3-phosphate-acyltransferase	16.7	110.28	75.706	50	14	14
TGME49_256990-t26_1-p1	glycyl-tRNA synthetase	30.9	86.373	187.93	95	22	22
TGME49_257030-t26_1-p1	hypothetical protein	9.2	99.452	38.253	18	7	7
TGME49_257060-t26_1-p1	translation initiation factor sui1 protein	3.5	30.292	2.3272	3	1	1
TGME49_257070-t26_1-p1	hypothetical protein	13.4	49.892	10.931	7	3	3
TGME49_257080-t26_1-p1	3'5'-cyclic nucleotide phosphodiesterase domain-containing protein	3.7	180.34	5.5952	2	4	4
TGME49_257090-t26_1-p1	NAC domain-containing protein	23.4	38.782	87.922	47	5	5
TGME49_257100-t26_1-p1	hypothetical protein	12.1	62.905	11.684	8	5	5
TGME49_257110-t26_1-p1	hypothetical protein	5.3	67.577	5.5695	2	2	2
TGME49_257150-t26_1-p1	NOT2 / NOT3 / NOT5 family protein	11.2	53.119	23.576	18	5	5
TGME49_257160-t26_1-p1	hypothetical protein	10.5	16.481	5.4732	3	1	1
TGME49_257170-t26_1-p1	hypothetical protein	1.4	98.713	2.042	1	1	1
TGME49_257300-t26_1-p1	hypothetical protein	1.7	121.86	1.4135	1	1	1
TGME49_257310-t26_1-p1	hypothetical protein	8.7	39.283	9.298	7	2	2
TGME49_257340-t26_1-p1	Ras family protein	22.7	138.35	117.89	71	19	19
TGME49_257380-t26_1-p1	hypothetical protein	22.5	23.918	20.257	18	4	4
TGME49_257430-t26_1-p1	hypothetical protein	5	238.57	25.754	15	9	9
TGME49_257440-t26_1-p1	SCO1/SenC protein	14.2	58.603	26.928	19	5	5
TGME49_257480-t26_1-p1	NADP-dependent succinate-semialdehyde dehydrogenase	21	75.884	69.906	32	10	10
TGME49_257490-t26_1-p1	prefoldin subunit superfamily protein	15.4	33.032	27.574	14	4	4
TGME49_257510-t26_1-p1	CDP-alcohol phosphatidyltransferase superfamily protein	5.8	52.021	8.4499	2	2	2
TGME49_257520-t26_1-p1	synaptobrevin protein	6.4	107.56	33.497	22	5	5
TGME49_257550-t26_1-p1	hypothetical protein	8.3	265.39	75.423	36	14	14
TGME49_257580-t26_1-p1	hypothetical protein	3.3	66.293	2.2429	2	2	2
TGME49_257640-t26_1-p1	hypothetical protein	8.4	90.778	12.4	4	4	4
TGME49_257680-t26_1-p1	myosin light chain MLC1	46	24.124	47.294	57	7	7
TGME49_257710-t26_1-p1	actin-like protein ALP 5	2.4	412.63	7.6618	4	6	5
TGME49_257740-t26_1-p1	UMP-CMP kinase	19.5	50.995	47.338	35	7	7
TGME49_257750-t26_1-p1	homocysteine s-methyltransferase domain-containing protein	41.5	46.593	110.26	39	10	10
TGME49_257960-t26_1-p1	GDP-D-mannose pyrophosphorylase	35.8	47.703	69.02	46	10	10
TGME49_257980-t26_1-p1	ribosome recycling factor protein	27.7	177.17	323.31	153	41	39
TGME49_258000-t26_1-p1	hypothetical protein	0.8	317.34	7.5614	5	2	2
TGME49_258030-t26_1-p1	DNA polymerase	12	139.49	28.867	29	12	12
TGME49_258050-t26_1-p1	actin like protein ALP2a	29	104.87	131.9	63	23	23
TGME49_258070-t26_1-p1	hypothetical protein	26.5	75.741	87.711	57	13	13
TGME49_258080-t26_1-p1	hypothetical protein	8	185.35	23.58	14	9	9
TGME49_258090-t26_1-p1	hypothetical protein	11.4	106.08	22.547	15	8	8
TGME49_258100-t26_1-p1	TPR repeat region protein	6.5	23.431	3.1055	3	1	1
TGME49_258110-t26_1-p1	N-acetylglucosaminylphosphatidylinositol deacetylase	6	43.535	11.323	3	1	1
TGME49_258130-t26_1-p1	Rab1 protein	44	23.872	51.16	32	9	9
TGME49_258140-t26_1-p1	hypothetical protein	19.4	70.014	82.576	42	8	8
TGME49_258160-t26_1-p1	carbohydrate kinase	9.6	54.723	9.8393	5	3	3
TGME49_258170-t26_1-p1	hypothetical protein	27.9	43.915	74.275	30	7	7
TGME49_258180-t26_1-p1	hypothetical protein	6.1	63.832	8.9226	4	3	3
TGME49_258210-t26_1-p1	DNA-directed RNA polymerase II RPB2	31.5	140.95	159.92	94	31	31
TGME49_258230-t26_1-p1	rhoptry kinase family protein ROP20	3.4	61.206	2.9992	4	2	2
TGME49_258240-t26_1-p1	chromodomain helicase DNA binding protein CHD1/SWI2/SNF2	8.7	271.39	120.4	40	14	14
TGME49_258360-t26_1-p1	hypothetical protein	19.5	59.122	45.74	34	9	9
TGME49_258380-t26_1-p1	elongation factor p (ef-p) kow family domain-containing protein	21.5	120	140.2	73	19	19
TGME49_258410-t26_1-p1	photosensitized INA-labeled protein PHIL1	41.2	18.844	53.203	29	5	5
TGME49_258458-t26_1-p1	hypothetical protein	11.2	28.875	6.1396	4	2	2
TGME49_258462-t26_1-p1	hypothetical protein	7.1	36.468	5.5523	5	2	2
TGME49_258470-t26_1-p1	hypothetical protein	41.5	31.707	53.56	39	8	8
TGME49_258490-t26_1-p1	hypothetical protein	4.5	135.3	4.133	3	2	2
TGME49_258500-t26_1-p1	hypothetical protein	8	41.128	8.765	3	2	2
TGME49_258540-t26_1-p1	phosphoglycerate mutase family protein	6.1	285.46	64.396	25	12	12
TGME49_258580-t26_1-p1	rhoptry protein ROP17	17.9	69.087	72.087	65	8	8
TGME49_258630-t26_1-p1	hypothetical protein	2.4	58.366	5.9963	2	1	1
TGME49_258640-t26_1-p1	adenylate kinase superfamily protein	4.1	184.83	12.518	6	5	5
TGME49_258660-t26_1-p1	rhoptry protein ROP6	7.3	51.403	26.65	13	4	4
TGME49_258680-t26_1-p1	TATA-box binding protein TBP2	3.3	57.933	1.925	0	1	1
TGME49_258710-t26_1-p1	T-complex protein 10 C-terminus protein	0.4	221.76	3.0109	4	1	1
TGME49_258730-t26_1-p1	hypothetical protein	22.7	104.39	113.7	64	19	19
TGME49_258760-t26_1-p1	hypothetical protein	13.8	174.24	108.32	50	16	16
TGME49_258780-t26_1-p1	OTU family cysteine protease	5.2	118.89	21.789	15	4	4
TGME49_258800-t26_1-p1	rhoptry kinase family protein ROP31	7.3	59.163	5.9228	5	3	3
TGME49_258820-t26_1-p1	hypothetical protein	6.2	14.86	2.4343	3	1	1
TGME49_258826-t26_1-p1	hypothetical protein	12.8	111.84	66.583	30	9	9
TGME49_258832-t26_1-p1	Vps52 / Sac2 family protein	13.9	86.819	30.833	17	9	9
TGME49_258850-t26_1-p1	hypothetical protein	6.5	32.75	3.6594	2	2	2
TGME49_258860-t26_1-p1	hypothetical protein	8.5	104.71	9.4435	4	5	5
TGME49_258870-t26_1-p1	hypothetical protein	11.2	158.07	82.515	39	12	12
TGME49_258930-t26_1-p1	peptidylprolyl isomerase	35.3	13.003	40.205	16	3	3
TGME49_258940-t26_1-p1	acylphosphatase family protein	44.2	12.504	24.716	8	3	3
TGME49_258950-t26_1-p1	lectin family protein	28.6	70.29	144.03	84	17	17
TGME49_258970-t26_1-p1	hypothetical protein	15.4	327.07	225.24	97	34	34
TGME49_258980-t26_1-p1	hypothetical protein	16.9	37.806	21.796	17	4	4
TGME49_258990-t26_1-p1	bromodomain-containing protein	3.1	194.12	13.308	2	3	3
TGME49_259000-t26_1-p1	hypothetical protein	21.8	92.327	136.25	49	14	14
TGME49_259040-t26_1-p1	hypothetical protein	11.5	28.695	9.7789	9	2	2
TGME49_259090-t26_1-p1	ubiquitin-conjugating enzyme subfamily protein	8	50.845	13.259	10	3	3
TGME49_259200-t26_1-p1	Na+/H+ exchanger NHE1	7.7	248.19	59.807	25	11	11
TGME49_259220-t26_1-p1	DEAD/DEAH box helicase domain-containing protein	1.4	243.2	2.4883	2	2	2
TGME49_259240-t26_1-p1	ribosomal protein RPS21	3.2	124.67	36.421	20	3	3
TGME49_259260-t26_1-p1	membrane protein FtsH1	19.1	136.92	97.873	40	16	16
TGME49_259550-t26_1-p1	dihydropteroate synthase	32	82.684	80.315	72	19	19
TGME49_259560-t26_1-p1	endonuclease/exonuclease/phosphatase family protein	1.5	207.31	12.026	6	2	2
TGME49_259610-t26_1-p1	hypothetical protein	6.2	35.672	5.6717	1	1	1
TGME49_259630-t26_1-p1	hypothetical protein	11.9	18.313	10.404	8	1	1
TGME49_259640-t26_1-p1	nucleoporin autopeptidase	12.6	302.38	119.39	67	27	27
TGME49_259650-t26_1-p1	hypothetical protein	6.8	45.198	3.5789	3	2	2
TGME49_259660-t26_1-p1	orotate phosphoribosyltransferase	32.5	31.593	39.139	36	8	8
TGME49_259690-t26_1-p1	orotidine-5-phosphate decarboxylase/orotate phosphoribosyltransferase	48.8	34.39	63.373	28	9	9
TGME49_259710-t26_1-p1	protein kinase	29.5	28.945	22.893	32	8	8
TGME49_259720-t26_1-p1	hypothetical protein	13.4	105.89	39.7	17	9	9
TGME49_259830-t26_1-p1	diacylglycerol kinase catalytic domain-containing protein	8.6	69.588	14.445	7	5	5
TGME49_259850-t26_1-p1	hypothetical protein	1.4	74.793	3.6911	1	1	1
TGME49_259860-t26_1-p1	hypothetical protein	0.6	230.29	3.1695	1	1	1
TGME49_259870-t26_1-p1	hypothetical protein	0.8	230.6	1.4061	1	2	2
TGME49_259880-t26_1-p1	hypothetical protein	15.5	88.024	59.876	40	11	11
TGME49_259940-t26_1-p1	hypothetical protein	9.8	188.56	45.86	28	13	13
TGME49_259980-t26_1-p1	DnaJ domain-containing protein	9.2	53.549	19.921	10	4	4
TGME49_259990-t26_1-p1	SAC3/GANP family protein	13.9	105.19	38.621	25	11	11
TGME49_260000-t26_1-p1	hypothetical protein	4.3	329.66	42.234	25	10	10
TGME49_260020-t26_1-p1	hypothetical protein	11.3	19.452	15.321	5	1	1
TGME49_260140-t26_1-p1	phosphomannose isomerase type I protein	17.5	82.222	35.924	19	7	7
TGME49_260160-t26_1-p1	hypothetical protein	10.7	218.07	94.964	49	17	17
TGME49_260180-t26_1-p1	hypothetical protein	41.4	17.94	35.118	27	6	6
TGME49_260190-t26_1-p1	microneme protein MIC13	29.3	51.459	43.106	18	7	7
TGME49_260200-t26_1-p1	helicase associated domain (ha2) protein	5.7	141.77	21.717	7	5	5
TGME49_260240-t26_1-p1	ccr4-associated factor family protein	9.8	154.35	114.64	29	9	9
TGME49_260260-t26_1-p1	ribosomal protein RPP1	38	18.802	67.548	24	4	4
TGME49_260310-t26_1-p1	ATP-binding cassette transporter ABC.B1	11.5	144.53	46.704	22	12	12
TGME49_260320-t26_1-p1	Noc2p family protein	11.6	115.32	58.906	32	10	10
TGME49_260370-t26_1-p1	AtPH1 family protein	33.1	15.175	22.77	16	4	4
TGME49_260380-t26_1-p1	hypothetical protein	3.9	119.37	9.5573	7	4	4
TGME49_260390-t26_1-p1	hypothetical protein	1	185.74	2.4432	6	2	2
TGME49_260440-t26_1-p1	nuclear factor NF3	36.3	33.97	106.27	58	11	11
TGME49_260450-t26_1-p1	DEAD/DEAH box helicase domain-containing protein	2.3	440.1	17.312	16	6	6
TGME49_260490-t26_1-p1	hypothetical protein	2.9	234.21	39.409	29	5	5
TGME49_260510-t26_1-p1	ubiquitin thioesterase otubain-like family protein	1.6	55.389	2.6807	4	1	1
TGME49_260520-t26_1-p1	hypothetical protein	13.9	77.094	46.574	22	8	8
TGME49_260540-t26_1-p1	alveolin domain containing intermediate filament IMC14	14.5	188.32	109.48	45	15	15
TGME49_260600-t26_1-p1	Pumilio-family RNA binding repeat-containing protein	20.5	172.52	192.17	72	24	24
TGME49_260610-t26_1-p1	methyltransferase	8.1	41.528	10.072	5	2	2
TGME49_260630-t26_1-p1	DnaJ family Sec63 protein	22.5	76.802	67.337	48	14	14
TGME49_260640-t26_1-p1	autophagy protein apg9 protein	1.6	578.28	40.045	15	7	7
TGME49_260790-t26_1-p1	RAP domain-containing protein	2.9	51.836	3.2448	3	1	1
TGME49_260810-t26_1-p1	hypothetical protein	28.9	30.31	34.435	10	5	5
TGME49_260820-t26_1-p1	IMC sub-compartment protein ISP1	46	19.413	80.197	38	5	5
TGME49_260870-t26_1-p1	zinc finger cdgsh type protein	23.5	21.367	22.153	14	3	3
TGME49_260990-t26_1-p1	hypothetical protein	8.3	19.862	5.0806	3	1	1
TGME49_261000-t26_1-p1	MutS domain V domain-containing protein	23.5	170.65	177.88	109	32	32
TGME49_261030-t26_1-p1	pyridine nucleotide-disulfide oxidoreductase domain-containing protein	10.2	93.709	23.431	17	8	8
TGME49_261050-t26_1-p1	RNB family domain-containing protein	22.2	129.29	111.23	49	19	19
TGME49_261060-t26_1-p1	diphthamide biosynthesis protein 2-related domain-containing protein	5.5	60.932	13.072	4	2	2
TGME49_261070-t26_1-p1	apicoplast triosephosphate translocator APT1	9.4	37.903	4.8036	6	2	2
TGME49_261080-t26_1-p1	kringle domain-containing protein	18.2	345.98	205.65	85	34	34
TGME49_261200-t26_1-p1	TBC domain-containing protein	12.1	175.68	109.95	64	17	17
TGME49_261220-t26_1-p1	transcription elongation factor SPT4	35.6	15.97	13.247	7	3	3
TGME49_261230-t26_1-p1	ankyrin repeat-containing protein	2	146.76	6.4377	3	2	2
TGME49_261240-t26_1-p1	histone H3	16.9	15.402	5.3882	15	3	3
TGME49_261250-t26_1-p1	histone H2A1	3.9	19.546	2.2351	3	1	1
TGME49_261260-t26_1-p1	histone lysine demethylase JMJD6a	8.9	71.271	16.941	8	4	4
TGME49_261410-t26_1-p1	protein-tyrosine-phosphatase	8	47.707	12.116	6	3	3
TGME49_261430-t26_1-p1	hypothetical protein	8.7	117.41	27.036	16	7	7
TGME49_261440-t26_1-p1	ARM repeats containing protein	24.5	30.509	22.655	18	6	6
TGME49_261450-t26_1-p1	hypothetical protein	10.7	119.31	83.334	34	9	9
TGME49_261460-t26_1-p1	transcriptional elongation factor FACT80	18.6	94.51	67.755	50	17	17
TGME49_261480-t26_1-p1	phosphatidyl serine synthase	10.7	91.534	34.406	21	7	7
TGME49_261490-t26_1-p1	hypothetical protein	0.8	258.41	3.9511	1	1	1
TGME49_261500-t26_1-p1	hydrolase	19.2	53.136	19.105	20	6	6
TGME49_261510-t26_1-p1	hypothetical protein	3	168.39	12.283	11	5	5
TGME49_261540-t26_1-p1	DNA-directed RNA polymerase I RPAC2	25.6	13.816	24.719	11	2	2
TGME49_261570-t26_1-p1	ribosomal protein RPL7A	31.2	31.031	37.216	53	9	9
TGME49_261600-t26_1-p1	creatinase domain-containing protein	33	96.142	130.02	60	20	20
TGME49_261660-t26_1-p1	hypothetical protein	0.4	241.43	1.329	6	1	1
TGME49_261690-t26_1-p1	hypothetical protein	11.1	26.841	7.7627	4	2	2
TGME49_261710-t26_1-p1	ankyrin repeat-containing protein	4.8	94.543	13.059	16	5	5
TGME49_261750-t26_1-p1	rhoptry neck protein RON10	28.7	91.369	80.76	45	13	13
TGME49_261760-t26_1-p1	CDP-alcohol phosphatidyltransferase superfamily protein	2.4	49.301	2.7586	3	1	1
TGME49_261780-t26_1-p1	microneme protein MIC7	18.8	36.34	30.042	12	4	4
TGME49_261790-t26_1-p1	hypothetical protein	1.7	562.01	14.955	9	7	7
TGME49_261950-t26_1-p1	ATP synthase beta subunit ATP-B	67.1	59.916	323.31	191	25	25
TGME49_261960-t26_1-p1	hypothetical protein	12.4	129.37	32.873	14	8	8
TGME49_261980-t26_1-p1	gorasp2-prov protein	1.5	220.84	15.832	3	2	2
TGME49_262000-t26_1-p1	AP2 domain transcription factor AP2VIIb-2	4.3	88.78	14.547	5	2	2
TGME49_262010-t26_1-p1	calmodulin CAM2	31.7	15.407	16.761	6	2	2
TGME49_262040-t26_1-p1	SAC3/GANP family protein	50.9	29.693	84.295	50	11	11
TGME49_262050-t26_1-p1	rhoptry kinase family protein ROP39	14.6	65.132	23.08	27	7	7
TGME49_262060-t26_1-p1	hypothetical protein	10.3	171.48	48.366	39	14	14
TGME49_262100-t26_1-p1	tetratricopeptide repeat-containing protein	12.5	52.521	18.033	17	5	5
TGME49_262130-t26_1-p1	hypothetical protein	2.7	162.88	15.941	8	4	4
TGME49_262150-t26_1-p1	kelch repeat and K+ channel tetramerisation domain containing protein	13.9	89.047	41.029	18	9	9
TGME49_262170-t26_1-p1	hypothetical protein	16.7	119.47	153.86	100	17	17
TGME49_262390-t26_1-p1	TLD protein	11	148.19	55.351	26	11	11
TGME49_262400-t26_1-p1	lipase	3.8	387.92	43.844	32	12	12
TGME49_262430-t26_1-p1	4-hydroxy-3-methylbut-2-en-1-yl diphosphate synthase	8.7	140.56	71.191	19	8	8
TGME49_262450-t26_1-p1	hypothetical protein	4.7	176.28	40.103	10	5	5
TGME49_262500-t26_1-p1	hypothetical protein	2	206.68	18.435	9	3	3
TGME49_262560-t26_1-p1	hypothetical protein	37.5	28.972	38.73	19	8	8
TGME49_262610-t26_1-p1	hypothetical protein	6.9	68.233	8.2238	2	2	2
TGME49_262620-t26_1-p1	RNA recognition motif-containing protein	23.9	31.76	63.719	64	6	6
TGME49_262640-t26_1-p1	Cg8 family protein	1.4	178.72	15.494	12	2	2
TGME49_262670-t26_1-p1	ribosomal protein RPL18A	39.3	21.33	79.665	70	8	8
TGME49_262680-t26_1-p1	hypothetical protein	1.2	103.12	4.2063	3	1	1
TGME49_262690-t26_1-p1	ribosomal protein RPL27	13.7	16.802	34.577	19	3	3
TGME49_262715-t26_1-p1	hypothetical protein	3.2	56.797	4.6779	6	2	2
TGME49_262730-t26_1-p1	rhoptry protein ROP16	21.6	76.215	61.439	46	11	11
TGME49_262740-t26_1-p1	hypothetical protein	3.5	156.61	20.672	7	3	3
TGME49_262760-t26_1-p1	poly(ADP-ribose) glycohydrolase	9.9	117.42	18.794	14	8	8
TGME49_262810-t26_1-p1	iron donor protein CyaY protein	3.8	30.128	7.3999	3	1	1
TGME49_262850-t26_1-p1	hypothetical protein	0.9	132.69	2.7641	3	1	1
TGME49_262880-t26_1-p1	hypothetical protein	1.8	290.21	5.2327	5	4	4
TGME49_262900-t26_1-p1	hypothetical protein	2.3	297.65	16.387	10	5	5
TGME49_262920-t26_1-p1	trypsin domain-containing protein	24.9	104.52	94.733	75	20	20
TGME49_262930-t26_1-p1	hypothetical protein	12.3	12.66	11.722	1	1	1
TGME49_262935-t26_1-p1	hypothetical protein	5.6	151.08	57.515	17	6	6
TGME49_262950-t26_1-p1	hypothetical protein	2.8	180.58	22.549	11	4	4
TGME49_262980-t26_1-p1	hypothetical protein	32.9	30.923	50.111	10	4	4
TGME49_263000-t26_1-p1	Beige/BEACH domain-containing protein	16.5	206.63	114.48	47	20	20
TGME49_263040-t26_1-p1	ribosomal protein RPS16	24.2	24.055	24.462	32	5	5
TGME49_263050-t26_1-p1	ribosomal protein RPL13	21.7	39.682	26.815	43	9	9
TGME49_263060-t26_1-p1	Proteasome/cyclosome repeat-containing protein	26.3	205.32	323.31	193	40	40
TGME49_263080-t26_1-p1	hypothetical protein	51.1	14.407	35.169	28	5	5
TGME49_263090-t26_1-p1	14-3-3 protein	18	37.173	23.83	45	6	6
TGME49_263110-t26_1-p1	hypothetical protein	2.8	43.894	1.6186	2	1	1
TGME49_263120-t26_1-p1	hypothetical protein	9	186.37	88.233	55	12	12
TGME49_263150-t26_1-p1	tetratricopeptide repeat-containing protein	27.5	45.417	64.009	14	7	7
TGME49_263180-t26_1-p1	myosin D	30.5	168.29	265.61	176	40	40
TGME49_263210-t26_1-p1	ubiquitin interaction motif domain-containing protein	1.4	102.06	3.0939	3	1	1
TGME49_263220-t26_1-p1	rhoptry kinase family protein ROP21	4.9	82.579	10.216	6	2	2
TGME49_263270-t26_1-p1	glycerophosphodiester phosphodiesterase family protein	8.8	95.906	30.905	15	6	6
TGME49_263280-t26_1-p1	hypothetical protein	34.5	24.896	37.822	16	4	4
TGME49_263300-t26_1-p1	eukaryotic porin protein	20	85.002	110.96	99	16	16
TGME49_263320-t26_1-p1	hypothetical protein	24.9	82.602	82.288	69	18	18
TGME49_263330-t26_1-p1	Adaptin ear-binding coat-associated protein 2 (NECAP-2) isoform 2 family protein	18	32.9	19.301	5	2	2
TGME49_263420-t26_1-p1	ubiquitin-specific protease USP4	14.2	129.79	53.939	30	12	12
TGME49_263430-t26_1-p1	3-hydroxyisobutyrate dehydrogenase	16.9	34.159	9.7422	9	4	4
TGME49_263440-t26_1-p1	hypothetical protein	14.7	66.522	14.814	11	5	5
TGME49_263450-t26_1-p1	hypothetical protein	2.5	120.99	14.58	4	2	2
TGME49_263470-t26_1-p1	ubiquitin carboxyl-terminal hydrolase UCHL3	12.1	29.033	17.332	15	3	3
TGME49_263480-t26_1-p1	sodium/hydrogen exchanger 3 protein	7.9	199.95	72.666	43	13	13
TGME49_263510-t26_1-p1	Spc97 / Spc98 family protein	0.7	202.32	2.3076	1	1	1
TGME49_263520-t26_1-p1	microtubule associated protein SPM1	36.4	72.345	165.2	127	21	21
TGME49_263560-t26_1-p1	hypothetical protein	13.1	61.305	18.553	11	5	5
TGME49_263580-t26_1-p1	bromodomain-containing protein	22	76.52	104.27	43	11	11
TGME49_263630-t26_1-p1	hypothetical protein	5.9	15.488	1.8772	3	1	1
TGME49_263642-t26_1-p1	hypothetical protein	10.9	154.96	54.801	28	12	11
TGME49_263660-t26_1-p1	hypothetical protein	3.9	100.74	11.135	5	3	3
TGME49_263690-t26_1-p1	hypothetical protein	0.8	101.2	1.8323	2	1	1
TGME49_263700-t26_1-p1	ribosomal protein RPS14	26.9	16.301	19.688	19	4	4
TGME49_263710-t26_1-p1	acyl-CoA:cholesterol acyltransferase alpha ACAT1-alpha	5.5	71.588	19.341	11	3	3
TGME49_263720-t26_1-p1	HMG (high mobility group) box domain-containing protein	13.8	16.513	-2	7	2	2
TGME49_263730-t26_1-p1	FAD-dependent glycerol-3-phosphate dehydrogenase	36.9	71.502	113.88	63	20	20
TGME49_263740-t26_1-p1	ABC transporter transmembrane region domain-containing protein	7.6	105.54	19.759	7	5	5
TGME49_263760-t26_1-p1	hypothetical protein	1	185.35	4.2721	3	2	2
TGME49_263800-t26_1-p1	hypothetical protein	2.6	67.837	2.3636	3	2	2
TGME49_263810-t26_1-p1	hypothetical protein	45.5	23.635	73.614	33	5	5
TGME49_263820-t26_1-p1	DEAD/DEAH box helicase domain-containing protein	5.1	116.02	14.903	7	3	3
TGME49_263840-t26_1-p1	hypothetical protein	5.9	102.45	3.2229	6	5	5
TGME49_263850-t26_1-p1	hypothetical protein	57.6	25.122	76.711	51	10	10
TGME49_263860-t26_1-p1	hypothetical protein	9	51.09	6.8246	5	3	2
TGME49_263870-t26_1-p1	glutamate-tRNA ligase	23.2	95.127	117.62	55	13	13
TGME49_263990-t26_1-p1	hypothetical protein	10.4	15.406	12.276	2	1	1
TGME49_264000-t26_1-p1	aldehyde dehydrogenase	10.9	68.989	17.748	14	6	6
TGME49_264010-t26_1-p1	hypothetical protein	4.8	26.551	2.893	3	1	1
TGME49_264020-t26_1-p1	hypothetical protein	12.8	159.23	77.888	33	15	15
TGME49_264040-t26_1-p1	hypothetical protein	27.7	24.595	19.912	30	8	8
TGME49_264050-t26_1-p1	ubiquitin-conjugating enzyme subfamily protein	26.2	34.372	19.823	10	5	5
TGME49_264060-t26_1-p1	PCI domain-containing protein	13.5	52.959	18.985	20	7	7
TGME49_264080-t26_1-p1	acyl carrier protein ACP	19.1	19.38	15.459	9	3	3
TGME49_264090-t26_1-p1	hypothetical protein	6.9	320.21	69.533	26	12	12
TGME49_264130-t26_1-p1	hypothetical protein	10	75.115	18.082	17	6	6
TGME49_264160-t26_1-p1	DEAD/DEAH box helicase domain-containing protein	2.7	120.18	6.0394	2	2	2
TGME49_264190-t26_1-p1	hypothetical protein	10.2	197.25	62.205	26	11	11
TGME49_264200-t26_1-p1	hypothetical protein	2.1	137.72	20.22	1	1	1
TGME49_264220-t26_1-p1	hypothetical protein	4.9	74.738	5.1974	3	2	2
TGME49_264430-t26_1-p1	hypothetical protein	8.4	285.1	41.051	19	7	3
TGME49_264440-t26_1-p1	signal recognition particle receptor beta subunit protein	28.4	153.74	180.89	109	30	30
TGME49_264460-t26_1-p1	DNA-directed RNA polymerase III RPC5	11	90.299	29.217	17	8	8
TGME49_264600-t26_1-p1	hypothetical protein	19.8	23.87	45.114	12	3	3
TGME49_264610-t26_1-p1	RNA recognition motif-containing protein	9.3	44.974	46.04	18	3	3
TGME49_264640-t26_1-p1	bromodomain-containing protein	11.5	140.47	45.98	26	12	12
TGME49_264650-t26_1-p1	phosphoacetylglucosamine mutase	2.4	107.8	8.0055	3	2	2
TGME49_264660-t26_1-p1	SAG-related sequence SRS44	38.6	262.47	323.31	276	65	65
TGME49_264680-t26_1-p1	hypothetical protein	7.1	103.53	22.881	11	6	6
TGME49_264710-t26_1-p1	bucentaur or craniofacial development domain-containing protein	14	49.497	9.6612	3	3	3
TGME49_264740-t26_1-p1	hypothetical protein	1.1	95.952	1.5324	1	1	1
TGME49_264752-t26_1-p1	HEAT repeat-containing protein	0.9	367.86	8.7552	4	2	2
TGME49_264760-t26_1-p1	Oxysterol-binding protein	12.3	138.22	75.991	26	10	10
TGME49_264770-t26_1-p1	hypothetical protein	8.8	39.571	4.3086	4	3	3
TGME49_264780-t26_1-p1	UTP-glucose-1-phosphate uridylyltransferase subfamily protein	4.6	97.01	7.7536	8	4	4
TGME49_264820-t26_1-p1	RbAp48	5.9	98.548	14.626	5	3	3
TGME49_264830-t26_1-p1	hypothetical protein	12.1	351.73	266.74	91	26	26
TGME49_264850-t26_1-p1	hypothetical protein	6.4	465.38	99.931	42	21	21
TGME49_264870-t26_1-p1	Sodium:neurotransmitter symporter family protein	3.5	109.08	21.469	4	2	2
TGME49_264880-t26_1-p1	NEDD8-activating enzyme E1 catalytic subunit	10.1	63.972	11.48	6	4	4
TGME49_264890-t26_1-p1	hypothetical protein	7.6	199.93	52.294	20	10	10
TGME49_264900-t26_1-p1	hypothetical protein	7.1	104.85	28.353	9	4	4
TGME49_264940-t26_1-p1	kelch repeat-containing protein	0.7	214.24	3.7892	3	1	1
TGME49_264950-t26_1-p1	hypothetical protein	5.1	46.915	6.047	6	2	2
TGME49_265000-t26_1-p1	phosphotransferase enzyme family protein	5.6	90.5	11.408	8	4	4
TGME49_265010-t26_1-p1	glutamate 5-kinase domain-containing protein	8.3	153.8	50.828	29	9	9
TGME49_265090-t26_1-p1	hypothetical protein	1.9	267.75	13.894	4	3	3
TGME49_265100-t26_1-p1	hypothetical protein	3.2	307.78	28.723	14	7	7
TGME49_265150-t26_1-p1	hypothetical protein	32.3	52.648	73.428	31	9	9
TGME49_265170-t26_1-p1	hypothetical protein	7.4	61.731	8.0496	7	3	3
TGME49_265180-t26_1-p1	hypothetical protein	2.7	591.87	74.29	28	10	10
TGME49_265220-t26_1-p1	co-chaperone GrpE protein	15.6	37.574	18.665	22	6	6
TGME49_265240-t26_1-p1	hypothetical protein	3.2	133.79	5.5033	2	3	3
TGME49_265250-t26_1-p1	RNA recognition motif-containing protein	23.8	160.18	191.22	93	25	25
TGME49_265260-t26_1-p1	hypothetical protein	32.5	49.093	91.059	28	10	10
TGME49_265290-t26_1-p1	hypothetical protein	14.9	98.733	61.858	50	11	11
TGME49_265320-t26_1-p1	hypothetical protein	16.8	129.36	146.24	87	15	15
TGME49_265360-t26_1-p1	hypothetical protein	16.3	57.88	26.351	14	6	6
TGME49_265370-t26_1-p1	hypothetical protein	14.1	16.033	10.049	9	2	2
TGME49_265390-t26_1-p1	hypothetical protein	10	58.453	10.582	7	4	4
TGME49_265410-t26_1-p1	G-protein beta WD-40 repeat containing protein	18.5	67.365	43.131	32	10	10
TGME49_265440-t26_1-p1	hypothetical protein	12.9	81.608	33.619	19	7	7
TGME49_265450-t26_1-p1	hexokinase	40.4	51.497	136.48	81	15	15
TGME49_265460-t26_1-p1	hypothetical protein	10.7	53.721	36.526	7	3	3
TGME49_265480-t26_1-p1	hypothetical protein	2.4	274.4	12.419	4	4	4
TGME49_265510-t26_1-p1	hypothetical protein	26.8	29.706	31.588	15	4	4
TGME49_265520-t26_1-p1	hypothetical protein	19.1	56.676	45.238	26	7	7
TGME49_265530-t26_1-p1	RNA recognition motif-containing protein	32.5	51.487	159.21	72	12	12
TGME49_265790-t26_1-p1	hypothetical protein	4.2	41.156	4.041	3	2	2
TGME49_265830-t26_1-p1	phosphodiesterase/alkaline phosphatase D family protein	4.7	84.003	3.7311	1	3	3
TGME49_265840-t26_1-p1	hypothetical protein	11.5	149.06	75.502	38	14	14
TGME49_265870-t26_1-p1	pantoate-beta-alanine ligase	6.9	88.325	11.553	10	5	5
TGME49_265990-t26_1-p1	hypothetical protein	14.7	25.738	9.3658	8	3	3
TGME49_266010-t26_1-p1	phosphatidylinositol 3- and 4-kinase	1.2	1048.6	40.413	30	9	9
TGME49_266060-t26_1-p1	ribosomal protein RPSA	42.2	31.512	62.501	43	8	8
TGME49_266070-t26_1-p1	ribosomal protein RPL31	12.5	14.355	3.8155	7	2	2
TGME49_266080-t26_1-p1	hypothetical protein	12.5	81.157	41.76	27	7	7
TGME49_266090-t26_1-p1	hypothetical protein	27.1	49.58	53.223	28	8	8
TGME49_266120-t26_1-p1	thioredoxin-dependent peroxidase TPX1/2	33	37.218	74.547	31	7	6
TGME49_266130-t26_1-p1	peroxiredoxin PRX2	1.3	94.02	2.1352	3	1	1
TGME49_266280-t26_1-p1	HEAT repeat-containing protein	14.7	101.72	39.678	22	10	10
TGME49_266300-t26_1-p1	hypothetical protein	2.9	116.14	8.7295	4	3	3
TGME49_266320-t26_1-p1	hypothetical protein	8.7	118.62	29.648	17	7	7
TGME49_266380-t26_1-p1	hypothetical protein	0.8	267.84	3.1705	1	1	1
TGME49_266400-t26_1-p1	hypothetical protein	8.1	104.84	22.004	11	5	5
TGME49_266435-t26_1-p1	hypothetical protein	13.7	507.85	193.19	85	46	46
TGME49_266450-t26_1-p1	lysine decarboxylase family protein	4.9	74.391	22.356	12	4	4
TGME49_266470-t26_1-p1	hypothetical protein	8.3	14.123	2.3861	3	1	1
TGME49_266620-t26_1-p1	thioredoxin domain-containing protein	34.8	22.685	96.207	18	4	4
TGME49_266630-t26_1-p1	hypothetical protein	21.8	170	218.29	116	25	25
TGME49_266740-t26_1-p1	RNA recognition motif-containing protein	0.7	136.48	8.6005	3	1	1
TGME49_266760-t26_1-p1	isocitrate dehydrogenase	13	66.341	39.06	34	7	7
TGME49_266785-t26_1-p1	zinc finger (CCCH type) motif-containing protein	0.9	226.21	2.2427	4	2	2
TGME49_266810-t26_1-p1	hypothetical protein	27.5	34.46	55.879	15	5	5
TGME49_266830-t26_1-p1	Sec7 domain-containing protein	0.9	426.39	2.0393	1	2	2
TGME49_266840-t26_1-p1	hypothetical protein	4.2	41.786	5.6983	2	1	1
TGME49_266850-t26_1-p1	3-demethylubiquinone-9 3-O-methyltransferase	10.5	53.823	8.1307	6	3	3
TGME49_266860-t26_1-p1	BTB/POZ domain-containing protein	1.4	175.98	3.8812	2	2	2
TGME49_266930-t26_1-p1	general transcription factor IIH polypeptide 3 GTF2H3	1.8	57.425	2.5299	3	1	1
TGME49_266960-t26_1-p1	beta tubulin	52.6	50.073	70.713	64	17	4
TGME49_266970-t26_1-p1	hypothetical protein	28.4	35.138	29.507	33	7	7
TGME49_266990-t26_1-p1	beta-COP	20.4	121.95	109.08	65	17	17
TGME49_267040-t26_1-p1	hypothetical protein	1.9	55.006	2.1256	1	1	1
TGME49_267045-t26_1-p1	Ras family protein	12.4	78.756	53.3	36	8	8
TGME49_267060-t26_1-p1	ribosomal protein RPL14	18.5	17.878	7.4635	15	3	3
TGME49_267070-t26_1-p1	aquaporin 2	16.7	116.24	116.32	67	16	16
TGME49_267090-t26_1-p1	hypothetical protein	13.7	60.054	16.151	10	7	7
TGME49_267100-t26_1-p1	protein phosphatase 2C domain-containing protein	21.9	96.717	75.963	36	15	15
TGME49_267130-t26_1-p1	SAG-related sequence SRS38A	2.1	41.655	2.3407	3	1	1
TGME49_267140-t26_1-p1	SAG-related sequence SRS38B	27.2	40.967	60.71	23	7	7
TGME49_267280-t26_1-p1	hypothetical protein	3.9	110.09	9.2703	6	3	3
TGME49_267300-t26_1-p1	hypothetical protein	1.5	156.26	10.272	3	2	2
TGME49_267330-t26_1-p1	fumarate hydratase	33.2	84.293	127.19	84	20	20
TGME49_267350-t26_1-p1	LSM domain-containing protein	31.4	13.536	22.629	16	3	3
TGME49_267360-t26_1-p1	histone deacetylase SIR2-like	0.9	187.18	4.9595	3	1	1
TGME49_267390-t26_1-p1	DNA-directed RNA polymerase I RPAC1	35.3	38.447	26.162	39	11	11
TGME49_267400-t26_1-p1	ribosomal protein RPL32	41	15.617	28.359	41	5	5
TGME49_267410-t26_1-p1	scavenger receptor protein SR1 precursor	3.4	179.75	23.906	20	6	6
TGME49_267430-t26_1-p1	DnaJ domain-containing protein	32.2	48.939	73.42	40	12	12
TGME49_267440-t26_1-p1	RING zinc finger protein	12.2	41.492	12.3	12	4	4
[truncated: 1,239 more rows]

## Sheet: pep_quant
ID	Sequence	Length	Protein accession	Protein description	Experiment	Charge	m/z	Mass Error [ppm]	PEP	MS/MS Count	Score	Intensity
0	AAAAAAAAVSAR	12	TGME49_291950-t26_1-p1	RNA recognition motif-containing protein	ME49_rep1	2	500.78	1.6173	0.018019	1	70.089	9475800
1	AAAAAAAAVSAR	12	TGME49_291950-t26_1-p1	RNA recognition motif-containing protein	ME49_rep2	2	500.78	1.4334	0.0019222	1	92.19	10985000
2	AAAAAAAAVSAR	12	TGME49_291950-t26_1-p1	RNA recognition motif-containing protein	ME49_rep3	2	500.78	0.41803	7.7484e-05	1	119.05	7944700
3	AAAAAAAAVSAR	12	TGME49_291950-t26_1-p1	RNA recognition motif-containing protein	ME49_rep1	2	500.78	-0.03394	8.6462e-06	1	150.33	37373000
4	AAAAAAAAVSAR	12	TGME49_291950-t26_1-p1	RNA recognition motif-containing protein	ME49_rep2	2	500.78	0.0079247	4.3587e-08	1	185.99	48622000
5	AAAAAAAAVSAR	12	TGME49_291950-t26_1-p1	RNA recognition motif-containing protein	ME49_rep3	2	500.78	0.39165	2.6925e-05	1	132.03	51914000
6	AAAAAAPLLDAGDGEGFFVELHTCR	25	TGME49_313430-t26_1-p1	hypothetical protein	ME49_rep2	3	853.748	-1.5503	1.666e-12	1	117.4	34379000
7	AAAAAAPLLDAGDGEGFFVELHTCR	25	TGME49_313430-t26_1-p1	hypothetical protein	ME49_rep3	3	853.748	-0.95357	5.2049e-12	1	109.56	54062000
8	AAAAAFQELEGR	12	TGME49_297410-t26_1-p1	hypothetical protein	ME49_rep1	2	617.315	-0.77703	0.0002324	1	110.44	13500000
9	AAAAAFQELEGR	12	TGME49_297410-t26_1-p1	hypothetical protein	ME49_rep2	2	617.315	-0.89333	0.0002927	1	107.09	12845000
10	AAAAAFQELEGR	12	TGME49_297410-t26_1-p1	hypothetical protein	ME49_rep3	2	617.315	-1.4839	3.6451e-05	1	124.46	13072000
11	AAAAAPSVLTQAVDAALFR	19	TGME49_268370-t26_1-p1	non-specific serine/threonine protein kinase	ME49_rep2	2	922.007	0.17473	1.0241e-06	1	105.9	6958000
12	AAAAAPSVLTQAVDAALFR	19	TGME49_268370-t26_1-p1	non-specific serine/threonine protein kinase	ME49_rep1	2	922.007	0.62791	NaN	0		9593300
13	AAAAAPSVLTQAVDAALFR	19	TGME49_268370-t26_1-p1	non-specific serine/threonine protein kinase	ME49_rep3	2	922.007	0.93342	NaN	0		9474200
14	AAAAASQDCSNGDFIICAR	19	TGME49_293810-t26_1-p1	carboxyvinyl-carboxyphosphonate phosphorylmutase	ME49_rep1	2	999.444	-1.448	8.2221e-17	1	171.56	30700000
15	AAAAASQDCSNGDFIICAR	19	TGME49_293810-t26_1-p1	carboxyvinyl-carboxyphosphonate phosphorylmutase	ME49_rep2	2	999.444	-1.1084	6.564e-17	1	175.26	30606000
16	AAAAASQDCSNGDFIICAR	19	TGME49_293810-t26_1-p1	carboxyvinyl-carboxyphosphonate phosphorylmutase	ME49_rep3	2	999.444	-1.3486	2.2656e-13	1	166.48	42689000
17	AAAAASQDCSNGDFIICAR	19	TGME49_293810-t26_1-p1	carboxyvinyl-carboxyphosphonate phosphorylmutase	ME49_rep3	3	666.632	-2.3636	0.066516	1	35.625	9163400
18	AAAAASQDCSNGDFIICAR	19	TGME49_293810-t26_1-p1	carboxyvinyl-carboxyphosphonate phosphorylmutase	ME49_rep1	3	666.632	-1.2855	NaN	0		13920000
19	AAAAASQDCSNGDFIICAR	19	TGME49_293810-t26_1-p1	carboxyvinyl-carboxyphosphonate phosphorylmutase	ME49_rep2	3	666.632	-1.7983	NaN	0		12832000
20	AAAAASTHPLPLHPELPFDASPFR	24	TGME49_316700-t26_1-p1	uridine kinase	ME49_rep2	3	838.436	0.37845	1.1989e-16	1	132.48	11291000
21	AAAAASTHPLPLHPELPFDASPFR	24	TGME49_316700-t26_1-p1	uridine kinase	ME49_rep3	3	838.436	-0.16988	3.9685e-20	1	146.6	14370000
22	AAAAASTHPLPLHPELPFDASPFR	24	TGME49_316700-t26_1-p1	uridine kinase	ME49_rep1	3	838.436	0.29148	NaN	0		8575600
23	AAAAEAFPHYQPVMSAMQTATAEAGLWGR	29	TGME49_217680-t26_1-p1	hypothetical protein	ME49_rep1	3	1011.82	-0.6884	2.4932e-32	1	167.67	87376000
24	AAAAEAFPHYQPVMSAMQTATAEAGLWGR	29	TGME49_217680-t26_1-p1	hypothetical protein	ME49_rep2	3	1011.82	-0.66416	4.9178e-27	1	158.97	68858000
25	AAAAEAFPHYQPVMSAMQTATAEAGLWGR	29	TGME49_217680-t26_1-p1	hypothetical protein	ME49_rep3	3	1011.82	-0.74332	3.4875e-20	1	138.23	65890000
26	AAAAFVVSSPDQTR	14	TGME49_239870-t26_1-p1	CBS domain-containing protein	ME49_rep1	2	710.365	-2.8095	0.00028585	1	96.135	11280000
27	AAAAFVVSSPDQTR	14	TGME49_239870-t26_1-p1	CBS domain-containing protein	ME49_rep2	2	710.365	-1.8186	9.8728e-05	1	108.32	7491000
28	AAAAFVVSSPDQTR	14	TGME49_239870-t26_1-p1	CBS domain-containing protein	ME49_rep3	2	710.365	-2.3259	9.8728e-05	1	108.32	12036000
29	AAAAGAGLSELLGCVR	16	TGME49_258990-t26_1-p1	bromodomain-containing protein	ME49_rep2	2	758.401		2.5154e-06	1	103.79	0
30	AAAAGDGAFGSQK	13	TGME49_320160-t26_1-p1	hypothetical protein	ME49_rep1	2	575.778	0.021483	4.2313e-09	1	168.83	8067300
31	AAAAGDGAFGSQK	13	TGME49_320160-t26_1-p1	hypothetical protein	ME49_rep3	2	575.778	-0.34666	4.0207e-07	1	150.49	6846700
32	AAAAGDGAFGSQK	13	TGME49_320160-t26_1-p1	hypothetical protein	ME49_rep2	2	575.778	0.050154	NaN	0		7898300
33	AAAAGLLFSDLQR	13	TGME49_269010-t26_1-p1	AP2 domain transcription factor AP2VIII-7	ME49_rep1	2	666.867	0.32362	2.7114e-06	1	140.45	25095000
34	AAAAGLLFSDLQR	13	TGME49_269010-t26_1-p1	AP2 domain transcription factor AP2VIII-7	ME49_rep2	2	666.867	0.027932	3.5429e-07	1	152.47	21628000
35	AAAAGLLFSDLQR	13	TGME49_269010-t26_1-p1	AP2 domain transcription factor AP2VIII-7	ME49_rep3	2	666.867	0.5827	1.1523e-05	1	125.82	22506000
36	AAAAGLLFSDLQR	13	TGME49_269010-t26_1-p1	AP2 domain transcription factor AP2VIII-7	ME49_rep2	2	666.867	0.35414	0.0011164	1	89.44	7539300
37	AAAAGMASR	9	TGME49_292320-t26_1-p1	hypothetical protein	ME49_rep2	2	403.203	-1.4534	0.057387	1	66.962	1725100
38	AAAAGMASR	9	TGME49_292320-t26_1-p1	hypothetical protein	ME49_rep3	2	403.203	-0.74989	0.015173	1	81.163	1457900
39	AAAAGMASR	9	TGME49_292320-t26_1-p1	hypothetical protein	ME49_rep1	2	403.203	-1.7611	NaN	0		960120
40	AAAAGVAPATAASGHLGAAGGGIPPGPQATAGR	33	TGME49_291130-t26_1-p1	hypothetical protein	ME49_rep1	3	917.814	0.30191	8.6996e-06	1	65.875	22005000
41	AAAAGVAPATAASGHLGAAGGGIPPGPQATAGR	33	TGME49_291130-t26_1-p1	hypothetical protein	ME49_rep2	3	917.814	1.4388	1.1649e-05	1	62.706	19801000
42	AAAAGVAPATAASGHLGAAGGGIPPGPQATAGR	33	TGME49_291130-t26_1-p1	hypothetical protein	ME49_rep3	3	917.814	0.35663	2.1197e-10	2	92.231	22111000
43	AAAAGVAPATAASGHLGAAGGGIPPGPQATAGR	33	TGME49_291130-t26_1-p1	hypothetical protein	ME49_rep1	3	917.814	0.34436	NaN	0		3755400
44	AAAAGVAPATAASGHLGAAGGGIPPGPQATAGR	33	TGME49_291130-t26_1-p1	hypothetical protein	ME49_rep3	3	917.814	0.36344	NaN	0		6875400
45	AAAAIESGDSAIQNLLK	17	TGME49_271430-t26_1-p1	hypothetical protein	ME49_rep1	2	836.449	1.515	0.00013265	1	75.018	15771000
46	AAAAIESGDSAIQNLLK	17	TGME49_271430-t26_1-p1	hypothetical protein	ME49_rep2	2	836.449	0.7597	3.8821e-05	1	87.647	17261000
47	AAAAIESGDSAIQNLLK	17	TGME49_271430-t26_1-p1	hypothetical protein	ME49_rep3	2	836.449	1.1606	6.9974e-06	1	102.64	15897000
48	AAAAIPAAASR	11	TGME49_215785-t26_1-p1	rhoptry protein ROP2A	ME49_rep1	2	485.277	-0.23679	6.7945e-05	1	129.88	527120000
49	AAAAIPAAASR	11	TGME49_215785-t26_1-p1	rhoptry protein ROP2A	ME49_rep2	2	485.277	0.031955	0.0050535	1	84.687	669900000
50	AAAAIPAAASR	11	TGME49_215785-t26_1-p1	rhoptry protein ROP2A	ME49_rep3	2	485.277	-0.11956	0.00068191	1	103.08	693410000
51	AAAALAAGCCCVCK	14	TGME49_257480-t26_1-p1	NADP-dependent succinate-semialdehyde dehydrogenase	ME49_rep1	2	741.82	-1.4706	0.00070001	1	88.803	30882000
52	AAAALAAGCCCVCK	14	TGME49_257480-t26_1-p1	NADP-dependent succinate-semialdehyde dehydrogenase	ME49_rep2	2	741.82	-1.3484	0.00074418	2	88.021	34824000
53	AAAALAAGCCCVCK	14	TGME49_257480-t26_1-p1	NADP-dependent succinate-semialdehyde dehydrogenase	ME49_rep3	2	741.82	-1.2215	0.00074418	1	88.021	42589000
54	AAAALAGSDQKPGEK	15	TGME49_238880-t26_1-p1	hypothetical protein	ME49_rep1	3	471.916	0.010211	0.00019637	1	86.214	8472300
55	AAAALAGSDQKPGEK	15	TGME49_238880-t26_1-p1	hypothetical protein	ME49_rep2	3	471.916	0.60513	1.3363e-05	1	115.68	8930100
56	AAAALAGSDQKPGEK	15	TGME49_238880-t26_1-p1	hypothetical protein	ME49_rep3	3	471.916	-0.46712	1.0331e-06	1	124.62	7133700
57	AAAALAGSDQKPGEK	15	TGME49_238880-t26_1-p1	hypothetical protein	ME49_rep3	2	707.37	-0.021743	2.3706e-06	1	139.3	8835300
58	AAAALAGSDQKPGEK	15	TGME49_238880-t26_1-p1	hypothetical protein	ME49_rep1	2	707.37	-0.77582	NaN	0		5865700
59	AAAALAGSDQKPGEK	15	TGME49_238880-t26_1-p1	hypothetical protein	ME49_rep2	2	707.37	0.39964	NaN	0		4362900
60	AAAALLSR	8	TGME49_306660-t26_1-p1	RNA pseudouridine synthase superfamily protein	ME49_rep2	2	386.737		0.0011509	1	131.03	0
61	AAAANVINLLDHTDK	15	TGME49_320200-t26_1-p1	SAG-related sequence SRS16A	ME49_rep1	3	522.614	0.13065	2.2473e-17	1	202.25	186720000
62	AAAANVINLLDHTDK	15	TGME49_320200-t26_1-p1	SAG-related sequence SRS16A	ME49_rep1	2	783.418	-0.10147	2.577e-17	1	208.15	122920000
63	AAAANVINLLDHTDK	15	TGME49_320200-t26_1-p1	SAG-related sequence SRS16A	ME49_rep2	3	522.614	0.077321	1.8155e-17	1	204.28	194080000
64	AAAANVINLLDHTDK	15	TGME49_320200-t26_1-p1	SAG-related sequence SRS16A	ME49_rep2	2	783.418	-0.38844	3.65e-17	1	206.2	121580000
65	AAAANVINLLDHTDK	15	TGME49_320200-t26_1-p1	SAG-related sequence SRS16A	ME49_rep3	3	522.614	-0.51286	4.6209e-17	1	191.06	206040000
66	AAAANVINLLDHTDK	15	TGME49_320200-t26_1-p1	SAG-related sequence SRS16A	ME49_rep3	2	783.418	-0.73164	6.4882e-13	1	176.89	132670000
67	AAAAPAVGGGIR	12	TGME49_288860-t26_1-p1	RuvB family 2 protein	ME49_rep1	2	526.796	0.025182	0.00018449	1	99.864	107080000
68	AAAAPAVGGGIR	12	TGME49_288860-t26_1-p1	RuvB family 2 protein	ME49_rep2	2	526.796	0.12267	0.00018905	1	99.283	113800000
69	AAAAPAVGGGIR	12	TGME49_288860-t26_1-p1	RuvB family 2 protein	ME49_rep3	2	526.796	-0.26426	0.00037147	1	96.009	76656000
70	AAAAQLLVAVPDYEAMR	17	TGME49_262730-t26_1-p1	rhoptry protein ROP16	ME49_rep1	2	894.969	3.2194	7.5829e-06	1	101.05	71095000
71	AAAAQLLVAVPDYEAMR	17	TGME49_262730-t26_1-p1	rhoptry protein ROP16	ME49_rep1	3	596.982	0.89574	0.061183	1	37.431	41199000
72	AAAAQLLVAVPDYEAMR	17	TGME49_262730-t26_1-p1	rhoptry protein ROP16	ME49_rep2	2	894.969	3.5724	6.1236e-05	1	79.837	64259000
73	AAAAQLLVAVPDYEAMR	17	TGME49_262730-t26_1-p1	rhoptry protein ROP16	ME49_rep2	3	596.982	0.50888	0.0021482	1	55.833	36016000
74	AAAAQLLVAVPDYEAMR	17	TGME49_262730-t26_1-p1	rhoptry protein ROP16	ME49_rep3	3	596.982	0.83554	0.036063	1	43.794	25218000
75	AAAAQLLVAVPDYEAMR	17	TGME49_262730-t26_1-p1	rhoptry protein ROP16	ME49_rep3	2	894.969	3.8709	NaN	0		52776000
76	AAAAQLLVAVPDYEAMR	17	TGME49_262730-t26_1-p1	rhoptry protein ROP16	ME49_rep1	2	894.969	5.8756	NaN	0		7925600
77	AAADCSPFVR	10	TGME49_289080-t26_1-p1	HEAT repeat-containing protein	ME49_rep1	2	547.258	-1.2727	4.6311e-05	1	168.83	7488600
78	AAADCSPFVR	10	TGME49_289080-t26_1-p1	HEAT repeat-containing protein	ME49_rep2	2	547.258	-1.4585	5.7907e-05	1	155.42	9587600
79	AAADCSPFVR	10	TGME49_289080-t26_1-p1	HEAT repeat-containing protein	ME49_rep3	2	547.258	-1.3128	0.00011048	1	137.95	10855000
80	AAAEAAAHAAAR	12	TGME49_291620-t26_1-p1	hypothetical protein	ME49_rep1	2	540.781	0.90634	1.4927e-06	1	164.48	5725900
81	AAAEAAAHAAAR	12	TGME49_291620-t26_1-p1	hypothetical protein	ME49_rep2	2	540.781	0.41255	2.7539e-06	1	161.99	4239500
82	AAAEAAAHAAAR	12	TGME49_291620-t26_1-p1	hypothetical protein	ME49_rep3	2	540.781	0.73681	1.9262e-09	1	200.06	4224000
83	AAAECFQEDGSEQAFPQALHCWQK	24	TGME49_320680-t26_1-p1	AP2 domain transcription factor AP2IV-2	ME49_rep2	3	936.743	1.2215	6.2623e-05	1	62.847	14224000
84	AAAECFQEDGSEQAFPQALHCWQK	24	TGME49_320680-t26_1-p1	AP2 domain transcription factor AP2IV-2	ME49_rep3	3	936.743	1.6117	0.013866	1	45.363	14600000
85	AAAECFQEDGSEQAFPQALHCWQK	24	TGME49_320680-t26_1-p1	AP2 domain transcription factor AP2IV-2	ME49_rep1	3	936.743	1.0814	NaN	0		12293000
86	AAAEFVEGSATDHQLWTMK	19	TGME49_264090-t26_1-p1	hypothetical protein	ME49_rep1	3	697.998	-1.0004	3.5068e-07	1	107.65	10000000
87	AAAEFVEGSATDHQLWTMK	19	TGME49_264090-t26_1-p1	hypothetical protein	ME49_rep3	3	697.998	0.82838	5.8558e-06	1	78.78	10613000
88	AAAEIAELAFK	11	TGME49_254390-t26_1-p1	CRAL/TRIO domain-containing protein	ME49_rep1	2	567.314	2.9095	0.0021662	1	93.928	59826000
89	AAAEIAELAFK	11	TGME49_254390-t26_1-p1	CRAL/TRIO domain-containing protein	ME49_rep2	2	567.314	3.1419	NaN	0		60135000
90	AAAEIAELAFK	11	TGME49_254390-t26_1-p1	CRAL/TRIO domain-containing protein	ME49_rep3	2	567.314	3.5239	NaN	0		58942000
91	AAAEPTADAFSSLTK	15	TGME49_244150-t26_1-p1	glycerate kinase	ME49_rep1	2	740.37	-0.3414	8.5998e-05	1	103.79	72756000
92	AAAEPTADAFSSLTK	15	TGME49_244150-t26_1-p1	glycerate kinase	ME49_rep2	2	740.37	0.17748	3.9721e-05	1	113.4	66482000
93	AAAEPTADAFSSLTK	15	TGME49_244150-t26_1-p1	glycerate kinase	ME49_rep3	2	740.37	-0.19418	9.1561e-05	1	102.64	77177000
94	AAAESALFTGPQLEETLTHLVAMGFPR	27	TGME49_295340-t26_1-p1	UV excision repair protein Rad23 protein	ME49_rep1	3	958.488	0.45291	8.0372e-13	1	106.93	8088400
95	AAAESALFTGPQLEETLTHLVAMGFPR	27	TGME49_295340-t26_1-p1	UV excision repair protein Rad23 protein	ME49_rep2	3	958.488	0.5176	8.9499e-13	1	105.32	8519300
96	AAAESALFTGPQLEETLTHLVAMGFPR	27	TGME49_295340-t26_1-p1	UV excision repair protein Rad23 protein	ME49_rep3	3	958.488	0.1461	9.0079e-09	1	82.639	8132100
97	AAAESALFTGPQLEETLTHLVAMGFPR	27	TGME49_295340-t26_1-p1	UV excision repair protein Rad23 protein	ME49_rep2	3	958.488	-0.78054	NaN	0		4776400
98	AAAESALFTGPQLEETLTHLVAMGFPR	27	TGME49_295340-t26_1-p1	UV excision repair protein Rad23 protein	ME49_rep1	3	953.157	0.23207	8.4205e-22	2	161.04	95236000
99	AAAESALFTGPQLEETLTHLVAMGFPR	27	TGME49_295340-t26_1-p1	UV excision repair protein Rad23 protein	ME49_rep1	4	715.119	0.23915	5.6224e-13	1	110.6	12678000
100	AAAESALFTGPQLEETLTHLVAMGFPR	27	TGME49_295340-t26_1-p1	UV excision repair protein Rad23 protein	ME49_rep2	3	953.157	0.016429	2.9424e-21	1	146.25	74715000
101	AAAESALFTGPQLEETLTHLVAMGFPR	27	TGME49_295340-t26_1-p1	UV excision repair protein Rad23 protein	ME49_rep3	3	953.157	-0.20462	8.3218e-13	2	105.32	86792000
102	AAAESALFTGPQLEETLTHLVAMGFPR	27	TGME49_295340-t26_1-p1	UV excision repair protein Rad23 protein	ME49_rep3	4	715.119	0.015685	8.402e-09	1	82.831	12037000
103	AAAESALFTGPQLEETLTHLVAMGFPR	27	TGME49_295340-t26_1-p1	UV excision repair protein Rad23 protein	ME49_rep2	4	715.119	-0.23069	NaN	0		11165000
104	AAAESPIVLAETLR	14	TGME49_295710-t26_1-p1	HECT-domain (ubiquitin-transferase) domain-containing protein	ME49_rep1	2	720.906	0.46462	0.00016851	1	98.582	17917000
105	AAAESPIVLAETLR	14	TGME49_295710-t26_1-p1	HECT-domain (ubiquitin-transferase) domain-containing protein	ME49_rep2	2	720.906	0.11876	5.0448e-05	1	115.06	17858000
106	AAAESPIVLAETLR	14	TGME49_295710-t26_1-p1	HECT-domain (ubiquitin-transferase) domain-containing protein	ME49_rep3	2	720.906	0.43415	1.5115e-07	1	150.22	23770000
107	AAAETVTQMGLILR	14	TGME49_218250-t26_1-p1	TAP42 family protein	ME49_rep1	2	737.408	0.88943	1.5336e-09	1	169.09	8272200
108	AAAETVTQMGLILR	14	TGME49_218250-t26_1-p1	TAP42 family protein	ME49_rep2	2	737.408	0.84267	1.469e-07	1	150.69	9815900
109	AAAETVTQMGLILR	14	TGME49_218250-t26_1-p1	TAP42 family protein	ME49_rep3	2	737.408	0.01331	8.5642e-08	1	157.56	9102400
110	AAAEVVMSPASAVEACVK	18	TGME49_226320-t26_1-p1	hypothetical protein	ME49_rep1	2	895.445	-1.2756	3.351e-06	1	98.062	20747000
111	AAAEVVMSPASAVEACVK	18	TGME49_226320-t26_1-p1	hypothetical protein	ME49_rep3	2	895.445	-1.3283	1.5325e-05	1	89.374	23413000
112	AAAEVVMSPASAVEACVK	18	TGME49_226320-t26_1-p1	hypothetical protein	ME49_rep2	2	895.445	-1.9537	NaN	0		19292000
113	AAAFTESGVCR	11	TGME49_202460-t26_1-p1	diacylglycerol kinase accessory domain (presumed) domain-containing protein	ME49_rep1	2	584.774	-2.5694	0.022791	1	69.721	30274000
114	AAAFTESGVCR	11	TGME49_202460-t26_1-p1	diacylglycerol kinase accessory domain (presumed) domain-containing protein	ME49_rep3	2	584.774	-1.864	0.014971	1	79.659	31793000
115	AAAFVGPFGTVEK	13	TGME49_209250-t26_1-p1	hypothetical protein	ME49_rep2	2	647.346	1.0568	0.011965	1	70.438	4499600
116	AAAFVGPFGTVEK	13	TGME49_209250-t26_1-p1	hypothetical protein	ME49_rep1	2	647.346	-0.93602	NaN	0		6235700
117	AAAFVGPFGTVEK	13	TGME49_209250-t26_1-p1	hypothetical protein	ME49_rep3	2	647.346	0.66581	NaN	0		4697700
118	AAAFVGPFGTVEKPVLCPSVTTDR	24	TGME49_209250-t26_1-p1	hypothetical protein	ME49_rep1	3	840.437	-0.56081	1.3487e-07	1	77.657	24130000
119	AAAFVGPFGTVEKPVLCPSVTTDR	24	TGME49_209250-t26_1-p1	hypothetical protein	ME49_rep2	3	840.437	0.75604	4.769e-08	1	90.912	22328000
120	AAAFVGPFGTVEKPVLCPSVTTDR	24	TGME49_209250-t26_1-p1	hypothetical protein	ME49_rep3	3	840.437	0.48355	1.6978e-11	1	99.838	20896000
121	AAAFVGPFGTVEKPVLCPSVTTDR	24	TGME49_209250-t26_1-p1	hypothetical protein	ME49_rep1	3	840.437	-0.069382	1.0903e-08	2	96.504	214250000
122	AAAFVGPFGTVEKPVLCPSVTTDR	24	TGME49_209250-t26_1-p1	hypothetical protein	ME49_rep1	2	1260.15	0.65036	0.001276	1	52.898	14302000
123	AAAFVGPFGTVEKPVLCPSVTTDR	24	TGME49_209250-t26_1-p1	hypothetical protein	ME49_rep2	3	840.437	-0.17066	5.8309e-08	2	89.297	171060000
124	AAAFVGPFGTVEKPVLCPSVTTDR	24	TGME49_209250-t26_1-p1	hypothetical protein	ME49_rep2	2	1260.15	0.28811	0.12994	1	46.558	12167000
125	AAAFVGPFGTVEKPVLCPSVTTDR	24	TGME49_209250-t26_1-p1	hypothetical protein	ME49_rep3	3	840.437	-0.03363	5.1638e-12	1	114.63	166670000
126	AAAFVGPFGTVEKPVLCPSVTTDR	24	TGME49_209250-t26_1-p1	hypothetical protein	ME49_rep3	2	1260.15	0.85697	0.0009692	1	58.272	15063000
127	AAAGAFASLLCGNSDNNVK	19	TGME49_266990-t26_1-p1	beta-COP	ME49_rep2	2	940.452	-0.27068	5.7082e-08	1	120.59	58943000
128	AAAGALDSGLR	11	TGME49_246600-t26_1-p1	ABC1 family protein	ME49_rep2	2	501.272	1.2686	0.062075	1	58.172	4704900
129	AAAGALDSGLR	11	TGME49_246600-t26_1-p1	ABC1 family protein	ME49_rep3	2	501.272	0.43516	0.0025777	1	92.611	3896800
130	AAAGALDSGLR	11	TGME49_246600-t26_1-p1	ABC1 family protein	ME49_rep1	2	501.272	-1.2964	NaN	0		4362200
131	AAAGALDSGLR	11	TGME49_246600-t26_1-p1	ABC1 family protein	ME49_rep3	2	501.272	0.32306	NaN	0		2228100
132	AAAGASPGQVVTGK	14	TGME49_220390-t26_1-p1	hypothetical protein	ME49_rep1	2	607.33	1.4638	0.0014226	1	76.01	14953000
133	AAAGASPGQVVTGK	14	TGME49_220390-t26_1-p1	hypothetical protein	ME49_rep2	2	607.33	1.6423	0.00079715	1	87.083	14762000
134	AAAGASPGQVVTGK	14	TGME49_220390-t26_1-p1	hypothetical protein	ME49_rep3	2	607.33	1.502	NaN	0		20100000
135	AAAGDADALSTFWSSSLAPLGSK	23	TGME49_240710-t26_1-p1	RNA recognition motif-containing protein	ME49_rep1	3	741.702	0.65458	0.053387	1	28.529	13737000
136	AAAGDADALSTFWSSSLAPLGSK	23	TGME49_240710-t26_1-p1	RNA recognition motif-containing protein	ME49_rep3	3	741.702	-0.13699	NaN	0		7925800
137	AAAGDIQDEVFAIK	14	TGME49_313860-t26_1-p1	regulator of chromosome condensation (RCC1) repeat-containing protein	ME49_rep2	2	724.375	-2.1965	5.0055e-05	1	115.12	20243000
138	AAAGDIQDEVFAIK	14	TGME49_313860-t26_1-p1	regulator of chromosome condensation (RCC1) repeat-containing protein	ME49_rep1	2	724.375	-2.4164	NaN	0		18358000
139	AAAGDIQDEVFAIK	14	TGME49_313860-t26_1-p1	regulator of chromosome condensation (RCC1) repeat-containing protein	ME49_rep3	2	724.375	-2.231	NaN	0		26990000
140	AAAGGSAAAGLR	12	TGME49_269690-t26_1-p1	hypothetical protein	ME49_rep1	2	486.765	0.27276	0.015436	1	71.085	22908000
141	AAAGGSAAAGLR	12	TGME49_269690-t26_1-p1	hypothetical protein	ME49_rep2	2	486.765	-0.51758	0.01636	1	70.728	18053000
142	AAAGGSAAAGLR	12	TGME49_269690-t26_1-p1	hypothetical protein	ME49_rep3	2	486.765	0.31312	0.0008084	1	96.24	35425000
143	AAAGGSAAAGLR	12	TGME49_269690-t26_1-p1	hypothetical protein	ME49_rep1	2	486.765	-2.2519	2.0745e-05	1	136.94	19273000
144	AAAGGSAAAGLR	12	TGME49_269690-t26_1-p1	hypothetical protein	ME49_rep2	2	486.765	-3.0354	4.4987e-05	1	120.86	19303000
145	AAAGGSAAAGLR	12	TGME49_269690-t26_1-p1	hypothetical protein	ME49_rep3	2	486.765	-2.9217	1.7769e-05	1	139.31	23457000
146	AAAGIYSLPSVDELGR	16	TGME49_266400-t26_1-p1	hypothetical protein	ME49_rep1	2	809.925	-0.3247	0.00034526	1	77.726	9572000
147	AAAGIYSLPSVDELGR	16	TGME49_266400-t26_1-p1	hypothetical protein	ME49_rep2	2	809.925	-0.45259	2.0141e-05	1	113.65	5346700
148	AAAGIYSLPSVDELGR	16	TGME49_266400-t26_1-p1	hypothetical protein	ME49_rep3	2	809.925	-0.49025	2.6912e-05	1	110.97	15623000
149	AAAGNIIPSATGAAK	15	TGME49_269190-t26_1-p1	glyceraldehyde-3-phosphate dehydrogenase GAPDH2	ME49_rep1	2	656.865	-0.21646	0.00011064	1	98.676	120280000
150	AAAGNIIPSATGAAK	15	TGME49_269190-t26_1-p1	glyceraldehyde-3-phosphate dehydrogenase GAPDH2	ME49_rep2	2	656.865	-0.25177	0.0069301	2	67.326	95857000
151	AAAGNIIPSATGAAK	15	TGME49_269190-t26_1-p1	glyceraldehyde-3-phosphate dehydrogenase GAPDH2	ME49_rep3	2	656.865	-0.40716	0.0044517	1	70.47	138530000
152	AAAGNIIPSATGAAK	15	TGME49_269190-t26_1-p1	glyceraldehyde-3-phosphate dehydrogenase GAPDH2	ME49_rep1	2	656.865	0.00065997	0.0003881	1	87.519	153200000
153	AAAGNIIPSATGAAK	15	TGME49_269190-t26_1-p1	glyceraldehyde-3-phosphate dehydrogenase GAPDH2	ME49_rep2	2	656.865	0.15297	0.00017352	2	95.822	134260000
154	AAAGNIIPSATGAAK	15	TGME49_269190-t26_1-p1	glyceraldehyde-3-phosphate dehydrogenase GAPDH2	ME49_rep3	2	656.865	0.10072	0.00018005	2	95.57	93490000
155	AAAGSDPSAWK	11	TGME49_272720-t26_1-p1	methyltransferase domain-containing protein	ME49_rep2	2	530.757	-0.041315	0.017314	1	72.289	4537300
156	AAAGSDPSAWK	11	TGME49_272720-t26_1-p1	methyltransferase domain-containing protein	ME49_rep3	2	530.757	0.18346	0.042887	1	64.224	6440000
157	AAAGSDPSAWK	11	TGME49_272720-t26_1-p1	methyltransferase domain-containing protein	ME49_rep1	2	530.757	-0.7003	NaN	0		6161500
158	AAAGYFLSHPPEDGDTTVLTR	21	TGME49_269290-t26_1-p1	hypothetical protein	ME49_rep1	3	740.031	0.64269	3.192e-10	1	114.46	12373000
159	AAAGYFLSHPPEDGDTTVLTR	21	TGME49_269290-t26_1-p1	hypothetical protein	ME49_rep2	3	740.031	0.86607	1.0624e-09	1	98.443	12519000
160	AAAGYFLSHPPEDGDTTVLTR	21	TGME49_269290-t26_1-p1	hypothetical protein	ME49_rep3	3	740.031	0.7294	7.4063e-10	1	105.38	19611000
161	AAAGYFLSHPPEDGDTTVLTR	21	TGME49_269290-t26_1-p1	hypothetical protein	ME49_rep2	3	740.031	-0.053894	NaN	0		12277000
162	AAAGYFLSHPPEDGDTTVLTR	21	TGME49_269290-t26_1-p1	hypothetical protein	ME49_rep3	3	740.031	1.1536	NaN	0		11063000
163	AAAHEVEALVR	11	TGME49_244040-t26_1-p1	HEAT repeat-containing protein	ME49_rep1	2	583.32	-0.26272	0.0056081	1	82.912	3036300
164	AAAHEVEALVR	11	TGME49_244040-t26_1-p1	HEAT repeat-containing protein	ME49_rep2	2	583.32		0.00024003	1	107.03	0
165	AAAHEVEALVR	11	TGME49_244040-t26_1-p1	HEAT repeat-containing protein	ME49_rep3	2	583.32	0.93091	NaN	0		5911700
166	AAAHLLQR	8	TGME49_289190-t26_1-p1	tetratricopeptide repeat-containing protein	ME49_rep2	2	440.262		0.021265	1	90.777	0
167	AAAHQQTFVHSEK	13	TGME49_311920-t26_1-p1	GRAM domain-containing protein	ME49_rep1	3	485.244	-0.054295	3.5318e-06	1	129.76	6835800
168	AAAHQQTFVHSEK	13	TGME49_311920-t26_1-p1	GRAM domain-containing protein	ME49_rep2	3	485.244	0.47686	1.2032e-07	1	154.23	7741600
169	AAAHQQTFVHSEK	13	TGME49_311920-t26_1-p1	GRAM domain-containing protein	ME49_rep3	3	485.244	0.37877	0.00038225	1	90.689	9174600
170	AAAIEDLPFIFLR	13	TGME49_243590-t26_1-p1	endonuclease/exonuclease/phosphatase family protein	ME49_rep1	2	738.416	0.075522	0.00097965	1	90.793	18347000
171	AAAIEDLPFIFLR	13	TGME49_243590-t26_1-p1	endonuclease/exonuclease/phosphatase family protein	ME49_rep2	2	738.416	0.23699	3.8117e-06	1	138.63	17070000
172	AAAIEDLPFIFLR	13	TGME49_243590-t26_1-p1	endonuclease/exonuclease/phosphatase family protein	ME49_rep3	2	738.416	-0.15906	0.00011805	1	110.31	18113000
173	AAAIVSGLESSAQSK	15	TGME49_216730-t26_1-p1	MCM2/3/5 family protein	ME49_rep1	2	709.878	-0.60373	3.5315e-05	1	114.31	35567000
174	AAAIVSGLESSAQSK	15	TGME49_216730-t26_1-p1	MCM2/3/5 family protein	ME49_rep2	2	709.878	-1.0322	1.207e-06	1	133.48	30003000
175	AAAIVSGLESSAQSK	15	TGME49_216730-t26_1-p1	MCM2/3/5 family protein	ME49_rep3	2	709.878	-0.43919	1.2077e-06	1	133.48	41928000
176	AAALAAGEAPPETYDFR	17	TGME49_241170-t26_1-p1	hypothetical protein	ME49_rep1	2	875.426	0.29014	3.2889e-19	1	211.13	45752000
177	AAALAAGEAPPETYDFR	17	TGME49_241170-t26_1-p1	hypothetical protein	ME49_rep2	2	875.426	0.81636	7.0893e-08	1	134.14	48134000
178	AAALAAGEAPPETYDFR	17	TGME49_241170-t26_1-p1	hypothetical protein	ME49_rep3	2	875.426	0.23208	6.4929e-11	1	153.94	54929000
179	AAALAEHNLK	10	TGME49_232020-t26_1-p1	hypothetical protein	ME49_rep1	2	519.291	-0.070089	0.00017742	1	128.87	8619000
180	AAALAEHNLK	10	TGME49_232020-t26_1-p1	hypothetical protein	ME49_rep2	2	519.291	0.050755	NaN	0		9004000
181	AAALAEHNLK	10	TGME49_232020-t26_1-p1	hypothetical protein	ME49_rep3	2	519.291	-0.70213	NaN	0		7812500
182	AAALCAEANR	10	TGME49_289300-t26_1-p1	methionyl-tRNA synthetase	ME49_rep1	2	523.756	-0.36862	0.00013586	1	134.51	132840000
183	AAALCAEANR	10	TGME49_289300-t26_1-p1	methionyl-tRNA synthetase	ME49_rep2	2	523.756	-0.36225	0.0096475	1	80.896	165240000
184	AAALCAEANR	10	TGME49_289300-t26_1-p1	methionyl-tRNA synthetase	ME49_rep3	2	523.756	-0.39829	0.0014152	1	103.26	136620000
185	AAALLVEAMEAVEQQAPR	18	TGME49_203220-t26_1-p1	DEAD/DEAH box helicase domain-containing protein	ME49_rep1	3	633	-0.0056237	3.7953e-23	1	206.43	21715000
186	AAALLVEAMEAVEQQAPR	18	TGME49_203220-t26_1-p1	DEAD/DEAH box helicase domain-containing protein	ME49_rep1	2	948.996	0.3057	4.6272e-17	1	184.99	7383700
187	AAALLVEAMEAVEQQAPR	18	TGME49_203220-t26_1-p1	DEAD/DEAH box helicase domain-containing protein	ME49_rep2	3	633	0.13776	7.6951e-36	1	236.17	16343000
188	AAALLVEAMEAVEQQAPR	18	TGME49_203220-t26_1-p1	DEAD/DEAH box helicase domain-containing protein	ME49_rep2	2	948.996	0.10984	1.0127e-16	1	179.14	5675000
189	AAALLVEAMEAVEQQAPR	18	TGME49_203220-t26_1-p1	DEAD/DEAH box helicase domain-containing protein	ME49_rep3	3	633	-0.070541	3.5792e-36	1	248.23	24502000
190	AAALLVEAMEAVEQQAPR	18	TGME49_203220-t26_1-p1	DEAD/DEAH box helicase domain-containing protein	ME49_rep3	2	948.996	0.47	2.0234e-16	1	168.41	11214000
191	AAALSEAAVEAGGIQSGR	18	TGME49_275350-t26_1-p1	TBC domain-containing protein	ME49_rep2	2	829.429		9.6025e-08	1	105.5	0
192	AAALSEAAVEAGGIQSGR	18	TGME49_275350-t26_1-p1	TBC domain-containing protein	ME49_rep3	2	829.429	2.9192	6.3793e-08	1	120.99	8635900
193	AAALSEAAVEAGGIQSGR	18	TGME49_275350-t26_1-p1	TBC domain-containing protein	ME49_rep1	2	829.429	3.0566	NaN	0		12415000
194	AAALSSASPAFPR	13	TGME49_306400-t26_1-p1	hypothetical protein	ME49_rep2	2	623.333	0.6215	4.9725e-06	1	136.7	41425000
195	AAALSSASPAFPR	13	TGME49_306400-t26_1-p1	hypothetical protein	ME49_rep3	2	623.333	0.75457	1.7285e-07	1	159.99	42252000
196	AAALSSASPAFPR	13	TGME49_306400-t26_1-p1	hypothetical protein	ME49_rep1	2	623.333	0.63268	NaN	0		47080000
197	AAALVPQLQQDIDGDEPWCTVLQHKPR	27	TGME49_250750-t26_1-p1	tRNA (uracil-5-)-methyltransferase	ME49_rep1	4	772.144	0.89858	1.1468e-08	1	79.177	31949000
198	AAALVPQLQQDIDGDEPWCTVLQHKPR	27	TGME49_250750-t26_1-p1	tRNA (uracil-5-)-methyltransferase	ME49_rep2	4	772.144	0.61315	2.2788e-09	1	94.389	19625000
199	AAALVPQLQQDIDGDEPWCTVLQHKPR	27	TGME49_250750-t26_1-p1	tRNA (uracil-5-)-methyltransferase	ME49_rep3	4	772.144	0.53602	1.3011e-12	1	99.064	23643000
200	AAALYATDPHSFFQSMK	17	TGME49_259650-t26_1-p1	hypothetical protein	ME49_rep2	3	628.97	-0.087691	0.0012198	1	64.327	13653000
201	AAALYATDPHSFFQSMK	17	TGME49_259650-t26_1-p1	hypothetical protein	ME49_rep3	2	942.951		0.00027667	1	78.078	0
202	AAALYATDPHSFFQSMK	17	TGME49_259650-t26_1-p1	hypothetical protein	ME49_rep1	3	628.97	0.33969	NaN	0		10234000
203	AAALYATDPHSFFQSMK	17	TGME49_259650-t26_1-p1	hypothetical protein	ME49_rep3	3	628.97	0.29879	NaN	0		8599800
204	AAAMQGGGEPLFPGIESFAFGAQTGSLESHAADR	34	TGME49_247300-t26_1-p1	hypothetical protein	ME49_rep1	3	1126.53	-0.041229	1.6412e-05	1	56.211	24371000
205	AAAMQGGGEPLFPGIESFAFGAQTGSLESHAADR	34	TGME49_247300-t26_1-p1	hypothetical protein	ME49_rep3	3	1126.53	-0.52463	3.7177e-10	1	87.357	28282000
206	AAAMQGGGEPLFPGIESFAFGAQTGSLESHAADR	34	TGME49_247300-t26_1-p1	hypothetical protein	ME49_rep2	3	1126.53	-0.22215	NaN	0		28733000
207	AAAMQQGGYGSSR	13	TGME49_226250-t26_1-p1	DEAD (Asp-Glu-Ala-Asp) box polypeptide DDX3X	ME49_rep1	2	642.293	-0.18427	5.9666e-08	1	164.68	165490000
208	AAAMQQGGYGSSR	13	TGME49_226250-t26_1-p1	DEAD (Asp-Glu-Ala-Asp) box polypeptide DDX3X	ME49_rep2	2	642.293	-0.28114	2.1595e-06	1	141.37	129960000
209	AAAMQQGGYGSSR	13	TGME49_226250-t26_1-p1	DEAD (Asp-Glu-Ala-Asp) box polypeptide DDX3X	ME49_rep3	2	642.293	-0.086663	3.8642e-09	1	170.66	145710000
210	AAAMQQGGYGSSR	13	TGME49_226250-t26_1-p1	DEAD (Asp-Glu-Ala-Asp) box polypeptide DDX3X	ME49_rep1	2	642.293	1.0059	1.0801e-05	1	127.02	29448000
211	AAAMQQGGYGSSR	13	TGME49_226250-t26_1-p1	DEAD (Asp-Glu-Ala-Asp) box polypeptide DDX3X	ME49_rep2	2	642.293	0.25396	0.00013063	1	109	30845000
212	AAAMQQGGYGSSR	13	TGME49_226250-t26_1-p1	DEAD (Asp-Glu-Ala-Asp) box polypeptide DDX3X	ME49_rep3	2	642.293	-0.12711	2.301e-05	1	120.2	32807000
213	AAAMQQGGYGSSR	13	TGME49_226250-t26_1-p1	DEAD (Asp-Glu-Ala-Asp) box polypeptide DDX3X	ME49_rep2	2	650.291	-0.46156	0.010665	1	69.03	814250
214	AAAMQQGGYGSSR	13	TGME49_226250-t26_1-p1	DEAD (Asp-Glu-Ala-Asp) box polypeptide DDX3X	ME49_rep1	2	650.291	1.8588	1.2186e-05	1	120.84	12132000
215	AAAMQQGGYGSSR	13	TGME49_226250-t26_1-p1	DEAD (Asp-Glu-Ala-Asp) box polypeptide DDX3X	ME49_rep2	2	650.291	1.4012	1.3923e-05	1	120.59	14606000
216	AAAMQQGGYGSSR	13	TGME49_226250-t26_1-p1	DEAD (Asp-Glu-Ala-Asp) box polypeptide DDX3X	ME49_rep3	2	650.291	1.3508	9.4497e-06	1	123.28	10497000
217	AAAMQQGGYGSSR	13	TGME49_226250-t26_1-p1	DEAD (Asp-Glu-Ala-Asp) box polypeptide DDX3X	ME49_rep1	2	650.291	0.7725	NaN	0		1449000
218	AAAMQQGGYGSSR	13	TGME49_226250-t26_1-p1	DEAD (Asp-Glu-Ala-Asp) box polypeptide DDX3X	ME49_rep3	2	650.291	-1.1745	NaN	0		1265700
219	AAAMQQGGYGSSR	13	TGME49_226250-t26_1-p1	DEAD (Asp-Glu-Ala-Asp) box polypeptide DDX3X	ME49_rep1	2	650.291	-0.067334	NaN	0		895520
220	AAAPASEPQCVLPR	14	TGME49_204410-t26_1-p1	endonuclease/exonuclease/phosphatase family protein	ME49_rep2	2	733.875		0.0019534	1	78.744	0
221	AAAPCVIFFDEMDSIAK	17	TGME49_321640-t26_1-p1	cell division protein CDC48AP	ME49_rep1	2	942.947	-0.20546	5.3125e-05	1	82.663	8311200
222	AAAPCVIFFDEMDSIAK	17	TGME49_321640-t26_1-p1	cell division protein CDC48AP	ME49_rep2	2	942.947	-1.3684	0.0065033	1	52.52	8163200
223	AAAPCVIFFDEMDSIAK	17	TGME49_321640-t26_1-p1	cell division protein CDC48AP	ME49_rep3	2	942.947	-0.63153	0.0031239	1	64.454	6738600
224	AAAPCVIFFDEMDSIAK	17	TGME49_321640-t26_1-p1	cell division protein CDC48AP	ME49_rep3	3	628.967	-0.2766	1.8464e-05	1	84.508	2810000
225	AAAPCVIFFDEMDSIAK	17	TGME49_321640-t26_1-p1	cell division protein CDC48AP	ME49_rep1	3	628.967	-0.24425	NaN	0		3095100
226	AAAPCVIFFDEMDSIAK	17	TGME49_321640-t26_1-p1	cell division protein CDC48AP	ME49_rep2	3	628.967	-0.38927	NaN	0		2096500
227	AAAPEGGMTWAELESTTMFK	20	TGME49_286630-t26_1-p1	redoxin domain-containing protein	ME49_rep1	2	1064.49	-0.16341	4.2353e-07	1	93.5	580910000
228	AAAPEGGMTWAELESTTMFK	20	TGME49_286630-t26_1-p1	redoxin domain-containing protein	ME49_rep2	3	709.996	0.51791	1.7237e-06	1	85.203	181760000
229	AAAPEGGMTWAELESTTMFK	20	TGME49_286630-t26_1-p1	redoxin domain-containing protein	ME49_rep3	2	1064.49	-0.10048	1.7691e-06	1	78.554	484350000
230	AAAPEGGMTWAELESTTMFK	20	TGME49_286630-t26_1-p1	redoxin domain-containing protein	ME49_rep1	3	709.996	0.59915	NaN	0		257330000
231	AAAPEGGMTWAELESTTMFK	20	TGME49_286630-t26_1-p1	redoxin domain-containing protein	ME49_rep2	2	1064.49	-0.23836	NaN	0		444730000
232	AAAPEGGMTWAELESTTMFK	20	TGME49_286630-t26_1-p1	redoxin domain-containing protein	ME49_rep3	3	709.996	0.94885	NaN	0		212190000
233	AAAPEGGMTWAELESTTMFK	20	TGME49_286630-t26_1-p1	redoxin domain-containing protein	ME49_rep1	2	1072.49	-1.5453	0.054674	1	42.705	15813000
234	AAAPEGGMTWAELESTTMFK	20	TGME49_286630-t26_1-p1	redoxin domain-containing protein	ME49_rep1	2	1072.49	0.90539	0.018305	1	49.188	17586000
235	AAAPEGGMTWAELESTTMFK	20	TGME49_286630-t26_1-p1	redoxin domain-containing protein	ME49_rep2	2	1072.49	-0.2288	0.044069	1	44.595	23120000
236	AAAPEGGMTWAELESTTMFK	20	TGME49_286630-t26_1-p1	redoxin domain-containing protein	ME49_rep3	2	1072.49	0.031866	0.00066602	1	58.564	17040000
237	AAAPEGGMTWAELESTTMFK	20	TGME49_286630-t26_1-p1	redoxin domain-containing protein	ME49_rep3	2	1072.49	0.27893	0.01174	1	50.358	19232000
238	AAAPEGGMTWAELESTTMFK	20	TGME49_286630-t26_1-p1	redoxin domain-containing protein	ME49_rep2	2	1072.49	-0.22113	NaN	0		17025000
239	AAAPEHVLGK	10	TGME49_263840-t26_1-p1	hypothetical protein	ME49_rep2	2	496.78	-0.64527	0.013672	1	74.849	3047700
240	AAAPEHVLGK	10	TGME49_263840-t26_1-p1	hypothetical protein	ME49_rep3	2	496.78	-0.68078	0.056539	1	63.624	2636200
241	AAAPGAEAMDASPLSANGSGSK	22	TGME49_244460-t26_1-p1	hypothetical protein	ME49_rep1	2	980.457	0.17725	1.4386e-15	1	160.67	21381000
242	AAAPGAEAMDASPLSANGSGSK	22	TGME49_244460-t26_1-p1	hypothetical protein	ME49_rep3	2	980.457	0.074143	1.7461e-20	1	178.56	16727000
243	AAAPGAEAMDASPLSANGSGSK	22	TGME49_244460-t26_1-p1	hypothetical protein	ME49_rep2	2	980.457	0.8602	NaN	0		19394000
244	AAAPLGSATAAGSDAAGTPDVGPGAELPYLGSR	33	TGME49_269650-t26_1-p1	FFD and TFG box motifs protein	ME49_rep1	3	1004.16	-0.0036486	6.0305e-06	1	68.368	93794000
245	AAAPLGSATAAGSDAAGTPDVGPGAELPYLGSR	33	TGME49_269650-t26_1-p1	FFD and TFG box motifs protein	ME49_rep2	3	1004.16	0.18834	4.5345e-10	1	84.741	78990000
246	AAAPLGSATAAGSDAAGTPDVGPGAELPYLGSR	33	TGME49_269650-t26_1-p1	FFD and TFG box motifs protein	ME49_rep3	3	1004.16	0.26761	6.0152e-10	2	80.36	102450000
247	AAAPLSAVYTK	11	TGME49_204130-t26_1-p1	perforin-like protein PLP1	ME49_rep1	2	546.308	0.78744	0.0034545	1	89.805	14317000
248	AAAPLSAVYTK	11	TGME49_204130-t26_1-p1	perforin-like protein PLP1	ME49_rep2	2	546.308	0.93139	0.0045675	1	86.243	18307000
249	AAAPLSAVYTK	11	TGME49_204130-t26_1-p1	perforin-like protein PLP1	ME49_rep3	2	546.308	0.76412	0.0050118	1	84.821	19465000
250	AAAPLSAVYTK	11	TGME49_204130-t26_1-p1	perforin-like protein PLP1	ME49_rep1	2	546.308	0.70391	0.00065468	1	103.91	77542000
251	AAAPLSAVYTK	11	TGME49_204130-t26_1-p1	perforin-like protein PLP1	ME49_rep2	2	546.308	0.69682	0.00065468	1	103.91	62715000
252	AAAPLSAVYTK	11	TGME49_204130-t26_1-p1	perforin-like protein PLP1	ME49_rep3	2	546.308	0.96332	0.0011555	1	97.163	47098000
253	AAAPSSEAPPTEPALDGVTYFTHDGVLR	28	TGME49_313750-t26_1-p1	hypothetical protein	ME49_rep1	3	957.138	0.38491	1.3713e-05	1	67.496	20374000
254	AAAPSSEAPPTEPALDGVTYFTHDGVLR	28	TGME49_313750-t26_1-p1	hypothetical protein	ME49_rep2	3	957.138	-0.0045131	2.4372e-05	1	61.488	23115000
255	AAAPSSEAPPTEPALDGVTYFTHDGVLR	28	TGME49_313750-t26_1-p1	hypothetical protein	ME49_rep3	3	957.138	0.55008	1.5729e-05	1	66.36	18770000
256	AAAPVVDPVDAVALR	15	TGME49_226980-t26_1-p1	hypothetical protein	ME49_rep1	2	732.414	0.21117	0.00010506	1	99.834	58670000
257	AAAPVVDPVDAVALR	15	TGME49_226980-t26_1-p1	hypothetical protein	ME49_rep2	2	732.414	0.41541	2.2312e-06	1	124.51	67547000
258	AAAPVVDPVDAVALR	15	TGME49_226980-t26_1-p1	hypothetical protein	ME49_rep3	2	732.414	0.11106	0.00010093	1	100.69	57508000
259	AAAQAAALAAASSGGQDGAASVK	23	TGME49_214840-t26_1-p1	AP2 domain transcription factor AP2X-7	ME49_rep1	3	648.664	0.2785	2.8053e-28	1	198.35	95224000
260	AAAQAAALAAASSGGQDGAASVK	23	TGME49_214840-t26_1-p1	AP2 domain transcription factor AP2X-7	ME49_rep1	2	972.493	0.20478	7.8485e-16	1	152.48	54953000
261	AAAQAAALAAASSGGQDGAASVK	23	TGME49_214840-t26_1-p1	AP2 domain transcription factor AP2X-7	ME49_rep2	2	972.493	-0.03312	7.4902e-16	1	153.14	53301000
262	AAAQAAALAAASSGGQDGAASVK	23	TGME49_214840-t26_1-p1	AP2 domain transcription factor AP2X-7	ME49_rep2	3	648.664	0.32211	3.0636e-21	1	168.17	80747000
263	AAAQAAALAAASSGGQDGAASVK	23	TGME49_214840-t26_1-p1	AP2 domain transcription factor AP2X-7	ME49_rep3	3	648.664	0.084014	2.113e-21	2	174.91	99588000
264	AAAQAAALAAASSGGQDGAASVK	23	TGME49_214840-t26_1-p1	AP2 domain transcription factor AP2X-7	ME49_rep3	2	972.493	-0.076472	7.3026e-21	1	169.9	50002000
265	AAAQADAALHAAR	13	TGME49_271990-t26_1-p1	hypothetical protein	ME49_rep2	3	412.886		0.019697	1	55.261	0
266	AAAQLLLLQDQR	12	TGME49_221940-t26_1-p1	adaptin n terminal region domain-containing protein	ME49_rep1	2	670.388	-0.12376	2.3415e-09	1	197.3	73630000
267	AAAQLLLLQDQR	12	TGME49_221940-t26_1-p1	adaptin n terminal region domain-containing protein	ME49_rep1	3	447.261		9.5388e-10	1	139.32	0
268	AAAQLLLLQDQR	12	TGME49_221940-t26_1-p1	adaptin n terminal region domain-containing protein	ME49_rep2	2	670.388	-0.3762	2.3415e-09	1	197.3	79429000
269	AAAQLLLLQDQR	12	TGME49_221940-t26_1-p1	adaptin n terminal region domain-containing protein	ME49_rep3	2	670.388	-0.35272	1.624e-07	1	174.42	83675000
270	AAAQLLLLQDQR	12	TGME49_221940-t26_1-p1	adaptin n terminal region domain-containing protein	ME49_rep3	3	447.261	-0.099474	4.5927e-06	1	143.97	8046800
271	AAAQPAPPSQPAQVEGQGSVWNANSYHWEEKPMTR	35	TGME49_210787-t26_1-p1	Erv1 / Alr family protein	ME49_rep1	4	955.704	-0.041025	1.3387e-40	1	179.8	151770000
272	AAAQPAPPSQPAQVEGQGSVWNANSYHWEEKPMTR	35	TGME49_210787-t26_1-p1	Erv1 / Alr family protein	ME49_rep2	4	955.704	0.17915	2.5483e-22	1	125.26	83035000
273	AAAQPAPPSQPAQVEGQGSVWNANSYHWEEKPMTR	35	TGME49_210787-t26_1-p1	Erv1 / Alr family protein	ME49_rep3	4	955.704	0.59907	1.0989e-16	1	120.23	98411000
274	AAASAAVASMPGARPEK	17	TGME49_236250-t26_1-p1	regulator of chromosome condensation (RCC1) repeat-containing protein	ME49_rep1	3	528.944	0.025978	5.9585e-08	1	126.16	3910600
275	AAASAAVASMPGARPEK	17	TGME49_236250-t26_1-p1	regulator of chromosome condensation (RCC1) repeat-containing protein	ME49_rep2	3	528.944	-0.6889	3.3e-06	1	102.39	5747700
276	AAASAAVASMPGARPEK	17	TGME49_236250-t26_1-p1	regulator of chromosome condensation (RCC1) repeat-containing protein	ME49_rep3	3	528.944	-0.50258	3.0626e-06	2	103.77	5115500
277	AAASGIPNPAYFK	13	TGME49_310320-t26_1-p1	calreticulin family protein	ME49_rep1	2	653.843	-0.90141	0.00024027	1	98.105	24611000
278	AAASGIPNPAYFK	13	TGME49_310320-t26_1-p1	calreticulin family protein	ME49_rep2	2	653.843	-0.87121	0.0020538	1	80.17	24948000
279	AAASGIPNPAYFK	13	TGME49_310320-t26_1-p1	calreticulin family protein	ME49_rep3	2	653.843	-0.83912	8.631e-05	1	113.61	23300000
280	AAASQVPAAGYGVR	14	TGME49_243410-t26_1-p1	tetratricopeptide repeat-containing protein	ME49_rep1	2	659.349	0.33055	1.9492e-07	1	145.31	16728000
281	AAASQVPAAGYGVR	14	TGME49_243410-t26_1-p1	tetratricopeptide repeat-containing protein	ME49_rep2	2	659.349	0.1923	1.9492e-07	1	145.31	14627000
282	AAASQVPAAGYGVR	14	TGME49_243410-t26_1-p1	tetratricopeptide repeat-containing protein	ME49_rep3	2	659.349	0.12681	1.7846e-06	1	138.89	19498000
283	AAASSVSSVR	10	TGME49_225000-t26_1-p1	hypothetical protein	ME49_rep1	2	467.751	-1.8615	0.0014636	1	102.52	4000700
284	AAASSVSSVR	10	TGME49_225000-t26_1-p1	hypothetical protein	ME49_rep2	2	467.751	-2.1651	0.0017461	1	98.254	4091400
285	AAASSVSSVR	10	TGME49_225000-t26_1-p1	hypothetical protein	ME49_rep3	2	467.751	-1.0567	0.00094362	1	110.38	3613000
286	AAASVGSGGFGR	12	TGME49_206670-t26_1-p1	hypothetical protein	ME49_rep2	2	518.762	0.058814	3.866e-05	1	122.7	30389000
287	AAASVGSGGFGR	12	TGME49_206670-t26_1-p1	hypothetical protein	ME49_rep1	2	518.762	0.13116	NaN	0		24726000
288	AAASVGSGGFGR	12	TGME49_206670-t26_1-p1	hypothetical protein	ME49_rep3	2	518.762	0.26907	NaN	0		27117000
289	AAASVVVFDPLK	12	TGME49_241830-t26_1-p1	peptidyl-prolyl cis-trans isomerase	ME49_rep1	2	608.85	2.7445	0.0043329	1	77.185	7451300
290	AAASVVVFDPLK	12	TGME49_241830-t26_1-p1	peptidyl-prolyl cis-trans isomerase	ME49_rep2	2	608.85	1.7156	0.0030048	1	84.365	5781300
291	AAASVVVFDPLK	12	TGME49_241830-t26_1-p1	peptidyl-prolyl cis-trans isomerase	ME49_rep3	2	608.85	1.9817	0.041321	1	61.11	5401400
292	AAATALAAVSR	11	TGME49_280540-t26_1-p1	HEAT repeat-containing protein	ME49_rep1	2	501.291	0.70429	0.0016728	1	95.507	2603800
293	AAATALAAVSR	11	TGME49_280540-t26_1-p1	HEAT repeat-containing protein	ME49_rep2	2	501.291		0.020286	1	71.085	0
294	AAATALAAVSR	11	TGME49_280540-t26_1-p1	HEAT repeat-containing protein	ME49_rep3	2	501.291	0.7029	NaN	0		3967600
295	AAATALAAVSR	11	TGME49_280540-t26_1-p1	HEAT repeat-containing protein	ME49_rep1	2	501.291	1.3091	NaN	0		4251600
296	AAATALAAVSR	11	TGME49_280540-t26_1-p1	HEAT repeat-containing protein	ME49_rep2	2	501.291	-0.024026	NaN	0		3176200
297	AAATGMHVNYESTILEK	17	TGME49_268370-t26_1-p1	non-specific serine/threonine protein kinase	ME49_rep1	3	612.305	-0.15292	4.6168e-07	1	118.31	18845000
298	AAATGMHVNYESTILEK	17	TGME49_268370-t26_1-p1	non-specific serine/threonine protein kinase	ME49_rep2	3	612.305	0.13458	1.4744e-06	2	111.22	18311000
299	AAATGMHVNYESTILEK	17	TGME49_268370-t26_1-p1	non-specific serine/threonine protein kinase	ME49_rep3	3	612.305	0.41175	1.6314e-06	1	110.12	8453700
300	AAATHVVGEQR	11	TGME49_234900-t26_1-p1	PHD-finger domain-containing protein	ME49_rep1	2	569.802	0.64704	0.00042323	1	110.93	2529400
301	AAATHVVGEQR	11	TGME49_234900-t26_1-p1	PHD-finger domain-containing protein	ME49_rep2	2	569.802	1.1931	0.0007609	1	100.69	2284500
302	AAATHVVGEQR	11	TGME49_234900-t26_1-p1	PHD-finger domain-containing protein	ME49_rep3	2	569.802	0.70595	1.4681e-05	1	157.68	2210700
303	AAATHVVGEQR	11	TGME49_234900-t26_1-p1	PHD-finger domain-containing protein	ME49_rep1	2	569.802	-0.091221	NaN	0		1342500
304	AAATHVVGEQR	11	TGME49_234900-t26_1-p1	PHD-finger domain-containing protein	ME49_rep3	2	569.802	-0.5718	NaN	0		1002500
305	AAATLAK	7	TGME49_207770-t26_1-p1	PCI domain-containing protein	ME49_rep1	1	645.393	0.68774	0.049509	1	107.43	632650
306	AAATLAK	7	TGME49_207770-t26_1-p1	PCI domain-containing protein	ME49_rep2	1	645.393	1.3403	NaN	0		645390
307	AAATLAK	7	TGME49_207770-t26_1-p1	PCI domain-containing protein	ME49_rep3	1	645.393	0.21457	NaN	0		893430
308	AAATLAK	7	TGME49_207770-t26_1-p1	PCI domain-containing protein	ME49_rep2	1	645.393	0.40291	NaN	0		343740
309	AAATLAVLGIAEGLAASLGSLHAEESK	27	TGME49_231200-t26_1-p1	hypothetical protein	ME49_rep1	3	850.797	-0.8841	1.1527e-08	1	76.799	3883800
310	AAATLAVLGIAEGLAASLGSLHAEESK	27	TGME49_231200-t26_1-p1	hypothetical protein	ME49_rep3	3	850.797	-0.36794	9.0143e-06	1	71.06	3601500
311	AAATLAVLGIAEGLAASLGSLHAEESK	27	TGME49_231200-t26_1-p1	hypothetical protein	ME49_rep2	3	850.797	-0.69064	NaN	0		3280600
312	AAATLLFSAPAEEER	15	TGME49_236140-t26_1-p1	hypothetical protein	ME49_rep1	2	788.404	-1.4498	2.1964e-05	1	117.08	11777000
313	AAATLLFSAPAEEER	15	TGME49_236140-t26_1-p1	hypothetical protein	ME49_rep2	2	788.404	-1.7955	9.7504e-06	1	119.62	11844000
314	AAATLLFSAPAEEER	15	TGME49_236140-t26_1-p1	hypothetical protein	ME49_rep3	2	788.404	-3.4784	2.3176e-06	1	123.76	12542000
315	AAATSPDAMMAFAQALEAHYR	21	TGME49_224100-t26_1-p1	hypothetical protein	ME49_rep3	3	741.682	-0.85516	9.0167e-11	1	108.71	8635000
316	AAATSPDAMMAFAQALEAHYR	21	TGME49_224100-t26_1-p1	hypothetical protein	ME49_rep1	3	741.682	1.7558	NaN	0		6550400
317	AAATSPDAMMAFAQALEAHYR	21	TGME49_224100-t26_1-p1	hypothetical protein	ME49_rep2	3	741.682	-0.059824	NaN	0		5521000
318	AAATVAANALK	11	TGME49_257710-t26_1-p1	actin-like protein ALP 5	ME49_rep1	2	500.793	0.31984	0.12907	1	48.701	6254800
319	AAATVAANALK	11	TGME49_257710-t26_1-p1	actin-like protein ALP 5	ME49_rep2	2	500.793	1.3735	NaN	0		5788900
320	AAATVAANALK	11	TGME49_257710-t26_1-p1	actin-like protein ALP 5	ME49_rep3	2	500.793	0.48485	NaN	0		7637300
321	AAAVADDIFGSEDFSPPPMNVAGAPLR	27	TGME49_311470-t26_1-p1	rhoptry neck protein RON5	ME49_rep1	3	905.774	-0.36706	5.5186e-06	1	72.676	235260000
322	AAAVADDIFGSEDFSPPPMNVAGAPLR	27	TGME49_311470-t26_1-p1	rhoptry neck protein RON5	ME49_rep1	2	1358.16	0.75805	1.284e-08	1	88.976	59333000
323	AAAVADDIFGSEDFSPPPMNVAGAPLR	27	TGME49_311470-t26_1-p1	rhoptry neck protein RON5	ME49_rep2	3	905.774	-0.10115	2.5627e-05	1	63.376	255640000
324	AAAVADDIFGSEDFSPPPMNVAGAPLR	27	TGME49_311470-t26_1-p1	rhoptry neck protein RON5	ME49_rep2	2	1358.16	0.19185	7.8223e-09	1	92.565	60380000
325	AAAVADDIFGSEDFSPPPMNVAGAPLR	27	TGME49_311470-t26_1-p1	rhoptry neck protein RON5	ME49_rep3	3	905.774	-0.56684	0.012178	1	44.625	246150000
326	AAAVADDIFGSEDFSPPPMNVAGAPLR	27	TGME49_311470-t26_1-p1	rhoptry neck protein RON5	ME49_rep3	2	1358.16	0.57575	1.9337e-08	1	84.327	63083000
327	AAAVGTPVFTR	11	TGME49_272400-t26_1-p1	casein kinase ii regulatory subunit protein	ME49_rep1	2	545.306	-0.01918	0.00042633	1	110.84	84405000
328	AAAVGTPVFTR	11	TGME49_272400-t26_1-p1	casein kinase ii regulatory subunit protein	ME49_rep2	2	545.306	0.17579	7.6472e-05	1	126.19	88717000
329	AAAVGTPVFTR	11	TGME49_272400-t26_1-p1	casein kinase ii regulatory subunit protein	ME49_rep3	2	545.306	-0.20329	0.00056378	1	106.67	79783000
330	AAAVGVNSR	9	TGME49_313100-t26_1-p1	signal recognition particle SRP54 protein	ME49_rep2	2	422.735	-0.82448	0.0097048	1	89.047	7402200
331	AAAVGVNSR	9	TGME49_313100-t26_1-p1	signal recognition particle SRP54 protein	ME49_rep1	2	422.735	-0.43922	NaN	0		6976900
332	AAAVGVNSR	9	TGME49_313100-t26_1-p1	signal recognition particle SRP54 protein	ME49_rep3	2	422.735	-1.6459	NaN	0		1454700
333	AAAVHFELSR	10	TGME49_268690-t26_1-p1	hypothetical protein	ME49_rep3	3	367.533	-0.070716	0.0029055	1	85.533	3008500
334	AAAVHFELSR	10	TGME49_268690-t26_1-p1	hypothetical protein	ME49_rep1	3	367.533	-1.1196	NaN	0		2756500
335	AAAVHFELSR	10	TGME49_268690-t26_1-p1	hypothetical protein	ME49_rep2	3	367.533	-0.80499	NaN	0		3999200
336	AAAVHGAYQDATPFR	15	TGME49_297530-t26_1-p1	DNA-directed RNA polymerase I RPA2	ME49_rep2	2	787.889	0.84693	6.9855e-07	1	137.93	7300400
337	AAAVHGAYQDATPFR	15	TGME49_297530-t26_1-p1	DNA-directed RNA polymerase I RPA2	ME49_rep3	2	787.889	0.9121	0.00010462	1	99.927	7727300
338	AAAVHGAYQDATPFR	15	TGME49_297530-t26_1-p1	DNA-directed RNA polymerase I RPA2	ME49_rep1	2	787.889	-0.24323	NaN	0		6713600
339	AAAVIPTGDVILMECIEK	18	TGME49_278470-t26_1-p1	hypothetical protein	ME49_rep1	2	965.505	1.7323	0.00028625	1	73.928	26306000
340	AAAVIPTGDVILMECIEK	18	TGME49_278470-t26_1-p1	hypothetical protein	ME49_rep2	2	965.505	0.53459	0.0012274	1	69.081	45610000
341	AAAVIPTGDVILMECIEK	18	TGME49_278470-t26_1-p1	hypothetical protein	ME49_rep3	2	965.505	1.3956	0.0017963	1	66.152	31473000
342	AAAVSAAVAPPSPSAAPR	18	TGME49_264870-t26_1-p1	Sodium:neurotransmitter symporter family protein	ME49_rep3	2	795.934	0.41375	1.1422e-07	1	120.63	8254500
343	AAAVSAAVAPPSPSAAPR	18	TGME49_264870-t26_1-p1	Sodium:neurotransmitter symporter family protein	ME49_rep1	2	795.934	0.18708	NaN	0		5742800
344	AAAVSAAVAPPSPSAAPR	18	TGME49_264870-t26_1-p1	Sodium:neurotransmitter symporter family protein	ME49_rep2	2	795.934	0.19091	NaN	0		6946000
345	AAAVSAAVAPPSPSAAPR	18	TGME49_264870-t26_1-p1	Sodium:neurotransmitter symporter family protein	ME49_rep2	2	795.934	-0.48426	NaN	0		1290500
346	AAAVVVTAPMELVR	14	TGME49_248320-t26_1-p1	carrier superfamily protein	ME49_rep1	2	713.908	-0.36377	0.018277	1	62.162	24497000
347	AAAVVVTAPMELVR	14	TGME49_248320-t26_1-p1	carrier superfamily protein	ME49_rep3	2	713.908	0.044822	0.016966	1	63.181	34579000
348	AAAVVVTAPMELVR	14	TGME49_248320-t26_1-p1	carrier superfamily protein	ME49_rep2	2	713.908	-0.43246	NaN	0		20206000
349	AACAAISQGQGAEK	14	TGME49_272030-t26_1-p1	kelch repeat-containing protein	ME49_rep1	2	681.328	-0.101	6.6919e-08	1	159.66	4887900
350	AACAAISQGQGAEK	14	TGME49_272030-t26_1-p1	kelch repeat-containing protein	ME49_rep2	2	681.328	-0.5273	6.8472e-10	1	180.61	5143800
351	AACAAISQGQGAEK	14	TGME49_272030-t26_1-p1	kelch repeat-containing protein	ME49_rep3	2	681.328	-0.38111	1.0434e-09	1	175.74	4797900
352	AACASMGVPK	10	TGME49_255245-t26_1-p1	hypothetical protein	ME49_rep2	2	496.239		0.033675	1	66.19	0
353	AACASMGVPK	10	TGME49_255245-t26_1-p1	hypothetical protein	ME49_rep3	2	496.239	2.234	0.037821	1	68.525	6740700
354	AACASMGVPK	10	TGME49_255245-t26_1-p1	hypothetical protein	ME49_rep2	2	496.239	1.4908	NaN	0		1639400
355	AACEQEDLAELTQVPSGGAALLR	23	TGME49_252340-t26_1-p1	hypothetical protein	ME49_rep3	2	1200.1	0.050878	3.7061e-12	1	122.18	25943000
356	AACEQEDLAELTQVPSGGAALLR	23	TGME49_252340-t26_1-p1	hypothetical protein	ME49_rep1	2	1200.1	1.0369	NaN	0		41431000
357	AACEQEDLAELTQVPSGGAALLR	23	TGME49_252340-t26_1-p1	hypothetical protein	ME49_rep2	2	1200.1	0.96935	NaN	0		36614000
358	AACGLTDILQECSCETGNNR	20	TGME49_300370-t26_1-p1	hypothetical protein	ME49_rep1	2	1134.99	-0.90875	1.6852e-11	1	135.09	13204000
359	AACGLTDILQECSCETGNNR	20	TGME49_300370-t26_1-p1	hypothetical protein	ME49_rep2	2	1134.99	-0.42828	1.0893e-12	1	143.46	9081100
360	AACGLTDILQECSCETGNNR	20	TGME49_300370-t26_1-p1	hypothetical protein	ME49_rep3	2	1134.99	-0.83425	9.2317e-20	1	167.14	14938000
361	AACGVFEGQAIEHLGAAVGR	20	TGME49_278890-t26_1-p1	hypothetical protein	ME49_rep1	3	671.671	0.26529	8.6518e-12	1	132.14	21590000
362	AACGVFEGQAIEHLGAAVGR	20	TGME49_278890-t26_1-p1	hypothetical protein	ME49_rep2	2	1007	0.21795	7.795e-11	1	120.9	6162400
363	AACGVFEGQAIEHLGAAVGR	20	TGME49_278890-t26_1-p1	hypothetical protein	ME49_rep2	3	671.671	-0.049475	4.7877e-12	1	137.45	20071000
364	AACGVFEGQAIEHLGAAVGR	20	TGME49_278890-t26_1-p1	hypothetical protein	ME49_rep3	3	671.671	-0.055993	1.7839e-20	1	178.51	28167000
365	AACGVFEGQAIEHLGAAVGR	20	TGME49_278890-t26_1-p1	hypothetical protein	ME49_rep3	2	1007	0.71075	0.00028473	1	70.094	10633000
366	AACIAEILDR	10	TGME49_263580-t26_1-p1	bromodomain-containing protein	ME49_rep1	2	566.295	-0.11231	5.523e-05	1	159.34	23866000
367	AACIAEILDR	10	TGME49_263580-t26_1-p1	bromodomain-containing protein	ME49_rep2	2	566.295	0.26499	5.2463e-05	1	163.38	27319000
368	AACIAEILDR	10	TGME49_263580-t26_1-p1	bromodomain-containing protein	ME49_rep3	2	566.295	0.15235	3.8048e-05	1	172.98	20788000
369	AACLEALTGNLVR	13	TGME49_269290-t26_1-p1	hypothetical protein	ME49_rep1	2	694.372	1.8906	0.028581	1	61.989	15608000
370	AACLEALTGNLVR	13	TGME49_269290-t26_1-p1	hypothetical protein	ME49_rep2	2	694.372	1.4841	0.1052	1	47.606	18015000
371	AACLEALTGNLVR	13	TGME49_269290-t26_1-p1	hypothetical protein	ME49_rep3	2	694.372	2.8498	0.13939	1	44.511	14692000
372	AACLSALTNR	10	TGME49_211690-t26_1-p1	AAA family protein	ME49_rep1	2	538.779	-0.55235	9.4188e-05	1	140.16	22683000
373	AACLSALTNR	10	TGME49_211690-t26_1-p1	AAA family protein	ME49_rep2	2	538.779	0.083284	0.00023097	1	121.6	26257000
374	AACLSALTNR	10	TGME49_211690-t26_1-p1	AAA family protein	ME49_rep3	2	538.779	-0.7348	0.00021516	1	123.75	26742000
375	AACLSPSSAR	10	TGME49_236930-t26_1-p1	hypothetical protein	ME49_rep1	2	510.251	-0.13577	0.0094792	1	81.263	1594600
376	AACLSPSSAR	10	TGME49_236930-t26_1-p1	hypothetical protein	ME49_rep2	2	510.251	0.031349	NaN	0		1661900
377	AACPACLHEKPPDAPSCPSCGVTYR	25	TGME49_265510-t26_1-p1	hypothetical protein	ME49_rep1	4	701.062	-0.84559	0.0042722	1	50.271	107550000
378	AACPACLHEKPPDAPSCPSCGVTYR	25	TGME49_265510-t26_1-p1	hypothetical protein	ME49_rep1	3	934.414	-0.43919	1.4055e-12	1	118.51	78051000
379	AACPACLHEKPPDAPSCPSCGVTYR	25	TGME49_265510-t26_1-p1	hypothetical protein	ME49_rep2	4	701.062	-0.55154	1.6681e-06	1	74.876	121870000
380	AACPACLHEKPPDAPSCPSCGVTYR	25	TGME49_265510-t26_1-p1	hypothetical protein	ME49_rep2	3	934.414	-0.33503	7.4979e-09	1	96.504	77172000
381	AACPACLHEKPPDAPSCPSCGVTYR	25	TGME49_265510-t26_1-p1	hypothetical protein	ME49_rep3	4	701.062	-0.56832	7.5703e-06	1	73.574	112210000
382	AACPACLHEKPPDAPSCPSCGVTYR	25	TGME49_265510-t26_1-p1	hypothetical protein	ME49_rep3	3	934.414	-0.035168	5.5346e-17	1	137.52	39030000
383	AACQALIEHR	10	TGME49_213870-t26_1-p1	UBA/TS-N domain-containing protein	ME49_rep1	2	584.798	-1.4932	0.0039097	1	93.442	26639000
384	AACQALIEHR	10	TGME49_213870-t26_1-p1	UBA/TS-N domain-containing protein	ME49_rep1	3	390.201	-0.19912	2.413e-05	1	148.69	38115000
385	AACQALIEHR	10	TGME49_213870-t26_1-p1	UBA/TS-N domain-containing protein	ME49_rep2	2	584.798	-1.2653	0.00020091	1	125.68	26020000
386	AACQALIEHR	10	TGME49_213870-t26_1-p1	UBA/TS-N domain-containing protein	ME49_rep3	2	584.798	-1.6055	0.00077739	1	112.89	28885000
387	AACQALIEHR	10	TGME49_213870-t26_1-p1	UBA/TS-N domain-containing protein	ME49_rep3	3	390.201	-0.26719	3.9614e-05	1	139.02	44116000
388	AACQALIEHR	10	TGME49_213870-t26_1-p1	UBA/TS-N domain-containing protein	ME49_rep3	3	390.201	0.28987	0.13213	1	29.071	2602200
389	AACQALIEHR	10	TGME49_213870-t26_1-p1	UBA/TS-N domain-containing protein	ME49_rep2	3	390.201	-0.42342	NaN	0		38405000
390	AACQALIEHR	10	TGME49_213870-t26_1-p1	UBA/TS-N domain-containing protein	ME49_rep3	3	390.201	-2.1516	NaN	0		1262900
391	AACQALIEHR	10	TGME49_213870-t26_1-p1	UBA/TS-N domain-containing protein	ME49_rep1	3	390.201	0.1905	NaN	0		3375400
392	AACQALIEHR	10	TGME49_213870-t26_1-p1	UBA/TS-N domain-containing protein	ME49_rep2	3	390.201	-0.8166	NaN	0		2789100
393	AADAAIVVSPEAIQK	15	TGME49_255890-t26_1-p1	pyridine nucleotide-disulfide oxidoreductase domain-containing protein	ME49_rep1	2	741.912	0.91058	0.0052708	1	69.431	19574000
394	AADAAIVVSPEAIQK	15	TGME49_255890-t26_1-p1	pyridine nucleotide-disulfide oxidoreductase domain-containing protein	ME49_rep2	2	741.912	0.84482	0.00057242	1	80.387	23189000
395	AADAAIVVSPEAIQK	15	TGME49_255890-t26_1-p1	pyridine nucleotide-disulfide oxidoreductase domain-containing protein	ME49_rep3	2	741.912	0.73464	0.0069235	1	67.334	25699000
396	AADALVPR	8	TGME49_208560-t26_1-p1	carrier superfamily protein	ME49_rep1	2	406.735	-4.0786	0.0053726	1	106.04	16832000
397	AADALVPR	8	TGME49_208560-t26_1-p1	carrier superfamily protein	ME49_rep2	2	406.735	-0.73477	0.0041981	1	110.31	18806000
398	AADALVPR	8	TGME49_208560-t26_1-p1	carrier superfamily protein	ME49_rep3	2	406.735	-0.84762	0.010633	1	95.909	23799000
399	AADCAATASWAPSGGTAEHVGEAGK	25	TGME49_208510-t26_1-p1	hypothetical protein	ME49_rep2	3	791.357	0.18656	4.1417e-06	1	74.222	7115700
400	AADCAATASWAPSGGTAEHVGEAGK	25	TGME49_208510-t26_1-p1	hypothetical protein	ME49_rep1	3	791.357	0.39846	NaN	0		6743900
401	AADFALK	7	TGME49_213730-t26_1-p1	lanthionine synthetase C family protein	ME49_rep1	2	368.205	-0.92912	0.0099235	1	110.63	10278000
402	AADFALK	7	TGME49_213730-t26_1-p1	lanthionine synthetase C family protein	ME49_rep2	2	368.205	-1.6605	0.0099235	1	110.63	17277000
403	AADFALK	7	TGME49_213730-t26_1-p1	lanthionine synthetase C family protein	ME49_rep3	2	368.205	-1.01	0.015154	1	101.69	18469000
404	AADFITR	7	TGME49_225150-t26_1-p1	hypothetical protein	ME49_rep2	2	397.214	0.17931	0.011701	1	107.59	42995000
405	AADFITR	7	TGME49_225150-t26_1-p1	hypothetical protein	ME49_rep3	2	397.214	-0.0033974	0.0034105	1	124.59	57990000
406	AADFITR	7	TGME49_225150-t26_1-p1	hypothetical protein	ME49_rep1	2	397.214	0.41975	NaN	0		53719000
407	AADHIVK	7	TGME49_257980-t26_1-p1	ribosome recycling factor protein	ME49_rep1	2	377.216	0.050971	0.066553	1	77.741	41012000
408	AADHIVK	7	TGME49_257980-t26_1-p1	ribosome recycling factor protein	ME49_rep2	2	377.216	0.4672	NaN	0		40801000
409	AADHIVK	7	TGME49_257980-t26_1-p1	ribosome recycling factor protein	ME49_rep3	2	377.216	-0.53227	NaN	0		28457000
410	AADIGVAMGIAGTDVAK	17	TGME49_278640-t26_1-p1	MIZ/SP-RING zinc finger domain-containing protein	ME49_rep1	2	780.409	0.28893	5.0204e-06	1	107.98	77647000
411	AADIGVAMGIAGTDVAK	17	TGME49_278640-t26_1-p1	MIZ/SP-RING zinc finger domain-containing protein	ME49_rep2	2	780.409	0.29213	0.10584	1	42.58	66714000
412	AADIGVAMGIAGTDVAK	17	TGME49_278640-t26_1-p1	MIZ/SP-RING zinc finger domain-containing protein	ME49_rep3	2	780.409	0.32864	5.3727e-06	2	107.03	75370000
413	AADLASSPGIK	11	TGME49_294220-t26_1-p1	hypothetical protein	ME49_rep1	2	515.282	-0.049485	0.00045142	1	110.08	25331000
414	AADLASSPGIK	11	TGME49_294220-t26_1-p1	hypothetical protein	ME49_rep2	2	515.282	-0.27979	0.00055196	1	107.03	30459000
415	AADLASSPGIK	11	TGME49_294220-t26_1-p1	hypothetical protein	ME49_rep3	2	515.282	-0.90416	0.06689	1	56.654	31547000
416	AADLASSPGIK	11	TGME49_294220-t26_1-p1	hypothetical protein	ME49_rep2	2	515.282	2.0229	NaN	0		2002500
417	AADLASSPGIK	11	TGME49_294220-t26_1-p1	hypothetical protein	ME49_rep3	2	515.282	0.80124	NaN	0		1958900
418	AADLDLPDDLATWLQDSGK	19	TGME49_275650-t26_1-p1	hypothetical protein	ME49_rep1	2	1022.5	-0.015607	3.1923e-07	1	116.6	270650000
419	AADLDLPDDLATWLQDSGK	19	TGME49_275650-t26_1-p1	hypothetical protein	ME49_rep1	3	682	0.19047	1.5525e-17	1	180.93	16933000
420	AADLDLPDDLATWLQDSGK	19	TGME49_275650-t26_1-p1	hypothetical protein	ME49_rep2	2	1022.5	-0.097262	8.9153e-06	1	87.668	228290000
421	AADLDLPDDLATWLQDSGK	19	TGME49_275650-t26_1-p1	hypothetical protein	ME49_rep2	3	682	-0.25884	1.4663e-12	1	158.74	15115000
422	AADLDLPDDLATWLQDSGK	19	TGME49_275650-t26_1-p1	hypothetical protein	ME49_rep3	2	1022.5	-0.042112	1.5054e-08	1	129.43	204620000
423	AADLDLPDDLATWLQDSGK	19	TGME49_275650-t26_1-p1	hypothetical protein	ME49_rep3	3	682	0.2401	1.7093e-17	1	180.02	13345000
424	AADLLAK	7	TGME49_273960-t26_1-p1	chaperonin GroS protein	ME49_rep1	2	351.213	-0.2956	0.0096882	2	111.04	35365000
425	AADLLAK	7	TGME49_273960-t26_1-p1	chaperonin GroS protein	ME49_rep2	2	351.213	-0.54803	0.051195	2	84.097	43801000
426	AADLLAK	7	TGME49_273960-t26_1-p1	chaperonin GroS protein	ME49_rep3	2	351.213	0.441	0.035057	2	90.777	51505000
427	AADLSISPVHTAGIGEK	17	TGME49_208560-t26_1-p1	carrier superfamily protein	ME49_rep1	3	555.965	-0.31076	8.8063e-06	1	93.226	6681800
428	AADLSISPVHTAGIGEK	17	TGME49_208560-t26_1-p1	carrier superfamily protein	ME49_rep2	3	555.965	-0.05004	NaN	0		9182200
429	AADLSISPVHTAGIGEK	17	TGME49_208560-t26_1-p1	carrier superfamily protein	ME49_rep3	3	555.965	0.57698	NaN	0		7324600
430	AADNMYCLHK	10	TGME49_219630-t26_1-p1	flavodoxin domain-containing protein	ME49_rep1	3	408.183	-0.21025	0.086351	1	37.556	4853500
431	AADNMYCLHK	10	TGME49_219630-t26_1-p1	flavodoxin domain-containing protein	ME49_rep2	3	408.183	-0.20627	0.10372	1	35.541	6933100
432	AADNMYCLHK	10	TGME49_219630-t26_1-p1	flavodoxin domain-containing protein	ME49_rep3	3	408.183	-0.82283	0.095878	1	37.556	5648500
433	AADNMYCLHK	10	TGME49_219630-t26_1-p1	flavodoxin domain-containing protein	ME49_rep1	2	611.771	0.30326	0.020401	1	82.417	5138700
434	AADNMYCLHK	10	TGME49_219630-t26_1-p1	flavodoxin domain-containing protein	ME49_rep2	2	611.771	0.24588	NaN	0		5834900
435	AADNMYCLHK	10	TGME49_219630-t26_1-p1	flavodoxin domain-containing protein	ME49_rep3	2	611.771	1.0401	NaN	0		4485500
436	AADPTRPSEESPSLSFRPDK	20	TGME49_243610-t26_1-p1	C-5 cytosine-specific DNA methylase superfamily protein	ME49_rep1	4	547.522	-0.32081	0.060587	1	38.205	11638000
437	AADPTRPSEESPSLSFRPDK	20	TGME49_243610-t26_1-p1	C-5 cytosine-specific DNA methylase superfamily protein	ME49_rep1	3	729.694	-0.19859	3.7724e-09	1	104.18	12576000
438	AADPTRPSEESPSLSFRPDK	20	TGME49_243610-t26_1-p1	C-5 cytosine-specific DNA methylase superfamily protein	ME49_rep2	3	729.694	0.39534	0.00091991	1	61.959	10509000
439	AADPTRPSEESPSLSFRPDK	20	TGME49_243610-t26_1-p1	C-5 cytosine-specific DNA methylase superfamily protein	ME49_rep3	3	729.694	0.34719	3.5784e-09	1	105.06	7058000
440	AADPTRPSEESPSLSFRPDK	20	TGME49_243610-t26_1-p1	C-5 cytosine-specific DNA methylase superfamily protein	ME49_rep2	4	547.522	0.49766	NaN	0		12238000
441	AADPTRPSEESPSLSFRPDK	20	TGME49_243610-t26_1-p1	C-5 cytosine-specific DNA methylase superfamily protein	ME49_rep3	4	547.522	0.28646	NaN	0		6493000
442	AADQATHSQLVTLDFER	17	TGME49_250820-t26_1-p1	hypothetical protein	ME49_rep1	3	634.65	1.3403	9.5816e-12	1	161.99	90485000
443	AADQATHSQLVTLDFER	17	TGME49_250820-t26_1-p1	hypothetical protein	ME49_rep1	2	951.471	1.0827	2.6531e-24	1	231.38	42781000
444	AADQATHSQLVTLDFER	17	TGME49_250820-t26_1-p1	hypothetical protein	ME49_rep2	3	634.65	1.1725	5.7758e-08	1	123.14	73128000
445	AADQATHSQLVTLDFER	17	TGME49_250820-t26_1-p1	hypothetical protein	ME49_rep2	2	951.471	1.3765	6.9114e-19	1	209.25	43290000
446	AADQATHSQLVTLDFER	17	TGME49_250820-t26_1-p1	hypothetical protein	ME49_rep3	3	634.65	1.0972	4.0937e-11	1	145.69	100880000
447	AADQATHSQLVTLDFER	17	TGME49_250820-t26_1-p1	hypothetical protein	ME49_rep3	2	951.471	1.1401	9.7137e-24	1	219.68	40928000
448	AADQLPYGK	9	TGME49_254650-t26_1-p1	zinc finger protein	ME49_rep1	2	481.751	0.17138	0.00027633	1	135.71	17674000
449	AADQLPYGK	9	TGME49_254650-t26_1-p1	zinc finger protein	ME49_rep2	2	481.751	-0.44378	0.0031233	1	100.25	19475000
450	AADQLPYGK	9	TGME49_254650-t26_1-p1	zinc finger protein	ME49_rep3	2	481.751	0.087138	0.0014475	1	113.62	17880000
451	AADSAAGVGAAQSAFPIDLR	20	TGME49_251930-t26_1-p1	enoyl-acyl carrier reductase ENR	ME49_rep1	2	944.482	-0.038026	9.3998e-27	1	195.97	94430000
452	AADSAAGVGAAQSAFPIDLR	20	TGME49_251930-t26_1-p1	enoyl-acyl carrier reductase ENR	ME49_rep1	3	629.99	0.27092	7.2433e-21	1	185.28	37670000
453	AADSAAGVGAAQSAFPIDLR	20	TGME49_251930-t26_1-p1	enoyl-acyl carrier reductase ENR	ME49_rep2	2	944.482	-0.083533	7.6454e-15	1	154.26	92018000
454	AADSAAGVGAAQSAFPIDLR	20	TGME49_251930-t26_1-p1	enoyl-acyl carrier reductase ENR	ME49_rep2	3	629.99	0.21077	6.5638e-21	1	185.71	31505000
455	AADSAAGVGAAQSAFPIDLR	20	TGME49_251930-t26_1-p1	enoyl-acyl carrier reductase ENR	ME49_rep3	2	944.482	-0.1192	1.6438e-20	1	185.85	111390000
456	AADSAAGVGAAQSAFPIDLR	20	TGME49_251930-t26_1-p1	enoyl-acyl carrier reductase ENR	ME49_rep3	3	629.99	0.071768	2.9215e-15	1	154.39	32934000
457	AADTPGASLFEGLLLLR	17	TGME49_253750-t26_1-p1	PLU-1 family protein	ME49_rep1	2	872.486	-0.74743	1.4764e-07	1	123.42	16025000
458	AADTPGASLFEGLLLLR	17	TGME49_253750-t26_1-p1	PLU-1 family protein	ME49_rep2	2	872.486	0.0060797	1.3353e-07	1	125.39	12304000
459	AADTPGASLFEGLLLLR	17	TGME49_253750-t26_1-p1	PLU-1 family protein	ME49_rep3	2	872.486	0.00084928	8.3231e-06	1	99.055	14717000
460	AAEAAATEMVMMEVR	15	TGME49_257980-t26_1-p1	ribosome recycling factor protein	ME49_rep1	2	805.373	-0.91269	2.9545e-22	1	218.6	47173000
461	AAEAAATEMVMMEVR	15	TGME49_257980-t26_1-p1	ribosome recycling factor protein	ME49_rep1	3	537.251	1.0216	1.8091e-10	1	162.37	19011000
462	AAEAAATEMVMMEVR	15	TGME49_257980-t26_1-p1	ribosome recycling factor protein	ME49_rep2	2	805.373	-0.71475	7.4814e-29	1	256.57	32362000
463	AAEAAATEMVMMEVR	15	TGME49_257980-t26_1-p1	ribosome recycling factor protein	ME49_rep2	3	537.251	-0.1459	8.3034e-07	1	125.22	12374000
464	AAEAAATEMVMMEVR	15	TGME49_257980-t26_1-p1	ribosome recycling factor protein	ME49_rep3	2	805.373	-0.23153	2.28e-28	1	252.2	36249000
465	AAEAAATEMVMMEVR	15	TGME49_257980-t26_1-p1	ribosome recycling factor protein	ME49_rep3	3	537.251	0.26578	3.5899e-13	1	171.26	15857000
466	AAEAAATEMVMMEVR	15	TGME49_257980-t26_1-p1	ribosome recycling factor protein	ME49_rep1	2	805.373	-1.1823	NaN	0		8933000
467	AAEAAATEMVMMEVR	15	TGME49_257980-t26_1-p1	ribosome recycling factor protein	ME49_rep2	2	805.373	-0.3319	NaN	0		11282000
468	AAEAAATEMVMMEVR	15	TGME49_257980-t26_1-p1	ribosome recycling factor protein	ME49_rep3	2	805.373	-0.48775	NaN	0		8588300
469	AAEAAGANGWTEHVGK	16	TGME49_306220-t26_1-p1	hypothetical protein	ME49_rep2	3	523.587	0.98531	0.11352	1	26.89	17462000
470	AAEAAGANGWTEHVGK	16	TGME49_306220-t26_1-p1	hypothetical protein	ME49_rep3	3	523.587	0.7773	0.00012453	1	79.346	19693000
471	AAEAAGANGWTEHVGK	16	TGME49_306220-t26_1-p1	hypothetical protein	ME49_rep1	3	523.587	1.0293	NaN	0		15866000
472	AAEAAGSPCLR	11	TGME49_203300-t26_1-p1	hypothetical protein	ME49_rep1	2	551.769		0.024553	1	67.08	0
473	AAEAGSSCLSSAVQGAR	17	TGME49_203180-t26_1-p1	leucine rich repeat-containing protein	ME49_rep1	2	811.384	2.0991	7.4037e-05	1	75.376	4385400
474	AAEAGSSCLSSAVQGAR	17	TGME49_203180-t26_1-p1	leucine rich repeat-containing protein	ME49_rep3	2	811.384	0.91686	4.2147e-05	1	86.488	8678400
475	AAEAGSSCLSSAVQGAR	17	TGME49_203180-t26_1-p1	leucine rich repeat-containing protein	ME49_rep2	2	811.384	2.0379	NaN	0		4761700
476	AAEAMAAVAAGAAAAAR	17	TGME49_309250-t26_1-p1	hypothetical protein	ME49_rep1	3	481.917	-0.048463	0.091071	1	31.04	3834400
477	AAEANEEDPATWMLLAR	17	TGME49_255340-t26_1-p1	tetratricopeptide repeat-containing protein	ME49_rep1	2	944.449	0.57469	2.4447e-14	1	176.04	24651000
478	AAEANEEDPATWMLLAR	17	TGME49_255340-t26_1-p1	tetratricopeptide repeat-containing protein	ME49_rep2	2	944.449	0.75007	5.3842e-15	1	186.85	24321000
479	AAEANEEDPATWMLLAR	17	TGME49_255340-t26_1-p1	tetratricopeptide repeat-containing protein	ME49_rep3	2	944.449	0.25953	8.2611e-11	1	150.39	24646000
480	AAEAPQSSLFSSSR	14	TGME49_313430-t26_1-p1	hypothetical protein	ME49_rep2	2	719.352	-0.41865	5.3096e-08	1	161.21	13449000
481	AAEAPQSSLFSSSR	14	TGME49_313430-t26_1-p1	hypothetical protein	ME49_rep3	2	719.352	-1.0601	1.4886e-06	1	139.86	14208000
482	AAEEGLLLLDR	11	TGME49_216670-t26_1-p1	FUSE-binding protein 2 / KH-type splicing regulatory protein	ME49_rep1	2	600.335	0.050093	7.2274e-07	1	167.18	116040000
483	AAEEGLLLLDR	11	TGME49_216670-t26_1-p1	FUSE-binding protein 2 / KH-type splicing regulatory protein	ME49_rep2	2	600.335	0.13304	1.7982e-05	1	155.48	141340000
484	AAEEGLLLLDR	11	TGME49_216670-t26_1-p1	FUSE-binding protein 2 / KH-type splicing regulatory protein	ME49_rep3	2	600.335	0.32404	2.1195e-05	1	153.34	140120000
485	AAEEIFIGAISSGAADDIQK	20	TGME49_202630-t26_1-p1	ATP-dependent metallopeptidase HflB subfamily protein	ME49_rep1	2	1003.51	1.6272	3.4411e-10	1	119.38	25219000
486	AAEEIFIGAISSGAADDIQK	20	TGME49_202630-t26_1-p1	ATP-dependent metallopeptidase HflB subfamily protein	ME49_rep1	3	669.341	-0.24961	5.4198e-07	1	82.609	16326000
487	AAEEIFIGAISSGAADDIQK	20	TGME49_202630-t26_1-p1	ATP-dependent metallopeptidase HflB subfamily protein	ME49_rep2	3	669.341	0.15707	8.1755e-12	1	132.79	14274000
488	AAEEIFIGAISSGAADDIQK	20	TGME49_202630-t26_1-p1	ATP-dependent metallopeptidase HflB subfamily protein	ME49_rep2	2	1003.51	1.039	1.189e-09	1	114.55	16017000
489	AAEEIFIGAISSGAADDIQK	20	TGME49_202630-t26_1-p1	ATP-dependent metallopeptidase HflB subfamily protein	ME49_rep3	2	1003.51	1.1123	1.0503e-11	2	138.46	16370000
490	AAEEIFIGAISSGAADDIQK	20	TGME49_202630-t26_1-p1	ATP-dependent metallopeptidase HflB subfamily protein	ME49_rep3	3	669.341	0.074248	1.0711e-09	1	105.5	12408000
491	AAEEIFIGAISSGAADDIQK	20	TGME49_202630-t26_1-p1	ATP-dependent metallopeptidase HflB subfamily protein	ME49_rep3	2	1003.51	0.89945	NaN	0		8021300
492	AAEEIFIGAISSGAADDIQK	20	TGME49_202630-t26_1-p1	ATP-dependent metallopeptidase HflB subfamily protein	ME49_rep3	3	669.341	-0.13478	NaN	0		5549700
493	AAEEIVNLLQK	11	TGME49_273690-t26_1-p1	Wee kinase	ME49_rep1	2	614.351	-0.15604	2.2399e-05	1	152.54	11325000
494	AAEEIVNLLQK	11	TGME49_273690-t26_1-p1	Wee kinase	ME49_rep2	2	614.351	-0.0238	3.3037e-05	1	145.46	15612000
495	AAEEIVNLLQK	11	TGME49_273690-t26_1-p1	Wee kinase	ME49_rep3	2	614.351	-0.3759	NaN	0		14845000
496	AAEELAFGAGK	11	TGME49_300020-t26_1-p1	ATP-dependent metallopeptidase HflB subfamily protein	ME49_rep3	2	532.275	0.41486	0.0038321	1	88.596	11808000
497	AAEELAFGAGK	11	TGME49_300020-t26_1-p1	ATP-dependent metallopeptidase HflB subfamily protein	ME49_rep1	2	532.275	-0.0011816	NaN	0		11486000
498	AAEELAFGAGK	11	TGME49_300020-t26_1-p1	ATP-dependent metallopeptidase HflB subfamily protein	ME49_rep2	2	532.275	0.4309	NaN	0		8298800
499	AAEETEQSPANLSAAAAAALLQDAHAAWK	29	TGME49_260600-t26_1-p1	Pumilio-family RNA binding repeat-containing protein	ME49_rep2	3	969.481		0.059036	1	35.955	0
500	AAEETEQSPANLSAAAAAALLQDAHAAWK	29	TGME49_260600-t26_1-p1	Pumilio-family RNA binding repeat-containing protein	ME49_rep3	3	969.481	-0.76001	9.7337e-10	1	89.055	18880000
501	AAEEVASPALSEPTVAISCR	20	TGME49_205500-t26_1-p1	hypothetical protein	ME49_rep1	2	1029.51	-0.32438	1.7724e-15	1	164.02	109220000
502	AAEEVASPALSEPTVAISCR	20	TGME49_205500-t26_1-p1	hypothetical protein	ME49_rep1	3	686.677	0.073715	1.7984e-07	1	93.029	86018000
503	AAEEVASPALSEPTVAISCR	20	TGME49_205500-t26_1-p1	hypothetical protein	ME49_rep2	2	1029.51	-0.26583	1.8999e-11	1	133.95	153770000
504	AAEEVASPALSEPTVAISCR	20	TGME49_205500-t26_1-p1	hypothetical protein	ME49_rep2	3	686.677	0.22677	2.5887e-07	1	90.755	73808000
505	AAEEVASPALSEPTVAISCR	20	TGME49_205500-t26_1-p1	hypothetical protein	ME49_rep3	2	1029.51	-0.15526	1.1277e-09	2	114.9	243060000
506	AAEEVASPALSEPTVAISCR	20	TGME49_205500-t26_1-p1	hypothetical protein	ME49_rep3	3	686.677	-1.5662	7.6756e-07	1	76.118	120040000
507	AAEFAEDDAGGGAGLHASHASSAFPK	26	TGME49_223270-t26_1-p1	hypothetical protein	ME49_rep1	3	824.379	0.085706	6.013e-17	1	128.4	113790000
508	AAEFAEDDAGGGAGLHASHASSAFPK	26	TGME49_223270-t26_1-p1	hypothetical protein	ME49_rep1	4	618.536	-0.059167	7.2828e-17	1	125.39	117210000
509	AAEFAEDDAGGGAGLHASHASSAFPK	26	TGME49_223270-t26_1-p1	hypothetical protein	ME49_rep2	3	824.379	-0.044056	3.5272e-12	1	106.88	84928000
510	AAEFAEDDAGGGAGLHASHASSAFPK	26	TGME49_223270-t26_1-p1	hypothetical protein	ME49_rep2	4	618.536	-0.26275	1.0451e-17	1	141.36	92982000
511	AAEFAEDDAGGGAGLHASHASSAFPK	26	TGME49_223270-t26_1-p1	hypothetical protein	ME49_rep2	2	1236.06	1.2023	0.082843	1	33.649	7228700
512	AAEFAEDDAGGGAGLHASHASSAFPK	26	TGME49_223270-t26_1-p1	hypothetical protein	ME49_rep3	3	824.379	-0.36547	6.013e-17	1	128.4	126500000
513	AAEFAEDDAGGGAGLHASHASSAFPK	26	TGME49_223270-t26_1-p1	hypothetical protein	ME49_rep3	4	618.536	-0.25485	7.9622e-17	1	123.65	216590000
514	AAEFAEDDAGGGAGLHASHASSAFPK	26	TGME49_223270-t26_1-p1	hypothetical protein	ME49_rep1	2	1236.06	0.025502	NaN	0		12107000
515	AAEFAEDDAGGGAGLHASHASSAFPK	26	TGME49_223270-t26_1-p1	hypothetical protein	ME49_rep3	2	1236.06	-0.24758	NaN	0		12687000
516	AAEFLEDAFLNEPLLR	16	TGME49_221940-t26_1-p1	adaptin n terminal region domain-containing protein	ME49_rep3	3	616.656	-0.078064	4.8461e-05	1	93.424	5937400
517	AAEFLEDAFLNEPLLR	16	TGME49_221940-t26_1-p1	adaptin n terminal region domain-containing protein	ME49_rep1	3	616.656	2.0819	NaN	0		3523100
518	AAEFLEDAFLNEPLLR	16	TGME49_221940-t26_1-p1	adaptin n terminal region domain-containing protein	ME49_rep2	3	616.656	0.077309	NaN	0		4607600
519	AAEGAENFFPVTFVELHGTR	20	TGME49_276170-t26_1-p1	phosphatidylinositol 3- and 4-kinase	ME49_rep1	3	731.364	-0.025325	9.3989e-08	1	95.5	69547000
520	AAEGAENFFPVTFVELHGTR	20	TGME49_276170-t26_1-p1	phosphatidylinositol 3- and 4-kinase	ME49_rep2	3	731.364	0.3809	3.4852e-07	1	88.176	72386000
521	AAEGAENFFPVTFVELHGTR	20	TGME49_276170-t26_1-p1	phosphatidylinositol 3- and 4-kinase	ME49_rep3	3	731.364	0.047589	8.7205e-10	1	108.45	59468000
522	AAEGALVGSPTGGR	14	TGME49_313270-t26_1-p1	hypothetical protein	ME49_rep2	2	621.825	1.0892	2.2325e-07	1	143.98	26043000
523	AAEGALVGSPTGGR	14	TGME49_313270-t26_1-p1	hypothetical protein	ME49_rep1	2	621.825	0.88293	NaN	0		23012000
524	AAEGALVGSPTGGR	14	TGME49_313270-t26_1-p1	hypothetical protein	ME49_rep3	2	621.825	0.8123	NaN	0		25834000
525	AAEIEANPLFAVLSGLQDEAGKPELSETHVSGDAGK	36	TGME49_267650-t26_1-p1	hypothetical protein	ME49_rep3	4	913.46	0.35382	2.474e-06	1	72.214	11432000
526	AAEIEANPLFAVLSGLQDEAGKPELSETHVSGDAGK	36	TGME49_267650-t26_1-p1	hypothetical protein	ME49_rep1	4	913.46	-0.35554	NaN	0		11136000
527	AAELGALHNLAGWVEFSR	18	TGME49_315530-t26_1-p1	hypothetical protein	ME49_rep3	3	647.671		0.0012736	1	64.249	0
528	AAELHVVSR	9	TGME49_259940-t26_1-p1	hypothetical protein	ME49_rep2	2	491.277	0.1654	0.00031986	1	167.12	8740600
529	AAELHVVSR	9	TGME49_259940-t26_1-p1	hypothetical protein	ME49_rep2	2	491.277	1.9644	NaN	0		1665400
530	AAELHVVSR	9	TGME49_259940-t26_1-p1	hypothetical protein	ME49_rep3	2	491.277	0.79236	NaN	0		1809100
531	AAELHVVSR	9	TGME49_259940-t26_1-p1	hypothetical protein	ME49_rep1	2	491.277	0.33865	NaN	0		10011000
532	AAELHVVSR	9	TGME49_259940-t26_1-p1	hypothetical protein	ME49_rep3	2	491.277	-0.003624	NaN	0		12092000
533	AAELIFPADSQLADQR	16	TGME49_216030-t26_1-p1	hypothetical protein	ME49_rep2	2	872.947		0.00030484	1	82.349	0
534	AAELPPVR	8	TGME49_305910-t26_1-p1	hypothetical protein	ME49_rep1	2	426.751	-0.3211	0.0047069	1	108.46	3658900
535	AAELPPVR	8	TGME49_305910-t26_1-p1	hypothetical protein	ME49_rep2	2	426.751	-0.60371	NaN	0		3827600
536	AAELPPVR	8	TGME49_305910-t26_1-p1	hypothetical protein	ME49_rep3	2	426.751	-0.64367	NaN	0		3683700
537	AAELTDEQFAELLR	14	TGME49_310080-t26_1-p1	AMP-binding enzyme domain-containing protein	ME49_rep1	2	803.41	0.20323	1.3363e-10	1	188.09	185240000
538	AAELTDEQFAELLR	14	TGME49_310080-t26_1-p1	AMP-binding enzyme domain-containing protein	ME49_rep2	2	803.41	0.010917	1.1429e-09	1	174.39	274500000
539	AAELTDEQFAELLR	14	TGME49_310080-t26_1-p1	AMP-binding enzyme domain-containing protein	ME49_rep3	2	803.41	0.15603	2.7616e-10	1	186.16	270230000
540	AAENICNTLLAK	12	TGME49_247600-t26_1-p1	hypothetical protein	ME49_rep1	2	659.345		0.0071285	1	78.964	0
541	AAENICNTLLAK	12	TGME49_247600-t26_1-p1	hypothetical protein	ME49_rep2	2	659.345		0.0015577	1	87.719	0
542	AAENICNTLLAK	12	TGME49_247600-t26_1-p1	hypothetical protein	ME49_rep3	2	659.345		0.00029997	1	101.56	0
543	AAENICNTLLAK	12	TGME49_247600-t26_1-p1	hypothetical protein	ME49_rep1	2	659.345	-0.53492	0.0005821	1	97.463	5740600
544	AAENICNTLLAK	12	TGME49_247600-t26_1-p1	hypothetical protein	ME49_rep2	2	659.345	0.43293	NaN	0		4230500
545	AAENICNTLLAK	12	TGME49_247600-t26_1-p1	hypothetical protein	ME49_rep3	2	659.345	-1.567	NaN	0		4996600
546	AAENVFR	7	TGME49_274050-t26_1-p1	hypothetical protein	ME49_rep1	2	403.711	0.99411	0.0035925	1	122.98	4628600
547	AAENVFR	7	TGME49_274050-t26_1-p1	hypothetical protein	ME49_rep3	2	403.711	1.2292	0.026284	1	94.407	3628400
548	AAENVFR	7	TGME49_274050-t26_1-p1	hypothetical protein	ME49_rep2	2	403.711	0.97402	NaN	0		4642200
549	AAEPPRPFLEENK	13	TGME49_319300-t26_1-p1	hypothetical protein	ME49_rep2	3	499.928	-0.068024	0.048888	1	47.621	5903600
550	AAEPPRPFLEENK	13	TGME49_319300-t26_1-p1	hypothetical protein	ME49_rep3	3	499.928	-0.1365	0.023255	1	52.101	12075000
551	AAEPPRPFLEENK	13	TGME49_319300-t26_1-p1	hypothetical protein	ME49_rep1	3	499.928	-0.20287	NaN	0		8252500
552	AAEQAGSSPSFFK	13	TGME49_312210-t26_1-p1	hypothetical protein	ME49_rep1	2	663.82	-0.55798	4.389e-07	1	148.96	41486000
553	AAEQAGSSPSFFK	13	TGME49_312210-t26_1-p1	hypothetical protein	ME49_rep2	2	663.82	-0.70019	4.0207e-07	1	150.49	32960000
554	AAEQAGSSPSFFK	13	TGME49_312210-t26_1-p1	hypothetical protein	ME49_rep3	2	663.82	0.0094157	1.6347e-07	1	160.38	46704000
555	AAERPPVSPSWR	12	TGME49_299080-t26_1-p1	VTC domain-containing protein	ME49_rep1	3	451.574	0.56784	5.7335e-05	1	116.51	3261900
556	AAERPPVSPSWR	12	TGME49_299080-t26_1-p1	VTC domain-containing protein	ME49_rep2	3	451.574	-0.064497	0.00011225	1	109.95	3603500
557	AAERPPVSPSWR	12	TGME49_299080-t26_1-p1	VTC domain-containing protein	ME49_rep3	3	451.574	0.047268	3.8742e-05	1	118.73	6067100
558	AAESAWR	7	TGME49_299670-t26_1-p1	hypothetical protein	ME49_rep3	2	395.696	-1.311	0.011324	1	108.24	2830200
559	AAESAWR	7	TGME49_299670-t26_1-p1	hypothetical protein	ME49_rep2	2	395.696	-0.28016	NaN	0		3881200
560	AAESNAANTDAAGAATAADTFCLSVVR	27	TGME49_293770-t26_1-p1	chitinase-like protein CLP1	ME49_rep1	3	875.745	0.14543	1.3401e-26	1	171.05	35421000
561	AAESNAANTDAAGAATAADTFCLSVVR	27	TGME49_293770-t26_1-p1	chitinase-like protein CLP1	ME49_rep2	3	875.745	0.43915	1.0336e-52	1	244.98	25299000
562	AAESNAANTDAAGAATAADTFCLSVVR	27	TGME49_293770-t26_1-p1	chitinase-like protein CLP1	ME49_rep3	3	875.745	0.62948	7.4293e-34	1	202.97	20008000
563	AAESNAANTDAAGAATAADTFCLSVVR	27	TGME49_293770-t26_1-p1	chitinase-like protein CLP1	ME49_rep3	2	1313.11	-1.3044	0.00010959	1	55.662	9096100
564	AAESNAANTDAAGAATAADTFCLSVVR	27	TGME49_293770-t26_1-p1	chitinase-like protein CLP1	ME49_rep3	3	875.745	-0.15013	NaN	0		6572500
565	AAESNAANTDAAGAATAADTFCLSVVR	27	TGME49_293770-t26_1-p1	chitinase-like protein CLP1	ME49_rep1	2	1313.11	-1.5808	NaN	0		12258000
566	AAESNAANTDAAGAATAADTFCLSVVR	27	TGME49_293770-t26_1-p1	chitinase-like protein CLP1	ME49_rep2	2	1313.11	0.69539	NaN	0		8652600
567	AAETAPAASAAAAQQPAGSPEGVMSK	26	TGME49_320560-t26_1-p1	p25-alpha family protein	ME49_rep3	3	795.717	-0.48768	5.0031e-05	1	60.171	8816600
568	AAETAPAASAAAAQQPAGSPEGVMSK	26	TGME49_320560-t26_1-p1	p25-alpha family protein	ME49_rep1	3	795.717	0.5831	NaN	0		4868900
569	AAETAPAASAAAAQQPAGSPEGVMSK	26	TGME49_320560-t26_1-p1	p25-alpha family protein	ME49_rep2	3	795.717	0.3482	NaN	0		8321300
570	AAETAPAASAAAAQQPAGSPEGVMSK	26	TGME49_320560-t26_1-p1	p25-alpha family protein	ME49_rep1	2	1185.07	0.17467	3.9891e-20	2	145.61	75652000
571	AAETAPAASAAAAQQPAGSPEGVMSK	26	TGME49_320560-t26_1-p1	p25-alpha family protein	ME49_rep1	3	790.385	1.5744	2.3963e-05	1	67.478	120900000
572	AAETAPAASAAAAQQPAGSPEGVMSK	26	TGME49_320560-t26_1-p1	p25-alpha family protein	ME49_rep2	2	1185.07	0.28184	3.7756e-20	1	146.75	66246000
573	AAETAPAASAAAAQQPAGSPEGVMSK	26	TGME49_320560-t26_1-p1	p25-alpha family protein	ME49_rep2	3	790.385	0.71524	2.1397e-05	1	68.309	132080000
574	AAETAPAASAAAAQQPAGSPEGVMSK	26	TGME49_320560-t26_1-p1	p25-alpha family protein	ME49_rep3	2	1185.07	0.24805	1.0527e-16	1	133.47	72090000
575	AAETAPAASAAAAQQPAGSPEGVMSK	26	TGME49_320560-t26_1-p1	p25-alpha family protein	ME49_rep3	3	790.385	1.2336	3.3635e-05	1	64.345	141700000
576	AAETPSSVPHSR	12	TGME49_210380-t26_1-p1	hypothetical protein	ME49_rep2	3	413.542	-0.0059784	0.13608	1	25.194	1682600
577	AAETPSSVPHSR	12	TGME49_210380-t26_1-p1	hypothetical protein	ME49_rep3	3	413.542	0.34581	NaN	0		1307000
578	AAEVLDSGSALVVFPEGTR	19	TGME49_240860-t26_1-p1	acyltransferase domain-containing protein	ME49_rep1	2	959.499	0.56957	6.281e-12	1	153.36	15033000
579	AAEVLDSGSALVVFPEGTR	19	TGME49_240860-t26_1-p1	acyltransferase domain-containing protein	ME49_rep2	2	959.499	0.2084	2.964e-12	1	160.55	13092000
580	AAEVLDSGSALVVFPEGTR	19	TGME49_240860-t26_1-p1	acyltransferase domain-containing protein	ME49_rep3	2	959.499	-0.047112	1.5702e-22	2	191.35	15629000
581	AAEVLDSGSALVVFPEGTR	19	TGME49_240860-t26_1-p1	acyltransferase domain-containing protein	ME49_rep1	2	959.499	0.3692	3.4375e-23	1	208.13	102810000
582	AAEVLDSGSALVVFPEGTR	19	TGME49_240860-t26_1-p1	acyltransferase domain-containing protein	ME49_rep1	3	640.002	0.040578	4.3436e-13	1	164.53	35657000
583	AAEVLDSGSALVVFPEGTR	19	TGME49_240860-t26_1-p1	acyltransferase domain-containing protein	ME49_rep2	3	640.002	0.72969	3.8347e-09	1	134.4	25265000
584	AAEVLDSGSALVVFPEGTR	19	TGME49_240860-t26_1-p1	acyltransferase domain-containing protein	ME49_rep3	2	959.499	0.21151	5.8111e-17	1	176.94	78064000
585	AAEVLDSGSALVVFPEGTR	19	TGME49_240860-t26_1-p1	acyltransferase domain-containing protein	ME49_rep3	3	640.002	0.25642	9.7112e-10	1	141.6	27269000
586	AAEVQDWWNQEGSR	14	TGME49_236080-t26_1-p1	replication factor-a protein 1 (rpa1) subfamily protein	ME49_rep1	2	838.377	-0.34385	4.8847e-10	1	183.28	19993000
587	AAEVQDWWNQEGSR	14	TGME49_236080-t26_1-p1	replication factor-a protein 1 (rpa1) subfamily protein	ME49_rep2	2	838.377	-0.18803	9.4195e-08	1	156.6	17472000
588	AAEVQDWWNQEGSR	14	TGME49_236080-t26_1-p1	replication factor-a protein 1 (rpa1) subfamily protein	ME49_rep3	2	838.377	-0.63344	8.2796e-10	1	178.67	17602000
589	AAEYFSR	7	TGME49_262100-t26_1-p1	tetratricopeptide repeat-containing protein	ME49_rep1	2	422.203	0.09984	0.0080193	1	113.89	11437000
590	AAEYFSR	7	TGME49_262100-t26_1-p1	tetratricopeptide repeat-containing protein	ME49_rep2	2	422.203	-0.047517	0.0029633	1	128.57	11033000
591	AAEYFSR	7	TGME49_262100-t26_1-p1	tetratricopeptide repeat-containing protein	ME49_rep3	2	422.203	-0.15976	0.0028017	1	130	10468000
592	AAFALGGLGSGFAEDEETVR	20	TGME49_215260-t26_1-p1	carbamoylphosphate synthetase	ME49_rep1	2	998.984	0.89104	1.6176e-06	1	80.236	62358000
593	AAFALGGLGSGFAEDEETVR	20	TGME49_215260-t26_1-p1	carbamoylphosphate synthetase	ME49_rep2	2	998.984	0.49406	3.8574e-11	1	123.55	56147000
594	AAFALGGLGSGFAEDEETVR	20	TGME49_215260-t26_1-p1	carbamoylphosphate synthetase	ME49_rep3	2	998.984	0.29753	1.5474e-06	1	81.016	59897000
595	AAFALGGLGSGFAEDEETVR	20	TGME49_215260-t26_1-p1	carbamoylphosphate synthetase	ME49_rep3	3	666.325	1.1825	1.0008e-11	1	130.27	13518000
596	AAFALGGLGSGFAEDEETVR	20	TGME49_215260-t26_1-p1	carbamoylphosphate synthetase	ME49_rep1	3	666.325	0.50839	NaN	0		11939000
597	AAFALGGLGSGFAEDEETVR	20	TGME49_215260-t26_1-p1	carbamoylphosphate synthetase	ME49_rep2	3	666.325	-0.055344	NaN	0		13702000
598	AAFAPDQIPVSFSTITFNDIYGVQR	25	TGME49_266120-t26_1-p1	thioredoxin-dependent peroxidase TPX1/2	ME49_rep1	3	919.801	-0.30979	2.6948e-08	1	90.978	34817000
599	AAFAPDQIPVSFSTITFNDIYGVQR	25	TGME49_266120-t26_1-p1	thioredoxin-dependent peroxidase TPX1/2	ME49_rep2	3	919.801	-0.36557	8.3853e-09	1	95.926	18601000
600	AAFAPDQIPVSFSTITFNDIYGVQR	25	TGME49_266120-t26_1-p1	thioredoxin-dependent peroxidase TPX1/2	ME49_rep3	3	919.801	0.35906	0.060414	1	25.485	29440000
601	AAFAPDQIPVSFSTITFNDIYGVQR	25	TGME49_266120-t26_1-p1	thioredoxin-dependent peroxidase TPX1/2	ME49_rep1	3	919.801	1.813	7.5742e-12	1	104.3	9424200
602	AAFAPDQIPVSFSTITFNDIYGVQR	25	TGME49_266120-t26_1-p1	thioredoxin-dependent peroxidase TPX1/2	ME49_rep2	3	919.801	0.2639	2.9162e-12	1	114.63	16059000
603	AAFAPDQIPVSFSTITFNDIYGVQR	25	TGME49_266120-t26_1-p1	thioredoxin-dependent peroxidase TPX1/2	ME49_rep3	3	919.801	0.16328	NaN	0		13174000
604	AAFDASLASGR	11	TGME49_273990-t26_1-p1	CobW/P47K family protein	ME49_rep1	2	533.27	0.24609	0.0025793	1	92.606	7702700
605	AAFDASLASGR	11	TGME49_273990-t26_1-p1	CobW/P47K family protein	ME49_rep2	2	533.27	0.49915	0.0051715	1	84.309	11890000
606	AAFDASLASGR	11	TGME49_273990-t26_1-p1	CobW/P47K family protein	ME49_rep3	2	533.27	0.43855	0.021133	1	71.085	11171000
607	AAFEPSLLLAPPFGAGLFPGADDR	24	TGME49_209210-t26_1-p1	hypothetical protein	ME49_rep1	2	1215.13	-0.049662	0.0053736	1	51.301	14281000
608	AAFEPSLLLAPPFGAGLFPGADDR	24	TGME49_209210-t26_1-p1	hypothetical protein	ME49_rep1	3	810.422	0.39879	1.0764e-07	1	78.428	13000000
609	AAFEPSLLLAPPFGAGLFPGADDR	24	TGME49_209210-t26_1-p1	hypothetical protein	ME49_rep2	2	1215.13	-0.02106	0.00029943	2	52.359	17173000
610	AAFEPSLLLAPPFGAGLFPGADDR	24	TGME49_209210-t26_1-p1	hypothetical protein	ME49_rep2	3	810.422	0.36232	9.9419e-08	1	79.935	18886000
611	AAFEPSLLLAPPFGAGLFPGADDR	24	TGME49_209210-t26_1-p1	hypothetical protein	ME49_rep3	2	1215.13	0.3966	0.00021336	1	58.938	21100000
612	AAFEPSLLLAPPFGAGLFPGADDR	24	TGME49_209210-t26_1-p1	hypothetical protein	ME49_rep3	3	810.422	0.64594	5.6908e-05	1	63.979	16517000
613	AAFGALNGR	9	TGME49_312520-t26_1-p1	tRNA dimethylallyltransferase	ME49_rep1	2	438.738	1.5535	0.01269	1	84.743	14650000
614	AAFGALNGR	9	TGME49_312520-t26_1-p1	tRNA dimethylallyltransferase	ME49_rep2	2	438.738	1.091	NaN	0		19962000
615	AAFLDTMR	8	TGME49_307850-t26_1-p1	6-phosphogluconate dehydrogenase	ME49_rep1	2	462.734	0.23156	0.00089521	1	183.26	46402000
616	AAFLDTMR	8	TGME49_307850-t26_1-p1	6-phosphogluconate dehydrogenase	ME49_rep2	2	462.734	-0.026746	0.0011068	1	155.75	51276000
617	AAFLDTMR	8	TGME49_307850-t26_1-p1	6-phosphogluconate dehydrogenase	ME49_rep3	2	462.734	0.037289	0.0011068	1	155.75	46633000
618	AAFLDTMR	8	TGME49_307850-t26_1-p1	6-phosphogluconate dehydrogenase	ME49_rep1	2	462.734	0.22317	0.00048994	1	143.12	14311000
619	AAFLDTMR	8	TGME49_307850-t26_1-p1	6-phosphogluconate dehydrogenase	ME49_rep2	2	462.734	-0.3133	0.00047838	1	144.38	16913000
620	AAFLDTMR	8	TGME49_307850-t26_1-p1	6-phosphogluconate dehydrogenase	ME49_rep3	2	462.734	-0.4286	0.0016945	1	119.41	10714000
621	AAFLHSPFPSSSSPAFVHASDGDPR	25	TGME49_320100-t26_1-p1	RNA recognition motif-containing protein	ME49_rep1	4	646.811	-0.062171	0.013304	1	45.243	31667000
622	AAFLHSPFPSSSSPAFVHASDGDPR	25	TGME49_320100-t26_1-p1	RNA recognition motif-containing protein	ME49_rep1	3	862.079	0.14673	7.6795e-08	1	77.689	19448000
623	AAFLHSPFPSSSSPAFVHASDGDPR	25	TGME49_320100-t26_1-p1	RNA recognition motif-containing protein	ME49_rep2	4	646.811	0.19467	3.8258e-05	1	65.942	24834000
624	AAFLHSPFPSSSSPAFVHASDGDPR	25	TGME49_320100-t26_1-p1	RNA recognition motif-containing protein	ME49_rep2	3	862.079	0.40901	7.4308e-08	1	78.352	9652200
625	AAFLHSPFPSSSSPAFVHASDGDPR	25	TGME49_320100-t26_1-p1	RNA recognition motif-containing protein	ME49_rep3	4	646.811	0.3693	6.5995e-05	1	59.197	19719000
626	AAFLHSPFPSSSSPAFVHASDGDPR	25	TGME49_320100-t26_1-p1	RNA recognition motif-containing protein	ME49_rep3	3	862.079	0.75832	5.2846e-05	1	62.193	18076000
627	AAFLHSPFPSSSSPAFVHASDGDPR	25	TGME49_320100-t26_1-p1	RNA recognition motif-containing protein	ME49_rep1	3	862.079	-0.0053981	NaN	0		7618500
628	AAFLPFGDIK	10	TGME49_268740-t26_1-p1	hypothetical protein	ME49_rep1	2	539.8		0.01199	1	82.417	0
629	AAFLPFGDIK	10	TGME49_268740-t26_1-p1	hypothetical protein	ME49_rep2	2	539.8		0.01199	1	82.417	0
630	AAFLPFGDIK	10	TGME49_268740-t26_1-p1	hypothetical protein	ME49_rep3	2	539.8		0.01199	1	82.417	0
631	AAFPELQIIGGNVVTAR	17	TGME49_233110-t26_1-p1	IMP dehydrogenas	ME49_rep1	3	585.997	0.11108	4.5752e-09	1	142.39	92935000
632	AAFPELQIIGGNVVTAR	17	TGME49_233110-t26_1-p1	IMP dehydrogenas	ME49_rep1	2	878.491	-0.59027	0.0038877	1	61.757	181440000
633	AAFPELQIIGGNVVTAR	17	TGME49_233110-t26_1-p1	IMP dehydrogenas	ME49_rep2	3	585.997	0.15981	8.4331e-12	1	162.59	106870000
634	AAFPELQIIGGNVVTAR	17	TGME49_233110-t26_1-p1	IMP dehydrogenas	ME49_rep2	2	878.491	-0.62437	5.6505e-06	1	106.28	205350000
635	AAFPELQIIGGNVVTAR	17	TGME49_233110-t26_1-p1	IMP dehydrogenas	ME49_rep3	3	585.997	0.10138	4.6168e-07	1	118.31	88196000
636	AAFPELQIIGGNVVTAR	17	TGME49_233110-t26_1-p1	IMP dehydrogenas	ME49_rep3	2	878.491	-0.72985	0.0057921	1	55.031	204040000
637	AAFPLFELGF	10	TGME49_213730-t26_1-p1	lanthionine synthetase C family protein	ME49_rep1	2	556.295	-0.3656	0.011668	1	76.478	30680000
638	AAFPLFELGF	10	TGME49_213730-t26_1-p1	lanthionine synthetase C family protein	ME49_rep2	2	556.295	-0.33794	0.038367	1	68.383	38950000
639	AAFPLFELGF	10	TGME49_213730-t26_1-p1	lanthionine synthetase C family protein	ME49_rep3	2	556.295	-0.47365	0.011668	1	76.478	26346000
640	AAFQEFK	7	TGME49_304980-t26_1-p1	hypothetical protein	ME49_rep1	2	420.716	0.22605	0.012391	1	106.42	19740000
641	AAFQEFK	7	TGME49_304980-t26_1-p1	hypothetical protein	ME49_rep2	2	420.716	0.088884	0.0099235	1	110.63	22014000
642	AAFQEFK	7	TGME49_304980-t26_1-p1	hypothetical protein	ME49_rep3	2	420.716	0.40608	0.0046989	1	119.57	21267000
643	AAFQGAGHQLGSAPGYAWASEGATSAEASEQHGGLGGK	38	TGME49_223800-t26_1-p1	hypothetical protein	ME49_rep1	4	904.173	0.0021236	1.6588e-31	1	156.69	55582000
644	AAFQGAGHQLGSAPGYAWASEGATSAEASEQHGGLGGK	38	TGME49_223800-t26_1-p1	hypothetical protein	ME49_rep2	4	904.173	-0.003628	6.306e-17	2	120.44	18921000
645	AAFQGAGHQLGSAPGYAWASEGATSAEASEQHGGLGGK	38	TGME49_223800-t26_1-p1	hypothetical protein	ME49_rep3	4	904.173	-0.03052	NaN	0		47534000
646	AAGAAAAATEAPSPK	15	TGME49_203320-t26_1-p1	zinc finger in N-recognin protein	ME49_rep1	2	642.333	-0.31801	9.7504e-06	1	119.62	2550700
647	AAGAAAAATEAPSPK	15	TGME49_203320-t26_1-p1	zinc finger in N-recognin protein	ME49_rep2	2	642.333	-0.49175	8.5057e-07	1	136.6	4468200
648	AAGAAAAATEAPSPK	15	TGME49_203320-t26_1-p1	zinc finger in N-recognin protein	ME49_rep3	2	642.333	-0.47287	8.8221e-07	1	136.33	4070700
649	AAGAFGAVGR	10	TGME49_308040-t26_1-p1	ZPR1 zinc finger domain-containing protein	ME49_rep1	2	438.738	-3.0458	0.034577	1	69.375	23004000
650	AAGAFGAVGR	10	TGME49_308040-t26_1-p1	ZPR1 zinc finger domain-containing protein	ME49_rep2	2	438.738	-4.4249	0.034577	2	69.375	23949000
651	AAGAFGAVGR	10	TGME49_308040-t26_1-p1	ZPR1 zinc finger domain-containing protein	ME49_rep3	2	438.738	-4.6963	NaN	0		24419000
652	AAGAFGAVGR	10	TGME49_308040-t26_1-p1	ZPR1 zinc finger domain-containing protein	ME49_rep2	2	438.738	-0.69579	NaN	0		1155900
653	AAGAFVPSSFDELGK	15	TGME49_223830-t26_1-p1	fasciclin domain-containing protein	ME49_rep1	2	748.375	-0.42981	0.0065199	1	67.846	18716000
654	AAGAFVPSSFDELGK	15	TGME49_223830-t26_1-p1	fasciclin domain-containing protein	ME49_rep2	2	748.375	0.093044	0.0010479	1	74.789	22221000
655	AAGAFVPSSFDELGK	15	TGME49_223830-t26_1-p1	fasciclin domain-containing protein	ME49_rep3	2	748.375	-0.24158	0.00062104	1	78.505	19201000
656	AAGASTFGR	9	TGME49_208490-t26_1-p1	hypothetical protein	ME49_rep1	2	419.214	0.26856	0.020597	1	74.941	3407700
657	AAGASTFGR	9	TGME49_208490-t26_1-p1	hypothetical protein	ME49_rep2	2	419.214		0.041191	1	69.338	0
658	AAGASTFGR	9	TGME49_208490-t26_1-p1	hypothetical protein	ME49_rep3	2	419.214	0.37645	0.12031	1	53.317	2866500
659	AAGATAHTAANAPYR	15	TGME49_227290-t26_1-p1	histone deacetylase HDAC3	ME49_rep1	3	481.576	-0.30883	5.2135e-10	1	153.7	25078000
660	AAGATAHTAANAPYR	15	TGME49_227290-t26_1-p1	histone deacetylase HDAC3	ME49_rep1	2	721.86	-0.2012	1.7001e-09	1	150.26	12254000
661	AAGATAHTAANAPYR	15	TGME49_227290-t26_1-p1	histone deacetylase HDAC3	ME49_rep2	3	481.576	0.083428	5.5987e-07	1	131.35	27114000
662	AAGATAHTAANAPYR	15	TGME49_227290-t26_1-p1	histone deacetylase HDAC3	ME49_rep2	2	721.86		8.457e-20	1	173.06	0
663	AAGATAHTAANAPYR	15	TGME49_227290-t26_1-p1	histone deacetylase HDAC3	ME49_rep3	3	481.576	-0.12695	6.1561e-10	1	151.3	30092000
664	AAGATAHTAANAPYR	15	TGME49_227290-t26_1-p1	histone deacetylase HDAC3	ME49_rep2	2	721.86	-0.29692	NaN	0		10824000
665	AAGATAHTAANAPYR	15	TGME49_227290-t26_1-p1	histone deacetylase HDAC3	ME49_rep3	2	721.86	-0.25634	NaN	0		12014000
666	AAGCLIDSLGNDASDR	16	TGME49_231470-t26_1-p1	hypothetical protein	ME49_rep1	2	817.876	-0.133	1.1817e-09	1	144.18	20931000
667	AAGCLIDSLGNDASDR	16	TGME49_231470-t26_1-p1	hypothetical protein	ME49_rep2	2	817.876	0.025558	4.5467e-13	1	171.76	24343000
668	AAGCLIDSLGNDASDR	16	TGME49_231470-t26_1-p1	hypothetical protein	ME49_rep3	2	817.876	-0.074454	1.0095e-09	1	147.51	27472000
669	AAGCPDEDASAPLLALPQR	19	TGME49_258070-t26_1-p1	hypothetical protein	ME49_rep1	2	976.481	-0.40051	2.2455e-09	1	141.86	79550000
670	AAGCPDEDASAPLLALPQR	19	TGME49_258070-t26_1-p1	hypothetical protein	ME49_rep1	3	651.323	0.30001	5.8311e-07	1	98.508	24398000
671	AAGCPDEDASAPLLALPQR	19	TGME49_258070-t26_1-p1	hypothetical protein	ME49_rep2	2	976.481	-0.39682	3.3582e-12	1	159.69	65790000
672	AAGCPDEDASAPLLALPQR	19	TGME49_258070-t26_1-p1	hypothetical protein	ME49_rep2	3	651.323	-0.37565	0.00021522	1	70.784	18837000
673	AAGCPDEDASAPLLALPQR	19	TGME49_258070-t26_1-p1	hypothetical protein	ME49_rep3	2	976.481	-0.12085	6.6213e-09	1	137.61	79441000
674	AAGCPDEDASAPLLALPQR	19	TGME49_258070-t26_1-p1	hypothetical protein	ME49_rep3	3	651.323	-0.2164	3.5018e-09	1	135.23	26890000
675	AAGCPDEDASAPLLALPQR	19	TGME49_258070-t26_1-p1	hypothetical protein	ME49_rep1	2	976.481	0.27142	3.5501e-07	1	116.06	21201000
676	AAGCPDEDASAPLLALPQR	19	TGME49_258070-t26_1-p1	hypothetical protein	ME49_rep1	3	651.323	0.65053	0.00014933	1	72.187	5439700
677	AAGCPDEDASAPLLALPQR	19	TGME49_258070-t26_1-p1	hypothetical protein	ME49_rep2	2	976.481	0.45822	8.1712e-07	1	109.04	15356000
678	AAGCPDEDASAPLLALPQR	19	TGME49_258070-t26_1-p1	hypothetical protein	ME49_rep3	2	976.481	0.49302	5.1069e-09	1	139.08	25402000
679	AAGCPDEDASAPLLALPQR	19	TGME49_258070-t26_1-p1	hypothetical protein	ME49_rep2	3	651.323	0.51036	NaN	0		3821600
680	AAGCPDEDASAPLLALPQR	19	TGME49_258070-t26_1-p1	hypothetical protein	ME49_rep3	3	651.323	-0.47159	NaN	0		5855600
681	AAGDPLMVK	9	TGME49_313410-t26_1-p1	proteasome 26S regulatory subunit	ME49_rep1	2	451.244	-0.11836	0.046261	1	69.375	41795000
682	AAGDPLMVK	9	TGME49_313410-t26_1-p1	proteasome 26S regulatory subunit	ME49_rep2	2	451.244	0.19436	0.081284	1	61.78	50849000
683	AAGDPLMVK	9	TGME49_313410-t26_1-p1	proteasome 26S regulatory subunit	ME49_rep3	2	451.244	-0.19711	0.12371	1	52.579	31423000
684	AAGDPLMVK	9	TGME49_313410-t26_1-p1	proteasome 26S regulatory subunit	ME49_rep1	2	451.244	-1.5081	NaN	0		90961000
685	AAGDPLMVK	9	TGME49_313410-t26_1-p1	proteasome 26S regulatory subunit	ME49_rep2	2	451.244	-0.51509	NaN	0		107670000
686	AAGDPLMVK	9	TGME49_313410-t26_1-p1	proteasome 26S regulatory subunit	ME49_rep3	2	451.244	-0.35904	NaN	0		85182000
687	AAGDTGQLAPLSPSAHASAATASPSQR	27	TGME49_295710-t26_1-p1	HECT-domain (ubiquitin-transferase) domain-containing protein	ME49_rep1	3	840.753	0.251	1.7778e-21	1	154.45	14157000
688	AAGDTGQLAPLSPSAHASAATASPSQR	27	TGME49_295710-t26_1-p1	HECT-domain (ubiquitin-transferase) domain-containing protein	ME49_rep2	3	840.753	0.78342	2.1225e-21	1	152.03	12350000
689	AAGDTGQLAPLSPSAHASAATASPSQR	27	TGME49_295710-t26_1-p1	HECT-domain (ubiquitin-transferase) domain-containing protein	ME49_rep3	3	840.753	0.54533	5.4643e-19	1	143.32	12769000
690	AAGDVLSHIR	10	TGME49_267800-t26_1-p1	dynamin-related protein DRPA	ME49_rep1	2	519.788	1.0113	0.0010254	1	109.15	7449300
691	AAGDVLSHIR	10	TGME49_267800-t26_1-p1	dynamin-related protein DRPA	ME49_rep3	2	519.788	0.72336	0.00029235	1	120.22	7928600
692	AAGDVLSHIR	10	TGME49_267800-t26_1-p1	dynamin-related protein DRPA	ME49_rep2	2	519.788	0.44304	NaN	0		6984700
693	AAGDVQQFTAAAQEAAAR	18	TGME49_269190-t26_1-p1	glyceraldehyde-3-phosphate dehydrogenase GAPDH2	ME49_rep1	2	888.437	0.082481	1.4489e-11	1	152.02	19133000
694	AAGDVQQFTAAAQEAAAR	18	TGME49_269190-t26_1-p1	glyceraldehyde-3-phosphate dehydrogenase GAPDH2	ME49_rep2	2	888.437	-0.51001	1.6583e-11	1	149.86	18172000
695	AAGDVQQFTAAAQEAAAR	18	TGME49_269190-t26_1-p1	glyceraldehyde-3-phosphate dehydrogenase GAPDH2	ME49_rep3	2	888.437	0.13067	4.5921e-17	1	185.02	19596000
696	AAGDVQQFTAAAQEAAAR	18	TGME49_269190-t26_1-p1	glyceraldehyde-3-phosphate dehydrogenase GAPDH2	ME49_rep1	2	888.437	-0.47812	3.2979e-22	1	191.36	90519000
697	AAGDVQQFTAAAQEAAAR	18	TGME49_269190-t26_1-p1	glyceraldehyde-3-phosphate dehydrogenase GAPDH2	ME49_rep1	3	592.627	0.26399	2.9675e-12	1	159.04	46410000
698	AAGDVQQFTAAAQEAAAR	18	TGME49_269190-t26_1-p1	glyceraldehyde-3-phosphate dehydrogenase GAPDH2	ME49_rep2	2	888.437	-0.072419	2.5977e-22	1	195.92	99738000
699	AAGDVQQFTAAAQEAAAR	18	TGME49_269190-t26_1-p1	glyceraldehyde-3-phosphate dehydrogenase GAPDH2	ME49_rep2	3	592.627	0.063058	4.8133e-18	1	188.58	67022000
700	AAGDVQQFTAAAQEAAAR	18	TGME49_269190-t26_1-p1	glyceraldehyde-3-phosphate dehydrogenase GAPDH2	ME49_rep3	2	888.437	-0.33362	2.9775e-08	1	130.27	86434000
701	AAGDVQQFTAAAQEAAAR	18	TGME49_269190-t26_1-p1	glyceraldehyde-3-phosphate dehydrogenase GAPDH2	ME49_rep3	3	592.627	0.23241	NaN	0		48779000
702	AAGEEMVELILDGR	14	TGME49_271800-t26_1-p1	serine esterase (DUF676) protein	ME49_rep1	2	751.88	-0.17686	5.671e-17	1	218.11	380770000
703	AAGEEMVELILDGR	14	TGME49_271800-t26_1-p1	serine esterase (DUF676) protein	ME49_rep1	3	501.589	-0.13331	6.3069e-10	1	167.73	34634000
704	AAGEEMVELILDGR	14	TGME49_271800-t26_1-p1	serine esterase (DUF676) protein	ME49_rep2	2	751.88	-0.11231	2.9029e-15	1	212.69	465460000
705	AAGEEMVELILDGR	14	TGME49_271800-t26_1-p1	serine esterase (DUF676) protein	ME49_rep2	3	501.589	0.18259	4.1785e-10	1	175.21	58183000
706	AAGEEMVELILDGR	14	TGME49_271800-t26_1-p1	serine esterase (DUF676) protein	ME49_rep3	2	751.88	0.049949	1.6636e-09	1	167.32	386720000
707	AAGEEMVELILDGR	14	TGME49_271800-t26_1-p1	serine esterase (DUF676) protein	ME49_rep3	3	501.589	0.2885	1.0117e-08	1	164.22	40403000
708	AAGESYWQSVLDACGQNPWNFR	22	TGME49_223710-t26_1-p1	tetratricopeptide repeat-containing protein	ME49_rep1	3	852.717	0.23903	1.1031e-15	1	154.46	15970000
709	AAGESYWQSVLDACGQNPWNFR	22	TGME49_223710-t26_1-p1	tetratricopeptide repeat-containing protein	ME49_rep2	3	852.717	-0.46738	2.0314e-11	1	120.56	15372000
710	AAGESYWQSVLDACGQNPWNFR	22	TGME49_223710-t26_1-p1	tetratricopeptide repeat-containing protein	ME49_rep3	3	852.717	0.50122	NaN	0		6790200
711	AAGFTTLMCGDGTNDVGALK	20	TGME49_318460-t26_1-p1	P-type ATPase of unknown pump specificity (type V) protein	ME49_rep1	2	999.967	-0.97227	0.000131	1	72.883	18664000
712	AAGFTTLMCGDGTNDVGALK	20	TGME49_318460-t26_1-p1	P-type ATPase of unknown pump specificity (type V) protein	ME49_rep2	2	999.967	-1.2052	4.2882e-11	1	121.26	18383000
713	AAGFTTLMCGDGTNDVGALK	20	TGME49_318460-t26_1-p1	P-type ATPase of unknown pump specificity (type V) protein	ME49_rep3	2	999.967	-1.1131	2.6339e-09	1	106.31	21741000
714	AAGGACVLTG	10	TGME49_310490-t26_1-p1	ribosomal protein RPL27A	ME49_rep1	2	438.716	-0.36634	0.10933	1	51.346	34112000
715	AAGGACVLTG	10	TGME49_310490-t26_1-p1	ribosomal protein RPL27A	ME49_rep2	2	438.716	-0.55184	0.10933	1	51.346	31051000
716	AAGGACVLTG	10	TGME49_310490-t26_1-p1	ribosomal protein RPL27A	ME49_rep3	2	438.716	-0.89324	0.062886	1	61.962	27596000
717	AAGGALMFPYLEDPNTDIR	19	TGME49_306020-t26_1-p1	hypothetical protein	ME49_rep1	2	1026	-0.5382	1.6694e-08	2	127.83	133150000
718	AAGGALMFPYLEDPNTDIR	19	TGME49_306020-t26_1-p1	hypothetical protein	ME49_rep1	3	684.335	-0.25537	1.8908e-07	1	114.01	48993000
719	AAGGALMFPYLEDPNTDIR	19	TGME49_306020-t26_1-p1	hypothetical protein	ME49_rep2	2	1026	-0.61937	1.1354e-06	2	104.21	136880000
720	AAGGALMFPYLEDPNTDIR	19	TGME49_306020-t26_1-p1	hypothetical protein	ME49_rep2	3	684.335	-0.49487	0.00039568	1	66.939	38790000
721	AAGGALMFPYLEDPNTDIR	19	TGME49_306020-t26_1-p1	hypothetical protein	ME49_rep3	2	1026	-0.33711	6.736e-07	1	111.22	147930000
722	AAGGALMFPYLEDPNTDIR	19	TGME49_306020-t26_1-p1	hypothetical protein	ME49_rep3	3	684.335	-0.07643	3.3723e-07	1	108.18	38657000
723	AAGGATAPGTSVTHTATATAVQGPPDGR	28	TGME49_228750-t26_1-p1	calcium dependent protein kinase CDPK7	ME49_rep1	3	840.753	0.51074	1.0001e-19	1	131.94	33582000
724	AAGGATAPGTSVTHTATATAVQGPPDGR	28	TGME49_228750-t26_1-p1	calcium dependent protein kinase CDPK7	ME49_rep2	3	840.753	-0.11802	2.0629e-32	1	176.53	20081000
725	AAGGATAPGTSVTHTATATAVQGPPDGR	28	TGME49_228750-t26_1-p1	calcium dependent protein kinase CDPK7	ME49_rep3	3	840.753	0.46037	1.5397e-39	1	200.98	21617000
726	AAGGDPSSASKPTYTQK	17	TGME49_246740-t26_1-p1	hypothetical protein	ME49_rep1	3	555.941	0.58455	5.1583e-11	1	144.73	24213000
727	AAGGDPSSASKPTYTQK	17	TGME49_246740-t26_1-p1	hypothetical protein	ME49_rep2	3	555.941	0.1315	5.401e-08	1	127.83	24268000
728	AAGGDPSSASKPTYTQK	17	TGME49_246740-t26_1-p1	hypothetical protein	ME49_rep3	3	555.941	-0.20217	2.9028e-11	1	154.46	29188000
729	AAGGDPSSASKPTYTQK	17	TGME49_246740-t26_1-p1	hypothetical protein	ME49_rep3	2	833.408	1.2661	0.000223	1	83.37	7869000
730	AAGGDPSSASKPTYTQK	17	TGME49_246740-t26_1-p1	hypothetical protein	ME49_rep1	2	833.408	0.66955	NaN	0		4606100
731	AAGGDPSSASKPTYTQK	17	TGME49_246740-t26_1-p1	hypothetical protein	ME49_rep2	2	833.408	1.4797	NaN	0		2778500
732	AAGGLTGAEAGSPSAAASSPR	21	TGME49_315280-t26_1-p1	hypothetical protein	ME49_rep2	2	893.44	0.28267	1.4524e-06	1	76.492	5277600
733	AAGGLTGAEAGSPSAAASSPR	21	TGME49_315280-t26_1-p1	hypothetical protein	ME49_rep3	2	893.44	0.25222	3.8601e-15	1	157.57	3982000
734	AAGGLTGAEAGSPSAAASSPR	21	TGME49_315280-t26_1-p1	hypothetical protein	ME49_rep1	2	893.44	0.26298	NaN	0		5081200
735	AAGGPSYR	8	TGME49_212220-t26_1-p1	hypothetical protein	ME49_rep1	2	389.696	-0.5676	0.0009233	1	130.22	11060000
736	AAGGPSYR	8	TGME49_212220-t26_1-p1	hypothetical protein	ME49_rep2	2	389.696	-1.2512	0.0009233	1	130.22	9528200
737	AAGGPSYR	8	TGME49_212220-t26_1-p1	hypothetical protein	ME49_rep3	2	389.696	0.059784	NaN	0		12922000
738	AAGGPSYR	8	TGME49_212220-t26_1-p1	hypothetical protein	ME49_rep1	2	389.696	1.9266	NaN	0		1935500
739	AAGGSPVSPLMEAR	14	TGME49_224240-t26_1-p1	protein phosphatase 2C domain-containing protein	ME49_rep1	2	671.843	-1.0261	0.00057454	1	91.024	10375000
740	AAGGSPVSPLMEAR	14	TGME49_224240-t26_1-p1	protein phosphatase 2C domain-containing protein	ME49_rep2	2	671.843	-1.2305	0.0078386	1	70.272	11908000
741	AAGGSPVSPLMEAR	14	TGME49_224240-t26_1-p1	protein phosphatase 2C domain-containing protein	ME49_rep3	2	671.843	-1.2204	0.00022024	1	97.297	10906000
742	AAGGVTAVPR	10	TGME49_230850-t26_1-p1	hypothetical protein	ME49_rep1	2	449.759	0.30862	0.0043656	1	92.445	20595000
743	AAGGVTAVPR	10	TGME49_230850-t26_1-p1	hypothetical protein	ME49_rep2	2	449.759	0.21877	0.0062192	1	88.392	19173000
744	AAGGVTAVPR	10	TGME49_230850-t26_1-p1	hypothetical protein	ME49_rep3	2	449.759	0.24988	0.0011622	1	107.08	27466000
745	AAGGVTAVPR	10	TGME49_230850-t26_1-p1	hypothetical protein	ME49_rep1	2	449.759	-0.81824	0.0012868	1	105.2	25866000
746	AAGGVTAVPR	10	TGME49_230850-t26_1-p1	hypothetical protein	ME49_rep2	2	449.759	-0.46111	0.0038576	1	93.556	32113000
747	AAGGVTAVPR	10	TGME49_230850-t26_1-p1	hypothetical protein	ME49_rep3	2	449.759	-0.37671	NaN	0		32588000
748	AAGIAGTGLNASEK	14	TGME49_306650-t26_1-p1	hypothetical protein	ME49_rep1	2	630.333	0.021899	7.1453e-06	1	121.45	99924000
749	AAGIAGTGLNASEK	14	TGME49_306650-t26_1-p1	hypothetical protein	ME49_rep2	2	630.333	0.14597	6.1491e-05	1	113.52	155600000
750	AAGIAGTGLNASEK	14	TGME49_306650-t26_1-p1	hypothetical protein	ME49_rep3	2	630.333	-0.00086685	0.00015842	1	105.99	142910000
751	AAGIPLTK	8	TGME49_226960-t26_1-p1	phosphofructokinase PFKII	ME49_rep1	2	385.742	0.24489	0.0031051	1	114.28	344020000
752	AAGIPLTK	8	TGME49_226960-t26_1-p1	phosphofructokinase PFKII	ME49_rep2	2	385.742	0.089424	0.0030455	1	114.5	219480000
753	AAGIPLTK	8	TGME49_226960-t26_1-p1	phosphofructokinase PFKII	ME49_rep3	2	385.742	0.28394	0.0031051	1	114.28	338720000
754	AAGIPLTK	8	TGME49_226960-t26_1-p1	phosphofructokinase PFKII	ME49_rep1	2	385.742	0.72397	NaN	0		3911500
755	AAGIPLTK	8	TGME49_226960-t26_1-p1	phosphofructokinase PFKII	ME49_rep2	2	385.742	0.4722	NaN	0		3313900
756	AAGLASGDSPASR	13	TGME49_225320-t26_1-p1	hypothetical protein	ME49_rep1	2	580.289	-0.14533	0.00011805	1	110.31	31715000
757	AAGLASGDSPASR	13	TGME49_225320-t26_1-p1	hypothetical protein	ME49_rep2	2	580.289	-0.14408	1.0913e-05	1	126.83	42829000
758	AAGLASGDSPASR	13	TGME49_225320-t26_1-p1	hypothetical protein	ME49_rep3	2	580.289	-0.30927	0.00015696	1	106.26	36984000
759	AAGLPTSDQQK	11	TGME49_233680-t26_1-p1	nuclear movement family protein	ME49_rep1	2	558.288	0.014302	0.0073433	1	77.358	26879000
760	AAGLPTSDQQK	11	TGME49_233680-t26_1-p1	nuclear movement family protein	ME49_rep2	2	558.288	0.010847	0.0050535	1	84.687	44283000
761	AAGLPTSDQQK	11	TGME49_233680-t26_1-p1	nuclear movement family protein	ME49_rep3	2	558.288	-0.27052	0.0046388	1	86.014	44126000
762	AAGLVCK	7	TGME49_288860-t26_1-p1	RuvB family 2 protein	ME49_rep1	2	359.699	-1.0892	0.13439	1	67.035	15883000
763	AAGLVCK	7	TGME49_288860-t26_1-p1	RuvB family 2 protein	ME49_rep2	2	359.699	-0.66622	0.039991	1	88.734	11809000
764	AAGLVCK	7	TGME49_288860-t26_1-p1	RuvB family 2 protein	ME49_rep1	2	359.699	0.085517	NaN	0		14688000
765	AAGLVCK	7	TGME49_288860-t26_1-p1	RuvB family 2 protein	ME49_rep2	2	359.699	0.046925	NaN	0		16394000
766	AAGLVCK	7	TGME49_288860-t26_1-p1	RuvB family 2 protein	ME49_rep3	2	359.699	0.51143	NaN	0		14810000
767	AAGLVCK	7	TGME49_288860-t26_1-p1	RuvB family 2 protein	ME49_rep3	2	359.699	-0.81794	NaN	0		10936000
768	AAGLVCK	7	TGME49_288860-t26_1-p1	RuvB family 2 protein	ME49_rep1	2	359.699	-0.43566	NaN	0		1920800
769	AAGLVCK	7	TGME49_288860-t26_1-p1	RuvB family 2 protein	ME49_rep2	2	359.699	-0.28395	NaN	0		3358100
770	AAGLVCK	7	TGME49_288860-t26_1-p1	RuvB family 2 protein	ME49_rep3	2	359.699	-1.7743	NaN	0		3628000
771	AAGLVSGAR	9	TGME49_313270-t26_1-p1	hypothetical protein	ME49_rep1	2	401.233	1.8219	0.0017269	1	111.39	15369000
772	AAGLVSGAR	9	TGME49_313270-t26_1-p1	hypothetical protein	ME49_rep2	2	401.233	1.0283	0.0006656	1	119.86	27414000
773	AAGLVSGAR	9	TGME49_313270-t26_1-p1	hypothetical protein	ME49_rep3	2	401.233	1.9089	0.0023168	1	106.68	24702000
774	AAGMAAAAEAQK	12	TGME49_300350-t26_1-p1	cysteine desulfurase/selenocysteine lyase family PLP dependent transferase superfamily protein	ME49_rep3	2	545.271	-1.8702	0.0152	1	71.176	2253900
775	AAGMAAAAEAQK	12	TGME49_300350-t26_1-p1	cysteine desulfurase/selenocysteine lyase family PLP dependent transferase superfamily protein	ME49_rep1	2	545.271	-2.8586	NaN	0		2567600
776	AAGMAAAAEAQK	12	TGME49_300350-t26_1-p1	cysteine desulfurase/selenocysteine lyase family PLP dependent transferase superfamily protein	ME49_rep2	2	545.271	-3.7225	NaN	0		3859700
777	AAGMDMQNVR	10	TGME49_251880-t26_1-p1	tRNA synthetases class I family protein	ME49_rep3	2	546.75	-0.56237	2.5061e-05	1	179.51	132570000
778	AAGMDMQNVR	10	TGME49_251880-t26_1-p1	tRNA synthetases class I family protein	ME49_rep1	2	546.75	-0.70064	NaN	0		118640000
779	AAGMDMQNVR	10	TGME49_251880-t26_1-p1	tRNA synthetases class I family protein	ME49_rep2	2	546.75	-0.58854	NaN	0		127480000
780	AAGMLVSAGGDR	12	TGME49_214190-t26_1-p1	SAG-related sequence SRS46	ME49_rep1	2	552.777		0.0079983	1	77.597	0
781	AAGMLVSAGGDR	12	TGME49_214190-t26_1-p1	SAG-related sequence SRS46	ME49_rep2	2	552.777		3.7774e-05	1	110.93	0
782	AAGMLVSAGGDR	12	TGME49_214190-t26_1-p1	SAG-related sequence SRS46	ME49_rep3	2	552.777		0.00035914	1	99.439	0
783	AAGNDACSSGALTGAAEQATSGFPSQPPALIPK	33	TGME49_305340-t26_1-p1	corepressor complex CRC230	ME49_rep1	3	1048.18	-0.6344	1.3417e-07	1	86.722	30576000
784	AAGNDACSSGALTGAAEQATSGFPSQPPALIPK	33	TGME49_305340-t26_1-p1	corepressor complex CRC230	ME49_rep2	3	1048.18	0.5924	4.7037e-10	1	85.004	28806000
785	AAGNDACSSGALTGAAEQATSGFPSQPPALIPK	33	TGME49_305340-t26_1-p1	corepressor complex CRC230	ME49_rep3	3	1048.18	-0.41482	0.010012	1	42.856	23674000
786	AAGPAWWNAPYFGDTELGPHTSVPDELK	28	TGME49_234560-t26_1-p1	hypothetical protein	ME49_rep1	3	1009.48	-0.16956	1.2548e-05	1	68.153	34641000
787	AAGPAWWNAPYFGDTELGPHTSVPDELK	28	TGME49_234560-t26_1-p1	hypothetical protein	ME49_rep2	3	1009.48	0.021196	5.9306e-06	1	71.882	55395000
788	AAGPAWWNAPYFGDTELGPHTSVPDELK	28	TGME49_234560-t26_1-p1	hypothetical protein	ME49_rep3	3	1009.48	-0.24468	1.3553e-05	1	67.586	33990000
789	AAGPEGALPHAPVTSLENSAALR	23	TGME49_294350-t26_1-p1	DEAD/DEAH box helicase domain-containing protein	ME49_rep1	3	743.726	0.22582	5.7778e-11	1	112.85	149860000
790	AAGPEGALPHAPVTSLENSAALR	23	TGME49_294350-t26_1-p1	DEAD/DEAH box helicase domain-containing protein	ME49_rep1	2	1115.08	0.088634	3.1602e-08	1	96.848	11889000
791	AAGPEGALPHAPVTSLENSAALR	23	TGME49_294350-t26_1-p1	DEAD/DEAH box helicase domain-containing protein	ME49_rep2	3	743.726	0.18738	4.7288e-11	1	114.39	157600000
792	AAGPEGALPHAPVTSLENSAALR	23	TGME49_294350-t26_1-p1	DEAD/DEAH box helicase domain-containing protein	ME49_rep2	2	1115.08	-0.46705	2.2135e-07	1	88.872	6272400
793	AAGPEGALPHAPVTSLENSAALR	23	TGME49_294350-t26_1-p1	DEAD/DEAH box helicase domain-containing protein	ME49_rep3	3	743.726	0.10934	6.9651e-11	1	111.11	138850000
794	AAGPEGALPHAPVTSLENSAALR	23	TGME49_294350-t26_1-p1	DEAD/DEAH box helicase domain-containing protein	ME49_rep3	2	1115.08	0.36727	3.2084e-07	1	84.689	7464600
795	AAGSDELRPGLLQLPGVHTPEQLVR	25	TGME49_272670-t26_1-p1	peptidase family M3 protein	ME49_rep1	4	664.116	-0.35876	1.2634e-08	1	95.153	9999100
796	AAGSDELRPGLLQLPGVHTPEQLVR	25	TGME49_272670-t26_1-p1	peptidase family M3 protein	ME49_rep1	3	885.152	0.13968	6.2072e-12	1	109.68	8487100
797	AAGSDELRPGLLQLPGVHTPEQLVR	25	TGME49_272670-t26_1-p1	peptidase family M3 protein	ME49_rep2	3	885.152	-0.6606	4.1267e-12	1	113.51	8727100
798	AAGSDELRPGLLQLPGVHTPEQLVR	25	TGME49_272670-t26_1-p1	peptidase family M3 protein	ME49_rep2	4	664.116	-0.16551	5.916e-05	1	62.193	8093100
799	AAGSDELRPGLLQLPGVHTPEQLVR	25	TGME49_272670-t26_1-p1	peptidase family M3 protein	ME49_rep3	4	664.116	0.12913	4.4726e-08	1	87.511	17113000
800	AAGSDELRPGLLQLPGVHTPEQLVR	25	TGME49_272670-t26_1-p1	peptidase family M3 protein	ME49_rep3	3	885.152	0.74018	8.5799e-12	1	105.32	13996000
801	AAGSGSTVSSVPSVSSGEK	19	TGME49_226068-t26_1-p1	DnaJ domain-containing protein	ME49_rep1	2	847.416	0.081705	9.2222e-09	1	135.09	22560000
802	AAGSGSTVSSVPSVSSGEK	19	TGME49_226068-t26_1-p1	DnaJ domain-containing protein	ME49_rep2	2	847.416	-0.059892	9.0385e-07	1	107.72	22305000
803	AAGSGSTVSSVPSVSSGEK	19	TGME49_226068-t26_1-p1	DnaJ domain-containing protein	ME49_rep3	2	847.416	-0.46833	1.0414e-08	1	133.93	23317000
804	AAGSPIVK	8	TGME49_219320-t26_1-p1	acid phosphatase GAP50	ME49_rep1	2	371.727	0.078394	0.079256	1	68.383	176190000
805	AAGSPIVK	8	TGME49_219320-t26_1-p1	acid phosphatase GAP50	ME49_rep2	2	371.727	-0.05256	0.034182	1	78.77	172540000
806	AAGSPIVK	8	TGME49_219320-t26_1-p1	acid phosphatase GAP50	ME49_rep3	2	371.727	-0.16606	0.079256	1	68.383	196180000
807	AAGSPIVK	8	TGME49_219320-t26_1-p1	acid phosphatase GAP50	ME49_rep1	2	371.727	0.45821	NaN	0		17467000
808	AAGSPIVK	8	TGME49_219320-t26_1-p1	acid phosphatase GAP50	ME49_rep2	2	371.727	0.34168	NaN	0		26358000
809	AAGSPIVK	8	TGME49_219320-t26_1-p1	acid phosphatase GAP50	ME49_rep3	2	371.727	0.28836	NaN	0		18873000
810	AAGSVVLVR	9	TGME49_315610-t26_1-p1	hypothetical protein	ME49_rep1	2	436.272	0.29699	0.00027401	1	160.88	62355000
811	AAGSVVLVR	9	TGME49_315610-t26_1-p1	hypothetical protein	ME49_rep2	2	436.272	0.27521	0.00016425	1	146.81	74629000
812	AAGSVVLVR	9	TGME49_315610-t26_1-p1	hypothetical protein	ME49_rep3	2	436.272	0.44334	0.00031616	1	133.23	63547000
813	AAGTTFLSEMR	11	TGME49_289000-t26_1-p1	hypothetical protein	ME49_rep1	2	592.292	-0.13623	4.9384e-05	1	137.89	12597000
814	AAGTTFLSEMR	11	TGME49_289000-t26_1-p1	hypothetical protein	ME49_rep2	2	592.292	0.27298	5.4244e-05	1	135.8	9698800
815	AAGTTFLSEMR	11	TGME49_289000-t26_1-p1	hypothetical protein	ME49_rep3	2	592.292	0.62341	3.8218e-05	1	142.72	11607000
816	AAGVAEFFPDDPPR	14	TGME49_311230-t26_1-p1	hypothetical protein	ME49_rep1	2	744.86		0.0017569	1	79.875	0
817	AAGVAEFFPDDPPR	14	TGME49_311230-t26_1-p1	hypothetical protein	ME49_rep3	2	744.86		0.00052786	1	86.944	0
818	AAGVDALTK	9	TGME49_273360-t26_1-p1	ABC transporter transmembrane region domain-containing protein	ME49_rep1	2	423.24	0.60447	0.0031773	1	99.815	53844000
819	AAGVDALTK	9	TGME49_273360-t26_1-p1	ABC transporter transmembrane region domain-containing protein	ME49_rep2	2	423.24	0.76526	0.0030828	1	100.57	55522000
820	AAGVDALTK	9	TGME49_273360-t26_1-p1	ABC transporter transmembrane region domain-containing protein	ME49_rep3	2	423.24	0.63923	0.0019716	1	109.44	45383000
821	AAGVDALTK	9	TGME49_273360-t26_1-p1	ABC transporter transmembrane region domain-containing protein	ME49_rep1	2	423.24	0.24711	NaN	0		4095000
822	AAGVDALTK	9	TGME49_273360-t26_1-p1	ABC transporter transmembrane region domain-containing protein	ME49_rep2	2	423.24	-0.40953	NaN	0		4158600
823	AAGVSALSASVPSAQR	16	TGME49_255340-t26_1-p1	tetratricopeptide repeat-containing protein	ME49_rep1	2	736.397	0.23778	1.1817e-09	1	144.18	8916600
824	AAGVSALSASVPSAQR	16	TGME49_255340-t26_1-p1	tetratricopeptide repeat-containing protein	ME49_rep2	2	736.397	0.67016	4.9914e-10	1	157.35	9610900
825	AAGVSALSASVPSAQR	16	TGME49_255340-t26_1-p1	tetratricopeptide repeat-containing protein	ME49_rep3	2	736.397	0.68841	6.7586e-10	1	153.94	11475000
826	AAGVSTSEAASWVLER	16	TGME49_238410-t26_1-p1	hypothetical protein	ME49_rep3	2	817.413	0.86266	0.01181	1	53.565	6071800
827	AAGVSTSEAASWVLER	16	TGME49_238410-t26_1-p1	hypothetical protein	ME49_rep1	2	817.413	-0.77894	NaN	0		4168300
828	AAGVSTSEAASWVLER	16	TGME49_238410-t26_1-p1	hypothetical protein	ME49_rep2	2	817.413	-0.62938	NaN	0		4788500
829	AAGVSVHTQWK	11	TGME49_280550-t26_1-p1	clathrin adaptor complex small chain subfamily protein	ME49_rep1	2	592.315	0.46782	4.4569e-06	1	164.48	7454700
830	AAGVSVHTQWK	11	TGME49_280550-t26_1-p1	clathrin adaptor complex small chain subfamily protein	ME49_rep1	3	395.212	-0.094678	0.0028961	1	76.85	9304300
831	AAGVSVHTQWK	11	TGME49_280550-t26_1-p1	clathrin adaptor complex small chain subfamily protein	ME49_rep2	2	592.315	-0.20628	5.4445e-06	1	163.83	8055700
832	AAGVSVHTQWK	11	TGME49_280550-t26_1-p1	clathrin adaptor complex small chain subfamily protein	ME49_rep2	3	395.212	0.077509	0.0023322	1	81.525	10636000
833	AAGVSVHTQWK	11	TGME49_280550-t26_1-p1	clathrin adaptor complex small chain subfamily protein	ME49_rep3	3	395.212	0.024024	0.0017907	1	86.014	8475500
834	AAGVSVHTQWK	11	TGME49_280550-t26_1-p1	clathrin adaptor complex small chain subfamily protein	ME49_rep3	2	592.315	1.1885	NaN	0		7726100
835	AAGVTSGVR	9	TGME49_273840-t26_1-p1	brix domain-containing protein	ME49_rep1	2	409.23	1.4315	0.002515	1	105.1	1948800
836	AAGVTSGVR	9	TGME49_273840-t26_1-p1	brix domain-containing protein	ME49_rep2	2	409.23	-3.2521	NaN	0		7831800
837	AAGVTSGVR	9	TGME49_273840-t26_1-p1	brix domain-containing protein	ME49_rep3	2	409.23	-3.1634	NaN	0		6101000
838	AAGYYNGPNR	10	TGME49_260600-t26_1-p1	Pumilio-family RNA binding repeat-containing protein	ME49_rep1	2	541.754	-0.25955	0.0011939	1	106.6	14018000
839	AAGYYNGPNR	10	TGME49_260600-t26_1-p1	Pumilio-family RNA binding repeat-containing protein	ME49_rep2	2	541.754	-0.1524	0.0011215	1	107.69	12344000
840	AAGYYNGPNR	10	TGME49_260600-t26_1-p1	Pumilio-family RNA binding repeat-containing protein	ME49_rep3	2	541.754	-0.62047	0.00016127	1	131.06	21413000
841	AAHAAAAAGPLSSGR	15	TGME49_224980-t26_1-p1	hypothetical protein	ME49_rep1	2	654.344	0.2392	0.00013783	1	97.203	3598000
842	AAHAAAAAGPLSSGR	15	TGME49_224980-t26_1-p1	hypothetical protein	ME49_rep1	3	436.565	0.46414	6.541e-05	1	95.98	7548800
843	AAHAAAAAGPLSSGR	15	TGME49_224980-t26_1-p1	hypothetical protein	ME49_rep2	2	654.344	0.33769	0.0029928	1	72.321	3962500
844	AAHAAAAAGPLSSGR	15	TGME49_224980-t26_1-p1	hypothetical protein	ME49_rep2	3	436.565	0.36074	0.00012351	1	90.156	6072900
845	AAHAAAAAGPLSSGR	15	TGME49_224980-t26_1-p1	hypothetical protein	ME49_rep3	2	654.344	-0.12865	0.00037921	1	87.863	3221300
846	AAHAAAAAGPLSSGR	15	TGME49_224980-t26_1-p1	hypothetical protein	ME49_rep3	3	436.565	0.61878	0.000158	1	86.699	10495000
847	AAHACVTSAAECVSK	15	TGME49_261790-t26_1-p1	hypothetical protein	ME49_rep1	2	781.359	-0.32353	0.0003881	1	87.519	2234900
848	AAHACVTSAAECVSK	15	TGME49_261790-t26_1-p1	hypothetical protein	ME49_rep3	2	781.359	-1.4421	NaN	0		2683200
849	AAHAGSWYSSDPGELTQLFDR	21	TGME49_227840-t26_1-p1	Memo family protein	ME49_rep1	3	770.026	-0.075044	1.8419e-20	1	172.66	129890000
850	AAHAGSWYSSDPGELTQLFDR	21	TGME49_227840-t26_1-p1	Memo family protein	ME49_rep2	3	770.026	-0.23337	6.0905e-21	1	184.2	157830000
851	AAHAGSWYSSDPGELTQLFDR	21	TGME49_227840-t26_1-p1	Memo family protein	ME49_rep3	3	770.026	-0.088951	2.6792e-21	1	187.39	152660000
852	AAHAHVAEAVTQGVGDEQVAQEFLQK	26	TGME49_310630-t26_1-p1	hypothetical protein	ME49_rep1	4	684.095	-0.23149	5.9905e-26	1	173.55	25478000
853	AAHAHVAEAVTQGVGDEQVAQEFLQK	26	TGME49_310630-t26_1-p1	hypothetical protein	ME49_rep1	3	911.791	0.061203	1.4933e-20	1	146.25	37888000
854	AAHAHVAEAVTQGVGDEQVAQEFLQK	26	TGME49_310630-t26_1-p1	hypothetical protein	ME49_rep2	3	911.791	0.1893	6.4255e-21	1	158.05	30948000
855	AAHAHVAEAVTQGVGDEQVAQEFLQK	26	TGME49_310630-t26_1-p1	hypothetical protein	ME49_rep2	4	684.095	-0.1965	1.6623e-20	1	144.27	27837000
856	AAHAHVAEAVTQGVGDEQVAQEFLQK	26	TGME49_310630-t26_1-p1	hypothetical protein	ME49_rep3	4	684.095	-0.045391	3.5003e-22	1	166.49	28184000
857	AAHAHVAEAVTQGVGDEQVAQEFLQK	26	TGME49_310630-t26_1-p1	hypothetical protein	ME49_rep3	3	911.791	0.30543	9.8912e-21	1	153.25	28887000
858	AAHALVEANDQLLPQFTLDK	20	TGME49_202340-t26_1-p1	proline dehydrogenase	ME49_rep2	3	732.055	2.3704	0.00029891	1	61.209	14482000
859	AAHALVEANDQLLPQFTLDK	20	TGME49_202340-t26_1-p1	proline dehydrogenase	ME49_rep3	3	732.055	3.3539	NaN	0		8558000
860	AAHGPLELYR	10	TGME49_214440-t26_1-p1	4'-phosphopantetheinyl transferase superfamily protein	ME49_rep3	3	376.205		0.00061278	1	91.867	0
861	AAHSCDVIGTK	11	TGME49_286230-t26_1-p1	hypothetical protein	ME49_rep3	3	386.857	-0.10282	0.14438	1	25.016	2723300
862	AAHSCDVIGTK	11	TGME49_286230-t26_1-p1	hypothetical protein	ME49_rep1	3	386.857	0.77507	NaN	0		3468900
863	AAHSCDVIGTK	11	TGME49_286230-t26_1-p1	hypothetical protein	ME49_rep2	3	386.857	0.1208	NaN	0		4784300
864	AAHTPPHSPLGEGLASAVAETLGPSR	26	TGME49_210820-t26_1-p1	hypothetical protein	ME49_rep2	3	841.77	0.4905	7.8411e-17	1	123.64	8545200
865	AAHTPPHSPLGEGLASAVAETLGPSR	26	TGME49_210820-t26_1-p1	hypothetical protein	ME49_rep1	3	841.77	0.71853	NaN	0		5150200
866	AAHVGVSLLCQAAHADAPR	19	TGME49_318460-t26_1-p1	P-type ATPase of unknown pump specificity (type V) protein	ME49_rep1	4	486.752	0.85556	2.6411e-07	1	111.22	10355000
867	AAHVGVSLLCQAAHADAPR	19	TGME49_318460-t26_1-p1	P-type ATPase of unknown pump specificity (type V) protein	ME49_rep1	3	648.667	-0.26641	5.9104e-07	1	98.196	12734000
868	AAHVGVSLLCQAAHADAPR	19	TGME49_318460-t26_1-p1	P-type ATPase of unknown pump specificity (type V) protein	ME49_rep2	4	486.752	0.82997	3.2038e-07	1	109.04	14349000
869	AAHVGVSLLCQAAHADAPR	19	TGME49_318460-t26_1-p1	P-type ATPase of unknown pump specificity (type V) protein	ME49_rep3	4	486.752	0.73179	3.6152e-09	1	135.09	18776000
870	AAHVGVSLLCQAAHADAPR	19	TGME49_318460-t26_1-p1	P-type ATPase of unknown pump specificity (type V) protein	ME49_rep2	3	648.667	-0.20159	NaN	0		14028000
871	AAHVGVSLLCQAAHADAPR	19	TGME49_318460-t26_1-p1	P-type ATPase of unknown pump specificity (type V) protein	ME49_rep3	3	648.667	0.16805	NaN	0		16964000
872	AAHVPVPDFSQ	11	TGME49_227620-t26_1-p1	dense granule protein GRA2	ME49_rep1	2	584.293	0.040629	0.001412	3	96.342	775180000
873	AAHVPVPDFSQ	11	TGME49_227620-t26_1-p1	dense granule protein GRA2	ME49_rep2	2	584.293	0.16985	0.00064439	3	104.22	807290000
874	AAHVPVPDFSQ	11	TGME49_227620-t26_1-p1	dense granule protein GRA2	ME49_rep3	2	584.293	0.085644	0.0024263	3	93.096	529070000
875	AAIAQAIANELQSVPSSR	18	TGME49_290850-t26_1-p1	WD-40 repeat protein	ME49_rep1	3	609.33	-0.039109	6.7733e-17	1	171.26	42846000
876	AAIAQAIANELQSVPSSR	18	TGME49_290850-t26_1-p1	WD-40 repeat protein	ME49_rep2	3	609.33	0.072562	8.9419e-23	1	197.75	57130000
877	AAIAQAIANELQSVPSSR	18	TGME49_290850-t26_1-p1	WD-40 repeat protein	ME49_rep3	3	609.33	-0.20362	3.6348e-17	1	179.9	55298000
878	AAIAQAIANELQSVPSSR	18	TGME49_290850-t26_1-p1	WD-40 repeat protein	ME49_rep1	3	609.33	0.30376	7.3341e-07	1	107.7	15532000
879	AAIAQAIANELQSVPSSR	18	TGME49_290850-t26_1-p1	WD-40 repeat protein	ME49_rep2	3	609.33	1.2819	NaN	0		10936000
880	AAIEALEMKPVHAISPSLR	19	TGME49_287480-t26_1-p1	hypothetical protein	ME49_rep1	3	678.379	0.39664	5.8074e-06	1	82.609	8967100
881	AAIEALEMKPVHAISPSLR	19	TGME49_287480-t26_1-p1	hypothetical protein	ME49_rep2	4	509.036	-0.56063	5.6351e-06	1	81.807	10244000
882	AAIEALEMKPVHAISPSLR	19	TGME49_287480-t26_1-p1	hypothetical protein	ME49_rep2	3	678.379	0.49088	1.417e-06	1	96.012	11356000
883	AAIEALEMKPVHAISPSLR	19	TGME49_287480-t26_1-p1	hypothetical protein	ME49_rep3	3	678.379	0.38756	4.5201e-06	1	86.539	5948000
884	AAIENGINIVATTQCR	16	TGME49_288730-t26_1-p1	hypothetical protein	ME49_rep1	2	865.946	0.67019	9.6694e-07	1	127.66	16214000
885	AAIENGINIVATTQCR	16	TGME49_288730-t26_1-p1	hypothetical protein	ME49_rep2	2	865.946	0.39793	0.00029026	1	81.656	11706000
886	AAIENGINIVATTQCR	16	TGME49_288730-t26_1-p1	hypothetical protein	ME49_rep3	2	865.946		6.1838e-06	1	91.657	0
887	AAILFALSDFEQAFK	15	TGME49_264220-t26_1-p1	hypothetical protein	ME49_rep2	2	835.943	0.14143	0.00027716	1	91.812	3874400
888	AAILFALSDFEQAFK	15	TGME49_264220-t26_1-p1	hypothetical protein	ME49_rep3	2	835.943	0.20505	NaN	0		2317500
889	AAINEEQQSLAFLYK	15	TGME49_290630-t26_1-p1	AP2 domain transcription factor AP2IX-7	ME49_rep3	2	862.946	1.8438	0.10019	1	44.807	15456000
890	AAINEEQQSLAFLYK	15	TGME49_290630-t26_1-p1	AP2 domain transcription factor AP2IX-7	ME49_rep1	2	862.946	2.1662	NaN	0		21075000
891	AAINEEQQSLAFLYK	15	TGME49_290630-t26_1-p1	AP2 domain transcription factor AP2IX-7	ME49_rep2	2	862.946	0.41764	NaN	0		11370000
892	AAIPGGAGSIAGAPEDLDLR	20	TGME49_284190-t26_1-p1	pyruvate carboxylase	ME49_rep1	2	925.984	0.58246	3.2168e-09	1	102.98	24359000
893	AAIPGGAGSIAGAPEDLDLR	20	TGME49_284190-t26_1-p1	pyruvate carboxylase	ME49_rep2	2	925.984	0.71964	0.00014837	1	72.568	26997000
894	AAIPGGAGSIAGAPEDLDLR	20	TGME49_284190-t26_1-p1	pyruvate carboxylase	ME49_rep3	2	925.984	0.7932	0.00014744	2	72.585	25746000
895	AAIQALNCSPAALVALFDGHCGATCSEFCATHLPSR	36	TGME49_220610-t26_1-p1	protein phosphatase 2C domain-containing protein	ME49_rep1	4	969.204	-0.82822	4.4325e-31	1	151.23	66188000
896	AAIQALNCSPAALVALFDGHCGATCSEFCATHLPSR	36	TGME49_220610-t26_1-p1	protein phosphatase 2C domain-containing protein	ME49_rep2	4	969.204	-0.43502	1.9291e-15	1	104.13	85520000
897	AAIQALNCSPAALVALFDGHCGATCSEFCATHLPSR	36	TGME49_220610-t26_1-p1	protein phosphatase 2C domain-containing protein	ME49_rep3	4	969.204	-0.30747	1.9686e-15	1	103.78	132130000
898	AAIVQEMSQALNR	13	TGME49_264460-t26_1-p1	DNA-directed RNA polymerase III RPC5	ME49_rep1	2	715.875	-0.72409	3.7954e-08	1	165.58	12087000
899	AAIVQEMSQALNR	13	TGME49_264460-t26_1-p1	DNA-directed RNA polymerase III RPC5	ME49_rep2	2	715.875	-0.81479	3.2492e-09	1	173.72	12998000
900	AAIVQEMSQALNR	13	TGME49_264460-t26_1-p1	DNA-directed RNA polymerase III RPC5	ME49_rep3	2	715.875	-0.15669	2.4394e-06	1	140.91	11191000
901	AAIVWGSLPSHEQEELQQLFAVSR	24	TGME49_258970-t26_1-p1	hypothetical protein	ME49_rep1	3	899.133	-0.11884	4.174e-20	1	145.55	35591000
902	AAIVWGSLPSHEQEELQQLFAVSR	24	TGME49_258970-t26_1-p1	hypothetical protein	ME49_rep2	3	899.133	-0.53635	3.6114e-09	1	97.5	24137000
903	AAIVWGSLPSHEQEELQQLFAVSR	24	TGME49_258970-t26_1-p1	hypothetical protein	ME49_rep3	3	899.133	-0.50527	2.268e-16	1	122.18	35662000
904	AAIYIGPDR	9	TGME49_309200-t26_1-p1	zinc finger (CCCH type) motif-containing protein	ME49_rep1	2	488.267	0.55846	0.013207	1	83.998	497730000
905	AAIYIGPDR	9	TGME49_309200-t26_1-p1	zinc finger (CCCH type) motif-containing protein	ME49_rep2	2	488.267		0.018917	1	82.645	0
906	AAIYIGPDR	9	TGME49_309200-t26_1-p1	zinc finger (CCCH type) motif-containing protein	ME49_rep3	2	488.267	0.56137	0.014146	1	82.645	766740000
907	AAIYIGPDR	9	TGME49_309200-t26_1-p1	zinc finger (CCCH type) motif-containing protein	ME49_rep1	2	488.267	0.83813	0.011914	1	85.862	159510000
908	AAIYIGPDR	9	TGME49_309200-t26_1-p1	zinc finger (CCCH type) motif-containing protein	ME49_rep3	2	488.267	0.81093	0.068811	1	64.485	181870000
909	AAIYIGPDR	9	TGME49_309200-t26_1-p1	zinc finger (CCCH type) motif-containing protein	ME49_rep2	2	488.267	0.90462	NaN	0		155070000
910	AAIYIGPDR	9	TGME49_309200-t26_1-p1	zinc finger (CCCH type) motif-containing protein	ME49_rep1	2	488.267	-0.10469	NaN	0		5172900
911	AAIYIGPDR	9	TGME49_309200-t26_1-p1	zinc finger (CCCH type) motif-containing protein	ME49_rep2	2	488.267	0.45827	NaN	0		3858500
912	AAIYIGPDR	9	TGME49_309200-t26_1-p1	zinc finger (CCCH type) motif-containing protein	ME49_rep3	2	488.267	0.45785	NaN	0		3036600
913	AALAANAAAAAEAVAAEVAAAQGADDEGPER	31	TGME49_233120-t26_1-p1	AP2 domain transcription factor AP2VIII-2	ME49_rep1	3	941.457	0.03494	9.9047e-21	1	138.34	12506000
914	AALAANAAAAAEAVAAEVAAAQGADDEGPER	31	TGME49_233120-t26_1-p1	AP2 domain transcription factor AP2VIII-2	ME49_rep2	3	941.457	-0.44236	1.9442e-20	1	132.85	16224000
915	AALAANAAAAAEAVAAEVAAAQGADDEGPER	31	TGME49_233120-t26_1-p1	AP2 domain transcription factor AP2VIII-2	ME49_rep2	4	706.344	-0.90235	0.010395	1	43.89	10184000
916	AALAANAAAAAEAVAAEVAAAQGADDEGPER	31	TGME49_233120-t26_1-p1	AP2 domain transcription factor AP2VIII-2	ME49_rep3	3	941.457	-0.096582	1.5679e-20	1	135.02	22118000
917	AALAANAAAAAEAVAAEVAAAQGADDEGPER	31	TGME49_233120-t26_1-p1	AP2 domain transcription factor AP2VIII-2	ME49_rep3	4	706.344	-0.2006	NaN	0		4377100
918	AALACFQR	8	TGME49_311030-t26_1-p1	hypothetical protein	ME49_rep1	2	468.74	-0.61101	0.00057948	1	146.21	10718000
919	AALACFQR	8	TGME49_311030-t26_1-p1	hypothetical protein	ME49_rep2	2	468.74	-0.12803	0.00057948	1	146.21	12303000
920	AALACFQR	8	TGME49_311030-t26_1-p1	hypothetical protein	ME49_rep3	2	468.74	-0.64804	0.0014554	1	162.07	7809200
921	AALAGPYR	8	TGME49_226900-t26_1-p1	hypothetical protein	ME49_rep1	2	409.73	-0.52061	0.00057948	1	146.21	13974000
922	AALAGPYR	8	TGME49_226900-t26_1-p1	hypothetical protein	ME49_rep2	2	409.73	0.056003	0.00057948	1	146.21	19362000
923	AALAGPYR	8	TGME49_226900-t26_1-p1	hypothetical protein	ME49_rep3	2	409.73	-0.16689	0.00057948	1	146.21	13480000
924	AALAHADPGSAQVAR	15	TGME49_248870-t26_1-p1	SNARE associated Golgi protein	ME49_rep2	3	478.92		2.5757e-09	1	116.63	0
925	AALALSR	7	TGME49_249320-t26_1-p1	flavodoxin domain-containing protein	ME49_rep2	2	351.219		0.053486	1	94.539	0
926	AALASEAAGQNVLLVIDGVDAHAAAAAQLK	30	TGME49_236140-t26_1-p1	hypothetical protein	ME49_rep1	3	953.517	0.74977	2.6142e-10	1	94.96	30082000
927	AALASEAAGQNVLLVIDGVDAHAAAAAQLK	30	TGME49_236140-t26_1-p1	hypothetical protein	ME49_rep2	3	953.517	0.56049	3.8761e-14	1	100.95	32341000
928	AALASEAAGQNVLLVIDGVDAHAAAAAQLK	30	TGME49_236140-t26_1-p1	hypothetical protein	ME49_rep3	3	953.517	0.13588	9.345e-15	1	116.24	24636000
929	AALASETSWQCR	12	TGME49_232370-t26_1-p1	CW-type Zinc Finger protein	ME49_rep1	2	690.322	0.55955	1.9866e-07	1	170.89	15090000
930	AALASETSWQCR	12	TGME49_232370-t26_1-p1	CW-type Zinc Finger protein	ME49_rep2	2	690.322	1.0769	4.2201e-06	1	159.09	13753000
931	AALASETSWQCR	12	TGME49_232370-t26_1-p1	CW-type Zinc Finger protein	ME49_rep3	2	690.322	-0.18853	2.2606e-07	1	168.22	15495000
932	AALASTVAQSR	11	TGME49_206510-t26_1-p1	toxolysin TLN4	ME49_rep1	2	537.799	-0.034142	6.1064e-05	1	132.85	71597000
933	AALASTVAQSR	11	TGME49_206510-t26_1-p1	toxolysin TLN4	ME49_rep2	2	537.799	-0.097098	3.7014e-05	1	143.24	106370000
934	AALASTVAQSR	11	TGME49_206510-t26_1-p1	toxolysin TLN4	ME49_rep3	2	537.799	-0.078943	1.2565e-05	1	159.09	84997000
935	AALATGVDWDELGR	14	TGME49_214090-t26_1-p1	signal peptidase	ME49_rep1	2	737.37	0.82514	3.9779e-13	1	191.48	34512000
936	AALATGVDWDELGR	14	TGME49_214090-t26_1-p1	signal peptidase	ME49_rep2	2	737.37	0.45125	8.6621e-10	1	178.15	56590000
937	AALATGVDWDELGR	14	TGME49_214090-t26_1-p1	signal peptidase	ME49_rep3	2	737.37	0.37625	2.6252e-13	1	198.74	47160000
938	AALAVELER	9	TGME49_250820-t26_1-p1	hypothetical protein	ME49_rep1	2	486.28	-0.42615	0.020597	1	74.941	35718000
939	AALAVELER	9	TGME49_250820-t26_1-p1	hypothetical protein	ME49_rep1	2	486.28	0.1938	0.00017761	1	148.52	23581000
940	AALAVELER	9	TGME49_250820-t26_1-p1	hypothetical protein	ME49_rep3	2	486.28	0.1316	0.00030302	1	134.05	23824000
941	AALAVELER	9	TGME49_250820-t26_1-p1	hypothetical protein	ME49_rep2	2	486.28	0.71007	NaN	0		31051000
942	AALCMLEGPLSFFGPCELYDEDR	23	TGME49_222400-t26_1-p1	hypothetical protein	ME49_rep1	2	1345.6	-1.0429	0.14086	1	28.299	4621700
943	AALCMLEGPLSFFGPCELYDEDR	23	TGME49_222400-t26_1-p1	hypothetical protein	ME49_rep1	3	897.403	-0.91578	0.021613	1	42.384	2357600
944	AALCMLEGPLSFFGPCELYDEDR	23	TGME49_222400-t26_1-p1	hypothetical protein	ME49_rep2	3	897.403	0.3901	0.00013979	1	55.705	3753600
945	AALCMLEGPLSFFGPCELYDEDR	23	TGME49_222400-t26_1-p1	hypothetical protein	ME49_rep2	2	1345.6	0.068511	NaN	0		4050200
946	AALCMLEGPLSFFGPCELYDEDR	23	TGME49_222400-t26_1-p1	hypothetical protein	ME49_rep3	2	1345.6	-0.47539	NaN	0		3274600
947	AALCMLEGPLSFFGPCELYDEDR	23	TGME49_222400-t26_1-p1	hypothetical protein	ME49_rep3	3	897.403	-0.18664	NaN	0		1366300
948	AALDAAAAR	9	TGME49_232150-t26_1-p1	hypothetical protein	ME49_rep2	2	415.23	-1.1467	0.0063125	1	93.938	13758000
949	AALDHSYR	8	TGME49_228200-t26_1-p1	vacuolar (h+)-atpase g subunit protein	ME49_rep1	2	466.733		3.0854e-05	1	155.03	0
950	AALDHSYR	8	TGME49_228200-t26_1-p1	vacuolar (h+)-atpase g subunit protein	ME49_rep2	2	466.733		0.0001716	1	141.39	0
951	AALDHSYR	8	TGME49_228200-t26_1-p1	vacuolar (h+)-atpase g subunit protein	ME49_rep3	2	466.733		0.00040373	1	134.3	0
952	AALDVFK	7	TGME49_262100-t26_1-p1	tetratricopeptide repeat-containing protein	ME49_rep1	2	382.221	-0.28883	0.13441	1	67.032	8881600
953	AALDVFK	7	TGME49_262100-t26_1-p1	tetratricopeptide repeat-containing protein	ME49_rep2	2	382.221	-0.62731	0.13617	1	66.799	5669400
954	AALDVFK	7	TGME49_262100-t26_1-p1	tetratricopeptide repeat-containing protein	ME49_rep3	2	382.221	-0.40287	0.13441	1	67.032	4673700
955	AALDVFK	7	TGME49_262100-t26_1-p1	tetratricopeptide repeat-containing protein	ME49_rep1	2	382.221	0.31155	NaN	0		5413000
956	AALDVFK	7	TGME49_262100-t26_1-p1	tetratricopeptide repeat-containing protein	ME49_rep3	2	382.221	0.4506	NaN	0		4338200
957	AALEAALEQK	10	TGME49_233190-t26_1-p1		ME49_rep1	2	522.29	-0.21305	0.0061352	1	88.576	8049400
958	AALEAALEQK	10	TGME49_233190-t26_1-p1		ME49_rep2	2	522.29	1.6628	0.00074091	1	113.44	7514200
959	AALEAIYMTK	10	TGME49_304640-t26_1-p1	hypothetical protein	ME49_rep2	2	555.797	-0.30162	0.0034885	1	94.363	7749300
960	AALEAIYMTK	10	TGME49_304640-t26_1-p1	hypothetical protein	ME49_rep1	2	555.797	-1.0942	NaN	0		4871400
961	AALECSPEINPAR	13	TGME49_265370-t26_1-p1	hypothetical protein	ME49_rep1	2	714.351	-0.2069	1.9598e-05	1	120.55	35242000
962	AALECSPEINPAR	13	TGME49_265370-t26_1-p1	hypothetical protein	ME49_rep2	2	714.351	-0.4633	2.1078e-07	1	158.42	49548000
963	AALECSPEINPAR	13	TGME49_265370-t26_1-p1	hypothetical protein	ME49_rep3	2	714.351	-0.030434	2.8993e-06	1	140.14	51916000
964	AALECSPEINPAR	13	TGME49_265370-t26_1-p1	hypothetical protein	ME49_rep1	2	714.351	-0.6966	1.5176e-09	1	182.35	49091000
965	AALECSPEINPAR	13	TGME49_265370-t26_1-p1	hypothetical protein	ME49_rep2	2	714.351	-0.3664	3.7954e-08	1	165.58	31925000
966	AALECSPEINPAR	13	TGME49_265370-t26_1-p1	hypothetical protein	ME49_rep3	2	714.351	-0.32292	4.3945e-09	1	168.02	48561000
967	AALEDGQQGGAPGAAVTPLLGVR	23	TGME49_293670-t26_1-p1	transcription elongation factor A TFIIS	ME49_rep1	2	1074.57	0.32773	1.6082e-13	1	143.09	17602000
968	AALEDGQQGGAPGAAVTPLLGVR	23	TGME49_293670-t26_1-p1	transcription elongation factor A TFIIS	ME49_rep1	3	716.718	-0.12992	1.3932e-10	1	100.9	29310000
969	AALEDGQQGGAPGAAVTPLLGVR	23	TGME49_293670-t26_1-p1	transcription elongation factor A TFIIS	ME49_rep2	2	1074.57	0.19493	8.2705e-13	1	139.16	23021000
970	AALEDGQQGGAPGAAVTPLLGVR	23	TGME49_293670-t26_1-p1	transcription elongation factor A TFIIS	ME49_rep2	3	716.718	0.12123	3.1856e-08	1	94.707	25623000
971	AALEDGQQGGAPGAAVTPLLGVR	23	TGME49_293670-t26_1-p1	transcription elongation factor A TFIIS	ME49_rep3	2	1074.57	-0.14184	5.0098e-13	1	141.08	19885000
972	AALEDGQQGGAPGAAVTPLLGVR	23	TGME49_293670-t26_1-p1	transcription elongation factor A TFIIS	ME49_rep3	3	716.718	-0.02928	5.1904e-11	1	113.71	27352000
973	AALEDLEGYKK	11	TGME49_255190-t26_1-p1	myosin C	ME49_rep1	2	618.827	-0.15035	0.00075947	1	116.55	21361000
974	AALEDLEGYKK	11	TGME49_255190-t26_1-p1	myosin C	ME49_rep1	3	412.887	0.29541	0.0018384	1	88.596	34812000
975	AALEDLEGYKK	11	TGME49_255190-t26_1-p1	myosin C	ME49_rep2	2	618.827	-0.49648	0.00020226	1	131.83	33382000
976	AALEDLEGYKK	11	TGME49_255190-t26_1-p1	myosin C	ME49_rep2	3	412.887	0.031732	0.0016204	1	90.05	32350000
977	AALEDLEGYKK	11	TGME49_255190-t26_1-p1	myosin C	ME49_rep3	2	618.827	-0.17752	0.00024507	1	126.03	18387000
978	AALEDLEGYKK	11	TGME49_255190-t26_1-p1	myosin C	ME49_rep3	3	412.887	0.38139	0.00097402	1	94.363	26338000
979	AALEETGRPWQLNPGDGAFYGPK	23	TGME49_300260-t26_1-p1	threonyl-tRNA synthetase family protein	ME49_rep1	3	825.408	-0.18002	4.5961e-16	1	148.75	301560000
980	AALEETGRPWQLNPGDGAFYGPK	23	TGME49_300260-t26_1-p1	threonyl-tRNA synthetase family protein	ME49_rep1	2	1237.61	-0.36124	8.1684e-07	1	90.308	43894000
981	AALEETGRPWQLNPGDGAFYGPK	23	TGME49_300260-t26_1-p1	threonyl-tRNA synthetase family protein	ME49_rep2	3	825.408	0.028268	7.4035e-13	1	134.66	254230000
982	AALEETGRPWQLNPGDGAFYGPK	23	TGME49_300260-t26_1-p1	threonyl-tRNA synthetase family protein	ME49_rep3	3	825.408	0.032445	1.4206e-12	1	126.04	293390000
983	AALEETGRPWQLNPGDGAFYGPK	23	TGME49_300260-t26_1-p1	threonyl-tRNA synthetase family protein	ME49_rep3	2	1237.61	-0.95273	0.0017632	1	53.444	35579000
984	AALEETGRPWQLNPGDGAFYGPK	23	TGME49_300260-t26_1-p1	threonyl-tRNA synthetase family protein	ME49_rep2	2	1237.61	-0.23668	NaN	0		28367000
985	AALEFTGLGVGAPEAAAAAPTAVAAPR	27	TGME49_212110-t26_1-p1	histone lysine demethylase JMJD5	ME49_rep1	2	1225.66	0.33746	6.138e-05	1	64.27	7808200
986	AALEFTGLGVGAPEAAAAAPTAVAAPR	27	TGME49_212110-t26_1-p1	histone lysine demethylase JMJD5	ME49_rep2	3	817.439	2.183	3.9286e-05	1	57.058	27326000
987	AALEFTGLGVGAPEAAAAAPTAVAAPR	27	TGME49_212110-t26_1-p1	histone lysine demethylase JMJD5	ME49_rep3	3	817.439	0.45605	3.3542e-05	1	59.715	20319000
988	AALEFTGLGVGAPEAAAAAPTAVAAPR	27	TGME49_212110-t26_1-p1	histone lysine demethylase JMJD5	ME49_rep3	2	1225.66	0.85792	0.067214	1	35.927	4670300
989	AALEFTGLGVGAPEAAAAAPTAVAAPR	27	TGME49_212110-t26_1-p1	histone lysine demethylase JMJD5	ME49_rep2	2	1225.66	0.30084	NaN	0		7505000
990	AALELSR	7	TGME49_224200-t26_1-p1	tRNA pseudouridine synthase	ME49_rep3	2	380.222	0.28171	0.035057	1	90.777	8315300
991	AALELSR	7	TGME49_224200-t26_1-p1	tRNA pseudouridine synthase	ME49_rep1	2	380.222	-0.76661	NaN	0		3472700
992	AALELSR	7	TGME49_224200-t26_1-p1	tRNA pseudouridine synthase	ME49_rep2	2	380.222	0.24107	NaN	0		4161100
993	AALEQPLAR	9	TGME49_201180-t26_1-p1	hypothetical protein	ME49_rep1	2	484.78	0.49346	0.00062915	1	120.15	4383400
994	AALEQPLAR	9	TGME49_201180-t26_1-p1	hypothetical protein	ME49_rep3	2	484.78	-0.28185	0.0022052	1	107.57	4713600
995	AALESGADMLK	11	TGME49_270650-t26_1-p1	deoxyribose-phosphate aldolase	ME49_rep1	2	553.282	-1.3182	0.00065468	1	103.91	17866000
996	AALESGADMLK	11	TGME49_270650-t26_1-p1	deoxyribose-phosphate aldolase	ME49_rep2	2	553.282	-1.1169	0.001904	1	94.767	15876000
997	AALESGADMLK	11	TGME49_270650-t26_1-p1	deoxyribose-phosphate aldolase	ME49_rep3	2	553.282	-1.3103	0.001904	1	94.767	20706000
998	AALETGYVPGGGVTYLALSTDEFYNK	26	TGME49_240590-t26_1-p1	DNA-directed RNA polymerase II RPB5	ME49_rep1	2	1368.67	0.37198	0.00017402	1	53.481	46466000
999	AALETGYVPGGGVTYLALSTDEFYNK	26	TGME49_240590-t26_1-p1	DNA-directed RNA polymerase II RPB5	ME49_rep1	3	912.785	0.93185	4.1725e-08	1	78.428	63351000
1000	AALETGYVPGGGVTYLALSTDEFYNK	26	TGME49_240590-t26_1-p1	DNA-directed RNA polymerase II RPB5	ME49_rep2	2	1368.67	-0.35851	6.8986e-05	1	66.613	50027000
1001	AALETGYVPGGGVTYLALSTDEFYNK	26	TGME49_240590-t26_1-p1	DNA-directed RNA polymerase II RPB5	ME49_rep2	3	912.785	0.27912	1.1191e-06	1	74.876	84999000
1002	AALETGYVPGGGVTYLALSTDEFYNK	26	TGME49_240590-t26_1-p1	DNA-directed RNA polymerase II RPB5	ME49_rep3	3	912.785	0.11518	2.6631e-05	1	66.613	60077000
1003	AALETGYVPGGGVTYLALSTDEFYNK	26	TGME49_240590-t26_1-p1	DNA-directed RNA polymerase II RPB5	ME49_rep3	2	1368.67	-0.60696	1.3313e-05	1	73.574	43776000
1004	AALEVFK	7	TGME49_231470-t26_1-p1	hypothetical protein	ME49_rep1	2	389.229	0.13037	0.084598	1	73.637	16243000
1005	AALEVFK	7	TGME49_231470-t26_1-p1	hypothetical protein	ME49_rep2	2	389.229	0.16083	0.13441	1	67.032	18833000
1006	AALEVFK	7	TGME49_231470-t26_1-p1	hypothetical protein	ME49_rep3	2	389.229	0.084603	0.056785	1	81.784	12169000
1007	AALFVPEGAFEILVR	15	TGME49_267800-t26_1-p1	dynamin-related protein DRPA	ME49_rep3	2	816.461	-0.31057	0.00069188	1	75.764	4585800
1008	AALFVPEGAFEILVR	15	TGME49_267800-t26_1-p1	dynamin-related protein DRPA	ME49_rep1	2	816.461	-1.4185	NaN	0		5971700
1009	AALFVPEGAFEILVR	15	TGME49_267800-t26_1-p1	dynamin-related protein DRPA	ME49_rep2	2	816.461	-1.0682	NaN	0		3008400
1010	AALFVPEGAFEILVR	15	TGME49_267800-t26_1-p1	dynamin-related protein DRPA	ME49_rep1	2	816.461	1.0447	NaN	0		2066700
1011	AALFVPEGAFEILVR	15	TGME49_267800-t26_1-p1	dynamin-related protein DRPA	ME49_rep3	2	816.461	0.34791	NaN	0		2167200
1012	AALHPEASVPLHDYFSYR	18	TGME49_207720-t26_1-p1	hypothetical protein	ME49_rep1	3	691.678	0.24338	2.3146e-06	1	96.143	18644000
1013	AALHPEASVPLHDYFSYR	18	TGME49_207720-t26_1-p1	hypothetical protein	ME49_rep1	4	519.01	-1.3309	0.074876	1	32.375	11692000
1014	AALHPEASVPLHDYFSYR	18	TGME49_207720-t26_1-p1	hypothetical protein	ME49_rep2	3	691.678		5.5465e-05	1	73.928	0
1015	AALHPEASVPLHDYFSYR	18	TGME49_207720-t26_1-p1	hypothetical protein	ME49_rep3	4	519.01	-1.5722	6.0249e-06	1	89.344	16025000
1016	AALHPEASVPLHDYFSYR	18	TGME49_207720-t26_1-p1	hypothetical protein	ME49_rep2	4	519.01	-1.3573	NaN	0		24579000
1017	AALHPEASVPLHDYFSYR	18	TGME49_207720-t26_1-p1	hypothetical protein	ME49_rep3	3	691.678	-0.31528	NaN	0		15437000
1018	AALIEAAQASLVDPQEFR	18	TGME49_209010-t26_1-p1	elongation factor TS protein	ME49_rep1	2	965.007	0.066934	3.764e-08	1	126.63	9031400
1019	AALIEAAQASLVDPQEFR	18	TGME49_209010-t26_1-p1	elongation factor TS protein	ME49_rep2	3	643.674	0.81104	1.0732e-08	1	131.18	17675000
1020	AALIEAAQASLVDPQEFR	18	TGME49_209010-t26_1-p1	elongation factor TS protein	ME49_rep3	2	965.007	-1.0919	4.2715e-08	1	124.29	11777000
1021	AALIEAAQASLVDPQEFR	18	TGME49_209010-t26_1-p1	elongation factor TS protein	ME49_rep1	3	643.674	0.55923	NaN	0		12689000
1022	AALIEAAQASLVDPQEFR	18	TGME49_209010-t26_1-p1	elongation factor TS protein	ME49_rep2	2	965.007	-0.40899	NaN	0		8179500
1023	AALLADLAQGR	11	TGME49_263450-t26_1-p1	hypothetical protein	ME49_rep1	2	549.817	1.391	6.5143e-05	1	131.09	9224400
1024	AALLADLAQGR	11	TGME49_263450-t26_1-p1	hypothetical protein	ME49_rep2	2	549.817	1.8057	4.0161e-05	1	141.88	6871500
1025	AALLADLAQGR	11	TGME49_263450-t26_1-p1	hypothetical protein	ME49_rep3	2	549.817	0.98296	7.5283e-05	1	126.71	12461000
1026	AALLDALALNDSLLR	15	TGME49_264830-t26_1-p1	hypothetical protein	ME49_rep1	2	784.954	0.14019	5.973e-13	1	177.93	73664000
1027	AALLDALALNDSLLR	15	TGME49_264830-t26_1-p1	hypothetical protein	ME49_rep1	3	523.638	0.19742	4.347e-17	1	192.35	11819000
1028	AALLDALALNDSLLR	15	TGME49_264830-t26_1-p1	hypothetical protein	ME49_rep2	2	784.954	-0.041693	9.0706e-17	1	196.33	93498000
1029	AALLDALALNDSLLR	15	TGME49_264830-t26_1-p1	hypothetical protein	ME49_rep2	3	523.638	-0.10544	2.5518e-10	1	160.48	9380500
1030	AALLDALALNDSLLR	15	TGME49_264830-t26_1-p1	hypothetical protein	ME49_rep3	2	784.954	0.26118	3.0416e-13	1	183.81	86126000
1031	AALLDALALNDSLLR	15	TGME49_264830-t26_1-p1	hypothetical protein	ME49_rep3	3	523.638	0.1506	7.2655e-10	1	148.48	8661200
1032	AALLDDFDEIVGR	13	TGME49_222850-t26_1-p1	stress responsive a/b barrel domain-containing protein	ME49_rep1	2	717.367	0.2417	4.1962e-08	1	165.42	641120000
1033	AALLDDFDEIVGR	13	TGME49_222850-t26_1-p1	stress responsive a/b barrel domain-containing protein	ME49_rep2	2	717.367	0.087896	8.3035e-08	1	163.71	743190000
1034	AALLDDFDEIVGR	13	TGME49_222850-t26_1-p1	stress responsive a/b barrel domain-containing protein	ME49_rep3	2	717.367	0.11614	4.0656e-06	1	138.2	672300000
1035	AALLDEILR	9	TGME49_214080-t26_1-p1	toxofilin	ME49_rep1	2	507.303	-0.28822	0.00017993	1	180.44	941370000
1036	AALLDEILR	9	TGME49_214080-t26_1-p1	toxofilin	ME49_rep2	2	507.303	0.018094	0.00026599	1	172.25	995200000
1037	AALLDEILR	9	TGME49_214080-t26_1-p1	toxofilin	ME49_rep3	2	507.303	-0.41189	0.00026616	1	172.23	1220200000
1042	AALLVAPQSLSHYEEINASTPDTTLR	26	TGME49_273550-t26_1-p1	hypothetical protein	ME49_rep1	3	933.15	0.73742	3.1062e-12	1	108.57	66336000
1043	AALLVAPQSLSHYEEINASTPDTTLR	26	TGME49_273550-t26_1-p1	hypothetical protein	ME49_rep2	3	933.15	-0.1711	8.6634e-17	1	121.5	72175000
1044	AALLVAPQSLSHYEEINASTPDTTLR	26	TGME49_273550-t26_1-p1	hypothetical protein	ME49_rep3	3	933.15	-0.016098	3.9131e-12	1	105.32	60850000
1045	AALNDFR	7	TGME49_294350-t26_1-p1	DEAD/DEAH box helicase domain-containing protein	ME49_rep2	2	403.711	0.63172	0.01299	1	105.39	42822000
1046	AALNDFR	7	TGME49_294350-t26_1-p1	DEAD/DEAH box helicase domain-containing protein	ME49_rep1	2	403.711	-0.29641	NaN	0		5245500
1047	AALNDFR	7	TGME49_294350-t26_1-p1	DEAD/DEAH box helicase domain-containing protein	ME49_rep3	2	403.711	0.015441	NaN	0		2836700
1048	AALNDFR	7	TGME49_294350-t26_1-p1	DEAD/DEAH box helicase domain-containing protein	ME49_rep1	2	403.711	0.18888	NaN	0		37872000
1049	AALNDFR	7	TGME49_294350-t26_1-p1	DEAD/DEAH box helicase domain-containing protein	ME49_rep3	2	403.711	0.23489	NaN	0		34463000
1050	AALNEGLSVILCIGETLEER	20	TGME49_233500-t26_1-p1	triose-phosphate isomerase TPI-II	ME49_rep1	3	729.716	-1.0452	6.8419e-16	1	164.02	28436000
1051	AALNEGLSVILCIGETLEER	20	TGME49_233500-t26_1-p1	triose-phosphate isomerase TPI-II	ME49_rep2	3	729.716	-0.36017	1.0595e-11	1	129.46	29948000
1052	AALNEGLSVILCIGETLEER	20	TGME49_233500-t26_1-p1	triose-phosphate isomerase TPI-II	ME49_rep3	3	729.716	-0.09026	NaN	0		12421000
1053	AALNEGLSVILCIGETLEER	20	TGME49_233500-t26_1-p1	triose-phosphate isomerase TPI-II	ME49_rep1	3	729.716	-0.24565	NaN	0		3713100
1054	AALNFDMSR	9	TGME49_272340-t26_1-p1	hypothetical protein	ME49_rep2	2	512.748	1.681	0.0004527	1	124.74	6714800
1055	AALNFDMSR	9	TGME49_272340-t26_1-p1	hypothetical protein	ME49_rep1	2	512.748	2.678	NaN	0		9081300
1056	AALNFDMSR	9	TGME49_272340-t26_1-p1	hypothetical protein	ME49_rep3	2	512.748	0.73011	NaN	0		8169600
1057	AALNPTSYVLASQELSELR	19	TGME49_289540-t26_1-p1	hypothetical protein	ME49_rep1	2	1031.54	0.44047	0.00036596	1	72.359	26397000
1058	AALNPTSYVLASQELSELR	19	TGME49_289540-t26_1-p1	hypothetical protein	ME49_rep2	2	1031.54	0.22722	1.3108e-17	1	186.98	30455000
1059	AALNPTSYVLASQELSELR	19	TGME49_289540-t26_1-p1	hypothetical protein	ME49_rep2	3	688.032	0.060454	2.9376e-17	1	172.93	19249000
1060	AALNPTSYVLASQELSELR	19	TGME49_289540-t26_1-p1	hypothetical protein	ME49_rep3	2	1031.54	0.53584	1.5725e-12	1	163.56	34228000
1061	AALNPTSYVLASQELSELR	19	TGME49_289540-t26_1-p1	hypothetical protein	ME49_rep3	3	688.032	0.40701	2.2413e-12	1	154.39	19402000
1062	AALNPTSYVLASQELSELR	19	TGME49_289540-t26_1-p1	hypothetical protein	ME49_rep1	2	1031.54	-0.76158	0.12989	1	37.4	9148900
1063	AALNPTSYVLASQELSELR	19	TGME49_289540-t26_1-p1	hypothetical protein	ME49_rep1	3	688.032	0.39648	NaN	0		19996000
1064	AALNPTSYVLASQELSELR	19	TGME49_289540-t26_1-p1	hypothetical protein	ME49_rep1	3	688.032	-0.44029	NaN	0		4321200
1065	AALNPTSYVLASQELSELR	19	TGME49_289540-t26_1-p1	hypothetical protein	ME49_rep2	2	1031.54	-0.32715	NaN	0		8304000
1066	AALNPTSYVLASQELSELR	19	TGME49_289540-t26_1-p1	hypothetical protein	ME49_rep2	3	688.032	-0.43396	NaN	0		4143600
1067	AALNPTSYVLASQELSELR	19	TGME49_289540-t26_1-p1	hypothetical protein	ME49_rep3	2	1031.54	0.6203	NaN	0		8654500
1068	AALNPTSYVLASQELSELR	19	TGME49_289540-t26_1-p1	hypothetical protein	ME49_rep3	3	688.032	0.6452	NaN	0		3408700
1069	AALPAGGTPVTLETFTAWK	19	TGME49_236830-t26_1-p1	hypothetical protein	ME49_rep1	2	966.017	-2.2265	1.2857e-06	1	101.92	41644000
1070	AALPAGGTPVTLETFTAWK	19	TGME49_236830-t26_1-p1	hypothetical protein	ME49_rep2	2	966.017	-0.94886	9.0841e-07	1	107.65	44836000
1071	AALPAGGTPVTLETFTAWK	19	TGME49_236830-t26_1-p1	hypothetical protein	ME49_rep3	2	966.017	-0.95753	1.6381e-05	1	83.666	26007000
1072	AALPAGGTPVTLETFTAWK	19	TGME49_236830-t26_1-p1	hypothetical protein	ME49_rep3	2	966.017	-2.7918	NaN	0		2238100
1073	AALPCTQQSADEIASSSAAK	20	TGME49_269760-t26_1-p1	'chromo' (CHRromatin Organization MOdifier) domain-containing protein	ME49_rep1	2	1003.48	2.2647	1.836e-11	1	134.29	18574000
1074	AALPCTQQSADEIASSSAAK	20	TGME49_269760-t26_1-p1	'chromo' (CHRromatin Organization MOdifier) domain-containing protein	ME49_rep2	2	1003.48	0.85062	3.3212e-11	1	126.4	16511000
1075	AALPCTQQSADEIASSSAAK	20	TGME49_269760-t26_1-p1	'chromo' (CHRromatin Organization MOdifier) domain-containing protein	ME49_rep3	2	1003.48	1.0448	2.3536e-11	1	131.54	21351000
1076	AALPSSPAPAPEETVANSLLSHR	23	TGME49_211390-t26_1-p1	hypothetical protein	ME49_rep1	3	786.408	-0.077394	4.3125e-11	1	114.63	29405000
1077	AALPSSPAPAPEETVANSLLSHR	23	TGME49_211390-t26_1-p1	hypothetical protein	ME49_rep2	3	786.408	0.038729	3.7282e-11	1	115.54	41152000
1078	AALPSSPAPAPEETVANSLLSHR	23	TGME49_211390-t26_1-p1	hypothetical protein	ME49_rep3	3	786.408	0.20281	NaN	0		38737000
1079	AALPSSSADLR	11	TGME49_269290-t26_1-p1	hypothetical protein	ME49_rep2	2	544.291	-1.7123	0.0074358	1	77.062	16356000
1080	AALPSSSADLR	11	TGME49_269290-t26_1-p1	hypothetical protein	ME49_rep3	2	544.291	-1.7929	0.032864	1	67.385	16002000
1081	AALPSSSADLR	11	TGME49_269290-t26_1-p1	hypothetical protein	ME49_rep1	2	544.291	-1.9282	NaN	0		14614000
1082	AALPVLYQNVADDTK	15	TGME49_260990-t26_1-p1	hypothetical protein	ME49_rep1	2	809.428	0.21541	1.5089e-05	1	118.51	7052200
1083	AALPVLYQNVADDTK	15	TGME49_260990-t26_1-p1	hypothetical protein	ME49_rep2	2	809.428	-0.27637	0.00020687	1	94.532	9094300
1084	AALPVLYQNVADDTK	15	TGME49_260990-t26_1-p1	hypothetical protein	ME49_rep3	2	809.428	-0.038117	1.9068e-06	1	127.36	8327100
1085	AALQAQDVEQLVTK	14	TGME49_273840-t26_1-p1	brix domain-containing protein	ME49_rep1	2	757.415	0.35562	1.8908e-06	1	138.55	25216000
1086	AALQAQDVEQLVTK	14	TGME49_273840-t26_1-p1	brix domain-containing protein	ME49_rep3	2	757.415	0.085788	1.8191e-07	1	146.77	22684000
1087	AALQAQDVEQLVTK	14	TGME49_273840-t26_1-p1	brix domain-containing protein	ME49_rep2	2	757.415	0.67443	NaN	0		36150000
1088	AALQGNPAALR	11	TGME49_313690-t26_1-p1	Sel1 repeat-containing protein	ME49_rep2	2	541.309	0.05165	0.0076797	1	76.282	4366000
1089	AALQGNPAALR	11	TGME49_313690-t26_1-p1	Sel1 repeat-containing protein	ME49_rep3	2	541.309	0.12499	0.00054605	1	107.21	7523300
1090	AALQGNPAALR	11	TGME49_313690-t26_1-p1	Sel1 repeat-containing protein	ME49_rep1	2	541.309	-0.12777	NaN	0		5133000
1091	AALQLASGR	9	TGME49_275802-t26_1-p1	SRP72 RNA-binding domain-containing protein	ME49_rep1	2	443.759	0.48519	0.0001905	1	150.17	47904000
1092	AALQLASGR	9	TGME49_275802-t26_1-p1	SRP72 RNA-binding domain-containing protein	ME49_rep3	2	443.759	0.21748	0.012403	1	103.82	47407000
1093	AALQLASGR	9	TGME49_275802-t26_1-p1	SRP72 RNA-binding domain-containing protein	ME49_rep2	2	443.759	0.35981	NaN	0		45723000
1094	AALQMADSVVVLR	13	TGME49_209190-t26_1-p1	ABC transporter transmembrane region domain-containing protein	ME49_rep1	2	686.884	1.1866	1.0475e-05	1	127.56	16944000
1095	AALQMADSVVVLR	13	TGME49_209190-t26_1-p1	ABC transporter transmembrane region domain-containing protein	ME49_rep2	2	686.884	2.0377	4.0469e-06	1	138.24	13724000
1096	AALQMADSVVVLR	13	TGME49_209190-t26_1-p1	ABC transporter transmembrane region domain-containing protein	ME49_rep3	2	686.884	2.6393	NaN	0		15600000
1097	AALQTGQR	8	TGME49_232370-t26_1-p1	CW-type Zinc Finger protein	ME49_rep1	2	422.735	0.59791	0.0033444	1	113.41	11280000
1098	AALQTGQR	8	TGME49_232370-t26_1-p1	CW-type Zinc Finger protein	ME49_rep2	2	422.735	0.10797	0.00084449	1	132.57	9162300
1099	AALQTGQR	8	TGME49_232370-t26_1-p1	CW-type Zinc Finger protein	ME49_rep3	2	422.735	0.28304	0.0014795	2	162.5	11015000
1100	AALSAEEVAALQK	13	TGME49_213310-t26_1-p1	hypothetical protein	ME49_rep2	2	650.859	-1.5934	0.014343	1	69.229	7512300
1101	AALSAEEVAALQK	13	TGME49_213310-t26_1-p1	hypothetical protein	ME49_rep3	2	650.859	-1.3242	0.0359	1	58.754	8075700
1102	AALSAEEVAALQK	13	TGME49_213310-t26_1-p1	hypothetical protein	ME49_rep1	2	650.859	-0.89104	NaN	0		6525300
1103	AALSASTSSR	10	TGME49_201790-t26_1-p1	FHA domain-containing protein	ME49_rep1	2	475.749		0.065137	1	63.624	0
1104	AALSASTSSR	10	TGME49_201790-t26_1-p1	FHA domain-containing protein	ME49_rep3	2	475.749		0.023755	1	73.499	0
1105	AALSEALAK	9	TGME49_321560-t26_1-p1	zinc knuckle domain-containing protein	ME49_rep1	2	437.256	-0.16067	0.00092274	1	117.81	6536000
1106	AALSEALAK	9	TGME49_321560-t26_1-p1	zinc knuckle domain-containing protein	ME49_rep2	2	437.256	-0.060151	0.0024625	1	105.52	8155000
1107	AALSEALAK	9	TGME49_321560-t26_1-p1	zinc knuckle domain-containing protein	ME49_rep3	2	437.256	0.0010127	0.00035615	1	130.75	10145000
1108	AALSGAGATNTQEPLLLPK	19	TGME49_289620-t26_1-p1	cathepsin CPC1	ME49_rep1	2	926.512	0.31877	9.6858e-06	1	86.573	39762000
1109	AALSGAGATNTQEPLLLPK	19	TGME49_289620-t26_1-p1	cathepsin CPC1	ME49_rep2	2	926.512	0.31327	1.1902e-05	1	83.423	35876000
1110	AALSGAGATNTQEPLLLPK	19	TGME49_289620-t26_1-p1	cathepsin CPC1	ME49_rep3	2	926.512	0.1262	1.0588e-05	1	85.29	38887000
1111	AALTALGLWNAER	13	TGME49_253040-t26_1-p1	actin-related protein ARP4A	ME49_rep1	2	693.38	-0.89941	3.6717e-09	1	171.62	19141000
1112	AALTALGLWNAER	13	TGME49_253040-t26_1-p1	actin-related protein ARP4A	ME49_rep2	2	693.38	-0.59972	1.2295e-10	2	189.3	13901000
1113	AALTALGLWNAER	13	TGME49_253040-t26_1-p1	actin-related protein ARP4A	ME49_rep3	2	693.38	-1.5898	8.6655e-13	1	195.77	19054000
1114	AALTATQQQEQHFLQAVSALR	21	TGME49_260600-t26_1-p1	Pumilio-family RNA binding repeat-containing protein	ME49_rep1	3	771.077	-0.54414	9.162e-11	1	119.37	121030000
1115	AALTATQQQEQHFLQAVSALR	21	TGME49_260600-t26_1-p1	Pumilio-family RNA binding repeat-containing protein	ME49_rep2	3	771.077	-0.50353	4.2936e-12	1	135.38	115400000
1116	AALTATQQQEQHFLQAVSALR	21	TGME49_260600-t26_1-p1	Pumilio-family RNA binding repeat-containing protein	ME49_rep3	3	771.077	-0.14004	1.771e-10	1	102.07	96130000
1117	AALTATQQQEQHFLQAVSALR	21	TGME49_260600-t26_1-p1	Pumilio-family RNA binding repeat-containing protein	ME49_rep3	2	1156.11	-1.5657	0.062051	1	45.363	30219000
1118	AALTVIAQHMSEK	13	TGME49_206590-t26_1-p1	calcium-dependent protein kinase CDPK2A	ME49_rep1	2	699.874	0.032578	1.651e-05	1	120.87	17096000
1119	AALTVIAQHMSEK	13	TGME49_206590-t26_1-p1	calcium-dependent protein kinase CDPK2A	ME49_rep1	3	466.919	-0.047978	0.00019766	1	95.417	12417000
1120	AALTVIAQHMSEK	13	TGME49_206590-t26_1-p1	calcium-dependent protein kinase CDPK2A	ME49_rep2	2	699.874	-0.91242	5.5578e-05	1	116.81	18271000
1121	AALTVIAQHMSEK	13	TGME49_206590-t26_1-p1	calcium-dependent protein kinase CDPK2A	ME49_rep2	3	466.919	-0.007648	0.0009057	1	77.279	9261200
1122	AALTVIAQHMSEK	13	TGME49_206590-t26_1-p1	calcium-dependent protein kinase CDPK2A	ME49_rep3	3	466.919	-0.064859	0.00048326	1	88.101	10890000
1123	AALTVIAQHMSEK	13	TGME49_206590-t26_1-p1	calcium-dependent protein kinase CDPK2A	ME49_rep3	2	699.874	0.26754	4.4717e-07	1	148.62	18195000
1124	AALTVIAQHMSEK	13	TGME49_206590-t26_1-p1	calcium-dependent protein kinase CDPK2A	ME49_rep1	3	466.919	-0.3248	5.7223e-05	1	107.17	107400000
1125	AALTVIAQHMSEK	13	TGME49_206590-t26_1-p1	calcium-dependent protein kinase CDPK2A	ME49_rep1	2	699.874	-0.13599	3.0491e-09	1	174.72	88104000
1126	AALTVIAQHMSEK	13	TGME49_206590-t26_1-p1	calcium-dependent protein kinase CDPK2A	ME49_rep2	2	699.874	-0.16557	5.213e-06	1	136.3	87544000
1127	AALTVIAQHMSEK	13	TGME49_206590-t26_1-p1	calcium-dependent protein kinase CDPK2A	ME49_rep2	3	466.919	-0.30224	3.9434e-05	1	111.96	60747000
1128	AALTVIAQHMSEK	13	TGME49_206590-t26_1-p1	calcium-dependent protein kinase CDPK2A	ME49_rep3	3	466.919	-0.42739	5.2446e-06	1	122.39	80114000
1129	AALTVIAQHMSEK	13	TGME49_206590-t26_1-p1	calcium-dependent protein kinase CDPK2A	ME49_rep3	2	699.874	-0.38431	3.0121e-09	1	174.9	76305000
1130	AALTVLEVAMK	11	TGME49_258160-t26_1-p1	carbohydrate kinase	ME49_rep1	2	573.334	-0.26944	0.00033244	1	113.69	3869300
1131	AALTVLEVAMK	11	TGME49_258160-t26_1-p1	carbohydrate kinase	ME49_rep2	2	573.334	0.99449	NaN	0		5250900
1132	AALTYAEAQNMIDDPNDKSELAENLR	26	TGME49_261050-t26_1-p1	RNB family domain-containing protein	ME49_rep1	3	964.794	-1.0317	4.7424e-12	1	105.24	37488000
1133	AALTYAEAQNMIDDPNDKSELAENLR	26	TGME49_261050-t26_1-p1	RNB family domain-containing protein	ME49_rep2	3	964.794	-1.1012	2.3408e-21	1	164.27	50605000
1134	AALTYAEAQNMIDDPNDKSELAENLR	26	TGME49_261050-t26_1-p1	RNB family domain-containing protein	ME49_rep3	3	964.794	-0.94666	NaN	0		39887000
1135	AALVELFCR	9	TGME49_275840-t26_1-p1	protein phosphatase 2C domain-containing protein	ME49_rep1	2	539.789		0.0066918	1	93.598	0
1136	AALVGQIAR	9	TGME49_285950-t26_1-p1	hypothetical protein	ME49_rep3	2	449.777		0.01953	1	82.279	0
1137	AALVLESGWITSR	13	TGME49_308890-t26_1-p1	transcription elongation factor SPT6	ME49_rep1	2	701.888	0.72934	0.00016278	1	105.65	23851000
1138	AALVLESGWITSR	13	TGME49_308890-t26_1-p1	transcription elongation factor SPT6	ME49_rep2	2	701.888	0.51698	0.0002186	1	99.844	17592000
1139	AALVLESGWITSR	13	TGME49_308890-t26_1-p1	transcription elongation factor SPT6	ME49_rep3	2	701.888	0.49861	8.9859e-05	1	113.24	23743000
1140	AALVLLGIMSEGCEGVMR	18	TGME49_231600-t26_1-p1	HEAT repeat-containing protein	ME49_rep1	3	635.991	-0.88817	7.1005e-07	1	108.14	9100700
1141	AALVLLGIMSEGCEGVMR	18	TGME49_231600-t26_1-p1	HEAT repeat-containing protein	ME49_rep2	3	635.991	-0.29932	1.0216e-06	1	102.29	7390700
1142	AALVLLGIMSEGCEGVMR	18	TGME49_231600-t26_1-p1	HEAT repeat-containing protein	ME49_rep2	2	953.483	-1.1411	0.030247	1	49.537	14148000
1143	AALVLLGIMSEGCEGVMR	18	TGME49_231600-t26_1-p1	HEAT repeat-containing protein	ME49_rep3	3	635.991	-0.34675	1.099e-05	1	79.837	5499400
1144	AALVLLGIMSEGCEGVMR	18	TGME49_231600-t26_1-p1	HEAT repeat-containing protein	ME49_rep3	2	953.483	1.2491	NaN	0		6284700
1145	AALVTVGEPTVFAPFPR	17	TGME49_291620-t26_1-p1	hypothetical protein	ME49_rep2	2	886.491	-0.81886	0.0019838	1	68.481	13993000
1146	AALVTVGEPTVFAPFPR	17	TGME49_291620-t26_1-p1	hypothetical protein	ME49_rep1	2	886.491	-1.272	NaN	0		15805000
1147	AALVTVGEPTVFAPFPR	17	TGME49_291620-t26_1-p1	hypothetical protein	ME49_rep3	2	886.491	-0.71427	NaN	0		18127000
1148	AALVYGQMNEPPGAR	15	TGME49_261950-t26_1-p1	ATP synthase beta subunit ATP-B	ME49_rep1	2	795.391	-0.87502	0.0013035	1	73.834	8709100
1149	AALVYGQMNEPPGAR	15	TGME49_261950-t26_1-p1	ATP synthase beta subunit ATP-B	ME49_rep2	2	795.391	-0.83558	0.0022303	2	72.209	8753200
1150	AALVYGQMNEPPGAR	15	TGME49_261950-t26_1-p1	ATP synthase beta subunit ATP-B	ME49_rep3	2	795.391	-0.67896	0.0045361	1	68.168	11785000
1151	AALVYGQMNEPPGAR	15	TGME49_261950-t26_1-p1	ATP synthase beta subunit ATP-B	ME49_rep1	2	787.393	0.056478	1.0841e-16	3	193.11	236600000
1152	AALVYGQMNEPPGAR	15	TGME49_261950-t26_1-p1	ATP synthase beta subunit ATP-B	ME49_rep1	3	525.265	-0.43538	9.4301e-07	1	122.66	13796000
1153	AALVYGQMNEPPGAR	15	TGME49_261950-t26_1-p1	ATP synthase beta subunit ATP-B	ME49_rep1	2	787.393		1.2778e-05	1	89.507	0
1154	AALVYGQMNEPPGAR	15	TGME49_261950-t26_1-p1	ATP synthase beta subunit ATP-B	ME49_rep2	2	787.393	0.013535	1.468e-09	4	152.55	236980000
1155	AALVYGQMNEPPGAR	15	TGME49_261950-t26_1-p1	ATP synthase beta subunit ATP-B	ME49_rep2	3	525.265	-0.21122	2.875e-10	1	159.66	18525000
1156	AALVYGQMNEPPGAR	15	TGME49_261950-t26_1-p1	ATP synthase beta subunit ATP-B	ME49_rep3	2	787.393	0.28033	9.114e-10	5	158.02	275880000
1157	AALVYGQMNEPPGAR	15	TGME49_261950-t26_1-p1	ATP synthase beta subunit ATP-B	ME49_rep3	3	525.265	-0.29566	3.4818e-10	2	158.11	43567000
1158	AALVYGQMNEPPGAR	15	TGME49_261950-t26_1-p1	ATP synthase beta subunit ATP-B	ME49_rep1	2	787.393	-0.022839	8.5391e-06	1	119.87	30262000
1159	AALVYGQMNEPPGAR	15	TGME49_261950-t26_1-p1	ATP synthase beta subunit ATP-B	ME49_rep2	2	787.393	0.0095554	2.0799e-06	1	125.84	36110000
1160	AALVYGQMNEPPGAR	15	TGME49_261950-t26_1-p1	ATP synthase beta subunit ATP-B	ME49_rep3	2	787.393	-0.89088	5.0704e-05	1	111.12	33317000
1161	AALYAWTSPSLAASEAATACDSAGADPESKPTGMAR	36	TGME49_280550-t26_1-p1	clathrin adaptor complex small chain subfamily protein	ME49_rep1	3	1194.89	-0.57283	1.5268e-05	1	57.981	44671000
1162	AALYAWTSPSLAASEAATACDSAGADPESKPTGMAR	36	TGME49_280550-t26_1-p1	clathrin adaptor complex small chain subfamily protein	ME49_rep2	3	1194.89	-0.29809	1.69e-10	1	93.759	52748000
1163	AALYAWTSPSLAASEAATACDSAGADPESKPTGMAR	36	TGME49_280550-t26_1-p1	clathrin adaptor complex small chain subfamily protein	ME49_rep3	3	1194.89	-0.74062	0.015743	1	36.931	45620000
1164	AALYAWTSPSLAASEAATACDSAGADPESKPTGMAR	36	TGME49_280550-t26_1-p1	clathrin adaptor complex small chain subfamily protein	ME49_rep3	4	896.417	-0.42276	4.8782e-10	1	84.478	16957000
1165	AALYAWTSPSLAASEAATACDSAGADPESKPTGMAR	36	TGME49_280550-t26_1-p1	clathrin adaptor complex small chain subfamily protein	ME49_rep1	4	896.417	-1.4286	NaN	0		13625000
1166	AALYMTK	7	TGME49_222660-t26_1-p1	leucine rich repeat-containing protein	ME49_rep1	2	399.215	-0.33058	0.1265	1	68.081	4796800
1167	AALYMTK	7	TGME49_222660-t26_1-p1	leucine rich repeat-containing protein	ME49_rep2	2	399.215	-0.34388	NaN	0		4066200
1168	AALYVAAIEDADYK	14	TGME49_219520-t26_1-p1	histone arginine methyltransferase PRMT1	ME49_rep2	2	756.883	-1.3481	0.00026727	1	96.464	35366000
1169	AALYVAAIEDADYK	14	TGME49_219520-t26_1-p1	histone arginine methyltransferase PRMT1	ME49_rep3	2	756.883	-0.93981	4.24e-05	1	116.19	35852000
1170	AALYVAAIEDADYK	14	TGME49_219520-t26_1-p1	histone arginine methyltransferase PRMT1	ME49_rep3	2	756.883	3.266	NaN	0		7859200
1171	AAMAPSTR	8	TGME49_253750-t26_1-p1	PLU-1 family protein	ME49_rep1	2	402.705	-0.91819	0.02253	1	87.251	5970000
1172	AAMAPSTR	8	TGME49_253750-t26_1-p1	PLU-1 family protein	ME49_rep2	2	402.705	-0.31051	0.0048625	1	107.9	8905100
1173	AAMAPSTR	8	TGME49_253750-t26_1-p1	PLU-1 family protein	ME49_rep3	2	402.705	-0.36941	0.00054377	1	141.52	5834600
1174	AAMCTLNQLNEGTR	14	TGME49_244190-t26_1-p1	hypothetical protein	ME49_rep1	2	789.872	-0.27841	4.7845e-09	2	166.62	75895000
1175	AAMCTLNQLNEGTR	14	TGME49_244190-t26_1-p1	hypothetical protein	ME49_rep2	2	789.872	-0.10284	4.4874e-08	1	162.13	69015000
1176	AAMCTLNQLNEGTR	14	TGME49_244190-t26_1-p1	hypothetical protein	ME49_rep3	2	789.872	-0.14081	5.2924e-10	1	182.72	81074000
1177	AAMCTLNQLNEGTR	14	TGME49_244190-t26_1-p1	hypothetical protein	ME49_rep3	2	797.869	-2.7036	0.00037441	1	92.039	4062100
1178	AAMCTLNQLNEGTR	14	TGME49_244190-t26_1-p1	hypothetical protein	ME49_rep2	2	797.869	-1.799	NaN	0		5020100
1179	AAMEAAAAVEAAAAAEK	17	TGME49_214250-t26_1-p1	hypothetical protein	ME49_rep1	2	773.383	-1.3516	0.00026715	1	74.543	87604000
1180	AAMEAAAAVEAAAAAEK	17	TGME49_214250-t26_1-p1	hypothetical protein	ME49_rep1	3	515.924	0.062238	0.083761	1	32.375	30780000
1181	AAMEAAAAVEAAAAAEK	17	TGME49_214250-t26_1-p1	hypothetical protein	ME49_rep2	2	773.383	-0.30611	7.3496e-05	1	75.564	96924000
1182	AAMEAAAAVEAAAAAEK	17	TGME49_214250-t26_1-p1	hypothetical protein	ME49_rep2	3	515.924	0.60785	0.11337	1	26.968	36793000
1183	AAMEAAAAVEAAAAAEK	17	TGME49_214250-t26_1-p1	hypothetical protein	ME49_rep3	3	515.924	0.53905	2.7989e-05	1	75.91	51793000
1184	AAMEAAAAVEAAAAAEK	17	TGME49_214250-t26_1-p1	hypothetical protein	ME49_rep3	2	773.383		0.00049419	1	69.333	0
1185	AAMEAAAAVEAAAAAEK	17	TGME49_214250-t26_1-p1	hypothetical protein	ME49_rep1	2	773.383	-0.44192	NaN	0		5338700
1186	AAMGPGADPLLR	12	TGME49_204160-t26_1-p1	GYF domain-containing protein	ME49_rep1	2	584.811	0.30281	0.06081	1	53.6	26697000
1187	AAMGPGADPLLR	12	TGME49_204160-t26_1-p1	GYF domain-containing protein	ME49_rep2	2	584.811	-0.20874	0.066084	1	52.132	17575000
1188	AAMGPGADPLLR	12	TGME49_204160-t26_1-p1	GYF domain-containing protein	ME49_rep3	2	584.811	-0.040381	NaN	0		28341000
1189	AAMLGEETPYILGR	14	TGME49_210820-t26_1-p1	hypothetical protein	ME49_rep1	2	760.893	0.1139	0.00010442	1	107.53	9198600
1190	AAMLGEETPYILGR	14	TGME49_210820-t26_1-p1	hypothetical protein	ME49_rep2	2	760.893	0.5979	0.00016593	1	98.942	12075000
1191	AAMLGEETPYILGR	14	TGME49_210820-t26_1-p1	hypothetical protein	ME49_rep3	2	760.893	1.3056	1.9496e-05	1	119.39	13025000
1192	AAMQSLGFETK	11	TGME49_250340-t26_1-p1	centrin 2	ME49_rep2	2	591.795	-0.66759	7.7568e-05	1	125.72	78713000
1193	AAMQSLGFETK	11	TGME49_250340-t26_1-p1	centrin 2	ME49_rep3	2	591.795	-0.32198	0.00019209	1	117.94	60203000
1194	AAMQSLGFETK	11	TGME49_250340-t26_1-p1	centrin 2	ME49_rep1	2	591.795	-0.58998	NaN	0		72940000
1195	AAMVEQLTEMGFGESSAQR	19	TGME49_295710-t26_1-p1	HECT-domain (ubiquitin-transferase) domain-containing protein	ME49_rep1	2	1021.47	-1.4075	7.0558e-07	1	110.74	15676000
1196	AAMVEQLTEMGFGESSAQR	19	TGME49_295710-t26_1-p1	HECT-domain (ubiquitin-transferase) domain-containing protein	ME49_rep1	3	681.315	-0.29662	2.9211e-09	1	136.7	17267000
1197	AAMVEQLTEMGFGESSAQR	19	TGME49_295710-t26_1-p1	HECT-domain (ubiquitin-transferase) domain-containing protein	ME49_rep2	2	1021.47	-0.63736	5.7597e-12	1	154.49	14842000
1198	AAMVEQLTEMGFGESSAQR	19	TGME49_295710-t26_1-p1	HECT-domain (ubiquitin-transferase) domain-containing protein	ME49_rep2	3	681.315	-0.015189	6.8561e-09	1	126.8	16645000
1199	AAMVEQLTEMGFGESSAQR	19	TGME49_295710-t26_1-p1	HECT-domain (ubiquitin-transferase) domain-containing protein	ME49_rep3	2	1021.47	0.018493	4.2576e-07	1	114.99	13981000
1200	AAMVEQLTEMGFGESSAQR	19	TGME49_295710-t26_1-p1	HECT-domain (ubiquitin-transferase) domain-containing protein	ME49_rep3	3	681.315	0.70692	5.6826e-07	1	99.092	8958600
1201	AANAGGVAVSGLEMSQNAMR	20	TGME49_293180-t26_1-p1	NADP-specific glutamate dehydrogenase	ME49_rep1	3	645.312	-0.2875	3.4702e-27	1	196.71	74927000
1202	AANAGGVAVSGLEMSQNAMR	20	TGME49_293180-t26_1-p1	NADP-specific glutamate dehydrogenase	ME49_rep1	2	967.465	-0.31639	6.9675e-43	1	241.79	91951000
1203	AANAGGVAVSGLEMSQNAMR	20	TGME49_293180-t26_1-p1	NADP-specific glutamate dehydrogenase	ME49_rep2	2	967.465	-0.060956	2.6214e-27	1	208.13	84787000
1204	AANAGGVAVSGLEMSQNAMR	20	TGME49_293180-t26_1-p1	NADP-specific glutamate dehydrogenase	ME49_rep2	3	645.312	-0.31708	1.3372e-27	1	206.62	74120000
1205	AANAGGVAVSGLEMSQNAMR	20	TGME49_293180-t26_1-p1	NADP-specific glutamate dehydrogenase	ME49_rep3	2	967.465	-0.27301	3.464e-27	1	206.62	82708000
1206	AANAGGVAVSGLEMSQNAMR	20	TGME49_293180-t26_1-p1	NADP-specific glutamate dehydrogenase	ME49_rep3	3	645.312	-0.20132	3.3775e-43	1	237.46	76503000
1207	AANAGGVAVSGLEMSQNAMR	20	TGME49_293180-t26_1-p1	NADP-specific glutamate dehydrogenase	ME49_rep1	2	967.465	-0.49069	3.4069e-07	1	94.42	15370000
1208	AANAGGVAVSGLEMSQNAMR	20	TGME49_293180-t26_1-p1	NADP-specific glutamate dehydrogenase	ME49_rep2	2	967.465	-1.3847	1.024e-14	1	149.95	11137000
1209	AANAGGVAVSGLEMSQNAMR	20	TGME49_293180-t26_1-p1	NADP-specific glutamate dehydrogenase	ME49_rep3	2	967.465	0.22375	4.2558e-11	1	121.44	14526000
1210	AANAGGVAVSGLEMSQNAMR	20	TGME49_293180-t26_1-p1	NADP-specific glutamate dehydrogenase	ME49_rep1	3	645.312	-0.47348	NaN	0		11663000
1211	AANAGGVAVSGLEMSQNAMR	20	TGME49_293180-t26_1-p1	NADP-specific glutamate dehydrogenase	ME49_rep2	3	645.312	0.3139	NaN	0		8732300
1212	AANAGGVAVSGLEMSQNAMR	20	TGME49_293180-t26_1-p1	NADP-specific glutamate dehydrogenase	ME49_rep3	3	645.312	-0.50092	NaN	0		8731800
1213	AANAPCESVSTAVTELHGGFSGGTVASLLNLAGSK	35	TGME49_215290-t26_1-p1	saccharopine dehydrogenase domain-containing protein	ME49_rep1	3	1125.23	-0.41714	2.0552e-15	1	103.09	76039000
1214	AANAPCESVSTAVTELHGGFSGGTVASLLNLAGSK	35	TGME49_215290-t26_1-p1	saccharopine dehydrogenase domain-containing protein	ME49_rep2	3	1125.23	0.056394	2.6017e-10	1	90.303	55654000
1215	AANAPCESVSTAVTELHGGFSGGTVASLLNLAGSK	35	TGME49_215290-t26_1-p1	saccharopine dehydrogenase domain-containing protein	ME49_rep3	3	1125.23	-0.23638	1.469e-15	1	108.23	59106000
1216	AANDAFFLK	9	TGME49_225890-t26_1-p1	hypothetical protein	ME49_rep3	2	498.761	0.18211	0.1173	1	53.968	15712000
1217	AANDAFFLK	9	TGME49_225890-t26_1-p1	hypothetical protein	ME49_rep1	2	498.761	0.23536	NaN	0		12575000
1218	AANDAFFLK	9	TGME49_225890-t26_1-p1	hypothetical protein	ME49_rep2	2	498.761	0.1811	NaN	0		7710500
1219	AANDYCASEFADSLAR	16	TGME49_260190-t26_1-p1	microneme protein MIC13	ME49_rep1	2	880.881	-0.046653	5.4039e-05	1	100.23	9559300
1220	AANDYCASEFADSLAR	16	TGME49_260190-t26_1-p1	microneme protein MIC13	ME49_rep2	2	880.881	-0.69328	6.2828e-05	1	97.904	10781000
1221	AANDYCASEFADSLAR	16	TGME49_260190-t26_1-p1	microneme protein MIC13	ME49_rep3	2	880.881	-0.32913	NaN	0		8688400
1222	AANELVGR	8	TGME49_218610-t26_1-p1	ATPase (DUF699) protein	ME49_rep3	2	415.23	-1.816	0.034977	1	78.192	68632000
1223	AANELVGR	8	TGME49_218610-t26_1-p1	ATPase (DUF699) protein	ME49_rep1	2	415.23	-1.2486	NaN	0		4447100
1224	AANELVGR	8	TGME49_218610-t26_1-p1	ATPase (DUF699) protein	ME49_rep2	2	415.23	-1.7803	NaN	0		3974900
1225	AANELVGR	8	TGME49_218610-t26_1-p1	ATPase (DUF699) protein	ME49_rep3	2	415.23	-0.39526	NaN	0		9296800
1226	AANFQEEFESIVLAVK	16	TGME49_222360-t26_1-p1	hypothetical protein	ME49_rep2	3	598.981	-0.22522	4.2475e-05	1	94.532	2637900
1227	AANFQEEFESIVLAVK	16	TGME49_222360-t26_1-p1	hypothetical protein	ME49_rep1	3	598.981	-1.2678	NaN	0		2458000
1228	AANGVLSLDANSR	13	TGME49_309950-t26_1-p1	NLE (NUC135) domain-containing protein	ME49_rep1	2	644.336	0.047816	0.00051094	1	95.428	10584000
1229	AANGVLSLDANSR	13	TGME49_309950-t26_1-p1	NLE (NUC135) domain-containing protein	ME49_rep2	2	644.336	0.21049	3.2454e-05	2	119.21	10132000
1230	AANGVLSLDANSR	13	TGME49_309950-t26_1-p1	NLE (NUC135) domain-containing protein	ME49_rep3	2	644.336	-0.34562	3.6777e-05	1	118.76	6967300
1231	AANIVGSMVCLATEPK	16	TGME49_231470-t26_1-p1	hypothetical protein	ME49_rep1	2	830.923	-0.44564	0.0001545	1	91.355	31821000
1232	AANIVGSMVCLATEPK	16	TGME49_231470-t26_1-p1	hypothetical protein	ME49_rep2	2	830.923	-0.71811	0.00021865	1	86.772	29508000
1233	AANIVGSMVCLATEPK	16	TGME49_231470-t26_1-p1	hypothetical protein	ME49_rep3	2	830.923	-1.0776	0.00018245	1	89.358	36742000
1234	AANLSASSVK	10	TGME49_263060-t26_1-p1	Proteasome/cyclosome repeat-containing protein	ME49_rep1	2	474.261	0.8732	0.00094362	1	110.38	67535000
1235	AANLSASSVK	10	TGME49_263060-t26_1-p1	Proteasome/cyclosome repeat-containing protein	ME49_rep2	2	474.261	0.42065	0.00020043	1	125.75	79868000
1236	AANLSASSVK	10	TGME49_263060-t26_1-p1	Proteasome/cyclosome repeat-containing protein	ME49_rep3	2	474.261	1.1005	0.00082796	1	112.13	72954000
1237	AANLSASSVK	10	TGME49_263060-t26_1-p1	Proteasome/cyclosome repeat-containing protein	ME49_rep1	2	474.261	0.043621	NaN	0		2695600
1238	AANPPVHLDITFGTGR	16	TGME49_246550-t26_1-p1	aspartyl protease ASP3	ME49_rep1	3	555.962	-0.66805	8.2322e-05	1	87.157	37114000
1239	AANPPVHLDITFGTGR	16	TGME49_246550-t26_1-p1	aspartyl protease ASP3	ME49_rep2	3	555.962	-0.94195	0.00012667	1	78.95	32020000
1240	AANPPVHLDITFGTGR	16	TGME49_246550-t26_1-p1	aspartyl protease ASP3	ME49_rep3	3	555.962	-1.0714	0.0010514	1	70.783	44122000
1241	AANQGWR	7	TGME49_289540-t26_1-p1	hypothetical protein	ME49_rep1	2	401.701	0.077691	0.0049005	1	119.22	7252400
1242	AANQGWR	7	TGME49_289540-t26_1-p1	hypothetical protein	ME49_rep3	2	401.701		0.024968	1	113.08	0
1243	AANSLYR	7	TGME49_271930-t26_1-p1	hypothetical protein	ME49_rep1	2	397.711	-0.72221	0.0028703	1	129.39	39170000
1244	AANSLYR	7	TGME49_271930-t26_1-p1	hypothetical protein	ME49_rep2	2	397.711	-0.67135	0.0018738	1	138.24	34709000
1245	AANSLYR	7	TGME49_271930-t26_1-p1	hypothetical protein	ME49_rep3	2	397.711	-0.61761	0.0028703	1	129.39	35872000
1246	AANSLYR	7	TGME49_271930-t26_1-p1	hypothetical protein	ME49_rep1	2	397.711	-1.006	NaN	0		3162400
1247	AANSLYR	7	TGME49_271930-t26_1-p1	hypothetical protein	ME49_rep2	2	397.711	-1.5816	NaN	0		4749000
1248	AANSLYR	7	TGME49_271930-t26_1-p1	hypothetical protein	ME49_rep3	2	397.711	-1.5639	NaN	0		4533000
1249	AANSSLLEDPLNTYVDAYIK	20	TGME49_318580-t26_1-p1	glucosephosphate-mutase GPM2	ME49_rep1	2	1099.05	0.54763	2.3536e-11	1	131.54	156090000
1250	AANSSLLEDPLNTYVDAYIK	20	TGME49_318580-t26_1-p1	glucosephosphate-mutase GPM2	ME49_rep1	3	733.039	0.70513	0.00039443	1	56.719	38218000
1251	AANSSLLEDPLNTYVDAYIK	20	TGME49_318580-t26_1-p1	glucosephosphate-mutase GPM2	ME49_rep2	2	1099.05	0.47299	1.4214e-11	1	145.88	100210000
1252	AANSSLLEDPLNTYVDAYIK	20	TGME49_318580-t26_1-p1	glucosephosphate-mutase GPM2	ME49_rep2	3	733.039	0.64071	6.3679e-11	1	120.4	27323000
1253	AANSSLLEDPLNTYVDAYIK	20	TGME49_318580-t26_1-p1	glucosephosphate-mutase GPM2	ME49_rep3	2	1099.05	0.69416	2.0481e-09	1	109.65	107870000
1254	AANSSLLEDPLNTYVDAYIK	20	TGME49_318580-t26_1-p1	glucosephosphate-mutase GPM2	ME49_rep3	3	733.039	0.40313	NaN	0		15042000
1255	AANVQNVR	8	TGME49_320050-t26_1-p1	ribosomal protein RPL5	ME49_rep1	2	436.241	0.63317	0.00046532	1	143.85	74719000
1256	AANVQNVR	8	TGME49_320050-t26_1-p1	ribosomal protein RPL5	ME49_rep2	2	436.241	0.45378	0.00049385	1	143	61255000
1257	AANVQNVR	8	TGME49_320050-t26_1-p1	ribosomal protein RPL5	ME49_rep3	2	436.241	0.85754	0.0072117	1	130.04	91028000
1258	AANVQNVR	8	TGME49_320050-t26_1-p1	ribosomal protein RPL5	ME49_rep1	2	436.241	-0.16485	0.00046532	1	143.85	120870000
1259	AANVQNVR	8	TGME49_320050-t26_1-p1	ribosomal protein RPL5	ME49_rep2	2	436.241	-0.11888	0.00050622	1	142.64	139060000
1260	AANVQNVR	8	TGME49_320050-t26_1-p1	ribosomal protein RPL5	ME49_rep3	2	436.241	-0.40549	0.00046532	1	143.85	148920000
1261	AAPAIATIGSR	11	TGME49_262935-t26_1-p1	hypothetical protein	ME49_rep1	2	514.298	0.57923	5.9693e-05	1	133.44	8757900
1262	AAPAIATIGSR	11	TGME49_262935-t26_1-p1	hypothetical protein	ME49_rep2	2	514.298	1.3907	0.0003404	1	113.44	6845000
1263	AAPAIATIGSR	11	TGME49_262935-t26_1-p1	hypothetical protein	ME49_rep3	2	514.298	1.0429	5.9693e-05	1	133.44	7614800
1264	AAPALEPPPSHAVAVDAPVVGGGK	24	TGME49_263810-t26_1-p1	hypothetical protein	ME49_rep1	3	736.399	0.28447	1.4e-11	2	99.957	232340000
1265	AAPALEPPPSHAVAVDAPVVGGGK	24	TGME49_263810-t26_1-p1	hypothetical protein	ME49_rep1	2	1104.09	0.030846	1.4021e-07	1	88.239	28101000
1266	AAPALEPPPSHAVAVDAPVVGGGK	24	TGME49_263810-t26_1-p1	hypothetical protein	ME49_rep2	3	736.399	0.22147	7.546e-08	2	84.327	162330000
1267	AAPALEPPPSHAVAVDAPVVGGGK	24	TGME49_263810-t26_1-p1	hypothetical protein	ME49_rep2	2	1104.09	0.36231	4.706e-05	2	71.651	28132000
1268	AAPALEPPPSHAVAVDAPVVGGGK	24	TGME49_263810-t26_1-p1	hypothetical protein	ME49_rep3	3	736.399	0.32531	3.7978e-12	3	115.36	200260000
1269	AAPALEPPPSHAVAVDAPVVGGGK	24	TGME49_263810-t26_1-p1	hypothetical protein	ME49_rep3	2	1104.09	0.011683	6.7183e-08	1	93.407	27314000
1270	AAPALEPPPSHAVAVDAPVVGGGK	24	TGME49_263810-t26_1-p1	hypothetical protein	ME49_rep2	3	736.399	-0.41061	0.12973	1	21.991	5007200
1271	AAPALEPPPSHAVAVDAPVVGGGK	24	TGME49_263810-t26_1-p1	hypothetical protein	ME49_rep3	3	736.399	0.32753	NaN	0		9311500
1272	AAPECPSVQLLVIDTLEATLR	21	TGME49_229180-t26_1-p1	HEAT repeat-containing protein	ME49_rep1	3	766.079	-0.79253	2.1021e-20	1	170.22	56468000
1273	AAPECPSVQLLVIDTLEATLR	21	TGME49_229180-t26_1-p1	HEAT repeat-containing protein	ME49_rep1	2	1148.61	-0.30626	9.609e-05	1	72.99	33389000
1274	AAPECPSVQLLVIDTLEATLR	21	TGME49_229180-t26_1-p1	HEAT repeat-containing protein	ME49_rep2	3	766.079	-0.4455	2.7338e-15	1	149.72	34860000
1275	AAPECPSVQLLVIDTLEATLR	21	TGME49_229180-t26_1-p1	HEAT repeat-containing protein	ME49_rep2	2	1148.61	-0.12455	2.4942e-09	1	100.59	21747000
1276	AAPECPSVQLLVIDTLEATLR	21	TGME49_229180-t26_1-p1	HEAT repeat-containing protein	ME49_rep3	3	766.079	-0.31069	1.0968e-12	1	141.83	45550000
1277	AAPECPSVQLLVIDTLEATLR	21	TGME49_229180-t26_1-p1	HEAT repeat-containing protein	ME49_rep3	2	1148.61	-0.26637	0.092708	1	39.188	32413000
1278	AAPGAAVDHLLISGSADGDVIVWDCVAGAGLHR	33	TGME49_232370-t26_1-p1	CW-type Zinc Finger protein	ME49_rep2	4	818.414	0.43169	0.070834	1	20.365	23824000
1279	AAPGAAVDHLLISGSADGDVIVWDCVAGAGLHR	33	TGME49_232370-t26_1-p1	CW-type Zinc Finger protein	ME49_rep3	4	818.414	-0.18646	1.3904e-06	1	73.753	18116000
1280	AAPGAAVDHLLISGSADGDVIVWDCVAGAGLHR	33	TGME49_232370-t26_1-p1	CW-type Zinc Finger protein	ME49_rep1	4	818.414	0.28228	NaN	0		12852000
1281	AAPGYFTAK	9	TGME49_310660-t26_1-p1	Dullard family phosphatase domain-containing protein	ME49_rep3	2	463.243		0.022192	1	80.688	0
1282	AAPHSPLSTALEASQTSSSPSSPPSSR	27	TGME49_248950-t26_1-p1	carrier superfamily protein	ME49_rep2	3	879.763		6.3508e-08	1	87.881	0
1283	AAPINPAELSQADIHAMWMR	20	TGME49_231640-t26_1-p1	alveolin domain containing intermediate filament IMC1	ME49_rep1	3	746.698	-2.0282	5.5971e-07	1	83.229	31629000
1284	AAPINPAELSQADIHAMWMR	20	TGME49_231640-t26_1-p1	alveolin domain containing intermediate filament IMC1	ME49_rep2	3	746.698	-1.4559	6.6386e-05	1	72.359	27416000
1285	AAPINPAELSQADIHAMWMR	20	TGME49_231640-t26_1-p1	alveolin domain containing intermediate filament IMC1	ME49_rep1	3	746.698	-0.4445	0.00031993	1	61.276	32458000
1286	AAPINPAELSQADIHAMWMR	20	TGME49_231640-t26_1-p1	alveolin domain containing intermediate filament IMC1	ME49_rep1	3	746.698	0.1666	0.038827	1	40.384	12504000
1287	AAPINPAELSQADIHAMWMR	20	TGME49_231640-t26_1-p1	alveolin domain containing intermediate filament IMC1	ME49_rep2	3	746.698	0.068061	2.9216e-05	1	73.984	40091000
1288	AAPINPAELSQADIHAMWMR	20	TGME49_231640-t26_1-p1	alveolin domain containing intermediate filament IMC1	ME49_rep3	3	746.698	-0.35294	5.2161e-07	1	84.249	23501000
1289	AAPINPAELSQADIHAMWMR	20	TGME49_231640-t26_1-p1	alveolin domain containing intermediate filament IMC1	ME49_rep2	3	746.698	-0.50616	NaN	0		10568000
1290	AAPINPAELSQADIHAMWMR	20	TGME49_231640-t26_1-p1	alveolin domain containing intermediate filament IMC1	ME49_rep1	3	741.366	-0.26508	7.4938e-10	2	110.26	561330000
1291	AAPINPAELSQADIHAMWMR	20	TGME49_231640-t26_1-p1	alveolin domain containing intermediate filament IMC1	ME49_rep1	2	1111.55	-0.60219	1.189e-09	1	114.55	69331000
1292	AAPINPAELSQADIHAMWMR	20	TGME49_231640-t26_1-p1	alveolin domain containing intermediate filament IMC1	ME49_rep2	3	741.366	-0.28516	1.5191e-11	1	123.14	445600000
1293	AAPINPAELSQADIHAMWMR	20	TGME49_231640-t26_1-p1	alveolin domain containing intermediate filament IMC1	ME49_rep2	2	1111.55	-0.41322	1.2671e-14	1	145.91	61004000
1294	AAPINPAELSQADIHAMWMR	20	TGME49_231640-t26_1-p1	alveolin domain containing intermediate filament IMC1	ME49_rep3	3	741.366	0.12168	3.0091e-11	1	120.9	661310000
1295	AAPINPAELSQADIHAMWMR	20	TGME49_231640-t26_1-p1	alveolin domain containing intermediate filament IMC1	ME49_rep3	2	1111.55	-0.40777	2.0664e-12	1	142.94	74466000
1296	AAPINPAELSQADIHAMWMR	20	TGME49_231640-t26_1-p1	alveolin domain containing intermediate filament IMC1	ME49_rep3	4	556.277	-0.27525	2.8034e-10	1	100.97	13273000
1297	AAPINPAELSQADIHAMWMR	20	TGME49_231640-t26_1-p1	alveolin domain containing intermediate filament IMC1	ME49_rep1	4	556.277	-1.3305	NaN	0		8644400
1298	AAPINPAELSQADIHAMWMR	20	TGME49_231640-t26_1-p1	alveolin domain containing intermediate filament IMC1	ME49_rep2	3	741.366	-0.13682	NaN	0		7036100
1299	AAPIQPVSASISTSSR	16	TGME49_226510-t26_1-p1	Sec23/Sec24 trunk domain-containing protein	ME49_rep1	2	786.423	0.23138	1.7683e-05	1	114.63	18125000
1300	AAPIQPVSASISTSSR	16	TGME49_226510-t26_1-p1	Sec23/Sec24 trunk domain-containing protein	ME49_rep1	3	524.618	0.14638	0.1288	1	24.053	3076100
1301	AAPIQPVSASISTSSR	16	TGME49_226510-t26_1-p1	Sec23/Sec24 trunk domain-containing protein	ME49_rep2	2	786.423	0.57298	3.8513e-05	1	106.38	19285000
1302	AAPIQPVSASISTSSR	16	TGME49_226510-t26_1-p1	Sec23/Sec24 trunk domain-containing protein	ME49_rep3	2	786.423	0.14962	5.0038e-06	1	119.65	16794000
1303	AAPIQPVSASISTSSR	16	TGME49_226510-t26_1-p1	Sec23/Sec24 trunk domain-containing protein	ME49_rep2	3	524.618	-0.19035	NaN	0		3965700
1304	AAPLAVDASLLSSAPLEAAHADAHAGGLELSGSFEAK	37	TGME49_202870-t26_1-p1	SAP domain-containing protein	ME49_rep1	4	886.953	0.31476	1.8954e-11	1	97.55	44308000
1305	AAPLAVDASLLSSAPLEAAHADAHAGGLELSGSFEAK	37	TGME49_202870-t26_1-p1	SAP domain-containing protein	ME49_rep2	4	886.953	0.19801	3.0183e-10	1	88.454	45012000
1306	AAPLAVDASLLSSAPLEAAHADAHAGGLELSGSFEAK	37	TGME49_202870-t26_1-p1	SAP domain-containing protein	ME49_rep3	4	886.953	-0.2412	2.9623e-10	1	88.634	37048000
1307	AAPLAVDASLLSSAPLEAAHADAHAGGLELSGSFEAK	37	TGME49_202870-t26_1-p1	SAP domain-containing protein	ME49_rep3	4	886.953	0.11441	0.14023	1	0.3987	403040
1308	AAPLAVDASLLSSAPLEAAHADAHAGGLELSGSFEAK	37	TGME49_202870-t26_1-p1	SAP domain-containing protein	ME49_rep1	4	886.953	0.67366	NaN	0		464800
1309	AAPLFADQSTEPGLLQTGIK	20	TGME49_261950-t26_1-p1	ATP synthase beta subunit ATP-B	ME49_rep1	2	1029.05	-0.017185	3.9122e-15	1	160.47	787850000
1310	AAPLFADQSTEPGLLQTGIK	20	TGME49_261950-t26_1-p1	ATP synthase beta subunit ATP-B	ME49_rep1	3	686.369	0.34245	3.4299e-07	1	88.335	570250000
1311	AAPLFADQSTEPGLLQTGIK	20	TGME49_261950-t26_1-p1	ATP synthase beta subunit ATP-B	ME49_rep2	2	1029.05	0.23239	5.8684e-15	1	157.22	787430000
1312	AAPLFADQSTEPGLLQTGIK	20	TGME49_261950-t26_1-p1	ATP synthase beta subunit ATP-B	ME49_rep2	3	686.369	0.33548	3.4299e-07	1	88.335	510540000
1313	AAPLFADQSTEPGLLQTGIK	20	TGME49_261950-t26_1-p1	ATP synthase beta subunit ATP-B	ME49_rep3	2	1029.05	0.12497	3.8886e-20	1	180.31	682090000
1314	AAPLFADQSTEPGLLQTGIK	20	TGME49_261950-t26_1-p1	ATP synthase beta subunit ATP-B	ME49_rep3	3	686.369	0.05177	1.3568e-09	1	101.28	532950000
1315	AAPLFPGESISLHVYQEEYVR	21	TGME49_203505-t26_1-p1	hypothetical protein	ME49_rep3	3	802.409	0.23612	4.0788e-10	1	112.55	15313000
1316	AAPLFPGESISLHVYQEEYVR	21	TGME49_203505-t26_1-p1	hypothetical protein	ME49_rep1	3	802.409	0.48468	NaN	0		8433300
1317	AAPLFPGESISLHVYQEEYVR	21	TGME49_203505-t26_1-p1	hypothetical protein	ME49_rep2	3	802.409	-0.18904	NaN	0		14496000
1318	AAPLPAASGLLTSPFGASGPSQTVGDLCIPTEK	33	TGME49_294730-t26_1-p1	hypothetical protein	ME49_rep2	3	1070.88	-0.55471	7.9224e-10	1	76.002	26804000
1319	AAPLPAASGLLTSPFGASGPSQTVGDLCIPTEK	33	TGME49_294730-t26_1-p1	hypothetical protein	ME49_rep1	3	1070.88	-1.2092	NaN	0		10218000
1320	AAPLPSPGGER	11	TGME49_297220-t26_1-p1	AMP-binding enzyme domain-containing protein	ME49_rep1	2	526.28	0.69622	0.0068085	1	79.07	9598000
1321	AAPLPSPGGER	11	TGME49_297220-t26_1-p1	AMP-binding enzyme domain-containing protein	ME49_rep2	2	526.28	0.58092	0.060744	1	58.592	10080000
1322	AAPLPSPGGER	11	TGME49_297220-t26_1-p1	AMP-binding enzyme domain-containing protein	ME49_rep3	2	526.28	0.94676	0.0058842	1	82.029	9985100
1323	AAPLTAAEVLEAAAR	15	TGME49_272710-t26_1-p1	AP2 domain transcription factor AP2VIII-4	ME49_rep1	2	727.404	-0.26085	2.6118e-06	1	121.18	6901100
1324	AAPLTAAEVLEAAAR	15	TGME49_272710-t26_1-p1	AP2 domain transcription factor AP2VIII-4	ME49_rep2	2	727.404	-0.028846	8.6043e-10	1	158.52	12173000
1325	AAPLTAAEVLEAAAR	15	TGME49_272710-t26_1-p1	AP2 domain transcription factor AP2VIII-4	ME49_rep3	2	727.404	0.37166	2.2557e-09	1	144.8	7134700
1326	AAPLYGDGVR	10	TGME49_203780-t26_1-p1	hypothetical protein	ME49_rep1	2	509.769	-2.25	0.0064464	1	87.895	25145000
1327	AAPLYGDGVR	10	TGME49_203780-t26_1-p1	hypothetical protein	ME49_rep2	2	509.769	-2.1169	0.00053759	2	116.52	26445000
1328	AAPLYGDGVR	10	TGME49_203780-t26_1-p1	hypothetical protein	ME49_rep3	2	509.769	-2.8163	0.0062321	1	88.364	31930000
1329	AAPMPETLEGVNSSCPAK	18	TGME49_264020-t26_1-p1	hypothetical protein	ME49_rep1	2	929.937	-0.63944	1.7144e-06	1	109.04	8532000
1330	AAPMPETLEGVNSSCPAK	18	TGME49_264020-t26_1-p1	hypothetical protein	ME49_rep2	2	929.937	-0.16551	1.3898e-08	1	137.61	16719000
1331	AAPMPETLEGVNSSCPAK	18	TGME49_264020-t26_1-p1	hypothetical protein	ME49_rep3	2	929.937	0.11645	4.0768e-07	1	118.5	16993000
1332	AAPNASGNLSSQASK	15	TGME49_226900-t26_1-p1	hypothetical protein	ME49_rep1	2	701.85	0.6763	7.6718e-07	1	137.33	13140000
1333	AAPNASGNLSSQASK	15	TGME49_226900-t26_1-p1	hypothetical protein	ME49_rep2	2	701.85	0.61753	4.9382e-07	1	139.73	21143000
1334	AAPNASGNLSSQASK	15	TGME49_226900-t26_1-p1	hypothetical protein	ME49_rep3	2	701.85	0.58249	5.1041e-07	1	139.58	11401000
1335	AAPNASGNLSSQASK	15	TGME49_226900-t26_1-p1	hypothetical protein	ME49_rep1	2	701.85	0.0032947	1.7183e-06	1	129.01	5893600
1336	AAPNASGNLSSQASK	15	TGME49_226900-t26_1-p1	hypothetical protein	ME49_rep2	2	701.85	-0.19575	4.531e-05	1	112.24	9182100
1337	AAPNASGNLSSQASK	15	TGME49_226900-t26_1-p1	hypothetical protein	ME49_rep3	2	701.85	-0.20672	1.6758e-06	1	129.38	7161300
1338	AAPPEVPSTSAGK	13	TGME49_259980-t26_1-p1	DnaJ domain-containing protein	ME49_rep1	2	606.317	-0.54697	0.018688	1	67.019	13439000
1339	AAPPEVPSTSAGK	13	TGME49_259980-t26_1-p1	DnaJ domain-containing protein	ME49_rep2	2	606.317	-1.1455	0.0020969	1	79.744	8254400
1340	AAPPEVPSTSAGK	13	TGME49_259980-t26_1-p1	DnaJ domain-containing protein	ME49_rep3	2	606.317	-0.73663	0.024422	1	64.104	7146100
1341	AAPSAAPTSGNR	12	TGME49_229750-t26_1-p1	hypothetical protein	ME49_rep1	2	550.278	0.20658	1.1489e-05	1	144.7	4361500
1342	AAPSAAPTSGNR	12	TGME49_229750-t26_1-p1	hypothetical protein	ME49_rep3	2	550.278	-0.13462	2.3964e-05	1	134.38	4398800
1343	AAPSAAPTSGNR	12	TGME49_229750-t26_1-p1	hypothetical protein	ME49_rep2	2	550.278	0.050988	NaN	0		3121400
1344	AAPSAEEAAVVALGTLGGR	19	TGME49_318260-t26_1-p1	transcription initiation factor TFIID subunit TAF5	ME49_rep1	3	580.648	-0.3556	2.5101e-07	1	111.58	18660000
1345	AAPSAEEAAVVALGTLGGR	19	TGME49_318260-t26_1-p1	transcription initiation factor TFIID subunit TAF5	ME49_rep2	3	580.648	0.56629	4.0501e-12	1	144.25	18349000
1346	AAPSAEEAAVVALGTLGGR	19	TGME49_318260-t26_1-p1	transcription initiation factor TFIID subunit TAF5	ME49_rep3	2	870.468	0.14734	2.6039e-12	1	161.33	17965000
1347	AAPSAEEAAVVALGTLGGR	19	TGME49_318260-t26_1-p1	transcription initiation factor TFIID subunit TAF5	ME49_rep3	3	580.648	0.55166	7.7991e-09	1	124.43	25830000
1348	AAPSAEEAAVVALGTLGGR	19	TGME49_318260-t26_1-p1	transcription initiation factor TFIID subunit TAF5	ME49_rep1	2	870.468	0.22107	NaN	0		21659000
1349	AAPSAEEAAVVALGTLGGR	19	TGME49_318260-t26_1-p1	transcription initiation factor TFIID subunit TAF5	ME49_rep2	2	870.468	0.053062	NaN	0		13485000
1350	AAPSDAQLSPTSRPEVSPK	19	TGME49_291590-t26_1-p1	hypothetical protein	ME49_rep1	3	646.669	0.26509	5.0921e-07	1	104.84	7814500
1351	AAPSDAQLSPTSRPEVSPK	19	TGME49_291590-t26_1-p1	hypothetical protein	ME49_rep2	3	646.669	-0.17563	2.157e-06	1	93.753	10410000
1352	AAPSDAQLSPTSRPEVSPK	19	TGME49_291590-t26_1-p1	hypothetical protein	ME49_rep3	3	646.669	0.31931	1.9841e-06	2	94.281	14351000
1353	AAPSGQGEEHPEESLLPVGALPCR	24	TGME49_228460-t26_1-p1	hypothetical protein	ME49_rep1	3	834.408	0.28491	9.9379e-08	2	79.942	19703000
1354	AAPSGQGEEHPEESLLPVGALPCR	24	TGME49_228460-t26_1-p1	hypothetical protein	ME49_rep2	3	834.408	0.28122	1.9288e-05	1	71.428	19210000
1355	AAPSGQGEEHPEESLLPVGALPCR	24	TGME49_228460-t26_1-p1	hypothetical protein	ME49_rep3	3	834.408	0.41715	0.0053301	1	49.662	20429000
1356	AAPSMAMYFDPYASPGADDCRPISASVK	28	TGME49_313055-t26_1-p1	hypothetical protein	ME49_rep1	3	992.451	0.52537	0.035099	1	32.657	18121000
1357	AAPSMAMYFDPYASPGADDCRPISASVK	28	TGME49_313055-t26_1-p1	hypothetical protein	ME49_rep2	3	992.451	0.15469	NaN	0		19711000
1358	AAPSMAMYFDPYASPGADDCRPISASVK	28	TGME49_313055-t26_1-p1	hypothetical protein	ME49_rep3	3	992.451	0.4711	NaN	0		18166000
1359	AAPSTPSPSPSFSSPSR	17	TGME49_219440-t26_1-p1	hypothetical protein	ME49_rep1	2	830.402	2.654	7.958e-06	1	100.04	11037000
1360	AAPSTPSPSPSFSSPSR	17	TGME49_219440-t26_1-p1	hypothetical protein	ME49_rep2	2	830.402	0.34753	1.5214e-05	1	95.873	8300800
1361	AAPSTPSPSPSFSSPSR	17	TGME49_219440-t26_1-p1	hypothetical protein	ME49_rep3	2	830.402	2.8628	5.7867e-05	1	81.01	11048000
1362	AAPVAPGANWPEHDGGR	17	TGME49_234400-t26_1-p1	hypothetical protein	ME49_rep2	3	567.941	-0.96391	0.09935	1	26.931	4513800
1363	AAPVAPGANWPEHDGGR	17	TGME49_234400-t26_1-p1	hypothetical protein	ME49_rep1	3	567.941	-1.2052	NaN	0		5577400
1364	AAPVAVAR	8	TGME49_291930-t26_1-p1	RNA recognition motif-containing protein	ME49_rep1	2	377.732	0.12309	0.00096898	1	128.86	137660000
1365	AAPVAVAR	8	TGME49_291930-t26_1-p1	RNA recognition motif-containing protein	ME49_rep2	2	377.732	0.29987	0.00096898	1	128.86	117850000
1366	AAPVAVAR	8	TGME49_291930-t26_1-p1	RNA recognition motif-containing protein	ME49_rep3	2	377.732	0.20937	0.0013537	1	120.65	103870000
1367	AAPVGDLR	8	TGME49_216590-t26_1-p1	HEAT repeat-containing protein	ME49_rep1	2	420.732	-0.2751	0.0011042	1	116.37	16386000
1368	AAPVGDLR	8	TGME49_216590-t26_1-p1	HEAT repeat-containing protein	ME49_rep2	2	420.732	-0.22076	0.00041405	1	129.47	17691000
1369	AAPVGDLR	8	TGME49_216590-t26_1-p1	HEAT repeat-containing protein	ME49_rep3	2	420.732	-0.51967	0.0011042	1	116.37	19790000
1370	AAPVHAGTGESETAFPAVPAK	21	TGME49_285268-t26_1-p1	DnaJ domain-containing protein	ME49_rep1	3	670.009	0.34055	2.4159e-10	1	116.13	35577000
1371	AAPVHAGTGESETAFPAVPAK	21	TGME49_285268-t26_1-p1	DnaJ domain-containing protein	ME49_rep2	3	670.009	0.31237	2.0435e-11	1	120.9	27022000
1372	AAPVHAGTGESETAFPAVPAK	21	TGME49_285268-t26_1-p1	DnaJ domain-containing protein	ME49_rep3	3	670.009	0.28336	5.6514e-12	1	132.64	32305000
1373	AAPVHAGTGESETAFPAVPAK	21	TGME49_285268-t26_1-p1	DnaJ domain-containing protein	ME49_rep3	3	670.009	-0.0046907	NaN	0		7350000
1374	AAPVVPQR	8	TGME49_319920-t26_1-p1	2-oxo acid dehydrogenases acyltransferase (catalytic domain) domain-containing protein	ME49_rep1	2	419.251	1.2392	0.062137	1	71.296	8858500
1375	AAPVVPQR	8	TGME49_319920-t26_1-p1	2-oxo acid dehydrogenases acyltransferase (catalytic domain) domain-containing protein	ME49_rep2	2	419.251	1.7906	0.13488	1	58.917	8538200
1376	AAPVVPQR	8	TGME49_319920-t26_1-p1	2-oxo acid dehydrogenases acyltransferase (catalytic domain) domain-containing protein	ME49_rep3	2	419.251	1.6476	0.088561	1	66.799	9350700
1377	AAPYTPPETK	10	TGME49_270710-t26_1-p1	WW domain binding protein 11	ME49_rep1	2	537.777	1.2916	0.017346	1	73.887	13679000
1378	AAPYTPPETK	10	TGME49_270710-t26_1-p1	WW domain binding protein 11	ME49_rep3	2	537.777	1.5354	0.023786	1	72.2	9610300
1379	AAPYTPPETK	10	TGME49_270710-t26_1-p1	WW domain binding protein 11	ME49_rep2	2	537.777	1.5847	NaN	0		14154000
1380	AAQAAAHAAVAAVR	14	TGME49_268330-t26_1-p1	hypothetical protein	ME49_rep1	2	639.357		2.4137e-12	1	153.75	0
1381	AAQAETLPLSGR	12	TGME49_230940-t26_1-p1	hypothetical protein	ME49_rep1	2	607.33	-0.80198	1.6106e-05	1	140.63	75593000
1382	AAQAETLPLSGR	12	TGME49_230940-t26_1-p1	hypothetical protein	ME49_rep2	2	607.33	-0.29204	3.9047e-05	1	122.39	74323000
1383	AAQAETLPLSGR	12	TGME49_230940-t26_1-p1	hypothetical protein	ME49_rep3	2	607.33	-0.18741	2.1455e-05	1	136.38	89416000
1384	AAQAGGDVENLLR	13	TGME49_222360-t26_1-p1	hypothetical protein	ME49_rep1	2	657.344	-0.37546	2.0324e-06	1	141.58	35833000
1385	AAQAGGDVENLLR	13	TGME49_222360-t26_1-p1	hypothetical protein	ME49_rep2	2	657.344	-0.082745	5.2686e-07	1	145.31	44120000
1386	AAQAGGDVENLLR	13	TGME49_222360-t26_1-p1	hypothetical protein	ME49_rep3	2	657.344	-1.1599	3.5594e-07	1	152.4	34851000
1387	AAQASQQIQHPAASLAQAFSEENKPGAGPGQNASSSFSAR	40	TGME49_315270-t26_1-p1	hypothetical protein	ME49_rep1	4	999.985	0.1427	6.005e-43	1	188.7	156830000
1388	AAQASQQIQHPAASLAQAFSEENKPGAGPGQNASSSFSAR	40	TGME49_315270-t26_1-p1	hypothetical protein	ME49_rep1	3	1332.98	-0.55944	1.0258e-05	1	57.712	14854000
1389	AAQASQQIQHPAASLAQAFSEENKPGAGPGQNASSSFSAR	40	TGME49_315270-t26_1-p1	hypothetical protein	ME49_rep2	4	999.985	-0.1903	1.7565e-16	1	118.51	178670000
1390	AAQASQQIQHPAASLAQAFSEENKPGAGPGQNASSSFSAR	40	TGME49_315270-t26_1-p1	hypothetical protein	ME49_rep2	3	1332.98	-0.25365	0.0097583	1	38.737	21041000
1391	AAQASQQIQHPAASLAQAFSEENKPGAGPGQNASSSFSAR	40	TGME49_315270-t26_1-p1	hypothetical protein	ME49_rep3	4	999.985	-0.012455	1.8781e-31	1	150.18	200820000
1392	AAQASQQIQHPAASLAQAFSEENKPGAGPGQNASSSFSAR	40	TGME49_315270-t26_1-p1	hypothetical protein	ME49_rep3	3	1332.98	0.42874	8.7895e-06	1	60.219	20627000
1393	AAQAVMNK	8	TGME49_202530-t26_1-p1	aspartate-tRNA ligase	ME49_rep1	2	416.721	-0.48	0.0011427	1	123.69	23381000
1394	AAQAVMNK	8	TGME49_202530-t26_1-p1	aspartate-tRNA ligase	ME49_rep2	2	416.721	-0.089902	0.006682	1	101.28	19477000
1395	AAQAVMNK	8	TGME49_202530-t26_1-p1	aspartate-tRNA ligase	ME49_rep3	2	416.721	-0.70024	0.0032131	1	113.89	22158000
1396	AAQCGILPSR	10	TGME49_228120-t26_1-p1	hypothetical protein	ME49_rep3	2	536.782	0.033946	0.0068257	1	87.066	11481000
1397	AAQDLPAYK	9	TGME49_235690-t26_1-p1	hypothetical protein	ME49_rep3	1	976.51	0.5165	0.029387	1	92.051	6420300
1398	AAQEALIQK	9	TGME49_211630-t26_1-p1	hypothetical protein	ME49_rep1	2	486.28	0.48729	0.00025488	1	137.05	42902000
1399	AAQEALIQK	9	TGME49_211630-t26_1-p1	hypothetical protein	ME49_rep2	2	486.28	0.41446	0.0004371	1	125.71	41385000
1400	AAQEALIQK	9	TGME49_211630-t26_1-p1	hypothetical protein	ME49_rep3	2	486.28	0.26339	0.0011716	1	115.82	39557000
1401	AAQELPFQLR	10	TGME49_202530-t26_1-p1	aspartate-tRNA ligase	ME49_rep1	2	586.825	0.18894	0.00022856	1	121.93	144020000
1402	AAQELPFQLR	10	TGME49_202530-t26_1-p1	aspartate-tRNA ligase	ME49_rep2	2	586.825	0.19733	0.00017439	1	129.28	142340000
1403	AAQELPFQLR	10	TGME49_202530-t26_1-p1	aspartate-tRNA ligase	ME49_rep3	2	586.825	0.12424	0.00020043	1	125.75	170730000
1404	AAQFEHTILMTPEGAEVLTKPTL	23	TGME49_257710-t26_1-p1	actin-like protein ALP 5	ME49_rep1	3	833.105	0.42905	0.00014057	1	58.952	12697000
1405	AAQFEHTILMTPEGAEVLTKPTL	23	TGME49_257710-t26_1-p1	actin-like protein ALP 5	ME49_rep3	3	833.105	1.0084	0.00013039	1	60.133	11518000
1406	AAQFEHTILMTPEGAEVLTKPTL	23	TGME49_257710-t26_1-p1	actin-like protein ALP 5	ME49_rep2	3	833.105	0.090959	NaN	0		17048000
1407	AAQFSQDVR	9	TGME49_216960-t26_1-p1	elongation factor Tu GTP binding domain-containing protein	ME49_rep1	2	511.257	0.89022	0.00039452	1	128.36	7675400
1408	AAQFSQDVR	9	TGME49_216960-t26_1-p1	elongation factor Tu GTP binding domain-containing protein	ME49_rep3	2	511.257	0.65365	0.00026259	1	136.57	10318000
1409	AAQFSQDVR	9	TGME49_216960-t26_1-p1	elongation factor Tu GTP binding domain-containing protein	ME49_rep2	2	511.257	0.87346	NaN	0		10639000
1410	AAQGMPQCVK	10	TGME49_229930-t26_1-p1	p25-alpha family protein	ME49_rep1	2	545.263	-1.0278	0.005415	1	90.15	118850000
1411	AAQGMPQCVK	10	TGME49_229930-t26_1-p1	p25-alpha family protein	ME49_rep2	2	545.263	-1.1761	0.0051656	1	90.696	118300000
1412	AAQGMPQCVK	10	TGME49_229930-t26_1-p1	p25-alpha family protein	ME49_rep3	2	545.263	-0.6388	NaN	0		1995400
1413	AAQGMPQCVK	10	TGME49_229930-t26_1-p1	p25-alpha family protein	ME49_rep3	2	545.263	-0.82842	NaN	0		168990000
1414	AAQGSLESGLEGSAIR	16	TGME49_232080-t26_1-p1	hypothetical protein	ME49_rep2	2	773.397	0.62041	4.1558e-05	1	105.17	4951000
1415	AAQGSLESGLEGSAIR	16	TGME49_232080-t26_1-p1	hypothetical protein	ME49_rep1	2	773.397	-0.68263	NaN	0		6303100
1416	AAQGSLESGLEGSAIR	16	TGME49_232080-t26_1-p1	hypothetical protein	ME49_rep3	2	773.397	0.11538	NaN	0		9121100
1417	AAQILQEAPLAVR	13	TGME49_213310-t26_1-p1	hypothetical protein	ME49_rep1	2	690.404	0.60758	1.9377e-05	1	120.57	8428600
1418	AAQILQEAPLAVR	13	TGME49_213310-t26_1-p1	hypothetical protein	ME49_rep2	2	690.404	0.002374	0.00016663	1	105.25	6968300
1419	AAQILQEAPLAVR	13	TGME49_213310-t26_1-p1	hypothetical protein	ME49_rep3	2	690.404	0.69239	NaN	0		9144800
1420	AAQLAVK	7	TGME49_309740-t26_1-p1	LSM domain-containing protein	ME49_rep1	2	350.721	0.078409	0.022936	1	95.793	38195000
1421	AAQLAVK	7	TGME49_309740-t26_1-p1	LSM domain-containing protein	ME49_rep2	2	350.721	0.32537	0.026299	1	94.401	48088000
1422	AAQLAVK	7	TGME49_309740-t26_1-p1	LSM domain-containing protein	ME49_rep3	2	350.721	0.062528	0.026299	1	94.401	48685000
1423	AAQLAVK	7	TGME49_309740-t26_1-p1	LSM domain-containing protein	ME49_rep1	2	350.721	0.6072	NaN	0		4301900
1424	AAQLAVK	7	TGME49_309740-t26_1-p1	LSM domain-containing protein	ME49_rep2	2	350.721	0.60987	NaN	0		4089600
1425	AAQLAVK	7	TGME49_309740-t26_1-p1	LSM domain-containing protein	ME49_rep3	2	350.721	0.41929	NaN	0		4804800
1426	AAQLGLK	7	TGME49_206470-t26_1-p1	pyruvate dehydrogenase complex subunit PDH-E3II	ME49_rep1	2	350.721	-0.77259	0.057757	1	81.381	62592000
1427	AAQLGLK	7	TGME49_206470-t26_1-p1	pyruvate dehydrogenase complex subunit PDH-E3II	ME49_rep2	2	350.721	-0.48966	0.068714	1	76.847	79238000
1428	AAQLGLK	7	TGME49_206470-t26_1-p1	pyruvate dehydrogenase complex subunit PDH-E3II	ME49_rep3	2	350.721	-0.46253	0.057757	1	81.381	81322000
1429	AAQLLCER	8	TGME49_255340-t26_1-p1	tetratricopeptide repeat-containing protein	ME49_rep1	2	480.75	-1.8849	0.0012426	1	121.05	12096000
1430	AAQLLCER	8	TGME49_255340-t26_1-p1	tetratricopeptide repeat-containing protein	ME49_rep2	2	480.75	-1.847	0.0059698	1	103.87	15356000
1431	AAQLLCER	8	TGME49_255340-t26_1-p1	tetratricopeptide repeat-containing protein	ME49_rep3	2	480.75	-1.812	0.00073485	1	135.83	15838000
1432	AAQLLQQQR	9	TGME49_318710-t26_1-p1	ATP-binding cassette sub-family F member 1	ME49_rep1	2	528.301	1.2995	0.00051717	1	121.05	60224000
1433	AAQLLQQQR	9	TGME49_318710-t26_1-p1	ATP-binding cassette sub-family F member 1	ME49_rep2	2	528.301	1.2055	0.002898	1	125.31	68190000
1434	AAQLLQQQR	9	TGME49_318710-t26_1-p1	ATP-binding cassette sub-family F member 1	ME49_rep3	2	528.301	1.227	NaN	0		65691000
1435	AAQQLAEASVTLR	13	TGME49_316510-t26_1-p1	hypothetical protein	ME49_rep1	2	679.375	-0.27375	3.4431e-09	1	172.76	9536300
1436	AAQQLAEASVTLR	13	TGME49_316510-t26_1-p1	hypothetical protein	ME49_rep2	2	679.375	0.44001	3.4431e-09	1	172.76	12500000
1437	AAQQLAEASVTLR	13	TGME49_316510-t26_1-p1	hypothetical protein	ME49_rep3	2	679.375	0.034269	1.6347e-07	1	160.38	9739200
1438	AAQQLAEASVTLR	13	TGME49_316510-t26_1-p1	hypothetical protein	ME49_rep1	2	679.375	0.87218	NaN	0		5905400
1439	AAQQLAEASVTLR	13	TGME49_316510-t26_1-p1	hypothetical protein	ME49_rep2	2	679.375	0.12227	NaN	0		6406000
1440	AAQQLAEASVTLR	13	TGME49_316510-t26_1-p1	hypothetical protein	ME49_rep3	2	679.375	0.77446	NaN	0		4130200
1441	AAQSLHGHR	9	TGME49_231470-t26_1-p1	hypothetical protein	ME49_rep1	2	488.757	0.5569	0.0026513	1	104.01	3451900
1442	AAQSLHGHR	9	TGME49_231470-t26_1-p1	hypothetical protein	ME49_rep2	2	488.757	0.32731	0.001443	1	113.66	3457700
1443	AAQSLHGHR	9	TGME49_231470-t26_1-p1	hypothetical protein	ME49_rep3	2	488.757	0.38049	0.00022697	1	154.85	3127900
1444	AAQSLHGHR	9	TGME49_231470-t26_1-p1	hypothetical protein	ME49_rep1	2	488.757	1.227	NaN	0		120020
1445	AAQSLHGHR	9	TGME49_231470-t26_1-p1	hypothetical protein	ME49_rep3	2	488.757	1.2877	NaN	0		113420
1446	AASAAISR	8	TGME49_270540-t26_1-p1	Trm112p family domain-containing protein	ME49_rep3	2	373.711	3.7048	0.11107	1	78.192	4998600
1447	AASAAISR	8	TGME49_270540-t26_1-p1	Trm112p family domain-containing protein	ME49_rep1	2	373.711	0.8818	NaN	0		3251700
1448	AASAAISR	8	TGME49_270540-t26_1-p1	Trm112p family domain-containing protein	ME49_rep2	2	373.711	2.6909	NaN	0		2001400
1449	AASAALSLK	9	TGME49_313860-t26_1-p1	regulator of chromosome condensation (RCC1) repeat-containing protein	ME49_rep1	2	416.25		0.013777	1	85.716	0
1450	AASAASLPALEPSLSQPFGK	20	TGME49_257340-t26_1-p1	Ras family protein	ME49_rep1	2	971.518	0.19519	1.4775e-09	1	112.91	60964000
1451	AASAASLPALEPSLSQPFGK	20	TGME49_257340-t26_1-p1	Ras family protein	ME49_rep1	3	648.014	0.30546	3.2032e-10	2	116.6	14525000
1452	AASAASLPALEPSLSQPFGK	20	TGME49_257340-t26_1-p1	Ras family protein	ME49_rep2	2	971.518	0.50698	2.5875e-09	1	106.57	54189000
1453	AASAASLPALEPSLSQPFGK	20	TGME49_257340-t26_1-p1	Ras family protein	ME49_rep2	3	648.014	0.029255	4.8247e-10	1	114.21	22492000
1454	AASAASLPALEPSLSQPFGK	20	TGME49_257340-t26_1-p1	Ras family protein	ME49_rep3	2	971.518	0.53172	6.9884e-07	1	90.442	57753000
1455	AASAASLPALEPSLSQPFGK	20	TGME49_257340-t26_1-p1	Ras family protein	ME49_rep3	3	648.014	0.18149	7.3464e-12	1	133.93	12702000
1456	AASAASPAAVGDGTSASSFK	20	TGME49_315860-t26_1-p1	EF hand domain-containing protein	ME49_rep1	2	876.924	0.11664	9.0282e-07	1	88.176	6389400
1457	AASALGSR	8	TGME49_286630-t26_1-p1	redoxin domain-containing protein	ME49_rep1	2	366.704	-0.22242	0.00064336	1	147.36	21432000
1458	AASALGSR	8	TGME49_286630-t26_1-p1	redoxin domain-containing protein	ME49_rep2	2	366.704	-0.61156	NaN	0		28856000
1459	AASALGSR	8	TGME49_286630-t26_1-p1	redoxin domain-containing protein	ME49_rep3	2	366.704	-0.27773	NaN	0		27012000
1460	AASALGTSADGSAYFHCTPAR	21	TGME49_313370-t26_1-p1	hypothetical protein	ME49_rep1	3	704.325	-0.54746	1.9679e-15	1	154.55	49572000
1461	AASALGTSADGSAYFHCTPAR	21	TGME49_313370-t26_1-p1	hypothetical protein	ME49_rep2	3	704.325	-0.077627	5.0434e-16	1	163.79	36072000
1462	AASALGTSADGSAYFHCTPAR	21	TGME49_313370-t26_1-p1	hypothetical protein	ME49_rep2	2	1055.98	-0.26276	2.207e-09	1	102.98	6508500
1463	AASALGTSADGSAYFHCTPAR	21	TGME49_313370-t26_1-p1	hypothetical protein	ME49_rep3	3	704.325	-0.70251	1.1021e-11	1	121.82	39669000
1464	AASALGTSADGSAYFHCTPAR	21	TGME49_313370-t26_1-p1	hypothetical protein	ME49_rep3	2	1055.98	0.52339	4.3897e-07	1	91.64	8560900
1465	AASALGTSADGSAYFHCTPAR	21	TGME49_313370-t26_1-p1	hypothetical protein	ME49_rep1	2	1055.98	-0.4106	NaN	0		9136200
1466	AASAMPALQAAPGSAASHPK	20	TGME49_263660-t26_1-p1	hypothetical protein	ME49_rep1	3	611.981	-0.28779	1.153e-09	1	104.29	11928000
1467	AASAMPALQAAPGSAASHPK	20	TGME49_263660-t26_1-p1	hypothetical protein	ME49_rep2	3	611.981	0.0039032	2.9185e-10	1	117.03	10884000
1468	AASAMPALQAAPGSAASHPK	20	TGME49_263660-t26_1-p1	hypothetical protein	ME49_rep3	3	611.981	-0.20846	1.4457e-09	1	99.963	19860000
1469	AASASLVCR	9	TGME49_232190-t26_1-p1	Sec7 domain-containing protein	ME49_rep1	2	467.742		0.00024351	1	130.75	0
1470	AASASPAFPSGGR	13	TGME49_244210-t26_1-p1	RNA polymerase-associated protein RTF1	ME49_rep2	2	588.294		0.0022741	1	83.428	0
1471	AASASPAFPSGGR	13	TGME49_244210-t26_1-p1	RNA polymerase-associated protein RTF1	ME49_rep3	2	588.294	-0.51437	0.0019418	1	81.278	5286600
1472	AASASPAFPSGGR	13	TGME49_244210-t26_1-p1	RNA polymerase-associated protein RTF1	ME49_rep1	2	588.294	0.42007	5.5169e-07	1	144.28	13173000
1473	AASASPAFPSGGR	13	TGME49_244210-t26_1-p1	RNA polymerase-associated protein RTF1	ME49_rep2	2	588.294	0.39482	0.00015839	1	106.11	12410000
1474	AASASPAFPSGGR	13	TGME49_244210-t26_1-p1	RNA polymerase-associated protein RTF1	ME49_rep3	2	588.294	0.84395	5.2275e-06	1	136.27	14514000
1475	AASASPAFPSGGR	13	TGME49_244210-t26_1-p1	RNA polymerase-associated protein RTF1	ME49_rep1	2	588.294	0.81534	NaN	0		4416600
1476	AASDLLQASQNSSASAK	17	TGME49_294780-t26_1-p1	hypothetical protein	ME49_rep1	2	824.91	-0.25643	1.4257e-18	2	205.45	11569000
1477	AASDLLQASQNSSASAK	17	TGME49_294780-t26_1-p1	hypothetical protein	ME49_rep2	2	824.91	-0.23642	2.5791e-11	1	161.8	10579000
1478	AASDLLQASQNSSASAK	17	TGME49_294780-t26_1-p1	hypothetical protein	ME49_rep3	2	824.91	0.26145	1.5273e-15	1	189.04	15129000
1479	AASESQAQMVVPAFER	16	TGME49_258970-t26_1-p1	hypothetical protein	ME49_rep1	2	860.92	0.16749	2.5266e-14	1	188.9	12189000
1480	AASESQAQMVVPAFER	16	TGME49_258970-t26_1-p1	hypothetical protein	ME49_rep2	2	860.92	-0.32215	5.7652e-17	1	191.96	12611000
1481	AASESQAQMVVPAFER	16	TGME49_258970-t26_1-p1	hypothetical protein	ME49_rep3	2	860.92	-0.6864	4.7957e-13	1	170.77	10079000
1482	AASGIATPYSGEDSHVFSPEQNVER	25	TGME49_307040-t26_1-p1	shikimate dehydrogenase substrate binding domain-containing protein	ME49_rep2	3	883.412	0.089631	0.0018599	1	53.96	7259200
1483	AASGIATPYSGEDSHVFSPEQNVER	25	TGME49_307040-t26_1-p1	shikimate dehydrogenase substrate binding domain-containing protein	ME49_rep3	3	883.412	-0.053618	6.0205e-12	1	107.75	5758000
1484	AASGIATPYSGEDSHVFSPEQNVER	25	TGME49_307040-t26_1-p1	shikimate dehydrogenase substrate binding domain-containing protein	ME49_rep1	3	883.412	-0.93459	NaN	0		7772800
1485	AASGLQGSFESDSHSPPQASGGR	23	TGME49_206670-t26_1-p1	hypothetical protein	ME49_rep1	3	744.009	0.35642	1.1109e-07	1	86.08	7160800
1486	AASGLQGSFESDSHSPPQASGGR	23	TGME49_206670-t26_1-p1	hypothetical protein	ME49_rep1	3	744.009	-2.0285	NaN	0		3348200
1487	AASGLQGSFESDSHSPPQASGGR	23	TGME49_206670-t26_1-p1	hypothetical protein	ME49_rep2	3	744.009	0.49843	NaN	0		7333500
1488	AASGLQGSFESDSHSPPQASGGR	23	TGME49_206670-t26_1-p1	hypothetical protein	ME49_rep3	3	744.009	0.45572	NaN	0		13041000
1489	AASGLSVSDDPLAYMDQLDINTK	23	TGME49_260870-t26_1-p1	zinc finger cdgsh type protein	ME49_rep1	2	1212.58	-0.091805	1.7284e-12	1	133.84	49604000
1490	AASGLSVSDDPLAYMDQLDINTK	23	TGME49_260870-t26_1-p1	zinc finger cdgsh type protein	ME49_rep1	3	808.725	0.17646	1.2575e-12	1	124.82	48128000
1491	AASGLSVSDDPLAYMDQLDINTK	23	TGME49_260870-t26_1-p1	zinc finger cdgsh type protein	ME49_rep2	2	1212.58	0.0086688	1.627e-07	1	91.337	37315000
1492	AASGLSVSDDPLAYMDQLDINTK	23	TGME49_260870-t26_1-p1	zinc finger cdgsh type protein	ME49_rep2	3	808.725	0.93762	6.1873e-13	1	134.58	43368000
1493	AASGLSVSDDPLAYMDQLDINTK	23	TGME49_260870-t26_1-p1	zinc finger cdgsh type protein	ME49_rep3	2	1212.58	0.26987	2.3776e-12	1	130.01	46646000
1494	AASGLSVSDDPLAYMDQLDINTK	23	TGME49_260870-t26_1-p1	zinc finger cdgsh type protein	ME49_rep3	3	808.725	1.01	1.986e-13	1	141	61442000
1495	AASGSVSLQTLQR	13	TGME49_220260-t26_1-p1	hypothetical protein	ME49_rep1	2	659.36	-0.42234	1.3696e-07	1	161.48	14469000
1496	AASGSVSLQTLQR	13	TGME49_220260-t26_1-p1	hypothetical protein	ME49_rep2	2	659.36	-0.024128	4.5891e-07	1	148.13	14221000
1497	AASGSVSLQTLQR	13	TGME49_220260-t26_1-p1	hypothetical protein	ME49_rep3	2	659.36	-1.2738	3.9997e-09	1	169.98	17370000
1498	AASGSVSLQTLQR	13	TGME49_220260-t26_1-p1	hypothetical protein	ME49_rep1	2	659.36	0.82934	NaN	0		3041000
1499	AASGSVSLQTLQR	13	TGME49_220260-t26_1-p1	hypothetical protein	ME49_rep2	2	659.36	0.54194	NaN	0		2386900
1500	AASGSVSLQTLQR	13	TGME49_220260-t26_1-p1	hypothetical protein	ME49_rep3	2	659.36	0.74184	NaN	0		3847300
1501	AASIAYDAAAAR	12	TGME49_228100-t26_1-p1	hypothetical protein	ME49_rep1	2	575.796	0.42778	0.00011062	1	117.21	14870000
1502	AASIAYDAAAAR	12	TGME49_228100-t26_1-p1	hypothetical protein	ME49_rep3	2	575.796	-0.050033	9.0756e-05	1	118.31	18085000
1503	AASIAYDAAAAR	12	TGME49_228100-t26_1-p1	hypothetical protein	ME49_rep2	2	575.796	-0.034854	NaN	0		3083900
1504	AASIAYDAAAAR	12	TGME49_228100-t26_1-p1	hypothetical protein	ME49_rep2	2	575.796	0.34606	NaN	0		15906000
1505	AASIDPTHQGALCGLALLLPAGGSQHEDQQQLLLAAHR	38	TGME49_255340-t26_1-p1	tetratricopeptide repeat-containing protein	ME49_rep2	5	792.413	0.21388	4.2183e-06	1	68.763	29981000
1506	AASIDPTHQGALCGLALLLPAGGSQHEDQQQLLLAAHR	38	TGME49_255340-t26_1-p1	tetratricopeptide repeat-containing protein	ME49_rep3	5	792.413	-0.20673	4.2183e-06	1	68.763	31110000
1507	AASIDPTHQGALCGLALLLPAGGSQHEDQQQLLLAAHR	38	TGME49_255340-t26_1-p1	tetratricopeptide repeat-containing protein	ME49_rep1	5	792.413	0.48179	NaN	0		17698000
1508	AASIEELVSFR	11	TGME49_305560-t26_1-p1	Vps51/Vps67 protein	ME49_rep1	2	611.327	-0.77894	0.00070442	1	102.4	10634000
1509	AASIEELVSFR	11	TGME49_305560-t26_1-p1	Vps51/Vps67 protein	ME49_rep2	2	611.327	-1.3101	0.0016821	1	95.477	10675000
1510	AASIEELVSFR	11	TGME49_305560-t26_1-p1	Vps51/Vps67 protein	ME49_rep3	2	611.327	-1.5137	0.00070442	1	102.4	13434000
1511	AASIQAIK	8	TGME49_265450-t26_1-p1	hexokinase	ME49_rep1	2	401.245	-0.040192	0.0008607	1	132.08	85036000
1512	AASIQAIK	8	TGME49_265450-t26_1-p1	hexokinase	ME49_rep2	2	401.245	0.1509	0.0008607	1	132.08	127010000
1513	AASIQAIK	8	TGME49_265450-t26_1-p1	hexokinase	ME49_rep3	2	401.245	0.029391	0.0011329	1	123.98	124040000
1514	AASLAQR	7	TGME49_221660-t26_1-p1	DEAD/DEAH box helicase domain-containing protein	ME49_rep3	2	358.706	-2.8602	0.081171	1	105.2	3185800
1515	AASLGAAPTPAR	12	TGME49_220860-t26_1-p1	DEAD/DEAH box helicase	ME49_rep1	2	541.801	0.14852	3.8025e-05	1	123.2	47744000
1516	AASLGAAPTPAR	12	TGME49_220860-t26_1-p1	DEAD/DEAH box helicase	ME49_rep2	2	541.801	0.27252	9.7293e-05	1	117.95	67555000
1517	AASLGAAPTPAR	12	TGME49_220860-t26_1-p1	DEAD/DEAH box helicase	ME49_rep3	2	541.801	0.17512	0.00035853	1	103.43	56248000
1518	AASLPSDPVEALGQLLR	17	TGME49_214600-t26_1-p1	hypothetical protein	ME49_rep1	2	868.981	-1.0619	0.0033429	1	63.681	11336000
1519	AASLPSDPVEALGQLLR	17	TGME49_214600-t26_1-p1	hypothetical protein	ME49_rep2	2	868.981	-1.2392	0.097762	1	43.37	12551000
1520	AASLPSDPVEALGQLLR	17	TGME49_214600-t26_1-p1	hypothetical protein	ME49_rep3	2	868.981	-0.45024	0.0062555	1	53.395	12412000
1521	AASLQNSQR	9	TGME49_255890-t26_1-p1	pyridine nucleotide-disulfide oxidoreductase domain-containing protein	ME49_rep1	2	487.754	-0.35408	0.00015577	2	145.72	3550300
1522	AASLQNSQR	9	TGME49_255890-t26_1-p1	pyridine nucleotide-disulfide oxidoreductase domain-containing protein	ME49_rep2	2	487.754	-0.86188	0.00022385	1	138.98	2777900
1523	AASLQNSQR	9	TGME49_255890-t26_1-p1	pyridine nucleotide-disulfide oxidoreductase domain-containing protein	ME49_rep3	2	487.754	-0.29598	0.0004314	2	126.07	2673000
1524	AASLSSLLGVDAVEK	15	TGME49_270240-t26_1-p1	MAG1	ME49_rep1	3	487.272	0.53299	0.00024732	1	77.746	20716000
1525	AASLSSLLGVDAVEK	15	TGME49_270240-t26_1-p1	MAG1	ME49_rep1	2	730.404	0.73605	0.0009683	1	74.89	322090000
1526	AASLSSLLGVDAVEK	15	TGME49_270240-t26_1-p1	MAG1	ME49_rep2	2	730.404	0.4294	5.4408e-05	1	110.35	305910000
1527	AASLSSLLGVDAVEK	15	TGME49_270240-t26_1-p1	MAG1	ME49_rep3	2	730.404	0.3987	0.0057203	1	68.861	345610000
1528	AASLSSLLGVDAVEK	15	TGME49_270240-t26_1-p1	MAG1	ME49_rep1	2	730.404	0.93332	0.00033674	1	89.506	12182000
1529	AASLSSLLGVDAVEK	15	TGME49_270240-t26_1-p1	MAG1	ME49_rep2	2	730.404	0.34236	0.00015629	1	96.489	14233000
1530	AASLSSLLGVDAVEK	15	TGME49_270240-t26_1-p1	MAG1	ME49_rep3	2	730.404	0.76359	0.00044046	1	85.493	10040000
1531	AASLSSLLGVDAVEK	15	TGME49_270240-t26_1-p1	MAG1	ME49_rep2	3	487.272	-0.052459	NaN	0		15409000
1532	AASLSSLLGVDAVEK	15	TGME49_270240-t26_1-p1	MAG1	ME49_rep3	3	487.272	0.058498	NaN	0		17064000
1533	AASLSSSVTLSLTDQNPIEVR	21	TGME49_247460-t26_1-p1	proliferating cell nuclear antigen PCNA1	ME49_rep3	2	1094.58	-0.17919	2.1548e-09	1	103.41	16851000
1534	AASLSSSVTLSLTDQNPIEVR	21	TGME49_247460-t26_1-p1	proliferating cell nuclear antigen PCNA1	ME49_rep1	2	1094.58	0.61109	NaN	0		10607000
1535	AASLSSSVTLSLTDQNPIEVR	21	TGME49_247460-t26_1-p1	proliferating cell nuclear antigen PCNA1	ME49_rep2	2	1094.58	0.19274	NaN	0		11914000
1536	AASLSSSVTLSLTDQNPIEVR	21	TGME49_247460-t26_1-p1	proliferating cell nuclear antigen PCNA1	ME49_rep1	2	1094.58	-0.4925	NaN	0		3702100
1537	AASLTAAR	8	TGME49_216060-t26_1-p1	hypothetical protein	ME49_rep3	2	380.719	-0.19686	0.00086247	1	183.9	5560800
1538	AASLTAAR	8	TGME49_216060-t26_1-p1	hypothetical protein	ME49_rep1	2	380.719	-1.2355	NaN	0		4795000
1539	AASLTAAR	8	TGME49_216060-t26_1-p1	hypothetical protein	ME49_rep2	2	380.719	-1.0031	NaN	0		5474900
1540	AASLTAAR	8	TGME49_216060-t26_1-p1	hypothetical protein	ME49_rep3	2	380.719	-0.61572	NaN	0		4516000
1541	AASLTAAR	8	TGME49_216060-t26_1-p1	hypothetical protein	ME49_rep2	2	380.719	0.2054	NaN	0		3506700
1542	AASLTAAR	8	TGME49_216060-t26_1-p1	hypothetical protein	ME49_rep1	2	380.719	-0.0044341	NaN	0		26073000
1543	AASLTAAR	8	TGME49_216060-t26_1-p1	hypothetical protein	ME49_rep2	2	380.719	0.06216	NaN	0		5405500
1544	AASLVSQNPLVK	12	TGME49_246170-t26_1-p1	ARID/BRIGHT DNA binding domain-containing protein	ME49_rep1	3	409.575	-0.059317	0.10713	1	34.501	9454700
1545	AASLVSQNPLVK	12	TGME49_246170-t26_1-p1	ARID/BRIGHT DNA binding domain-containing protein	ME49_rep3	3	409.575	-0.076025	0.094896	1	37.144	8799400
1546	AASLVSQNPLVK	12	TGME49_246170-t26_1-p1	ARID/BRIGHT DNA binding domain-containing protein	ME49_rep2	3	409.575	-0.016679	NaN	0		15826000
1547	AASMPQYAHLMDEAVEVAK	19	TGME49_229360-t26_1-p1	transaldolase	ME49_rep1	3	687.664	0.2871	0.057828	1	35.068	229680000
1548	AASMPQYAHLMDEAVEVAK	19	TGME49_229360-t26_1-p1	transaldolase	ME49_rep1	2	1030.99	-0.25786	1.9932e-08	1	124.69	77437000
1549	AASMPQYAHLMDEAVEVAK	19	TGME49_229360-t26_1-p1	transaldolase	ME49_rep2	2	1030.99	-0.73664	2.7858e-06	1	96.379	48149000
1550	AASMPQYAHLMDEAVEVAK	19	TGME49_229360-t26_1-p1	transaldolase	ME49_rep3	2	1030.99	-0.76222	1.3771e-06	1	100.53	55099000
1551	AASMPQYAHLMDEAVEVAK	19	TGME49_229360-t26_1-p1	transaldolase	ME49_rep3	3	687.664	0.32465	5.2064e-07	1	100.97	150640000
1552	AASNQQGGGSGVAWHQGSGDFLEHPNADGGSGAHSQR	37	TGME49_270880-t26_1-p1	RNA recognition motif-containing protein	ME49_rep1	5	727.127	-0.14369	5.7481e-10	1	80.646	16912000
1553	AASNQQGGGSGVAWHQGSGDFLEHPNADGGSGAHSQR	37	TGME49_270880-t26_1-p1	RNA recognition motif-containing protein	ME49_rep3	5	727.127	-0.44277	0.017391	1	31.579	16421000
1554	AASNQQGGGSGVAWHQGSGDFLEHPNADGGSGAHSQR	37	TGME49_270880-t26_1-p1	RNA recognition motif-containing protein	ME49_rep1	4	908.657	0.056592	3.9523e-41	1	168.87	10273000
1555	AASNQQGGGSGVAWHQGSGDFLEHPNADGGSGAHSQR	37	TGME49_270880-t26_1-p1	RNA recognition motif-containing protein	ME49_rep1	5	727.127	0.21758	2.2633e-22	1	123.86	14144000
1556	AASNQQGGGSGVAWHQGSGDFLEHPNADGGSGAHSQR	37	TGME49_270880-t26_1-p1	RNA recognition motif-containing protein	ME49_rep3	4	908.657	0.61538	2.2034e-15	1	101.34	12822000
1557	AASNQQGGGSGVAWHQGSGDFLEHPNADGGSGAHSQR	37	TGME49_270880-t26_1-p1	RNA recognition motif-containing protein	ME49_rep3	5	727.127	0.037906	0.0030683	1	48.65	13871000
1558	AASNQQGGGSGVAWHQGSGDFLEHPNADGGSGAHSQR	37	TGME49_270880-t26_1-p1	RNA recognition motif-containing protein	ME49_rep1	4	908.657	-0.17118	NaN	0		15117000
1559	AASNQQGGGSGVAWHQGSGDFLEHPNADGGSGAHSQR	37	TGME49_270880-t26_1-p1	RNA recognition motif-containing protein	ME49_rep2	5	727.127	0.75565	NaN	0		24913000
1560	AASNQQGGGSGVAWHQGSGDFLEHPNADGGSGAHSQR	37	TGME49_270880-t26_1-p1	RNA recognition motif-containing protein	ME49_rep2	4	908.657	0.30553	NaN	0		15913000
1561	AASNQQGGGSGVAWHQGSGDFLEHPNADGGSGAHSQR	37	TGME49_270880-t26_1-p1	RNA recognition motif-containing protein	ME49_rep2	5	727.127	-0.18142	NaN	0		20784000
1562	AASPAPVPPPLPAAGEFGDSPAASAGSSSPSDFPSPSTPGSATHR	45	TGME49_269180-t26_1-p1	MIF4G domain-containing protein	ME49_rep1	3	1395.66	-0.1653	0.085875	1	12.146	17448000
1563	AASPAPVPPPLPAAGEFGDSPAASAGSSSPSDFPSPSTPGSATHR	45	TGME49_269180-t26_1-p1	MIF4G domain-containing protein	ME49_rep2	3	1395.66	-0.57285	NaN	0		16960000
1564	AASPASAAHPAGR	13	TGME49_261430-t26_1-p1	hypothetical protein	ME49_rep2	2	582.299	-0.39573	0.017705	1	67.519	690280
1565	AASPASAAHPAGR	13	TGME49_261430-t26_1-p1	hypothetical protein	ME49_rep1	2	582.299	-0.63424	NaN	0		2314600
1566	AASPASAAHPAGR	13	TGME49_261430-t26_1-p1	hypothetical protein	ME49_rep3	2	582.299	-0.12725	NaN	0		2683000
1567	AASPAVSCLR	10	TGME49_295650-t26_1-p1	hypothetical protein	ME49_rep1	2	516.269	-0.446	0.0011373	1	107.45	10823000
1568	AASPAVSCLR	10	TGME49_295650-t26_1-p1	hypothetical protein	ME49_rep2	2	516.269	-0.71764	0.0039067	1	93.448	12175000
1569	AASPAVSCLR	10	TGME49_295650-t26_1-p1	hypothetical protein	ME49_rep3	2	516.269	-0.29289	0.00043684	1	118.04	13267000
1570	AASPCVLFFDELDSIGTQR	19	TGME49_273090-t26_1-p1	cell division protein CDC48CY	ME49_rep1	2	1063.51	0.51698	9.2222e-09	2	135.09	96255000
1571	AASPCVLFFDELDSIGTQR	19	TGME49_273090-t26_1-p1	cell division protein CDC48CY	ME49_rep1	3	709.346	-0.010238	1.6274e-12	1	157.84	74274000
1572	AASPCVLFFDELDSIGTQR	19	TGME49_273090-t26_1-p1	cell division protein CDC48CY	ME49_rep2	3	709.346	-0.042665	1.3095e-09	1	140.75	108100000
1573	AASPCVLFFDELDSIGTQR	19	TGME49_273090-t26_1-p1	cell division protein CDC48CY	ME49_rep2	2	1063.51	0.048867	7.4153e-12	2	150.91	81255000
1574	AASPCVLFFDELDSIGTQR	19	TGME49_273090-t26_1-p1	cell division protein CDC48CY	ME49_rep3	3	709.346	-0.23034	3.1779e-23	2	201.57	99859000
1575	AASPCVLFFDELDSIGTQR	19	TGME49_273090-t26_1-p1	cell division protein CDC48CY	ME49_rep3	2	1063.51	-0.13842	6.4951e-12	2	152.9	88227000
1576	AASPCVLFFDELDSIGTQR	19	TGME49_273090-t26_1-p1	cell division protein CDC48CY	ME49_rep2	2	1063.51	1.5059	NaN	0		1826000
1577	AASPQEALTTVLR	13	TGME49_208560-t26_1-p1	carrier superfamily protein	ME49_rep1	2	678.878	1.1937	7.4211e-05	1	114.87	29258000
1578	AASPQEALTTVLR	13	TGME49_208560-t26_1-p1	carrier superfamily protein	ME49_rep2	2	678.878	0.81072	4.1807e-05	1	118.24	28688000
1579	AASPQEALTTVLR	13	TGME49_208560-t26_1-p1	carrier superfamily protein	ME49_rep3	2	678.878	0.87109	1.651e-05	1	120.87	25258000
1580	AASPQEALTTVLR	13	TGME49_208560-t26_1-p1	carrier superfamily protein	ME49_rep2	2	678.878	0.53137	NaN	0		1980800
1581	AASPSFSASTCSSNPSSPPNSSGPHQQNLR	30	TGME49_306000-t26_1-p1	AP2 domain transcription factor AP2IX-8	ME49_rep1	3	1019.8	0.55182	1.6522e-09	1	77.939	6470500
1582	AASPSFSASTCSSNPSSPPNSSGPHQQNLR	30	TGME49_306000-t26_1-p1	AP2 domain transcription factor AP2IX-8	ME49_rep3	3	1019.8		0.070736	1	34.408	0
1583	AASPTAYATLPVSR	14	TGME49_230340-t26_1-p1	hypothetical protein	ME49_rep1	2	702.878	-1.2078	0.020166	1	60.694	21263000
1584	AASPTAYATLPVSR	14	TGME49_230340-t26_1-p1	hypothetical protein	ME49_rep2	3	468.921	-0.13187	0.0066006	1	55.176	2259100
1585	AASPTAYATLPVSR	14	TGME49_230340-t26_1-p1	hypothetical protein	ME49_rep2	2	702.878	-0.56275	0.015755	1	63.754	17707000
1586	AASPTAYATLPVSR	14	TGME49_230340-t26_1-p1	hypothetical protein	ME49_rep1	3	468.921	0.15208	NaN	0		4539600
1587	AASQEAAEAAVAAVVENLK	19	TGME49_254570-t26_1-p1	hypothetical protein	ME49_rep1	3	614.658	0.30786	3.8234e-12	1	145.52	63748000
1588	AASQEAAEAAVAAVVENLK	19	TGME49_254570-t26_1-p1	hypothetical protein	ME49_rep1	2	921.484	-0.26819	1.3354e-09	1	142.74	49444000
1589	AASQEAAEAAVAAVVENLK	19	TGME49_254570-t26_1-p1	hypothetical protein	ME49_rep2	3	614.658	0.17003	2.2126e-12	1	154.55	48398000
1590	AASQEAAEAAVAAVVENLK	19	TGME49_254570-t26_1-p1	hypothetical protein	ME49_rep2	2	921.484	-0.33519	1.584e-08	1	128.66	27085000
1591	AASQEAAEAAVAAVVENLK	19	TGME49_254570-t26_1-p1	hypothetical protein	ME49_rep3	3	614.658	0.18053	1.9286e-12	1	156.15	46629000
1592	AASQEAAEAAVAAVVENLK	19	TGME49_254570-t26_1-p1	hypothetical protein	ME49_rep3	2	921.484	-0.46027	1.1159e-08	1	133.21	36088000
1593	AASQEAAEAAVAAVVENLK	19	TGME49_254570-t26_1-p1	hypothetical protein	ME49_rep2	2	921.484	1.5767	NaN	0		32533000
1594	AASQLFAASGEK	12	TGME49_246040-t26_1-p1	MIF4G domain-containing protein	ME49_rep1	2	590.304	1.0958	1.1396e-05	1	144.88	9341200
1595	AASQLFAASGEK	12	TGME49_246040-t26_1-p1	MIF4G domain-containing protein	ME49_rep2	2	590.304	0.69374	4.7631e-06	1	158.01	6903800
1596	AASQLFAASGEK	12	TGME49_246040-t26_1-p1	MIF4G domain-containing protein	ME49_rep3	2	590.304	1.2219	1.2589e-05	1	143.42	9868400
1597	AASSDIVGLEELQAIIR	17	TGME49_226900-t26_1-p1	hypothetical protein	ME49_rep1	2	892.991	-0.79618	8.939e-08	1	131.56	25318000
1598	AASSDIVGLEELQAIIR	17	TGME49_226900-t26_1-p1	hypothetical protein	ME49_rep2	2	892.991	0.064513	2.9857e-06	1	113.47	17008000
1599	AASSDIVGLEELQAIIR	17	TGME49_226900-t26_1-p1	hypothetical protein	ME49_rep3	2	892.991	-0.031001	1.2164e-07	1	127.05	24171000
1600	AASSDIVGLEELQAIIR	17	TGME49_226900-t26_1-p1	hypothetical protein	ME49_rep2	2	892.991	-0.40745	8.0218e-08	1	132.84	3899100
1601	AASSDIVGLEELQAIIR	17	TGME49_226900-t26_1-p1	hypothetical protein	ME49_rep1	2	892.991	-0.46526	NaN	0		4566800
1602	AASSDIVGLEELQAIIR	17	TGME49_226900-t26_1-p1	hypothetical protein	ME49_rep3	2	892.991	0.54302	NaN	0		9603800
1603	AASSESLTNDLFK	13	TGME49_266435-t26_1-p1	hypothetical protein	ME49_rep3	2	691.844	2.2152	3.5254e-07	1	124.12	8511600
1604	AASSESLTNDLFK	13	TGME49_266435-t26_1-p1	hypothetical protein	ME49_rep1	2	691.844	2.8742	NaN	0		11921000
1605	AASSESLTNDLFK	13	TGME49_266435-t26_1-p1	hypothetical protein	ME49_rep2	2	691.844	4.6563	NaN	0		9676000
1606	AASSSAATASPTAVAAR	17	TGME49_264850-t26_1-p1	hypothetical protein	ME49_rep1	2	745.384	0.64415	5.465e-11	1	156	9583000
1607	AASSSAATASPTAVAAR	17	TGME49_264850-t26_1-p1	hypothetical protein	ME49_rep2	2	745.384	0.53536	3.2867e-14	1	171.26	8034100
1608	AASSSAATASPTAVAAR	17	TGME49_264850-t26_1-p1	hypothetical protein	ME49_rep3	2	745.384	0.60391	3.3721e-14	1	170.78	13782000
1609	AASSSAVSGASSSPGSVK	18	TGME49_274060-t26_1-p1	2-oxoglutarate/malate translocase OMT	ME49_rep1	2	789.884	0.5536	1.0311e-12	1	164.53	8068300
1610	AASSSAVSGASSSPGSVK	18	TGME49_274060-t26_1-p1	2-oxoglutarate/malate translocase OMT	ME49_rep2	2	789.884	0.49335	3.8646e-12	1	157.83	9740200
1611	AASSSAVSGASSSPGSVK	18	TGME49_274060-t26_1-p1	2-oxoglutarate/malate translocase OMT	ME49_rep3	2	789.884	0.55485	5.079e-09	1	138.66	8389400
1612	AASSSAVSGASSSPGSVK	18	TGME49_274060-t26_1-p1	2-oxoglutarate/malate translocase OMT	ME49_rep1	2	789.884	0.5161	8.1107e-17	1	170.16	124030000
1613	AASSSAVSGASSSPGSVK	18	TGME49_274060-t26_1-p1	2-oxoglutarate/malate translocase OMT	ME49_rep2	2	789.884	0.60622	3.8632e-12	1	157.84	164080000
1614	AASSSAVSGASSSPGSVK	18	TGME49_274060-t26_1-p1	2-oxoglutarate/malate translocase OMT	ME49_rep3	2	789.884	0.37347	1.3092e-22	1	193.3	141830000
1615	AASSSAVSGASSSPGSVK	18	TGME49_274060-t26_1-p1	2-oxoglutarate/malate translocase OMT	ME49_rep1	2	768.879	0.40195	3.0628e-08	1	129.88	10731000
1616	AASSSAVSGASSSPGSVK	18	TGME49_274060-t26_1-p1	2-oxoglutarate/malate translocase OMT	ME49_rep2	2	768.879	0.12168	1.9968e-05	1	86.005	10096000
1617	AASSSAVSGASSSPGSVK	18	TGME49_274060-t26_1-p1	2-oxoglutarate/malate translocase OMT	ME49_rep3	2	768.879	0.17355	4.7637e-08	1	122.01	7377800
1618	AASSSGPASSLYAAR	15	TGME49_313270-t26_1-p1	hypothetical protein	ME49_rep1	2	698.347	-0.167	1.7157e-09	1	150.11	15043000
1619	AASSSGPASSLYAAR	15	TGME49_313270-t26_1-p1	hypothetical protein	ME49_rep2	2	698.347	0.12518	1.507e-09	1	152.16	21735000
1620	AASSSGPASSLYAAR	15	TGME49_313270-t26_1-p1	hypothetical protein	ME49_rep3	2	698.347	0.12226	1.705e-09	1	150.22	20437000
1621	AASSSLSSQR	10	TGME49_262560-t26_1-p1	hypothetical protein	ME49_rep2	2	497.252	0.021546	0.0011307	1	107.55	5205900
1622	AASSSLSSQR	10	TGME49_262560-t26_1-p1	hypothetical protein	ME49_rep1	2	497.252	0.33831	NaN	0		4754500
1623	AASSSLSSQR	10	TGME49_262560-t26_1-p1	hypothetical protein	ME49_rep3	2	497.252	1.0928	NaN	0		5158800
1624	AASSTPPASPFHPR	14	TGME49_205570-t26_1-p1	hypothetical protein	ME49_rep1	2	711.86	0.26667	0.00074111	1	88.075	10339000
1625	AASSTPPASPFHPR	14	TGME49_205570-t26_1-p1	hypothetical protein	ME49_rep1	3	474.909	0.29287	0.00026171	1	89.193	17288000
1626	AASSTPPASPFHPR	14	TGME49_205570-t26_1-p1	hypothetical protein	ME49_rep2	3	474.909	-0.14369	4.6934e-05	1	105.13	17106000
1627	AASSTPPASPFHPR	14	TGME49_205570-t26_1-p1	hypothetical protein	ME49_rep2	2	711.86		0.0039544	1	67.234	0
1628	AASSTPPASPFHPR	14	TGME49_205570-t26_1-p1	hypothetical protein	ME49_rep3	3	474.909	0.28306	0.00026302	1	89.133	13422000
1629	AASTASGSVEHMPQNVPEHLAALGTNLLEK	30	TGME49_308860-t26_1-p1	hypothetical protein	ME49_rep1	4	768.891	0.43487	1.4555e-05	1	64.726	110260000
1630	AASTASGSVEHMPQNVPEHLAALGTNLLEK	30	TGME49_308860-t26_1-p1	hypothetical protein	ME49_rep1	3	1024.85	0.45791	1.4906e-09	1	79.917	57661000
1631	AASTASGSVEHMPQNVPEHLAALGTNLLEK	30	TGME49_308860-t26_1-p1	hypothetical protein	ME49_rep2	3	1024.85	-0.2251	1.6104e-05	1	63.427	80054000
1632	AASTASGSVEHMPQNVPEHLAALGTNLLEK	30	TGME49_308860-t26_1-p1	hypothetical protein	ME49_rep3	3	1024.85	0.39088	8.6689e-16	1	120.64	63320000
1633	AASTLLATR	9	TGME49_294350-t26_1-p1	DEAD/DEAH box helicase domain-containing protein	ME49_rep2	2	452.267	-0.054252	0.00047263	1	123.5	53278000
1634	AASTLLATR	9	TGME49_294350-t26_1-p1	DEAD/DEAH box helicase domain-containing protein	ME49_rep3	2	452.267	-0.16027	0.0019902	1	109.29	67918000
1635	AASTLLATR	9	TGME49_294350-t26_1-p1	DEAD/DEAH box helicase domain-containing protein	ME49_rep1	2	452.267	-0.11584	NaN	0		48846000
1636	AASTNLTGSCASAAAK	16	TGME49_213050-t26_1-p1	hypothetical protein	ME49_rep1	2	740.857	-0.082344	2.3463e-05	1	112.34	5993200
1637	AASTNLTGSCASAAAK	16	TGME49_213050-t26_1-p1	hypothetical protein	ME49_rep2	2	740.857	1.027	5.8481e-07	1	134.14	5703500
1638	AASTNLTGSCASAAAK	16	TGME49_213050-t26_1-p1	hypothetical protein	ME49_rep3	2	740.857	0.94686	NaN	0		8658600
1639	AASVVGVPGQQDGGSTPQHAK	21	TGME49_318170-t26_1-p1	hypothetical protein	ME49_rep1	3	664.336	-0.42116	1.7392e-15	1	156	7914000
1640	AASVVGVPGQQDGGSTPQHAK	21	TGME49_318170-t26_1-p1	hypothetical protein	ME49_rep2	3	664.336	-0.49061	8.2937e-12	2	127.32	16665000
1641	AASVVGVPGQQDGGSTPQHAK	21	TGME49_318170-t26_1-p1	hypothetical protein	ME49_rep3	3	664.336	-0.72804	2.3942e-15	2	151.87	14655000
1642	AASYGASVAIVEK	13	TGME49_219130-t26_1-p1	NADPH-glutathione reductase	ME49_rep1	2	633.34	0.45989	0.0012527	1	88.092	10167000
1643	AASYGASVAIVEK	13	TGME49_219130-t26_1-p1	NADPH-glutathione reductase	ME49_rep2	2	633.34	0.47126	0.011079	1	70.889	7646000
1644	AASYGASVAIVEK	13	TGME49_219130-t26_1-p1	NADPH-glutathione reductase	ME49_rep3	2	633.34	0.55602	NaN	0		6742900
1645	AATAAAAAPK	10	TGME49_246340-t26_1-p1	DnaJ domain-containing protein	ME49_rep1	2	421.74	-2.9215	0.017479	1	85.355	1326300
1646	AATAAAAAPK	10	TGME49_246340-t26_1-p1	DnaJ domain-containing protein	ME49_rep3	2	421.74	-1.6704	0.02824	1	74.533	1133700
1647	AATAAYAR	8	TGME49_232180-t26_1-p1	UBA/TS-N domain-containing protein	ME49_rep2	2	397.711		0.00014078	1	144.38	0
1648	AATAAYAR	8	TGME49_232180-t26_1-p1	UBA/TS-N domain-containing protein	ME49_rep3	2	397.711	-0.51169	0.00051542	1	142.36	10641000
1649	AATAAYAR	8	TGME49_232180-t26_1-p1	UBA/TS-N domain-containing protein	ME49_rep1	2	397.711	-1.3784	NaN	0		9867200
1650	AATAQDESTGDGTTSSVLLIGELLR	25	TGME49_318400-t26_1-p1	hypothetical protein	ME49_rep1	2	1253.14	-0.21734	0.00016082	1	59.912	9903500
1651	AATAQDESTGDGTTSSVLLIGELLR	25	TGME49_318400-t26_1-p1	hypothetical protein	ME49_rep2	2	1253.14	0.037164	3.0858e-05	1	72.302	9986400
1652	AATAQDESTGDGTTSSVLLIGELLR	25	TGME49_318400-t26_1-p1	hypothetical protein	ME49_rep2	3	835.761	0.69587	0.02927	1	36.483	9882300
1653	AATAQDESTGDGTTSSVLLIGELLR	25	TGME49_318400-t26_1-p1	hypothetical protein	ME49_rep3	3	835.761	0.61359	2.9424e-12	1	114.57	9726200
1654	AATAQDESTGDGTTSSVLLIGELLR	25	TGME49_318400-t26_1-p1	hypothetical protein	ME49_rep3	2	1253.14	0.39646	1.8205e-07	1	79.426	5671700
1655	AATAQDESTGDGTTSSVLLIGELLR	25	TGME49_318400-t26_1-p1	hypothetical protein	ME49_rep1	3	835.761	-0.31139	1.3051e-25	1	170.18	202980000
1656	AATAQDESTGDGTTSSVLLIGELLR	25	TGME49_318400-t26_1-p1	hypothetical protein	ME49_rep1	2	1253.14	0.17921	1.5614e-12	1	119.76	134300000
1657	AATAQDESTGDGTTSSVLLIGELLR	25	TGME49_318400-t26_1-p1	hypothetical protein	ME49_rep2	2	1253.14	0.13202	2.6606e-20	1	159.2	139630000
1658	AATAQDESTGDGTTSSVLLIGELLR	25	TGME49_318400-t26_1-p1	hypothetical protein	ME49_rep2	3	835.761	-0.52081	2.7983e-20	1	145.81	131200000
1659	AATAQDESTGDGTTSSVLLIGELLR	25	TGME49_318400-t26_1-p1	hypothetical protein	ME49_rep3	3	835.761	-0.36058	2.7983e-20	1	145.81	346600000
1660	AATAQDESTGDGTTSSVLLIGELLR	25	TGME49_318400-t26_1-p1	hypothetical protein	ME49_rep3	2	1253.14	0.0010696	1.055e-16	1	138.25	141710000
1661	AATAQDESTGDGTTSSVLLIGELLR	25	TGME49_318400-t26_1-p1	hypothetical protein	ME49_rep1	3	835.761	-1.4351	NaN	0		6997500
1662	AATCLPVEEVLLHGIDDACSR	21	TGME49_222230-t26_1-p1	hypothetical protein	ME49_rep1	3	776.044	0.1562	8.979e-05	1	69.765	6457300
1663	AATCLPVEEVLLHGIDDACSR	21	TGME49_222230-t26_1-p1	hypothetical protein	ME49_rep1	3	776.044	0.76131	NaN	0		6661500
1664	AATCLPVEEVLLHGIDDACSR	21	TGME49_222230-t26_1-p1	hypothetical protein	ME49_rep3	3	776.044	0.88898	NaN	0		4314500
1665	AATCLPVEEVLLHGIDDACSR	21	TGME49_222230-t26_1-p1	hypothetical protein	ME49_rep2	3	776.044	-0.46358	NaN	0		15087000
1666	AATCLPVEEVLLHGIDDACSR	21	TGME49_222230-t26_1-p1	hypothetical protein	ME49_rep3	3	776.044	-0.27948	NaN	0		8712000
1667	AATCVWK	7	TGME49_213730-t26_1-p1	lanthionine synthetase C family protein	ME49_rep1	2	418.21	0.13211	0.016646	1	99.139	6954400
1668	AATCVWK	7	TGME49_213730-t26_1-p1	lanthionine synthetase C family protein	ME49_rep2	2	418.21	0.56045	0.057962	1	81.297	9416300
1669	AATCVWK	7	TGME49_213730-t26_1-p1	lanthionine synthetase C family protein	ME49_rep3	2	418.21	-0.59745	0.12183	1	68.7	12696000
1670	AATESGDSQAAAAVLSIQESVR	22	TGME49_209170-t26_1-p1	hypothetical protein	ME49_rep1	3	721.029	1.1092	0.00015429	1	62.005	16753000
1671	AATESGDSQAAAAVLSIQESVR	22	TGME49_209170-t26_1-p1	hypothetical protein	ME49_rep2	3	721.029	0.3643	5.6701e-12	1	123.48	14705000
1672	AATESGDSQAAAAVLSIQESVR	22	TGME49_209170-t26_1-p1	hypothetical protein	ME49_rep3	3	721.029	-0.033747	3.0672e-10	1	109.61	18245000
1673	AATESGDSQAAAAVLSIQESVR	22	TGME49_209170-t26_1-p1	hypothetical protein	ME49_rep3	2	1081.04	3.6938	3.8427e-12	1	138.66	14565000
1674	AATESGDSQAAAAVLSIQESVR	22	TGME49_209170-t26_1-p1	hypothetical protein	ME49_rep1	2	1081.04	2.6813	NaN	0		13176000
1675	AATGLEAAVAAGTSK	15	TGME49_248740-t26_1-p1	hypothetical protein	ME49_rep1	3	439.905	-0.32788	2.8672e-13	1	175.01	17304000
1676	AATGLEAAVAAGTSK	15	TGME49_248740-t26_1-p1	hypothetical protein	ME49_rep1	2	659.354	0.32623	8.8806e-13	1	172.1	89437000
1677	AATGLEAAVAAGTSK	15	TGME49_248740-t26_1-p1	hypothetical protein	ME49_rep2	3	439.905	-0.33257	1.1441e-13	1	183.96	15864000
1678	AATGLEAAVAAGTSK	15	TGME49_248740-t26_1-p1	hypothetical protein	ME49_rep2	2	659.354	0.19999	8.0655e-17	1	198.16	78491000
1679	AATGLEAAVAAGTSK	15	TGME49_248740-t26_1-p1	hypothetical protein	ME49_rep3	3	439.905	0.31022	1.5635e-14	2	189.09	12978000
1680	AATGLEAAVAAGTSK	15	TGME49_248740-t26_1-p1	hypothetical protein	ME49_rep3	2	659.354	0.72722	9.6161e-10	1	157.52	92798000
1681	AATGLEAAVAAGTSK	15	TGME49_248740-t26_1-p1	hypothetical protein	ME49_rep2	2	659.354	0.59903	NaN	0		2881800
1682	AATGLEAAVAAGTSK	15	TGME49_248740-t26_1-p1	hypothetical protein	ME49_rep3	2	659.354	2.4505	NaN	0		2074600
1683	AATHLATAVPEFSEELQR	18	TGME49_278830-t26_1-p1	glucose-6-phosphate 1-dehydrogenase	ME49_rep1	3	657.337	0.17573	1.7775e-08	1	122.75	54551000
1684	AATHLATAVPEFSEELQR	18	TGME49_278830-t26_1-p1	glucose-6-phosphate 1-dehydrogenase	ME49_rep1	2	985.503	0.70145	2.289e-06	1	104.88	15943000
1685	AATHLATAVPEFSEELQR	18	TGME49_278830-t26_1-p1	glucose-6-phosphate 1-dehydrogenase	ME49_rep2	3	657.337	0.17933	2.5987e-09	2	140.93	58518000
1686	AATHLATAVPEFSEELQR	18	TGME49_278830-t26_1-p1	glucose-6-phosphate 1-dehydrogenase	ME49_rep2	2	985.503	0.55046	3.6569e-09	1	142.35	19992000
1687	AATHLATAVPEFSEELQR	18	TGME49_278830-t26_1-p1	glucose-6-phosphate 1-dehydrogenase	ME49_rep3	3	657.337	0.20965	1.4183e-08	1	127.05	109580000
1688	AATHLATAVPEFSEELQR	18	TGME49_278830-t26_1-p1	glucose-6-phosphate 1-dehydrogenase	ME49_rep3	2	985.503	0.18836	1.3435e-06	1	111.73	22576000
1689	AATLAAVPSQACR	13	TGME49_235340-t26_1-p1	hypothetical protein	ME49_rep1	2	658.343	-0.030395	1.2806e-06	1	142.83	58396000
1690	AATLAAVPSQACR	13	TGME49_235340-t26_1-p1	hypothetical protein	ME49_rep2	2	658.343	-0.094881	1.2547e-05	1	124.12	48534000
1691	AATLAAVPSQACR	13	TGME49_235340-t26_1-p1	hypothetical protein	ME49_rep3	2	658.343	0.19627	3.1053e-07	1	154.28	68811000
1692	AATNFTCWTADCPAVK	16	TGME49_255190-t26_1-p1	myosin C	ME49_rep1	2	906.906	-0.75874	8.0152e-07	1	130.47	59650000
1693	AATNFTCWTADCPAVK	16	TGME49_255190-t26_1-p1	myosin C	ME49_rep2	2	906.906	-0.6767	5.4103e-07	1	134.88	52358000
1694	AATNFTCWTADCPAVK	16	TGME49_255190-t26_1-p1	myosin C	ME49_rep3	2	906.906	-0.48806	2.166e-06	1	120.77	56432000
1695	AATNGYLMR	9	TGME49_215260-t26_1-p1	carbamoylphosphate synthetase	ME49_rep1	2	498.75	0.078489	0.0004225	1	126.62	17695000
1696	AATNGYLMR	9	TGME49_215260-t26_1-p1	carbamoylphosphate synthetase	ME49_rep2	2	498.75	-0.38877	0.067755	1	68.371	13021000
1697	AATNGYLMR	9	TGME49_215260-t26_1-p1	carbamoylphosphate synthetase	ME49_rep2	2	498.75	0.95458	NaN	0		1888900
1698	AATNGYLMR	9	TGME49_215260-t26_1-p1	carbamoylphosphate synthetase	ME49_rep3	2	498.75	-0.28321	NaN	0		16980000
1699	AATNVSTPVLADPTSR	16	TGME49_269710-t26_1-p1	hypothetical protein	ME49_rep1	2	800.42	-0.71625	0.00013911	1	92.455	19152000
1700	AATNVSTPVLADPTSR	16	TGME49_269710-t26_1-p1	hypothetical protein	ME49_rep2	2	800.42	-0.72375	0.00023474	1	85.622	14524000
1701	AATNVSTPVLADPTSR	16	TGME49_269710-t26_1-p1	hypothetical protein	ME49_rep3	2	800.42	-0.42281	3.7471e-05	1	106.79	25711000
1702	AATPALAAGTLPAGR	15	TGME49_290910-t26_1-p1	hypothetical protein	ME49_rep1	2	669.38	0.39822	2.1301e-10	1	164.88	29467000
1703	AATPALAAGTLPAGR	15	TGME49_290910-t26_1-p1	hypothetical protein	ME49_rep2	2	669.38	-0.048875	2.2557e-09	1	144.8	21719000
1704	AATPALAAGTLPAGR	15	TGME49_290910-t26_1-p1	hypothetical protein	ME49_rep3	2	669.38	0.11518	1.0061e-09	1	157.09	25056000
1705	AATPSWMCDDDPFAHIVR	18	TGME49_226340-t26_1-p1	hypothetical protein	ME49_rep1	3	696.98	0.029133	3.3465e-06	1	94.203	6716600
1706	AATPSWMCDDDPFAHIVR	18	TGME49_226340-t26_1-p1	hypothetical protein	ME49_rep3	3	696.98	-0.31748	3.8666e-06	1	93.226	15852000
1707	AATPSWMCDDDPFAHIVR	18	TGME49_226340-t26_1-p1	hypothetical protein	ME49_rep2	3	696.98	-0.14337	NaN	0		11197000
1708	AATQTAASVWGEK	13	TGME49_278890-t26_1-p1	hypothetical protein	ME49_rep1	2	660.333	-0.6697	0.0011376	1	89.231	7324500
1709	AATQTAASVWGEK	13	TGME49_278890-t26_1-p1	hypothetical protein	ME49_rep3	2	660.333	0.43442	5.8423e-05	1	116.51	9176500
1710	AATQTAASVWGEK	13	TGME49_278890-t26_1-p1	hypothetical protein	ME49_rep2	2	660.333	-0.29312	NaN	0		6957200
1711	AATSGQAFPQCVFDHWSTLNGDPLEK	26	TGME49_205460-t26_1-p1	AN1 family Zinc finger domain-containing protein	ME49_rep1	3	959.448	-0.5214	2.4438e-08	5	86.604	142930000
1712	AATSGQAFPQCVFDHWSTLNGDPLEK	26	TGME49_205460-t26_1-p1	AN1 family Zinc finger domain-containing protein	ME49_rep2	3	959.448	-0.21694	4.3805e-08	3	77.445	166010000
1713	AATSGQAFPQCVFDHWSTLNGDPLEK	26	TGME49_205460-t26_1-p1	AN1 family Zinc finger domain-containing protein	ME49_rep3	3	959.448	-1.0391	0.012307	1	45.14	130400000
1714	AATSGQAFPQCVFDHWSTLNGDPLEK	26	TGME49_205460-t26_1-p1	AN1 family Zinc finger domain-containing protein	ME49_rep3	3	959.448	-0.44642	3.2089e-05	4	64.845	146570000
1715	AATSGQAFPQCVFDHWSTLNGDPLEK	26	TGME49_205460-t26_1-p1	AN1 family Zinc finger domain-containing protein	ME49_rep1	3	959.448	-0.51869	4.276e-08	1	77.939	296150000
1716	AATSGQAFPQCVFDHWSTLNGDPLEK	26	TGME49_205460-t26_1-p1	AN1 family Zinc finger domain-containing protein	ME49_rep1	3	959.448	-0.33217	0.00062057	1	51.966	356810000
1717	AATSGQAFPQCVFDHWSTLNGDPLEK	26	TGME49_205460-t26_1-p1	AN1 family Zinc finger domain-containing protein	ME49_rep1	3	959.448	-0.12861	2.4291e-12	3	111.3	333190000
1718	AATSGQAFPQCVFDHWSTLNGDPLEK	26	TGME49_205460-t26_1-p1	AN1 family Zinc finger domain-containing protein	ME49_rep2	3	959.448	-0.54974	2.3117e-09	6	97.068	286010000
1719	AATSGQAFPQCVFDHWSTLNGDPLEK	26	TGME49_205460-t26_1-p1	AN1 family Zinc finger domain-containing protein	ME49_rep2	2	1438.67	-0.19286	0.09872	1	30.069	22360000
1720	AATSGQAFPQCVFDHWSTLNGDPLEK	26	TGME49_205460-t26_1-p1	AN1 family Zinc finger domain-containing protein	ME49_rep3	3	959.448	-0.30819	1.2225e-08	5	92.38	290490000
1721	AATSGQAFPQCVFDHWSTLNGDPLEK	26	TGME49_205460-t26_1-p1	AN1 family Zinc finger domain-containing protein	ME49_rep2	2	1438.67	-0.80613	NaN	0		15828000
1722	AATSGQAFPQCVFDHWSTLNGDPLEK	26	TGME49_205460-t26_1-p1	AN1 family Zinc finger domain-containing protein	ME49_rep1	2	1438.67	-0.16929	NaN	0		19793000
1723	AATSSLHQTVNK	12	TGME49_294550-t26_1-p1	dynein heavy chain	ME49_rep1	2	628.833	-0.34159	0.00044001	1	98.902	2237400
1724	AATSSLHQTVNK	12	TGME49_294550-t26_1-p1	dynein heavy chain	ME49_rep3	2	628.833	-0.047643	0.00033761	1	104.59	1709500
1725	AATSSLHQTVNK	12	TGME49_294550-t26_1-p1	dynein heavy chain	ME49_rep1	2	628.833	0.56522	1.0468e-16	1	238.01	8459300
1726	AATSSLHQTVNK	12	TGME49_294550-t26_1-p1	dynein heavy chain	ME49_rep1	3	419.558	0.298	0.0047508	1	72.29	14415000
1727	AATSSLHQTVNK	12	TGME49_294550-t26_1-p1	dynein heavy chain	ME49_rep2	3	419.558	0.64262	0.0013345	1	81.92	14321000
1728	AATSSLHQTVNK	12	TGME49_294550-t26_1-p1	dynein heavy chain	ME49_rep3	3	419.558	1.1889	0.0010774	1	85.522	14669000
1729	AATSSLHQTVNK	12	TGME49_294550-t26_1-p1	dynein heavy chain	ME49_rep3	2	628.833	0.26093	9.2886e-10	1	206.69	8210400
1730	AATSSLHQTVNK	12	TGME49_294550-t26_1-p1	dynein heavy chain	ME49_rep1	3	419.558	-0.33003	NaN	0		1736300
1731	AATSSLHQTVNK	12	TGME49_294550-t26_1-p1	dynein heavy chain	ME49_rep2	2	628.833	0.84692	NaN	0		2132200
1732	AATSSLHQTVNK	12	TGME49_294550-t26_1-p1	dynein heavy chain	ME49_rep2	3	419.558	0.30903	NaN	0		1898600
1733	AATSSLHQTVNK	12	TGME49_294550-t26_1-p1	dynein heavy chain	ME49_rep2	2	628.833	0.040366	NaN	0		5582900
1734	AATSSMTSVPK	11	TGME49_313410-t26_1-p1	proteasome 26S regulatory subunit	ME49_rep1	2	540.274	-0.83149	0.00081984	1	98.898	63581000
1735	AATSSMTSVPK	11	TGME49_313410-t26_1-p1	proteasome 26S regulatory subunit	ME49_rep2	2	540.274	-0.22163	0.0023483	1	93.345	70325000
1736	AATSSMTSVPK	11	TGME49_313410-t26_1-p1	proteasome 26S regulatory subunit	ME49_rep3	2	540.274	-0.76884	0.0023483	1	93.345	41969000
1737	AATSSSPLACSPPSLPGATDRPEGEALANPLSSPLHTSASSLSAR	45	TGME49_251460-t26_1-p1	hypothetical protein	ME49_rep1	4	1104.8	0.035343	0.068621	1	17.575	11588000
1738	AATSSSPLACSPPSLPGATDRPEGEALANPLSSPLHTSASSLSAR	45	TGME49_251460-t26_1-p1	hypothetical protein	ME49_rep3	4	1104.8	-0.59179	NaN	0		17552000
1739	AATTGGAISATILNNAESVILK	22	TGME49_221670-t26_1-p1	transcriptional elongation factor FACT140	ME49_rep1	2	1058.09	-0.30278	2.74e-12	2	140.2	74128000
1740	AATTGGAISATILNNAESVILK	22	TGME49_221670-t26_1-p1	transcriptional elongation factor FACT140	ME49_rep1	3	705.727	-1.1831	1.2543e-20	1	168.79	46602000
1741	AATTGGAISATILNNAESVILK	22	TGME49_221670-t26_1-p1	transcriptional elongation factor FACT140	ME49_rep2	2	1058.09	0.66621	1.5788e-16	1	166.28	109590000
1742	AATTGGAISATILNNAESVILK	22	TGME49_221670-t26_1-p1	transcriptional elongation factor FACT140	ME49_rep2	3	705.727	-0.33642	5.4712e-12	1	124.2	53712000
1743	AATTGGAISATILNNAESVILK	22	TGME49_221670-t26_1-p1	transcriptional elongation factor FACT140	ME49_rep3	2	1058.09	-0.041891	2.6154e-10	1	117.48	83112000
1744	AATTGGAISATILNNAESVILK	22	TGME49_221670-t26_1-p1	transcriptional elongation factor FACT140	ME49_rep3	3	705.727	-0.54309	0.069617	1	25.987	35544000
1745	AATTGGAISATILNNAESVILK	22	TGME49_221670-t26_1-p1	transcriptional elongation factor FACT140	ME49_rep1	3	705.727	-3.7199	NaN	0		3779400
1746	AATTLKPDLQER	12	TGME49_214590-t26_1-p1	micro-fibrillar-associated protein 1	ME49_rep1	3	448.249	0.18174	0.00017982	1	101.89	16308000
1747	AATTLKPDLQER	12	TGME49_214590-t26_1-p1	micro-fibrillar-associated protein 1	ME49_rep1	2	671.87	0.60217	0.00012554	1	130.56	9940100
1748	AATTLKPDLQER	12	TGME49_214590-t26_1-p1	micro-fibrillar-associated protein 1	ME49_rep2	3	448.249	0.064329	0.0018184	1	79.492	17672000
1749	AATTLKPDLQER	12	TGME49_214590-t26_1-p1	micro-fibrillar-associated protein 1	ME49_rep3	3	448.249	0.39158	0.00097381	1	89.301	17575000
1750	AATTLKPDLQER	12	TGME49_214590-t26_1-p1	micro-fibrillar-associated protein 1	ME49_rep3	2	671.87	0.52231	0.00016045	1	124.21	9153300
1751	AATTLKPDLQER	12	TGME49_214590-t26_1-p1	micro-fibrillar-associated protein 1	ME49_rep2	2	671.87	0.57559	NaN	0		6666300
1752	AATVAAGNELFK	12	TGME49_288650-t26_1-p1	dense granule protein GRA12	ME49_rep1	2	596.322	-0.23856	0.00019536	1	112.5	680780000
1753	AATVAAGNELFK	12	TGME49_288650-t26_1-p1	dense granule protein GRA12	ME49_rep2	2	596.322	-0.014859	2.8229e-05	1	130.99	683240000
1754	AATVAAGNELFK	12	TGME49_288650-t26_1-p1	dense granule protein GRA12	ME49_rep3	2	596.322	-0.17475	1.5095e-07	1	175.54	649460000
1755	AATVAAGNELFK	12	TGME49_288650-t26_1-p1	dense granule protein GRA12	ME49_rep1	2	596.322	0.52456	5.0058e-05	1	120.57	30194000
1756	AATVAAGNELFK	12	TGME49_288650-t26_1-p1	dense granule protein GRA12	ME49_rep2	2	596.322	0.57724	2.7349e-05	1	131.69	34413000
1757	AATVAAGNELFK	12	TGME49_288650-t26_1-p1	dense granule protein GRA12	ME49_rep3	2	596.322	0.3956	0.00011076	1	117.2	33033000
1758	AATVAAGNELFK	12	TGME49_288650-t26_1-p1	dense granule protein GRA12	ME49_rep2	2	596.322	-3.4425	NaN	0		2185500
1759	AATVAECAEELRR	13	TGME49_286650-t26_1-p1	hypothetical protein	ME49_rep1	3	492.581	-0.13542	2.8836e-13	1	201	16724000
1760	AATVAECAEELRR	13	TGME49_286650-t26_1-p1	hypothetical protein	ME49_rep1	2	738.367	0.34061	1.4471e-08	1	167.3	8333000
1761	AATVAECAEELRR	13	TGME49_286650-t26_1-p1	hypothetical protein	ME49_rep2	3	492.581	-0.10803	1.2332e-09	1	177.1	32965000
1762	AATVAECAEELRR	13	TGME49_286650-t26_1-p1	hypothetical protein	ME49_rep2	2	738.367	0.3558	1.5289e-12	1	203.39	13576000
1763	AATVAECAEELRR	13	TGME49_286650-t26_1-p1	hypothetical protein	ME49_rep3	3	492.581	-0.26255	1.2332e-09	1	177.1	27744000
1764	AATVAECAEELRR	13	TGME49_286650-t26_1-p1	hypothetical protein	ME49_rep3	2	738.367	0.89574	1.2753e-08	1	169.98	9431800
1765	AATVIAADDMLLWALDR	17	TGME49_242070-t26_1-p1	cAMP-dependent protein kinase regulatory subunit	ME49_rep1	2	922.982	0.92196	9.7347e-19	1	207.79	480110000
1766	AATVIAADDMLLWALDR	17	TGME49_242070-t26_1-p1	cAMP-dependent protein kinase regulatory subunit	ME49_rep2	2	922.982	0.63191	2.5874e-15	1	188.44	298580000
1767	AATVIAADDMLLWALDR	17	TGME49_242070-t26_1-p1	cAMP-dependent protein kinase regulatory subunit	ME49_rep2	3	615.657	0.051424	1.3363e-11	1	160.03	52683000
1768	AATVIAADDMLLWALDR	17	TGME49_242070-t26_1-p1	cAMP-dependent protein kinase regulatory subunit	ME49_rep3	2	922.982	0.52153	6.0786e-24	1	225.7	361400000
1769	AATVIAADDMLLWALDR	17	TGME49_242070-t26_1-p1	cAMP-dependent protein kinase regulatory subunit	ME49_rep3	3	615.657	0.10841	1.5542e-18	1	191.96	95870000
1770	AATVIAADDMLLWALDR	17	TGME49_242070-t26_1-p1	cAMP-dependent protein kinase regulatory subunit	ME49_rep1	3	615.657	0.38335	NaN	0		184560000
1771	AATVIAADDMLLWALDR	17	TGME49_242070-t26_1-p1	cAMP-dependent protein kinase regulatory subunit	ME49_rep2	2	922.982	2.264	NaN	0		9242600
1772	AATVIAADDMLLWALDR	17	TGME49_242070-t26_1-p1	cAMP-dependent protein kinase regulatory subunit	ME49_rep2	3	615.657	-0.24334	NaN	0		1985400
1773	AATVILR	7	TGME49_229930-t26_1-p1	p25-alpha family protein	ME49_rep1	2	372.242	-0.043423	0.0067174	1	116.11	36737000
1774	AATVILR	7	TGME49_229930-t26_1-p1	p25-alpha family protein	ME49_rep2	2	372.242	-0.010226	0.0033776	1	124.89	33851000
1775	AATVILR	7	TGME49_229930-t26_1-p1	p25-alpha family protein	ME49_rep3	2	372.242	0.034626	0.0024685	1	132.96	40371000
1776	AATVLATETQPR	12	TGME49_205320-t26_1-p1	hypothetical protein	ME49_rep1	2	650.349	0.34111	1.5353e-08	1	186.81	29325000
1777	AATVLATETQPR	12	TGME49_205320-t26_1-p1	hypothetical protein	ME49_rep2	2	650.349	0.1912	7.1681e-08	2	174.24	25287000
1778	AATVLATETQPR	12	TGME49_205320-t26_1-p1	hypothetical protein	ME49_rep3	2	650.349	0.059541	7.1681e-08	1	174.24	23928000
1779	AATVPAAEATSVR	13	TGME49_206440-t26_1-p1	cpw-wpc domain-containing protein	ME49_rep1	2	622.336	0.47239	0.0016365	1	84.297	5131800
1780	AATVPAAEATSVR	13	TGME49_206440-t26_1-p1	cpw-wpc domain-containing protein	ME49_rep2	2	622.336	0.75809	0.0020836	1	79.875	3862400
1781	AATVPAAEATSVR	13	TGME49_206440-t26_1-p1	cpw-wpc domain-containing protein	ME49_rep3	2	622.336	0.71185	0.0071402	1	72.891	6348700
1782	AATVVYTCEACR	12	TGME49_301340-t26_1-p1	DnaJ domain-containing protein	ME49_rep2	2	700.818	-0.58286	0.0040151	1	78.903	11059000
1783	AATVVYTCEACR	12	TGME49_301340-t26_1-p1	DnaJ domain-containing protein	ME49_rep1	2	700.818	-0.92242	NaN	0		7595200
1784	AATVVYTCEACR	12	TGME49_301340-t26_1-p1	DnaJ domain-containing protein	ME49_rep3	2	700.818	-0.36623	NaN	0		6900800
1785	AATVYDNVK	9	TGME49_214610-t26_1-p1	hypothetical protein	ME49_rep2	2	490.756	0.6801	0.0030653	1	100.71	18527000
1786	AATVYDNVK	9	TGME49_214610-t26_1-p1	hypothetical protein	ME49_rep3	2	490.756	0.47381	0.015104	1	81.263	14862000
1787	AATVYDNVK	9	TGME49_214610-t26_1-p1	hypothetical protein	ME49_rep1	2	490.756	0.40077	NaN	0		15434000
1788	AATWVNFYEK	10	TGME49_292020-t26_1-p1	GCC2 and GCC3 domain-containing protein	ME49_rep2	2	614.803	-1.5223	0.013672	1	74.849	22408000
1789	AATWVNFYEK	10	TGME49_292020-t26_1-p1	GCC2 and GCC3 domain-containing protein	ME49_rep3	2	614.803	-1.613	0.0012888	1	105.17	27361000
1790	AATWVNFYEK	10	TGME49_292020-t26_1-p1	GCC2 and GCC3 domain-containing protein	ME49_rep1	2	614.803	-1.3966	NaN	0		23912000
1791	AATYMVR	7	TGME49_244645-t26_1-p1	hypothetical protein	ME49_rep1	2	406.21	0.14646	0.0036137	1	122.79	12284000
1792	AATYMVR	7	TGME49_244645-t26_1-p1	hypothetical protein	ME49_rep2	2	406.21	0.32196	0.0036137	1	122.79	10549000
1793	AATYMVR	7	TGME49_244645-t26_1-p1	hypothetical protein	ME49_rep3	2	406.21	-0.2464	0.0036137	1	122.79	14063000
1794	AAVAAIENGSLR	12	TGME49_271880-t26_1-p1	B-box zinc finger domain-containing protein	ME49_rep1	2	586.325	-0.19921	1.179e-05	1	144.1	98458000
1795	AAVAAIENGSLR	12	TGME49_271880-t26_1-p1	B-box zinc finger domain-containing protein	ME49_rep2	2	586.325	-0.066492	2.3676e-07	1	167.18	114440000
1796	AAVAAIENGSLR	12	TGME49_271880-t26_1-p1	B-box zinc finger domain-containing protein	ME49_rep3	2	586.325	-0.26517	6.0418e-06	1	155.48	94588000
1797	AAVAALVGVADAR	13	TGME49_249480-t26_1-p1	tetratricopeptide repeat-containing protein	ME49_rep1	2	592.343	0.27979	6.7422e-05	1	115.57	21288000
1798	AAVAALVGVADAR	13	TGME49_249480-t26_1-p1	tetratricopeptide repeat-containing protein	ME49_rep2	2	592.343	0.044193	6.7422e-05	1	115.57	20107000
1799	AAVAALVGVADAR	13	TGME49_249480-t26_1-p1	tetratricopeptide repeat-containing protein	ME49_rep3	2	592.343	-0.17932	0.00016278	1	105.65	14548000
1800	AAVAASVNGTQGK	13	TGME49_294200-t26_1-p1	glucose-6-phosphate 1-dehydrogenase	ME49_rep1	2	587.315	-0.33329	1.0688e-12	1	191.79	56322000
1801	AAVAASVNGTQGK	13	TGME49_294200-t26_1-p1	glucose-6-phosphate 1-dehydrogenase	ME49_rep2	2	587.315	-0.32855	3.2492e-09	1	173.72	58014000
1802	AAVAASVNGTQGK	13	TGME49_294200-t26_1-p1	glucose-6-phosphate 1-dehydrogenase	ME49_rep3	2	587.315	-0.12711	1.0939e-12	1	191.29	50897000
1803	AAVAASVNGTQGK	13	TGME49_294200-t26_1-p1	glucose-6-phosphate 1-dehydrogenase	ME49_rep1	2	587.315	1.0148	NaN	0		1585700
1804	AAVAASVNGTQGK	13	TGME49_294200-t26_1-p1	glucose-6-phosphate 1-dehydrogenase	ME49_rep2	2	587.315	0.18926	NaN	0		2011400
1805	AAVAASVNGTQGK	13	TGME49_294200-t26_1-p1	glucose-6-phosphate 1-dehydrogenase	ME49_rep3	2	587.315	0.50339	NaN	0		2168200
1806	AAVAEFLEAAGR	12	TGME49_320300-t26_1-p1	SWI2/SNF2 Brahma-like putative	ME49_rep1	2	602.82	0.10067	9.0756e-05	1	118.31	22710000
1807	AAVAEFLEAAGR	12	TGME49_320300-t26_1-p1	SWI2/SNF2 Brahma-like putative	ME49_rep2	2	602.82	0.26964	2.7046e-05	1	131.93	29300000
1808	AAVAEFLEAAGR	12	TGME49_320300-t26_1-p1	SWI2/SNF2 Brahma-like putative	ME49_rep3	2	602.82	0.49902	2.8001e-05	1	131.17	33419000
1809	AAVAGLSPSPTGASPR	16	TGME49_279320-t26_1-p1	hypothetical protein	ME49_rep1	2	719.886	0.076931	4.1644e-05	1	105.14	8464100
1810	AAVAGLSPSPTGASPR	16	TGME49_279320-t26_1-p1	hypothetical protein	ME49_rep2	2	719.886	0.05445	0.00016331	1	90.725	6648100
1811	AAVAGLSPSPTGASPR	16	TGME49_279320-t26_1-p1	hypothetical protein	ME49_rep3	2	719.886	0.16156	6.4755e-05	1	97.767	10910000
1812	AAVASTAGPASVLGGDAGDLADLGCR	26	TGME49_243910-t26_1-p1	Cof family hydrolase subfamily protein	ME49_rep1	3	791.389	-0.67933	3.1536e-08	1	83.247	9157200
1813	AAVASTAGPASVLGGDAGDLADLGCR	26	TGME49_243910-t26_1-p1	Cof family hydrolase subfamily protein	ME49_rep1	2	1186.58	-0.14848	0.006563	1	59.912	8673200
1814	AAVASTAGPASVLGGDAGDLADLGCR	26	TGME49_243910-t26_1-p1	Cof family hydrolase subfamily protein	ME49_rep2	3	791.389	0.18431	2.7035e-08	1	85.376	10204000
1815	AAVASTAGPASVLGGDAGDLADLGCR	26	TGME49_243910-t26_1-p1	Cof family hydrolase subfamily protein	ME49_rep2	2	1186.58	-0.43355	0.0001781	1	52.97	8372300
1816	AAVASTAGPASVLGGDAGDLADLGCR	26	TGME49_243910-t26_1-p1	Cof family hydrolase subfamily protein	ME49_rep3	2	1186.58	0.066226	0.00012701	1	59.359	8084700
1817	AAVATASGAQR	11	TGME49_220510-t26_1-p1	hypothetical protein	ME49_rep1	2	501.77	0.73282	0.00066189	1	103.69	3091800
[truncated: 118,416 more rows]
