# Supplementary material for: Global Lysine Crotonylation and 2-Hydroxyisobutyrylation in Phenotypically Different Toxoplasma gondii Parasites
Source: Mol Cell Proteomics. 2019 Sep 5;18(11):2207–24. doi: 10.1074/mcp.RA119.001611 (PMC6823851; doi:10.1074/mcp.RA119.001611)
Supplement: Supplementary dataset 3 [file 153316_2_supp_389876_pxb4lx.zip › Supplementary dataset 3.xlsx]

## Sheet: Summary
Header line description of table 1			Table 1. MS/MS spectrum database search analysis summary
Total spectrum	Number of spectrum produced by mass spectrometer
Matched spectrum	Number of spectrum matched with alignment protein		Total spectrum	Matched spectrum	Peptides	Unique peptides	Identified proteins	Quantifiable proteins
Peptides	Number of peptides which spectrum hit		425160	196843 (46.3%)	31231	30958	3343	2855
Unique peptides	Number of unique peptides which spectrum hit
Identified proteins	Number of proteins detected by spectrum search analysis
Quantifiable proteins	Number of proteins quantifiable
Header line description of worksheet "Quant"
Protein accession	Protein accession number of database used for search
Protein description	Protein functional description
Gene name	Indicates the name of the gene that code for the protein sequence
Sequence coverage [%]	Percent of identified peptdie sequence covering in protein sequence
Mol. weight [kDa]	Protein molecular weight ,unit [kDa]
Score	A simple rule to be used to judge whether a result is significant or not
MS/MS Counts	Number of spectrum which protein matched
Peptides	Number of peptides which spectrum hit
Unique peptides	Number of unique peptides which spectrum hit
LFQ intensity [A]	Protein label free quantitation of sample [A]
[A/B] Ratio	Protein relative quantitation of sample [A] compare with sample [B]
Header line description of worksheet "pep_quant"
ID	Identified peptide index number
Sequence	Identified peptide amino acid sequence
Length	The number of amino acids that make up the protein sequence
Protein accession	Protein accession number of database used for search
Protein description	Protein functional description
Experiment	Sample name of identified peptide produced by
Charge	Carried charge of peptide
m/z	Mass-to-charge ratio of peptide
Mass Error [ppm]	Parts per million ratio of peptide mass error between the theory and practice
PEP	The maximal posterior error probability for peptides
MS/MS Count	Number of spectrum which protein matched
Score	A simple rule to be used to judge whether a result is significant or not
Intensity	Ionic signal intensity of identified peptide

## Sheet: Quant
Protein accession	Protein accession	Protein description	Gene name	Sequence coverage [%]	Mol. weight [kDa]	Score	MS/MS Counts	Peptides	Unique peptides	MS/MS Count ME49_rep1	MS/MS Count ME49_rep2	MS/MS Count ME49_rep3	MS/MS Count RH_rep1	MS/MS Count RH_rep2	MS/MS Count RH_rep3	Peptides ME49_rep1	Peptides ME49_rep2	Peptides ME49_rep3	Peptides RH_rep1	Peptides RH_rep2	Peptides RH_rep3	Unique peptides ME49_rep1	Unique peptides ME49_rep2	Unique peptides ME49_rep3	Unique peptides RH_rep1	Unique peptides RH_rep2	Unique peptides RH_rep3	LFQ intensity ME49_rep1	LFQ intensity ME49_rep2	LFQ intensity ME49_rep3	LFQ intensity RH_rep1	LFQ intensity RH_rep2	LFQ intensity RH_rep3	ME49_rep1	ME49_rep2	ME49_rep3	RSD of ME49	RH_rep1	RH_rep2	RH_rep3	RSD of RH	RH/ME49 Ratio	RH/ME49 P value	RH/ME49 FDR
TGME49_299050-t26_1-p1	TGME49_299050	ribosomal protein RPL17	---	33.3	22.269	103.56	68	7	7	12	11	10	13	11	11	7	7	7	7	7	7	7	7	7	7	7	7	3152300000	3130900000	3157700000	2552300000	2533500000	2540300000	1.108	1.101	1.11	0.0042716	0.897	0.891	0.893	0.00341856	0.809	1.76717e-05	0.0166774
TGME49_232940-t26_1-p1	TGME49_232940	heat shock protein HSP20	---	85.9	20.266	124.37	238	14	14	40	37	33	48	40	40	14	14	14	14	14	13	14	14	14	14	14	13	7199100000	6973500000	6921300000	12534000000	12181000000	12603000000	0.739	0.716	0.711	0.0206831	1.287	1.251	1.295	0.0183443	1.788	1.93604e-05	0.0166774
TGME49_219070-t26_1-p1	TGME49_219070	cyclic nucleotide-binding domain-containing protein	---	1.8	365.03	26.038	16	5	5	0	1	0	5	6	4	5	5	5	5	5	5	5	5	5	5	5	5	32318000	29078000	32684000	116330000	90856000	113570000	0.467	0.421	0.473	0.0627086	1.683	1.314	1.643	0.130917	3.665	2.1024e-05	0.0166774
TGME49_260370-t26_1-p1	TGME49_260370	AtPH1 family protein	---	33.1	15.175	27.792	32	4	4	5	5	6	4	8	4	4	4	4	3	4	4	4	4	4	3	4	4	72871000	72982000	73949000	97716000	78606000	96770000	0.887	0.888	0.9	0.0081131	1.189	0.957	1.178	0.118128	1.327	2.4428e-05	0.0166774
TGME49_231070-t26_1-p1	TGME49_231070	protein kinase	---	17.5	141.49	83.922	41	16	16	2	3	6	9	8	13	13	13	14	16	15	16	13	13	14	16	15	16	120470000	121610000	119350000	161530000	175790000	160070000	0.842	0.85	0.834	0.00950119	1.129	1.228	1.118	0.0523021	1.335	3.6918e-05	0.0201769
TGME49_232815-t26_1-p1	TGME49_232815	Erv1 / Alr family protein	---	18.4	154.05	173.84	119	21	21	17	20	15	21	25	21	19	20	18	18	21	21	19	20	18	18	21	21	413890000	409260000	426120000	650520000	637450000	642910000	0.781	0.772	0.804	0.0210045	1.227	1.203	1.213	0.00992761	1.553	6.2001e-05	0.0282513
TGME49_220600-t26_1-p1	TGME49_220600	hypothetical protein	---	14	82.439	55.697	24	6	6	3	4	5	5	4	3	4	4	5	5	4	4	4	4	5	5	4	4	73874000	72852000	73327000	84223000	81874000	83974000	0.943	0.93	0.936	0.00694881	1.075	1.045	1.072	0.0155289	1.147	0.00010338	0.0402289
TGME49_278522-t26_1-p1	TGME49_278522	hypothetical protein	---	5.3	58.58	38.361	10	2	2	0	3	1	2	1	3	2	2	2	2	2	2	2	2	2	2	2	2	71210000	73008000	69820000	105470000	110000000	103960000	0.801	0.821	0.785	0.0224807	1.186	1.237	1.169	0.0295559	1.468	0.000137498	0.0419213
TGME49_288040-t26_1-p1	TGME49_288040	hypothetical protein	---	14.3	138.62	75.543	45	12	12	11	9	5	8	8	4	12	10	9	9	9	10	12	10	9	9	9	10	171420000	169910000	169370000	142950000	134620000	144780000	1.102	1.093	1.089	0.00608252	0.919	0.866	0.931	0.0382048	0.845	0.00013828	0.0419213
TGME49_222220-t26_1-p1	TGME49_222220	alveolin domain containing intermediate filament IMC7	---	49	46.812	180.45	150	14	14	24	23	22	25	26	30	14	14	14	14	14	14	14	14	14	14	14	14	2783400000	2826500000	2903300000	4057700000	4167800000	4136900000	0.8	0.812	0.834	0.0211488	1.166	1.198	1.189	0.013934	1.444	0.000176513	0.0429028
TGME49_311230-t26_1-p1	TGME49_311230	hypothetical protein	---	14.7	573.56	323.31	474	60	60	76	75	75	85	80	83	57	57	58	58	57	57	57	57	58	58	57	57	5024200000	4973100000	5110000000	6248900000	6017500000	6295700000	0.895	0.886	0.911	0.014111	1.114	1.072	1.122	0.024357	1.246	0.000183409	0.0429028
TGME49_316330-t26_1-p1	TGME49_316330	superoxide dismutase SOD2	---	40.1	31.462	134.27	83	9	9	14	16	14	12	15	12	9	9	9	9	9	9	9	9	9	9	9	9	1783200000	1761800000	1740600000	1406300000	1583900000	1404900000	1.105	1.092	1.079	0.0119048	0.872	0.982	0.871	0.0702376	0.798	0.000197041	0.0429028
TGME49_241840-t26_1-p1	TGME49_241840	hypothetical protein	---	19.6	49.143	23.387	17	6	6	2	4	4	3	1	3	4	4	5	4	4	4	4	4	5	4	4	4	32378000	33269000	33149000	22788000	31294000	23494000	1.101	1.132	1.128	0.015051	0.775	1.065	0.799	0.182969	0.703	0.0002036	0.0429028
TGME49_293630-t26_1-p1	TGME49_293630	hypothetical protein	---	33	89.575	186.47	138	20	20	23	24	23	23	24	21	19	20	20	20	20	20	19	20	20	20	20	20	819190000	823920000	821930000	726650000	843180000	737300000	1.03	1.036	1.033	0.00290416	0.914	1.06	0.927	0.0835597	0.891	0.00024433	0.0471615
TGME49_249310-t26_1-p1	TGME49_249310	hypothetical protein	---	12.5	36.117	57.463	25	3	3	5	4	5	4	3	4	3	3	3	3	3	3	3	3	3	3	3	3	109390000	107990000	108590000	72357000	97993000	76660000	1.145	1.131	1.137	0.00617384	0.758	1.026	0.803	0.166425	0.686	0.00026177	0.0471615
TGME49_259000-t26_1-p1	TGME49_259000	hypothetical protein	---	21.8	92.327	206.91	112	14	14	18	15	16	20	24	19	13	14	14	14	14	14	13	14	14	14	14	14	576170000	568770000	561440000	886050000	859140000	928970000	0.789	0.779	0.769	0.012837	1.214	1.177	1.272	0.0392181	1.596	0.00027601	0.0471615
TGME49_230340-t26_1-p1	TGME49_230340	hypothetical protein	---	34.2	102.41	252.74	158	25	25	23	24	25	29	29	28	25	24	24	25	25	24	25	24	24	25	25	24	1090800000	1076500000	1149200000	1619500000	1611900000	1623900000	0.801	0.79	0.844	0.0351579	1.189	1.184	1.192	0.00340094	1.467	0.00037847	0.0607913
TGME49_247670-t26_1-p1	TGME49_247670	ribulose-phosphate 3 epimerase family protein	---	20	44.727	33.109	25	4	4	4	5	4	4	3	5	4	4	4	3	3	3	4	4	4	3	3	3	168990000	178040000	167340000	104170000	121570000	99609000	1.207	1.272	1.196	0.0335291	0.744	0.869	0.712	0.10705	0.594	0.0006375	0.0967532
TGME49_231910-t26_1-p1	TGME49_231910	ATP synthase F1 gamma subunit	---	15.1	96.641	98.488	81	11	11	13	14	15	12	13	14	10	11	11	11	11	11	10	11	11	11	11	11	632960000	634200000	649430000	502670000	608540000	480840000	1.082	1.085	1.111	0.0145953	0.86	1.041	0.822	0.128927	0.77	0.00081795	0.117706
TGME49_305280-t26_1-p1	TGME49_305280	hypothetical protein	---	10.3	118.14	77.307	78	10	10	13	12	15	12	11	15	8	8	9	8	8	10	8	8	9	8	8	10	1502800000	1459300000	1540900000	1077700000	1142000000	1040800000	1.161	1.128	1.191	0.0271654	0.833	0.883	0.804	0.0475744	0.706	0.00093678	0.126858
TGME49_209000-t26_1-p1	TGME49_209000	HECT-domain (ubiquitin-transferase) domain-containing protein	---	1.3	1311.2	15.322	29	10	9	6	4	4	6	5	4	9	7	7	7	8	4	8	6	6	6	8	3	254510000	257710000	271450000	416310000	284280000	392790000	0.814	0.824	0.868	0.0343918	1.331	0.909	1.256	0.193195	1.549	0.00098306	0.126858
TGME49_269970-t26_1-p1	TGME49_269970	hypothetical protein	---	9.7	87.865	38.565	80	10	10	13	13	13	15	13	13	10	10	10	10	10	10	10	10	10	10	10	10	1151500000	1206800000	1286700000	1890100000	1843100000	1954600000	0.74	0.776	0.827	0.0559731	1.215	1.185	1.257	0.0296688	1.582	0.00107721	0.126858
TGME49_290710-t26_1-p1	TGME49_290710	hypothetical protein	---	15.6	153.98	115.22	97	19	19	14	18	11	18	17	19	18	17	17	18	18	19	18	17	17	18	18	19	291790000	311280000	288320000	418700000	416270000	412840000	0.818	0.873	0.809	0.041575	1.174	1.168	1.158	0.0069282	1.399	0.00109987	0.126858
TGME49_315760-t26_1-p1	TGME49_315760	AP2 domain transcription factor AP2XI-4	---	2	346.61	14.745	13	6	6	2	2	1	3	2	3	5	5	4	4	5	3	5	5	4	4	5	3	42894000	42438000	47879000	72762000	77273000	71942000	0.725	0.717	0.809	0.0679219	1.229	1.305	1.215	0.0387532	1.629	0.00115738	0.126858
TGME49_239752-t26_1-p1	TGME49_239752	hypothetical protein	---	28	102.14	183.09	151	20	20	29	25	22	27	24	24	20	19	19	20	20	18	20	19	19	20	20	18	1383600000	1403100000	1389300000	1136300000	1381000000	1183000000	1.054	1.069	1.058	0.00732548	0.866	1.052	0.901	0.105192	0.833	0.00116332	0.126858
TGME49_291890-t26_1-p1	TGME49_291890	microneme protein MIC1	---	45.8	48.629	170.41	215	14	14	36	36	40	32	36	35	13	14	14	14	14	13	13	14	14	14	14	13	5169000000	4991200000	5095500000	4236700000	4239000000	4282200000	1.107	1.069	1.091	0.0175195	0.907	0.908	0.917	0.00604784	0.838	0.00123991	0.130391
TGME49_263300-t26_1-p1	TGME49_263300	eukaryotic porin protein	---	20	85.002	172.97	200	16	16	32	38	29	37	33	31	16	16	16	16	16	15	16	16	16	16	16	15	6123800000	6339300000	6251500000	8502200000	8763100000	9059600000	0.816	0.844	0.833	0.0169756	1.133	1.167	1.207	0.0316856	1.408	0.00144258	0.140606
TGME49_270840-t26_1-p1	TGME49_270840	poly(ADP-ribose) polymerase catalytic domain-containing protein	---	9.5	113.43	23.754	19	8	8	2	1	3	3	5	5	7	4	4	7	6	6	7	4	4	7	6	6	31141000	30664000	31523000	41209000	36130000	43742000	0.871	0.858	0.882	0.0138038	1.153	1.011	1.224	0.0960339	1.365	0.00144409	0.140606
TGME49_230950-t26_1-p1	TGME49_230950	hypothetical protein	---	13.3	398.02	323.31	267	36	36	45	44	43	44	44	47	35	33	35	35	33	35	35	33	35	35	33	35	2777700000	2729900000	2763000000	2556800000	2728900000	2548500000	1.035	1.017	1.029	0.0089242	0.953	1.017	0.949	0.0392164	0.926	0.00159729	0.145813
TGME49_275670-t26_1-p1	TGME49_275670	alveolin domain containing intermediate filament IMC15	---	6.2	77.224	9.938	11	4	4	0	1	1	3	4	2	3	4	4	4	4	4	3	4	4	4	4	4	13099000	14397000	13579000	19090000	19683000	19438000	0.792	0.87	0.821	0.047634	1.154	1.189	1.175	0.0150224	1.407	0.00160209	0.145813
TGME49_261480-t26_1-p1	TGME49_261480	phosphatidyl serine synthase	---	12.6	91.534	53.099	44	8	8	7	7	7	7	8	8	8	8	7	7	8	7	8	8	7	7	8	7	161650000	170290000	172040000	214080000	206750000	212090000	0.853	0.899	0.908	0.0332723	1.13	1.091	1.119	0.0180611	1.268	0.00174126	0.153457
TGME49_255260-t26_1-p1	TGME49_255260	apical membrane antigen AMA1	---	30.6	63.02	134.09	159	14	14	28	26	26	25	29	25	13	12	12	13	13	13	13	12	12	13	13	13	4447100000	4561500000	4586900000	3944900000	3507300000	3903300000	1.069	1.097	1.103	0.0166542	0.949	0.843	0.939	0.0642911	0.866	0.0018208	0.155496
TGME49_315920-t26_1-p1	TGME49_315920	DNA-directed RNA polymerase II RPB11A	---	3.2	419.77	89.153	53	10	10	8	10	9	11	8	7	9	9	9	9	10	9	9	9	9	9	10	9	681590000	674750000	659870000	581610000	618260000	571010000	1.08	1.069	1.045	0.0168108	0.921	0.98	0.905	0.0422321	0.858	0.00187773	0.155755
TGME49_256840-t26_1-p1	TGME49_256840	hypothetical protein	---	24	82.787	95.719	76	13	13	10	13	17	13	14	9	12	13	13	11	12	11	12	13	13	11	12	11	422020000	419430000	413040000	505920000	467070000	487480000	0.933	0.927	0.913	0.0111034	1.118	1.032	1.077	0.0399896	1.188	0.00199948	0.160824
TGME49_286590-t26_1-p1	TGME49_286590	microtubule associated protein SPM2	---	32.5	39.613	103.06	98	10	10	15	17	18	15	15	18	10	9	10	10	10	10	10	9	10	10	10	10	511350000	490780000	498480000	625900000	515090000	602560000	0.946	0.908	0.922	0.0207688	1.158	0.953	1.114	0.100392	1.228	0.0022625	0.173153
TGME49_315610-t26_1-p1	TGME49_315610	hypothetical protein	---	28.9	84.933	230.43	131	22	22	24	26	21	17	24	19	19	22	21	21	20	22	19	22	21	21	20	22	1259500000	1249700000	1275100000	898550000	1029300000	982850000	1.129	1.12	1.143	0.0102508	0.805	0.922	0.881	0.0682892	0.746	0.00228	0.173153
TGME49_285870-t26_1-p1	TGME49_285870	SAG-related sequence SRS20A	---	50.6	34.945	100.43	84	11	11	16	14	15	13	12	14	11	11	11	11	11	11	11	11	11	11	11	11	519160000	483200000	499200000	375820000	353310000	373530000	1.196	1.113	1.15	0.0360635	0.866	0.814	0.861	0.0338701	0.749	0.0025844	0.190641
TGME49_284630-t26_1-p1	TGME49_284630	hypothetical protein	---	38.2	8.9361	19.909	12	3	3	3	2	2	1	1	3	3	3	3	3	3	3	3	3	3	3	3	3	129700000	126060000	126040000	86395000	115570000	96056000	1.145	1.113	1.112	0.0167097	0.763	1.02	0.848	0.149295	0.717	0.0027388	0.197136
TGME49_278780-t26_1-p1	TGME49_278780	hypothetical protein	---	15.9	45.869	35.662	13	4	4	0	0	1	3	5	4	2	3	2	4	4	4	2	3	2	4	4	4	14702000	12684000	17867000	32125000	44583000	33056000	0.569	0.491	0.692	0.173521	1.243	1.726	1.279	0.190022	2.161	0.0030402	0.20175
TGME49_238010-t26_1-p1	TGME49_238010	ribosomal protein RPL23A	---	28.1	18.561	22.163	32	5	5	6	7	5	5	5	4	5	5	5	5	5	4	5	5	5	5	5	4	799480000	841060000	790830000	634820000	609400000	618240000	1.117	1.175	1.105	0.0330595	0.887	0.852	0.864	0.0204984	0.773	0.003116	0.20175
TGME49_312100-t26_1-p1	TGME49_312100	plasma membrane-type Ca(2+)-ATPase A1 PMCAA1	---	13.6	199.14	165.35	79	15	14	14	13	15	12	13	12	15	13	15	13	15	14	14	12	14	12	14	13	328640000	315230000	320950000	277870000	290700000	278230000	1.088	1.044	1.063	0.0207212	0.92	0.963	0.921	0.026258	0.865	0.0032182	0.20175
TGME49_318570-t26_1-p1	TGME49_318570	SFT2 family protein	---	23.7	33.251	18.866	18	5	5	3	3	3	3	3	3	4	4	5	3	3	4	4	4	5	3	3	4	47286000	46522000	44998000	60986000	48393000	57679000	0.928	0.913	0.883	0.0252344	1.196	0.949	1.131	0.117248	1.282	0.0032366	0.20175
TGME49_263580-t26_1-p1	TGME49_263580	bromodomain-containing protein	---	23.2	76.52	139.91	82	12	12	14	15	14	14	13	12	11	12	12	11	11	11	11	12	12	11	11	11	409150000	425800000	420770000	342370000	418190000	321210000	1.05	1.093	1.08	0.0205271	0.879	1.073	0.824	0.141361	0.793	0.0033433	0.20175
TGME49_309560-t26_1-p1	TGME49_309560	nmda receptor glutamate-binding chain	---	11.3	29.321	24.091	12	2	2	2	3	1	2	2	2	2	2	2	2	2	2	2	2	2	2	2	2	178510000	178360000	189370000	224200000	194920000	231480000	0.895	0.894	0.949	0.0344809	1.124	0.977	1.16	0.089189	1.251	0.003505	0.20175
TGME49_263180-t26_1-p1	TGME49_263180	myosin D	---	31.3	168.29	323.31	348	41	41	53	63	61	60	58	53	40	40	39	40	39	39	40	40	39	40	39	39	3360800000	3324800000	3314600000	3179300000	3353100000	3157300000	1.024	1.013	1.01	0.00725742	0.969	1.022	0.962	0.0333297	0.95	0.0036442	0.20175
TGME49_240700-t26_1-p1	TGME49_240700	ubiquitin family protein	---	22.4	65.666	56.179	54	12	12	12	8	11	9	6	8	12	11	11	11	10	11	12	11	11	11	10	11	118800000	113350000	120150000	140970000	122150000	139430000	0.944	0.901	0.955	0.0305748	1.121	0.971	1.108	0.0779103	1.194	0.0036643	0.20175
TGME49_304700-t26_1-p1	TGME49_304700	hypothetical protein	---	7.7	274.06	137.5	106	15	15	17	20	21	15	17	16	14	13	14	15	12	14	14	13	14	15	12	14	1458400000	1439300000	1507100000	1256500000	1369000000	1241200000	1.058	1.044	1.093	0.0236985	0.911	0.993	0.9	0.0543688	0.851	0.0037605	0.20175
TGME49_273760-t26_1-p1	TGME49_273760	heat shock protein HSP70	---	45.5	72.88	306.26	410	27	24	70	71	70	69	64	66	26	26	27	27	26	26	24	24	24	24	24	24	41056000000	41570000000	41953000000	38808000000	40559000000	38586000000	1.016	1.028	1.038	0.0107221	0.96	1.003	0.955	0.0271297	0.932	0.0038155	0.20175
TGME49_260160-t26_1-p1	TGME49_260160	hypothetical protein	---	11.9	218.07	138.12	101	19	19	17	15	17	18	16	18	17	17	18	19	19	17	17	17	18	19	19	17	538000000	536310000	529840000	506790000	510890000	508830000	1.031	1.028	1.015	0.00830016	0.971	0.979	0.975	0.00410256	0.95	0.0038576	0.20175
TGME49_218520-t26_1-p1	TGME49_218520	microneme protein MIC6	---	10.9	36.669	27.369	39	3	3	6	7	8	6	6	6	3	3	3	3	3	3	3	3	3	3	3	3	1251400000	1232000000	1294900000	1055700000	1203400000	1068300000	1.057	1.04	1.093	0.0254498	0.891	1.016	0.902	0.0739184	0.843	0.0039771	0.20175
TGME49_231640-t26_1-p1	TGME49_231640	alveolin domain containing intermediate filament IMC1	---	45.8	69.596	311.75	405	24	24	68	59	59	74	72	73	24	23	24	24	24	24	24	23	24	24	24	24	14746000000	15152000000	15663000000	17921000000	18875000000	18177000000	0.88	0.904	0.935	0.0304238	1.07	1.126	1.085	0.0265058	1.188	0.0040019	0.20175
TGME49_299060-t26_1-p1	TGME49_299060	sodium/hydrogen exchanger NHE2	---	14.5	91.269	78.952	44	8	8	7	6	6	9	8	8	8	8	8	8	8	8	8	8	8	8	8	8	245570000	246680000	240880000	268480000	262180000	275320000	0.957	0.962	0.939	0.0126979	1.047	1.022	1.073	0.0243491	1.113	0.0040402	0.20175
TGME49_320050-t26_1-p1	TGME49_320050	ribosomal protein RPL5	---	31	35.341	46.728	85	9	9	13	16	13	14	14	15	9	8	9	9	9	9	9	8	9	9	9	9	3514400000	3472600000	3637600000	4143900000	3720800000	4066000000	0.935	0.924	0.968	0.0242996	1.102	0.99	1.082	0.0564582	1.159	0.004041	0.20175
TGME49_207620-t26_1-p1	TGME49_207620	pyridine nucleotide-disulfide oxidoreductase domain-containing protein	---	42.3	71.158	264.77	251	24	24	42	42	44	41	41	41	23	22	23	24	22	23	23	22	23	24	22	23	5328700000	5388900000	5497000000	4679700000	5077000000	4817800000	1.038	1.05	1.071	0.0158626	0.912	0.989	0.939	0.0412693	0.879	0.004042	0.20175
TGME49_308860-t26_1-p1	TGME49_308860	hypothetical protein	---	20.9	69.756	154.66	81	10	10	11	13	11	17	14	15	10	10	10	10	10	10	10	10	10	10	10	10	868990000	871670000	880120000	827670000	944070000	835770000	0.997	1	1.01	0.00679101	0.95	1.083	0.959	0.0745246	0.952	0.0041782	0.20175
TGME49_243910-t26_1-p1	TGME49_243910	Cof family hydrolase subfamily protein	---	24.3	153.03	241.2	176	29	29	29	31	28	33	26	29	27	28	28	28	27	27	27	28	28	28	27	27	1412500000	1432600000	1416400000	1485600000	1579700000	1482200000	0.962	0.976	0.965	0.00761741	1.012	1.076	1.01	0.0363535	1.045	0.0042588	0.20175
TGME49_239490-t26_1-p1	TGME49_239490	dehydrogenase E1 component family protein	---	30.4	114.55	323.31	238	29	29	43	35	42	40	39	39	28	27	29	28	26	29	28	27	29	28	26	29	5070300000	4974500000	5037500000	4739300000	4882200000	4743800000	1.033	1.014	1.026	0.00938076	0.966	0.995	0.967	0.0168669	0.943	0.0042775	0.20175
TGME49_249390-t26_1-p1	TGME49_249390	glutamate/leucine/phenylalanine/valine dehydrogenase family protein	---	45.4	135.7	323.31	455	41	41	71	76	72	79	77	80	38	40	37	40	39	40	38	40	37	40	39	40	9674900000	9736100000	9804800000	8447500000	8885900000	8804300000	1.049	1.055	1.063	0.0066534	0.916	0.963	0.954	0.0264172	0.886	0.004283	0.20175
TGME49_202375-t26_1-p1	TGME49_202375	hypothetical protein	---	12.5	95.039	82.51	81	8	8	13	12	13	14	14	15	8	8	8	8	8	8	8	8	8	8	8	8	1233900000	1258800000	1191200000	1020600000	1186600000	1032100000	1.069	1.091	1.032	0.0280227	0.885	1.028	0.894	0.0855962	0.836	0.0043811	0.202965
TGME49_244360-t26_1-p1	TGME49_244360	hypothetical protein	---	8.8	125.28	25.872	27	6	6	5	6	6	4	3	3	6	6	6	6	6	5	6	6	6	6	6	5	108780000	109980000	112260000	125610000	130060000	130670000	0.91	0.92	0.939	0.0159598	1.051	1.088	1.093	0.0212951	1.161	0.0044844	0.204139
TGME49_244320-t26_1-p1	TGME49_244320	ribosomal protein RPL24	---	7.6	32.693	43.137	38	3	3	6	6	7	6	6	7	3	3	3	3	3	3	3	3	3	3	3	3	1312400000	1256500000	1340400000	979790000	1128400000	1037500000	1.116	1.069	1.14	0.0325855	0.833	0.96	0.882	0.0718312	0.774	0.0046174	0.205464
TGME49_320300-t26_1-p1	TGME49_320300	SWI2/SNF2 Brahma-like putative	---	15.7	182.33	129.25	82	19	19	16	14	13	11	15	13	18	19	15	14	17	17	18	19	15	14	17	17	431700000	415090000	409520000	333130000	351510000	348030000	1.132	1.088	1.073	0.0279364	0.873	0.921	0.912	0.0282868	0.813	0.0046601	0.205464
TGME49_260540-t26_1-p1	TGME49_260540	alveolin domain containing intermediate filament IMC14	---	17	188.32	166.53	99	18	18	14	16	15	16	21	17	13	14	15	14	16	14	13	14	15	14	16	14	734180000	708800000	701940000	970730000	924520000	899790000	0.892	0.861	0.853	0.0237138	1.179	1.123	1.093	0.0385715	1.308	0.0048812	0.205464
TGME49_264890-t26_1-p1	TGME49_264890	hypothetical protein	---	9.6	199.93	70.566	39	12	12	7	7	6	6	7	6	10	10	8	10	11	11	10	10	8	10	11	11	87911000	87671000	87529000	83074000	94512000	84435000	1.004	1.002	1	0.00199601	0.949	1.08	0.965	0.0716065	0.955	0.0049246	0.205464
TGME49_310700-t26_1-p1	TGME49_310700	serine/threonine phosophatase PP1	---	48.4	35.005	132.59	111	13	13	18	19	17	19	18	20	13	13	12	13	13	13	13	13	12	13	13	13	1770900000	1837800000	1868200000	1552000000	1671300000	1525400000	1.039	1.078	1.096	0.027206	0.911	0.981	0.895	0.049234	0.843	0.0049626	0.205464
TGME49_264850-t26_1-p1	TGME49_264850	hypothetical protein	---	8	465.38	149.44	79	25	25	10	15	18	14	11	11	21	21	23	21	23	23	21	21	23	21	23	23	213900000	216920000	220830000	193160000	210870000	197020000	1.025	1.039	1.058	0.0159158	0.925	1.01	0.944	0.0464882	0.898	0.0049649	0.205464
TGME49_238130-t26_1-p1	TGME49_238130	hypothetical protein	---	8.3	41.437	20.61	11	2	2	2	2	2	1	2	2	2	2	2	2	2	2	2	2	2	2	2	2	18193000	19406000	18913000	33046000	26287000	28805000	0.755	0.805	0.785	0.0321955	1.371	1.09	1.195	0.11651	1.642	0.0052023	0.212191
TGME49_318560-t26_1-p1	TGME49_318560	ATPase/histidine kinase/DNA gyrase B/HSP90 domain-containing protein	---	22.4	52.712	49.794	32	8	8	6	6	7	5	4	4	7	7	8	7	7	7	7	7	8	7	7	7	126210000	133580000	130380000	98737000	134190000	106010000	1.039	1.099	1.073	0.0281116	0.813	1.104	0.872	0.16547	0.787	0.0056016	0.22026
TGME49_279380-t26_1-p1	TGME49_279380	hypothetical protein	---	19.4	144.34	286.94	315	27	27	51	55	53	50	55	51	27	27	26	27	27	27	27	27	26	27	27	27	9154400000	9403300000	9169100000	10159000000	9299400000	10009000000	0.96	0.986	0.962	0.0149261	1.066	0.976	1.05	0.0465853	1.091	0.0056962	0.22026
TGME49_313277-t26_1-p1	TGME49_313277	hypothetical protein	---	5.7	138.67	17.662	22	4	4	3	4	4	4	4	3	4	3	4	3	4	2	4	3	4	3	4	2	58160000	59146000	55950000	44361000	49305000	39338000	1.139	1.159	1.096	0.028455	0.869	0.966	0.771	0.112241	0.725	0.005704	0.22026
TGME49_230850-t26_1-p1	TGME49_230850	hypothetical protein	---	39.7	50.617	177.31	125	15	15	21	19	20	22	20	23	15	15	15	15	15	14	15	15	15	15	15	14	633240000	680410000	609110000	855430000	854370000	911010000	0.836	0.899	0.804	0.0571118	1.13	1.128	1.203	0.0370433	1.378	0.0057165	0.22026
TGME49_225150-t26_1-p1	TGME49_225150	hypothetical protein	---	19	76.723	50.433	64	11	11	10	11	12	11	10	10	10	9	9	10	10	10	10	9	9	10	10	10	424440000	431310000	417110000	386980000	410490000	381360000	1.039	1.056	1.021	0.0168508	0.947	1.005	0.933	0.0396967	0.905	0.0058757	0.223277
TGME49_307040-t26_1-p1	TGME49_307040	shikimate dehydrogenase substrate binding domain-containing protein	---	7.5	349.11	65.336	25	15	15	2	4	6	3	2	8	13	14	13	12	14	12	13	14	13	12	14	12	67706000	74319000	74299000	92400000	83553000	91712000	0.839	0.921	0.921	0.0529758	1.145	1.036	1.137	0.0549309	1.277	0.0060031	0.224712
TGME49_214250-t26_1-p1	TGME49_214250	hypothetical protein	---	19.6	372.67	323.31	277	47	47	43	49	52	46	43	44	46	47	45	43	44	41	46	47	45	43	44	41	1253300000	1279500000	1280900000	1186400000	1203200000	1166100000	1.02	1.042	1.043	0.0125604	0.966	0.98	0.949	0.0160872	0.925	0.0063363	0.234237
TGME49_309290-t26_1-p1	TGME49_309290	hypothetical protein	---	10.8	33.682	11.228	18	4	4	3	2	3	4	2	4	4	4	4	4	4	4	4	4	4	4	4	4	35621000	35971000	39810000	55698000	41008000	63201000	0.788	0.795	0.88	0.0623815	1.232	0.907	1.398	0.211835	1.601	0.0065431	0.236707
TGME49_231150-t26_1-p1	TGME49_231150	hypothetical protein	---	15	73.266	31.849	24	7	7	3	4	4	3	5	5	6	5	6	4	4	6	6	5	6	4	4	6	38087000	41045000	39904000	56931000	54082000	51907000	0.81	0.873	0.849	0.0376733	1.211	1.151	1.105	0.0459941	1.371	0.0065842	0.236707
TGME49_233100-t26_1-p1	TGME49_233100	SPFH domain / Band 7 family protein	---	33.8	32.061	79.168	72	10	10	11	12	12	13	12	12	10	10	10	10	10	10	10	10	10	10	10	10	783100000	796030000	771410000	865000000	882390000	849150000	0.95	0.965	0.936	0.0152608	1.049	1.07	1.03	0.0190616	1.094	0.006676	0.236732
TGME49_222840-t26_1-p1	TGME49_222840	Ser/Thr phosphatase family protein	---	23.8	48.157	90.571	65	6	6	12	11	10	10	11	11	6	6	6	6	6	6	6	6	6	6	6	6	1075400000	1135500000	1100200000	1296600000	1207000000	1260300000	0.912	0.963	0.933	0.0273846	1.1	1.024	1.069	0.0359045	1.158	0.0069196	0.236732
TGME49_217430-t26_1-p1	TGME49_217430	protease inhibitor PI1	---	27.6	47.782	64.524	68	10	10	13	11	13	10	10	11	10	10	10	9	8	9	10	10	10	9	8	9	171870000	157430000	174720000	212900000	187250000	216970000	0.92	0.843	0.935	0.0548842	1.139	1.002	1.161	0.0782734	1.279	0.0069788	0.236732
TGME49_231190-t26_1-p1	TGME49_231190	arsenite-activated ATPase family protein	---	42.1	44.049	110.33	82	12	12	14	13	14	12	16	13	12	12	12	12	11	12	12	12	12	12	11	12	804720000	808190000	780860000	711030000	778600000	724110000	1.048	1.052	1.017	0.0184382	0.926	1.014	0.943	0.0485742	0.899	0.0069802	0.236732
TGME49_288290-t26_1-p1	TGME49_288290	hypothetical protein	---	13.5	55.062	44.349	18	5	5	3	3	3	2	4	3	3	4	4	4	5	4	3	4	4	4	5	4	95730000	98900000	97074000	86133000	61225000	81783000	1.103	1.139	1.118	0.0161457	0.992	0.705	0.942	0.174291	0.863	0.0070553	0.236732
TGME49_262000-t26_1-p1	TGME49_262000	AP2 domain transcription factor AP2VIIb-2	---	4.3	88.78	22.712	9	2	2	2	1	2	1	2	1	2	1	2	2	2	2	2	1	2	2	2	2	31159000	0	33809000	16855000	25739000	16999000	1.251		1.357	0.0574795	0.677	1.033	0.682	0.255989	0.521	0.0071985	0.236732
TGME49_231410-t26_1-p1	TGME49_231410	hypothetical protein	---	10.4	247.56	205.76	146	20	20	24	26	26	26	22	22	19	20	19	20	19	19	19	20	19	20	19	19	2479100000	2591900000	2580300000	2248100000	2204000000	2195100000	1.04	1.088	1.083	0.0246541	0.943	0.925	0.921	0.0126055	0.871	0.0072752	0.236732
TGME49_203080-t26_1-p1	TGME49_203080	RNA recognition motif-containing protein	---	30.8	32.684	67.304	38	7	7	6	5	8	7	6	6	6	5	6	5	5	5	6	5	6	5	5	5	212570000	209450000	188660000	139320000	139850000	141270000	1.237	1.219	1.098	0.0638097	0.811	0.814	0.822	0.00697128	0.689	0.007358	0.236732
TGME49_299810-t26_1-p1	TGME49_299810	cysteine-tRNA synthetase (CysRS)	---	27.1	101.37	173.55	124	19	19	22	21	19	23	21	18	18	18	17	17	16	17	18	18	17	17	16	17	1296400000	1269900000	1257200000	1076100000	1180400000	1133500000	1.078	1.056	1.046	0.0154441	0.895	0.982	0.943	0.0463591	0.867	0.0073637	0.236732
TGME49_247760-t26_1-p1	TGME49_247760	AMP-binding enzyme domain-containing protein	---	29.4	86.986	136.39	145	18	18	22	25	26	27	22	23	18	18	18	18	18	17	18	18	18	18	18	17	970450000	989170000	958970000	874590000	982570000	896110000	1.027	1.046	1.014	0.0156399	0.925	1.039	0.948	0.0621072	0.91	0.0081035	0.254773
TGME49_221170-t26_1-p1	TGME49_221170	CAAX metallo endopeptidase	---	16	49.432	88.061	37	5	5	6	6	7	5	7	6	5	5	5	4	5	5	5	5	5	4	5	5	151750000	176040000	150110000	227400000	225900000	240720000	0.777	0.901	0.769	0.0907344	1.164	1.157	1.232	0.0349806	1.469	0.0081589	0.254773
TGME49_310440-t26_1-p1	TGME49_310440	membrane occupation and recognition nexus protein MORN1	---	8.6	209.85	102.6	94	14	14	15	16	17	14	16	16	13	13	13	14	13	13	13	13	13	14	13	13	698520000	680190000	738620000	866560000	824250000	921750000	0.886	0.863	0.937	0.0423	1.099	1.046	1.169	0.0558499	1.267	0.008401	0.254773
TGME49_264430-t26_1-p1	TGME49_264430	hypothetical protein	---	8.4	285.1	56.59	44	7	3	7	6	6	9	7	9	7	6	7	7	7	7	3	3	3	3	3	3	142210000	142850000	137840000	174140000	181410000	191340000	0.88	0.884	0.853	0.01933	1.077	1.122	1.184	0.0476423	1.296	0.0084036	0.254773
TGME49_273460-t26_1-p1	TGME49_273460	eukaryotic translation initiation factor 3 subunit 6 interacting protein	---	26.8	75.073	133.1	131	13	13	23	21	20	22	23	22	12	11	11	12	12	13	12	11	11	12	12	13	2998600000	2856400000	2991100000	2567000000	2942500000	2472900000	1.069	1.018	1.066	0.0272295	0.915	1.049	0.882	0.0932297	0.855	0.0084633	0.254773
TGME49_311920-t26_1-p1	TGME49_311920	GRAM domain-containing protein	---	10.1	316.37	136.07	108	23	23	19	20	19	16	17	17	18	18	20	17	19	16	18	18	20	17	19	16	629270000	636760000	617540000	574610000	629640000	583230000	1.028	1.041	1.009	0.0156857	0.939	1.029	0.953	0.0497384	0.922	0.0084822	0.254773
TGME49_319720-t26_1-p1	TGME49_319720	hypothetical protein	---	9.4	123.67	15.475	11	7	7	1	1	2	3	2	2	3	2	5	5	4	4	3	2	5	5	4	4	64819000	0	66067000	75201000	81004000	74012000	0.898		0.915	0.0132607	1.041	1.122	1.025	0.0489365	1.14	0.0087352	0.25973
TGME49_263720-t26_1-p1	TGME49_263720	HMG (high mobility group) box domain-containing protein	---	13.8	16.513	2.6976	11	2	2	1	3	1	2	2	2	2	2	2	2	2	2	2	2	2	2	2	2	147690000	162190000	157850000	192630000	202280000	188880000	0.843	0.925	0.901	0.0473868	1.099	1.154	1.078	0.0353471	1.223	0.0088831	0.261053
TGME49_215775-t26_1-p1	TGME49_215775	rhoptry protein ROP8	---	15.8	65.912	64.138	111	9	5	18	19	18	19	19	18	9	9	9	9	9	9	5	5	5	5	5	5	4422400000	4410300000	4318900000	3982300000	4378900000	4090900000	1.036	1.034	1.012	0.0129624	0.933	1.026	0.959	0.049331	0.921	0.0095376	0.277472
TGME49_295010-t26_1-p1	TGME49_295010	DEAD/DEAH box helicase domain-containing protein	---	2.7	77.074	4.092	9	2	2	1	1	2	2	2	1	2	2	2	2	2	2	2	2	2	2	2	2	9990500	10323000	11217000	7778200	6962600	7295900	1.119	1.156	1.256	0.0602151	0.871	0.78	0.817	0.0556287	0.717	0.0098219	0.280235
TGME49_273930-t26_1-p1	TGME49_273930	DNA topoisomerase domain-containing protein	---	18.5	27.997	14.922	21	5	5	3	4	3	3	5	3	4	4	4	5	5	4	4	4	4	5	5	4	76353000	77479000	91564000	120900000	123660000	132410000	0.736	0.747	0.883	0.103821	1.166	1.192	1.277	0.047913	1.548	0.0098408	0.280235
TGME49_237015-t26_1-p1	TGME49_237015	hypothetical protein	---	19.3	29.389	39.151	26	3	3	4	4	4	6	5	3	3	3	3	3	3	3	3	3	3	3	3	3	58679000	59010000	51456000	37142000	53423000	38374000	1.181	1.188	1.036	0.0756017	0.748	1.075	0.772	0.210706	0.67	0.0102368	0.286935
TGME49_240640-t26_1-p1	TGME49_240640	casein kinase I	---	36.9	204.78	323.31	441	56	55	74	78	72	76	76	65	50	52	56	50	54	49	50	51	55	50	53	49	3873500000	3877800000	3950400000	3719700000	3489400000	3703900000	1.028	1.029	1.048	0.0108883	0.987	0.926	0.983	0.0353477	0.952	0.0103756	0.286935
TGME49_277730-t26_1-p1	TGME49_277730	hypothetical protein	---	6.7	327.06	236.22	113	13	13	18	20	18	18	19	20	13	13	13	13	13	13	13	13	13	13	13	13	970470000	911000000	885770000	730730000	935390000	739740000	1.126	1.057	1.027	0.0474431	0.848	1.085	0.858	0.144076	0.797	0.0104804	0.286935
TGME49_295040-t26_1-p1	TGME49_295040	HEAT repeat-containing protein	---	9.7	291.23	308.91	135	18	18	21	22	21	22	23	26	17	18	18	17	17	18	17	18	18	17	17	18	997300000	949680000	993450000	765290000	837420000	831740000	1.113	1.06	1.109	0.0269769	0.854	0.935	0.928	0.0495561	0.815	0.0105158	0.286935
TGME49_248700-t26_1-p1	TGME49_248700	alveolin domain containing intermediate filament IMC12	---	43.7	29.762	100.75	136	12	12	22	21	20	24	25	24	12	11	10	11	11	11	12	11	10	11	11	11	2088200000	1916400000	1899000000	3730500000	3196400000	3087700000	0.787	0.722	0.716	0.0530889	1.406	1.205	1.164	0.102926	1.732	0.0105991	0.286935
TGME49_297220-t26_1-p1	TGME49_297220	AMP-binding enzyme domain-containing protein	---	6.1	324.96	63.274	47	14	14	5	9	9	8	9	7	14	14	14	11	13	12	14	14	14	11	13	12	104090000	96739000	102760000	117280000	130730000	120020000	0.93	0.864	0.918	0.0388903	1.048	1.168	1.072	0.0579362	1.172	0.0110165	0.29112
TGME49_237120-t26_1-p1	TGME49_237120	hypothetical protein	---	8.7	180.01	91.951	108	15	13	19	18	21	16	17	17	14	15	14	14	14	14	12	13	12	12	12	12	500920000	504400000	513840000	534150000	524880000	534760000	0.965	0.972	0.99	0.0132187	1.03	1.012	1.031	0.0104387	1.055	0.0110998	0.29112
TGME49_278975-t26_1-p1	TGME49_278975	ICE family protease (caspase) p20 domain-containing protein	---	5.3	219.12	42.107	76	11	11	14	12	15	11	12	12	10	9	11	9	9	9	10	9	11	9	9	9	1677800000	1716900000	1567500000	2018600000	2031100000	2155800000	0.901	0.922	0.842	0.0466907	1.085	1.091	1.158	0.0364658	1.262	0.0111618	0.29112
TGME49_273065-t26_1-p1	TGME49_273065	hypothetical protein	---	9.2	96.597	61.158	38	7	7	8	6	6	7	6	5	7	7	7	7	6	6	7	7	7	7	6	6	215850000	231530000	219190000	187980000	187010000	180120000	1.06	1.137	1.077	0.0370662	0.923	0.918	0.885	0.0227232	0.828	0.0112808	0.29112
TGME49_257070-t26_1-p1	TGME49_257070	hypothetical protein	---	15.9	49.892	16.507	13	4	4	2	3	2	2	2	2	3	3	2	3	4	3	3	3	2	3	4	3	56294000	52584000	56066000	42498000	41923000	45672000	1.145	1.069	1.14	0.0380222	0.864	0.853	0.929	0.0465681	0.802	0.0113164	0.29112
TGME49_221180-t26_1-p1	TGME49_221180	hypothetical protein	---	13.3	146.94	90.987	82	12	12	13	15	14	15	13	12	12	11	12	12	11	11	12	11	12	12	11	11	461530000	454630000	446250000	412960000	429890000	413330000	1.058	1.042	1.022	0.0173322	0.946	0.985	0.947	0.0231761	0.91	0.0114382	0.29112
TGME49_313480-t26_1-p1	TGME49_313480	hypothetical protein	---	13.2	152.49	81.606	46	15	15	6	8	3	10	11	8	12	13	11	13	14	12	12	13	11	13	14	12	84881000	90360000	88613000	113560000	116600000	128560000	0.818	0.871	0.854	0.0319249	1.094	1.124	1.239	0.0664215	1.376	0.0115409	0.29112
TGME49_230440-t26_1-p1	TGME49_230440	CHY zinc finger domain-containing protein	---	18.1	67.383	65.754	40	7	7	7	8	6	8	4	7	6	7	7	7	6	7	6	7	7	7	6	7	160800000	155300000	160130000	170820000	132320000	173100000	1.013	0.978	1.009	0.0191572	1.076	0.834	1.09	0.143931	1.083	0.0116837	0.293105
TGME49_249030-t26_1-p1	TGME49_249030	endonuclease/exonuclease/phosphatase family protein	---	15.3	60.226	50.883	58	8	8	8	10	10	11	10	9	8	8	8	8	8	7	8	8	8	8	8	7	229630000	254500000	211940000	329810000	337780000	367060000	0.796	0.882	0.735	0.0918195	1.143	1.171	1.273	0.0572235	1.502	0.0117808	0.293105
TGME49_288650-t26_1-p1	TGME49_288650	dense granule protein GRA12	---	35.3	47.922	123.85	170	13	13	29	27	26	31	28	29	13	13	13	13	13	13	13	13	13	13	13	13	5459700000	6496600000	5482800000	8475200000	8714000000	9463400000	0.743	0.884	0.746	0.101839	1.153	1.186	1.288	0.0582114	1.543	0.0118817	0.293105
TGME49_267045-t26_1-p1	TGME49_267045	Ras family protein	---	12.4	78.756	68.485	72	8	8	11	11	14	13	13	10	7	8	8	7	8	8	7	8	8	7	8	8	259820000	255000000	261000000	234150000	232500000	242020000	1.05	1.031	1.055	0.0121132	0.946	0.94	0.978	0.0213988	0.921	0.012179	0.297811
TGME49_264000-t26_1-p1	TGME49_264000	aldehyde dehydrogenase	---	10.9	68.989	23.262	26	6	6	6	3	5	4	4	4	6	6	6	5	6	5	6	6	6	5	6	5	60205000	65680000	63109000	74523000	80452000	78397000	0.855	0.933	0.897	0.0436184	1.059	1.143	1.114	0.0385995	1.214	0.012557	0.304306
TGME49_244530-t26_1-p1	TGME49_244530	hypothetical protein	---	12.5	63.996	20.092	9	4	4	3	2	3	0	0	1	3	3	4	3	3	3	3	3	4	3	3	3	46426000	51658000	45369000	34568000	38386000	31512000	1.124	1.25	1.098	0.0702458	0.837	0.929	0.763	0.0986506	0.691	0.0126994	0.304306
TGME49_241830-t26_1-p1	TGME49_241830	peptidyl-prolyl cis-trans isomerase	---	15	64.463	33.551	30	7	7	6	6	5	4	5	4	6	6	6	4	5	4	6	6	6	4	5	4	42980000	45310000	44726000	49374000	46022000	51048000	0.923	0.973	0.96	0.0272503	1.06	0.988	1.096	0.0524722	1.132	0.0127837	0.304306
TGME49_308950-t26_1-p1	TGME49_308950	histidine acid phosphatase superfamily protein	---	3.6	199.33	43.914	28	6	6	6	5	5	5	4	3	5	5	5	4	5	4	5	5	5	4	5	4	79862000	71967000	74691000	90883000	89662000	91482000	0.961	0.866	0.899	0.0530801	1.094	1.079	1.101	0.0102992	1.208	0.0136008	0.316688
TGME49_207420-t26_1-p1	TGME49_207420	hypothetical protein	---	13.2	125.04	94.843	53	12	12	11	8	8	8	10	8	11	12	12	12	12	11	11	12	12	12	12	11	813150000	803540000	853600000	625870000	666440000	691690000	1.095	1.082	1.15	0.0325492	0.843	0.898	0.932	0.0504052	0.8	0.0136559	0.316688
TGME49_238880-t26_1-p1	TGME49_238880	hypothetical protein	---	2.2	342.44	30.69	26	6	6	3	5	5	4	6	3	4	5	5	5	6	5	4	5	5	5	6	5	100330000	95260000	92821000	81667000	94221000	80354000	1.105	1.049	1.023	0.03957	0.9	1.038	0.885	0.0896266	0.843	0.0136597	0.316688
TGME49_233890-t26_1-p1	TGME49_233890	hypothetical protein	---	4.9	296.95	103.96	35	9	9	6	5	6	7	4	7	8	9	9	9	9	9	8	9	9	9	9	9	181180000	177650000	175190000	163270000	174360000	155940000	1.058	1.037	1.023	0.0169496	0.953	1.018	0.911	0.0561177	0.897	0.0137808	0.316688
TGME49_265390-t26_1-p1	TGME49_265390	hypothetical protein	---	12.1	58.453	17.816	16	5	5	3	2	2	3	3	3	5	5	5	5	4	5	5	5	5	5	4	5	34639000	30703000	30309000	43469000	49277000	49204000	0.875	0.775	0.765	0.0755623	1.098	1.244	1.243	0.0702979	1.453	0.0138837	0.316688
TGME49_272520-t26_1-p1	TGME49_272520	hypothetical protein	---	24.4	43.707	101.98	49	7	7	9	8	7	9	7	9	7	7	7	7	7	7	7	7	7	7	7	7	244910000	237470000	246940000	287130000	282100000	315740000	0.91	0.883	0.918	0.0202944	1.067	1.049	1.174	0.0616182	1.24	0.0140764	0.317855
TGME49_246330-t26_1-p1	TGME49_246330	CRAL/TRIO domain-containing protein	---	34.9	48.773	51.495	64	11	11	9	12	10	11	11	11	9	10	10	9	9	9	9	10	10	9	9	9	325020000	307870000	322720000	353240000	354190000	356320000	0.966	0.915	0.959	0.0292041	1.05	1.052	1.059	0.00448511	1.114	0.0141625	0.317855
TGME49_239100-t26_1-p1	TGME49_239100	ribosomal protein RPS7	---	54.1	22.587	84.856	112	10	10	19	18	21	18	18	18	10	10	9	8	8	9	10	10	9	8	8	9	5962600000	5673200000	5364100000	4553900000	5055900000	4463500000	1.151	1.095	1.036	0.0525654	0.879	0.976	0.862	0.0679065	0.796	0.0143235	0.317855
TGME49_299780-t26_1-p1	TGME49_299780	hypothetical protein	---	11.9	59.371	22.481	29	6	6	5	5	5	4	5	5	4	5	5	4	5	5	4	5	5	4	5	5	114710000	118690000	120190000	131870000	127110000	139340000	0.915	0.947	0.959	0.0241882	1.052	1.014	1.112	0.0466424	1.151	0.0147552	0.324663
TGME49_252480-t26_1-p1	TGME49_252480	hypothetical protein	---	10.6	77.237	17.814	29	8	8	5	5	5	5	4	5	7	7	6	8	8	7	7	7	6	8	8	7	202730000	196580000	198730000	182650000	152420000	173160000	1.1	1.066	1.078	0.0159464	0.991	0.827	0.939	0.0911962	0.892	0.0148577	0.324663
TGME49_211020-t26_1-p1	TGME49_211020	RNA recognition motif-containing protein	---	26.1	28.736	49.806	49	7	7	10	8	7	8	7	9	7	7	6	7	7	7	7	7	6	7	7	7	434510000	463830000	458120000	515970000	608360000	508420000	0.872	0.931	0.92	0.0345656	1.036	1.221	1.021	0.101946	1.133	0.0150964	0.324663
TGME49_203380-t26_1-p1	TGME49_203380	DnaJ domain-containing protein	---	30.5	81.363	131.23	92	17	17	15	15	13	16	14	19	13	11	15	15	15	16	13	11	15	15	15	16	403040000	383250000	378140000	332410000	366200000	340570000	1.097	1.044	1.03	0.0334354	0.905	0.997	0.927	0.0509455	0.867	0.0151196	0.324663
TGME49_234610-t26_1-p1	TGME49_234610	WD-40 repeat protein	---	23.2	76.498	115.4	49	10	10	7	10	8	8	8	8	9	9	9	10	10	9	9	9	9	10	10	9	129810000	133820000	132400000	118810000	127610000	110460000	1.034	1.066	1.055	0.0154596	0.947	1.017	0.88	0.0722632	0.868	0.0152231	0.324663
TGME49_314090-t26_1-p1	TGME49_314090	proteasome beta subunit	---	39	22.482	65.729	67	5	5	11	12	11	11	11	11	5	5	5	5	5	5	5	5	5	5	5	5	926380000	939030000	945010000	833250000	932830000	760560000	1.041	1.056	1.062	0.0102722	0.937	1.049	0.855	0.102836	0.851	0.0154228	0.324777
TGME49_283710-t26_1-p1	TGME49_283710	longevity-assurance protein (LAG1) domain-containing protein	---	6.4	39.556	5.3973	12	3	3	2	2	1	3	2	2	3	3	3	3	3	3	3	3	3	3	3	3	74564000	75509000	82945000	108590000	80005000	98217000	0.861	0.872	0.957	0.0585935	1.253	0.923	1.134	0.151472	1.331	0.015523	0.324777
TGME49_250820-t26_1-p1	TGME49_250820	hypothetical protein	---	33.6	120.89	293.85	213	29	29	34	35	35	37	37	35	29	26	28	28	27	27	29	26	28	28	27	27	1272700000	1190800000	1244600000	1413400000	1492300000	1498100000	0.941	0.881	0.921	0.0334129	1.045	1.104	1.108	0.0324917	1.178	0.0156972	0.324777
TGME49_277490-t26_1-p1	TGME49_277490	hypothetical protein	---	6	319.65	164.56	145	15	15	26	23	28	24	21	23	15	15	15	15	15	15	15	15	15	15	15	15	1117900000	1121500000	1095500000	1162000000	1232200000	1165900000	0.973	0.976	0.953	0.0129256	1.011	1.072	1.015	0.0330429	1.047	0.015955	0.324777
TGME49_310320-t26_1-p1	TGME49_310320	calreticulin family protein	---	15.9	64.185	45.296	49	7	7	8	8	7	9	9	8	6	7	7	7	7	7	6	7	7	7	7	7	196740000	192580000	194490000	203870000	198230000	202040000	0.994	0.973	0.982	0.0107179	1.03	1.001	1.02	0.0144847	1.043	0.0160352	0.324777
TGME49_300150-t26_1-p1	TGME49_300150	hypothetical protein	---	20.2	44.705	36.456	9	4	4	1	3	1	2	1	1	2	3	1	3	2	2	2	3	1	3	2	2	43394000	45462000	0	35885000	38560000	34796000	1.095	1.147		0.0328007	0.906	0.973	0.878	0.0531186	0.795	0.0161387	0.324777
TGME49_259660-t26_1-p1	TGME49_259660	orotate phosphoribosyltransferase	---	32.5	31.593	48.905	74	8	8	12	11	13	13	13	12	7	8	7	8	8	7	7	8	7	8	8	7	744510000	779640000	740880000	574650000	772540000	642310000	1.05	1.099	1.045	0.0280261	0.81	1.089	0.906	0.151596	0.806	0.016176	0.324777
TGME49_256000-t26_1-p1	TGME49_256000	endoplasmic reticulum retention receptor	---	20.6	26.148	25.035	27	4	4	5	5	5	5	4	3	4	4	3	4	4	4	4	4	3	4	4	4	94344000	83882000	81491000	113900000	113200000	126080000	0.924	0.821	0.798	0.0791578	1.115	1.108	1.234	0.0614509	1.386	0.0162964	0.324777
TGME49_244250-t26_1-p1	TGME49_244250	hypothetical protein	---	19.5	62.902	101.67	63	7	7	10	11	10	11	11	10	7	7	7	7	7	7	7	7	7	7	7	7	1654000000	1743700000	1680100000	1511200000	1680400000	1530800000	1.013	1.068	1.029	0.0272895	0.925	1.029	0.937	0.0590428	0.899	0.0164402	0.324777
TGME49_225360-t26_1-p1	TGME49_225360	hypothetical protein	---	6.7	82.31	16.278	14	3	3	3	3	2	2	2	2	3	3	3	2	3	3	3	3	3	2	3	3	36930000	39510000	39075000	27600000	34018000	31668000	1.061	1.135	1.123	0.0358985	0.793	0.978	0.91	0.104709	0.77	0.0168182	0.324777
TGME49_264130-t26_1-p1	TGME49_264130	hypothetical protein	---	10	75.115	23.038	36	6	6	5	5	7	6	7	6	6	6	6	6	6	6	6	6	6	6	6	6	87829000	87027000	90276000	80927000	85926000	76920000	1.036	1.026	1.064	0.0189038	0.954	1.013	0.907	0.0554416	0.893	0.0168602	0.324777
TGME49_240500-t26_1-p1	TGME49_240500	hypothetical protein	---	38.9	32.035	68.046	43	7	7	5	8	4	9	9	8	7	7	6	7	6	7	7	7	6	7	6	7	212660000	224920000	205890000	175030000	178950000	181230000	1.083	1.145	1.048	0.0449838	0.891	0.911	0.923	0.0177972	0.83	0.0170629	0.324777
TGME49_226550-t26_1-p1	TGME49_226550	TBC domain containing protein	---	21.3	35.99	26.428	34	7	7	6	4	4	6	7	7	7	7	7	7	7	7	7	7	7	7	7	7	149980000	127890000	147680000	191330000	174920000	215680000	0.893	0.762	0.88	0.0854123	1.139	1.042	1.284	0.105447	1.435	0.0171042	0.324777
TGME49_247770-t26_1-p1	TGME49_247770	hypothetical protein	---	37.1	19.264	65.187	70	5	5	11	12	12	12	9	14	5	5	5	5	5	5	5	5	5	5	5	5	293090000	332880000	329750000	425940000	379530000	398220000	0.814	0.925	0.916	0.0696636	1.183	1.055	1.106	0.0578097	1.294	0.0171586	0.324777
TGME49_290670-t26_1-p1	TGME49_290670	leucyl aminopeptidase LAP	---	26	83.236	178.63	179	16	16	33	32	28	29	28	29	16	16	16	16	16	15	16	16	16	16	16	15	4901100000	4773800000	4576300000	4166300000	4432300000	3972500000	1.096	1.068	1.024	0.0341547	0.932	0.991	0.889	0.0546324	0.857	0.0171755	0.324777
TGME49_288840-t26_1-p1	TGME49_288840	hypothetical protein	---	5.2	70.721	11.231	13	3	3	2	2	3	3	1	2	2	2	3	3	3	3	2	2	3	3	3	3	23283000	23892000	23523000	20313000	19035000	17888000	1.092	1.121	1.103	0.013245	0.953	0.893	0.839	0.0637165	0.811	0.0173022	0.324777
TGME49_212840-t26_1-p1	TGME49_212840	HIT zinc finger protein	---	15.6	64.549	25.01	13	6	6	3	2	2	1	2	3	5	5	5	5	5	5	5	5	5	5	5	5	26371000	28138000	26581000	22120000	21500000	23497000	1.068	1.139	1.076	0.0355365	0.896	0.87	0.951	0.0456638	0.844	0.017438	0.324777
TGME49_225990-t26_1-p1	TGME49_225990	acyl transferase domain-containing protein	---	19.3	92.323	221.25	84	12	12	15	15	16	11	14	13	12	12	12	12	11	11	12	12	12	12	11	11	938260000	899940000	911790000	996190000	965260000	1036100000	0.979	0.939	0.952	0.0213285	1.04	1.008	1.082	0.035571	1.109	0.017505	0.324777
TGME49_312420-t26_1-p1	TGME49_312420	hypothetical protein	---	33.2	117.81	146.6	86	22	22	14	12	18	15	13	14	19	17	18	20	19	19	19	17	18	20	19	19	429690000	409730000	399820000	361310000	368010000	353550000	1.11	1.059	1.033	0.0366995	0.934	0.951	0.914	0.0198502	0.865	0.0176562	0.324777
TGME49_290190-t26_1-p1	TGME49_290190	hypothetical protein	---	15.2	163.76	120.03	139	14	14	22	24	23	25	23	22	13	12	12	14	13	11	13	12	12	14	13	11	2664100000	2538200000	2633800000	2325900000	2494000000	2166700000	1.078	1.027	1.066	0.0252267	0.941	1.01	0.877	0.0705612	0.86	0.0176634	0.324777
TGME49_202840-t26_1-p1	TGME49_202840	FHA domain-containing protein	---	24.4	106.11	99.359	94	15	15	14	15	16	20	13	16	14	14	14	15	13	14	14	14	14	15	13	14	271350000	279070000	267300000	303270000	266130000	294460000	0.968	0.996	0.954	0.0219863	1.082	0.95	1.051	0.0671659	1.096	0.0177153	0.324777
TGME49_288720-t26_1-p1	TGME49_288720	ribosomal protein RPL10	---	38.5	24.801	115.94	67	7	7	13	10	12	12	10	10	7	7	7	7	7	7	7	7	7	7	7	7	3584000000	3369200000	3162100000	2661300000	2984100000	2562000000	1.174	1.103	1.035	0.0629578	0.871	0.977	0.839	0.0806451	0.775	0.0181616	0.330958
TGME49_220100-t26_1-p1	TGME49_220100	phosphoribosylpyrophosphate synthetase	---	21.2	61.019	96.014	104	11	11	16	17	17	18	18	18	11	11	11	11	11	11	11	11	11	11	11	11	1969900000	1928400000	2090500000	1711700000	1922000000	1684800000	1.045	1.023	1.109	0.0421876	0.908	1.02	0.894	0.0734164	0.851	0.0183392	0.330958
TGME49_223830-t26_1-p1	TGME49_223830	fasciclin domain-containing protein	---	6.4	229.75	76.408	40	10	10	7	7	8	6	7	5	10	9	9	9	10	8	10	9	9	9	10	8	98471000	100770000	95235000	110840000	122300000	118500000	0.914	0.936	0.884	0.0286419	1.029	1.136	1.1	0.0500267	1.168	0.0184242	0.330958
TGME49_300280-t26_1-p1	TGME49_300280	LSM domain-containing protein	---	31.4	17.883	39.468	43	5	5	6	7	6	8	8	8	5	5	5	5	5	5	5	5	5	5	5	5	230010000	253960000	253850000	198760000	200360000	183600000	1.045	1.154	1.153	0.0560661	0.903	0.91	0.834	0.0476056	0.777	0.0185645	0.331986
TGME49_255980-t26_1-p1	TGME49_255980	hypothetical protein	---	18.8	75.197	83.676	45	9	9	7	7	7	7	9	8	8	8	8	8	9	8	8	8	8	8	9	8	144250000	149790000	138810000	164470000	162940000	173570000	0.927	0.962	0.892	0.0377562	1.057	1.047	1.115	0.0342173	1.171	0.0187044	0.331986
TGME49_218270-t26_1-p1	TGME49_218270	hypothetical protein	---	4.1	277.84	84.396	90	10	10	14	13	15	17	13	18	10	9	10	10	10	10	10	9	10	10	10	10	983340000	1039000000	1007300000	1321900000	1203800000	1190800000	0.875	0.924	0.896	0.0273653	1.176	1.071	1.059	0.0584085	1.244	0.0188566	0.333372
TGME49_209800-t26_1-p1	TGME49_209800	formate/nitrite transporter protein	---	12.6	44.29	26.578	33	4	4	6	5	6	6	5	5	4	4	4	3	4	4	4	4	4	3	4	4	557250000	473460000	569520000	874570000	548930000	749580000	0.886	0.753	0.906	0.0980328	1.391	0.873	1.192	0.226828	1.522	0.0194414	0.339819
TGME49_224870-t26_1-p1	TGME49_224870	hypothetical protein	---	0.3	927.31	4.079	6	3	3	0	1	0	2	1	2	1	3	3	2	2	2	1	3	3	2	2	2	0	29723000	35335000	51985000	49570000	52773000		0.677	0.805	0.122145	1.185	1.13	1.203	0.0324309	1.61	0.0197771	0.339819
TGME49_304680-t26_1-p1	TGME49_304680	ubiquitin family protein	---	14.6	56.733	39.006	22	4	4	3	4	2	5	5	3	4	4	4	4	4	4	4	4	4	4	4	4	76093000	74392000	64848000	52029000	64181000	49306000	1.199	1.172	1.022	0.0843123	0.82	1.011	0.777	0.143278	0.706	0.0197817	0.339819
TGME49_246535-t26_1-p1	TGME49_246535	hypothetical protein	---	20.2	78.996	100.09	104	13	13	19	17	18	17	18	15	13	13	13	13	13	13	13	13	13	13	13	13	761830000	769620000	749760000	792760000	776480000	797700000	0.983	0.993	0.968	0.0128224	1.023	1.002	1.03	0.0143093	1.046	0.020084	0.339819
TGME49_315700-t26_1-p1	TGME49_315700	hypothetical protein	---	14.1	87.982	37.457	30	8	8	7	7	4	5	4	3	7	7	7	7	4	6	7	7	7	7	4	6	70201000	69100000	66999000	63180000	49605000	63357000	1.101	1.084	1.051	0.023569	0.991	0.778	0.994	0.134474	0.92	0.020158	0.339819
TGME49_285230-t26_1-p1	TGME49_285230	PRP38 family protein	---	19.5	68.773	99.021	66	9	9	11	10	10	11	11	13	9	9	9	9	9	9	9	9	9	9	9	9	271310000	248680000	274590000	206090000	254000000	218980000	1.105	1.013	1.118	0.0530648	0.839	1.034	0.892	0.109398	0.802	0.020177	0.339819
TGME49_270240-t26_1-p1	TGME49_270240	MAG1	---	18.6	49.18	48.627	74	8	8	14	12	13	11	13	11	8	8	8	8	8	8	8	8	8	8	8	8	1718500000	1651600000	1699100000	1489300000	1818600000	1341000000	1.061	1.02	1.049	0.0202037	0.92	1.123	0.828	0.157722	0.837	0.020416	0.339819
TGME49_309250-t26_1-p1	TGME49_309250	hypothetical protein	---	4.9	660.49	137.41	85	21	21	13	14	17	14	15	12	19	18	18	17	18	16	19	18	18	17	18	16	422850000	409110000	451790000	510160000	444110000	497800000	0.927	0.897	0.991	0.0511693	1.119	0.974	1.092	0.0726334	1.178	0.020417	0.339819
TGME49_220390-t26_1-p1	TGME49_220390	hypothetical protein	---	11.3	29.294	8.0364	13	3	3	2	3	0	3	2	3	3	3	2	3	3	3	3	3	2	3	3	3	23284000	23355000	25713000	29254000	30083000	28553000	0.872	0.874	0.963	0.0575539	1.095	1.126	1.069	0.0260211	1.198	0.020458	0.339819
TGME49_285980-t26_1-p1	TGME49_285980	glucosephosphate-mutase GPM1	---	48.7	70.586	279.43	243	23	23	39	41	43	40	40	40	23	23	23	23	23	23	23	23	23	23	23	23	2523900000	2458500000	2565900000	2728400000	2728300000	2688600000	0.965	0.94	0.981	0.0214802	1.043	1.043	1.028	0.00834321	1.076	0.020781	0.339819
TGME49_232410-t26_1-p1	TGME49_232410	PDI family protein	---	65.5	24.909	102.36	133	11	11	24	20	21	23	21	24	11	11	11	10	11	10	11	11	11	10	11	10	4279900000	4185600000	3926100000	5264400000	4864900000	4842800000	0.938	0.918	0.861	0.0441157	1.154	1.067	1.062	0.0472738	1.223	0.021319	0.339819
TGME49_201760-t26_1-p1	TGME49_201760	hypothetical protein	---	10.3	160.16	87.521	52	11	11	10	9	8	8	8	9	8	9	9	10	10	11	8	9	9	10	10	11	123450000	126650000	113630000	146000000	139380000	142660000	0.935	0.96	0.861	0.0560392	1.106	1.056	1.081	0.0231267	1.19	0.021336	0.339819
TGME49_306560-t26_1-p1	TGME49_306560	hypothetical protein	---	11.5	67.325	54.968	31	6	6	5	4	6	5	5	6	6	6	6	6	6	6	6	6	6	6	6	6	149790000	157180000	152360000	166190000	149310000	172590000	0.949	0.995	0.965	0.0240829	1.052	0.946	1.093	0.0736241	1.106	0.021379	0.339819
TGME49_204060-t26_1-p1	TGME49_204060	SNARE domain-containing protein	---	22.9	53.565	111.36	36	7	7	5	7	7	6	6	5	5	7	7	7	6	6	5	7	7	7	6	6	122380000	131440000	121400000	151820000	149430000	143670000	0.895	0.962	0.888	0.0446485	1.111	1.093	1.051	0.0283775	1.181	0.021436	0.339819
TGME49_200460-t26_1-p1	TGME49_200460	hypothetical protein	---	13.8	48.52	22.508	16	4	4	2	3	3	4	2	2	2	4	4	4	4	3	2	4	4	4	4	3	51528000	47640000	51829000	40034000	49197000	33118000	1.131	1.046	1.138	0.0463486	0.879	1.08	0.727	0.197765	0.727	0.021475	0.339819
TGME49_267800-t26_1-p1	TGME49_267800	dynamin-related protein DRPA	---	24	87.396	138.26	73	14	14	12	12	13	11	10	15	13	13	13	12	12	14	13	13	13	12	12	14	231780000	234140000	224850000	211510000	216050000	211570000	1.046	1.056	1.014	0.0211226	0.954	0.975	0.955	0.0123227	0.919	0.021478	0.339819
TGME49_212960-t26_1-p1	TGME49_212960	hypothetical protein	---	27.6	47.54	197.77	48	7	7	8	8	9	8	7	8	7	7	7	7	7	7	7	7	7	7	7	7	262570000	257650000	250770000	231500000	231190000	237980000	1.071	1.05	1.022	0.0234647	0.944	0.943	0.97	0.0160742	0.913	0.021496	0.339819
TGME49_318690-t26_1-p1	TGME49_318690	RNA recognition motif-containing protein	---	9.5	176.01	70.554	44	11	11	8	7	11	6	6	6	8	8	10	9	8	9	8	8	10	9	8	9	813460000	801950000	711130000	561320000	809780000	599780000	1.136	1.12	0.993	0.072347	0.784	1.131	0.837	0.203774	0.749	0.02158	0.339819
TGME49_222210-t26_1-p1	TGME49_222210	SPFH domain / Band 7 family protein	---	22.5	47.492	58.14	41	8	8	7	6	5	9	6	8	8	8	7	8	8	8	8	8	7	8	8	8	134310000	143220000	124640000	180420000	139640000	165600000	0.908	0.968	0.842	0.0695627	1.219	0.944	1.119	0.127234	1.291	0.021801	0.339819
TGME49_269290-t26_1-p1	TGME49_269290	hypothetical protein	---	13.4	503.35	283.28	205	47	47	41	35	37	33	31	28	43	41	39	42	37	37	43	41	39	42	37	37	445990000	448720000	444910000	428720000	431390000	413760000	1.024	1.03	1.021	0.00447081	0.984	0.99	0.95	0.0221323	0.943	0.021904	0.339819
TGME49_203750-t26_1-p1	TGME49_203750	hypothetical protein	---	14.9	149.76	66.388	83	15	15	15	14	14	15	11	14	15	14	14	14	14	13	15	14	14	14	14	13	165630000	165340000	154970000	143080000	141300000	139690000	1.092	1.09	1.022	0.0373125	0.943	0.932	0.921	0.0118026	0.873	0.021997	0.339819
TGME49_215280-t26_1-p1	TGME49_215280	succinate dehydrogenase [ubiquinone] iron-sulfur protein	---	23.7	38.61	30.002	67	9	9	10	13	11	10	11	12	9	9	9	8	9	9	9	9	9	8	9	9	1125200000	1072100000	1104800000	1367500000	1288400000	1251400000	0.936	0.892	0.919	0.0242322	1.138	1.072	1.041	0.0457163	1.19	0.02202	0.339819
TGME49_290460-t26_1-p1	TGME49_290460	hypothetical protein	---	6.5	67.548	9.6811	9	3	3	1	1	1	0	1	5	2	1	3	3	2	3	2	1	3	3	2	3	18018000	0	17653000	12644000	13074000	12646000	1.217		1.192	0.0146764	0.854	0.883	0.854	0.0193861	0.709	0.022377	0.340264
TGME49_311500-t26_1-p1	TGME49_311500	ThiF family protein	---	19.8	93.424	96.891	79	13	13	13	13	14	15	13	11	13	13	12	13	13	12	13	13	12	13	13	12	269380000	261640000	260820000	283540000	308460000	296670000	0.962	0.934	0.931	0.0181441	1.012	1.101	1.059	0.0421091	1.099	0.022582	0.340264
TGME49_204120-t26_1-p1	TGME49_204120	hypothetical protein	---	5.8	68.425	4.8276	9	4	4	1	1	2	2	1	2	4	4	4	4	4	4	4	4	4	4	4	4	25987000	23378000	25426000	31742000	30567000	36841000	0.896	0.806	0.877	0.0551815	1.095	1.054	1.271	0.101129	1.375	0.022619	0.340264
TGME49_246030-t26_1-p1	TGME49_246030	mediator complex subunit MED17	---	8.2	96.476	22.695	22	6	6	5	3	4	3	4	3	6	6	5	4	4	5	6	6	5	4	4	5	39221000	35131000	37990000	46630000	48077000	44102000	0.937	0.839	0.908	0.0562692	1.114	1.149	1.054	0.0434535	1.211	0.022619	0.340264
TGME49_290340-t26_1-p1	TGME49_290340	HEAT repeat-containing protein	---	37.1	47.959	106.75	60	9	9	10	10	9	11	11	9	9	9	9	9	9	9	9	9	9	9	9	9	238030000	272340000	281060000	349480000	310640000	333660000	0.8	0.915	0.945	0.086323	1.175	1.044	1.121	0.0591338	1.295	0.022695	0.340264
TGME49_248740-t26_1-p1	TGME49_248740	hypothetical protein	---	14.5	134.98	92.747	116	15	15	19	21	21	17	20	18	14	14	15	14	15	15	14	14	15	14	15	15	908220000	941670000	982200000	1057600000	943770000	1078100000	0.922	0.956	0.997	0.0391872	1.073	0.958	1.094	0.0702857	1.131	0.022835	0.340264
TGME49_211340-t26_1-p1	TGME49_211340	hypothetical protein	---	3.3	239.96	14.331	26	6	6	4	4	7	3	4	4	6	6	6	4	5	6	6	6	6	4	5	6	37478000	38966000	35559000	61877000	58298000	50624000	0.795	0.827	0.754	0.0462025	1.313	1.237	1.074	0.101085	1.507	0.022916	0.340264
TGME49_272370-t26_1-p1	TGME49_272370	hypothetical protein	---	4.7	258.05	47.416	21	7	7	3	2	4	2	4	6	5	6	6	6	7	6	5	6	6	6	7	6	67595000	76567000	71185000	90704000	85361000	103820000	0.819	0.928	0.862	0.063131	1.099	1.034	1.258	0.101953	1.355	0.023238	0.342858
TGME49_310010-t26_1-p1	TGME49_310010	rhoptry neck protein RON1	---	17.8	127.43	186.3	179	17	17	30	31	31	26	29	32	17	17	16	17	17	17	17	17	16	17	17	17	2089300000	2016000000	1977500000	1818600000	2126000000	1855700000	1.055	1.018	0.998	0.0282508	0.918	1.073	0.937	0.0866188	0.906	0.02348	0.34378
TGME49_257980-t26_1-p1	TGME49_257980	ribosome recycling factor protein	---	28.3	177.17	323.31	298	41	39	50	50	51	48	47	52	39	40	40	41	41	41	37	38	38	39	39	39	2824400000	2804700000	2790700000	2654200000	2636300000	2721000000	1.031	1.024	1.019	0.00588261	0.969	0.963	0.994	0.0168576	0.958	0.023664	0.34378
TGME49_236890-t26_1-p1	TGME49_236890	hypothetical protein	---	24.3	24.605	32.485	20	4	4	4	2	5	3	3	3	4	4	3	4	4	4	4	4	3	4	4	4	95806000	102700000	92964000	112340000	85071000	116880000	0.949	1.017	0.921	0.0513017	1.113	0.843	1.158	0.16413	1.18	0.023724	0.34378
TGME49_214320-t26_1-p1	TGME49_214320	facilitative glucose transporter GT1	---	11.1	61.687	44.564	58	6	6	10	12	11	9	8	8	6	6	6	5	6	6	6	6	6	5	6	6	1575000000	1544600000	1526800000	1372300000	1271900000	1445700000	1.082	1.061	1.049	0.0156986	0.942	0.874	0.993	0.0637615	0.91	0.023761	0.34378
TGME49_233220-t26_1-p1	TGME49_233220	hypothetical protein	---	18.4	159.7	172	122	20	20	21	20	24	17	21	19	20	19	20	17	18	20	20	19	20	17	18	20	365310000	362260000	355950000	344030000	340810000	346910000	1.036	1.028	1.01	0.0129961	0.976	0.967	0.984	0.00871701	0.957	0.024241	0.34378
TGME49_265790-t26_1-p1	TGME49_265790	hypothetical protein	---	4.2	41.156	4.5505	8	2	2	1	0	2	2	1	2	2	2	2	2	2	2	2	2	2	2	2	2	27193000	30252000	27652000	21694000	29032000	23377000	1.025	1.14	1.042	0.058066	0.818	1.094	0.881	0.155353	0.794	0.024263	0.34378
TGME49_253380-t26_1-p1	TGME49_253380	AP2 domain transcription factor AP2III-2	---	4	165.27	24.131	10	4	4	2	2	1	0	3	2	4	4	4	2	4	4	4	4	4	2	4	4	27607000	25129000	24745000	19482000	25015000	21122000	1.158	1.054	1.038	0.0601442	0.817	1.049	0.886	0.129867	0.786	0.024323	0.34378
TGME49_202500-t26_1-p1	TGME49_202500	GAPM1a	---	7.5	33.534	27.954	31	2	1	6	4	5	6	4	6	2	2	2	2	2	2	1	1	1	1	1	1	521670000	565930000	549130000	708010000	772350000	850110000	0.789	0.856	0.831	0.0410229	1.071	1.168	1.286	0.0916347	1.428	0.024541	0.34378
TGME49_215710-t26_1-p1	TGME49_215710	hypothetical protein	---	12.9	238.27	115.68	93	21	21	17	16	14	18	13	15	17	20	19	18	18	18	17	20	19	18	18	18	353270000	365880000	355330000	406390000	377300000	386150000	0.944	0.978	0.95	0.0189563	1.086	1.009	1.032	0.037921	1.106	0.024623	0.34378
TGME49_241170-t26_1-p1	TGME49_241170	hypothetical protein	---	22.4	139.69	169.83	141	22	22	21	23	22	25	26	24	20	21	21	20	21	21	20	21	21	20	21	21	624790000	616130000	600320000	665120000	673260000	702370000	0.966	0.952	0.928	0.020258	1.028	1.041	1.086	0.0289405	1.114	0.024684	0.34378
TGME49_254890-t26_1-p1	TGME49_254890	hypothetical protein	---	5.8	77.555	36.596	35	5	5	6	6	6	5	7	5	5	5	5	5	5	5	5	5	5	5	5	5	365290000	342960000	409390000	258420000	301770000	271450000	1.124	1.056	1.26	0.0905858	0.795	0.929	0.836	0.0804621	0.711	0.024725	0.34378
TGME49_261260-t26_1-p1	TGME49_261260	histone lysine demethylase JMJD6a	---	14.5	71.271	41.924	21	6	6	3	2	3	3	4	6	6	6	5	6	5	6	6	6	5	6	5	6	62170000	63572000	59985000	53481000	63930000	56210000	1.038	1.061	1.002	0.0287692	0.893	1.067	0.939	0.0933041	0.886	0.024879	0.34378
TGME49_314750-t26_1-p1	TGME49_314750	hypothetical protein	---	24.5	49.994	78.233	45	7	7	7	9	9	8	6	6	7	7	7	7	6	7	7	7	7	7	6	7	159590000	186720000	162870000	116350000	130520000	126060000	1.086	1.27	1.108	0.0870255	0.791	0.888	0.857	0.0586056	0.714	0.024983	0.34378
TGME49_223150-t26_1-p1	TGME49_223150	START domain-containing protein	---	23.1	46.472	18.821	15	6	6	3	3	2	2	3	2	5	6	4	6	5	4	5	6	4	6	5	4	40587000	41465000	42289000	34318000	38933000	37462000	1.036	1.058	1.079	0.0203296	0.876	0.994	0.956	0.0639415	0.866	0.025097	0.34378
TGME49_263740-t26_1-p1	TGME49_263740	ABC transporter transmembrane region domain-containing protein	---	10.2	105.54	41.22	18	7	7	1	4	1	4	5	3	6	7	6	6	5	7	6	7	6	6	5	7	33698000	37014000	34143000	49648000	33018000	43196000	0.876	0.963	0.888	0.0518688	1.291	0.859	1.123	0.199606	1.328	0.025175	0.34378
TGME49_222160-t26_1-p1	TGME49_222160	aldehyde dehydrogenase	---	40.8	53.701	84.969	82	14	14	17	13	16	12	14	10	14	14	14	14	14	12	14	14	14	14	14	12	478350000	490860000	435530000	364350000	382150000	365440000	1.14	1.17	1.038	0.062003	0.869	0.911	0.871	0.0268116	0.779	0.025303	0.34378
TGME49_215350-t26_1-p1	TGME49_215350	hypothetical protein	---	29.7	16.142	30.212	33	4	4	5	6	5	6	6	5	4	4	3	4	4	3	4	4	3	4	4	3	253030000	237460000	252700000	283770000	246180000	274200000	0.981	0.921	0.98	0.0357626	1.1	0.955	1.063	0.0724902	1.126	0.025401	0.34378
TGME49_203810-t26_1-p1	TGME49_203810	kelch repeat-containing protein	---	27.3	58.06	58.372	49	12	12	8	7	8	7	13	6	8	8	10	10	12	9	8	8	10	10	12	9	349190000	357760000	360720000	309240000	354550000	329620000	1.017	1.041	1.05	0.0164659	0.9	1.032	0.96	0.068559	0.898	0.025604	0.34478
TGME49_277710-t26_1-p1	TGME49_277710	hypothetical protein	---	7.5	79.011	10.639	7	4	4	1	1	1	1	1	2	4	4	4	3	4	4	4	4	4	3	4	4	27776000	29131000	26339000	38537000	28611000	33805000	0.905	0.949	0.858	0.050341	1.255	0.932	1.101	0.147407	1.304	0.026035	0.346043
TGME49_263870-t26_1-p1	TGME49_263870	glutamate-tRNA ligase	---	24.6	95.127	170.41	107	14	14	19	19	17	17	18	17	14	14	13	14	14	13	14	14	13	14	14	13	1572400000	1620100000	1650100000	1730900000	1772400000	1778700000	0.932	0.96	0.978	0.0242304	1.026	1.05	1.054	0.0145148	1.087	0.026082	0.346043
TGME49_313010-t26_1-p1	TGME49_313010	DEAD (Asp-Glu-Ala-Asp) box polypeptide DDX6	---	39.6	53.434	127.83	112	16	16	20	17	18	18	19	20	16	14	16	15	16	15	16	14	16	15	16	15	1858300000	1809200000	1741800000	1532800000	1611500000	1622400000	1.096	1.067	1.027	0.0325823	0.904	0.95	0.957	0.0307282	0.875	0.026141	0.346043
TGME49_290650-t26_1-p1	TGME49_290650	hypothetical protein	---	12	74.624	18.608	13	6	6	2	4	2	1	2	2	5	6	5	5	4	5	5	6	5	5	4	5	49994000	53187000	52279000	41293000	55271000	31900000	1.056	1.124	1.105	0.0320417	0.873	1.168	0.674	0.274641	0.706	0.026179	0.346043
TGME49_305020-t26_1-p1	TGME49_305020	hypothetical protein	---	2.9	239.75	25.541	43	6	6	7	7	7	8	7	7	6	6	6	6	6	6	6	6	6	6	6	6	140500000	147990000	139900000	155900000	151150000	160370000	0.941	0.991	0.937	0.0314626	1.044	1.012	1.074	0.0297176	1.107	0.026418	0.346656
TGME49_214750-t26_1-p1	TGME49_214750	hypothetical protein	---	17.1	119.98	82.719	80	18	18	11	14	17	12	14	12	16	17	18	16	17	17	16	17	18	16	17	17	232880000	228150000	223400000	259760000	221690000	246410000	0.989	0.969	0.949	0.0206398	1.104	0.942	1.047	0.0797058	1.109	0.026462	0.346656
TGME49_270070-t26_1-p1	TGME49_270070	synaptobrevin family protein	---	42.7	25.624	62.331	44	7	7	7	7	7	7	8	8	6	7	6	6	6	6	6	7	6	6	6	6	215110000	226760000	230270000	189250000	186260000	200220000	1.034	1.09	1.107	0.035466	0.91	0.896	0.963	0.0382895	0.869	0.026655	0.346908
TGME49_263320-t26_1-p1	TGME49_263320	hypothetical protein	---	25.8	82.602	120.15	132	19	19	22	24	23	21	21	21	17	19	18	19	19	19	17	19	18	19	19	19	885230000	903700000	957940000	733940000	783500000	797610000	1.049	1.071	1.135	0.0411766	0.87	0.929	0.945	0.0431863	0.836	0.026784	0.346908
TGME49_239400-t26_1-p1	TGME49_239400	hypothetical protein	---	24.2	133.89	213.27	141	24	24	20	24	26	23	24	24	22	22	24	23	22	22	22	22	24	23	22	22	378070000	398510000	399550000	430170000	473130000	451420000	0.896	0.945	0.947	0.0310812	1.02	1.122	1.07	0.0476369	1.124	0.026942	0.346908
TGME49_211460-t26_1-p1	TGME49_211460	hypothetical protein	---	10.1	105.64	66.48	16	4	4	4	3	4	1	2	2	4	4	4	4	2	4	4	4	4	4	2	4	65139000	60031000	61553000	54703000	63459000	53584000	1.09	1.005	1.03	0.0419371	0.916	1.062	0.897	0.0942044	0.87	0.027084	0.347499
TGME49_244290-t26_1-p1	TGME49_244290	adapter-related protein	---	27.3	119.95	164.24	98	22	22	14	21	15	18	15	15	19	20	21	20	20	21	19	20	21	20	20	21	273110000	261550000	260630000	294460000	272970000	285550000	0.994	0.952	0.949	0.026072	1.072	0.994	1.039	0.0378295	1.094	0.02718	0.347499
TGME49_221210-t26_1-p1	TGME49_221210	cyclophilin	---	36.9	19.604	77.345	96	5	5	16	15	19	17	15	14	5	5	5	5	5	5	5	5	5	5	5	5	4116200000	4139600000	3914900000	3424700000	3699000000	3661800000	1.076	1.082	1.023	0.0306229	0.895	0.967	0.957	0.0415086	0.873	0.027558	0.35061
TGME49_209680-t26_1-p1	TGME49_209680	hypothetical protein	---	7.6	64.384	33.834	26	4	4	4	4	5	4	5	4	4	4	4	4	4	4	4	4	4	4	4	4	183860000	196010000	169150000	117350000	125310000	141160000	1.183	1.261	1.088	0.0735893	0.755	0.806	0.908	0.0946583	0.706	0.027739	0.35061
TGME49_209850-t26_1-p1	TGME49_209850	RNA recognition motif-containing protein	---	2.1	912.35	101.56	81	13	13	13	14	14	13	13	14	13	13	13	13	13	12	13	13	13	13	13	12	429930000	419350000	401360000	359860000	327740000	315050000	1.145	1.117	1.069	0.0346167	0.958	0.873	0.839	0.0688701	0.809	0.028058	0.352049
TGME49_297080-t26_1-p1	TGME49_297080	pyridoxal kinase	---	15.1	66.732	36.745	28	6	6	5	6	6	4	3	4	6	6	6	5	5	5	6	6	6	5	5	5	82963000	82567000	76018000	65210000	66162000	69433000	1.125	1.12	1.031	0.048431	0.884	0.897	0.942	0.0335318	0.836	0.028165	0.352049
TGME49_315100-t26_1-p1	TGME49_315100	hypothetical protein	---	3.4	191.79	56.82	27	4	4	5	5	5	4	4	4	4	4	4	4	4	4	4	4	4	4	4	4	142390000	133460000	122830000	96795000	99887000	105390000	1.219	1.143	1.052	0.0734729	0.829	0.855	0.902	0.0429234	0.761	0.028199	0.352049
TGME49_231630-t26_1-p1	TGME49_231630	alveolin domain containing intermediate filament IMC4	---	56	50.171	155.93	249	17	17	40	37	41	42	46	43	16	16	17	16	17	17	16	16	17	16	17	17	6906800000	7329900000	7156100000	8008900000	8096200000	8729600000	0.896	0.951	0.929	0.0299165	1.039	1.051	1.133	0.0476201	1.174	0.028558	0.35542
TGME49_258000-t26_1-p1	TGME49_258000	hypothetical protein	---	2.4	317.34	13.099	12	5	5	2	1	3	3	2	1	4	3	2	3	4	2	4	3	2	3	4	2	21200000	18323000	21479000	25192000	12900000	26664000	1.011	0.874	1.025	0.086013	1.202	0.615	1.272	0.350418	1.275	0.028779	0.355913
TGME49_205210-t26_1-p1	TGME49_205210	hypothetical protein	---	22.4	165.13	192.71	179	31	30	29	33	32	25	30	30	25	27	27	25	27	29	24	26	26	24	26	28	877980000	860350000	880880000	791660000	729090000	712560000	1.086	1.064	1.089	0.0126432	0.979	0.901	0.881	0.056264	0.861	0.028939	0.355913
TGME49_269010-t26_1-p1	TGME49_269010	AP2 domain transcription factor AP2VIII-7	---	20.2	89.26	100.23	55	10	10	9	9	9	9	10	9	9	10	10	10	10	10	9	10	10	10	10	10	164450000	166980000	158030000	177300000	164120000	185810000	0.971	0.985	0.933	0.0279411	1.046	0.969	1.097	0.0621195	1.113	0.02926	0.358458
TGME49_213870-t26_1-p1	TGME49_213870	UBA/TS-N domain-containing protein	---	23.9	117.18	182.28	138	18	18	25	21	24	22	23	23	18	18	17	17	17	17	18	18	17	17	17	17	1093700000	1062900000	1074800000	1121600000	1121500000	1142800000	0.992	0.964	0.975	0.0144388	1.017	1.017	1.036	0.0107195	1.051	0.029356	0.358458
TGME49_250810-t26_1-p1	TGME49_250810	ribosomal protein RPL35	---	7.9	20.069	3.3823	18	2	2	3	3	3	3	3	3	2	2	2	2	2	2	2	2	2	2	2	2	92733000	104590000	96605000	160340000	136190000	130300000	0.772	0.871	0.804	0.0619378	1.335	1.134	1.085	0.111827	1.483	0.029463	0.358458
TGME49_231140-t26_1-p1	TGME49_231140	ribosomal protein RPS25	---	32.9	18.682	93.316	83	7	7	13	15	16	12	13	14	7	7	7	7	7	7	7	7	7	7	7	7	2056500000	1863000000	1927000000	2223100000	2150200000	2257700000	0.989	0.896	0.927	0.0505191	1.069	1.034	1.086	0.0249428	1.15	0.029757	0.358913
TGME49_306950-t26_1-p1	TGME49_306950	RAP domain-containing protein	---	11.6	248.24	207.37	136	18	18	24	20	23	24	20	25	18	17	18	16	17	17	18	17	18	16	17	17	1206400000	1274000000	1159800000	1056400000	1241800000	1015900000	1.041	1.099	1.001	0.0470628	0.911	1.071	0.876	0.109129	0.854	0.029804	0.358913
TGME49_310630-t26_1-p1	TGME49_310630	hypothetical protein	---	39.8	57.002	119.54	92	16	16	18	17	19	13	11	14	15	16	16	15	15	16	15	16	16	15	15	16	374310000	384110000	366360000	350400000	384300000	339480000	1.021	1.048	1	0.0235214	0.956	1.049	0.926	0.0656425	0.92	0.030819	0.359569
TGME49_294290-t26_1-p1	TGME49_294290	Der1ER1	---	16.7	32.059	51.984	23	3	3	4	4	3	4	4	4	3	3	3	3	3	3	3	3	3	3	3	3	67804000	70923000	72910000	98815000	79446000	84903000	0.857	0.896	0.921	0.0361865	1.249	1.004	1.073	0.113951	1.302	0.030824	0.359569
TGME49_290880-t26_1-p1	TGME49_290880	DnaJ domain-containing protein	---	6.8	228.73	67.928	78	10	10	14	13	14	11	13	13	10	10	10	9	9	9	10	10	10	9	9	9	843130000	967980000	931780000	741490000	897060000	686000000	0.998	1.146	1.103	0.0703422	0.878	1.062	0.812	0.141234	0.781	0.031038	0.359569
TGME49_227420-t26_1-p1	TGME49_227420	4-hydroxy-3-methylbut-2-enyl diphosphate reductase	---	21.3	75.777	69.457	60	12	12	10	12	10	9	10	9	11	12	12	12	12	11	11	12	12	12	12	11	146550000	150280000	157320000	166360000	162160000	172880000	0.92	0.944	0.988	0.0362763	1.045	1.018	1.086	0.0326193	1.12	0.031096	0.359569
TGME49_254210-t26_1-p1	TGME49_254210	RNA recognition motif-containing protein	---	12.1	114.33	50.78	30	7	7	5	6	4	6	5	4	6	7	6	6	6	6	6	7	6	6	6	6	234140000	214570000	231430000	174000000	181820000	194650000	1.142	1.046	1.128	0.0469169	0.848	0.886	0.949	0.0570403	0.813	0.031098	0.359569
TGME49_248810-t26_1-p1	TGME49_248810	nuclear factor NF7	---	44.5	54.282	214.91	191	18	18	30	33	32	33	32	31	18	18	18	18	18	18	18	18	18	18	18	18	4185300000	4065200000	3952800000	3409900000	3668500000	3689700000	1.093	1.062	1.032	0.0287117	0.891	0.958	0.964	0.0432197	0.873	0.031565	0.359569
TGME49_238240-t26_1-p1	TGME49_238240	bystin protein	---	9.3	50.444	51.094	11	2	2	2	2	2	1	2	2	2	2	2	2	2	2	2	2	2	2	2	2	48887000	39172000	39363000	23357000	43554000	27665000	1.321	1.059	1.064	0.130525	0.631	1.177	0.748	0.33741	0.601	0.031577	0.359569
TGME49_319560-t26_1-p1	TGME49_319560	microneme protein MIC3	---	25.7	139.07	323.31	209	26	26	37	34	38	34	35	31	25	26	26	24	26	24	25	26	26	24	26	24	8635300000	8243200000	8134400000	9109300000	8916800000	9070200000	0.994	0.949	0.937	0.031302	1.049	1.027	1.044	0.011089	1.09	0.031582	0.359569
TGME49_208030-t26_1-p1	TGME49_208030	microneme protein MIC4	---	34.1	63.021	164.32	183	15	15	34	28	27	32	30	32	15	15	15	15	15	14	15	15	15	15	15	14	5456700000	5547400000	5498700000	5008300000	4935000000	5252500000	1.033	1.05	1.041	0.00816732	0.948	0.934	0.994	0.0327434	0.933	0.031657	0.359569
TGME49_250830-t26_1-p1	TGME49_250830	SAC3/GANP family protein	---	35.6	41.072	106.76	72	9	9	12	11	12	14	12	11	8	8	9	8	8	8	8	8	9	8	8	8	615790000	590320000	545730000	489570000	511410000	461670000	1.149	1.102	1.019	0.0603904	0.914	0.955	0.862	0.0511992	0.814	0.031703	0.359569
TGME49_258090-t26_1-p1	TGME49_258090	hypothetical protein	---	14.6	106.08	45.205	36	10	10	6	4	4	9	7	6	10	9	8	10	9	9	10	9	8	10	9	9	77836000	77728000	66800000	91332000	95363000	93247000	0.93	0.928	0.798	0.0854362	1.091	1.139	1.114	0.0215373	1.245	0.03198	0.359569
TGME49_211630-t26_1-p1	TGME49_211630	hypothetical protein	---	26.8	23.612	21.147	16	3	3	2	3	3	2	3	3	3	3	3	2	3	3	3	3	3	2	3	3	89983000	86516000	83548000	77021000	71799000	77964000	1.109	1.066	1.03	0.0370218	0.949	0.885	0.961	0.0438542	0.894	0.032276	0.359569
TGME49_286440-t26_1-p1	TGME49_286440	malic enzyme	---	41.9	41.85	75.58	73	12	12	11	12	14	14	11	11	12	12	11	12	10	11	12	12	11	12	10	11	282540000	281760000	289120000	262090000	272930000	271610000	1.021	1.018	1.045	0.0143956	0.947	0.986	0.982	0.022081	0.938	0.032316	0.359569
TGME49_227000-t26_1-p1	TGME49_227000	hypothetical protein	---	8.6	119.49	60.562	15	8	8	1	1	1	5	4	3	4	3	3	6	6	7	4	3	3	6	6	7	35194000	35921000	41382000	49341000	78459000	59147000	0.705	0.72	0.829	0.0900774	0.989	1.572	1.185	0.237588	1.447	0.032625	0.359569
TGME49_268370-t26_1-p1	TGME49_268370	non-specific serine/threonine protein kinase	---	14.2	904.53	323.31	303	76	76	53	53	47	47	52	51	66	70	66	66	66	69	66	70	66	66	66	69	747020000	764110000	785920000	819100000	818150000	847170000	0.937	0.959	0.986	0.0255473	1.028	1.027	1.063	0.0197261	1.088	0.032737	0.359569
TGME49_314080-t26_1-p1	TGME49_314080	hypothetical protein	---	53.6	20.765	26.814	42	7	7	7	6	7	7	7	8	6	6	6	7	6	7	6	6	6	7	6	7	238370000	236000000	222370000	269570000	295070000	304820000	0.913	0.904	0.852	0.037013	1.033	1.13	1.168	0.0626979	1.237	0.032978	0.359569
TGME49_234350-t26_1-p1	TGME49_234350	hypothetical protein	---	11.6	205.54	118.09	117	20	20	19	20	20	22	17	19	19	20	19	18	18	19	19	20	19	18	18	19	343660000	343530000	335720000	322580000	304760000	305690000	1.054	1.054	1.03	0.013247	0.99	0.935	0.938	0.0324044	0.921	0.033036	0.359569
TGME49_283510-t26_1-p1	TGME49_283510	hypothetical protein	---	34.3	34.857	61.12	69	10	10	11	12	13	12	10	11	10	10	9	9	10	10	10	10	9	9	10	10	647050000	615270000	648430000	711520000	719580000	779630000	0.942	0.896	0.944	0.0292817	1.036	1.048	1.135	0.0503521	1.171	0.033124	0.359569
TGME49_229250-t26_1-p1	TGME49_229250	ribosomal protein RPL28	---	34.1	14.752	54.04	68	5	5	13	11	11	10	11	12	5	5	5	5	5	5	5	5	5	5	5	5	1367200000	1367700000	1306100000	1216400000	1083700000	1253900000	1.08	1.08	1.032	0.0260459	0.961	0.856	0.991	0.0757342	0.917	0.033243	0.359569
TGME49_219790-t26_1-p1	TGME49_219790	pre-mRNA processing factor PRP3	---	25.2	156.24	323.31	261	29	29	44	47	39	43	45	43	27	28	28	29	28	27	27	28	28	29	28	27	3551800000	3878100000	3623400000	3210700000	3119200000	3200600000	1.035	1.13	1.056	0.0464793	0.936	0.909	0.933	0.0159813	0.87	0.033257	0.359569
TGME49_214930-t26_1-p1	TGME49_214930	hypothetical protein	---	60.9	15.147	102.59	62	6	6	10	11	10	10	11	10	6	6	6	6	6	6	6	6	6	6	6	6	725270000	628390000	734420000	850330000	892520000	878330000	0.924	0.801	0.936	0.0842384	1.083	1.137	1.119	0.0247039	1.242	0.033379	0.359569
TGME49_293860-t26_1-p1	TGME49_293860	hypothetical protein	---	25.7	56.924	81.55	119	12	12	18	19	22	21	18	21	11	12	11	11	12	12	11	12	11	11	12	12	4229400000	4053500000	4129500000	3876700000	4546700000	3697400000	1.034	0.991	1.01	0.0212999	0.948	1.112	0.904	0.110949	0.915	0.033397	0.359569
TGME49_245460-t26_1-p1	TGME49_245460	ribosomal protein RPS8	---	33.2	83.928	193.43	236	21	21	41	37	45	36	36	41	21	21	21	21	21	21	21	21	21	21	21	21	10053000000	9363400000	9426800000	8622700000	8995600000	8281900000	1.102	1.026	1.033	0.0398646	0.945	0.986	0.908	0.0412298	0.879	0.033478	0.359569
TGME49_309220-t26_1-p1	TGME49_309220	GTPase activating protein for Arf protein	---	17.1	57.157	46.851	31	6	6	5	4	6	6	6	4	6	6	6	6	6	6	6	6	6	6	6	6	134610000	128330000	126090000	116540000	127110000	117930000	1.076	1.026	1.008	0.0339864	0.932	1.016	0.943	0.0473758	0.904	0.033499	0.359569
TGME49_289600-t26_1-p1	TGME49_289600	heat shock protein HSP29	---	54.4	29.649	190.67	139	15	15	25	23	24	23	21	23	15	15	15	15	15	15	15	15	15	15	15	15	2721500000	2973800000	2796300000	3171800000	3081500000	3225700000	0.909	0.993	0.934	0.0456258	1.059	1.029	1.077	0.0229846	1.13	0.03352	0.359569
TGME49_217480-t26_1-p1	TGME49_217480	hypothetical protein	---	13.5	174.62	88.542	57	16	16	8	13	7	10	8	11	14	14	12	14	15	15	14	14	12	14	15	15	120690000	123060000	117730000	113020000	115280000	108470000	1.037	1.057	1.012	0.0217768	0.971	0.991	0.932	0.0311046	0.919	0.033619	0.359569
TGME49_215055-t26_1-p1	TGME49_215055	hypothetical protein	---	8.1	71.113	45.091	45	4	4	8	8	7	7	8	7	4	4	4	4	4	4	4	4	4	4	4	4	224200000	236600000	267170000	304410000	260320000	341830000	0.823	0.869	0.981	0.0912065	1.117	0.956	1.255	0.134898	1.332	0.033657	0.359569
TGME49_218910-t26_1-p1	TGME49_218910	hypothetical protein	---	10	137.71	103.52	93	10	10	17	13	16	16	16	15	9	9	9	9	9	8	9	9	9	9	9	8	1505700000	1444700000	1444500000	1368600000	1192400000	1365300000	1.086	1.042	1.042	0.0240411	0.987	0.86	0.984	0.0767993	0.933	0.03372	0.359569
TGME49_242030-t26_1-p1	TGME49_242030	hypothetical protein	---	12.7	132.84	45.214	35	10	10	7	7	6	6	3	6	6	8	9	8	7	7	6	8	9	8	7	7	91594000	86757000	81505000	73291000	78982000	67056000	1.147	1.086	1.021	0.0580921	0.918	0.989	0.84	0.0813914	0.81	0.033815	0.359569
TGME49_293440-t26_1-p1	TGME49_293440	hypothetical protein	---	9.9	58.737	23.553	30	5	5	5	6	5	4	4	6	4	5	5	4	5	5	4	5	5	4	5	5	141550000	151600000	133240000	118180000	128510000	113420000	1.08	1.157	1.016	0.065109	0.902	0.98	0.865	0.0641123	0.815	0.033817	0.359569
TGME49_209160-t26_1-p1	TGME49_209160	myristoyl CoA:protein N-myristoyltransferase	---	47.5	52.376	169.89	145	17	17	23	27	26	24	23	22	17	17	17	17	17	17	17	17	17	17	17	17	1490800000	1449000000	1463900000	1364700000	1455800000	1260900000	1.054	1.025	1.035	0.0141916	0.965	1.029	0.892	0.071257	0.894	0.033996	0.359626
TGME49_226860-t26_1-p1	TGME49_226860	SAG-related sequence SRS67	---	17.1	23.135	25.517	21	3	3	2	4	3	5	4	3	3	3	3	3	3	3	3	3	3	3	3	3	382550000	329630000	339970000	250210000	307770000	278160000	1.216	1.047	1.08	0.0803877	0.795	0.978	0.884	0.103325	0.753	0.034164	0.359626
TGME49_265520-t26_1-p1	TGME49_265520	hypothetical protein	---	20.7	56.676	65.267	58	8	8	8	8	10	10	11	11	8	7	8	8	8	8	8	7	8	8	8	8	604910000	644950000	669510000	481780000	519260000	545690000	1.047	1.116	1.159	0.0510241	0.834	0.899	0.945	0.0624761	0.803	0.034178	0.359626
TGME49_258380-t26_1-p1	TGME49_258380	elongation factor p (ef-p) kow family domain-containing protein	---	21.5	120	187.51	148	19	19	26	24	24	23	24	27	18	19	18	18	19	18	18	19	18	18	19	18	1298000000	1377400000	1307300000	1444500000	1575000000	1509700000	0.915	0.971	0.922	0.0325986	1.018	1.11	1.064	0.0432331	1.113	0.034381	0.360343
TGME49_225160-t26_1-p1	TGME49_225160	hypothetical protein	---	12.5	45.443	40.91	23	4	4	4	4	4	4	4	3	4	4	4	4	4	3	4	4	4	4	4	3	37920000	35418000	37367000	33538000	37215000	32598000	1.063	0.993	1.047	0.0354613	0.94	1.043	0.914	0.0706483	0.896	0.03464	0.360722
TGME49_223400-t26_1-p1	TGME49_223400	hypothetical protein	---	13.8	62.508	54.823	70	9	9	13	12	10	13	11	11	9	9	9	9	9	9	9	9	9	9	9	9	756360000	763510000	790250000	823380000	841210000	816520000	0.947	0.956	0.99	0.0235177	1.031	1.053	1.023	0.0149999	1.065	0.034724	0.360722
TGME49_246520-t26_1-p1	TGME49_246520	hypothetical protein	---	12	105.78	30.31	16	9	9	4	3	4	2	1	2	7	7	8	4	6	5	7	7	8	4	6	5	30972000	31163000	26811000	37951000	34446000	45129000	0.9	0.906	0.779	0.0831578	1.103	1.001	1.311	0.138792	1.401	0.035078	0.361792
TGME49_257520-t26_1-p1	TGME49_257520	synaptobrevin protein	---	6.4	107.56	48.337	44	5	5	8	7	7	9	5	8	5	4	4	5	4	4	5	4	4	5	4	4	623450000	568490000	621410000	781760000	649260000	702470000	0.948	0.864	0.945	0.0518553	1.188	0.987	1.068	0.093551	1.228	0.035177	0.361792
TGME49_268320-t26_1-p1	TGME49_268320	hypothetical protein	---	0.7	222.56	2.195	10	2	2	1	2	1	2	3	1	2	2	2	2	2	2	2	2	2	2	2	2	80372000	64274000	70660000	41647000	39465000	50927000	1.388	1.11	1.221	0.112883	0.719	0.682	0.88	0.138456	0.645	0.035239	0.361792
TGME49_268830-t26_1-p1	TGME49_268830	hypothetical protein	---	47.2	61.284	176.1	163	17	17	26	27	27	29	27	27	17	17	17	17	16	16	17	17	17	17	16	16	1713000000	1693600000	1614700000	1484500000	1355800000	1310200000	1.121	1.108	1.056	0.0314107	0.971	0.887	0.857	0.0652963	0.835	0.035418	0.362485
TGME49_272383-t26_1-p1	TGME49_272383	hypothetical protein	---	10	45.55	5.3817	8	2	2	2	1	1	1	2	1	2	2	2	2	2	2	2	2	2	2	2	2	32574000	33730000	28811000	25040000	23133000	24274000	1.166	1.208	1.032	0.0809632	0.897	0.828	0.869	0.0401351	0.778	0.035837	0.362508
TGME49_232440-t26_1-p1	TGME49_232440	Brf1p family coiled coil protein	---	31.6	54.044	199.62	120	10	10	23	20	21	19	19	18	10	10	10	10	10	10	10	10	10	10	10	10	2257600000	2141500000	2243200000	1919900000	2017400000	2038400000	1.074	1.018	1.067	0.0289765	0.913	0.959	0.969	0.0315379	0.894	0.03584	0.362508
TGME49_224890-t26_1-p1	TGME49_224890	hypothetical protein	---	30.9	165.86	323.31	314	38	38	55	52	49	53	54	51	37	37	37	38	36	36	37	37	37	38	36	36	2454800000	2401800000	2476000000	2329200000	2310200000	2346700000	1.029	1.006	1.038	0.0161105	0.976	0.968	0.983	0.00769274	0.957	0.035844	0.362508
TGME49_262760-t26_1-p1	TGME49_262760	poly(ADP-ribose) glycohydrolase	---	9.9	117.42	25.276	25	8	8	3	5	6	3	5	3	5	6	7	5	6	7	5	6	7	5	6	7	57033000	66278000	57124000	46788000	46315000	42742000	1.082	1.257	1.084	0.088049	0.888	0.879	0.811	0.0489904	0.744	0.035981	0.363188
TGME49_261540-t26_1-p1	TGME49_261540	DNA-directed RNA polymerase I RPAC2	---	25.6	13.816	34.62	19	2	2	3	4	4	3	2	3	2	2	2	2	2	2	2	2	2	2	2	2	61670000	54839000	55996000	48313000	56304000	44779000	1.149	1.022	1.044	0.0633312	0.901	1.049	0.835	0.118047	0.809	0.036256	0.363532
TGME49_275810-t26_1-p1	TGME49_275810	ribosomal protein RPS10	---	10.5	17.398	4.2855	12	2	2	2	2	2	2	2	2	2	2	2	2	2	2	2	2	2	2	2	2	599350000	612130000	568560000	762200000	672130000	679120000	0.924	0.943	0.876	0.0377654	1.175	1.036	1.047	0.0711531	1.215	0.036262	0.363532
TGME49_226010-t26_1-p1	TGME49_226010	pterin-4-alpha-carbinolamine dehydratase	---	7.2	100.21	63.092	24	4	4	4	4	5	4	3	4	4	4	4	3	3	4	4	4	4	3	3	4	192010000	182020000	176890000	153090000	183950000	163790000	1.095	1.038	1.009	0.0417757	0.873	1.049	0.934	0.0938761	0.863	0.03652	0.363878
TGME49_254470-t26_1-p1	TGME49_254470	hypothetical protein	---	11.9	190.27	161.71	100	16	16	16	17	16	17	18	16	16	16	16	16	16	15	16	16	16	16	16	15	477460000	474320000	501870000	439380000	434960000	446550000	1.033	1.026	1.085	0.0307572	0.95	0.941	0.966	0.0132961	0.914	0.036783	0.363878
TGME49_282055-t26_1-p1	TGME49_282055	protein phosphatase PP2C-hn	---	29.2	51.99	70.979	74	11	11	13	12	13	12	13	11	11	11	11	11	11	11	11	11	11	11	11	11	434700000	451360000	470810000	407170000	388560000	396000000	1.023	1.063	1.108	0.0399416	0.959	0.915	0.932	0.0237227	0.888	0.03686	0.363878
TGME49_223680-t26_1-p1	TGME49_223680	ubiquitin family protein	---	24.8	41.747	84.629	64	5	5	11	11	10	12	12	8	4	4	5	4	5	4	4	4	5	4	5	4	1375000000	1476600000	1385900000	1246600000	1246300000	1113700000	1.052	1.129	1.06	0.0391879	0.954	0.953	0.852	0.0637222	0.836	0.036941	0.363878
TGME49_286800-t26_1-p1	TGME49_286800	hypothetical protein	---	7.1	91.262	13.104	6	5	5	0	3	2	0	1	0	4	5	5	4	3	3	4	5	5	4	3	3	56064000	49811000	53409000	44711000	50671000	39307000	1.144	1.017	1.09	0.0588155	0.913	1.034	0.802	0.126631	0.791	0.036983	0.363878
TGME49_237520-t26_1-p1	TGME49_237520	hypothetical protein	---	21.8	114.77	125.81	84	14	14	16	14	14	12	15	13	14	14	14	14	14	14	14	14	14	14	14	14	220210000	218760000	204970000	187340000	196530000	193820000	1.082	1.074	1.007	0.0390641	0.92	0.965	0.952	0.0244895	0.888	0.037236	0.364208
TGME49_203480-t26_1-p1	TGME49_203480	hypothetical protein	---	10.7	145.52	52.781	35	11	11	6	7	5	6	6	5	8	10	8	8	9	7	8	10	8	8	9	7	75783000	78661000	71163000	59234000	66524000	65296000	1.091	1.133	1.025	0.0502702	0.853	0.958	0.94	0.061234	0.828	0.037261	0.364208
TGME49_209210-t26_1-p1	TGME49_209210	hypothetical protein	---	23	165.81	174.08	146	27	27	26	26	25	21	23	25	26	26	26	27	27	27	26	26	26	27	27	27	592440000	599760000	567530000	527830000	588100000	544780000	1.039	1.052	0.996	0.0284827	0.926	1.032	0.956	0.0562507	0.914	0.037601	0.364533
TGME49_241880-t26_1-p1	TGME49_241880	3'5'-cyclic nucleotide phosphodiesterase domain-containing protein	---	8.3	142.52	44.908	45	10	10	7	9	10	5	6	8	10	10	10	9	9	10	10	10	10	9	9	10	116730000	116330000	105980000	97928000	112960000	91486000	1.092	1.088	0.991	0.0541085	0.916	1.057	0.856	0.109421	0.838	0.037739	0.364533
TGME49_213900-t26_1-p1	TGME49_213900	regulator of chromosome condensation RCC1	---	15.3	122.6	221.76	81	14	14	13	15	13	14	13	13	13	13	13	13	13	11	13	13	13	13	13	11	706490000	717170000	666620000	626370000	558940000	580060000	1.099	1.116	1.037	0.0383591	0.975	0.87	0.903	0.0586174	0.866	0.037941	0.364533
TGME49_225125-t26_1-p1	TGME49_225125	pre-rRNA processing protein	---	8.4	310.13	66.035	84	21	21	16	18	13	13	12	12	19	21	18	18	18	17	19	21	18	18	18	17	212970000	202910000	200130000	176740000	186070000	187750000	1.095	1.044	1.029	0.032763	0.909	0.957	0.966	0.0324609	0.888	0.037955	0.364533
TGME49_273640-t26_1-p1	TGME49_273640	hypothetical protein	---	5.2	61.637	11.29	8	2	2	1	2	2	1	1	1	2	2	2	2	1	2	2	2	2	2	1	2	9722600	11417000	11336000	6378700	0	8227900	1.033	1.212	1.204	0.087952	0.677		0.874	0.179626	0.675	0.038	0.364533
TGME49_259090-t26_1-p1	TGME49_259090	ubiquitin-conjugating enzyme subfamily protein	---	12.8	50.845	16.516	18	5	5	3	3	4	2	4	2	4	3	4	3	5	4	4	3	4	3	5	4	35883000	35101000	29540000	22733000	31164000	25090000	1.199	1.173	0.987	0.103268	0.76	1.042	0.839	0.165247	0.714	0.038817	0.370229
TGME49_246600-t26_1-p1	TGME49_246600	ABC1 family protein	---	8.2	205.4	53.451	33	9	9	4	7	7	6	3	6	8	8	9	8	7	8	8	8	9	8	7	8	73910000	74543000	72989000	79372000	83496000	76600000	0.962	0.97	0.95	0.0104786	1.033	1.087	0.997	0.0435987	1.057	0.038978	0.370229
TGME49_288710-t26_1-p1	TGME49_288710	hypothetical protein	---	9.2	71.222	19.397	15	5	5	3	2	2	2	3	3	3	3	2	3	4	3	3	3	2	3	4	3	16337000	14834000	14276000	18944000	17365000	17753000	0.985	0.894	0.861	0.0703149	1.142	1.047	1.07	0.0456227	1.211	0.039042	0.370229
TGME49_310570-t26_1-p1	TGME49_310570	hypothetical protein	---	3.7	145.62	20.92	28	5	5	4	4	6	6	4	4	4	4	4	5	4	4	4	4	4	5	4	4	87548000	82637000	88525000	116770000	113220000	100700000	0.891	0.841	0.901	0.0366261	1.189	1.153	1.025	0.0767986	1.261	0.039578	0.370977
TGME49_271120-t26_1-p1	TGME49_271120	endonuclease/exonuclease/phosphatase family protein	---	6.5	133.46	25.517	22	6	6	4	3	6	3	2	4	5	5	4	5	5	6	5	5	4	5	5	6	34847000	37952000	38983000	42513000	41543000	45126000	0.868	0.945	0.971	0.0577188	1.059	1.034	1.124	0.0433241	1.176	0.039643	0.370977
TGME49_297465-t26_1-p1	TGME49_297465	hypothetical protein	---	20	71.525	110.71	98	12	12	16	17	14	17	16	18	12	11	11	11	12	12	12	11	11	11	12	12	957470000	1043600000	951050000	1131300000	1077900000	1254000000	0.895	0.976	0.889	0.0528154	1.058	1.008	1.173	0.0783639	1.212	0.039797	0.370977
TGME49_263270-t26_1-p1	TGME49_263270	glycerophosphodiester phosphodiesterase family protein	---	8.8	95.906	62.642	31	6	6	5	5	5	5	4	7	6	6	6	6	5	6	6	6	6	6	5	6	68615000	71173000	73825000	78467000	77338000	78554000	0.919	0.953	0.989	0.0367054	1.051	1.036	1.052	0.008566	1.103	0.039897	0.370977
TGME49_223510-t26_1-p1	TGME49_223510	hypothetical protein	---	20.8	49.382	31.728	28	6	6	5	5	5	6	3	4	5	5	6	6	6	6	5	5	6	6	6	6	90928000	99766000	101500000	82294000	86078000	83003000	1.004	1.101	1.12	0.0578766	0.908	0.95	0.916	0.0241178	0.849	0.03996	0.370977
TGME49_205290-t26_1-p1	TGME49_205290	serine/threonine specific protein phosphatase	---	16.6	57.918	36.694	24	6	6	3	4	3	4	4	6	6	6	6	6	6	6	6	6	6	6	6	6	34637000	33581000	32128000	37730000	41796000	41972000	0.937	0.908	0.869	0.0377181	1.02	1.13	1.135	0.0593607	1.191	0.039999	0.370977
TGME49_216250-t26_1-p1	TGME49_216250	RecF/RecN/SMC N terminal domain-containing protein	---	10.3	242.13	153.07	130	19	19	21	21	23	21	23	21	19	18	18	19	19	18	19	18	18	19	19	18	919260000	925590000	905030000	941880000	920490000	948890000	0.992	0.999	0.976	0.011921	1.016	0.993	1.024	0.0159184	1.031	0.040157	0.370977
TGME49_204080-t26_1-p1	TGME49_204080	histidine acid phosphatase superfamily protein	---	5.6	143.85	33.891	18	5	5	3	3	2	4	3	3	3	3	3	5	4	5	3	3	3	5	4	5	37581000	39566000	32617000	74931000	60189000	54441000	0.753	0.793	0.654	0.0975771	1.502	1.206	1.091	0.167443	1.768	0.040239	0.370977
TGME49_264060-t26_1-p1	TGME49_264060	PCI domain-containing protein	---	13.5	52.959	22.403	39	7	7	7	6	7	7	7	5	7	7	7	7	7	6	7	7	7	7	7	6	76091000	75413000	84740000	100230000	108410000	91837000	0.851	0.843	0.947	0.0657404	1.12	1.212	1.027	0.0826143	1.22	0.040336	0.370977
TGME49_291960-t26_1-p1	TGME49_291960	rhoptry kinase family protein ROP40 (incomplete catalytic triad)	---	23	57.947	66.585	123	10	10	20	22	23	19	19	20	10	10	10	8	10	10	10	10	10	8	10	10	5444100000	5849300000	5189000000	6286700000	5664700000	6481900000	0.936	1.005	0.892	0.0603167	1.08	0.973	1.114	0.0697021	1.162	0.04118	0.376725
TGME49_297720-t26_1-p1	TGME49_297720	trehalose-phosphatase	---	33.1	136.69	206	172	32	32	30	28	28	31	28	27	29	30	32	32	31	31	29	30	32	32	31	31	1030600000	1055000000	1092900000	976750000	1062900000	980850000	0.998	1.021	1.058	0.0295135	0.945	1.029	0.949	0.0486332	0.924	0.041185	0.376725
TGME49_208400-t26_1-p1	TGME49_208400	hypothetical protein	---	9.5	226.39	77.124	55	14	14	11	9	10	9	9	7	12	12	13	14	14	12	12	12	13	14	14	12	184580000	186750000	185160000	177990000	179380000	168760000	1.023	1.035	1.026	0.0060749	0.986	0.994	0.935	0.0329385	0.935	0.041721	0.37692
TGME49_215700-t26_1-p1	TGME49_215700	phosphatidylinositol 3- and 4-kinase	---	4.5	316.9	34.75	16	7	7	3	3	4	1	3	2	5	6	7	6	7	5	5	6	7	6	7	5	37846000	35779000	35691000	39299000	47503000	40260000	0.961	0.908	0.906	0.0337221	0.998	1.206	1.022	0.105823	1.092	0.041861	0.37692
TGME49_252390-t26_1-p1	TGME49_252390	hypothetical protein	---	25.2	11.332	13.934	31	2	2	5	7	4	6	5	4	2	2	2	2	2	2	2	2	2	2	2	2	243260000	271280000	309920000	400970000	202870000	355010000	0.818	0.913	1.043	0.122155	1.349	0.683	1.194	0.324083	1.375	0.042176	0.37692
TGME49_211420-t26_1-p1	TGME49_211420	RNA recognition motif-containing protein	---	20.5	20.398	54.646	40	2	2	8	6	7	6	6	7	2	2	2	2	2	2	2	2	2	2	2	2	1841500000	1540300000	1470500000	1142800000	1273200000	861510000	1.359	1.137	1.085	0.121914	0.843	0.94	0.636	0.192577	0.62	0.042199	0.37692
TGME49_294330-t26_1-p1	TGME49_294330	EGF family domain-containing protein	---	13.7	122.81	97.937	45	11	11	7	9	8	4	8	9	10	9	9	8	10	11	10	9	9	8	10	11	105400000	100800000	101510000	92410000	91345000	96467000	1.076	1.029	1.036	0.0242191	0.943	0.932	0.984	0.0287559	0.921	0.042217	0.37692
TGME49_226570-t26_1-p1	TGME49_226570	hypothetical protein	---	58.3	14.996	55.38	40	3	3	6	6	6	8	6	8	3	3	3	3	3	3	3	3	3	3	3	3	1197800000	1115800000	1019200000	1432900000	1296400000	1322500000	0.973	0.907	0.828	0.0804251	1.164	1.053	1.075	0.0535604	1.24	0.042261	0.37692
TGME49_290300-t26_1-p1	TGME49_290300	hypothetical protein	---	16.4	38.286	49.475	34	5	5	5	6	7	6	5	5	5	5	5	5	5	5	5	5	5	5	5	5	213610000	221550000	206050000	249850000	275760000	292290000	0.878	0.911	0.847	0.0364247	1.027	1.134	1.202	0.0786988	1.268	0.042304	0.37692
TGME49_221320-t26_1-p1	TGME49_221320	acetyl-CoA carboxylase ACC1	---	16.6	490.42	323.31	305	57	57	51	54	48	49	53	50	52	52	51	53	52	50	52	52	51	53	52	50	1375400000	1309700000	1338800000	1264400000	1316400000	1241700000	1.052	1.002	1.024	0.0244249	0.967	1.007	0.95	0.0300238	0.934	0.04246	0.37692
TGME49_204020-t26_1-p1	TGME49_204020	ribosomal protein RPL8	---	43.1	28.254	128.84	155	10	10	25	28	27	24	28	23	10	10	10	10	10	10	10	10	10	10	10	10	4623100000	4437400000	4904300000	4106400000	3776400000	3943500000	1.076	1.032	1.141	0.0506335	0.955	0.879	0.917	0.0414395	0.865	0.042542	0.37692
TGME49_311030-t26_1-p1	TGME49_311030	hypothetical protein	---	17.6	402.5	290.31	216	48	48	42	32	35	38	31	38	43	44	38	44	42	42	43	44	38	44	42	42	586020000	546940000	556350000	648820000	551760000	613680000	1.004	0.937	0.953	0.0362721	1.111	0.945	1.051	0.0811608	1.121	0.04258	0.37692
TGME49_276140-t26_1-p1	TGME49_276140	ADP ribosylation factor ARF1	---	17.3	62.072	39.936	44	6	6	6	5	7	10	8	8	5	4	5	6	5	5	5	4	5	6	5	5	1905000000	1693500000	1869300000	1560100000	1425500000	1470600000	1.152	1.024	1.13	0.062105	0.943	0.862	0.889	0.0459278	0.831	0.042901	0.377309
TGME49_234930-t26_1-p1	TGME49_234930	SAG-related sequence SRS43	---	14.8	40.871	55.391	11	5	5	1	3	3	2	1	1	2	4	3	4	4	3	2	4	3	4	4	3	51583000	60619000	58332000	45254000	47452000	44743000	1.005	1.181	1.136	0.0825721	0.882	0.924	0.872	0.0309099	0.792	0.043158	0.377309
TGME49_204130-t26_1-p1	TGME49_204130	perforin-like protein PLP1	---	24.6	125.5	321.64	251	19	19	44	45	45	39	38	40	19	19	19	19	19	19	19	19	19	19	19	19	2272800000	2406400000	2448500000	2163800000	2211000000	2099800000	1.003	1.061	1.08	0.0382751	0.954	0.975	0.926	0.0258317	0.897	0.043382	0.377309
TGME49_217510-t26_1-p1	TGME49_217510	hypothetical protein	---	75	42.13	149.6	132	16	16	21	24	24	21	21	21	15	15	16	13	15	15	15	15	16	13	15	15	1057300000	1058600000	1126700000	989140000	1031800000	944240000	1.022	1.023	1.089	0.0367553	0.956	0.997	0.913	0.0439679	0.894	0.043776	0.377309
TGME49_227810-t26_1-p1	TGME49_227810	rhoptry kinase family protein ROP11 (incomplete catalytic triad)	---	37.3	58.034	217.11	199	15	15	39	35	36	31	28	30	15	15	15	14	14	14	15	15	15	14	14	14	2720100000	2972300000	3164900000	2425100000	2235900000	2346300000	1.029	1.124	1.197	0.0754386	0.917	0.846	0.887	0.0403491	0.808	0.04384	0.377309
TGME49_289520-t26_1-p1	TGME49_289520	hypothetical protein	---	4.3	355.98	63.412	24	10	10	5	6	3	4	3	3	7	8	7	6	9	9	7	8	7	6	9	9	76202000	72630000	81114000	59205000	75355000	66326000	1.061	1.011	1.13	0.0559828	0.825	1.049	0.924	0.120355	0.819	0.043897	0.377309
TGME49_214410-t26_1-p1	TGME49_214410	hypothetical protein	---	14.4	62.643	46.187	27	4	4	4	5	4	5	4	5	4	4	4	4	3	4	4	4	4	4	3	4	159140000	172430000	161110000	109440000	104690000	138370000	1.13	1.224	1.144	0.0434948	0.777	0.743	0.982	0.155029	0.754	0.04404	0.377309
TGME49_224845-t26_1-p1	TGME49_224845	hypothetical protein	---	12	177.36	164.8	169	20	20	27	29	30	26	26	31	20	19	20	20	19	19	20	19	20	20	19	19	2628500000	2617500000	2736400000	2448500000	2339200000	2510400000	1.032	1.028	1.074	0.0243925	0.961	0.919	0.986	0.0354406	0.932	0.044058	0.377309
TGME49_313390-t26_1-p1	TGME49_313390	ribosomal protein RPL6	---	23.8	31.222	116.62	72	7	7	14	13	13	10	11	11	7	7	7	7	7	7	7	7	7	7	7	7	2909800000	2896900000	2644100000	2356500000	2497200000	2474000000	1.106	1.102	1.005	0.0534012	0.896	0.95	0.941	0.031142	0.857	0.044098	0.377309
TGME49_205500-t26_1-p1	TGME49_205500	hypothetical protein	---	18.7	192.21	313.54	186	25	25	26	29	35	29	35	32	21	23	24	22	22	24	21	23	24	22	22	24	2262700000	2284400000	2431400000	2116400000	2083700000	2034300000	1.027	1.037	1.104	0.0396485	0.961	0.946	0.924	0.019721	0.892	0.044159	0.377309
TGME49_205580-t26_1-p1	TGME49_205580	nuclear factor NF4	---	38.4	51.22	103.5	77	11	11	14	13	15	11	15	9	11	11	11	11	11	9	11	11	11	11	11	9	912010000	916680000	847620000	1003500000	844920000	981090000	0.994	0.999	0.924	0.0431256	1.094	0.921	1.069	0.0909572	1.112	0.044225	0.377309
TGME49_205130-t26_1-p1	TGME49_205130	hypothetical protein	---	6.8	518.66	143.03	105	26	26	18	18	16	20	16	17	21	23	23	22	24	21	21	23	23	22	24	21	399580000	412110000	389860000	452310000	393050000	515370000	0.936	0.965	0.913	0.02778	1.059	0.92	1.207	0.135145	1.208	0.044302	0.377309
TGME49_249300-t26_1-p1	TGME49_249300	hypothetical protein	---	18.3	34.741	14.021	12	6	6	2	4	1	2	2	1	5	6	6	6	5	5	5	6	6	6	5	5	67010000	68411000	76029000	59435000	55589000	54378000	1.056	1.078	1.198	0.0688133	0.936	0.876	0.857	0.0463489	0.807	0.044776	0.380383
TGME49_313380-t26_1-p1	TGME49_313380	hypothetical protein	---	42.7	31.512	117.97	83	7	7	13	12	13	16	15	14	7	7	7	7	7	7	7	7	7	7	7	7	1386700000	1417900000	1314700000	1502300000	1791900000	1600000000	0.923	0.944	0.875	0.0386975	1	1.193	1.065	0.0904224	1.13	0.045164	0.38176
TGME49_270640-t26_1-p1	TGME49_270640	RNA recognition motif-containing protein	---	26.4	24.547	86.394	35	4	4	6	6	5	6	6	6	4	4	4	4	4	4	4	4	4	4	4	4	338870000	365450000	328170000	300440000	391320000	288780000	1.01	1.089	0.978	0.0557046	0.895	1.166	0.861	0.171605	0.856	0.045258	0.38176
TGME49_251870-t26_1-p1	TGME49_251870	histone H2Bb	---	45.2	12.575	18.505	53	6	5	8	9	11	11	7	7	5	5	6	6	5	6	4	4	5	5	4	5	4782600000	5550900000	4338000000	3270000000	3768500000	3296400000	1.148	1.332	1.041	0.125409	0.785	0.904	0.791	0.0810965	0.671	0.045362	0.38176
TGME49_251850-t26_1-p1	TGME49_251850	serine/threonine protein phosphatase	---	27.8	117.36	162.71	120	24	24	18	20	20	24	18	20	22	21	22	23	22	23	22	21	22	23	22	23	360450000	367280000	384220000	329700000	390150000	343000000	0.994	1.013	1.06	0.0332333	0.91	1.076	0.946	0.0893484	0.907	0.045599	0.38176
TGME49_293180-t26_1-p1	TGME49_293180	NADP-specific glutamate dehydrogenase	---	37.2	63.798	151.43	117	16	16	19	19	18	18	22	21	16	16	15	16	16	16	16	16	15	16	16	16	2151900000	2135100000	2059800000	2226600000	2281700000	2256900000	0.985	0.977	0.943	0.0230303	1.019	1.044	1.033	0.0121414	1.06	0.04584	0.38176
TGME49_294790-t26_1-p1	TGME49_294790	hypothetical protein	---	26	109.47	276.63	959	22	2	156	170	174	159	146	154	22	22	22	22	21	21	2	2	2	2	2	2	69702000000	72783000000	73813000000	77625000000	77626000000	77717000000	0.931	0.972	0.986	0.0296814	1.037	1.037	1.038	0.000556572	1.077	0.045841	0.38176
TGME49_207930-t26_1-p1	TGME49_207930	phosphatidylethanolamine-binding protein	---	5.9	98.328	23.108	21	5	5	4	3	3	5	4	2	4	4	4	5	5	4	4	4	4	5	5	4	122040000	117490000	122890000	136300000	137940000	128720000	0.957	0.921	0.963	0.0239869	1.068	1.081	1.009	0.0364512	1.097	0.046121	0.383092
TGME49_253470-t26_1-p1	TGME49_253470	alveolin domain containing intermediate filament IMC13	---	4.1	105.9	20.103	42	4	4	7	7	7	7	7	7	4	4	4	4	4	4	4	4	4	4	4	4	218650000	189310000	175720000	244990000	253630000	253240000	0.982	0.85	0.789	0.112918	1.101	1.139	1.138	0.019233	1.28	0.04648	0.385245
TGME49_229030-t26_1-p1	TGME49_229030	hypothetical protein	---	30.3	25.424	45.151	39	5	5	7	6	8	7	5	6	5	5	5	5	5	5	5	5	5	5	5	5	279520000	258760000	260320000	291900000	293320000	302810000	0.994	0.921	0.926	0.0430622	1.038	1.043	1.077	0.0201593	1.117	0.046796	0.38656
TGME49_295850-t26_1-p1	TGME49_295850	cyclic nucleotide-binding domain-containing protein	---	6.5	331.49	67.574	20	13	13	2	4	3	4	2	5	8	11	11	12	10	10	8	11	11	12	10	10	61022000	53463000	54231000	65883000	56135000	67013000	1.023	0.897	0.91	0.0734617	1.105	0.941	1.124	0.0952237	1.182	0.047042	0.387042
TGME49_220270-t26_1-p1	TGME49_220270	alveolin domain containing intermediate filament IMC6	---	33.3	48.634	208.97	146	12	12	25	25	24	24	23	25	12	12	12	12	12	12	12	12	12	12	12	12	2099300000	1989300000	1995100000	2401200000	2094600000	2208700000	0.985	0.933	0.936	0.0306882	1.127	0.983	1.036	0.0694509	1.137	0.047559	0.390806
TGME49_227900-t26_1-p1	TGME49_227900	AP2 domain transcription factor AP2X-1	---	13.1	133.85	62.327	46	12	12	7	8	8	7	7	9	12	12	10	12	12	12	12	12	10	12	12	12	91158000	104360000	97572000	115060000	104070000	112640000	0.875	1.002	0.937	0.0677035	1.105	0.999	1.082	0.0525032	1.165	0.048258	0.394186
TGME49_223050-t26_1-p1	TGME49_223050	ribosomal protein RPS20	---	18.9	25.899	24.261	36	4	4	7	5	5	6	7	6	4	4	3	4	4	4	4	4	3	4	4	4	2240000000	2534100000	2794300000	3282200000	3172000000	3140300000	0.783	0.886	0.977	0.110047	1.147	1.109	1.098	0.0229964	1.273	0.048339	0.394186
TGME49_289970-t26_1-p1	TGME49_289970	hypothetical protein	---	9.1	109.01	53.417	58	9	9	10	11	11	9	9	8	8	9	9	8	8	7	8	9	9	8	8	7	385650000	422850000	399920000	316010000	304360000	356670000	1.059	1.161	1.098	0.0465357	0.868	0.836	0.979	0.083916	0.835	0.048476	0.39464
TGME49_265990-t26_1-p1	TGME49_265990	hypothetical protein	---	14.7	25.738	10.874	13	3	3	2	1	3	2	3	2	3	3	3	3	3	3	3	3	3	3	3	3	19872000	19054000	21393000	23618000	27610000	22693000	0.888	0.852	0.956	0.0587694	1.056	1.234	1.014	0.10605	1.152	0.048904	0.396151
TGME49_200250-t26_1-p1	TGME49_200250	microneme protein MIC17A	---	24.5	38.753	33.093	41	7	5	7	6	8	8	6	6	7	7	7	7	7	7	5	5	5	5	5	5	784550000	718770000	708730000	865760000	930420000	826870000	0.974	0.892	0.879	0.0562921	1.074	1.155	1.026	0.0600919	1.148	0.048959	0.396151
TGME49_226440-t26_1-p1	TGME49_226440	SWI2/SNF2-containing protein RAD16	---	4.8	187.78	26.164	26	8	8	5	3	5	4	4	5	7	7	7	8	7	8	7	7	7	8	7	8	39375000	48344000	41685000	55483000	55057000	53490000	0.805	0.989	0.852	0.108388	1.134	1.126	1.094	0.018932	1.263	0.049403	0.396151
TGME49_258410-t26_1-p1	TGME49_258410	photosensitized INA-labeled protein PHIL1	---	41.2	18.844	65.316	58	5	5	9	10	9	10	10	10	4	5	5	4	5	4	4	5	5	4	5	4	1081300000	1257900000	1380400000	1564700000	1167900000	1700600000	0.796	0.926	1.016	0.121188	1.152	0.86	1.252	0.187211	1.317	0.049575	0.396151
TGME49_226560-t26_1-p1	TGME49_226560	zinc finger (CCCH type) motif-containing protein	---	14.7	45.182	17.783	16	5	5	4	2	4	1	3	2	4	5	5	3	5	4	4	5	5	3	5	4	135210000	147210000	153400000	92799000	117950000	119820000	1.059	1.152	1.201	0.0634178	0.727	0.923	0.938	0.136472	0.732	0.049601	0.396151
TGME49_252340-t26_1-p1	TGME49_252340	hypothetical protein	---	10.9	138.87	42.676	42	10	10	8	7	7	8	5	7	10	8	7	8	9	10	10	8	7	8	9	10	145630000	150200000	146130000	138010000	128740000	141750000	1.027	1.06	1.031	0.0173277	0.974	0.908	1	0.049369	0.949	0.049641	0.396151
TGME49_305810-t26_1-p1	TGME49_305810	hypothetical protein	---	28.7	42.439	38.181	26	5	5	6	4	6	3	3	4	5	5	5	5	4	5	5	5	5	5	4	5	90189000	87160000	93913000	108870000	77950000	99486000	0.971	0.938	1.011	0.0375574	1.172	0.839	1.071	0.166198	1.152	0.049675	0.396151
TGME49_239820-t26_1-p1	TGME49_239820	D-3-phosphoglycerate dehydrogenase	---	46.2	65.193	234.81	239	20	20	38	46	41	36	37	41	19	19	20	18	18	19	19	19	20	18	18	19	3104200000	2994300000	2984800000	2500200000	2907700000	2793700000	1.078	1.039	1.036	0.0222938	0.868	1.009	0.97	0.0767207	0.874	0.050396	0.397602
TGME49_280740-t26_1-p1	TGME49_280740	signal peptidase	---	15.9	58.868	82.488	52	8	8	7	9	9	9	8	10	8	8	8	8	8	8	8	8	8	8	8	8	467370000	466040000	485110000	500860000	573310000	529990000	0.928	0.925	0.963	0.022507	0.994	1.138	1.052	0.0682653	1.09	0.050603	0.397602
TGME49_249340-t26_1-p1	TGME49_249340	hypothetical protein	---	14.9	100.12	62.14	22	8	8	2	4	5	4	3	4	7	7	7	7	8	8	7	7	7	7	8	8	67021000	75691000	91802000	109410000	91463000	106650000	0.742	0.838	1.016	0.160666	1.211	1.012	1.181	0.0945531	1.382	0.050617	0.397602
TGME49_272740-t26_1-p1	TGME49_272740	DNA-directed RNA polymerase III RPC2	---	21.6	147.54	145.2	83	21	21	13	13	14	16	16	11	19	18	18	19	19	15	19	18	18	19	19	15	169830000	169980000	163000000	176720000	187320000	184060000	0.97	0.97	0.931	0.0235284	1.009	1.069	1.051	0.0295202	1.076	0.050655	0.397602
TGME49_218590-t26_1-p1	TGME49_218590	protein phosphatase 2C domain-containing protein	---	20.3	97.636	86.664	54	12	12	8	11	9	10	9	7	11	11	12	12	11	11	11	11	12	12	11	11	170250000	167990000	170920000	165670000	179650000	161420000	1.006	0.992	1.009	0.00905265	0.978	1.061	0.953	0.0566873	0.964	0.050862	0.397602
TGME49_315220-t26_1-p1	TGME49_315220	rhoptry protein ROP14	---	11.4	121.91	66.106	71	8	8	13	11	11	12	12	12	8	8	7	8	8	8	8	8	7	8	8	8	527640000	517470000	491080000	552320000	500780000	571440000	1.002	0.982	0.932	0.0370941	1.048	0.951	1.085	0.0673177	1.097	0.050884	0.397602
TGME49_293770-t26_1-p1	TGME49_293770	chitinase-like protein CLP1	---	28.9	74.942	236	103	15	15	20	15	16	16	18	18	15	13	14	15	14	14	15	13	14	15	14	14	681090000	640770000	618450000	565560000	616580000	576360000	1.105	1.039	1.003	0.0493137	0.917	1	0.935	0.0459273	0.883	0.050939	0.397602
TGME49_298020-t26_1-p1	TGME49_298020	DEAD-family helicase	---	14.5	232.44	158.79	112	22	22	18	21	19	20	18	16	22	22	22	22	21	21	22	22	22	22	21	21	585100000	543470000	528390000	489770000	491620000	464460000	1.131	1.051	1.022	0.0528591	0.947	0.951	0.898	0.031666	0.864	0.051079	0.398027
TGME49_207370-t26_1-p1	TGME49_207370	hypothetical protein	---	16.6	222.84	201.81	119	21	21	21	17	21	21	20	19	19	19	18	20	19	19	19	19	18	20	19	19	427950000	399680000	383460000	341960000	331380000	355230000	1.146	1.071	1.027	0.0556435	0.916	0.888	0.952	0.0349237	0.864	0.051283	0.398277
TGME49_297650-t26_1-p1	TGME49_297650	Ser/Thr phosphatase family protein	---	28.6	72.673	122.86	81	13	13	15	17	14	10	12	13	12	12	12	13	13	12	12	12	12	13	13	12	590170000	560230000	602750000	535660000	655250000	529950000	1.019	0.968	1.041	0.0371015	0.925	1.132	0.915	0.123654	0.912	0.051604	0.398277
TGME49_262920-t26_1-p1	TGME49_262920	trypsin domain-containing protein	---	24.9	104.52	119.07	143	20	20	26	23	26	21	24	23	20	20	20	19	20	20	20	20	20	19	20	20	1366800000	1407000000	1357700000	1246700000	1223400000	1311900000	1.036	1.067	1.029	0.0193714	0.945	0.928	0.995	0.0364311	0.929	0.051755	0.398277
TGME49_247510-t26_1-p1	TGME49_247510	fructose-bisphospatase II	---	26	42.397	78.088	153	8	8	24	27	23	25	27	27	8	8	8	8	8	8	8	8	8	8	8	8	3429400000	3705200000	3539200000	3971400000	3849000000	3851400000	0.921	0.995	0.95	0.0390305	1.066	1.033	1.034	0.0179737	1.099	0.051859	0.398277
TGME49_242270-t26_1-p1	TGME49_242270	hypothetical protein	---	17.8	83.085	140.12	122	11	11	20	21	20	19	21	21	11	11	11	11	11	11	11	11	11	11	11	11	1420900000	1549000000	1504800000	1628900000	1813100000	1683400000	0.888	0.968	0.94	0.0435575	1.018	1.133	1.052	0.0553347	1.11	0.052059	0.398277
TGME49_267620-t26_1-p1	TGME49_267620	multi-pass transmembrane protein	---	30.1	57.684	157.77	77	10	10	12	13	13	15	12	12	10	10	10	9	9	9	10	10	10	9	9	9	580770000	581030000	569980000	528120000	504110000	555710000	1.05	1.05	1.03	0.0110674	0.955	0.911	1.004	0.0486297	0.939	0.052217	0.398277
TGME49_228175-t26_1-p1	TGME49_228175	hypothetical protein	---	9.9	192.7	182.82	149	13	13	22	29	23	25	26	24	12	12	13	12	12	13	12	12	13	12	12	13	1613500000	1659200000	1626800000	1573600000	1536500000	1581700000	1.009	1.038	1.018	0.0145288	0.984	0.961	0.989	0.0152691	0.966	0.052361	0.398277
TGME49_230150-t26_1-p1	TGME49_230150	ChAPs (Chs5p-Arf1p-binding proteins) protein	---	6	154.24	3.8607	8	4	4	2	0	1	4	0	1	4	3	4	4	4	2	4	3	4	4	4	2	881800000	824930000	840800000	747720000	888620000	786930000	1.064	0.996	1.015	0.0342299	0.903	1.073	0.95	0.0900059	0.904	0.052817	0.398277
TGME49_264040-t26_1-p1	TGME49_264040	hypothetical protein	---	27.3	24.595	23.386	60	7	7	12	9	8	11	11	9	7	7	6	7	7	7	7	7	6	7	7	7	305240000	277450000	287530000	351110000	311020000	322300000	0.987	0.898	0.93	0.0480441	1.136	1.006	1.043	0.0630896	1.161	0.053	0.398277
TGME49_275650-t26_1-p1	TGME49_275650	hypothetical protein	---	58.6	101.16	323.31	441	40	40	76	73	72	70	73	77	40	40	40	40	40	40	40	40	40	40	40	40	7341200000	6948600000	7007800000	6552500000	6229400000	6643600000	1.082	1.024	1.033	0.0298321	0.965	0.918	0.979	0.0334938	0.929	0.053063	0.398277
TGME49_201130-t26_1-p1	TGME49_201130	rhoptry kinase family protein ROP33	---	15.4	80.191	45.085	36	8	8	8	7	6	5	5	5	8	8	8	8	8	7	8	8	8	8	8	7	82850000	82072000	75771000	62719000	76286000	71178000	1.103	1.092	1.008	0.0486713	0.835	1.015	0.947	0.0974886	0.834	0.053123	0.398277
TGME49_265290-t26_1-p1	TGME49_265290	hypothetical protein	---	15	98.733	78.752	95	12	12	17	16	17	17	17	11	12	11	12	12	12	11	12	11	12	12	12	11	765460000	677920000	758860000	624700000	644830000	617850000	1.123	0.995	1.113	0.0661002	0.917	0.946	0.906	0.0223878	0.846	0.05342	0.398277
TGME49_289620-t26_1-p1	TGME49_289620	cathepsin CPC1	---	16.1	79.233	77.554	53	9	9	11	7	10	8	8	9	9	8	9	8	8	9	9	8	9	8	8	9	232030000	250080000	229400000	209050000	217450000	212670000	1.031	1.111	1.019	0.047466	0.929	0.966	0.945	0.0196016	0.889	0.053475	0.398277
TGME49_200360-t26_1-p1	TGME49_200360	hypothetical protein	---	8.1	20.311	2.9674	7	2	2	1	1	1	1	1	2	2	2	2	2	2	2	2	2	2	2	2	2	23454000	28106000	26845000	31759000	28854000	37106000	0.799	0.957	0.915	0.0919175	1.082	0.983	1.264	0.128442	1.317	0.053499	0.398277
TGME49_301270-t26_1-p1	TGME49_301270	Tyrosine kinase-like (TKL) protein	---	11.1	386.16	208.02	88	26	26	11	15	17	17	13	15	20	21	21	23	23	23	20	21	21	23	23	23	210820000	217160000	213560000	202170000	210520000	207050000	1.003	1.033	1.016	0.0147881	0.962	1.001	0.985	0.0199502	0.957	0.053637	0.398277
TGME49_264950-t26_1-p1	TGME49_264950	hypothetical protein	---	5.1	46.915	7.6081	12	2	2	2	2	2	2	2	2	2	2	2	2	2	2	2	2	2	2	2	2	21901000	20575000	18748000	16731000	15280000	13257000	1.234	1.159	1.056	0.0777323	0.943	0.861	0.747	0.11576	0.735	0.053683	0.398277
TGME49_218410-t26_1-p1	TGME49_218410	ribosomal protein RPP0	---	30.8	119.51	274.68	239	27	27	39	44	38	42	38	38	25	27	26	25	24	24	25	27	26	25	24	24	5605200000	5436800000	5184800000	4813200000	4959900000	4967700000	1.086	1.053	1.005	0.0388653	0.933	0.961	0.962	0.0172921	0.904	0.053782	0.398277
TGME49_313700-t26_1-p1	TGME49_313700	hypothetical protein	---	6.2	62.813	8.9318	14	4	4	2	2	3	3	3	1	3	4	3	4	4	3	3	4	3	4	4	3	22958000	15801000	25195000	39192000	21705000	31765000	0.88	0.605	0.965	0.230413	1.501	0.832	1.217	0.283748	1.664	0.053825	0.398277
TGME49_232680-t26_1-p1	TGME49_232680	hypothetical protein	---	5.5	244.95	69.683	29	9	9	6	6	6	3	3	5	9	9	8	7	7	7	9	9	8	7	7	7	92599000	102380000	95538000	107520000	108030000	109850000	0.902	0.997	0.931	0.0516107	1.047	1.052	1.07	0.0114517	1.122	0.053936	0.398277
TGME49_293710-t26_1-p1	TGME49_293710	Zn-finger in Ran binding protein and others domain-containing protein	---	13.1	70.603	40.579	13	6	6	2	1	3	4	2	1	5	5	5	6	5	5	5	5	5	6	5	5	37381000	33395000	32001000	28435000	20866000	24509000	1.27	1.135	1.087	0.0815156	0.966	0.709	0.833	0.15374	0.773	0.054956	0.402941
TGME49_274180-t26_1-p1	TGME49_274180	hypothetical protein	---	5.5	255.98	90.042	90	12	12	15	13	16	15	15	16	12	12	12	11	12	12	12	12	12	11	12	12	803980000	832750000	835540000	758740000	900720000	786970000	0.981	1.016	1.019	0.0210145	0.926	1.099	0.96	0.0921176	0.938	0.054978	0.402941
TGME49_266280-t26_1-p1	TGME49_266280	HEAT repeat-containing protein	---	14.7	101.72	68.218	37	10	10	5	8	9	5	4	6	10	8	9	7	10	8	10	8	9	7	10	8	152040000	142380000	143740000	123710000	134440000	134360000	1.098	1.028	1.038	0.035897	0.894	0.971	0.97	0.0467409	0.883	0.05502	0.402941
TGME49_255190-t26_1-p1	TGME49_255190	myosin C	---	35.6	132.66	269.5	238	34	34	43	38	41	41	38	37	34	34	34	32	34	33	34	34	34	32	34	33	1256800000	1335600000	1268500000	1386900000	1315300000	1387300000	0.948	1.008	0.957	0.0333238	1.047	0.993	1.047	0.0302983	1.078	0.055183	0.402941
TGME49_310750-t26_1-p1	TGME49_310750	emp24/gp25L/p24 family protein	---	31.9	64.977	294.42	177	14	14	34	31	32	26	28	26	14	14	14	13	14	14	14	14	14	13	14	14	1479900000	1558200000	1374200000	1266000000	1375900000	1256600000	1.068	1.125	0.992	0.0628501	0.914	0.993	0.907	0.0509166	0.858	0.055885	0.402941
TGME49_306210-t26_1-p1	TGME49_306210	RNA polymerase II accessory factor CDC73	---	18.2	77.625	54.597	59	10	10	10	10	11	10	10	8	9	9	10	10	10	9	9	9	10	10	10	9	182780000	163570000	187560000	144200000	157570000	151850000	1.111	0.994	1.14	0.0714581	0.876	0.957	0.923	0.0442745	0.832	0.056336	0.402941
TGME49_294898-t26_1-p1	TGME49_294898	tetratricopeptide repeat-containing protein	---	37.1	88.632	195.8	147	22	22	24	26	24	26	22	25	21	21	22	22	22	22	21	21	22	22	22	22	1279300000	1355900000	1334800000	1403500000	1520000000	1447600000	0.92	0.975	0.96	0.0298752	1.01	1.093	1.041	0.0400195	1.077	0.056419	0.402941
TGME49_201400-t26_1-p1	TGME49_201400	Sin3-associated polypeptide SAP18	---	19.5	97.204	78.016	90	15	15	16	16	15	13	18	12	15	15	14	14	14	14	15	15	14	14	14	14	518480000	462160000	534130000	421240000	452600000	417660000	1.109	0.988	1.142	0.0750993	0.901	0.968	0.893	0.0447356	0.831	0.056481	0.402941
TGME49_319510-t26_1-p1	TGME49_319510	hypothetical protein	---	34.2	29.923	87.037	43	8	8	8	6	6	8	8	7	8	8	8	7	8	8	8	8	8	7	8	8	242490000	242760000	236400000	229490000	239730000	233290000	1.022	1.023	0.996	0.0151016	0.967	1.01	0.983	0.0220269	0.962	0.0567	0.402941
TGME49_236970-t26_1-p1	TGME49_236970	SWI2/SNF2-containing PHD finger protein	---	21.5	277.89	296.54	151	35	35	27	25	25	24	25	25	29	31	32	29	30	31	29	31	32	29	30	31	400430000	406080000	414650000	380450000	360900000	392100000	1.02	1.035	1.057	0.0179403	0.969	0.92	0.999	0.0414255	0.949	0.056744	0.402941
TGME49_306220-t26_1-p1	TGME49_306220	hypothetical protein	---	17.6	77.236	30.711	41	9	9	6	7	8	8	5	7	8	9	9	9	9	9	8	9	9	9	9	9	120590000	147900000	131460000	96596000	95608000	105190000	1.038	1.273	1.131	0.103151	0.831	0.823	0.905	0.0530019	0.757	0.056764	0.402941
TGME49_312990-t26_1-p1	TGME49_312990	DEAD/DEAH box ATP-dependent RNA helicase	---	30.4	63.847	74.023	87	14	14	14	16	15	11	15	16	14	14	14	13	14	14	14	14	14	13	14	14	284300000	291710000	258020000	239270000	279680000	236960000	1.073	1.101	0.974	0.0635888	0.903	1.055	0.894	0.095162	0.856	0.056899	0.402941
TGME49_230080-t26_1-p1	TGME49_230080	DEAD/DEAH box helicase domain-containing protein	---	1.9	356.45	54.421	37	6	6	6	6	5	6	7	7	6	6	6	6	6	6	6	6	6	6	6	6	66577000	63451000	76227000	84681000	79370000	102170000	0.845	0.806	0.968	0.096852	1.075	1.008	1.297	0.134262	1.359	0.057138	0.402941
TGME49_218950-t26_1-p1	TGME49_218950	hypothetical protein	---	7.6	126.59	20.621	17	7	7	3	2	3	4	2	3	7	7	6	7	6	6	7	7	6	7	6	6	45249000	38798000	44677000	55941000	56815000	50294000	0.93	0.798	0.919	0.083009	1.15	1.168	1.034	0.0650905	1.238	0.05726	0.402941
TGME49_208440-t26_1-p1	TGME49_208440	hypothetical protein	---	8.8	22.31	7.0486	9	2	2	2	2	0	1	2	2	2	2	2	2	2	2	2	2	2	2	2	2	25104000	28217000	29996000	36311000	26842000	32816000	0.84	0.944	1.004	0.0892876	1.215	0.898	1.098	0.149767	1.245	0.057379	0.402941
TGME49_291940-t26_1-p1	TGME49_291940	hypothetical protein	---	5.5	95.778	14.614	14	4	4	3	3	3	2	1	2	4	4	3	4	4	4	4	4	3	4	4	4	49450000	53348000	48710000	38797000	58035000	44780000	1.012	1.092	0.997	0.0494084	0.794	1.188	0.917	0.208603	0.827	0.057538	0.402941
TGME49_249180-t26_1-p1	TGME49_249180	bifunctional dihydrofolate reductase-thymidylate synthase	---	53.6	68.751	323.31	256	24	24	42	46	46	38	42	42	23	24	24	24	24	24	23	24	24	24	24	24	3723500000	3597800000	3684600000	3500100000	3355300000	3293800000	1.056	1.02	1.045	0.0177329	0.993	0.952	0.934	0.0315088	0.926	0.057759	0.402941
TGME49_312380-t26_1-p1	TGME49_312380	tetratricopeptide repeat-containing protein	---	6.1	59.688	6.3665	12	4	4	2	1	3	3	1	2	3	2	3	3	3	3	3	2	3	3	3	3	27534000	32256000	26497000	21666000	32391000	21758000	1.019	1.194	0.981	0.106706	0.802	1.199	0.805	0.244134	0.755	0.057803	0.402941
TGME49_208990-t26_1-p1	TGME49_208990	hypothetical protein	---	7	46.078	8.2836	9	2	2	2	2	2	1	0	2	2	2	2	2	2	2	2	2	2	2	2	2	12477000	12176000	13463000	10388000	10890000	11343000	1.058	1.033	1.142	0.0529842	0.881	0.924	0.962	0.0439382	0.855	0.058098	0.402941
TGME49_287270-t26_1-p1	TGME49_287270	hypothetical protein	---	22.6	75.127	94.374	54	11	11	10	9	9	9	7	10	9	10	10	9	9	9	9	10	10	9	9	9	203190000	212460000	200720000	183740000	177940000	192890000	1.041	1.089	1.029	0.030151	0.941	0.912	0.988	0.0405001	0.917	0.058222	0.402941
TGME49_262390-t26_1-p1	TGME49_262390	TLD protein	---	11	148.19	72.561	45	11	11	8	9	9	6	8	5	9	10	11	10	10	9	9	10	11	10	10	9	117760000	116480000	111660000	106430000	112360000	108870000	1.049	1.038	0.995	0.0277773	0.948	1.001	0.97	0.0273659	0.934	0.058439	0.402941
TGME49_313340-t26_1-p1	TGME49_313340	hypothetical protein	---	7.1	161.14	32.647	10	7	7	2	1	4	1	2	0	5	5	7	5	2	6	5	5	7	5	2	6	38593000	32363000	38746000	29329000	41292000	26039000	1.122	0.941	1.127	0.0996614	0.853	1.201	0.757	0.249322	0.757	0.058482	0.402941
TGME49_297410-t26_1-p1	TGME49_297410	hypothetical protein	---	8.3	302.85	85.49	58	17	17	13	12	12	10	5	6	15	15	15	13	15	13	15	15	15	13	15	13	145290000	151590000	136050000	128770000	120600000	119930000	1.087	1.134	1.018	0.0540414	0.963	0.902	0.897	0.0399133	0.862	0.058485	0.402941
TGME49_313130-t26_1-p1	TGME49_313130	hypothetical protein	---	12.8	133.69	108.04	36	10	10	5	5	8	7	7	4	8	8	9	7	9	7	8	8	9	7	9	7	153440000	176710000	139890000	111650000	125420000	117920000	1.116	1.285	1.017	0.118942	0.812	0.912	0.858	0.0581564	0.733	0.058763	0.402941
TGME49_230990-t26_1-p1	TGME49_230990	hypothetical protein	---	10	117.71	48.02	29	7	7	4	6	6	5	4	4	6	6	6	6	5	5	6	6	6	6	5	5	53667000	54257000	65690000	72007000	67089000	74188000	0.832	0.841	1.019	0.117529	1.117	1.04	1.151	0.0515761	1.263	0.058797	0.402941
TGME49_240840-t26_1-p1	TGME49_240840	histone lysine demethylase JmjC NO66	---	9	138.14	70.81	54	9	9	9	10	9	9	8	9	9	9	9	9	9	9	9	9	9	9	9	9	157330000	159750000	168450000	142500000	149100000	150170000	1.018	1.034	1.09	0.0360979	0.922	0.965	0.972	0.0284092	0.904	0.058822	0.402941
TGME49_315720-t26_1-p1	TGME49_315720	Smg-4/UPF3 family protein	---	12.8	62.256	109.25	16	4	4	3	3	1	3	3	3	3	3	3	3	3	4	3	3	3	3	3	4	42345000	43915000	46911000	49563000	51491000	54908000	0.879	0.911	0.973	0.0518906	1.029	1.069	1.139	0.0516012	1.177	0.058865	0.402941
TGME49_272620-t26_1-p1	TGME49_272620	hypothetical protein	---	8	219.61	87.196	66	15	15	12	11	11	9	11	12	12	14	13	13	15	14	12	14	13	13	15	14	287250000	296040000	299860000	307920000	310980000	319900000	0.946	0.975	0.987	0.0217461	1.014	1.024	1.053	0.0196603	1.066	0.058962	0.402941
TGME49_310900-t26_1-p1	TGME49_310900	AP2 domain transcription factor AP2XI-2	---	4.8	594.55	99.247	58	17	17	10	9	7	10	11	11	14	14	16	17	14	15	14	14	16	17	14	15	172940000	157870000	179130000	135280000	151070000	148310000	1.098	1.003	1.138	0.0642255	0.859	0.96	0.942	0.0585367	0.834	0.059024	0.402941
TGME49_214880-t26_1-p1	TGME49_214880	hypothetical protein	---	20.7	98.373	104.62	65	13	13	11	7	11	13	12	11	12	13	13	13	13	13	12	13	13	13	13	13	145550000	167870000	160220000	180280000	201940000	191630000	0.834	0.962	0.918	0.0718865	1.033	1.157	1.098	0.0565914	1.178	0.059078	0.402941
TGME49_232390-t26_1-p1	TGME49_232390	18S rRNA biogenesis protein RCL1 protein	---	16.1	47.751	23.092	14	4	4	2	3	3	2	2	2	4	3	3	4	4	4	4	3	3	4	4	4	44210000	54878000	53097000	38832000	45961000	37013000	0.968	1.202	1.163	0.112842	0.85	1.006	0.811	0.116068	0.748	0.059118	0.402941
TGME49_297500-t26_1-p1	TGME49_297500	T-complex protein 1 eta subunit	---	53.1	59.475	317.96	201	20	20	36	33	34	31	35	32	20	20	20	20	20	20	20	20	20	20	20	20	3585400000	3627700000	3395600000	2995100000	3426500000	3266600000	1.06	1.072	1.004	0.0347211	0.885	1.013	0.966	0.0678229	0.885	0.059437	0.403979
TGME49_315240-t26_1-p1	TGME49_315240	hypothetical protein	---	6.9	131.49	46.619	28	6	6	4	5	5	5	4	5	5	5	5	5	5	6	5	5	5	5	5	6	85578000	89218000	92050000	103590000	87675000	96112000	0.926	0.966	0.997	0.0369626	1.121	0.949	1.041	0.0829988	1.123	0.059798	0.405062
TGME49_216800-t26_1-p1	TGME49_216800	flagellar/basal body protein	---	11.9	213.26	134.32	116	20	20	20	19	21	18	18	20	18	19	19	18	17	18	18	19	19	18	17	18	458870000	454360000	494730000	526040000	504970000	513560000	0.932	0.923	1.005	0.0471717	1.069	1.026	1.044	0.0206385	1.108	0.060184	0.405062
TGME49_285660-t26_1-p1	TGME49_285660	DEAD/DEAH box helicase domain-containing protein	---	11.6	175.96	63.468	43	15	15	8	5	8	10	5	7	14	15	14	12	13	14	14	15	14	12	13	14	119290000	103630000	117810000	89553000	96885000	96599000	1.147	0.997	1.133	0.0758535	0.861	0.932	0.929	0.0442548	0.819	0.060218	0.405062
TGME49_267840-t26_1-p1	TGME49_267840	tetratricopeptide repeat-containing protein	---	7.8	38.629	14.172	14	2	2	3	3	1	2	3	2	2	2	2	1	1	2	2	2	2	1	1	2	48020000	47457000	57048000	62655000	90731000	75025000	0.756	0.747	0.899	0.106509	0.987	1.429	1.182	0.184694	1.354	0.060259	0.405062
TGME49_247360-t26_1-p1	TGME49_247360	PAP2 superfamily protein	---	9.1	35.041	33.746	18	3	3	3	3	3	3	3	3	3	3	3	3	3	3	3	3	3	3	3	3	69284000	62659000	61971000	76338000	80156000	72529000	0.983	0.889	0.879	0.0625692	1.083	1.137	1.029	0.0498615	1.152	0.06034	0.405062
TGME49_263560-t26_1-p1	TGME49_263560	hypothetical protein	---	15.6	61.305	30.29	22	6	6	4	2	5	3	4	4	5	5	5	4	5	5	5	5	5	4	5	5	64052000	56151000	51700000	69815000	61160000	73133000	1.022	0.896	0.825	0.109119	1.114	0.976	1.167	0.0908215	1.247	0.060603	0.405755
TGME49_285710-t26_1-p1	TGME49_285710	hypothetical protein	---	8.9	101.24	36.57	29	6	6	5	5	5	5	4	5	6	6	6	5	5	6	6	6	6	5	5	6	116850000	134820000	123830000	107530000	138370000	98588000	0.974	1.124	1.032	0.0724979	0.896	1.153	0.822	0.181533	0.823	0.060704	0.405755
TGME49_208490-t26_1-p1	TGME49_208490	hypothetical protein	---	2.1	118.28	4.9963	9	2	2	2	2	2	1	1	1	2	2	2	2	2	2	2	2	2	2	2	2	23915000	0	21610000	27555000	28933000	29432000	0.91		0.822	0.0718538	1.048	1.101	1.12	0.0342435	1.252	0.061157	0.407107
TGME49_261750-t26_1-p1	TGME49_261750	rhoptry neck protein RON10	---	28.7	91.369	106.78	87	13	13	17	16	12	13	14	15	13	11	11	13	12	12	13	11	11	13	12	12	320680000	356270000	345990000	383030000	408050000	431640000	0.857	0.952	0.924	0.0535851	1.023	1.09	1.153	0.0597155	1.195	0.061239	0.407107
TGME49_283730-t26_1-p1	TGME49_283730	endomembrane protein 70 subfamily protein	---	11.7	76.327	38.989	38	6	6	5	5	5	8	8	7	6	6	6	6	6	6	6	6	6	6	6	6	94562000	108320000	100720000	123720000	104120000	114630000	0.878	1.006	0.935	0.0682449	1.149	0.967	1.065	0.0859067	1.178	0.06144	0.407446
TGME49_263280-t26_1-p1	TGME49_263280	hypothetical protein	---	34.5	24.896	57.143	30	4	4	5	5	6	5	5	4	4	4	4	4	4	4	4	4	4	4	4	4	164350000	161240000	155530000	131930000	128580000	148300000	1.108	1.087	1.049	0.027656	0.889	0.867	1	0.0776021	0.874	0.061802	0.408119
TGME49_242700-t26_1-p1	TGME49_242700	hypothetical protein	---	5.1	245.87	26.696	8	6	6	0	4	1	0	2	1	4	4	4	3	6	4	4	4	4	3	6	4	42656000	50128000	38195000	31903000	36127000	27661000	1.129	1.327	1.011	0.13817	0.844	0.956	0.732	0.132701	0.682	0.061843	0.408119
TGME49_223760-t26_1-p1	TGME49_223760	hypothetical protein	---	9.3	168.7	85.201	45	10	10	9	8	8	7	7	6	10	10	10	10	9	9	10	10	10	10	9	9	107460000	104300000	109610000	85851000	98867000	98540000	1.066	1.035	1.088	0.025049	0.852	0.981	0.978	0.0785778	0.861	0.062023	0.408128
TGME49_286600-t26_1-p1	TGME49_286600	hypothetical protein	---	17	100.27	119.06	100	15	15	19	13	20	15	18	15	15	15	14	15	15	13	15	15	14	15	15	13	916340000	923540000	879720000	952710000	889610000	988820000	0.991	0.998	0.951	0.0258749	1.03	0.962	1.069	0.0530719	1.071	0.062098	0.408128
TGME49_248445-t26_1-p1	TGME49_248445	hypothetical protein	---	3	183.96	18.744	29	5	5	5	5	4	5	5	5	5	5	5	5	5	5	5	5	5	5	5	5	120110000	108580000	111350000	130440000	146330000	124910000	0.972	0.878	0.901	0.0534351	1.055	1.184	1.01	0.0833944	1.126	0.062382	0.408138
TGME49_313310-t26_1-p1	TGME49_313310	DnaJ domain-containing protein	---	15.5	65.713	56.682	39	7	7	6	7	6	8	5	7	7	7	7	7	7	7	7	7	7	7	7	7	113650000	128430000	104460000	159440000	132240000	139450000	0.877	0.991	0.806	0.104707	1.23	1.02	1.076	0.0980857	1.294	0.062419	0.408138
TGME49_253750-t26_1-p1	TGME49_253750	PLU-1 family protein	---	15.1	856.69	323.31	393	89	89	66	66	67	61	65	68	77	74	76	82	78	81	77	74	76	82	78	81	1097600000	1129300000	1109200000	1054100000	1043300000	1080400000	1.011	1.04	1.022	0.0142923	0.971	0.961	0.995	0.0179096	0.96	0.06266	0.408798
TGME49_278670-t26_1-p1	TGME49_278670	ubiquitin-conjugating enzyme subfamily protein	---	31.1	36.994	53.643	31	7	7	7	4	5	6	4	5	6	6	6	6	5	6	6	6	6	6	5	6	90267000	95484000	89221000	103430000	95925000	121530000	0.909	0.961	0.898	0.0364706	1.041	0.966	1.224	0.123226	1.227	0.062783	0.408798
TGME49_215480-t26_1-p1	TGME49_215480	Adenosine/AMP deaminase domain-containing protein	---	3.5	138.65	16.202	19	4	4	3	3	3	4	3	3	4	4	3	4	4	4	4	4	3	4	4	4	71260000	72861000	88037000	95752000	100720000	112020000	0.791	0.809	0.977	0.119426	1.063	1.118	1.243	0.0808183	1.342	0.063279	0.411074
TGME49_253370-t26_1-p1	TGME49_253370	hypothetical protein	---	28.6	216.51	297.83	158	34	34	28	27	29	25	30	19	31	31	34	30	33	30	31	31	34	30	33	30	642510000	613160000	667620000	586670000	595500000	576790000	1.047	0.999	1.088	0.0426412	0.956	0.97	0.94	0.015713	0.907	0.063778	0.413324
TGME49_206480-t26_1-p1	TGME49_206480	hypothetical protein	---	21.7	22.522	11.288	33	4	4	5	6	6	5	6	5	4	4	4	4	4	4	4	4	4	4	4	4	546620000	516220000	498350000	598980000	548380000	566820000	1.001	0.946	0.913	0.0466321	1.097	1.005	1.038	0.0445302	1.12	0.064084	0.413324
TGME49_290730-t26_1-p1	TGME49_290730	CS domain-containing protein	---	19.2	41.901	27.506	29	5	5	5	5	5	5	5	4	5	5	5	5	5	5	5	5	5	5	5	5	303840000	318340000	342760000	282590000	313120000	246430000	1.009	1.057	1.138	0.0610484	0.938	1.04	0.818	0.119229	0.822	0.064085	0.413324
TGME49_313550-t26_1-p1	TGME49_313550	ribosomal protein RPL22	---	2.8	103.97	13.055	20	3	3	3	4	3	4	3	3	2	2	2	3	2	2	2	2	2	3	2	2	797980000	769630000	880670000	930380000	901030000	950950000	0.915	0.883	1.01	0.0705695	1.067	1.034	1.091	0.0268968	1.153	0.065004	0.416488
TGME49_243530-t26_1-p1	TGME49_243530	pentatricopeptide repeat domain-containing protein	---	10	257.45	93.451	104	16	16	17	19	17	17	18	16	15	16	15	15	15	15	15	16	15	15	15	15	474060000	508100000	533830000	598090000	466560000	561670000	0.905	0.97	1.019	0.0592814	1.142	0.891	1.072	0.125146	1.148	0.065039	0.416488
TGME49_237100-t26_1-p1	TGME49_237100	RAP domain-containing protein	---	4.8	244.1	89.761	41	8	8	9	7	7	6	6	6	8	7	7	8	8	8	8	7	7	8	8	8	150950000	158770000	140710000	171220000	184970000	198320000	0.901	0.948	0.84	0.0604139	1.022	1.104	1.184	0.0734158	1.231	0.065084	0.416488
TGME49_294770-t26_1-p1	TGME49_294770	Armadillo/beta-catenin family repeat-containing protein	---	23	74.144	53.806	71	11	11	12	12	11	13	12	11	11	11	11	11	11	11	11	11	11	11	11	11	214810000	224100000	224740000	203110000	195130000	210720000	1.013	1.057	1.06	0.0252194	0.958	0.92	0.993	0.0381508	0.935	0.065176	0.416488
TGME49_280480-t26_1-p1	TGME49_280480	EF hand domain-containing protein	---	19.3	34.59	25.554	30	5	5	5	5	4	4	6	6	5	5	5	5	5	5	5	5	5	5	5	5	128940000	100110000	127950000	150240000	160980000	175660000	0.917	0.712	0.91	0.137521	1.068	1.145	1.249	0.0787132	1.369	0.065355	0.416792
TGME49_220230-t26_1-p1	TGME49_220230	leucine rich repeat-containing protein	---	7.4	128.83	54.127	25	6	6	4	4	5	4	5	3	6	6	5	6	6	5	6	6	5	6	6	5	47293000	53610000	53595000	44372000	56992000	42935000	0.95	1.077	1.076	0.0706122	0.891	1.144	0.862	0.160636	0.848	0.065919	0.418029
TGME49_220190-t26_1-p1	TGME49_220190	hypothetical protein	---	8.6	60.949	20.65	23	4	4	4	4	4	4	4	3	4	4	4	4	4	4	4	4	4	4	4	4	40417000	34139000	32403000	47684000	40478000	43506000	1.016	0.858	0.815	0.118082	1.199	1.018	1.094	0.0823495	1.279	0.065923	0.418029
TGME49_234380-t26_1-p1	TGME49_234380	hypothetical protein	---	28.2	38.656	49.001	82	9	9	12	14	15	13	13	15	9	9	9	9	9	9	9	9	9	9	9	9	2240200000	2245600000	2189800000	2168100000	2304500000	2132000000	1.012	1.015	0.989	0.0141489	0.98	1.041	0.963	0.0412362	0.966	0.066417	0.419133
TGME49_243940-t26_1-p1	TGME49_243940	hypothetical protein	---	18.2	63.086	66.35	83	10	10	15	12	14	14	15	13	10	10	10	10	10	10	10	10	10	10	10	10	1463500000	1375800000	1553600000	1736400000	1561400000	1628900000	0.942	0.886	1	0.0604699	1.118	1.005	1.049	0.0538705	1.149	0.066744	0.419133
TGME49_246460-t26_1-p1	TGME49_246460	hypothetical protein	---	16.6	68.739	72.502	27	6	6	4	7	4	5	4	3	5	6	6	5	5	4	5	6	6	5	5	4	60285000	55712000	65257000	51387000	65951000	48470000	1.042	0.963	1.128	0.0790215	0.888	1.14	0.838	0.169436	0.826	0.066779	0.419133
TGME49_267390-t26_1-p1	TGME49_267390	DNA-directed RNA polymerase I RPAC1	---	35.3	38.447	41.137	81	11	11	15	11	14	15	13	13	10	10	11	10	11	11	10	10	11	10	11	11	200610000	196120000	187320000	181460000	173630000	168370000	1.087	1.062	1.015	0.0346611	0.983	0.941	0.912	0.0377621	0.898	0.066818	0.419133
TGME49_265150-t26_1-p1	TGME49_265150	hypothetical protein	---	36.3	52.648	100.17	60	10	10	10	10	11	12	7	10	9	9	9	8	10	9	9	9	9	8	10	9	333280000	320730000	336170000	314860000	326880000	304440000	1.033	0.994	1.042	0.0249411	0.976	1.013	0.943	0.0358312	0.938	0.066924	0.419133
TGME49_230580-t26_1-p1	TGME49_230580	hypothetical protein	---	9.7	123.76	66.671	36	8	8	5	8	4	6	5	8	6	7	7	7	8	8	6	7	7	7	8	8	75989000	72145000	81475000	64106000	66026000	67811000	1.066	1.012	1.143	0.0613185	0.9	0.927	0.952	0.0280746	0.862	0.067021	0.419133
TGME49_253520-t26_1-p1	TGME49_253520	U3 small nucleolar RNA-associated protein 6 protein	---	7.8	140.5	60.559	35	8	8	7	5	7	5	6	5	7	5	7	6	7	7	7	5	7	6	7	7	48603000	55649000	55474000	45736000	40764000	43016000	1.008	1.154	1.151	0.0755574	0.949	0.846	0.892	0.0576083	0.833	0.067638	0.419133
TGME49_203358-t26_1-p1	TGME49_203358	hypothetical protein	---	11.4	43	7.9321	6	3	3	0	2	1	1	0	2	2	2	2	3	1	3	2	2	2	3	1	3	12039000	12345000	10013000	13870000	0	16069000	0.936	0.959	0.778	0.110588	1.078		1.249	0.103924	1.306	0.067755	0.419133
TGME49_226660-t26_1-p1	TGME49_226660	hypothetical protein	---	12.5	389.8	181.31	144	34	34	25	24	26	25	21	23	30	30	31	30	32	30	30	30	31	30	32	30	402010000	379160000	395550000	355050000	355900000	370610000	1.068	1.007	1.051	0.0302113	0.943	0.946	0.985	0.024458	0.925	0.068124	0.419133
TGME49_222910-t26_1-p1	TGME49_222910	phosphoglycerate mutase	---	30	55.861	136.96	78	9	9	15	14	13	12	10	14	9	9	9	8	9	8	9	9	9	8	9	8	454320000	437940000	404300000	489810000	452040000	482000000	1.002	0.966	0.892	0.0588286	1.08	0.997	1.063	0.0418896	1.124	0.068218	0.419133
TGME49_241240-t26_1-p1	TGME49_241240	hypothetical protein	---	22	76.288	101.97	55	9	9	9	12	8	8	9	9	8	9	9	9	9	9	8	9	9	9	9	9	144890000	148970000	144130000	136410000	129650000	141060000	1.029	1.058	1.023	0.0180552	0.968	0.92	1.001	0.0422958	0.95	0.068337	0.419133
TGME49_243440-t26_1-p1	TGME49_243440	histone lysine acetyltransferase GCN5-B	---	21.6	183.15	191.56	126	25	25	23	19	23	23	18	20	20	21	22	22	21	22	20	21	22	22	21	22	506760000	499920000	452470000	414930000	419410000	430720000	1.116	1.101	0.997	0.0604947	0.914	0.924	0.949	0.0194056	0.869	0.068625	0.419133
TGME49_225300-t26_1-p1	TGME49_225300	hypothetical protein	---	14.6	109.5	85.134	67	12	12	9	13	13	10	10	12	10	11	10	11	10	10	10	11	10	11	10	10	656690000	631250000	613910000	531160000	608230000	588300000	1.086	1.044	1.015	0.034052	0.878	1.005	0.973	0.0693834	0.883	0.068759	0.419133
TGME49_235470-t26_1-p1	TGME49_235470	myosin A	---	35.6	93.319	230.28	318	25	25	51	52	60	54	49	52	25	25	25	25	25	25	25	25	25	25	25	25	17105000000	18373000000	17599000000	18869000000	19417000000	19340000000	0.927	0.996	0.954	0.0362572	1.023	1.052	1.048	0.0150972	1.08	0.068901	0.419133
TGME49_277970-t26_1-p1	TGME49_277970	dolichol-phosphate-mannose synthase family protein	---	22	27.361	19.137	21	5	5	2	4	4	5	3	3	4	4	5	5	4	5	4	4	5	5	4	5	51722000	59050000	51869000	77463000	70824000	63941000	0.828	0.945	0.83	0.0771957	1.24	1.134	1.023	0.0958283	1.304	0.068917	0.419133
TGME49_247930-t26_1-p1	TGME49_247930	SNARE domain-containing protein	---	21.7	36.304	83.981	30	4	4	5	5	5	5	5	5	4	4	4	4	4	4	4	4	4	4	4	4	102080000	100070000	106120000	96665000	94807000	89922000	1.039	1.018	1.08	0.0301559	0.984	0.965	0.915	0.0373342	0.908	0.069003	0.419133
TGME49_251630-t26_1-p1	TGME49_251630	slc30a2 protein	---	11	99.615	98.663	56	8	8	10	9	9	11	9	8	8	8	8	8	8	8	8	8	8	8	8	8	200220000	234670000	202140000	247820000	210590000	275610000	0.876	1.027	0.885	0.0911421	1.085	0.922	1.206	0.133069	1.233	0.069004	0.419133
TGME49_263520-t26_1-p1	TGME49_263520	microtubule associated protein SPM1	---	37.4	72.345	224.99	256	23	23	44	43	41	37	47	44	22	23	22	22	21	22	22	23	22	22	21	22	3318900000	3358500000	3354300000	3464100000	3444000000	3394200000	0.979	0.991	0.99	0.00674831	1.022	1.016	1.002	0.0101282	1.025	0.069082	0.419133
TGME49_318400-t26_1-p1	TGME49_318400	hypothetical protein	---	12.3	274.76	212.17	236	25	25	44	40	40	38	36	38	25	23	24	23	23	24	25	23	24	23	23	24	2246300000	2254700000	2361500000	2523800000	2461400000	2408500000	0.945	0.949	0.994	0.0282643	1.062	1.036	1.014	0.023163	1.078	0.069145	0.419133
TGME49_249780-t26_1-p1	TGME49_249780	hypothetical protein	---	30.5	35.574	95.007	66	6	6	11	12	9	12	9	13	6	6	6	6	5	6	6	6	6	6	5	6	1509600000	1455300000	1421600000	1558200000	1580200000	1683800000	0.984	0.948	0.926	0.030735	1.015	1.03	1.097	0.0416883	1.109	0.069523	0.419133
TGME49_304955-t26_1-p1	TGME49_304955	serine/threonine specific protein phosphatase	---	7.3	480.09	190.84	128	25	25	21	20	19	21	23	24	22	22	22	23	23	24	22	22	22	23	23	24	442100000	436820000	430980000	399260000	411940000	421910000	1.043	1.031	1.017	0.0126297	0.942	0.972	0.995	0.0274083	0.94	0.06958	0.419133
TGME49_236140-t26_1-p1	TGME49_236140	hypothetical protein	---	20	110.53	87.473	55	14	14	10	9	9	9	9	9	13	14	14	14	14	12	13	14	14	14	14	12	167530000	165690000	148380000	210590000	168430000	182700000	0.963	0.953	0.853	0.0659021	1.211	0.969	1.051	0.114278	1.225	0.069616	0.419133
TGME49_270250-t26_1-p1	TGME49_270250	dense granule protein GRA1	---	14.2	20.225	26.766	50	4	4	9	8	7	8	9	9	4	4	4	4	4	4	4	4	4	4	4	4	8654300000	9179700000	8682800000	8304200000	8225900000	8023900000	1.017	1.078	1.02	0.0331156	0.976	0.966	0.943	0.0175959	0.924	0.069637	0.419133
TGME49_226060-t26_1-p1	TGME49_226060	transmembrane amino acid transporter protein	---	4.2	77.751	9.71	23	3	3	4	4	4	4	4	3	3	3	3	3	3	3	3	3	3	3	3	3	52374000	42020000	46232000	61844000	59626000	56262000	0.987	0.792	0.871	0.111038	1.166	1.124	1.06	0.0478022	1.26	0.069824	0.419414
TGME49_273030-t26_1-p1	TGME49_273030	phosphoglycerate mutase family protein	---	15.3	34.242	10.57	7	4	4	0	1	1	2	1	2	2	2	3	3	3	3	2	2	3	3	3	3	23436000	22691000	23020000	23738000	23993000	24368000	0.996	0.964	0.978	0.0163801	1.008	1.019	1.035	0.013302	1.044	0.070298	0.420922
TGME49_259880-t26_1-p1	TGME49_259880	hypothetical protein	---	18.8	88.024	80.014	86	13	13	13	12	16	16	13	16	13	12	13	13	13	13	13	12	13	13	13	13	499150000	538340000	503480000	553910000	553520000	594920000	0.923	0.996	0.931	0.0421447	1.025	1.024	1.101	0.0420668	1.118	0.071061	0.420922
TGME49_307810-t26_1-p1	TGME49_307810	hypothetical protein	---	24.1	44.171	104.97	60	6	6	11	11	10	8	10	10	6	6	6	6	6	6	6	6	6	6	6	6	429710000	477150000	411710000	347820000	326470000	379010000	1.087	1.207	1.041	0.0770959	0.88	0.826	0.959	0.0752988	0.827	0.071178	0.420922
TGME49_214440-t26_1-p1	TGME49_214440	4'-phosphopantetheinyl transferase superfamily protein	---	11.1	161.33	116.11	87	16	16	14	14	17	12	17	13	15	15	16	14	15	15	15	15	16	14	15	15	388560000	411130000	405290000	442040000	411400000	511900000	0.907	0.96	0.946	0.0292909	1.032	0.96	1.195	0.113336	1.187	0.071185	0.420922
TGME49_289900-t26_1-p1	TGME49_289900	n-acetyltransferase family protein	---	12	18.997	7.2421	12	2	2	2	2	2	2	2	2	2	2	2	2	2	2	2	2	2	2	2	2	23464000	22205000	24267000	21197000	13729000	18537000	1.141	1.08	1.18	0.044459	1.031	0.668	0.901	0.212215	0.852	0.071443	0.420922
TGME49_246730-t26_1-p1	TGME49_246730	hypothetical protein	---	9.5	39.975	18.614	9	3	3	1	1	1	3	1	2	3	3	3	3	3	3	3	3	3	3	3	3	77834000	84954000	81617000	64857000	76250000	74177000	1.016	1.109	1.065	0.0437515	0.847	0.995	0.968	0.0841477	0.853	0.071721	0.420922
TGME49_234510-t26_1-p1	TGME49_234510	ankyrin repeat-containing protein	---	21.6	122.85	108.8	115	20	20	20	18	21	19	19	18	19	18	20	18	18	18	19	18	20	18	18	18	519000000	534170000	517050000	490890000	510350000	506390000	1.012	1.041	1.008	0.0176504	0.957	0.995	0.987	0.0204491	0.953	0.071802	0.420922
TGME49_260810-t26_1-p1	TGME49_260810	hypothetical protein	---	31.8	30.31	44.998	23	6	6	5	1	4	3	4	6	6	6	6	6	6	6	6	6	6	6	6	6	153290000	148250000	137980000	166880000	153120000	160460000	1	0.967	0.9	0.053318	1.088	0.999	1.047	0.0426412	1.117	0.071982	0.420922
TGME49_214860-t26_1-p1	TGME49_214860	hypothetical protein	---	3.4	92.086	4.1096	8	2	2	1	3	1	1	1	1	2	2	2	2	2	2	2	2	2	2	2	2	28430000	33794000	26288000	19620000	21785000	22561000	1.119	1.33	1.034	0.13127	0.772	0.857	0.888	0.0715832	0.715	0.07202	0.420922
TGME49_318710-t26_1-p1	TGME49_318710	ATP-binding cassette sub-family F member 1	---	20	173.92	173.9	148	26	26	25	24	26	27	24	22	25	26	25	26	25	23	25	26	25	26	25	23	988940000	993920000	1048600000	1070200000	984490000	1123100000	0.956	0.96	1.013	0.0325884	1.034	0.951	1.085	0.0660917	1.085	0.072042	0.420922
TGME49_239760-t26_1-p1	TGME49_239760	ribosomal protein RPL22	---	21.1	15.073	29.593	26	2	2	4	6	5	3	4	4	2	2	2	2	2	2	2	2	2	2	2	2	3105000000	2500000000	2473600000	2004200000	2292500000	1921300000	1.303	1.049	1.038	0.132675	0.841	0.962	0.806	0.0941229	0.729	0.072283	0.420922
TGME49_291980-t26_1-p1	TGME49_291980	HECT-domain (ubiquitin-transferase) domain-containing protein	---	4.7	445.27	110.42	44	14	14	8	9	10	4	7	6	12	10	12	10	12	11	12	10	12	10	12	11	109610000	115010000	111990000	106680000	117520000	99549000	0.996	1.045	1.018	0.0240691	0.969	1.068	0.904	0.0842421	0.919	0.072298	0.420922
TGME49_293190-t26_1-p1	TGME49_293190	endonuclease/exonuclease/phosphatase family protein	---	18.5	76.226	60.858	38	10	10	6	4	7	8	6	7	9	9	10	10	10	10	9	9	10	10	10	10	146460000	162900000	159590000	220790000	199760000	180640000	0.821	0.913	0.895	0.0556385	1.238	1.12	1.013	0.100159	1.284	0.07238	0.420922
TGME49_272380-t26_1-p1	TGME49_272380	hypothetical protein	---	20.3	63.911	54.582	35	7	7	5	6	7	6	6	5	7	7	7	6	7	7	7	7	7	6	7	7	102580000	96241000	92580000	109450000	125370000	106300000	0.973	0.913	0.878	0.0521474	1.038	1.189	1.008	0.08996	1.111	0.072576	0.420922
TGME49_216590-t26_1-p1	TGME49_216590	HEAT repeat-containing protein	---	26.3	111.19	166.82	139	17	17	24	25	21	22	22	25	17	17	17	16	17	17	17	17	17	16	17	17	1431200000	1294400000	1312500000	1172800000	1334600000	1209600000	1.107	1.001	1.015	0.0553167	0.907	1.033	0.936	0.0688324	0.885	0.072943	0.420922
TGME49_249990-t26_1-p1	TGME49_249990	hypothetical protein	---	27.9	92.585	171	107	18	18	14	18	18	19	19	19	16	17	18	17	17	17	16	17	18	17	17	17	906770000	888060000	909300000	921750000	931820000	935130000	0.99	0.97	0.993	0.0127023	1.007	1.018	1.021	0.0072598	1.03	0.073096	0.420922
TGME49_283780-t26_1-p1	TGME49_283780	glucose-6-phosphate isomerase GPI	---	11.4	159.05	254.14	120	14	14	20	21	19	23	18	19	14	14	14	14	14	14	14	14	14	14	14	14	1990800000	1875600000	1992400000	2071900000	2216400000	2124300000	0.973	0.917	0.974	0.0341733	1.013	1.084	1.039	0.0343634	1.074	0.073283	0.420922
TGME49_267500-t26_1-p1	TGME49_267500	hypothetical protein	---	21.3	25.697	26.482	36	4	4	4	7	5	7	6	7	4	4	4	4	3	4	4	4	4	4	3	4	163030000	162240000	142860000	207050000	181600000	178600000	0.945	0.94	0.828	0.0731521	1.2	1.052	1.035	0.0828302	1.236	0.073483	0.420922
TGME49_217820-t26_1-p1	TGME49_217820	PCI domain-containing protein	---	44.7	51.722	278.86	124	15	15	19	23	20	22	21	19	15	14	13	14	14	13	15	14	13	14	14	13	1453600000	1263100000	1092700000	1743100000	1471900000	1588200000	1.013	0.88	0.761	0.1425	1.214	1.025	1.106	0.0850412	1.312	0.073578	0.420922
TGME49_216880-t26_1-p1	TGME49_216880	guanine nucleotide-binding protein	---	80.1	35.147	323.31	254	17	17	45	40	43	41	43	42	16	17	16	16	17	16	16	17	16	16	17	16	11824000000	10951000000	11443000000	12715000000	12905000000	12172000000	0.985	0.912	0.953	0.0385183	1.059	1.075	1.014	0.0301411	1.091	0.073622	0.420922
TGME49_310490-t26_1-p1	TGME49_310490	ribosomal protein RPL27A	---	37.4	16.344	16.591	67	6	6	12	11	13	9	13	9	6	6	6	6	6	6	6	6	6	6	6	6	1880400000	1905600000	1936600000	1956800000	1695400000	1986000000	0.993	1.006	1.023	0.0149349	1.033	0.895	1.049	0.0853261	1.033	0.073657	0.420922
TGME49_293560-t26_1-p1	TGME49_293560	hypothetical protein	---	4.1	295.83	127.32	88	10	10	14	15	16	14	14	15	10	10	10	10	10	10	10	10	10	10	10	10	754330000	830920000	738290000	861120000	864640000	912520000	0.912	1.005	0.893	0.0639887	1.041	1.046	1.103	0.0323917	1.145	0.0737	0.420922
TGME49_308840-t26_1-p1	TGME49_308840	SAG-related sequence SRS51	---	22.5	50.085	130.4	143	8	8	22	24	26	24	22	25	8	8	8	8	8	8	8	8	8	8	8	8	3895100000	3819100000	3377500000	2933100000	3195700000	3207800000	1.144	1.122	0.992	0.0756411	0.861	0.939	0.942	0.0502449	0.83	0.073764	0.420922
TGME49_290660-t26_1-p1	TGME49_290660	RNA recognition motif-containing protein	---	21.5	48.394	132.97	153	7	7	25	23	25	29	29	22	7	7	7	7	7	7	7	7	7	7	7	7	3695500000	4253600000	4352000000	3274200000	3731700000	3455600000	0.974	1.121	1.147	0.0863229	0.863	0.984	0.911	0.0662751	0.821	0.073801	0.420922
TGME49_212210-t26_1-p1	TGME49_212210	hypothetical protein	---	21.8	28.897	69.785	24	3	3	5	3	4	5	4	3	3	3	3	3	3	3	3	3	3	3	3	3	320790000	298770000	252810000	230160000	250130000	195310000	1.243	1.158	0.98	0.119088	0.892	0.97	0.757	0.123441	0.732	0.073919	0.420922
TGME49_205558-t26_1-p1	TGME49_205558	NAC domain-containing protein	---	34.4	20.507	77.262	94	5	5	17	14	18	14	14	17	5	5	5	5	5	5	5	5	5	5	5	5	3004400000	2872000000	3262500000	3395300000	2891000000	3692000000	0.943	0.901	1.024	0.0653996	1.066	0.907	1.159	0.122062	1.163	0.074299	0.422321
TGME49_244020-t26_1-p1	TGME49_244020	activator of hsp90 atpase 1 family protein	---	42.3	16.391	21.039	29	5	5	4	6	5	5	4	5	5	5	5	5	5	5	5	5	5	5	5	5	200610000	175780000	190170000	157050000	172290000	166960000	1.132	0.992	1.074	0.0659869	0.887	0.973	0.943	0.0467179	0.858	0.074737	0.423092
TGME49_216580-t26_1-p1	TGME49_216580	hypothetical protein	---	12.7	130.38	47.695	37	10	10	6	6	6	6	6	7	9	9	8	9	8	9	9	9	8	9	8	9	95044000	102020000	105680000	83271000	95805000	91446000	0.995	1.068	1.106	0.0534038	0.872	1.003	0.957	0.0704031	0.866	0.074775	0.423092
TGME49_293900-t26_1-p1	TGME49_293900	sporozoite protein with an altered thrombospondin repeat SPATR	---	23.4	57.592	49.965	57	8	8	10	11	9	9	9	9	8	8	8	8	8	8	8	8	8	8	8	8	383560000	428910000	386210000	354910000	315510000	315630000	1.053	1.178	1.061	0.0637671	0.975	0.866	0.867	0.0693994	0.839	0.07486	0.423092
TGME49_202690-t26_1-p1	TGME49_202690	DNA-directed RNA polymerase II RPB9	---	15.2	28.17	16.85	14	3	3	2	2	2	2	3	3	3	2	2	3	3	3	3	2	2	3	3	3	71834000	63571000	71675000	60621000	61368000	57728000	1.114	0.986	1.112	0.0684903	0.94	0.952	0.895	0.0323466	0.857	0.075383	0.425038
TGME49_226430-t26_1-p1	TGME49_226430	reticulon protein	---	20.9	21.62	23.06	24	3	3	4	4	4	4	4	4	3	3	3	3	3	3	3	3	3	3	3	3	330170000	361380000	296480000	409460000	422170000	386190000	0.898	0.983	0.806	0.0988348	1.114	1.148	1.05	0.0450719	1.208	0.076038	0.427539
TGME49_250800-t26_1-p1	TGME49_250800	AP2 domain transcription factor AP2XII-8	---	4.7	165.44	34.207	7	4	4	0	1	2	1	1	2	3	4	4	3	4	4	3	4	4	3	4	4	31154000	33324000	38796000	25248000	30234000	27398000	1.004	1.074	1.25	0.114257	0.814	0.974	0.883	0.0901367	0.765	0.076162	0.427784
TGME49_229920-t26_1-p1	TGME49_229920	hypothetical protein	---	19.2	34.951	22.127	32	4	4	5	4	6	5	5	7	4	4	4	4	4	4	4	4	4	4	4	4	216580000	180050000	178980000	234940000	217450000	233700000	1.03	0.856	0.851	0.111728	1.117	1.034	1.111	0.0425678	1.221	0.076377	0.428028
TGME49_277720-t26_1-p1	TGME49_277720	GDA1/CD39 (nucleoside phosphatase) family protein	---	33.3	92.538	153.12	187	23	23	34	32	32	32	30	27	22	23	23	22	23	21	22	23	23	22	23	21	1165500000	1146100000	1069500000	1230100000	1144500000	1225100000	1.002	0.985	0.919	0.0452627	1.057	0.984	1.053	0.0397938	1.089	0.076678	0.42883
TGME49_225080-t26_1-p1	TGME49_225080	ribosomal protein RPS18	---	27.6	17.722	50.344	40	4	4	8	6	8	6	5	7	4	3	4	3	3	3	4	3	4	3	3	3	2033200000	1816600000	2040100000	2490800000	2395100000	2199400000	0.94	0.84	0.943	0.0645835	1.152	1.108	1.017	0.0630303	1.194	0.077037	0.429629
TGME49_232060-t26_1-p1	TGME49_232060	hypothetical protein	---	15.6	48.556	51.229	30	5	5	5	5	5	3	6	6	5	5	5	5	5	5	5	5	5	5	5	5	73179000	81599000	77547000	84807000	65117000	92317000	0.925	1.032	0.98	0.0546548	1.072	0.823	1.167	0.174055	1.144	0.077364	0.430981
TGME49_262060-t26_1-p1	TGME49_262060	hypothetical protein	---	9.4	171.48	59.409	77	13	13	13	14	12	12	14	12	13	13	13	12	13	13	13	13	13	12	13	13	315430000	323330000	286090000	251790000	347280000	275090000	1.052	1.078	0.954	0.06361	0.84	1.158	0.917	0.170736	0.855	0.077885	0.432883
TGME49_280780-t26_1-p1	TGME49_280780	dihydrouridine synthase (dus) protein	---	14.9	70.339	9.9921	10	6	6	1	2	1	1	3	2	6	4	4	4	4	5	6	4	4	4	4	5	34190000	35459000	32004000	29569000	26074000	22181000	1.143	1.185	1.07	0.0513763	0.989	0.872	0.742	0.142401	0.764	0.078359	0.433898
TGME49_222192-t26_1-p1	TGME49_222192	hypothetical protein	---	7.9	159.83	69.363	26	8	7	5	4	3	6	4	4	7	7	5	7	6	7	6	6	5	6	5	6	129400000	88206000	95512000	63262000	89458000	58941000	1.479	1.008	1.092	0.210578	0.723	1.023	0.674	0.23423	0.585	0.078421	0.433898
TGME49_300000-t26_1-p1	TGME49_300000	ribosomal protein RPL18	---	33.2	21.17	106.33	102	7	7	15	16	14	23	17	17	7	7	7	7	7	7	7	7	7	7	7	7	3085400000	3568100000	3182700000	2848100000	3162600000	2593100000	1.004	1.161	1.036	0.0777543	0.927	1.029	0.844	0.0992812	0.83	0.078717	0.434678
TGME49_216930-t26_1-p1	TGME49_216930	cholinephosphate cytidylyltransferase	---	35	37.688	39.319	31	8	8	6	6	5	4	6	4	7	6	8	6	7	6	7	6	8	6	7	6	157520000	191640000	192780000	145680000	163730000	134290000	0.959	1.167	1.174	0.111054	0.887	0.997	0.817	0.100782	0.775	0.079076	0.4358
TGME49_290940-t26_1-p1	TGME49_290940	EMP/nonaspanin domain family protein	---	21.4	454.7	323.31	557	71	71	88	93	95	95	91	95	69	69	70	70	68	68	69	69	70	70	68	68	8374900000	8334200000	7976000000	7775800000	8156100000	7820500000	1.037	1.032	0.988	0.0264602	0.963	1.01	0.969	0.0260842	0.948	0.079275	0.4358
TGME49_233390-t26_1-p1	TGME49_233390	hypothetical protein	---	1	177.49	13.194	8	1	1	1	1	2	1	1	2	1	1	1	1	1	1	1	1	1	1	1	1	0	54297000	46506000	66584000	73063000	76689000		0.856	0.733	0.10947	1.05	1.152	1.209	0.0708481	1.421	0.079636	0.4358
TGME49_235380-t26_1-p1	TGME49_235380	hypothetical protein	---	43.7	65.183	223.3	106	16	16	15	15	18	20	18	20	15	14	15	16	15	15	15	14	15	16	15	15	1615500000	1352500000	1480600000	1703600000	1817000000	1894600000	0.983	0.823	0.901	0.0886683	1.036	1.105	1.152	0.0531552	1.213	0.079659	0.4358
TGME49_295310-t26_1-p1	TGME49_295310	tubulin binding cofactor A protein	---	10.9	114.23	32.308	25	9	9	3	4	4	5	5	4	7	7	7	8	7	8	7	7	7	8	7	8	127770000	121780000	110250000	102980000	114590000	102220000	1.128	1.075	0.973	0.0744146	0.909	1.012	0.902	0.0654488	0.855	0.079742	0.4358
TGME49_246630-t26_1-p1	TGME49_246630	DNA-directed RNA polymerase I RPA43	---	9.6	52.989	20.652	10	3	3	1	3	2	1	2	1	1	3	2	2	3	2	1	3	2	2	3	2	0	29125000	31858000	38650000	32561000	44878000		0.822	0.9	0.0640585	1.091	0.919	1.267	0.159296	1.37	0.080215	0.437658
TGME49_214090-t26_1-p1	TGME49_214090	signal peptidase	---	24.6	203.48	296.88	181	35	35	28	32	29	32	30	30	32	33	33	32	34	33	32	33	33	32	34	33	727520000	767370000	736720000	681290000	725460000	709210000	1.004	1.059	1.017	0.0279994	0.94	1.001	0.979	0.0317386	0.935	0.080484	0.43842
TGME49_214340-t26_1-p1	TGME49_214340	hypothetical protein	---	20.6	101.59	149.92	150	17	17	24	24	24	27	25	26	17	17	16	17	17	17	17	17	16	17	17	17	2871800000	2707100000	2680300000	2573800000	2650200000	2518400000	1.077	1.015	1.005	0.0377826	0.965	0.994	0.944	0.0259453	0.925	0.08128	0.439489
TGME49_214220-t26_1-p1	TGME49_214220	hypothetical protein	---	3.1	380.28	57.729	26	6	6	4	5	4	4	4	5	6	6	6	5	6	5	6	6	6	5	6	5	182800000	185080000	179410000	187260000	142340000	192390000	1.026	1.039	1.007	0.0157163	1.051	0.799	1.08	0.158238	1.041	0.081357	0.439489
TGME49_264660-t26_1-p1	TGME49_264660	SAG-related sequence SRS44	---	39.6	262.47	323.31	542	67	67	88	97	89	96	85	87	65	65	64	66	67	67	65	65	64	66	67	67	3993200000	3831000000	3819000000	4140500000	3780700000	4042000000	1.015	0.974	0.971	0.0249154	1.052	0.961	1.027	0.0463956	1.054	0.081362	0.439489
TGME49_221940-t26_1-p1	TGME49_221940	adaptin n terminal region domain-containing protein	---	11.8	235.12	137.22	94	20	20	14	12	16	18	18	16	17	17	17	18	18	18	17	17	17	18	18	18	510220000	546880000	566100000	590830000	617350000	603210000	0.891	0.955	0.989	0.0526555	1.032	1.078	1.054	0.0218147	1.103	0.081535	0.439489
TGME49_246580-t26_1-p1	TGME49_246580	hypothetical protein	---	30.5	42.82	103.63	98	10	10	13	18	17	17	18	15	10	10	10	10	10	10	10	10	10	10	10	10	1192300000	1264200000	1116800000	1061200000	956840000	899050000	1.102	1.169	1.032	0.0622211	0.981	0.885	0.831	0.0845091	0.823	0.081544	0.439489
TGME49_202285-t26_1-p1	TGME49_202285	EGF family domain-containing protein	---	4.5	147.08	28.818	29	4	4	5	4	6	5	5	4	4	4	4	3	4	4	4	4	4	3	4	4	178010000	154140000	154350000	123820000	149050000	139620000	1.188	1.029	1.03	0.0845501	0.826	0.995	0.932	0.0930696	0.812	0.081781	0.439911
TGME49_249360-t26_1-p1	TGME49_249360	RED family protein	---	14.5	66.928	78.052	32	7	7	7	6	5	4	5	5	7	5	6	6	7	6	7	5	6	6	7	6	96220000	87706000	94131000	84381000	73011000	83913000	1.112	1.013	1.087	0.0480835	0.975	0.843	0.969	0.0802353	0.908	0.081904	0.439911
TGME49_213030-t26_1-p1	TGME49_213030	hypothetical protein	---	24.5	35.155	43.488	22	4	4	5	4	3	4	4	2	4	4	4	4	3	3	4	4	4	4	3	3	301150000	312480000	314110000	334540000	362330000	385940000	0.899	0.933	0.937	0.0226225	0.998	1.081	1.152	0.0715672	1.165	0.082715	0.441646
TGME49_239910-t26_1-p1	TGME49_239910	cyclin-dependent kinase	---	4.5	350.98	89.85	39	10	10	5	7	7	8	6	6	6	10	10	9	9	8	6	10	10	9	9	8	163030000	164660000	176310000	181480000	218230000	201030000	0.885	0.894	0.958	0.0436284	0.986	1.185	1.092	0.0915453	1.138	0.082882	0.441646
TGME49_275568-t26_1-p1	TGME49_275568	GPI transamidase subunit PIG-U protein	---	9.5	60.946	25.258	25	4	4	5	5	4	3	4	4	4	4	4	4	4	4	4	4	4	4	4	4	76428000	71683000	71061000	103320000	73287000	83055000	0.958	0.898	0.89	0.0406041	1.295	0.918	1.041	0.177249	1.276	0.083202	0.441646
TGME49_231850-t26_1-p1	TGME49_231850	serine-threonine phosophatase 2C (PP2C)	---	75.5	36.79	248.88	298	16	16	49	52	49	50	46	52	16	16	16	16	16	16	16	16	16	16	16	16	12149000000	10718000000	10894000000	9665400000	9524200000	9844700000	1.161	1.024	1.041	0.0694434	0.924	0.91	0.941	0.0167829	0.867	0.083239	0.441646
TGME49_202980-t26_1-p1	TGME49_202980	hypothetical protein	---	6.1	210.47	38.93	27	9	9	6	5	5	3	5	3	8	7	8	8	6	6	8	7	8	8	6	6	51047000	48402000	58983000	62071000	57096000	65629000	0.892	0.846	1.031	0.104352	1.085	0.998	1.147	0.069519	1.209	0.083258	0.441646
TGME49_265870-t26_1-p1	TGME49_265870	pantoate-beta-alanine ligase	---	9.4	88.325	20.977	20	6	6	3	4	3	4	3	3	6	6	6	5	6	5	6	6	6	5	6	5	61040000	64315000	55518000	52631000	47564000	50539000	1.104	1.164	1.005	0.073596	0.952	0.861	0.914	0.0502812	0.856	0.083415	0.441646
TGME49_230010-t26_1-p1	TGME49_230010	hypothetical protein	---	10.9	140.37	55.744	50	12	12	8	8	10	9	6	9	10	12	11	11	12	11	10	12	11	11	12	11	106290000	109470000	116790000	119580000	113440000	125870000	0.922	0.95	1.013	0.0484662	1.038	0.984	1.092	0.0520231	1.107	0.083578	0.441646
TGME49_262730-t26_1-p1	TGME49_262730	rhoptry protein ROP16	---	21.6	76.215	79.892	95	11	11	15	16	14	18	18	14	11	11	11	11	11	11	11	11	11	11	11	11	903470000	999180000	968200000	865240000	900570000	866060000	0.985	1.089	1.056	0.0509372	0.943	0.982	0.944	0.0232488	0.905	0.083602	0.441646
TGME49_243290-t26_1-p1	TGME49_243290	hypothetical protein	---	4.7	68.794	11.891	9	3	3	1	2	2	1	2	1	1	2	2	2	3	3	1	2	2	2	3	3	0	15946000	20525000	28816000	22725000	25651000		0.701	0.903	0.178099	1.268	1	1.128	0.118414	1.493	0.08382	0.441646
TGME49_226680-t26_1-p1	TGME49_226680	hypothetical protein	---	15	98.063	70.966	41	10	10	6	6	9	4	8	8	9	9	10	7	9	10	9	9	10	7	9	10	69914000	74838000	78175000	81874000	76531000	82603000	0.904	0.968	1.011	0.0560274	1.059	0.99	1.068	0.0410714	1.107	0.083937	0.441646
TGME49_221470-t26_1-p1	TGME49_221470	hypothetical protein	---	51.1	61.517	195.09	139	22	22	26	22	24	25	19	23	21	21	21	20	20	21	21	21	21	20	20	21	2777600000	2662800000	2898500000	2584000000	2594100000	2499600000	1.041	0.998	1.086	0.0422436	0.968	0.972	0.936	0.0205823	0.914	0.084025	0.441646
TGME49_230160-t26_1-p1	TGME49_230160	hypothetical protein	---	45.8	15.944	25.338	46	6	6	7	6	7	8	8	10	6	6	6	6	6	6	6	6	6	6	6	6	1268200000	1486000000	1286500000	1794800000	1569900000	1550100000	0.85	0.996	0.862	0.0897911	1.202	1.052	1.039	0.0825285	1.242	0.084663	0.444144
TGME49_316510-t26_1-p1	TGME49_316510	hypothetical protein	---	5.9	362.6	74.774	55	17	17	10	9	11	7	11	7	17	12	14	17	15	15	17	12	14	17	15	15	136770000	147080000	130650000	120750000	140010000	123680000	1.027	1.105	0.981	0.060409	0.907	1.051	0.929	0.0806077	0.885	0.084817	0.444144
TGME49_227060-t26_1-p1	TGME49_227060	hypothetical protein	---	11.9	139.25	33.306	32	10	10	5	3	6	7	6	5	9	10	10	8	10	9	9	10	10	8	10	9	97604000	94849000	107220000	89145000	88150000	76902000	1.057	1.027	1.161	0.0650136	0.966	0.955	0.833	0.080411	0.831	0.085004	0.44434
TGME49_306020-t26_1-p1	TGME49_306020	hypothetical protein	---	2.3	1018	115.2	92	16	16	16	17	15	12	14	18	14	16	16	13	12	15	14	16	16	13	12	15	668140000	609620000	595030000	687110000	736070000	753290000	0.99	0.903	0.882	0.0619055	1.018	1.091	1.116	0.0473688	1.154	0.085562	0.446623
TGME49_228130-t26_1-p1	TGME49_228130	hypothetical protein	---	27.9	84.132	108.94	46	13	13	8	7	11	8	6	6	12	11	12	12	11	12	12	11	12	12	11	12	230830000	211540000	232050000	168610000	195260000	203050000	1.116	1.022	1.122	0.0516104	0.815	0.944	0.981	0.0954148	0.827	0.0858	0.446814
TGME49_305110-t26_1-p1	TGME49_305110	hypothetical protein	---	5.1	110.51	35.737	23	4	4	3	4	4	4	5	3	3	4	3	3	4	4	3	4	3	3	4	4	52776000	51730000	45002000	68204000	53693000	57330000	0.963	0.944	0.821	0.0847726	1.245	0.98	1.046	0.126521	1.259	0.086103	0.447524
TGME49_205440-t26_1-p1	TGME49_205440	CCT chaperonin gamma subunit	---	47.3	60.612	197.88	187	24	24	33	29	33	30	31	31	23	23	24	24	24	24	23	23	24	24	24	24	3475700000	3545800000	3749000000	3363700000	3041400000	3222100000	1.022	1.043	1.103	0.0398065	0.989	0.895	0.948	0.0499232	0.917	0.086617	0.449268
TGME49_297940-t26_1-p1	TGME49_297940	single-strand binding protein	---	5.5	60.318	9.1291	14	3	3	1	1	1	4	4	3	3	3	3	3	3	3	3	3	3	3	3	3	112220000	96500000	104460000	126540000	98648000	116830000	1.028	0.884	0.957	0.07529	1.159	0.903	1.07	0.124488	1.166	0.086857	0.44934
TGME49_221380-t26_1-p1	TGME49_221380	alba 1	---	13	27.228	9.7368	24	4	4	5	4	6	3	2	4	4	4	4	4	4	4	4	4	4	4	4	4	1347200000	1420800000	1191000000	1521800000	1587200000	1563000000	0.937	0.988	0.828	0.0890664	1.058	1.103	1.087	0.0210691	1.169	0.087079	0.44934
TGME49_275990-t26_1-p1	TGME49_275990	hypothetical protein	---	10.6	126.24	51.925	39	8	8	8	5	5	8	5	8	7	6	7	8	7	7	7	6	7	8	7	7	105660000	111110000	107860000	83765000	84312000	100230000	1.069	1.124	1.091	0.0252887	0.848	0.853	1.014	0.104342	0.85	0.087183	0.44934
TGME49_283540-t26_1-p1	TGME49_283540	hypothetical protein	---	24.5	41.945	35.708	75	8	8	13	12	11	13	13	13	8	8	8	8	8	8	8	8	8	8	8	8	536860000	568970000	561530000	529110000	502980000	502910000	1.006	1.066	1.052	0.0301441	0.991	0.942	0.942	0.0295202	0.928	0.087378	0.44934
TGME49_313220-t26_1-p1	TGME49_313220	hypothetical protein	---	4.3	218.8	32.61	104	11	11	17	17	17	17	18	18	11	11	11	11	11	11	11	11	11	11	11	11	2081900000	2204000000	2163300000	2658000000	2360700000	2317500000	0.906	0.959	0.942	0.0289223	1.157	1.027	1.009	0.0758736	1.157	0.087542	0.44934
TGME49_275480-t26_1-p1	TGME49_275480	Myb family DNA-binding domain-containing protein	---	28.3	99.258	147.85	115	19	19	19	19	21	16	20	20	18	18	16	16	17	17	18	18	16	16	17	17	421350000	441390000	428990000	412010000	369730000	382590000	1.029	1.078	1.048	0.0234912	1.007	0.903	0.935	0.0561687	0.923	0.087637	0.44934
TGME49_263860-t26_1-p1	TGME49_263860	hypothetical protein	---	9	51.09	15.704	12	3	2	2	2	1	2	2	3	3	3	3	2	3	3	2	2	2	1	2	2	23407000	29452000	24499000	19487000	30823000	20046000	0.951	1.196	0.995	0.124712	0.792	1.252	0.814	0.272355	0.767	0.087898	0.450035
TGME49_270360-t26_1-p1	TGME49_270360	hypothetical protein	---	5.1	70.675	22.713	18	3	3	3	3	3	3	3	3	3	3	3	3	3	3	3	3	3	3	3	3	50585000	53113000	58772000	64490000	56532000	60833000	0.881	0.926	1.024	0.0774835	1.124	0.985	1.06	0.0658623	1.157	0.088101	0.450216
TGME49_256030-t26_1-p1	TGME49_256030	hypothetical protein	---	10.5	29.222	21.411	8	2	2	1	1	1	2	2	1	2	2	1	2	2	2	2	2	1	2	2	2	14717000	13100000	0	21136000	21664000	27613000	0.749	0.667		0.0818965	1.076	1.103	1.406	0.15333	1.752	0.088435	0.450906
TGME49_271380-t26_1-p1	TGME49_271380	PUB domain-containing protein	---	15.1	107.83	57.614	33	9	9	3	5	5	6	8	6	6	9	9	9	8	9	6	9	9	9	8	9	73548000	57329000	71603000	84285000	74195000	83541000	0.993	0.774	0.967	0.131283	1.138	1.002	1.128	0.069582	1.243	0.088857	0.451835
TGME49_296950-t26_1-p1	TGME49_296950	hypothetical protein	---	5.3	161.42	25.805	24	7	7	4	5	4	3	3	5	6	6	6	7	6	6	6	6	6	7	6	6	40757000	45639000	44119000	53678000	53474000	47723000	0.857	0.96	0.928	0.0576134	1.129	1.124	1.003	0.065737	1.165	0.088976	0.451835
TGME49_271430-t26_1-p1	TGME49_271430	hypothetical protein	---	9.5	144.42	25.08	18	8	8	2	2	5	3	3	3	5	6	7	6	5	5	5	6	7	6	5	5	43175000	40129000	37143000	27189000	29895000	34944000	1.219	1.133	1.049	0.0749797	0.768	0.844	0.987	0.128351	0.774	0.089223	0.451835
TGME49_292950-t26_1-p1	TGME49_292950	hypothetical protein	---	11.6	210.87	105.03	50	18	18	8	7	6	12	8	9	16	17	17	18	18	16	16	17	17	18	18	16	83516000	94334000	88526000	105000000	125610000	139790000	0.787	0.889	0.834	0.0610186	0.989	1.184	1.317	0.141811	1.378	0.089697	0.451835
TGME49_320030-t26_1-p1	TGME49_320030	hypothetical protein	---	4.9	81.714	12.845	6	3	3	0	1	2	2	0	1	0	2	3	3	2	3	0	2	3	3	2	3	0	14225000	13248000	18546000	0	22950000		0.825	0.768	0.0506027	1.076		1.331	0.149823	1.51	0.089764	0.451835
TGME49_215230-t26_1-p1	TGME49_215230	RNA recognition motif-containing protein	---	9.3	196.32	75.598	58	13	13	11	9	12	8	11	7	13	13	13	13	13	13	13	13	13	13	13	13	195820000	206720000	212180000	191680000	202250000	185170000	0.984	1.039	1.066	0.0405851	0.963	1.016	0.931	0.0442579	0.92	0.089856	0.451835
TGME49_262715-t26_1-p1	TGME49_262715	hypothetical protein	---	3.2	56.797	7.8551	12	2	2	2	2	2	2	2	2	2	2	2	2	2	2	2	2	2	2	2	2	287600000	257010000	318650000	335620000	358740000	383890000	0.889	0.794	0.985	0.107384	1.037	1.109	1.186	0.0670894	1.25	0.090244	0.451835
TGME49_238380-t26_1-p1	TGME49_238380	hypothetical protein	---	8.5	96.534	24.227	16	5	5	2	4	2	2	3	3	5	5	4	5	5	5	5	5	4	5	5	5	38790000	36216000	38468000	40167000	44086000	43519000	0.965	0.901	0.957	0.0370576	0.999	1.096	1.082	0.0495098	1.106	0.090304	0.451835
TGME49_293360-t26_1-p1	TGME49_293360	hypothetical protein	---	46.9	26.752	70.355	63	7	7	9	11	11	10	11	11	7	7	7	7	7	7	7	7	7	7	7	7	1787500000	1634600000	1502400000	1362000000	1496300000	1393200000	1.169	1.069	0.982	0.0871819	0.891	0.978	0.911	0.0491728	0.839	0.090317	0.451835
TGME49_216660-t26_1-p1	TGME49_216660	hypothetical protein	---	8.7	48.991	12.622	18	4	4	3	2	4	3	2	4	4	4	4	4	4	4	4	4	4	4	4	4	59789000	68259000	62938000	70561000	73705000	73272000	0.878	1.003	0.924	0.0676169	1.036	1.083	1.076	0.0238098	1.13	0.090376	0.451835
TGME49_261440-t26_1-p1	TGME49_261440	ARM repeats containing protein	---	24.5	30.509	37.228	40	6	6	7	6	5	8	7	7	6	6	6	6	6	6	6	6	6	6	6	6	602100000	631030000	642090000	669480000	735840000	754650000	0.895	0.938	0.955	0.0332762	0.995	1.094	1.122	0.0623411	1.139	0.090381	0.451835
TGME49_254650-t26_1-p1	TGME49_254650	zinc finger protein	---	27.5	44.657	42.871	40	7	7	8	7	5	7	7	6	7	7	7	6	6	6	7	7	7	6	6	6	114380000	106900000	102050000	135400000	109940000	118540000	0.999	0.933	0.891	0.0578561	1.182	0.96	1.035	0.106638	1.178	0.090938	0.452353
TGME49_214290-t26_1-p1	TGME49_214290	DJ-1 family protein	---	41	27.938	54.727	88	7	7	15	15	15	13	14	16	7	7	7	7	7	7	7	7	7	7	7	7	3994400000	4120500000	3869500000	3738700000	3587000000	3259500000	1.062	1.095	1.029	0.0310734	0.994	0.954	0.867	0.0692007	0.876	0.090962	0.452353
TGME49_239680-t26_1-p1	TGME49_239680	hypothetical protein	---	16	65.449	38.8	16	7	7	4	3	2	3	1	3	6	5	4	7	5	5	6	5	4	7	5	5	75730000	89175000	76247000	68339000	79661000	62609000	1.006	1.184	1.013	0.0944194	0.908	1.058	0.832	0.123304	0.815	0.091038	0.452353
TGME49_228340-t26_1-p1	TGME49_228340	hypothetical protein	---	5.2	189.35	34.105	27	7	7	5	6	5	4	4	3	7	7	6	7	6	5	7	7	6	7	6	5	40016000	43352000	40766000	38119000	38717000	38239000	1.004	1.087	1.023	0.0418937	0.956	0.971	0.959	0.00825078	0.923	0.091616	0.45354
TGME49_306060-t26_1-p1	TGME49_306060	rhoptry neck protein RON8	---	43	328.9	323.31	753	95	95	122	136	137	117	123	118	91	92	92	90	89	89	91	92	92	90	89	89	7996400000	7590900000	7816000000	7438200000	7327700000	7443800000	1.052	0.999	1.028	0.0258583	0.978	0.964	0.979	0.00861331	0.954	0.091779	0.45354
TGME49_277080-t26_1-p1	TGME49_277080	microneme protein MIC5	---	32	19.872	61.922	66	3	3	15	14	12	8	8	9	3	3	3	3	3	3	3	3	3	3	3	3	2099400000	1367200000	1921900000	1182100000	963450000	959840000	1.483	0.966	1.358	0.212566	0.835	0.681	0.678	0.122776	0.596	0.092017	0.45354
TGME49_202550-t26_1-p1	TGME49_202550	NLI interacting factor family phosphatase	---	12.3	233.1	147.13	66	15	15	8	9	11	10	12	16	13	13	13	12	13	15	13	13	13	12	13	15	144370000	148270000	131260000	161510000	167180000	155400000	0.954	0.98	0.867	0.0633851	1.067	1.105	1.027	0.0365779	1.121	0.092225	0.45354
TGME49_264460-t26_1-p1	TGME49_264460	DNA-directed RNA polymerase III RPC5	---	12.9	90.299	38.335	32	9	9	4	8	5	5	5	5	7	9	7	7	8	8	7	9	7	7	8	8	61206000	66287000	70113000	54483000	53322000	59012000	1.008	1.091	1.154	0.0675327	0.897	0.878	0.972	0.0542801	0.862	0.092259	0.45354
TGME49_202810-t26_1-p1	TGME49_202810	TIM14	---	22.1	15.617	12.105	10	3	3	1	1	1	1	3	3	3	3	2	3	3	3	3	3	2	3	3	3	14558000	15459000	19219000	22025000	30730000	33429000	0.645	0.685	0.852	0.150964	0.976	1.362	1.481	0.207386	1.689	0.092282	0.45354
TGME49_206470-t26_1-p1	TGME49_206470	pyruvate dehydrogenase complex subunit PDH-E3II	---	44.3	55.121	135.79	207	17	17	32	32	34	41	36	32	16	16	16	16	17	16	16	16	16	16	17	16	4395300000	4525500000	4562000000	4335900000	3834100000	4063900000	1.025	1.056	1.064	0.0196496	1.012	0.895	0.948	0.0615616	0.935	0.092415	0.45354
TGME49_214820-t26_1-p1	TGME49_214820	G-patch domain-containing protein	---	9.9	49.582	11.415	8	3	3	2	1	2	1	1	1	3	3	3	3	3	3	3	3	3	3	3	3	27109000	24743000	23264000	21991000	22369000	20642000	1.161	1.06	0.996	0.0775771	0.942	0.958	0.884	0.0419567	0.851	0.093164	0.455827
TGME49_231460-t26_1-p1	TGME49_231460	hypothetical protein	---	10.2	77.26	37.857	19	5	5	3	3	3	3	4	3	5	5	4	4	5	5	5	5	4	4	5	5	27439000	31273000	27359000	25296000	24979000	21554000	1.043	1.188	1.04	0.0775865	0.961	0.949	0.819	0.0865686	0.816	0.093977	0.455827
TGME49_292055-t26_1-p1	TGME49_292055	calcium dependent protein kinase CDPK8	---	3.5	161.42	17.149	8	4	4	2	2	2	1	0	1	3	3	4	4	2	2	3	3	4	4	2	2	0	24654000	22250000	19098000	0	20017000		1.146	1.035	0.0719751	0.888		0.931	0.0334311	0.834	0.094037	0.455827
TGME49_246950-t26_1-p1	TGME49_246950	hypothetical protein	---	21.7	48.565	40.011	39	9	9	6	5	6	7	8	7	9	8	7	9	8	7	9	8	7	9	8	7	69333000	73570000	66815000	77014000	70638000	75441000	0.961	1.02	0.926	0.0490278	1.068	0.979	1.046	0.0449634	1.09	0.094083	0.455827
TGME49_235740-t26_1-p1	TGME49_235740	hypothetical protein	---	5.8	96.019	28.152	14	3	3	2	2	3	3	3	1	3	3	3	3	3	3	3	3	3	3	3	3	60451000	73812000	51533000	38253000	46925000	43901000	1.152	1.407	0.982	0.18123	0.729	0.894	0.837	0.102199	0.663	0.094196	0.455827
TGME49_241850-t26_1-p1	TGME49_241850	hypothetical protein	---	1.9	761.63	44.825	15	8	8	2	3	5	1	3	1	5	4	7	3	6	3	5	4	7	3	6	3	25246000	25745000	29279000	23377000	23324000	19196000	1.036	1.057	1.202	0.0822973	0.96	0.957	0.788	0.109186	0.796	0.094244	0.455827
TGME49_271970-t26_1-p1	TGME49_271970	glideosome-associated protein with multiple-membrane spans GAPM3	---	16.8	34.316	46.58	43	3	3	5	5	7	9	10	7	3	3	3	3	3	3	3	3	3	3	3	3	1892100000	1648900000	1920500000	2047200000	1784900000	2305800000	0.979	0.853	0.993	0.0818825	1.059	0.923	1.193	0.12756	1.196	0.094303	0.455827
TGME49_264640-t26_1-p1	TGME49_264640	bromodomain-containing protein	---	11.5	140.47	66.953	46	12	12	9	8	9	9	6	5	11	11	9	10	8	9	11	11	9	10	8	9	140550000	140160000	132400000	128710000	97653000	111440000	1.123	1.12	1.058	0.0333466	1.028	0.78	0.89	0.138173	0.872	0.094362	0.455827
TGME49_292120-t26_1-p1	TGME49_292120	membrane occupation and recognition nexus protein MORN2	---	34.6	49.235	121.48	88	12	12	14	14	15	16	13	16	12	12	12	12	12	12	12	12	12	12	12	12	327020000	308750000	349920000	362290000	382810000	370710000	0.934	0.882	0.999	0.0624727	1.034	1.093	1.058	0.027947	1.115	0.094379	0.455827
TGME49_305820-t26_1-p1	TGME49_305820	SGS domain-containing protein	---	37.8	29.999	38.817	51	9	9	8	8	8	9	10	8	8	9	9	9	9	9	8	9	9	9	9	9	433640000	411900000	458850000	398730000	378620000	379350000	1.057	1.004	1.119	0.0543006	0.972	0.923	0.925	0.0295009	0.895	0.09456	0.455827
TGME49_310190-t26_1-p1	TGME49_310190	PIK3R4 kinase-related protein (incomplete catalytic triad)	---	5.3	317.23	48.07	29	11	11	6	7	4	5	5	2	7	9	9	10	8	8	7	9	9	10	8	8	44125000	48287000	40836000	38833000	47140000	33719000	1.047	1.145	0.969	0.0836974	0.921	1.118	0.8	0.169609	0.817	0.094745	0.455827
TGME49_208560-t26_1-p1	TGME49_208560	carrier superfamily protein	---	7	420.18	154.36	133	25	25	21	21	21	20	25	25	23	23	21	24	24	25	23	23	21	24	24	25	445490000	489750000	491830000	582320000	613630000	517930000	0.851	0.936	0.94	0.0553017	1.112	1.172	0.989	0.0855086	1.156	0.095284	0.457909
TGME49_306920-t26_1-p1	TGME49_306920	hypothetical protein	---	11.6	113.64	86.064	41	8	8	8	9	6	8	5	5	6	7	8	7	7	7	6	7	8	7	7	7	445310000	491610000	430390000	365730000	379970000	408370000	1.06	1.17	1.024	0.0701242	0.87	0.904	0.972	0.0567398	0.849	0.095721	0.459024
TGME49_262950-t26_1-p1	TGME49_262950	hypothetical protein	---	2.8	180.58	30.528	21	4	4	3	4	4	4	3	3	3	3	4	3	3	3	3	3	4	3	3	3	65099000	65379000	76242000	78327000	64911000	86098000	0.896	0.9	1.049	0.0919538	1.078	0.893	1.185	0.140424	1.193	0.096143	0.45916
TGME49_202190-t26_1-p1	TGME49_202190	hypothetical protein	---	5.1	111.65	14.487	15	4	4	3	1	3	3	3	2	4	4	3	4	4	3	4	4	3	4	4	3	23713000	15263000	17468000	30779000	24505000	25306000	1.038	0.668	0.765	0.232922	1.348	1.073	1.108	0.127255	1.49	0.09622	0.45916
TGME49_244690-t26_1-p1	TGME49_244690	hypothetical protein	---	26.3	65.004	138.27	119	12	12	18	17	20	23	21	20	12	12	12	12	12	12	12	12	12	12	12	12	983480000	985120000	1069900000	939520000	1000200000	862460000	1.01	1.012	1.099	0.0488465	0.965	1.027	0.886	0.0736664	0.89	0.096364	0.45916
TGME49_260490-t26_1-p1	TGME49_260490	hypothetical protein	---	2.9	234.21	51.81	61	5	5	10	8	11	11	10	11	5	5	5	5	5	5	5	5	5	5	5	5	1043700000	953490000	968640000	915470000	1046700000	822510000	1.089	0.995	1.011	0.0487488	0.955	1.092	0.858	0.121413	0.879	0.096396	0.45916
TGME49_306190-t26_1-p1	TGME49_306190	hypothetical protein	---	21.1	49.302	25.604	39	10	10	8	6	6	6	6	7	10	9	10	10	9	9	10	9	10	10	9	9	80332000	92155000	89104000	98328000	102130000	119510000	0.829	0.951	0.919	0.0703106	1.014	1.054	1.233	0.105986	1.249	0.097545	0.463261
TGME49_223540-t26_1-p1	TGME49_223540	importin-beta N-terminal domain-containing protein	---	22.6	122.22	126.04	105	18	18	20	16	16	16	21	16	17	18	17	17	17	17	17	18	17	17	17	17	595530000	607610000	650730000	559070000	593190000	571550000	0.999	1.019	1.091	0.0466909	0.938	0.995	0.959	0.0299036	0.915	0.097642	0.463261
TGME49_269410-t26_1-p1	TGME49_269410	hypothetical protein	---	34.1	24.125	35.221	19	5	5	4	5	2	2	2	4	4	4	3	4	4	4	4	4	3	4	4	4	27324000	28795000	30267000	24779000	23805000	26641000	1.014	1.069	1.124	0.05145	0.92	0.884	0.989	0.0573118	0.893	0.097862	0.463509
TGME49_213760-t26_1-p1	TGME49_213760	hypothetical protein	---	14	208.31	141.36	113	21	21	19	18	22	20	16	18	19	20	20	21	20	21	19	20	20	21	20	21	415870000	426460000	422440000	413700000	386470000	408210000	1.009	1.035	1.025	0.01282	1.004	0.938	0.99	0.035582	0.975	0.098121	0.463509
TGME49_232300-t26_1-p1	TGME49_232300	ribosomal protein RPS3	---	52.2	28.736	59.161	161	13	13	25	29	27	25	28	27	13	13	13	13	13	13	13	13	13	13	13	13	6170600000	6104900000	6566200000	5701200000	6005600000	5905900000	1.016	1.005	1.081	0.0397225	0.938	0.988	0.972	0.026433	0.924	0.098255	0.463509
TGME49_257380-t26_1-p1	TGME49_257380	hypothetical protein	---	22.5	23.918	24.883	37	4	4	6	6	6	7	6	6	4	4	4	4	4	3	4	4	4	4	4	3	501620000	443270000	508190000	432210000	382920000	388260000	1.133	1.001	1.148	0.0739386	0.976	0.865	0.877	0.0672384	0.847	0.098458	0.463509
TGME49_235340-t26_1-p1	TGME49_235340	hypothetical protein	---	52.8	76.522	190.86	126	23	23	18	18	21	23	21	25	20	18	21	22	21	22	20	18	21	22	21	22	592970000	558430000	627750000	644980000	732360000	673680000	0.929	0.875	0.983	0.058127	1.01	1.147	1.055	0.0652217	1.112	0.098461	0.463509
TGME49_235490-t26_1-p1	TGME49_235490	hypothetical protein	---	26.8	102.12	139.24	108	17	17	20	15	19	18	18	18	16	16	17	16	16	17	16	16	17	16	16	17	709150000	654160000	613550000	582980000	629910000	562550000	1.134	1.046	0.981	0.0728765	0.932	1.007	0.9	0.0580357	0.869	0.099656	0.466553
TGME49_220480-t26_1-p1	TGME49_220480	hypothetical protein	---	4.2	144.28	18.12	22	6	6	5	4	6	1	2	4	5	5	6	5	5	6	5	5	6	5	5	6	41214000	44426000	49435000	51030000	51704000	57934000	0.836	0.901	1.003	0.0921683	1.035	1.049	1.175	0.0709782	1.21	0.100057	0.466553
TGME49_239330-t26_1-p1	TGME49_239330	ribosomal protein RPL37	---	18.4	11.221	6.8242	29	2	2	4	5	5	5	5	5	2	2	2	2	2	2	2	2	2	2	2	2	698490000	603590000	657570000	575650000	646040000	562220000	1.12	0.967	1.054	0.073295	0.923	1.035	0.901	0.075405	0.871	0.1001	0.466553
TGME49_223140-t26_1-p1	TGME49_223140	tRNA binding domain-containing protein	---	20.3	50.986	55.855	71	9	9	11	12	11	14	12	11	8	9	9	8	9	9	8	9	9	8	9	9	488210000	517810000	548880000	468480000	502370000	461130000	0.981	1.04	1.103	0.0585892	0.941	1.009	0.926	0.0461375	0.897	0.100439	0.466553
TGME49_288380-t26_1-p1	TGME49_288380	heat shock protein HSP90	---	37.7	81.932	323.31	511	25	25	79	82	92	85	86	87	25	25	25	25	25	24	25	25	25	25	25	24	25796000000	25976000000	25264000000	23124000000	25943000000	24887000000	1.025	1.032	1.004	0.0142813	0.919	1.031	0.989	0.0577547	0.935	0.100499	0.466553
TGME49_257750-t26_1-p1	TGME49_257750	homocysteine s-methyltransferase domain-containing protein	---	41.5	46.593	146.68	76	10	10	12	14	13	12	12	13	9	10	9	10	10	8	9	10	9	10	10	8	495210000	491390000	451530000	444470000	478040000	403620000	1.075	1.067	0.98	0.0506319	0.965	1.038	0.876	0.0845414	0.885	0.100785	0.468818
TGME49_254050-t26_1-p1	TGME49_254050	optic atrophy 3 protein (opa3) protein	---	8.8	38.137	46.254	13	2	2	2	2	2	2	3	2	2	2	2	2	2	2	2	2	2	2	2	2	30773000	36505000	33295000	38152000	44607000	46267000	0.804	0.954	0.87	0.0858217	0.997	1.166	1.209	0.0997037	1.259	0.100877	0.468818
TGME49_201140-t26_1-p1	TGME49_201140	hypothetical protein	---	16.5	113.82	93.067	48	12	12	9	9	8	7	8	7	10	9	9	9	11	10	10	9	9	9	11	10	141580000	139450000	131460000	145140000	141000000	151490000	0.999	0.984	0.928	0.0385651	1.024	0.995	1.069	0.0362246	1.079	0.101422	0.468818
TGME49_291590-t26_1-p1	TGME49_291590	hypothetical protein	---	15.9	114.98	48.536	22	8	8	3	2	5	6	4	2	7	5	7	7	6	6	7	5	7	7	6	6	57367000	66069000	59230000	54310000	53693000	49339000	1.012	1.166	1.045	0.0754722	0.958	0.948	0.871	0.0514289	0.851	0.101878	0.470266
TGME49_219280-t26_1-p1	TGME49_219280	actin like protein ALP1	---	13.3	105.92	86.274	95	12	12	16	15	16	14	16	18	12	12	12	11	12	12	12	12	12	11	12	12	730490000	695080000	664200000	624210000	744120000	647030000	1.068	1.016	0.971	0.0476682	0.912	1.088	0.946	0.0950708	0.912	0.101965	0.470266
TGME49_321440-t26_1-p1	TGME49_321440	SWI2/SNF2 ISWI-like SANT	---	16	140.16	88.203	58	14	14	9	9	13	9	10	8	14	14	14	14	12	14	14	14	14	14	12	14	200660000	182030000	172610000	162640000	206530000	156970000	1.113	1.01	0.958	0.0768121	0.902	1.146	0.871	0.154802	0.863	0.101978	0.470266
TGME49_251750-t26_1-p1	TGME49_251750	MORN repeat-containing protein	---	13.5	79.276	87.741	48	7	7	9	7	8	9	7	8	6	7	7	7	7	7	6	7	7	7	7	7	391490000	409480000	429660000	312850000	345670000	377350000	1.036	1.084	1.137	0.0465342	0.828	0.915	0.999	0.0935497	0.841	0.10208	0.470266
TGME49_209280-t26_1-p1	TGME49_209280	hypothetical protein	---	7.1	178.49	105.53	53	7	7	7	10	11	8	9	8	7	6	7	7	7	7	7	6	7	7	7	7	125750000	125130000	132740000	102140000	140310000	119830000	1.012	1.007	1.068	0.0329129	0.822	1.129	0.964	0.158124	0.868	0.103899	0.476651
TGME49_291680-t26_1-p1	TGME49_291680	Sec23/Sec24 trunk domain-containing protein	---	31.5	87.609	214.23	175	21	21	32	30	31	27	27	28	21	21	20	20	20	20	21	21	20	20	20	20	1823700000	1747500000	1750200000	1846800000	1866800000	1992400000	0.992	0.951	0.952	0.0242363	1.005	1.016	1.084	0.0413432	1.082	0.104004	0.476651
TGME49_203370-t26_1-p1	TGME49_203370	hypothetical protein	---	24	81.061	148.21	111	15	15	17	20	17	19	17	21	14	15	14	14	14	14	14	15	14	14	14	14	545510000	513300000	486210000	457570000	510400000	468540000	1.098	1.033	0.978	0.0579634	0.921	1.027	0.943	0.0580496	0.899	0.104143	0.476651
TGME49_263710-t26_1-p1	TGME49_263710	acyl-CoA:cholesterol acyltransferase alpha ACAT1-alpha	---	6.9	71.588	29.878	25	4	4	3	5	3	4	5	5	4	3	4	4	4	4	4	3	4	4	4	4	83616000	66775000	75655000	87261000	96844000	96207000	0.991	0.791	0.896	0.112071	1.034	1.148	1.14	0.0574663	1.217	0.104539	0.476651
TGME49_271470-t26_1-p1	TGME49_271470	hypothetical protein	---	5	260.75	23.033	10	8	8	1	3	3	1	1	1	5	7	7	4	3	4	5	7	7	4	3	4	29761000	32312000	28742000	27283000	35877000	27222000	0.985	1.07	0.952	0.0607379	0.903	1.188	0.901	0.165567	0.9	0.104695	0.476651
TGME49_287180-t26_1-p1	TGME49_287180	hypothetical protein	---	13.4	239.16	93.479	96	22	22	15	17	18	15	16	15	19	18	20	20	17	20	19	18	20	20	17	20	289390000	300600000	331260000	342200000	320870000	346790000	0.899	0.934	1.029	0.0705117	1.063	0.997	1.077	0.0408581	1.122	0.104717	0.476651
TGME49_291620-t26_1-p1	TGME49_291620	hypothetical protein	---	12.7	160.04	81.403	42	12	12	5	9	6	5	9	8	10	10	10	9	10	10	10	10	10	9	10	10	92459000	82800000	83047000	78312000	78502000	72643000	1.137	1.019	1.022	0.0635098	0.963	0.966	0.894	0.0432846	0.877	0.104841	0.476651
TGME49_213050-t26_1-p1	TGME49_213050	hypothetical protein	---	5.3	372.09	60.663	29	12	12	6	3	5	6	4	5	9	7	8	9	5	11	9	7	8	9	5	11	63232000	71225000	70851000	82598000	83954000	74765000	0.849	0.957	0.952	0.0663108	1.11	1.128	1.004	0.0620011	1.15	0.104884	0.476651
TGME49_257150-t26_1-p1	TGME49_257150	NOT2 / NOT3 / NOT5 family protein	---	14	53.119	34.149	36	6	6	6	6	6	6	7	5	6	6	6	6	6	6	6	6	6	6	6	6	158200000	171910000	145750000	129210000	174710000	139740000	1.032	1.122	0.951	0.0826468	0.843	1.14	0.912	0.161069	0.848	0.105303	0.476651
TGME49_223800-t26_1-p1	TGME49_223800	hypothetical protein	---	16.5	57.079	64.825	18	5	5	2	5	1	3	4	3	4	5	5	5	5	5	4	5	5	5	5	5	78552000	64627000	67143000	80984000	81539000	86018000	1.027	0.845	0.878	0.105781	1.059	1.066	1.125	0.033465	1.191	0.105642	0.476651
TGME49_230180-t26_1-p1	TGME49_230180	hypothetical protein	---	10.9	57.33	24.148	37	6	6	6	7	7	5	5	7	5	6	6	6	5	5	5	6	6	6	5	5	97792000	95097000	95106000	89070000	93768000	93577000	1.04	1.011	1.011	0.0164041	0.947	0.997	0.995	0.0288954	0.951	0.105804	0.476651
TGME49_314740-t26_1-p1	TGME49_314740	PSP protein	---	18.5	82.305	101.39	81	11	11	15	14	14	13	11	14	10	10	10	10	10	11	10	10	10	10	10	11	746110000	718190000	640040000	587700000	610990000	619690000	1.141	1.099	0.979	0.0783517	0.899	0.935	0.948	0.0273728	0.861	0.105921	0.476651
TGME49_248120-t26_1-p1	TGME49_248120	hypothetical protein	---	19.3	100.76	121.45	65	12	12	11	8	11	12	11	12	12	10	12	11	12	12	12	10	12	11	12	12	295960000	286880000	287450000	278330000	256580000	249190000	1.073	1.04	1.042	0.0175933	1.009	0.931	0.904	0.0575161	0.909	0.105985	0.476651
TGME49_262620-t26_1-p1	TGME49_262620	RNA recognition motif-containing protein	---	23.9	31.76	75.437	118	6	6	21	23	19	18	20	17	6	6	6	6	6	6	6	6	6	6	6	6	5441900000	5161800000	5479100000	5612300000	5809600000	5738300000	0.982	0.932	0.989	0.0321246	1.013	1.049	1.036	0.0176533	1.059	0.106398	0.476651
TGME49_308890-t26_1-p1	TGME49_308890	transcription elongation factor SPT6	---	16.4	366.02	323.31	288	43	43	43	52	51	46	46	50	40	41	41	40	40	42	40	41	41	40	40	42	1172900000	1162600000	1265200000	1083500000	1150500000	1116500000	1.012	1.004	1.092	0.0469711	0.935	0.993	0.964	0.030083	0.916	0.106464	0.476651
TGME49_224590-t26_1-p1	TGME49_224590	DNA-directed RNA polymerase III POLR3C	---	13.9	88.629	28.224	24	8	8	5	5	7	3	3	1	8	7	8	7	7	5	8	7	8	7	7	5	37848000	38072000	46895000	49384000	45587000	50104000	0.848	0.853	1.05	0.125636	1.106	1.021	1.122	0.0501258	1.215	0.106538	0.47957
TGME49_228010-t26_1-p1	TGME49_228010	hypothetical protein	---	9.5	51.031	10.187	9	4	4	1	2	1	1	3	1	4	4	4	4	4	4	4	4	4	4	4	4	16845000	20255000	16276000	28248000	20334000	21267000	0.82	0.986	0.793	0.120635	1.375	0.99	1.036	0.185471	1.391	0.107036	0.47957
TGME49_232180-t26_1-p1	TGME49_232180	UBA/TS-N domain-containing protein	---	17.7	208.04	180.66	94	25	25	14	21	14	13	15	17	20	22	21	21	20	21	20	22	21	21	20	21	406990000	378130000	382590000	365310000	359630000	359700000	1.084	1.007	1.019	0.0399633	0.973	0.958	0.958	0.00899299	0.931	0.107744	0.482471
TGME49_218810-t26_1-p1	TGME49_218810	histidyl-tRNA synthetase	---	39.9	24.878	47.564	28	5	5	4	4	6	5	5	4	5	5	5	5	5	5	5	5	5	5	5	5	75311000	83947000	82360000	70701000	95909000	73904000	0.937	1.045	1.025	0.0573235	0.88	1.194	0.92	0.171258	0.898	0.107904	0.482471
TGME49_273090-t26_1-p1	TGME49_273090	cell division protein CDC48CY	---	48.8	89.396	303.48	389	29	28	69	64	66	68	61	61	29	29	29	29	29	29	28	28	28	28	28	28	7292000000	7776200000	7641000000	7919500000	7997600000	8141500000	0.936	0.998	0.98	0.032837	1.016	1.026	1.045	0.0143158	1.061	0.108804	0.486144
TGME49_250700-t26_1-p1	TGME49_250700	hypothetical protein	---	24.4	160.6	247.42	150	25	25	27	24	24	24	26	25	24	23	25	23	23	24	24	23	25	23	23	24	491550000	486950000	474440000	516950000	482790000	496730000	1	0.991	0.965	0.0184456	1.052	0.982	1.011	0.0346512	1.047	0.110058	0.489008
TGME49_221690-t26_1-p1	TGME49_221690	hypothetical protein	---	13.2	149.62	49.226	36	11	11	7	3	5	7	5	9	8	10	10	9	10	10	8	10	10	9	10	10	179880000	142730000	150500000	185950000	159570000	198130000	1.061	0.842	0.888	0.124122	1.097	0.942	1.169	0.10848	1.218	0.110439	0.489008
TGME49_264710-t26_1-p1	TGME49_264710	bucentaur or craniofacial development domain-containing protein	---	15.5	49.497	11.848	4	4	4	0	2	1	0	1	0	4	3	4	3	2	3	4	3	4	3	2	3	27371000	33384000	24493000	22073000	22369000	18495000	1.108	1.352	0.992	0.159693	0.894	0.906	0.749	0.102848	0.714	0.111244	0.491854
TGME49_245490-t26_1-p1	TGME49_245490	microneme protein MIC8	---	36	74.647	114.73	102	14	14	17	15	19	18	15	18	13	13	14	13	11	13	13	13	14	13	11	13	819010000	778970000	725670000	672040000	766770000	709200000	1.099	1.045	0.974	0.0603198	0.902	1.029	0.952	0.0665729	0.892	0.11146	0.491854
TGME49_276930-t26_1-p1	TGME49_276930	hypothetical protein	---	12.9	53.607	47.243	52	8	8	7	8	11	8	8	10	8	8	8	8	8	8	8	8	8	8	8	8	511410000	454890000	558290000	607520000	513470000	585250000	0.95	0.845	1.037	0.101844	1.128	0.954	1.087	0.0861124	1.174	0.111563	0.493884
TGME49_270530-t26_1-p1	TGME49_270530	ubiquitin fusion degradation protein UFD1CY	---	13.1	36.503	30.893	22	3	3	3	4	5	3	4	3	3	3	3	2	3	3	3	3	3	2	3	3	143240000	186230000	150480000	128660000	109620000	105690000	1.043	1.356	1.096	0.143794	0.937	0.798	0.77	0.10711	0.732	0.111705	0.493884
TGME49_212930-t26_1-p1	TGME49_212930	NifU family domain-containing protein	---	11.6	40.509	36.326	32	4	4	5	5	5	7	5	5	4	3	3	4	4	4	4	3	3	4	4	4	82762000	97901000	89193000	78306000	81061000	76060000	0.983	1.163	1.059	0.0845824	0.93	0.963	0.903	0.0322424	0.858	0.111942	0.493884
TGME49_290870-t26_1-p1	TGME49_290870	patched family protein	---	5.5	130.57	30.495	14	4	4	1	3	2	3	3	2	4	4	4	4	4	3	4	4	4	4	4	3	27487000	28087000	33611000	25265000	29422000	20567000	1.003	1.025	1.226	0.113299	0.922	1.074	0.75	0.177097	0.771	0.112799	0.496691
TGME49_270120-t26_1-p1	TGME49_270120	thioredoxin-like protein TLP1	---	9.4	26.939	9.2489	12	2	2	2	2	2	2	2	2	2	2	2	2	2	2	2	2	2	2	2	2	154950000	151990000	140240000	135000000	130450000	137160000	1.094	1.073	0.99	0.052259	0.953	0.921	0.968	0.0253416	0.913	0.11336	0.496691
TGME49_248480-t26_1-p1	TGME49_248480	ribosomal protein RPS9	---	32.4	21.684	47.852	76	6	6	11	11	10	15	14	15	6	6	6	6	6	6	6	6	6	6	6	6	3086400000	2721600000	2931300000	3153200000	3108600000	3421000000	1.005	0.886	0.955	0.0629855	1.027	1.012	1.114	0.0524003	1.128	0.113863	0.497885
TGME49_223960-t26_1-p1	TGME49_223960	ubiquitin interaction motif family protein	---	9.7	177.41	209.74	95	10	10	16	18	16	16	14	15	10	10	10	9	10	9	10	10	10	9	10	9	1391000000	1327600000	1235400000	1207300000	1085000000	997690000	1.152	1.1	1.023	0.0594527	1	0.899	0.826	0.0961923	0.836	0.114037	0.497885
TGME49_235450-t26_1-p1	TGME49_235450	ubiquitin-conjugating enzyme subfamily protein	---	32	25.923	29.264	53	5	5	9	8	9	10	9	8	5	5	5	5	5	4	5	5	5	5	5	4	315190000	343550000	288880000	351660000	383580000	389940000	0.912	0.994	0.836	0.086454	1.018	1.11	1.129	0.0546817	1.174	0.114318	0.497885
TGME49_221200-t26_1-p1	TGME49_221200	CW-type Zinc Finger protein	---	4	296.26	35.903	18	8	8	3	3	6	1	2	3	6	7	7	4	4	4	6	7	7	4	4	4	37431000	40634000	36003000	45845000	36868000	41164000	0.944	1.025	0.908	0.0624869	1.156	0.93	1.038	0.10855	1.144	0.114385	0.497885
TGME49_270800-t26_1-p1	TGME49_270800	GAF domain-containing protein	---	4.5	83.925	7.3827	12	3	3	2	3	3	1	2	1	2	3	2	3	3	3	2	3	2	3	3	3	29302000	18614000	27066000	17127000	17917000	13338000	1.425	0.905	1.316	0.225639	0.833	0.871	0.649	0.15138	0.609	0.114939	0.500653
TGME49_309730-t26_1-p1	TGME49_309730	thioredoxin reductase	---	34	70.781	296.5	187	18	18	31	32	31	29	32	32	17	17	16	16	17	17	17	17	16	16	17	17	3647000000	3604900000	3442300000	3746600000	4005000000	3737800000	0.986	0.975	0.931	0.0301901	1.013	1.083	1.011	0.039592	1.05	0.115096	0.500653
TGME49_310860-t26_1-p1	TGME49_310860	U5 snRNP-specific protein	---	28.1	83.476	161.32	99	13	13	17	16	15	18	16	17	13	12	11	12	13	13	13	12	11	12	13	13	771250000	687710000	689000000	801350000	728420000	788220000	1.036	0.924	0.926	0.0666254	1.077	0.979	1.059	0.0502405	1.11	0.116442	0.504203
TGME49_263440-t26_1-p1	TGME49_263440	hypothetical protein	---	16.5	66.522	23.241	21	6	6	5	3	3	2	2	6	6	5	4	4	5	5	6	5	4	4	5	5	73523000	85081000	76613000	69097000	58751000	47514000	1.074	1.243	1.12	0.0762654	1.01	0.859	0.694	0.185	0.744	0.116756	0.504539
TGME49_208530-t26_1-p1	TGME49_208530	nicotinate phosphoribosyltransferase	---	45.2	65.58	178.22	130	19	19	22	21	23	23	21	20	19	18	18	18	18	16	19	18	18	18	18	16	1107200000	1153200000	1103900000	1157100000	1195500000	1208300000	0.959	0.999	0.956	0.0247155	1.003	1.036	1.047	0.0222602	1.055	0.116778	0.504539
TGME49_229740-t26_1-p1	TGME49_229740	hypothetical protein	---	12.1	59.907	28.321	21	6	6	3	4	4	2	4	4	5	5	6	6	5	6	5	5	6	6	5	6	64287000	60103000	65673000	59471000	68209000	56924000	1.03	0.963	1.052	0.0456722	0.952	1.092	0.912	0.0959232	0.919	0.116855	0.504539
TGME49_264090-t26_1-p1	TGME49_264090	hypothetical protein	---	8.5	320.21	109.97	55	16	16	8	9	10	11	8	9	12	13	12	15	13	14	12	13	12	15	13	14	101690000	99326000	96392000	94422000	90520000	95139000	1.057	1.032	1.001	0.0272364	0.981	0.94	0.988	0.0267405	0.956	0.117141	0.504539
TGME49_264080-t26_1-p1	TGME49_264080	acyl carrier protein ACP	---	19.1	19.38	20.305	18	3	3	3	3	3	3	3	3	3	3	3	3	3	3	3	3	3	3	3	3	415510000	412400000	410670000	251060000	304070000	301880000	1.19	1.181	1.176	0.00600051	0.719	0.871	0.864	0.1049	0.67	0.117439	0.504539
TGME49_281980-t26_1-p1	TGME49_281980	phosphatidate cytidylyltransferase	---	10.9	114.64	61.441	31	7	7	6	8	6	4	4	3	7	6	7	6	4	6	7	6	7	6	4	6	53094000	59656000	58088000	69056000	58137000	61451000	0.886	0.996	0.97	0.0604755	1.153	0.97	1.026	0.0893307	1.146	0.117638	0.505661
TGME49_239710-t26_1-p1	TGME49_239710	phosphomannomutase	---	12.9	75.276	61.369	36	9	9	6	6	6	6	7	5	8	9	9	9	9	9	8	9	9	9	9	9	117960000	112170000	112990000	127670000	114490000	118750000	1.005	0.956	0.963	0.0271904	1.088	0.976	1.012	0.0557654	1.077	0.117882	0.505661
TGME49_242020-t26_1-p1	TGME49_242020	mannosyl-oligosaccharide glucosidase	---	13.7	151.5	96.531	73	14	14	13	13	14	9	14	10	13	13	13	13	14	10	13	13	13	13	14	10	199810000	167230000	192780000	162300000	163590000	153690000	1.153	0.965	1.113	0.0919548	0.937	0.944	0.887	0.0336914	0.847	0.118282	0.505661
TGME49_286650-t26_1-p1	TGME49_286650	hypothetical protein	---	3.3	115.39	62.055	24	3	3	4	4	4	4	4	4	3	3	3	3	3	3	3	3	3	3	3	3	166970000	211530000	191600000	148800000	123550000	157660000	1.002	1.269	1.149	0.117305	0.893	0.741	0.946	0.123732	0.806	0.11848	0.505661
TGME49_236650-t26_1-p1	TGME49_236650	DEAD (Asp-Glu-Ala-Asp) box polypeptide 17	---	47.3	59.967	173.14	196	21	21	31	37	34	32	33	29	20	20	21	20	20	21	20	20	21	20	20	21	2410800000	2419200000	2554600000	2585300000	2560700000	2880000000	0.939	0.942	0.995	0.0328595	1.007	0.997	1.121	0.0661309	1.11	0.119004	0.505981
TGME49_280800-t26_1-p1	TGME49_280800	SWI2/SNF2 SRCAP/Ino80	---	5.3	316.98	29.056	14	9	9	2	3	3	3	0	3	6	8	8	8	7	6	6	8	8	8	7	6	38146000	40519000	46004000	47765000	41053000	48390000	0.874	0.928	1.054	0.0970261	1.094	0.941	1.109	0.0887097	1.157	0.119098	0.505981
TGME49_292080-t26_1-p1	TGME49_292080	leucyl-tRNA synthetase	---	19.2	222.19	285.45	243	29	29	42	41	45	39	40	36	29	29	28	29	28	28	29	29	28	29	28	28	5214900000	5241800000	4898700000	4754900000	5364500000	4848400000	1.032	1.037	0.969	0.0374249	0.941	1.061	0.959	0.0655671	0.938	0.119156	0.505981
TGME49_227800-t26_1-p1	TGME49_227800	EF hand domain-containing protein	---	11.8	135.82	77.057	56	11	11	9	9	11	9	10	8	11	11	11	11	11	10	11	11	11	11	11	10	129770000	120000000	127910000	134980000	163250000	158990000	0.933	0.862	0.919	0.0415707	0.97	1.173	1.143	0.100037	1.168	0.119157	0.505981
TGME49_249230-t26_1-p1	TGME49_249230	hypothetical protein	---	2.6	156.32	29.155	42	5	5	9	8	7	6	7	5	5	5	5	5	5	4	5	5	5	5	5	4	1018800000	854660000	1065100000	1150400000	1085400000	1165800000	0.964	0.809	1.008	0.112764	1.089	1.027	1.103	0.0376957	1.182	0.11942	0.505981
TGME49_203780-t26_1-p1	TGME49_203780	hypothetical protein	---	20.6	145.09	198.72	111	20	20	14	19	19	18	23	18	17	19	17	18	18	17	17	19	17	18	18	17	331860000	308340000	355830000	371800000	346450000	368820000	0.956	0.888	1.025	0.0716284	1.071	0.998	1.062	0.0381383	1.115	0.119602	0.508945
TGME49_311690-t26_1-p1	TGME49_311690	UBA/TS-N domain-containing protein	---	42.9	45.975	160.49	87	11	11	13	15	14	14	15	16	11	10	11	11	11	11	11	10	11	11	11	11	615130000	638160000	549290000	539210000	563400000	504420000	1.082	1.123	0.967	0.0764871	0.949	0.991	0.888	0.0549412	0.868	0.120543	0.508945
TGME49_225320-t26_1-p1	TGME49_225320	hypothetical protein	---	20.8	54.458	56.948	53	9	9	10	10	8	8	8	9	9	9	9	8	8	8	9	9	9	8	8	8	237920000	234320000	224280000	249080000	219710000	241200000	1.015	1	0.957	0.030389	1.063	0.937	1.029	0.0645628	1.056	0.120743	0.508945
TGME49_309810-t26_1-p1	TGME49_309810	ribosomal protein RPP2	---	33.6	11.768	33.121	57	2	2	7	9	9	9	11	12	2	2	2	2	2	2	2	2	2	2	2	2	2153600000	1713200000	1868600000	2504500000	1872900000	2191900000	1.05	0.835	0.911	0.116982	1.221	0.913	1.069	0.144244	1.228	0.120964	0.508945
TGME49_273940-t26_1-p1	TGME49_273940	hypothetical protein	---	11.8	77.688	49.21	26	7	7	6	5	5	2	3	5	7	6	6	6	6	6	7	6	6	6	6	6	166520000	141240000	140760000	127460000	145130000	124130000	1.182	1.003	0.999	0.0984795	0.905	1.03	0.881	0.0852295	0.841	0.121258	0.508945
TGME49_232080-t26_1-p1	TGME49_232080	hypothetical protein	---	4.4	1101.1	125.41	70	34	34	11	9	13	10	11	16	28	23	28	26	27	29	28	23	28	26	27	29	182930000	154620000	168480000	187640000	186950000	197790000	1.018	0.86	0.937	0.0842008	1.044	1.04	1.1	0.0316074	1.143	0.121323	0.508945
TGME49_217780-t26_1-p1	TGME49_217780	Sec20 protein	---	7.3	86.249	22.022	7	3	3	1	1	1	2	1	1	2	3	2	2	3	3	2	3	2	2	3	3	72217000	69761000	75302000	42174000	51240000	65052000	1.153	1.114	1.202	0.0381331	0.673	0.818	1.039	0.21855	0.74	0.121358	0.508945
TGME49_214790-t26_1-p1	TGME49_214790	glycoprotein	---	18	31.444	50.879	69	5	5	10	12	14	9	13	11	4	5	5	4	5	5	4	5	5	4	5	5	2234300000	2631300000	2147400000	2016300000	2236400000	1581300000	1.043	1.229	1.003	0.110477	0.942	1.044	0.739	0.170931	0.769	0.121559	0.509234
TGME49_218940-t26_1-p1	TGME49_218940	hypothetical protein	---	16.3	35.121	64.343	36	4	4	6	6	6	6	6	6	4	4	4	4	4	4	4	4	4	4	4	4	328140000	275950000	291100000	332810000	336760000	360230000	1.023	0.86	0.907	0.0902137	1.037	1.05	1.123	0.0433246	1.161	0.121662	0.509234
TGME49_254000-t26_1-p1	TGME49_254000	hypothetical protein	---	3.6	51.168	9.3118	10	2	2	1	2	1	2	2	2	2	2	2	2	2	2	2	2	2	2	2	2	16460000	20556000	17063000	21099000	16321000	22229000	0.868	1.084	0.9	0.122623	1.113	0.861	1.173	0.15782	1.202	0.122057	0.509234
TGME49_263430-t26_1-p1	TGME49_263430	3-hydroxyisobutyrate dehydrogenase	---	19.7	34.159	13.367	20	5	5	2	3	4	2	5	4	4	5	5	4	5	5	4	5	5	4	5	5	162700000	182980000	129110000	112340000	110740000	117180000	1.198	1.347	0.95	0.172143	0.827	0.815	0.863	0.0299162	0.725	0.122223	0.509234
TGME49_321400-t26_1-p1	TGME49_321400	microsomal signal peptidase (spc12) domain-containing protein	---	33.6	14.205	63.048	27	3	3	5	3	4	5	5	5	3	3	3	3	3	3	3	3	3	3	3	3	307950000	329920000	268750000	355680000	437250000	348130000	0.902	0.967	0.787	0.102956	1.042	1.281	1.02	0.129904	1.164	0.122317	0.509234
TGME49_265440-t26_1-p1	TGME49_265440	hypothetical protein	---	15.2	81.608	44.723	35	9	9	7	6	6	5	6	5	7	7	7	6	6	8	7	7	7	6	6	8	72689000	96586000	79252000	52029000	78098000	67452000	0.978	1.299	1.066	0.14885	0.7	1.05	0.907	0.198689	0.721	0.123102	0.511067
TGME49_253020-t26_1-p1	TGME49_253020	hypothetical protein	---	4	257.31	32.273	26	6	6	5	4	4	4	6	3	5	5	5	5	6	6	5	5	5	5	6	6	91045000	87629000	89857000	86790000	88140000	79667000	1.044	1.005	1.031	0.019342	0.995	1.011	0.914	0.053428	0.93	0.123296	0.511067
TGME49_216020-t26_1-p1	TGME49_216020	peptidase family c78 protein	---	23	91.764	69.735	69	13	13	11	11	9	11	14	13	11	13	12	9	11	11	11	13	12	9	11	11	346830000	341700000	389080000	320170000	316060000	315440000	1.025	1.01	1.15	0.072401	0.947	0.934	0.933	0.00832649	0.885	0.123319	0.511067
TGME49_218960-t26_1-p1	TGME49_218960	AP2 domain transcription factor AP2XII-1	---	20.6	247.7	194.11	135	34	34	25	21	25	23	19	22	30	30	31	28	27	30	30	30	31	28	27	30	299200000	285060000	312770000	329180000	289830000	316780000	0.979	0.933	1.024	0.0464928	1.078	0.949	1.037	0.0645348	1.08	0.124357	0.513661
TGME49_309910-t26_1-p1	TGME49_309910	hypothetical protein	---	2.5	226.8	13.274	6	3	3	1	1	1	1	1	1	2	2	2	3	3	3	2	2	2	3	3	3	16892000	15072000	13902000	20795000	18115000	17195000	0.994	0.887	0.818	0.098571	1.224	1.066	1.012	0.100093	1.242	0.124379	0.513661
TGME49_255245-t26_1-p1	TGME49_255245	hypothetical protein	---	11.3	150.25	63.233	52	13	13	11	9	9	7	6	10	12	13	13	12	12	10	12	13	13	12	12	10	104370000	116540000	106680000	117390000	111710000	123680000	0.92	1.028	0.941	0.0594627	1.035	0.985	1.091	0.0511363	1.104	0.124621	0.514684
TGME49_254030-t26_1-p1	TGME49_254030	zinc finger CDGSH-type domain-containing protein	---	30.5	13.162	16.99	23	2	2	4	4	3	4	3	5	2	2	2	2	2	2	2	2	2	2	2	2	393710000	389190000	411560000	414000000	339130000	449420000	0.986	0.974	1.03	0.0295831	1.036	0.849	1.125	0.140402	1.084	0.124897	0.514684
TGME49_212260-t26_1-p1	TGME49_212260	Sjogren's syndrome/scleroderma autoantigen 1 (Autoantigen p27) protein	---	31.1	37.895	107.65	69	7	7	11	11	13	11	11	12	7	7	7	7	7	7	7	7	7	7	7	7	446610000	464110000	418470000	474550000	490840000	547600000	0.943	0.98	0.883	0.0523368	1.002	1.036	1.156	0.0759893	1.154	0.124976	0.514684
TGME49_284580-t26_1-p1	TGME49_284580	ribose-phosphate diphosphokinase subfamily protein	---	7	69.117	33.739	18	4	4	2	3	3	3	3	4	4	4	3	4	4	4	4	4	3	4	4	4	34553000	35898000	41850000	42400000	41056000	52505000	0.835	0.868	1.011	0.103413	1.025	0.992	1.269	0.138133	1.268	0.125443	0.514684
TGME49_278260-t26_1-p1	TGME49_278260	polynucleotide adenylyltransferase	---	1.5	398.85	23.087	20	2	2	3	3	2	2	6	4	1	2	1	2	2	2	1	2	1	2	2	2	144050000	198430000	151290000	204290000	239320000	296380000	0.701	0.965	0.736	0.179087	0.993	1.164	1.441	0.188505	1.521	0.126197	0.517243
TGME49_289000-t26_1-p1	TGME49_289000	hypothetical protein	---	12.2	125.33	45.505	31	10	10	3	6	6	6	4	6	9	9	8	7	8	7	9	9	8	7	8	7	451940000	377130000	418640000	477430000	514540000	472070000	1	0.834	0.926	0.090394	1.056	1.138	1.044	0.0473995	1.141	0.126435	0.517243
TGME49_281910-t26_1-p1	TGME49_281910	hypothetical protein	---	7.2	91.208	13.353	14	6	6	3	1	2	3	2	3	6	6	4	4	4	5	6	6	4	4	4	5	31479000	25008000	34443000	36899000	49904000	39241000	0.87	0.692	0.952	0.158617	1.02	1.38	1.085	0.165155	1.256	0.126939	0.51901
TGME49_225690-t26_1-p1	TGME49_225690	hypothetical protein	---	15.8	245.94	203.97	127	26	26	22	21	23	21	21	19	20	24	23	23	23	23	20	24	23	23	23	23	468100000	489500000	468160000	504000000	503430000	597580000	0.927	0.969	0.927	0.0257691	0.998	0.997	1.183	0.101101	1.159	0.127256	0.51901
TGME49_278040-t26_1-p1	TGME49_278040	G-patch domain-containing protein	---	13.8	85.045	117.48	143	9	9	23	21	25	23	25	26	9	9	9	9	9	9	9	9	9	9	9	9	2286500000	2433900000	2181900000	2086200000	2126700000	2117300000	1.037	1.104	0.989	0.055362	0.946	0.964	0.96	0.00987975	0.913	0.127379	0.51901
TGME49_318260-t26_1-p1	TGME49_318260	transcription initiation factor TFIID subunit TAF5	---	9.7	210.1	113.24	62	13	13	11	9	10	12	10	10	12	12	12	13	12	12	12	12	12	13	12	12	218620000	221880000	233840000	205190000	231880000	215060000	0.989	1.004	1.058	0.0356839	0.928	1.049	0.973	0.0621948	0.935	0.12788	0.519988
TGME49_301380-t26_1-p1	TGME49_301380	elongation factor Tu GTP binding domain-containing protein	---	9.2	279.33	114.02	55	14	14	7	9	9	11	10	9	11	11	10	11	12	12	11	11	10	11	12	12	239820000	231570000	227360000	223620000	218460000	222380000	1.056	1.019	1.001	0.0273488	0.984	0.962	0.979	0.0118283	0.957	0.127881	0.519988
TGME49_311480-t26_1-p1	TGME49_311480	hypothetical protein	---	21	42.379	82.351	61	5	5	10	12	9	8	10	12	5	5	5	5	5	5	5	5	5	5	5	5	971130000	961890000	1043200000	1045500000	1055100000	1134000000	0.938	0.929	1.008	0.0451277	1.01	1.019	1.096	0.045378	1.098	0.128043	0.519988
TGME49_259720-t26_1-p1	TGME49_259720	hypothetical protein	---	15.9	105.89	53.045	36	10	10	6	6	5	8	6	5	10	9	9	9	9	7	10	9	9	9	9	7	107320000	111760000	131800000	88308000	86086000	100700000	1.029	1.071	1.263	0.11129	0.846	0.825	0.965	0.0859263	0.808	0.128199	0.519988
TGME49_202820-t26_1-p1	TGME49_202820	ubiquitin-conjugating enzyme subfamily protein	---	20	74.758	117.72	115	11	11	17	21	18	20	19	20	11	11	11	11	11	11	11	11	11	11	11	11	2020800000	1720000000	1754000000	1595600000	1694800000	1589800000	1.169	0.995	1.014	0.090102	0.923	0.98	0.919	0.0362746	0.87	0.128716	0.521725
TGME49_311210-t26_1-p1	TGME49_311210	hypothetical protein	---	15.8	192.53	146.61	77	17	17	12	16	13	11	14	11	16	15	16	16	16	14	16	15	16	16	16	14	221080000	245940000	266130000	215700000	245170000	197650000	0.953	1.06	1.147	0.0922516	0.93	1.057	0.852	0.109339	0.846	0.128799	0.521725
TGME49_297150-t26_1-p1	TGME49_297150	MORN repeat-containing protein	---	15.2	50.394	17.182	22	6	6	5	4	4	2	3	4	6	5	5	6	4	6	6	5	5	6	4	6	61115000	69065000	61398000	52242000	52414000	58473000	1.034	1.168	1.039	0.0703141	0.884	0.887	0.989	0.0649724	0.867	0.128904	0.521725
TGME49_232710-t26_1-p1	TGME49_232710	ribosomal protein RPS3A	---	25.7	74.845	125.87	127	15	15	22	20	22	22	18	23	15	14	14	14	13	15	15	14	14	14	13	15	3948000000	3793800000	3612000000	3995300000	3615000000	4138800000	1.025	0.985	0.938	0.044315	1.038	0.939	1.075	0.0691179	1.075	0.129942	0.522676
TGME49_215260-t26_1-p1	TGME49_215260	carbamoylphosphate synthetase	---	38.8	187.04	323.31	355	52	52	57	66	59	59	61	53	50	51	48	52	47	49	50	51	48	52	47	49	2952100000	2996600000	2924000000	3018200000	3033100000	3200900000	0.977	0.992	0.968	0.0123844	0.999	1.004	1.06	0.0331708	1.051	0.129998	0.522676
TGME49_318525-t26_1-p1	TGME49_318525	hypothetical protein	---	12.2	188.81	28.836	32	9	9	6	4	6	6	5	5	8	6	9	8	8	7	8	6	9	8	8	7	44512000	52333000	51302000	44374000	47025000	37801000	0.963	1.132	1.11	0.0860052	0.96	1.017	0.818	0.109997	0.832	0.130038	0.522676
TGME49_278550-t26_1-p1	TGME49_278550	elongation factor Tu GTP binding domain-containing protein	---	1.4	275.06	11.059	10	2	2	2	2	2	2	1	1	2	2	2	2	2	2	2	2	2	2	2	2	11560000	8975300	11180000	8908200	6843100	5897500	1.3	1.009	1.257	0.132143	1.002	0.769	0.663	0.213746	0.7	0.130098	0.522676
TGME49_266080-t26_1-p1	TGME49_266080	hypothetical protein	---	15.7	81.157	66.697	57	9	9	9	9	9	10	11	9	8	8	8	9	9	8	8	8	8	9	9	8	479860000	430640000	497100000	515130000	458670000	532920000	0.988	0.887	1.023	0.0731042	1.061	0.944	1.097	0.0773634	1.117	0.130843	0.524384
TGME49_225840-t26_1-p1	TGME49_225840	hypothetical protein	---	11.7	261.78	131.1	90	19	19	11	16	16	15	15	17	16	17	19	17	17	18	16	17	19	17	17	18	385820000	331750000	359320000	397500000	354940000	404290000	1.036	0.891	0.965	0.0752128	1.068	0.953	1.086	0.06967	1.117	0.130922	0.524384
TGME49_206510-t26_1-p1	TGME49_206510	toxolysin TLN4	---	21.2	246.74	323.31	251	35	35	46	42	47	39	39	38	35	35	34	32	32	33	35	35	34	32	32	33	1921400000	1897000000	1853100000	1833600000	1748200000	1840400000	1.039	1.026	1.002	0.0183605	0.992	0.946	0.995	0.0280925	0.972	0.131001	0.524384
TGME49_261240-t26_1-p1	TGME49_261240	histone H3	---	16.9	15.402	6.3389	31	3	3	5	6	4	5	5	6	3	3	3	3	3	3	3	3	3	3	3	3	566040000	628950000	760670000	767600000	849470000	947330000	0.751	0.835	1.01	0.152701	1.019	1.128	1.258	0.105422	1.315	0.131599	0.524547
TGME49_278540-t26_1-p1	TGME49_278540	hypothetical protein	---	18.1	20.884	5.3224	7	3	3	1	1	1	1	1	2	3	3	3	3	3	3	3	3	3	3	3	3	42230000	37208000	37398000	43873000	43835000	59459000	0.96	0.846	0.85	0.0730732	0.997	0.996	1.351	0.183617	1.327	0.131862	0.524547
TGME49_269885-t26_1-p1	TGME49_269885	rhoptry metalloprotease toxolysin TLN1	---	19.7	371.63	323.31	417	53	53	65	68	68	68	73	75	52	51	52	53	53	53	52	51	52	53	53	53	3086700000	2854200000	2913500000	3220000000	3262300000	3097600000	1.005	0.929	0.948	0.041171	1.048	1.062	1.008	0.0269632	1.07	0.132258	0.524547
TGME49_247590-t26_1-p1	TGME49_247590	methyltransferase domain-containing protein	---	7.5	95.947	11.358	8	5	5	3	1	0	2	1	1	4	3	4	4	3	4	4	3	4	4	3	4	13324000	12682000	15466000	17989000	14718000	15513000	0.891	0.848	1.035	0.10592	1.203	0.985	1.038	0.105729	1.212	0.132343	0.524547
TGME49_223070-t26_1-p1	TGME49_223070	hypothetical protein	---	53.6	23.925	92.464	64	8	8	11	10	9	10	11	13	8	8	8	8	8	8	8	8	8	8	8	8	478310000	443350000	503360000	425880000	432920000	431480000	1.057	0.98	1.112	0.0631675	0.941	0.957	0.953	0.00876184	0.902	0.132345	0.524547
TGME49_306600-t26_1-p1	TGME49_306600	RNA recognition motif-containing protein	---	12.2	88.052	51.104	44	8	8	6	6	9	8	7	8	8	7	8	8	7	8	8	7	8	8	7	8	196990000	171130000	187540000	200930000	191290000	214730000	1.017	0.883	0.968	0.0709217	1.037	0.987	1.108	0.0582404	1.122	0.132684	0.526226
TGME49_255420-t26_1-p1	TGME49_255420	hypothetical protein	---	51.4	30.213	64.098	78	9	9	15	12	14	14	12	11	9	9	9	9	9	9	9	9	9	9	9	9	1310200000	1309200000	1402900000	1161900000	1395200000	1277900000	1	1	1.071	0.0400442	0.887	1.065	0.976	0.0911885	0.91	0.132818	0.526226
TGME49_309960-t26_1-p1	TGME49_309960	hypothetical protein	---	8.3	105.46	13.611	20	6	6	4	2	3	2	4	5	6	3	3	4	5	5	6	3	3	4	5	5	41338000	39255000	42344000	45228000	29751000	42797000	1.03	0.978	1.055	0.0384731	1.127	0.742	1.067	0.211659	1.074	0.133363	0.526226
TGME49_222140-t26_1-p1	TGME49_222140	DEAD/DEAH box helicase domain-containing protein	---	5.6	97.825	9.6152	8	4	4	1	2	2	0	2	1	4	3	2	4	2	4	4	3	2	4	2	4	13015000	16017000	15802000	17353000	15990000	17284000	0.818	1.007	0.993	0.112112	1.091	1.005	1.086	0.0455124	1.159	0.133601	0.527131
TGME49_238230-t26_1-p1	TGME49_238230	Ser/Thr phosphatase family protein	---	29.4	55.65	59.388	51	11	11	11	9	7	9	7	8	10	11	10	10	10	10	10	11	10	10	10	10	134420000	126610000	135920000	125610000	150990000	123470000	1.012	0.953	1.023	0.0377942	0.946	1.137	0.929	0.115034	0.941	0.133919	0.527131
TGME49_235010-t26_1-p1	TGME49_235010	hypothetical protein	---	32	185.3	323.31	317	40	40	56	58	53	49	51	50	39	38	37	39	38	40	39	38	37	39	38	40	2403900000	2280400000	2368700000	2424800000	2541300000	2565100000	0.989	0.938	0.974	0.0271052	0.998	1.046	1.055	0.0296642	1.061	0.13414	0.527131
TGME49_320640-t26_1-p1	TGME49_320640	peptidylprolyl isomerase domain-containing protein	---	23.6	85.986	82.324	88	16	16	13	17	15	15	12	16	15	15	14	15	16	15	15	15	14	15	16	15	266510000	266500000	255900000	310680000	296830000	274000000	0.957	0.957	0.919	0.0232326	1.116	1.066	0.984	0.0631491	1.112	0.134315	0.527131
TGME49_289150-t26_1-p1	TGME49_289150	hypothetical protein	---	16.1	111.43	83.941	53	12	12	10	8	11	9	8	7	11	11	10	11	11	11	11	11	10	11	11	11	108210000	116360000	127020000	128100000	135950000	148920000	0.849	0.913	0.997	0.0807085	1.005	1.067	1.169	0.0766514	1.182	0.134624	0.527271
TGME49_232190-t26_1-p1	TGME49_232190	Sec7 domain-containing protein	---	12	354.63	226.02	97	24	24	15	17	18	17	14	16	21	21	24	22	23	21	21	21	24	22	23	21	423740000	399260000	435020000	384560000	394200000	396010000	1.045	0.985	1.073	0.0434669	0.948	0.972	0.977	0.0160539	0.931	0.134717	0.527271
TGME49_308020-t26_1-p1	TGME49_308020	SAG-related sequence SRS57	---	27.8	41.971	61.304	82	6	6	13	14	17	14	11	13	6	6	6	6	6	6	6	6	6	6	6	6	1596900000	1422400000	1534100000	1416400000	1386500000	1287300000	1.108	0.987	1.065	0.0582321	0.983	0.962	0.894	0.0491607	0.891	0.134783	0.527271
TGME49_311860-t26_1-p1	TGME49_311860	hypothetical protein	---	7.1	422.06	188.22	117	17	17	22	21	21	17	17	19	16	16	16	15	14	15	16	16	16	15	14	15	740440000	672290000	718890000	670170000	755490000	625710000	1.062	0.964	1.031	0.049156	0.961	1.084	0.898	0.0964313	0.912	0.135022	0.527271
TGME49_315170-t26_1-p1	TGME49_315170	O-phosphoseryl-tRNA(Sec) selenium transferase	---	1.9	564.62	93.255	55	8	8	9	8	9	10	9	10	8	8	8	8	8	8	8	8	8	8	8	8	377940000	320980000	361590000	392790000	420750000	404780000	0.995	0.845	0.952	0.0829965	1.034	1.108	1.066	0.0347061	1.128	0.135417	0.527271
TGME49_202900-t26_1-p1	TGME49_202900	zinc finger (CCCH type) motif-containing protein	---	4.9	137.33	38.698	18	4	4	3	4	1	2	4	4	4	4	3	3	4	4	4	4	3	3	4	4	94769000	98390000	82304000	111510000	123770000	101660000	0.928	0.964	0.806	0.0920782	1.093	1.213	0.996	0.098761	1.161	0.135697	0.528159
TGME49_231950-t26_1-p1	TGME49_231950	hypothetical protein	---	20.2	263.66	308.46	164	28	28	32	28	27	27	25	25	28	25	28	27	23	26	28	25	28	27	23	26	899800000	865770000	932030000	859420000	890910000	766390000	1.035	0.996	1.072	0.0367429	0.989	1.025	0.882	0.0770507	0.904	0.1357	0.528159
TGME49_266320-t26_1-p1	TGME49_266320	hypothetical protein	---	10.7	118.62	46.984	34	9	9	5	4	8	5	7	5	7	8	7	7	8	8	7	8	7	7	8	8	80439000	87064000	90003000	91506000	90524000	97535000	0.899	0.973	1.005	0.0566935	1.022	1.011	1.09	0.0411049	1.101	0.1359	0.528159
TGME49_212090-t26_1-p1	TGME49_212090	hypothetical protein	---	26.6	70.184	94.665	52	11	11	8	10	9	10	8	7	10	11	10	9	10	9	10	11	10	9	10	9	244950000	222960000	230490000	289550000	289090000	247630000	0.964	0.877	0.907	0.0482454	1.139	1.138	0.974	0.0876427	1.154	0.136458	0.528159
TGME49_233450-t26_1-p1	TGME49_233450	SAG-related sequence SRS29A	---	34.3	44.215	91.14	85	8	8	13	15	15	15	15	12	8	8	8	8	8	8	8	8	8	8	8	8	889160000	947840000	817710000	766840000	826470000	800490000	1.057	1.126	0.972	0.0733487	0.911	0.982	0.951	0.0375474	0.886	0.136919	0.530535
TGME49_293730-t26_1-p1	TGME49_293730	DHHC zinc finger domain-containing protein	---	16.2	107.09	81.414	27	9	9	6	5	4	3	6	3	8	8	7	6	8	7	8	8	7	6	8	7	110240000	104910000	109100000	103380000	120220000	87571000	1.041	0.991	1.03	0.0257422	0.976	1.135	0.827	0.157277	0.883	0.137103	0.530535
TGME49_312490-t26_1-p1	TGME49_312490	hypothetical protein	---	15.3	49.078	24.836	20	5	5	4	3	4	3	3	3	5	5	5	5	5	5	5	5	5	5	5	5	80217000	87248000	77499000	98694000	68928000	87357000	0.963	1.047	0.93	0.0615552	1.184	0.827	1.048	0.176703	1.139	0.137602	0.531505
TGME49_228630-t26_1-p1	TGME49_228630	hypothetical protein	---	49.7	34.812	138.42	95	12	12	15	15	15	19	15	16	11	11	10	12	12	12	11	11	10	12	12	12	735590000	861500000	866060000	921410000	924560000	945410000	0.84	0.984	0.989	0.090244	1.052	1.056	1.08	0.0142507	1.137	0.138036	0.531505
TGME49_250740-t26_1-p1	TGME49_250740	Yip1 domain-containing protein	---	13.1	25.361	11.359	10	2	2	1	2	2	2	2	1	2	2	2	2	2	2	2	2	2	2	2	2	27617000	26352000	24118000	28549000	25667000	36377000	0.982	0.937	0.858	0.0678128	1.015	0.913	1.294	0.183644	1.247	0.138096	0.531505
TGME49_247680-t26_1-p1	TGME49_247680	hypothetical protein	---	2.4	424.71	23.238	23	8	8	4	3	4	5	4	3	7	8	7	8	7	7	7	8	7	8	7	7	43195000	45340000	42433000	51102000	46591000	45590000	0.945	0.992	0.928	0.0347133	1.118	1.019	0.997	0.0616983	1.107	0.138904	0.531505
TGME49_307605-t26_1-p1	TGME49_307605	hypothetical protein	---	3.1	128.89	12.883	12	4	4	1	1	4	3	2	1	2	3	3	3	3	4	2	3	3	3	3	4	10893000	14581000	15736000	16916000	13603000	18442000	0.725	0.97	1.047	0.183967	1.126	0.905	1.227	0.151643	1.287	0.139064	0.531505
TGME49_318330-t26_1-p1	TGME49_318330	histone lysine acetyltransferase MYST-A	---	9.6	53.256	14.983	16	3	3	3	3	4	3	1	2	3	3	3	3	2	3	3	3	3	3	2	3	23411000	35038000	35173000	22788000	29778000	18487000	0.853	1.277	1.282	0.216518	0.83	1.085	0.674	0.240414	0.661	0.139165	0.531505
TGME49_211040-t26_1-p1	TGME49_211040	Sec61beta family protein	---	4.7	120.24	144.28	69	5	5	10	11	12	12	13	11	5	5	5	5	5	5	5	5	5	5	5	5	884110000	848980000	941080000	977780000	936200000	949760000	0.958	0.92	1.02	0.0522544	1.059	1.014	1.029	0.0221595	1.081	0.139278	0.531505
TGME49_297800-t26_1-p1	TGME49_297800	RecF/RecN/SMC N terminal domain-containing protein	---	18.4	139.46	69.383	51	19	19	12	11	8	6	6	8	16	18	15	14	14	16	16	18	15	14	14	16	110280000	112970000	107120000	106850000	109620000	100250000	1.023	1.047	0.993	0.026499	0.991	1.016	0.93	0.0451869	0.94	0.139463	0.531505
TGME49_215100-t26_1-p1	TGME49_215100	PP-loop family protein	---	1.3	301.86	14.255	17	2	2	3	3	2	3	3	3	2	2	2	2	2	2	2	2	2	2	2	2	104910000	73088000	113210000	66280000	114160000	64707000	1.174	0.818	1.266	0.217872	0.741	1.277	0.724	0.344072	0.675	0.139479	0.531505
TGME49_231880-t26_1-p1	TGME49_231880	hypothetical protein	---	7.4	138.84	33.674	19	6	6	3	6	4	3	2	1	6	6	6	5	5	5	6	6	6	5	5	5	69497000	80593000	86083000	67347000	75254000	64625000	0.94	1.091	1.165	0.107642	0.911	1.018	0.874	0.0800377	0.838	0.139742	0.533092
TGME49_272695-t26_1-p1	TGME49_272695	hypothetical protein	---	25.1	65.735	123.39	52	11	11	9	12	7	7	8	9	10	11	10	11	11	11	10	11	10	11	11	11	218230000	183110000	216480000	232860000	221190000	233470000	1.003	0.842	0.995	0.0958439	1.07	1.017	1.073	0.0299063	1.132	0.140142	0.533092
TGME49_318440-t26_1-p1	TGME49_318440	helicase associated domain (ha2) protein	---	26.5	297.8	323.31	393	54	54	68	64	69	61	68	63	53	53	53	54	52	50	53	53	53	54	52	50	2513400000	2429700000	2358900000	2345400000	2277300000	2261200000	1.063	1.028	0.998	0.0315947	0.992	0.963	0.956	0.0196711	0.946	0.140498	0.533092
TGME49_318730-t26_1-p1	TGME49_318730	glycosyl transferase	---	29.9	71.427	97.944	94	13	13	15	16	18	14	16	15	12	12	13	12	12	13	12	12	13	12	12	13	373210000	330340000	319890000	392490000	417470000	376820000	1.013	0.897	0.868	0.0828583	1.065	1.133	1.023	0.0517011	1.128	0.140577	0.534666
TGME49_270270-t26_1-p1	TGME49_270270	hypothetical protein	---	4.5	41.65	15.962	7	1	1	1	1	1	1	1	2	1	1	1	1	1	1	1	1	1	1	1	1	14164000	0	15574000	16822000	14417000	16407000	0.915		1.006	0.0669929	1.087	0.932	1.06	0.0806784	1.117	0.140778	0.534666
TGME49_295360-t26_1-p1	TGME49_295360	hypothetical protein	---	63.1	29.55	158.29	108	14	14	17	19	15	20	18	19	13	14	14	14	14	13	13	14	14	14	14	13	922560000	1049600000	1026900000	1078200000	1227600000	1145400000	0.858	0.976	0.955	0.0677093	1.003	1.142	1.065	0.0650792	1.112	0.140823	0.534666
TGME49_222350-t26_1-p1	TGME49_222350	hypothetical protein	---	6.3	47.882	6.737	4	3	3	0	0	0	2	1	1	2	2	3	3	3	3	2	2	3	3	3	3	13402000	12032000	12244000	17608000	13527000	13694000	0.975	0.875	0.89	0.0590463	1.28	0.984	0.996	0.154177	1.246	0.141595	0.536227
TGME49_320160-t26_1-p1	TGME49_320160	hypothetical protein	---	7.2	201.72	55.971	21	9	9	2	4	3	4	3	5	6	9	6	6	6	7	6	9	6	6	6	7	58471000	65412000	52851000	43889000	48418000	51902000	1.093	1.223	0.988	0.10689	0.821	0.905	0.97	0.083125	0.813	0.141879	0.536227
TGME49_233480-t26_1-p1	TGME49_233480	SAG-related sequence SRS29C	---	23.1	39.119	73.86	65	7	7	10	11	10	11	11	12	7	7	7	7	7	7	7	7	7	7	7	7	1374500000	1253600000	1343900000	1244100000	1340000000	1212500000	1.062	0.968	1.038	0.0477574	0.961	1.035	0.936	0.0526754	0.928	0.141921	0.536227
TGME49_208350-t26_1-p1	TGME49_208350	hypothetical protein	---	25.7	40.043	72.069	34	6	6	5	8	5	6	5	5	5	6	5	4	6	5	5	6	5	4	6	5	133770000	134450000	124630000	156010000	135220000	137540000	0.977	0.982	0.91	0.0420394	1.139	0.987	1.004	0.0798255	1.121	0.142502	0.537036
TGME49_207720-t26_1-p1	TGME49_207720	hypothetical protein	---	21.2	177.01	160.89	77	21	21	14	12	13	18	11	9	20	19	20	21	20	19	20	19	20	21	20	19	349040000	352730000	299520000	298090000	318940000	276090000	1.105	1.117	0.949	0.0886689	0.944	1.01	0.874	0.0721462	0.86	0.14256	0.537036
TGME49_207440-t26_1-p1	TGME49_207440	ribosomal protein RPS4	---	23.6	119.96	154.26	229	22	22	39	37	38	40	41	34	21	21	21	21	22	20	21	21	21	21	22	20	6788300000	6100300000	6712000000	5894300000	5802500000	6043000000	1.091	0.98	1.079	0.0580171	0.947	0.932	0.971	0.0207077	0.914	0.143219	0.537036
TGME49_256820-t26_1-p1	TGME49_256820	zinc finger (CCCH type) motif-containing protein	---	12.6	97.527	54.341	29	7	7	7	5	5	4	3	5	7	6	6	6	7	6	7	6	6	6	7	6	58792000	66289000	61987000	94607000	61170000	69122000	0.856	0.965	0.903	0.0602112	1.378	0.891	1.007	0.232952	1.313	0.143456	0.537036
TGME49_270000-t26_1-p1	TGME49_270000	NAD dependent epimerase/dehydratase family protein	---	4.8	53.32	19.006	8	2	2	0	2	2	0	2	2	2	2	2	2	2	2	2	2	2	2	2	2	16417000	16258000	18183000	18101000	14196000	19964000	0.955	0.946	1.058	0.0630903	1.053	0.826	1.162	0.169107	1.123	0.143656	0.537957
TGME49_300100-t26_1-p1	TGME49_300100	rhoptry neck protein RON2	---	27.9	166.46	293.64	299	34	34	48	50	49	50	49	53	33	32	33	34	33	33	33	32	33	34	33	33	5011800000	5073000000	4934600000	5395800000	4957900000	5098300000	0.987	0.999	0.972	0.0137198	1.062	0.976	1.004	0.0432578	1.048	0.143917	0.537957
TGME49_202230-t26_1-p1	TGME49_202230	histone deacetylase HDAC5	---	10.4	154.03	66.922	22	8	8	4	4	5	2	3	4	7	6	5	5	7	8	7	6	5	5	7	8	65530000	52575000	51539000	68462000	54784000	67488000	1.091	0.875	0.858	0.137989	1.14	0.912	1.124	0.120216	1.202	0.144464	0.537957
TGME49_263660-t26_1-p1	TGME49_263660	hypothetical protein	---	5.6	100.74	20.174	14	4	4	2	2	1	2	3	4	3	3	3	3	3	4	3	3	3	3	3	4	37371000	33131000	36273000	37957000	32175000	42822000	1.02	0.905	0.99	0.0613912	1.036	0.879	1.169	0.141212	1.135	0.144518	0.537957
TGME49_206610-t26_1-p1	TGME49_206610	pyruvate dehydrogenase complex subunit PDH-E2	---	41.1	96.878	210.67	167	27	27	26	32	28	26	30	25	25	25	25	25	25	26	25	25	25	25	25	26	887470000	816650000	847020000	892990000	788170000	917590000	1.034	0.951	0.987	0.0420134	1.04	0.918	1.069	0.0794164	1.065	0.144939	0.537957
TGME49_311890-t26_1-p1	TGME49_311890	hypothetical protein	---	19.5	44.136	46.792	40	6	6	7	7	8	6	7	5	6	6	6	6	6	6	6	6	6	6	6	6	324810000	343310000	311560000	292900000	325900000	308450000	1.022	1.08	0.98	0.0488769	0.922	1.025	0.971	0.052968	0.921	0.145216	0.537957
TGME49_202460-t26_1-p1	TGME49_202460	diacylglycerol kinase accessory domain (presumed) domain-containing protein	---	10.3	177.12	70.149	80	15	15	14	16	12	12	14	12	14	14	15	14	15	14	14	14	15	14	15	14	260320000	286500000	257550000	294440000	289070000	289070000	0.931	1.025	0.921	0.0598289	1.053	1.034	1.034	0.0105444	1.088	0.145241	0.537957
TGME49_314540-t26_1-p1	TGME49_314540	hypothetical protein	---	31	66.386	117.38	59	14	14	9	10	10	10	10	10	12	12	12	12	12	12	12	12	12	12	12	12	209900000	184430000	203090000	213290000	244650000	232600000	0.978	0.859	0.946	0.0663837	0.994	1.14	1.084	0.0686671	1.12	0.145678	0.537957
TGME49_221522-t26_1-p1	TGME49_221522	adaptor complexes medium subunit family protein	---	34.7	61.127	114.04	126	15	15	22	20	23	20	21	20	15	15	15	15	14	15	15	15	15	15	14	15	1019300000	1051700000	1014200000	1052600000	1072100000	1124600000	0.965	0.996	0.961	0.0196686	0.997	1.015	1.065	0.0343509	1.059	0.145799	0.537957
TGME49_290678-t26_1-p1	TGME49_290678	hypothetical protein	---	6.4	280.11	52.163	30	12	12	7	2	7	5	5	4	12	9	11	9	10	9	12	9	11	9	10	9	62585000	73101000	63527000	52525000	55192000	60090000	1.023	1.195	1.039	0.0875248	0.859	0.902	0.982	0.068269	0.848	0.145999	0.537957
TGME49_316220-t26_1-p1	TGME49_316220	mediator complex subunit MED6	---	9.9	173.26	57.301	27	11	11	4	5	4	6	5	3	6	8	10	9	7	6	6	8	10	9	7	6	64212000	64283000	55632000	55974000	50790000	42995000	1.154	1.155	1	0.0808722	1.006	0.913	0.773	0.130707	0.806	0.146116	0.537957
TGME49_215590-t26_1-p1	TGME49_215590	flavoprotein subunit of succinate dehydrogenase	---	50.8	72.751	323.31	267	26	26	46	40	47	48	44	42	26	24	26	26	25	25	26	24	26	26	25	25	3412100000	3556200000	3265200000	3657800000	3416700000	3596800000	0.979	1.021	0.937	0.0429009	1.05	0.981	1.032	0.0350549	1.063	0.1462	0.537957
TGME49_269620-t26_1-p1	TGME49_269620	hypothetical protein	---	7.2	58.996	15.425	16	3	3	3	3	3	3	2	2	3	3	3	3	3	3	3	3	3	3	3	3	28715000	22713000	31877000	38961000	33574000	32799000	0.913	0.722	1.014	0.167943	1.239	1.068	1.043	0.0955331	1.292	0.146324	0.537957
TGME49_231930-t26_1-p1	TGME49_231930	hypothetical protein	---	9	85.75	23.965	12	4	4	2	2	3	2	2	1	4	4	4	4	4	4	4	4	4	4	4	4	35065000	40574000	39944000	45540000	58242000	41814000	0.806	0.932	0.918	0.0780049	1.046	1.338	0.961	0.17735	1.134	0.146397	0.537957
TGME49_219742-t26_1-p1	TGME49_219742	hypothetical protein	---	3.7	82.051	15.238	26	4	4	4	5	5	4	4	4	4	4	4	4	4	4	4	4	4	4	4	4	1133500000	1250200000	1212700000	1130300000	1222100000	932780000	0.988	1.09	1.057	0.0498068	0.986	1.066	0.813	0.135411	0.86	0.146903	0.53946
TGME49_305510-t26_1-p1	TGME49_305510	hypothetical protein	---	30.9	45.244	76.263	43	9	9	9	8	6	7	7	6	9	9	9	9	9	9	9	9	9	9	9	9	148680000	128440000	167840000	170050000	163480000	191780000	0.919	0.794	1.038	0.133056	1.052	1.011	1.186	0.0845115	1.22	0.147185	0.53946
TGME49_250330-t26_1-p1	TGME49_250330	hypothetical protein	---	9.9	46.841	21.768	18	3	3	3	4	3	3	3	2	3	3	3	2	2	1	3	3	3	2	2	1	26333000	27480000	23583000	19897000	40313000	23700000	0.979	1.022	0.877	0.0776307	0.74	1.499	0.882	0.387868	0.845	0.147224	0.53946
TGME49_249520-t26_1-p1	TGME49_249520	hypothetical protein	---	24	169.47	317.61	211	29	29	37	38	35	33	35	33	29	28	28	28	28	28	29	28	28	28	28	28	1909800000	1964100000	1929100000	2086700000	2151200000	1969400000	0.954	0.981	0.964	0.014126	1.042	1.075	0.984	0.0445683	1.048	0.147615	0.541676
TGME49_276130-t26_1-p1	TGME49_276130	cathepsin CPC2	---	16.6	82.982	35.805	35	9	9	5	5	6	7	5	7	7	9	8	8	8	9	7	9	8	8	8	9	83424000	91694000	86759000	93627000	96511000	117640000	0.879	0.966	0.914	0.0475998	0.986	1.017	1.239	0.127693	1.21	0.148218	0.541676
TGME49_201670-t26_1-p1	TGME49_201670	DnaJ domain-containing protein	---	14.3	243.27	313.89	297	30	30	49	51	49	49	51	48	30	30	30	29	30	30	30	30	30	29	30	30	5487400000	4844500000	5013600000	5572500000	5346800000	5619300000	1.033	0.912	0.943	0.0652891	1.049	1.006	1.057	0.0264415	1.094	0.149083	0.544607
TGME49_219460-t26_1-p1	TGME49_219460	hypothetical protein	---	11.1	136.33	72.111	51	9	9	9	9	10	8	8	7	9	9	8	8	8	8	9	9	8	8	8	8	137340000	124730000	143070000	112780000	117110000	125080000	1.084	0.985	1.129	0.0691071	0.89	0.924	0.987	0.0527139	0.881	0.149543	0.545346
TGME49_254600-t26_1-p1	TGME49_254600	ubiquitin family protein	---	19.5	8.7612	7.3627	12	1	1	2	2	2	2	2	2	1	1	1	1	1	1	1	1	1	1	1	1	62300000	0	58350000	37834000	48443000	51134000	1.207		1.131	0.045971	0.733	0.939	0.991	0.153712	0.737	0.149838	0.545346
TGME49_203320-t26_1-p1	TGME49_203320	zinc finger in N-recognin protein	---	5.9	573.08	95.361	58	21	21	8	9	13	9	8	11	16	18	16	17	16	17	16	18	16	17	16	17	104270000	101520000	94118000	86163000	84098000	94529000	1.108	1.079	1	0.052616	0.915	0.894	1.004	0.0622802	0.904	0.150159	0.545346
TGME49_238170-t26_1-p1	TGME49_238170	hypothetical protein	---	4	236.95	49.554	72	10	10	13	13	11	11	11	13	10	10	9	9	9	10	10	10	9	9	9	10	366880000	362690000	330370000	373810000	423850000	414160000	0.969	0.958	0.873	0.0562917	0.987	1.119	1.094	0.0657343	1.115	0.150378	0.545346
TGME49_222700-t26_1-p1	TGME49_222700	hypothetical protein	---	1.9	512.46	38.249	19	6	6	2	3	4	3	3	4	5	6	5	6	6	6	5	6	5	6	6	6	47379000	57326000	53626000	47283000	46848000	42069000	0.965	1.168	1.092	0.0954067	0.963	0.954	0.857	0.0635619	0.847	0.150762	0.5468
TGME49_278440-t26_1-p1	TGME49_278440	SWI2/SNF2 Brahma-like putative	---	8.8	285.45	74.335	35	17	17	5	8	4	5	8	5	11	11	10	12	14	14	11	11	10	12	14	14	78093000	81574000	89530000	65165000	59032000	77071000	1.04	1.087	1.193	0.070819	0.868	0.786	1.027	0.137113	0.856	0.150859	0.5468
TGME49_209700-t26_1-p1	TGME49_209700	hypothetical protein	---	22.3	24.784	10.691	16	4	4	2	3	2	3	3	3	3	3	3	4	4	3	3	3	3	4	4	3	65987000	66884000	53740000	83450000	59016000	69701000	0.993	1.006	0.809	0.117711	1.256	0.888	1.049	0.173328	1.231	0.151102	0.5468
TGME49_211290-t26_1-p1	TGME49_211290	rhoptry protein ROP15	---	11.2	97.563	69.807	70	12	12	14	13	12	11	10	10	12	12	11	11	11	11	12	12	11	11	11	11	1078700000	1174700000	1325300000	954400000	1031000000	1051500000	0.978	1.065	1.202	0.1044	0.866	0.935	0.954	0.050425	0.841	0.152176	0.548967
TGME49_321590-t26_1-p1	TGME49_321590	hypothetical protein	---	4.4	42.352	11.547	9	1	1	2	2	1	2	1	1	1	1	1	1	1	1	1	1	1	1	1	1	20668000	17452000	30850000	30168000	37137000	47677000	0.674	0.569	1.006	0.304288	0.984	1.211	1.555	0.229993	1.693	0.152481	0.548967
TGME49_283878-t26_1-p1	TGME49_283878	RNA recognition motif-containing protein	---	4.8	72.526	10.273	15	3	3	3	3	2	3	2	2	3	3	3	3	3	3	3	3	3	3	3	3	29861000	39344000	40558000	27326000	31311000	29038000	0.907	1.196	1.233	0.160518	0.83	0.952	0.882	0.0689425	0.77	0.152842	0.551123
TGME49_321290-t26_1-p1	TGME49_321290	Prp18 domain-containing protein	---	5.8	144.3	25.64	17	5	5	3	3	3	3	2	3	4	4	5	4	4	4	4	4	5	4	4	4	62872000	47406000	55447000	47354000	45489000	35492000	1.283	0.967	1.131	0.140229	0.966	0.928	0.724	0.149133	0.75	0.15332	0.551123
TGME49_250760-t26_1-p1	TGME49_250760	pentatricopeptide repeat domain-containing protein	---	9	297.3	201.46	273	26	26	46	47	47	47	44	42	26	25	25	25	23	23	26	25	25	25	23	23	16084000000	16513000000	16649000000	16759000000	17375000000	17933000000	0.953	0.978	0.986	0.0177041	0.993	1.029	1.062	0.0335709	1.057	0.153519	0.553267
TGME49_242600-t26_1-p1	TGME49_242600	6-phosphogluconate dehydrogenase	---	4.5	140.61	29.966	10	4	4	2	1	2	2	1	2	4	4	4	4	3	4	4	4	4	4	3	4	29170000	30281000	28196000	30534000	26858000	35474000	0.97	1.006	0.937	0.0355416	1.015	0.893	1.179	0.139468	1.13	0.154301	0.553267
TGME49_243790-t26_1-p1	TGME49_243790	SAG-related sequence SRS33	---	20.5	137.96	230.24	175	19	19	32	28	28	29	28	30	19	18	18	19	18	18	19	18	18	19	18	18	2486000000	2527300000	2573100000	2207600000	2288100000	2465600000	1.025	1.042	1.061	0.0172723	0.91	0.944	1.017	0.0571283	0.924	0.154564	0.553948
TGME49_271300-t26_1-p1	TGME49_271300	DNA-directed RNA polymerase II RPB7	---	14	22.73	12.59	12	2	2	2	2	2	2	2	2	2	2	2	2	2	2	2	2	2	2	2	2	33959000	29619000	34536000	30030000	24665000	24519000	1.149	1.002	1.169	0.0824042	1.016	0.835	0.83	0.118583	0.834	0.154755	0.553948
TGME49_207640-t26_1-p1	TGME49_207640	isoleucyl-tRNA synthetase family protein	---	27.5	141.53	221.08	227	27	27	40	37	34	39	38	39	26	26	26	26	27	27	26	26	26	26	27	27	2473400000	2471800000	2530100000	2674400000	2447600000	2531400000	0.981	0.98	1.003	0.0131579	1.061	0.971	1.004	0.0449903	1.045	0.154958	0.553948
TGME49_222370-t26_1-p1	TGME49_222370	SAG-related sequence SRS13	---	4.9	92.469	29.316	30	3	3	4	5	5	5	5	6	2	2	3	3	3	3	2	2	3	3	3	3	100490000	142610000	139680000	68183000	103580000	103870000	0.916	1.3	1.273	0.184294	0.621	0.944	0.947	0.223753	0.674	0.155296	0.553948
TGME49_240810-t26_1-p1	TGME49_240810	hypothetical protein	---	9	61.262	32.086	19	5	5	4	2	3	3	5	2	4	4	4	5	4	3	4	4	4	5	4	3	208000000	203150000	221850000	220690000	206410000	244780000	0.956	0.934	1.02	0.0460584	1.015	0.949	1.126	0.086843	1.103	0.155883	0.556008
TGME49_243730-t26_1-p1	TGME49_243730	rhoptry protein ROP9	---	16.2	134.6	323.31	267	19	19	47	48	48	40	40	44	19	19	19	18	19	18	19	19	19	18	19	18	10148000000	8850500000	9863900000	8769500000	8193800000	8527400000	1.12	0.977	1.089	0.0708346	0.968	0.905	0.941	0.0336961	0.899	0.156197	0.556008
TGME49_221480-t26_1-p1	TGME49_221480	hypothetical protein	---	13.4	31.704	10.864	11	2	2	2	1	2	2	2	2	2	1	2	2	2	2	2	1	2	2	2	2	70251000	0	73842000	57700000	87527000	66107000	0.988		1.039	0.0355821	0.812	1.231	0.93	0.21802	0.859	0.1567	0.556008
TGME49_211410-t26_1-p1	TGME49_211410	translation initiation factor sui1 protein	---	19.8	80.58	63.268	48	9	9	8	10	8	7	7	8	8	9	9	9	8	9	8	9	9	9	8	9	171190000	202050000	194890000	153230000	171680000	172690000	0.964	1.138	1.097	0.0853048	0.863	0.967	0.972	0.0658872	0.861	0.15676	0.556008
TGME49_306650-t26_1-p1	TGME49_306650	hypothetical protein	---	32.5	31.511	104.1	72	6	6	13	13	11	11	12	12	6	6	6	6	6	6	6	6	6	6	6	6	924020000	1001600000	1097900000	1106600000	1144600000	1167300000	0.861	0.933	1.023	0.0864393	1.031	1.066	1.087	0.0266553	1.128	0.157025	0.556008
TGME49_254690-t26_1-p1	TGME49_254690	phospholipase/carboxylesterase	---	26.8	54.235	98.46	75	10	10	13	14	13	11	12	12	9	9	10	8	9	9	9	9	10	8	9	9	407510000	445470000	374820000	446650000	449850000	483410000	0.938	1.025	0.862	0.0866143	1.028	1.035	1.112	0.0440393	1.136	0.157098	0.556008
TGME49_253290-t26_1-p1	TGME49_253290	valyl-tRNA synthetase	---	32	125.05	323.31	254	27	27	41	45	43	41	40	44	26	27	25	26	26	26	26	27	25	26	26	26	3230500000	3232600000	3146100000	3042700000	3080800000	3154700000	1.026	1.027	0.999	0.0156144	0.967	0.979	1.002	0.0180995	0.967	0.157319	0.556008
TGME49_261690-t26_1-p1	TGME49_261690	hypothetical protein	---	11.1	26.841	15.02	8	2	2	2	1	1	1	2	1	2	2	2	2	2	2	2	2	2	2	2	2	13076000	14804000	12705000	12414000	14922000	10812000	0.996	1.128	0.968	0.0829054	0.946	1.137	0.824	0.16281	0.858	0.158884	0.560018
TGME49_268835-t26_1-p1	TGME49_268835	hypothetical protein	---	6.3	101.34	31.044	19	4	4	3	4	5	1	3	3	4	4	4	4	4	4	4	4	4	4	4	4	56795000	58317000	50248000	59436000	54286000	65013000	0.99	1.017	0.876	0.077877	1.036	0.947	1.134	0.0900251	1.129	0.159243	0.560018
TGME49_316600-t26_1-p1	TGME49_316600	hypothetical protein	---	35.1	13.744	40.239	13	2	2	2	2	2	2	3	2	2	2	2	2	2	2	2	2	2	2	2	2	68558000	65216000	75309000	74646000	70208000	84673000	0.938	0.892	1.03	0.0737058	1.021	0.96	1.158	0.0969116	1.143	0.159557	0.560018
TGME49_280540-t26_1-p1	TGME49_280540	HEAT repeat-containing protein	---	10.1	365.27	125.55	62	24	24	11	12	12	11	8	8	19	21	22	21	20	22	19	21	22	21	20	22	171470000	168730000	175190000	201850000	183770000	177160000	0.954	0.939	0.975	0.0189154	1.123	1.023	0.986	0.0678861	1.103	0.159605	0.560018
TGME49_267100-t26_1-p1	TGME49_267100	protein phosphatase 2C domain-containing protein	---	21.9	96.717	108.18	74	15	15	10	13	13	13	11	14	14	14	13	13	13	13	14	14	13	13	13	13	182470000	155100000	148280000	181260000	197130000	197900000	1.031	0.876	0.838	0.111738	1.024	1.114	1.118	0.0489747	1.171	0.159624	0.560018
TGME49_202760-t26_1-p1	TGME49_202760	hypothetical protein	---	27.7	38.625	62.545	61	6	6	12	8	14	9	8	10	6	6	6	6	6	6	6	6	6	6	6	6	195300000	180570000	209490000	180930000	165830000	158850000	1.074	0.993	1.152	0.0740957	0.995	0.912	0.874	0.0667518	0.871	0.159741	0.560018
TGME49_216620-t26_1-p1	TGME49_216620	EF hand domain-containing protein	---	11.3	627.02	323.31	202	49	49	36	35	31	36	32	32	41	42	44	45	40	43	41	42	44	45	40	43	700350000	615060000	606490000	557800000	597980000	577230000	1.15	1.01	0.996	0.0809493	0.916	0.982	0.948	0.034791	0.886	0.160135	0.560018
TGME49_316140-t26_1-p1	TGME49_316140	hypothetical protein	---	23.2	27.845	29.457	24	4	4	3	4	5	5	2	5	4	4	4	4	4	4	4	4	4	4	4	4	194940000	231990000	218000000	249700000	282090000	235580000	0.828	0.986	0.926	0.0873262	1.061	1.198	1.001	0.0929235	1.129	0.160463	0.560018
TGME49_231080-t26_1-p1	TGME49_231080	ribosomal protein RPL38	---	25	9.5832	9.4357	62	2	2	11	13	9	9	8	12	2	2	2	2	2	2	2	2	2	2	2	2	250200000	314170000	314370000	376240000	262900000	330160000	0.812	1.02	1.021	0.126581	1.222	0.854	1.072	0.176344	1.206	0.160464	0.560018
TGME49_200310-t26_1-p1	TGME49_200310	hypothetical protein	---	13.6	18.815	13.016	33	3	3	6	6	5	5	7	4	3	2	3	2	3	2	3	2	3	2	3	2	107750000	119880000	107270000	118500000	88722000	135930000	0.953	1.061	0.949	0.0643335	1.049	0.785	1.203	0.208823	1.14	0.160639	0.560018
TGME49_321500-t26_1-p1	TGME49_321500	RNA recognition motif-containing protein	---	48.6	50.938	218.59	248	17	17	41	44	44	43	36	40	17	17	17	17	16	16	17	17	17	17	16	16	10922000000	10125000000	11434000000	9800600000	9983200000	10008000000	1.052	0.976	1.102	0.0608104	0.944	0.962	0.964	0.0115141	0.915	0.160802	0.560018
TGME49_230190-t26_1-p1	TGME49_230190	hypothetical protein	---	11.7	31.239	15.697	3	2	2	0	1	0	0	2	0	2	2	2	2	2	2	2	2	2	2	2	2	20247000	20977000	17573000	17854000	12464000	15095000	1.166	1.208	1.012	0.0914314	1.028	0.718	0.869	0.17784	0.841	0.160858	0.560018
TGME49_267430-t26_1-p1	TGME49_267430	DnaJ domain-containing protein	---	32.2	48.939	91.579	77	12	12	13	14	13	13	11	13	12	12	11	11	11	12	12	12	11	11	11	12	298710000	358570000	320370000	358170000	362610000	385370000	0.86	1.032	0.922	0.0928669	1.031	1.044	1.11	0.0398991	1.141	0.160916	0.560018
TGME49_254510-t26_1-p1	TGME49_254510	ankyrin repeat-containing protein	---	21.1	65.955	99.015	27	7	7	5	5	3	5	5	4	4	5	4	6	6	5	4	5	4	6	6	5	129870000	109150000	104720000	98299000	81100000	93157000	1.264	1.063	1.02	0.116744	0.957	0.79	0.907	0.0968848	0.835	0.161378	0.560018
TGME49_319900-t26_1-p1	TGME49_319900	hypothetical protein	---	1.6	344.85	11.282	8	5	5	1	1	1	2	1	2	5	3	3	4	3	4	5	3	3	4	3	4	12915000	18192000	14440000	17801000	18172000	22187000	0.747	1.053	0.835	0.179357	1.03	1.051	1.284	0.125685	1.317	0.16152	0.561354
TGME49_205640-t26_1-p1	TGME49_205640	hypothetical protein	---	1.1	210.4	4.5827	10	2	2	1	2	2	2	1	2	2	2	2	2	2	2	2	2	2	2	2	2	93539000	77473000	75344000	91947000	101920000	122330000	0.998	0.826	0.804	0.121263	0.981	1.087	1.305	0.146927	1.305	0.161656	0.561354
TGME49_285250-t26_1-p1	TGME49_285250	hypothetical protein	---	21.2	121.22	131.18	64	12	12	11	10	10	12	10	11	12	10	11	11	11	10	12	10	11	11	11	10	184900000	175000000	166880000	163950000	178070000	162280000	1.076	1.018	0.971	0.0514805	0.954	1.036	0.944	0.0516132	0.929	0.161878	0.561354
TGME49_314020-t26_1-p1	TGME49_314020	hypothetical protein	---	6.8	151.39	31.199	24	7	7	3	5	5	2	5	4	5	5	5	4	6	5	5	5	5	4	6	5	31921000	31225000	33158000	30548000	24758000	23078000	1.096	1.072	1.139	0.0307947	1.049	0.85	0.793	0.149781	0.835	0.16344	0.563995
TGME49_276180-t26_1-p1	TGME49_276180	histone acetyltransferase TAF1/250	---	5.5	296.27	45.354	22	12	12	4	4	5	3	3	3	8	9	10	7	9	7	8	9	10	7	9	7	54782000	53612000	46551000	43707000	44319000	46725000	1.135	1.11	0.964	0.0863445	0.905	0.918	0.968	0.0357523	0.875	0.163778	0.563995
TGME49_290850-t26_1-p1	TGME49_290850	WD-40 repeat protein	---	7.8	152.23	70.83	45	9	9	8	6	7	9	7	8	8	8	8	9	8	8	8	8	8	9	8	8	255410000	249430000	261200000	273050000	310060000	260840000	0.952	0.93	0.973	0.022594	1.018	1.156	0.972	0.0913127	1.045	0.163842	0.563995
TGME49_208830-t26_1-p1	TGME49_208830	hypothetical protein	---	8.5	54.771	67.527	19	3	3	4	3	2	3	3	4	3	2	2	3	3	3	3	2	2	3	3	3	51279000	50528000	65383000	65814000	48300000	68881000	0.879	0.866	1.12	0.149782	1.128	0.828	1.18	0.181764	1.208	0.164324	0.563995
TGME49_220890-t26_1-p1	TGME49_220890	hypothetical protein	---	22.9	51.195	39.721	15	6	6	3	4	6	0	1	1	6	6	5	6	6	6	6	6	5	6	6	6	274700000	203900000	213050000	179910000	161130000	175890000	1.364	1.012	1.058	0.167154	0.893	0.8	0.873	0.0572319	0.772	0.164361	0.563995
TGME49_255240-t26_1-p1	TGME49_255240	hypothetical protein	---	1.9	270.26	14.582	11	3	3	1	1	3	2	2	2	2	2	3	2	2	2	2	2	3	2	2	2	9649600	8916400	7605500	7719600	8030500	6304500	1.201	1.109	0.946	0.118984	0.96	0.999	0.784	0.125276	0.804	0.164483	0.563995
TGME49_210778-t26_1-p1	TGME49_210778	hemimethylated DNA binding domain-containing protein	---	27.6	68.796	56.992	48	10	10	9	5	10	10	6	8	9	8	10	10	9	10	9	8	10	10	9	10	177510000	215650000	162260000	151530000	163170000	150490000	1.044	1.268	0.954	0.148526	0.891	0.959	0.885	0.0450839	0.816	0.16472	0.564159
TGME49_311300-t26_1-p1	TGME49_311300	cyclic nucleotide-binding domain-containing protein	---	12.2	125.08	100.63	67	9	9	12	10	13	10	11	11	6	6	8	8	8	8	6	6	8	8	8	8	591690000	681510000	569970000	547350000	521850000	513850000	1.036	1.193	0.998	0.0961029	0.959	0.914	0.9	0.033351	0.864	0.164819	0.564159
TGME49_240080-t26_1-p1	TGME49_240080	hypothetical protein	---	2.4	207.8	18.184	13	3	3	2	2	2	3	2	2	2	3	2	3	2	2	2	3	2	3	2	2	47096000	43756000	51710000	43813000	40024000	36146000	1.076	1	1.182	0.0841723	1.001	0.915	0.826	0.0957377	0.841	0.165063	0.564159
TGME49_247000-t26_1-p1	TGME49_247000	tetratricopeptide repeat-containing protein	---	15	96.858	34.924	48	11	11	8	8	8	7	10	7	8	9	9	8	9	8	8	9	9	8	9	8	95318000	94488000	95839000	96315000	92050000	101790000	0.993	0.985	0.999	0.00707803	1.004	0.959	1.061	0.0507118	1.04	0.165481	0.564159
TGME49_300290-t26_1-p1	TGME49_300290	SNARE domain-containing protein	---	17.3	25.215	21.27	9	3	3	2	1	3	2	1	0	2	2	3	3	3	3	2	2	3	3	3	3	30776000	38931000	39405000	30363000	29588000	30391000	0.926	1.171	1.185	0.133145	0.913	0.89	0.914	0.0149911	0.835	0.165705	0.564159
TGME49_229470-t26_1-p1	TGME49_229470	hypothetical protein	---	20.8	107.18	248.09	309	18	18	54	54	58	45	48	50	17	16	18	17	18	18	17	16	18	17	18	18	8262500000	9312800000	8002100000	7714300000	7817700000	7406900000	1.022	1.152	0.99	0.081351	0.954	0.967	0.916	0.0280242	0.887	0.165979	0.564159
TGME49_272550-t26_1-p1	TGME49_272550	hypothetical protein	---	10.5	208.48	66.65	33	14	14	7	5	4	6	6	5	9	11	13	11	11	13	9	11	13	11	11	13	100310000	113500000	105300000	112790000	104990000	121750000	0.914	1.034	0.959	0.0625612	1.027	0.956	1.109	0.0742877	1.102	0.165997	0.564159
TGME49_262980-t26_1-p1	TGME49_262980	hypothetical protein	---	32.9	30.923	61.825	21	4	4	4	3	3	4	4	3	4	4	4	4	4	4	4	4	4	4	4	4	140680000	126720000	134650000	127520000	110280000	109100000	1.127	1.015	1.079	0.0523348	1.022	0.883	0.874	0.0895702	0.883	0.16608	0.564159
TGME49_306670-t26_1-p1	TGME49_306670	hypothetical protein	---	32.3	25.833	69.928	61	6	6	11	9	12	9	11	9	6	6	6	6	6	6	6	6	6	6	6	6	466830000	445070000	484050000	415080000	400030000	447040000	1.054	1.005	1.093	0.0419682	0.937	0.903	1.009	0.0569919	0.926	0.166139	0.564159
TGME49_261000-t26_1-p1	TGME49_261000	MutS domain V domain-containing protein	---	24.3	170.65	278.06	220	33	33	38	35	37	36	37	37	30	31	31	30	29	30	30	31	31	30	29	30	1832800000	1824900000	1952400000	1757700000	1994600000	1785200000	0.986	0.982	1.051	0.0384904	0.946	1.074	0.961	0.0704198	0.947	0.166656	0.564159
TGME49_221720-t26_1-p1	TGME49_221720	hypothetical protein	---	1.2	364.21	7.7429	6	3	3	0	2	2	1	1	0	2	2	3	2	1	3	2	2	3	2	1	3	56013000	46817000	43796000	54795000	0	65401000	1.05	0.877	0.821	0.130325	1.027		1.226	0.124913	1.23	0.166699	0.564159
TGME49_295340-t26_1-p1	TGME49_295340	UV excision repair protein Rad23 protein	---	18.5	80.417	156.14	135	12	12	22	27	26	20	19	21	10	11	12	11	11	12	10	11	12	11	11	12	7036100000	6439200000	6383800000	6287400000	5250100000	5619100000	1.141	1.044	1.035	0.054758	1.019	0.851	0.911	0.0918395	0.899	0.167016	0.564159
TGME49_209030-t26_1-p1	TGME49_209030	actin ACT1	---	52.4	41.907	248.04	654	17	17	114	111	114	111	104	100	17	17	17	17	17	17	17	17	17	17	17	17	44960000000	46250000000	45236000000	46171000000	48114000000	48815000000	0.965	0.993	0.971	0.0150996	0.991	1.033	1.048	0.0288541	1.044	0.167104	0.564159
TGME49_237820-t26_1-p1	TGME49_237820	IMC sub-compartment protein ISP2	---	50.6	17.397	47.195	40	6	6	7	5	6	7	7	8	5	6	6	6	4	6	5	6	6	6	4	6	415290000	452900000	385070000	481040000	472160000	453570000	0.937	1.022	0.869	0.0813196	1.085	1.065	1.023	0.0299185	1.119	0.167358	0.564159
TGME49_269930-t26_1-p1	TGME49_269930	calcium binding egf domain-containing protein	---	1.6	494.64	11.057	12	5	5	1	4	2	2	1	2	2	4	3	3	4	2	2	4	3	3	4	2	14275000	15128000	12938000	12175000	12927000	12910000	1.066	1.13	0.966	0.0784212	0.909	0.965	0.964	0.0338762	0.889	0.167683	0.564159
TGME49_226580-t26_1-p1	TGME49_226580	hypothetical protein	---	17.8	150.93	152.34	159	24	24	29	28	27	24	27	24	23	23	22	21	23	22	23	23	22	21	23	22	957020000	967350000	981570000	952410000	977670000	951590000	0.992	1.003	1.018	0.0129949	0.987	1.014	0.987	0.0156511	0.983	0.167841	0.564159
TGME49_232270-t26_1-p1	TGME49_232270	histidine acid phosphatase superfamily protein	---	10.2	93.731	8.0119	6	5	5	2	2	0	2	0	0	5	5	3	3	3	5	5	5	3	3	3	5	32369000	25507000	30785000	17260000	28513000	26283000	1.208	0.952	1.149	0.121538	0.644	1.064	0.981	0.248159	0.737	0.167937	0.564159
TGME49_253820-t26_1-p1	TGME49_253820	hypothetical protein	---	64.6	25.221	136.91	94	11	11	17	15	19	14	13	16	11	11	11	11	10	11	11	11	11	11	10	11	2729800000	2687400000	2503200000	2384600000	2481100000	2521800000	1.07	1.053	0.981	0.0456645	0.935	0.972	0.988	0.0281705	0.929	0.16814	0.564159
TGME49_209100-t26_1-p1	TGME49_209100	PUB domain-containing protein	---	27.7	68.149	150.32	96	14	14	17	15	17	16	15	16	14	14	14	14	14	14	14	14	14	14	14	14	292330000	299570000	271330000	255100000	278430000	273640000	1.05	1.076	0.975	0.0507355	0.916	1	0.983	0.0459582	0.919	0.168459	0.564159
TGME49_226980-t26_1-p1	TGME49_226980	hypothetical protein	---	22.9	25.352	47.256	32	5	5	7	6	6	4	4	5	5	5	5	5	5	4	5	5	5	5	5	4	245780000	228520000	208660000	207920000	231520000	194020000	1.12	1.042	0.951	0.081513	0.948	1.055	0.884	0.089778	0.883	0.168821	0.564159
TGME49_315530-t26_1-p1	TGME49_315530	hypothetical protein	---	16.1	126.08	51.293	35	14	14	4	6	5	7	8	5	10	11	13	10	12	12	10	11	13	10	12	12	81400000	76830000	84911000	94629000	77530000	84701000	0.977	0.922	1.019	0.050012	1.136	0.93	1.016	0.100714	1.106	0.168938	0.564159
TGME49_273915-t26_1-p1	TGME49_273915	hypothetical protein	---	3.8	96.486	14.192	20	3	3	3	4	3	4	3	3	3	3	3	3	3	3	3	3	3	3	3	3	20215000	16923000	20745000	14119000	13893000	17382000	1.174	0.983	1.205	0.107281	0.82	0.807	1.01	0.129278	0.816	0.169077	0.564159
TGME49_208200-t26_1-p1	TGME49_208200	PHD-finger domain-containing protein	---	22.3	50.544	77.846	19	4	4	5	2	4	3	3	2	4	3	4	4	4	4	4	3	4	4	4	4	58308000	49629000	61144000	42970000	51766000	50625000	1.113	0.947	1.167	0.106588	0.82	0.988	0.966	0.098748	0.83	0.169198	0.564159
TGME49_265000-t26_1-p1	TGME49_265000	phosphotransferase enzyme family protein	---	5.6	90.5	13.418	10	4	4	3	2	3	1	0	1	3	3	4	4	4	4	3	3	4	4	4	4	15703000	30209000	26729000	12215000	12428000	15413000	0.836	1.608	1.423	0.312697	0.65	0.662	0.821	0.13425	0.571	0.169225	0.564159
TGME49_248500-t26_1-p1	TGME49_248500	hypothetical protein	---	35.8	37.561	92.262	25	6	6	3	4	5	3	6	4	5	6	5	6	6	6	5	6	5	6	6	6	162150000	163110000	149420000	122290000	158360000	150790000	1.074	1.08	0.989	0.0485797	0.81	1.049	0.998	0.132175	0.863	0.169782	0.566684
TGME49_285740-t26_1-p1	TGME49_285740	hypothetical protein	---	5	88.961	30.457	21	3	3	3	4	4	3	3	4	2	2	3	3	2	3	2	2	3	3	2	3	70907000	74062000	59803000	55720000	57497000	59964000	1.126	1.176	0.949	0.110065	0.885	0.913	0.952	0.0367093	0.847	0.170521	0.566684
TGME49_291800-t26_1-p1	TGME49_291800	ADP-ribosylation factor family protein	---	44.1	22.39	47.184	29	6	6	3	5	4	7	5	5	6	6	6	6	6	6	6	6	6	6	6	6	87577000	78877000	80528000	88242000	91548000	88796000	1.019	0.918	0.937	0.0560281	1.027	1.065	1.033	0.0196116	1.075	0.170603	0.566684
TGME49_261710-t26_1-p1	TGME49_261710	ankyrin repeat-containing protein	---	7.9	94.543	20.606	31	6	6	6	6	4	5	6	4	5	5	5	5	6	6	5	5	5	5	6	6	361600000	375980000	429940000	428050000	441630000	451600000	0.872	0.906	1.036	0.0922775	1.032	1.065	1.089	0.0269474	1.13	0.170904	0.566684
TGME49_314715-t26_1-p1	TGME49_314715	hypothetical protein	---	0.9	176.42	6.661	10	2	2	2	1	1	2	2	2	2	2	2	2	2	2	2	2	2	2	2	2	12324000	11961000	15033000	14804000	17642000	16341000	0.839	0.815	1.024	0.128121	1.008	1.201	1.113	0.0872589	1.188	0.170979	0.566684
TGME49_205380-t26_1-p1	TGME49_205380	fructose-bisphospatase I	---	42.3	42.245	122.56	113	14	14	20	21	20	18	17	17	14	14	14	13	14	14	14	14	14	13	14	14	1107000000	1060800000	1085600000	1170600000	1122200000	1105200000	0.999	0.957	0.979	0.0214732	1.056	1.012	0.997	0.0300145	1.049	0.17138	0.566684
TGME49_321640-t26_1-p1	TGME49_321640	cell division protein CDC48AP	---	23.3	112.89	103.67	89	19	18	12	15	14	15	16	17	17	18	16	15	18	18	16	17	15	14	17	17	433360000	408310000	380700000	379160000	382610000	361910000	1.108	1.044	0.974	0.0643209	0.97	0.979	0.926	0.0295938	0.909	0.171863	0.56823
TGME49_207240-t26_1-p1	TGME49_207240	hypothetical protein	---	4	85.256	9.517	15	3	3	3	2	2	3	3	2	2	2	2	2	3	2	2	2	2	2	3	2	397750000	439670000	317740000	316290000	335670000	283300000	1.142	1.262	0.912	0.160909	0.908	0.963	0.813	0.0848178	0.779	0.172376	0.56823
TGME49_217460-t26_1-p1	TGME49_217460	glutaminyl-tRNA synthetase (GlnRS)	---	45.8	95.526	323.31	315	28	28	54	53	53	50	52	53	28	28	28	28	28	28	28	28	28	28	28	28	5625800000	5027700000	5373700000	4815600000	4777800000	5024600000	1.101	0.984	1.052	0.0561905	0.943	0.935	0.984	0.0275544	0.921	0.172764	0.56823
TGME49_304520-t26_1-p1	TGME49_304520	hypothetical protein	---	7.4	110.59	30.162	14	6	6	4	2	1	2	3	2	6	5	6	5	6	5	6	5	6	5	6	5	36128000	38837000	53563000	57596000	41488000	53567000	0.771	0.829	1.143	0.218895	1.229	0.885	1.143	0.164897	1.297	0.172941	0.56823
TGME49_233720-t26_1-p1	TGME49_233720	DNA-directed RNA polymerase II RPBABC8	---	53	17.057	23.924	27	7	7	4	5	6	4	4	4	6	7	7	7	7	7	6	7	7	7	7	7	130680000	116390000	129610000	117940000	132660000	108840000	1.065	0.949	1.056	0.0630602	0.961	1.081	0.887	0.100278	0.903	0.172959	0.56823
TGME49_230070-t26_1-p1	TGME49_230070	BolA family protein	---	30.8	9.9813	21.783	16	3	3	3	3	4	2	2	2	3	3	3	3	3	3	3	3	3	3	3	3	90479000	93958000	105270000	64326000	82504000	89557000	1.032	1.072	1.201	0.080169	0.734	0.941	1.021	0.16481	0.797	0.173184	0.56823
TGME49_256990-t26_1-p1	TGME49_256990	glycyl-tRNA synthetase	---	30.9	86.373	256.09	191	22	22	31	34	30	33	32	31	22	22	21	21	22	21	22	22	21	21	22	21	2413700000	2414600000	2274200000	2444500000	2399600000	2537900000	1	1	0.942	0.0341465	1.013	0.994	1.051	0.0284725	1.052	0.173418	0.56823
TGME49_288530-t26_1-p1	TGME49_288530	NOL1/NOP2/sun family protein	---	17.5	87.637	103.02	70	11	11	13	10	12	11	13	11	11	10	10	11	10	11	11	10	10	11	10	11	287770000	312880000	276650000	276300000	306060000	232550000	1.02	1.109	0.981	0.0632869	0.98	1.085	0.825	0.135777	0.87	0.173543	0.56823
TGME49_216220-t26_1-p1	TGME49_216220	AP2 domain transcription factor AP2XI-5	---	18.8	89.485	140.93	37	8	8	7	7	6	5	7	5	7	6	6	5	6	5	7	6	6	5	6	5	116770000	115620000	90560000	123310000	152790000	133440000	0.956	0.947	0.742	0.137284	1.01	1.252	1.093	0.109961	1.193	0.173761	0.56823
TGME49_227990-t26_1-p1	TGME49_227990	hypothetical protein	---	6.2	99.343	22.947	19	4	4	3	3	3	4	3	3	4	3	4	4	3	4	4	3	4	4	3	4	58915000	44250000	50934000	39789000	41219000	43042000	1.271	0.955	1.099	0.142743	0.858	0.889	0.928	0.0393377	0.806	0.173938	0.56823
TGME49_230590-t26_1-p1	TGME49_230590	chitobiosyldiphosphodolichol beta-mannosyltransferase	---	8.6	102.05	38.22	16	6	6	1	5	2	2	2	4	6	6	6	6	6	6	6	6	6	6	6	6	52868000	61522000	48018000	62871000	60014000	63519000	0.909	1.058	0.826	0.126267	1.081	1.032	1.093	0.0302397	1.167	0.17404	0.56823
TGME49_236130-t26_1-p1	TGME49_236130	signal recognition particle (SRP9) domain-containing protein	---	18.9	23.437	13.93	17	3	3	3	3	3	3	2	3	3	3	3	3	3	2	3	3	3	3	3	2	77419000	58712000	77482000	61610000	63516000	43622000	1.215	0.921	1.216	0.152175	0.967	0.997	0.685	0.194935	0.739	0.174404	0.56823
TGME49_247520-t26_1-p1	TGME49_247520	hypothetical protein	---	20.7	26.535	39.847	93	3	3	15	16	17	16	17	12	3	3	3	3	3	3	3	3	3	3	3	3	3147800000	2514900000	3216900000	3326100000	2772900000	3774600000	1.007	0.805	1.029	0.130377	1.064	0.887	1.208	0.15269	1.199	0.174597	0.56823
TGME49_300020-t26_1-p1	TGME49_300020	ATP-dependent metallopeptidase HflB subfamily protein	---	13.9	109.68	54.246	37	11	11	4	6	7	6	5	9	7	9	10	9	9	11	7	9	10	9	9	11	82642000	79382000	78579000	77258000	71841000	77460000	1.061	1.02	1.009	0.0266062	0.992	0.923	0.995	0.0419905	0.965	0.174858	0.56823
TGME49_318160-t26_1-p1	TGME49_318160	MSP (Major sperm protein) domain-containing protein	---	35.6	25.975	84.071	97	6	6	16	14	18	16	17	16	6	6	6	6	6	6	6	6	6	6	6	6	2555000000	2284200000	2221600000	2652200000	2483200000	2543700000	1.04	0.93	0.904	0.0753593	1.08	1.011	1.035	0.0336167	1.104	0.175043	0.56823
TGME49_205250-t26_1-p1	TGME49_205250	rhoptry protein ROP18	---	4.1	341.29	88.566	61	6	6	14	10	8	10	8	11	6	6	6	6	6	6	6	6	6	6	6	6	2765800000	2507800000	2561800000	2493000000	2250000000	2095700000	1.131	1.025	1.047	0.052395	1.019	0.92	0.857	0.0876223	0.878	0.175078	0.56823
TGME49_246040-t26_1-p1	TGME49_246040	MIF4G domain-containing protein	---	8.7	157.11	57.131	46	12	12	7	7	10	7	9	6	9	9	12	10	11	9	9	9	12	10	11	9	105730000	102870000	112880000	114140000	111340000	113780000	0.96	0.934	1.025	0.0481728	1.036	1.011	1.033	0.0132958	1.063	0.175157	0.56823
TGME49_223610-t26_1-p1	TGME49_223610	hypothetical protein	---	1.6	187.34	6.2957	7	3	3	1	1	2	1	1	1	1	2	3	3	3	3	1	2	3	3	3	3	0	12359000	13826000	17281000	13070000	14815000		0.866	0.969	0.0793809	1.211	0.916	1.038	0.140505	1.226	0.175576	0.569449
TGME49_293370-t26_1-p1	TGME49_293370	histone arginine methyltransferase PRMT2	---	4.2	139.05	12.967	23	5	5	4	4	3	4	4	4	5	4	4	5	4	4	5	4	4	5	4	4	67823000	74558000	63903000	77183000	74276000	74849000	0.941	1.034	0.886	0.0784432	1.071	1.03	1.038	0.0207708	1.106	0.17572	0.569449
TGME49_280550-t26_1-p1	TGME49_280550	clathrin adaptor complex small chain subfamily protein	---	32.4	180.33	323.31	278	39	39	51	48	47	47	39	46	38	38	36	37	35	36	38	38	36	37	35	36	1674100000	1733700000	1697600000	1507300000	1680100000	1669200000	1.008	1.044	1.022	0.0177107	0.908	1.012	1.005	0.0596197	0.933	0.175838	0.569449
TGME49_305270-t26_1-p1	TGME49_305270	hypothetical protein	---	17.9	82.314	51.474	47	9	9	7	8	8	9	8	7	8	9	8	9	9	8	8	9	8	9	9	8	168120000	168030000	185870000	156610000	148690000	163130000	1.018	1.018	1.126	0.0591592	0.949	0.901	0.988	0.046065	0.919	0.176705	0.571332
TGME49_270130-t26_1-p1	TGME49_270130	hypothetical protein	---	4	57.523	28.088	9	2	2	1	1	2	1	2	2	2	2	2	2	2	2	2	2	2	2	2	2	19271000	15329000	18603000	19782000	17157000	21818000	1.033	0.821	0.997	0.119372	1.06	0.919	1.169	0.119448	1.173	0.177377	0.571332
TGME49_238070-t26_1-p1	TGME49_238070	glutaredoxin domain-containing protein	---	34	26.165	31.476	58	7	7	9	9	11	10	9	10	7	7	7	7	7	7	7	7	7	7	7	7	746090000	704270000	758130000	788120000	762070000	764380000	0.99	0.934	1.006	0.0387098	1.045	1.011	1.014	0.0183945	1.054	0.17768	0.573206
TGME49_319730-t26_1-p1	TGME49_319730	YOU2 family C2C2 zinc finger protein	---	3.7	194.38	36.245	45	7	7	7	8	8	7	7	8	7	6	6	7	6	6	7	6	6	7	6	6	397530000	466300000	452500000	598050000	464080000	470800000	0.837	0.982	0.953	0.0830376	1.259	0.977	0.991	0.147746	1.218	0.178263	0.573206
TGME49_300040-t26_1-p1	TGME49_300040	ubiquitin-conjugating enzyme subfamily protein	---	12.9	26.355	27.144	15	2	2	3	2	3	2	3	2	2	2	2	2	2	2	2	2	2	2	2	2	117340000	103530000	115300000	126050000	214740000	119300000	0.884	0.78	0.869	0.0665813	0.95	1.618	0.899	0.347162	1.095	0.180061	0.578284
TGME49_249480-t26_1-p1	TGME49_249480	tetratricopeptide repeat-containing protein	---	14	126.39	70.006	43	10	10	9	6	6	8	6	8	7	8	8	9	9	9	7	8	8	9	9	9	120490000	131820000	133520000	112220000	105970000	122390000	0.995	1.089	1.103	0.0552849	0.927	0.875	1.011	0.0731865	0.912	0.180338	0.578284
TGME49_219200-t26_1-p1	TGME49_219200	DEAD/DEAH box RNA helicase family protein	---	15.3	107.35	58.508	36	12	12	9	6	6	4	5	6	10	10	12	8	10	9	10	10	12	8	10	9	143980000	159730000	141430000	139100000	158380000	128590000	0.992	1.1	0.974	0.0666799	0.958	1.091	0.886	0.106305	0.902	0.180558	0.579454
TGME49_262640-t26_1-p1	TGME49_262640	Cg8 family protein	---	1.4	178.72	19.237	22	2	2	4	4	4	3	4	3	2	2	2	2	2	2	2	2	2	2	2	2	262350000	260590000	307170000	309440000	303030000	499510000	0.811	0.805	0.949	0.0952768	0.956	0.936	1.543	0.301156	1.462	0.180602	0.579454
TGME49_247220-t26_1-p1	TGME49_247220	nudix -type motif 9 isoform a family protein	---	26	60.639	97.399	115	11	11	19	19	21	18	18	20	10	11	10	11	10	11	10	11	10	11	10	11	808570000	754170000	750030000	734410000	782400000	721230000	1.066	0.994	0.989	0.0423928	0.968	1.032	0.951	0.0434214	0.944	0.181104	0.579454
TGME49_224240-t26_1-p1	TGME49_224240	protein phosphatase 2C domain-containing protein	---	18.3	123.16	86.024	65	15	15	11	10	11	11	10	12	15	14	15	14	13	14	15	14	15	14	13	14	154300000	160620000	148630000	161270000	145370000	163510000	0.992	1.032	0.955	0.0387812	1.036	0.934	1.051	0.0632206	1.051	0.181842	0.581974
TGME49_318550-t26_1-p1	TGME49_318550	hypothetical protein	---	15.5	24.27	17.636	13	3	3	3	2	2	2	1	3	3	3	3	3	2	2	3	3	3	3	2	2	28346000	27426000	32944000	31968000	30451000	39582000	0.892	0.863	1.036	0.0995898	1.006	0.958	1.245	0.143716	1.21	0.182699	0.583806
TGME49_251590-t26_1-p1	TGME49_251590	hypothetical protein	---	1.6	160.03	5.6406	6	2	2	2	1	1	0	1	1	2	2	2	2	2	2	2	2	2	2	2	2	11172000	9735200	8834000	8095000	7270500	8628100	1.247	1.087	0.986	0.118922	0.904	0.812	0.963	0.0852168	0.843	0.183441	0.583806
TGME49_269760-t26_1-p1	TGME49_269760	chromo' (CHRromatin Organization MOdifier) domain-containing protein	---	7.8	334.65	81.614	65	19	19	13	11	11	10	10	10	16	16	17	15	15	15	16	16	17	15	15	15	149590000	146010000	148140000	154090000	151010000	149360000	0.999	0.975	0.99	0.0122716	1.029	1.009	0.998	0.0155299	1.026	0.183844	0.58563
TGME49_232000-t26_1-p1	TGME49_232000	hypothetical protein	---	3	69.21	2.772	4	2	2	1	0	1	1	0	1	2	0	2	2	0	2	2	0	2	2	0	2	7929800	0	8155100	8676900	0	9912500	0.915		0.941	0.0198112	1.001		1.143	0.0936653	1.156	0.184316	0.58563
TGME49_237500-t26_1-p1	TGME49_237500	protein phosphatase 2C domain-containing protein	---	10.8	97.304	29.926	23	7	7	4	5	5	2	4	3	7	6	7	6	6	5	7	6	7	6	6	5	48314000	50620000	45290000	51760000	50821000	51254000	0.973	1.019	0.912	0.0554493	1.042	1.023	1.032	0.0092067	1.071	0.184841	0.586763
TGME49_263000-t26_1-p1	TGME49_263000	Beige/BEACH domain-containing protein	---	17.6	206.63	162.24	92	22	22	13	16	18	18	13	14	19	19	17	18	19	18	19	19	17	18	19	18	241490000	213700000	222240000	203120000	210980000	210820000	1.113	0.985	1.024	0.0630436	0.936	0.972	0.971	0.0213637	0.917	0.185022	0.586763
TGME49_215010-t26_1-p1	TGME49_215010	hypothetical protein	---	7.8	97.321	23.925	22	4	4	3	3	5	4	3	4	4	4	4	4	3	4	4	4	4	4	3	4	73176000	60756000	72716000	76286000	78594000	80096000	0.994	0.825	0.988	0.10248	1.036	1.068	1.088	0.024652	1.135	0.185422	0.586763
TGME49_249610-t26_1-p1	TGME49_249610	hypothetical protein	---	16.2	136	139.17	112	14	14	21	20	22	17	16	16	14	14	14	14	14	14	14	14	14	14	14	14	623220000	570530000	566370000	561600000	541610000	476130000	1.12	1.025	1.018	0.0540404	1.009	0.973	0.855	0.0851848	0.884	0.185642	0.58721
TGME49_249860-t26_1-p1	TGME49_249860	hypothetical protein	---	24.6	90.241	131.88	61	13	13	12	13	10	9	9	8	12	12	11	10	12	12	12	12	11	10	12	12	148360000	149710000	158940000	142830000	158870000	146450000	0.983	0.992	1.054	0.0382865	0.947	1.053	0.971	0.0561243	0.949	0.185659	0.58721
TGME49_252280-t26_1-p1	TGME49_252280	hypothetical protein	---	6.3	277.28	166.89	113	14	14	17	21	21	17	19	18	13	13	14	13	12	12	13	13	14	13	12	12	1354200000	1431800000	1416300000	1368100000	1262200000	1248400000	1.005	1.063	1.052	0.029621	1.016	0.937	0.927	0.0507859	0.934	0.18578	0.58721
TGME49_259260-t26_1-p1	TGME49_259260	membrane protein FtsH1	---	23	136.92	166.19	79	18	18	14	15	13	14	12	11	13	16	16	16	13	15	13	16	16	16	13	15	208050000	252080000	226220000	261910000	223070000	253070000	0.876	1.062	0.953	0.0969813	1.103	0.94	1.066	0.0824577	1.125	0.18638	0.58721
TGME49_273550-t26_1-p1	TGME49_273550	hypothetical protein	---	10.8	298.9	197.93	143	24	24	26	27	24	23	23	20	22	23	23	22	22	22	22	23	23	22	22	22	593170000	652700000	624400000	582450000	635320000	588320000	0.968	1.065	1.019	0.0476948	0.951	1.037	0.96	0.0481025	0.939	0.186623	0.588092
TGME49_208540-t26_1-p1	TGME49_208540	DEAD/DEAH box helicase domain-containing protein	---	8.6	114.51	20.025	14	7	7	2	2	2	2	3	3	5	5	6	5	6	6	5	5	6	5	6	6	36430000	28926000	30080000	39462000	31252000	35550000	1.084	0.86	0.895	0.127334	1.174	0.93	1.058	0.115796	1.179	0.187364	0.588092
TGME49_233830-t26_1-p1	TGME49_233830	hypothetical protein	---	4.6	181.15	92.753	40	5	5	7	6	6	7	8	6	5	4	5	4	5	5	5	4	5	4	5	5	232800000	162430000	219830000	162250000	163080000	151900000	1.279	0.892	1.208	0.182912	0.891	0.896	0.834	0.0394237	0.766	0.187416	0.588092
TGME49_210787-t26_1-p1	TGME49_210787	Erv1 / Alr family protein	---	13.9	169.25	213.47	140	18	18	23	24	24	22	24	23	17	17	18	17	17	17	17	17	18	17	17	17	693430000	651340000	650750000	623090000	680760000	641130000	1.056	0.992	0.991	0.0367645	0.949	1.037	0.976	0.0456598	0.95	0.187544	0.588092
TGME49_300330-t26_1-p1	TGME49_300330	hypothetical protein	---	8.9	137.69	38.603	34	10	10	5	4	7	8	5	5	8	9	9	9	8	8	8	9	9	9	8	8	69056000	71768000	65844000	71245000	84798000	77066000	0.942	0.979	0.898	0.043154	0.972	1.157	1.051	0.0875734	1.076	0.18762	0.588092
TGME49_277990-t26_1-p1	TGME49_277990	OTU family cysteine protease	---	30	55.508	98.412	41	10	10	7	7	6	8	6	7	7	8	10	10	8	9	7	8	10	10	8	9	158370000	123040000	138360000	110360000	128820000	122190000	1.216	0.945	1.063	0.126436	0.848	0.989	0.939	0.077255	0.831	0.187944	0.588092
TGME49_225420-t26_1-p1	TGME49_225420	histidine triad domain-containing protein	---	34.8	24.006	13.976	15	4	4	2	3	2	2	3	3	4	4	4	4	4	3	4	4	4	4	4	3	59171000	51884000	58627000	46817000	52106000	53220000	1.103	0.967	1.093	0.0718919	0.873	0.971	0.992	0.0671894	0.884	0.188117	0.588092
TGME49_246220-t26_1-p1	TGME49_246220	hypothetical protein	---	11.7	86.613	49.261	36	8	8	6	9	6	6	4	5	8	8	8	8	8	8	8	8	8	8	8	8	214700000	253240000	255650000	205040000	256090000	217230000	0.919	1.084	1.094	0.0951987	0.878	1.096	0.93	0.117624	0.875	0.188356	0.588092
TGME49_203600-t26_1-p1	TGME49_203600	hypothetical protein	---	16.5	96.494	95.906	65	10	10	11	13	10	10	10	11	10	9	10	10	9	10	10	9	10	10	9	10	187690000	182800000	217680000	180640000	152730000	150350000	1.051	1.023	1.218	0.096082	1.011	0.855	0.842	0.104185	0.844	0.188881	0.58987
TGME49_306410-t26_1-p1	TGME49_306410	hypothetical protein	---	7.2	118.05	38.737	16	5	5	1	3	4	4	2	2	4	5	5	5	5	5	4	5	5	5	5	5	41650000	35614000	34968000	51324000	59442000	40270000	0.949	0.812	0.797	0.0982372	1.17	1.355	0.918	0.191131	1.224	0.188898	0.58987
TGME49_202120-t26_1-p1	TGME49_202120	hypothetical protein	---	2.9	147.21	6.9849	9	3	3	1	1	3	1	2	1	3	3	3	3	2	3	3	3	3	3	2	3	12417000	12478000	13433000	15317000	15098000	13230000	0.909	0.913	0.983	0.0445105	1.121	1.105	0.968	0.0789892	1.117	0.18964	0.592315
TGME49_226900-t26_1-p1	TGME49_226900	hypothetical protein	---	19.8	312.05	323.31	246	44	44	37	40	44	44	43	38	43	43	42	44	40	41	43	43	42	44	40	41	1097700000	1086600000	1090100000	1095800000	1106200000	1108500000	1	0.99	0.993	0.00516085	0.998	1.008	1.01	0.00639499	1.01	0.190958	0.592729
TGME49_273130-t26_1-p1	TGME49_273130	SAG-related sequence SRS30A	---	5.9	264.02	125.87	57	12	12	8	10	9	10	10	10	11	11	12	12	12	12	11	11	12	12	12	12	203850000	205650000	173670000	213820000	215630000	220890000	0.992	1	0.845	0.0922858	1.04	1.049	1.074	0.0167085	1.118	0.191038	0.592729
TGME49_229770-t26_1-p1	TGME49_229770	hypothetical protein	---	4.9	249.09	41.136	15	6	6	2	4	3	1	1	4	4	6	5	5	4	5	4	6	5	5	4	5	29302000	45834000	42770000	26728000	28296000	29549000	0.868	1.358	1.267	0.223849	0.792	0.838	0.876	0.0503553	0.716	0.191257	0.592729
TGME49_263642-t26_1-p1	TGME49_263642	hypothetical protein	---	10.9	154.96	69.871	49	12	11	10	9	9	8	8	5	11	11	12	11	11	11	10	10	11	10	10	10	119260000	130180000	126840000	107360000	111270000	121200000	0.999	1.091	1.063	0.0448709	0.9	0.932	1.015	0.0625446	0.911	0.191459	0.592729
TGME49_267580-t26_1-p1	TGME49_267580	cyclin2 related protein	---	10.2	94.842	35.973	23	6	6	3	4	4	5	4	3	5	6	6	6	6	5	5	6	6	6	6	5	43346000	36321000	45513000	48256000	42544000	47252000	0.988	0.828	1.037	0.114934	1.1	0.97	1.077	0.0661352	1.144	0.192776	0.596621
TGME49_244390-t26_1-p1	TGME49_244390	coatomer epsilon subunit protein	---	30.7	33.931	60.344	42	6	6	9	4	5	8	8	8	6	5	6	6	6	5	6	5	6	6	6	5	248960000	206280000	229590000	253480000	215590000	256370000	1.059	0.878	0.977	0.0933078	1.078	0.917	1.091	0.0942233	1.117	0.193676	0.596621
TGME49_297725-t26_1-p1	TGME49_297725	hypothetical protein	---	3.5	56.104	14.329	26	3	3	4	4	5	4	4	5	3	3	3	3	3	3	3	3	3	3	3	3	94815000	103780000	79122000	69689000	95260000	81244000	1.086	1.189	0.906	0.135085	0.798	1.091	0.93	0.156161	0.815	0.193777	0.596621
TGME49_232050-t26_1-p1	TGME49_232050	DnaJ domain-containing protein	---	23	96.128	199.08	163	15	15	27	29	27	29	26	25	14	15	15	15	14	14	14	15	15	15	14	14	1947700000	1744000000	1817600000	1625100000	1650300000	1748700000	1.109	0.993	1.035	0.0561661	0.926	0.94	0.996	0.0388265	0.919	0.19382	0.596621
TGME49_206300-t26_1-p1	TGME49_206300	hypothetical protein	---	3.7	213.96	23.115	19	6	6	3	4	3	4	3	2	5	5	5	6	5	5	5	5	5	6	5	5	38642000	33900000	40993000	48245000	35222000	40551000	0.976	0.856	1.035	0.0954474	1.219	0.89	1.024	0.158417	1.173	0.194336	0.596621
TGME49_238150-t26_1-p1	TGME49_238150	hypothetical protein	---	8	37.062	13.195	21	3	3	4	3	3	4	4	3	3	3	3	3	3	3	3	3	3	3	3	3	82178000	109830000	109160000	113250000	132620000	135370000	0.723	0.966	0.96	0.156961	0.996	1.166	1.19	0.0946546	1.238	0.194343	0.596621
TGME49_258130-t26_1-p1	TGME49_258130	Rab1 protein	---	44	23.872	82.947	65	9	9	10	11	11	12	11	10	8	9	9	9	9	9	8	9	9	9	9	9	585350000	601640000	617790000	462560000	582150000	584260000	1.023	1.051	1.08	0.0271098	0.808	1.017	1.021	0.12843	0.87	0.194376	0.596621
TGME49_240690-t26_1-p1	TGME49_240690	S-adenosyl methionine synthetase	---	39	45.894	106.81	80	11	11	15	12	13	12	15	13	11	11	10	10	11	10	11	11	10	10	11	10	598470000	663500000	570190000	656670000	750720000	690900000	0.914	1.013	0.87	0.0785573	1.002	1.146	1.055	0.068215	1.103	0.194484	0.596621
TGME49_293670-t26_1-p1	TGME49_293670	transcription elongation factor A TFIIS	---	50	45.533	175.34	90	14	14	14	16	18	13	16	13	12	14	14	13	13	13	12	14	14	13	13	13	546850000	620610000	579520000	554440000	551480000	481070000	0.984	1.117	1.043	0.0635886	0.998	0.992	0.866	0.0782968	0.889	0.194781	0.59701
TGME49_280410-t26_1-p1	TGME49_280410	3'5'-cyclic nucleotide phosphodiesterase domain-containing protein	---	17.8	121.59	103.44	62	13	13	10	10	12	11	9	10	13	13	13	13	12	12	13	13	13	13	12	12	166350000	149330000	163540000	166900000	178220000	181690000	0.992	0.891	0.975	0.0567639	0.995	1.063	1.084	0.0444199	1.091	0.194961	0.59701
TGME49_262100-t26_1-p1	TGME49_262100	tetratricopeptide repeat-containing protein	---	12.5	52.521	22.997	31	5	5	5	7	5	6	3	5	5	5	5	5	5	5	5	5	5	5	5	5	99847000	101850000	81397000	117960000	77338000	103780000	1.029	1.05	0.839	0.1195	1.216	0.797	1.07	0.206958	1.175	0.194977	0.59701
TGME49_214610-t26_1-p1	TGME49_214610	hypothetical protein	---	6.5	444.7	76.084	54	19	19	11	11	8	9	8	7	14	16	15	12	13	12	14	16	15	12	13	12	131650000	136890000	116950000	139230000	110540000	144060000	1.014	1.054	0.9	0.0807698	1.072	0.851	1.109	0.138035	1.102	0.195155	0.59701
TGME49_312200-t26_1-p1	TGME49_312200	serine/threonine protein phosphatase	---	39.4	61.536	165.82	118	15	15	19	21	18	20	21	19	15	15	14	14	15	14	15	15	14	14	15	14	914630000	882950000	945890000	891620000	973890000	803110000	1.014	0.979	1.049	0.0345168	0.988	1.08	0.89	0.0963649	0.927	0.195818	0.5994
TGME49_278960-t26_1-p1	TGME49_278960	hypothetical protein	---	17.5	58.35	29.074	26	7	7	4	3	3	4	7	5	6	7	6	7	7	7	6	7	6	7	7	7	59542000	59112000	80070000	89179000	93292000	76609000	0.78	0.775	1.049	0.180611	1.169	1.223	1.004	0.100788	1.251	0.197163	0.600879
TGME49_291850-t26_1-p1	TGME49_291850	ribosomal protein RPS30	---	23.7	6.5996	4.7035	16	2	2	2	3	3	2	3	3	2	2	2	2	2	2	2	2	2	2	2	2	770080000	964260000	839040000	468660000	394630000	786730000	1.094	1.37	1.192	0.114813	0.666	0.561	1.118	0.378636	0.732	0.197399	0.600879
TGME49_321450-t26_1-p1	TGME49_321450	Myb family DNA-binding domain-containing protein	---	6.1	437.02	76.086	54	19	19	8	9	11	9	10	7	16	15	14	16	17	17	16	15	14	16	17	17	125390000	123210000	131670000	123620000	134730000	111190000	1.003	0.986	1.054	0.0348883	0.989	1.078	0.89	0.0954119	0.926	0.197796	0.600879
TGME49_244110-t26_1-p1	TGME49_244110	nucleosome assembly protein (nap) protein	---	27	48.586	38.224	61	6	6	11	12	10	10	10	8	6	5	6	5	5	5	6	5	6	5	5	5	1230100000	1332500000	1131500000	1123100000	1130600000	1089400000	1.049	1.136	0.965	0.0814327	0.958	0.964	0.929	0.0196954	0.898	0.198079	0.600879
TGME49_238400-t26_1-p1	TGME49_238400	endonuclease/exonuclease/phosphatase domain-containing protein	---	3.5	290.21	31.616	23	7	7	5	3	5	4	3	3	6	5	6	6	6	6	6	5	6	6	6	6	39388000	45733000	47194000	37727000	33728000	39945000	0.97	1.126	1.162	0.0939768	0.929	0.83	0.983	0.0848962	0.881	0.198378	0.600879
TGME49_261430-t26_1-p1	TGME49_261430	hypothetical protein	---	8.1	117.41	34.491	32	7	7	4	5	6	5	7	5	5	7	7	6	6	5	5	7	7	6	6	5	60992000	63446000	61002000	64111000	57902000	63171000	0.987	1.027	0.988	0.0227956	1.038	0.937	1.023	0.0545371	1.03	0.198381	0.600879
TGME49_305860-t26_1-p1	TGME49_305860	calcium-dependent protein kinase CDPK3	---	35.9	60.429	99.107	97	16	13	17	17	17	16	15	15	16	16	16	16	16	15	13	13	13	13	13	12	1158300000	1006300000	1108000000	1029400000	1075500000	919780000	1.104	0.959	1.056	0.0710487	0.981	1.025	0.876	0.0796872	0.893	0.198643	0.600879
TGME49_214760-t26_1-p1	TGME49_214760	erythronate-4-phosphate dehydrogenase domain-containing protein	---	15.8	133.86	110.75	147	19	18	23	24	26	22	26	26	18	18	19	19	18	18	17	17	18	18	17	17	1904400000	2011300000	1911300000	1840600000	2045600000	1886900000	0.985	1.04	0.989	0.0305224	0.952	1.058	0.976	0.0558424	0.96	0.19882	0.600879
TGME49_243960-t26_1-p1	TGME49_243960	nuclear transport factor 2 (ntf2) domain-containing protein	---	30.6	84.195	185.02	121	15	15	21	20	21	18	21	20	13	14	14	14	14	14	13	14	14	14	14	14	1135700000	1131800000	1246000000	1012200000	1173400000	1122000000	0.999	0.996	1.096	0.055214	0.89	1.032	0.987	0.0748396	0.911	0.198842	0.600879
TGME49_226720-t26_1-p1	TGME49_226720	translin family protein	---	14.7	31.274	22.519	20	3	2	3	3	3	4	3	4	3	3	3	3	3	3	2	2	2	2	2	2	48684000	60368000	62428000	64990000	60789000	67814000	0.8	0.992	1.026	0.129728	1.068	0.999	1.115	0.0550094	1.162	0.198877	0.600879
TGME49_238050-t26_1-p1	TGME49_238050	nuclease and tudor domain-containing protein	---	38.9	104.04	323.31	271	29	29	47	46	46	43	45	44	28	29	28	28	28	27	28	29	28	28	28	27	3937300000	3737900000	3835300000	4474300000	3952000000	3920300000	0.99	0.94	0.965	0.0259067	1.125	0.994	0.986	0.0754057	1.094	0.198981	0.600879
TGME49_266300-t26_1-p1	TGME49_266300	hypothetical protein	---	2.9	116.14	11.116	7	3	3	1	2	1	1	1	1	3	3	3	3	2	3	3	3	3	3	2	3	26539000	28457000	25653000	25451000	0	24689000	1.015	1.088	0.981	0.0531826	0.973		0.944	0.0213939	0.933	0.199519	0.600879
TGME49_243570-t26_1-p1	TGME49_243570	ribosomal protein RPS26	---	18.4	70.518	99.12	100	10	10	16	19	18	17	14	16	10	10	10	10	10	10	10	10	10	10	10	10	3707400000	3275000000	3170200000	2962500000	3455600000	3092200000	1.131	0.999	0.967	0.0842101	0.904	1.054	0.944	0.0802976	0.895	0.19968	0.600879
TGME49_267590-t26_1-p1	TGME49_267590	hypothetical protein	---	13.1	101.76	34.952	47	10	10	9	7	10	7	8	6	9	9	10	8	8	9	9	9	10	8	8	9	189260000	200210000	189550000	161580000	194500000	188350000	1.011	1.069	1.012	0.0322135	0.863	1.039	1.006	0.0965137	0.907	0.199737	0.600879
TGME49_313640-t26_1-p1	TGME49_313640	hypothetical protein	---	32.3	22.302	63.409	48	4	4	7	8	9	8	8	8	4	4	4	4	4	4	4	4	4	4	4	4	608460000	586750000	633070000	555860000	600980000	591540000	1.021	0.984	1.062	0.0381647	0.932	1.008	0.992	0.0409959	0.941	0.19976	0.600879
TGME49_306660-t26_1-p1	TGME49_306660	RNA pseudouridine synthase superfamily protein	---	15.4	676.32	323.31	290	66	66	47	46	53	46	50	48	57	58	59	59	59	58	57	58	59	59	59	58	930810000	871720000	900530000	850500000	876210000	874000000	1.053	0.986	1.019	0.0328658	0.962	0.991	0.989	0.016516	0.957	0.2004	0.600879
TGME49_235420-t26_1-p1	TGME49_235420	hypothetical protein	---	10.3	423.31	149.25	87	24	24	16	18	17	11	11	14	21	21	20	18	20	21	21	21	20	18	20	21	231300000	212470000	207390000	201310000	214800000	202080000	1.093	1.004	0.98	0.0580445	0.952	1.015	0.955	0.0364874	0.929	0.20056	0.601241
TGME49_259560-t26_1-p1	TGME49_259560	endonuclease/exonuclease/phosphatase family protein	---	3.2	207.31	17.471	12	4	4	2	3	2	1	1	3	3	3	4	3	4	4	3	3	4	3	4	4	49163000	34674000	37145000	33568000	26030000	26139000	1.427	1.006	1.078	0.192403	0.974	0.756	0.759	0.150669	0.74	0.20058	0.601241
TGME49_318170-t26_1-p1	TGME49_318170	hypothetical protein	---	8.8	43.741	21.723	9	2	2	1	2	2	1	1	2	2	2	1	2	1	2	2	2	1	2	1	2	15689000	17341000	0	18471000	0	22159000	0.852	0.942		0.0709472	1.003		1.203	0.128215	1.23	0.20076	0.601241
TGME49_255320-t26_1-p1	TGME49_255320	mRNA turnover 4 (MRT4) family protein	---	36	25.866	33.806	37	7	7	7	7	6	6	6	5	7	7	7	6	7	7	7	7	7	6	7	7	98782000	89800000	93185000	89220000	81061000	87345000	1.099	0.999	1.037	0.048304	0.992	0.902	0.972	0.0494677	0.94	0.20086	0.601241
TGME49_268765-t26_1-p1	TGME49_268765	hypothetical protein	---	3.4	138.8	9.9199	12	3	3	2	2	1	2	3	2	2	3	2	3	2	2	2	3	2	3	2	2	140100000	115710000	99343000	90056000	125040000	96310000	1.261	1.042	0.894	0.173263	0.811	1.126	0.867	0.179795	0.787	0.20166	0.603572
TGME49_228290-t26_1-p1	TGME49_228290	phospholipase/carboxylesterase	---	21	52.044	108.32	60	6	6	9	12	8	11	8	12	6	6	6	6	6	6	6	6	6	6	6	6	698120000	761350000	883810000	672060000	572470000	661070000	0.986	1.075	1.248	0.120785	0.949	0.808	0.934	0.0863326	0.853	0.20266	0.603919
TGME49_288830-t26_1-p1	TGME49_288830	NADH dehydrogenase (NDH2-II)	---	37.1	72.107	183.79	176	20	20	31	31	28	27	28	31	20	20	20	20	18	19	20	20	20	20	18	19	1356800000	1288800000	1261300000	1346000000	1245300000	1388100000	1.032	0.981	0.96	0.0373633	1.024	0.947	1.056	0.055527	1.05	0.20274	0.603919
TGME49_305250-t26_1-p1	TGME49_305250	hypothetical protein	---	12.1	32.698	8.6857	9	2	2	2	2	1	0	2	2	2	2	1	2	2	2	2	2	1	2	2	2	50192000	45891000	0	30990000	44677000	42383000	1.172	1.072		0.063022	0.724	1.043	0.99	0.186008	0.764	0.2032	0.603919
TGME49_289770-t26_1-p1	TGME49_289770	mu1 adaptin	---	10.9	176.98	78.839	72	16	16	12	13	14	12	10	11	15	15	15	15	16	14	15	15	15	15	16	14	326750000	305620000	318260000	324100000	338850000	354430000	0.996	0.932	0.97	0.0333198	0.988	1.033	1.081	0.0449788	1.071	0.2033	0.603919
TGME49_240450-t26_1-p1	TGME49_240450	Maf family protein	---	18.4	29.566	23.264	27	5	5	4	5	3	4	5	6	5	5	5	5	5	5	5	5	5	5	5	5	68989000	93507000	71890000	93741000	99082000	94893000	0.793	1.075	0.826	0.171684	1.077	1.139	1.091	0.029498	1.207	0.20374	0.604296
TGME49_285268-t26_1-p1	TGME49_285268	DnaJ domain-containing protein	---	25.5	49.343	41.902	45	8	8	8	7	8	8	8	6	8	7	8	8	8	8	8	7	8	8	8	8	116480000	102500000	92548000	123250000	93842000	115050000	1.086	0.955	0.863	0.115772	1.149	0.875	1.072	0.13693	1.147	0.20434	0.604296
TGME49_292010-t26_1-p1	TGME49_292010	transcription initiation factor IIB	---	17.9	48.569	49.446	27	6	6	5	5	4	4	3	6	6	6	6	6	6	6	6	6	6	6	6	6	80838000	84606000	61721000	88081000	84484000	93693000	0.983	1.029	0.751	0.161792	1.071	1.027	1.139	0.0522956	1.2	0.20442	0.604296
TGME49_305190-t26_1-p1	TGME49_305190	CorA family Mg2+ transporter protein	---	9.7	92.023	36.291	30	7	7	7	3	8	4	3	5	6	5	7	6	5	6	6	5	7	6	5	6	50067000	44227000	50755000	60660000	56632000	50758000	0.959	0.848	0.973	0.0739058	1.162	1.085	0.973	0.0885453	1.152	0.20472	0.604296
TGME49_249000-t26_1-p1	TGME49_249000	regulator of chromosome condensation (RCC1) repeat-containing protein	---	10.8	76.84	13.913	10	5	5	3	3	1	1	1	1	4	5	5	5	5	5	4	5	5	5	5	5	54153000	56241000	46065000	47471000	61953000	42688000	1.053	1.094	0.896	0.103033	0.923	1.205	0.83	0.198049	0.864	0.2051	0.604296
TGME49_211680-t26_1-p1	TGME49_211680	protein disulfide isomerase	---	43.7	52.801	174.81	263	18	18	39	45	40	51	45	43	18	18	18	18	18	18	18	18	18	18	18	18	35549000000	39472000000	41673000000	35005000000	38156000000	35322000000	0.947	1.052	1.11	0.079725	0.933	1.017	0.941	0.0481089	0.904	0.20514	0.604296
TGME49_215470-t26_1-p1	TGME49_215470	ribosomal protein RPL10A	---	37.8	24.603	50.049	92	9	9	14	16	15	15	14	18	9	9	9	9	9	9	9	9	9	9	9	9	1277600000	1346000000	1176000000	1324600000	1596800000	1527100000	0.929	0.979	0.855	0.0677371	0.964	1.162	1.111	0.0952786	1.126	0.20522	0.604296
TGME49_223040-t26_1-p1	TGME49_223040	hypothetical protein	---	60.7	27.437	54.575	84	12	12	13	11	14	14	15	17	10	10	11	10	10	11	10	10	11	10	10	11	717210000	865900000	734950000	850960000	813260000	897380000	0.882	1.065	0.904	0.105133	1.046	1	1.103	0.0491564	1.131	0.20536	0.604296
TGME49_294970-t26_1-p1	TGME49_294970	hypothetical protein	---	20.3	68.05	19.87	14	4	4	2	3	2	3	2	2	4	4	4	4	3	2	4	4	4	4	3	2	19743000	23873000	28062000	27897000	27866000	30271000	0.751	0.908	1.068	0.17437	1.061	1.06	1.152	0.0484234	1.217	0.20574	0.604296
TGME49_245610-t26_1-p1	TGME49_245610	hypothetical protein	---	16.6	87.503	82.267	62	10	10	10	11	9	11	11	10	8	9	9	9	9	9	8	9	9	9	9	9	255170000	283980000	276490000	213830000	262470000	261960000	0.985	1.097	1.068	0.0553611	0.826	1.013	1.011	0.113044	0.875	0.20588	0.604296
TGME49_240590-t26_1-p1	TGME49_240590	DNA-directed RNA polymerase II RPB5	---	35.4	116.46	323.31	254	29	29	42	44	44	40	41	43	29	29	28	28	27	28	29	29	28	28	27	28	4173400000	4226600000	3997800000	4036700000	3975900000	3895300000	1.03	1.043	0.987	0.028734	0.996	0.981	0.962	0.0173928	0.96	0.2063	0.604296
TGME49_233080-t26_1-p1	TGME49_233080	G-patch domain-containing protein	---	10	156.43	56.357	42	11	11	8	9	7	6	6	6	10	11	9	10	7	8	10	11	9	10	7	8	101520000	89643000	84214000	78943000	77606000	82907000	1.183	1.045	0.981	0.0965108	0.92	0.904	0.966	0.0346096	0.882	0.20632	0.604296
TGME49_210810-t26_1-p1	TGME49_210810	hypothetical protein	---	63.6	11.929	38.05	25	4	4	4	4	4	3	4	6	3	4	4	4	4	4	3	4	4	4	4	4	87456000	110600000	100240000	128560000	129330000	107680000	0.79	1	0.906	0.117053	1.162	1.169	0.973	0.100964	1.188	0.2064	0.604296
TGME49_219590-t26_1-p1	TGME49_219590	RuvB family 1 protein	---	28.9	52.949	128.8	98	11	11	16	17	16	17	16	16	11	11	11	11	11	11	11	11	11	11	11	11	756940000	728310000	786180000	841400000	780110000	776710000	0.973	0.936	1.01	0.0380267	1.081	1.002	0.998	0.0455775	1.069	0.20688	0.604635
TGME49_254880-t26_1-p1	TGME49_254880	Alpha-galactosidase	---	31.7	81.794	123.66	126	20	20	22	18	22	22	22	20	19	19	20	20	20	18	19	19	20	20	20	18	469720000	494360000	486300000	532270000	558750000	491690000	0.929	0.978	0.962	0.0261276	1.053	1.105	0.973	0.0637111	1.059	0.20718	0.604635
TGME49_220160-t26_1-p1	TGME49_220160	WD domain-containing protein	---	9.4	59.412	15.537	16	4	4	4	3	3	2	2	2	4	4	4	3	3	3	4	4	4	3	3	3	35608000	25073000	23021000	17226000	20595000	21610000	1.493	1.051	0.965	0.242203	0.722	0.863	0.906	0.115919	0.696	0.20728	0.604635
TGME49_304650-t26_1-p1	TGME49_304650	histidine acid phosphatase superfamily protein	---	12.1	306.02	114.06	56	23	23	10	10	12	7	7	10	21	20	22	19	19	20	21	20	22	19	19	20	159790000	167280000	159510000	159270000	182450000	142740000	0.987	1.034	0.986	0.0273648	0.984	1.127	0.882	0.123358	0.931	0.20736	0.604635
TGME49_272400-t26_1-p1	TGME49_272400	casein kinase ii regulatory subunit protein	---	10.4	111.82	135.35	88	9	9	15	15	16	15	13	14	9	9	9	8	9	8	9	9	9	8	9	8	771570000	642260000	678680000	624250000	646620000	611100000	1.165	0.97	1.025	0.0954496	0.942	0.976	0.923	0.0283542	0.886	0.20824	0.606907
TGME49_283850-t26_1-p1	TGME49_283850	peptidyl-prolyl cis-trans isomerase	---	38.4	55.589	81.248	131	15	15	20	19	22	24	21	25	15	15	15	15	15	15	15	15	15	15	15	15	2604300000	2481200000	2734600000	2515400000	2339400000	2308600000	1.043	0.994	1.095	0.0483788	1.007	0.937	0.924	0.0466977	0.925	0.20852	0.608526
TGME49_203980-t26_1-p1	TGME49_203980	hypothetical protein	---	14	201.28	242.22	114	18	18	21	18	20	21	18	16	17	18	17	17	17	17	17	18	17	17	17	17	571240000	572590000	604310000	558990000	538260000	561810000	1.006	1.008	1.064	0.0320898	0.984	0.948	0.989	0.0229731	0.962	0.20896	0.608526
TGME49_235360-t26_1-p1	TGME49_235360	hypothetical protein	---	8.6	30.41	13.122	12	2	2	2	2	2	2	2	2	2	2	2	2	2	2	2	2	2	2	2	2	18093000	19141000	16606000	18796000	16236000	21527000	0.983	1.04	0.903	0.0705615	1.022	0.882	1.17	0.140552	1.123	0.20978	0.60949
TGME49_213790-t26_1-p1	TGME49_213790	hypothetical protein	---	8.2	234.95	91.755	63	14	14	13	12	12	9	10	7	13	14	13	12	13	12	13	14	13	12	13	12	286440000	320320000	258330000	262570000	270390000	232210000	1.054	1.179	0.951	0.107579	0.966	0.995	0.855	0.0787224	0.858	0.20986	0.60949
TGME49_262850-t26_1-p1	TGME49_262850	hypothetical protein	---	1.7	132.69	7.4158	7	2	2	1	1	1	1	2	1	2	2	2	2	2	2	2	2	2	2	2	2	16985000	17345000	14715000	17308000	24149000	20210000	0.92	0.94	0.797	0.0874324	0.938	1.309	1.095	0.167171	1.147	0.2101	0.60949
TGME49_271800-t26_1-p1	TGME49_271800	serine esterase (DUF676) protein	---	11.6	137.98	182.37	120	14	14	22	20	18	17	19	24	14	13	13	12	12	14	14	13	13	12	12	14	2650200000	2447200000	2769400000	2387800000	2253500000	2461600000	1.062	0.981	1.11	0.0620359	0.957	0.903	0.987	0.0448552	0.925	0.21074	0.609803
TGME49_272030-t26_1-p1	TGME49_272030	kelch repeat-containing protein	---	7.2	471.62	165.26	96	18	18	15	15	18	17	18	13	15	15	18	17	18	16	15	15	18	17	18	16	224830000	215970000	207580000	222360000	200980000	235630000	1.032	0.991	0.953	0.0398281	1.021	0.922	1.081	0.079656	1.06	0.21082	0.609803
TGME49_226220-t26_1-p1	TGME49_226220	alveolin domain containing intermediate filament IMC9	---	7.4	80.158	15.567	22	5	5	3	2	3	4	4	6	4	4	4	4	4	5	4	4	4	4	4	5	28442000	32292000	35176000	41406000	42833000	34201000	0.796	0.904	0.985	0.105945	1.159	1.199	0.957	0.117396	1.182	0.21122	0.609803
TGME49_287200-t26_1-p1	TGME49_287200	hypothetical protein	---	10.5	80.429	25.025	54	7	7	10	9	9	10	7	9	7	7	7	7	7	7	7	7	7	7	7	7	1058000000	1187900000	1152300000	1187800000	1294600000	1254900000	0.89	0.999	0.969	0.0591033	0.999	1.089	1.055	0.0433782	1.078	0.21128	0.609803
TGME49_262670-t26_1-p1	TGME49_262670	ribosomal protein RPL18A	---	39.3	21.33	109.66	139	8	8	19	26	24	22	24	24	8	8	8	8	8	8	8	8	8	8	8	8	4267600000	3985400000	3833700000	3879500000	3445900000	3468800000	1.119	1.045	1.005	0.0547544	1.017	0.904	0.91	0.0673748	0.912	0.21208	0.610757
TGME49_286630-t26_1-p1	TGME49_286630	redoxin domain-containing protein	---	26	31.107	28.135	59	8	8	12	9	10	9	9	10	8	8	8	8	8	8	8	8	8	8	8	8	1150300000	1247000000	1341200000	1147300000	1112600000	1117400000	0.97	1.051	1.131	0.0766185	0.967	0.938	0.942	0.0165608	0.909	0.21212	0.610757
TGME49_247530-t26_1-p1	TGME49_247530	hypothetical protein	---	15	22.82	23.158	9	2	2	2	2	2	2	0	1	2	2	2	2	2	2	2	2	2	2	2	2	31386000	21824000	30498000	35248000	44083000	33225000	0.96	0.667	0.932	0.189552	1.078	1.348	1.016	0.153857	1.227	0.21228	0.610757
TGME49_245570-t26_1-p1	TGME49_245570	origin recognition complex subunit 2 protein	---	3.6	95.337	2.7438	6	2	2	1	1	2	1	0	1	1	2	2	2	2	2	1	2	2	2	2	2	0	7674200	8297400	6155700	7473700	7362900		1.038	1.122	0.0549972	0.833	1.011	0.996	0.104285	0.846	0.21274	0.611704
TGME49_207840-t26_1-p1	TGME49_207840	ribosomal protein RPS17	---	27.3	15.228	20.015	30	3	3	5	5	4	6	5	5	3	3	3	3	3	3	3	3	3	3	3	3	2262600000	1978200000	2259300000	2641700000	2416700000	2271800000	0.982	0.858	0.98	0.0755544	1.146	1.048	0.986	0.0761058	1.134	0.2128	0.611704
TGME49_229360-t26_1-p1	TGME49_229360	transaldolase	---	25.3	61.447	121.88	123	10	10	22	18	21	23	19	20	10	10	10	10	10	10	10	10	10	10	10	10	2405700000	2484800000	2361900000	2461500000	2665000000	2559800000	0.966	0.998	0.949	0.0256228	0.989	1.07	1.028	0.0393676	1.039	0.2132	0.611704
TGME49_276910-t26_1-p1	TGME49_276910	endoplasmic reticulum lumen protein retaining receptor (ERD2) family protein	---	8.5	25.833	7.0159	12	3	3	2	2	1	3	2	2	3	3	3	3	3	3	3	3	3	3	3	3	27657000	30427000	33382000	32934000	44044000	35311000	0.814	0.896	0.983	0.0941467	0.97	1.297	1.04	0.156197	1.119	0.21384	0.613287
TGME49_310020-t26_1-p1	TGME49_310020	hypothetical protein	---	13.3	107.78	161.97	168	14	14	30	27	24	31	28	28	14	14	14	14	14	14	14	14	14	14	14	14	3849600000	3751300000	3548100000	3620600000	3456100000	3232100000	1.076	1.049	0.992	0.0412739	1.012	0.966	0.904	0.0564162	0.922	0.21434	0.613287
TGME49_268790-t26_1-p1	TGME49_268790	hypothetical protein	---	17.9	27.456	45.11	27	4	4	4	3	5	5	5	5	4	4	4	4	4	4	4	4	4	4	4	4	117460000	128100000	153340000	155960000	177190000	153160000	0.796	0.868	1.039	0.13853	1.057	1.201	1.038	0.0811265	1.162	0.21498	0.613813
TGME49_268810-t26_1-p1	TGME49_268810	ck2 beta subunit	---	20.3	34.143	95.653	19	3	3	2	3	4	3	4	3	3	3	3	3	3	3	3	3	3	3	3	3	373150000	538370000	726740000	917970000	700490000	675170000	0.569	0.822	1.109	0.324214	1.401	1.069	1.03	0.174749	1.459	0.21528	0.613813
TGME49_221230-t26_1-p1	TGME49_221230	hypothetical protein	---	25.1	61.779	48.615	49	9	9	9	10	8	7	8	7	7	9	9	8	8	9	7	9	9	8	8	9	168380000	185830000	185980000	240690000	198190000	186700000	0.867	0.956	0.957	0.0557647	1.239	1.02	0.961	0.136466	1.187	0.21552	0.613813
TGME49_227360-t26_1-p1	TGME49_227360	ribosomal protein RPL3	---	32.4	44.056	98.77	152	13	13	25	22	28	25	28	24	13	13	13	12	13	12	13	13	13	12	13	12	6493300000	6420400000	6199700000	5740300000	5418400000	6279300000	1.066	1.054	1.018	0.0238814	0.942	0.889	1.031	0.0752165	0.943	0.21564	0.613813
TGME49_233000-t26_1-p1	TGME49_233000	KOW motif domain-containing protein	---	20.8	333.29	323.31	259	48	48	41	45	43	48	40	42	43	46	44	46	44	44	43	46	44	46	44	44	1249300000	1242700000	1309600000	1296700000	1211700000	1334000000	0.981	0.975	1.028	0.0291786	1.018	0.951	1.047	0.0489763	1.038	0.21588	0.613813
TGME49_260440-t26_1-p1	TGME49_260440	nuclear factor NF3	---	36.3	33.97	138.46	111	11	11	19	22	17	16	17	20	10	11	10	10	10	10	10	11	10	10	10	10	3781100000	4387900000	4060500000	3755300000	3502500000	3685900000	0.979	1.136	1.051	0.074469	0.972	0.907	0.954	0.0355392	0.913	0.21622	0.613813
TGME49_286790-t26_1-p1	TGME49_286790	nuclear factor NF2	---	32.6	36.024	99.606	44	5	5	8	5	6	8	9	8	5	4	5	5	5	5	5	4	5	5	5	5	150970000	178930000	193750000	205570000	183580000	195420000	0.817	0.969	1.049	0.124706	1.113	0.994	1.058	0.0564518	1.149	0.2166	0.613813
TGME49_270830-t26_1-p1	TGME49_270830	small nuclear ribonucleoprotein	---	29	17.505	42.083	37	4	4	7	7	6	6	5	6	4	4	4	4	4	4	4	4	4	4	4	4	271700000	259810000	221840000	228470000	233970000	209320000	1.144	1.094	0.934	0.103748	0.962	0.985	0.881	0.0579516	0.872	0.2171	0.613813
TGME49_209945-t26_1-p1	TGME49_209945	hypothetical protein	---	19.4	73.543	111.61	207	14	14	31	32	37	35	39	33	13	13	13	14	14	14	13	13	13	14	14	14	7584100000	7023500000	7307900000	7910300000	7815500000	7503800000	1.008	0.933	0.971	0.0386344	1.051	1.039	0.997	0.0275558	1.055	0.21728	0.613813
TGME49_263330-t26_1-p1	TGME49_263330	Adaptin ear-binding coat-associated protein 2 (NECAP-2) isoform 2 family protein	---	18	32.9	29.8	9	2	2	1	2	2	2	0	2	2	2	2	2	2	2	2	2	2	2	2	2	30081000	22893000	30005000	31139000	26517000	34539000	1.03	0.784	1.028	0.149318	1.067	0.908	1.183	0.131152	1.187	0.21746	0.613813
TGME49_309570-t26_1-p1	TGME49_309570	DEAD/DEAH box helicase domain-containing protein	---	12.8	186.33	129.65	133	20	20	25	26	21	19	20	22	20	20	19	18	19	19	20	20	19	18	19	19	366450000	378420000	368910000	333270000	330940000	367230000	1.025	1.058	1.032	0.0167458	0.932	0.926	1.027	0.0589183	0.943	0.21762	0.613813
TGME49_228470-t26_1-p1	TGME49_228470	ribosomal protein RPL15	---	24.4	24.325	25.021	41	5	5	7	7	8	6	7	6	5	5	5	5	5	5	5	5	5	5	5	5	1939400000	1573100000	2082100000	1510800000	1827100000	1601100000	1.105	0.896	1.186	0.140854	0.861	1.041	0.912	0.0989061	0.834	0.21764	0.613813
TGME49_312090-t26_1-p1	TGME49_312090	ribosomal protein RPL23	---	38.1	14.818	16.278	41	5	5	7	6	7	5	7	9	5	5	5	5	5	5	5	5	5	5	5	5	853800000	869570000	872280000	898320000	935180000	871160000	0.967	0.984	0.987	0.0110134	1.017	1.059	0.986	0.035896	1.023	0.21796	0.613813
TGME49_235990-t26_1-p1	TGME49_235990	hypothetical protein	---	5.1	190.36	42.581	35	8	8	7	6	5	5	7	5	7	6	6	6	7	6	7	6	6	6	7	6	58317000	53833000	64087000	62004000	50485000	72541000	0.969	0.894	1.064	0.0873207	1.03	0.838	1.205	0.179205	1.145	0.21798	0.613813
TGME49_284560-t26_1-p1	TGME49_284560	ribosomal protein RPL9	---	40.5	21.424	103.63	86	6	6	14	12	17	13	14	16	6	6	6	6	6	6	6	6	6	6	6	6	2343400000	2573300000	2629900000	3196700000	2371300000	2604700000	0.894	0.982	1.004	0.0606318	1.22	0.905	0.994	0.156194	1.153	0.21812	0.613813
TGME49_258930-t26_1-p1	TGME49_258930	peptidylprolyl isomerase	---	35.3	13.003	55.552	31	3	3	5	6	5	5	5	5	3	3	3	3	3	3	3	3	3	3	3	3	244370000	225710000	219120000	263130000	272920000	238200000	1.002	0.925	0.898	0.0573091	1.079	1.119	0.977	0.0691853	1.091	0.2182	0.613813
TGME49_209240-t26_1-p1	TGME49_209240	RNA methyltransferase	---	15.6	51.699	25.884	17	6	6	2	3	3	4	2	3	5	5	6	5	5	5	5	5	6	5	5	5	39484000	40735000	36586000	40650000	39375000	58911000	0.926	0.956	0.858	0.0549776	0.954	0.924	1.382	0.235772	1.279	0.21846	0.613813
TGME49_266960-t26_1-p1	TGME49_266960	beta tubulin	---	52.6	50.073	89.511	122	17	4	23	22	23	22	18	14	17	17	17	17	17	17	4	4	4	4	4	4	7194700000	6384200000	6616900000	6981800000	7710400000	8044800000	1.005	0.892	0.925	0.0617713	0.976	1.078	1.124	0.0715027	1.116	0.21862	0.614729
TGME49_270650-t26_1-p1	TGME49_270650	deoxyribose-phosphate aldolase	---	25.2	27.788	32.015	24	5	5	4	4	5	3	3	5	4	4	5	4	4	4	4	4	5	4	4	4	81416000	77578000	89597000	76380000	76214000	75071000	1.026	0.977	1.129	0.0743125	0.962	0.96	0.946	0.00911904	0.914	0.21864	0.614729
TGME49_247015-t26_1-p1	TGME49_247015	hypothetical protein	---	3.7	126.49	40.86	25	4	4	3	4	4	5	4	5	4	4	4	4	4	4	4	4	4	4	4	4	99785000	75657000	98617000	71445000	74910000	78757000	1.199	0.909	1.185	0.148989	0.859	0.9	0.947	0.0488183	0.822	0.21944	0.614729
TGME49_271610-t26_1-p1	TGME49_271610	pyrroline-5-carboxylate reductase	---	6.1	40.683	3.2591	6	2	2	1	0	2	1	1	1	2	2	2	2	2	2	2	2	2	2	2	2	68465000	77208000	55278000	79386000	61647000	80033000	0.973	1.098	0.786	0.164883	1.129	0.876	1.138	0.141969	1.19	0.21986	0.61564
TGME49_255440-t26_1-p1	TGME49_255440	hypothetical protein	---	4.9	63.109	10.557	7	2	2	1	0	1	1	2	2	2	2	2	2	2	2	2	2	2	2	2	2	15653000	16789000	17609000	17266000	16843000	21893000	0.886	0.95	0.996	0.0585221	0.977	0.953	1.239	0.150188	1.174	0.21988	0.61564
TGME49_266120-t26_1-p1	TGME49_266120	thioredoxin-dependent peroxidase TPX1/2	---	33	37.218	94.707	57	7	6	11	13	10	8	8	7	7	7	7	7	7	7	6	6	6	6	6	6	614200000	634600000	607340000	609240000	632280000	516240000	1.02	1.054	1.008	0.0232259	1.011	1.05	0.857	0.104918	0.91	0.22012	0.61564
TGME49_254710-t26_1-p1	TGME49_254710	serine esterase (DUF676) protein	---	3	168.07	11.79	5	3	3	1	1	1	1	0	1	3	3	3	3	3	2	3	3	3	3	3	2	9173800	10335000	11390000	16098000	0	10949000	0.792	0.892	0.983	0.107464	1.389		0.945	0.269028	1.313	0.2205	0.616545
TGME49_232370-t26_1-p1	TGME49_232370	CW-type Zinc Finger protein	---	11.5	275.97	117.6	124	24	24	20	17	23	17	24	23	23	23	23	23	24	22	23	23	23	23	24	22	376710000	363460000	319300000	289920000	332110000	332030000	1.123	1.083	0.951	0.0855313	0.864	0.99	0.989	0.0764606	0.881	0.22074	0.616545
TGME49_207830-t26_1-p1	TGME49_207830	MORN repeat-containing protein	---	24.3	39.833	53.399	45	7	7	7	7	7	9	8	7	7	7	7	7	7	7	7	7	7	7	7	7	242430000	256940000	215520000	250660000	263220000	303120000	0.95	1.006	0.844	0.0881528	0.982	1.031	1.187	0.100362	1.162	0.22108	0.616545
TGME49_237280-t26_1-p1	TGME49_237280	TLD protein	---	6.8	233.1	39.68	11	8	8	1	5	1	1	1	2	6	8	5	4	6	5	6	8	5	4	6	5	27388000	23868000	37073000	36660000	33850000	37976000	0.835	0.728	1.13	0.231932	1.118	1.032	1.158	0.0583896	1.267	0.22166	0.618703
TGME49_265450-t26_1-p1	TGME49_265450	hexokinase	---	40.4	51.497	180.47	169	15	15	27	27	27	30	30	28	15	14	15	14	14	14	15	14	15	14	14	14	4621000000	4329800000	4484500000	4056500000	4418100000	4392200000	1.054	0.988	1.023	0.0323199	0.925	1.008	1.002	0.0473104	0.943	0.22264	0.619854
TGME49_208320-t26_1-p1	TGME49_208320	polynucleotide kinase 3 phosphatase	---	15.5	77.293	61.536	42	8	8	6	9	8	7	6	6	6	7	8	8	7	7	6	7	8	8	7	7	94022000	105380000	88815000	87019000	83668000	85734000	1.036	1.161	0.978	0.0883671	0.959	0.922	0.944	0.0197629	0.899	0.2232	0.619854
TGME49_216650-t26_1-p1	TGME49_216650	S15 sporozoite-expressed protein	---	21.6	48.987	67.932	83	11	11	14	13	13	15	14	14	11	11	10	11	11	10	11	11	10	11	11	10	3470300000	3572400000	3276200000	3746400000	3827900000	3545300000	0.971	1	0.917	0.0437564	1.049	1.071	0.992	0.0393044	1.06	0.22378	0.619854
TGME49_232800-t26_1-p1	TGME49_232800	hypothetical protein	---	25.3	148.33	211.83	103	22	22	18	18	14	15	18	20	20	20	19	20	20	20	20	20	19	20	20	20	186560000	193450000	201630000	188550000	178350000	178660000	0.993	1.03	1.073	0.038796	1.004	0.949	0.951	0.0322241	0.947	0.22392	0.619854
TGME49_227960-t26_1-p1	TGME49_227960	PCI domain-containing protein	---	35	55.708	74.507	49	11	11	11	5	7	8	10	8	10	10	11	11	11	10	10	10	11	11	11	10	487340000	446700000	454220000	523330000	468030000	475540000	1.024	0.939	0.955	0.0464394	1.1	0.984	0.999	0.0613914	1.079	0.22416	0.619854
TGME49_255180-t26_1-p1	TGME49_255180	ubiquitin carboxyl-terminal hydrolase	---	2.6	454.31	20.891	9	7	7	1	3	2	2	1	0	5	6	6	3	4	6	5	6	6	3	4	6	24583000	22875000	24256000	23407000	24296000	20570000	1.054	0.98	1.04	0.0383644	1.003	1.041	0.882	0.085132	0.92	0.22418	0.619854
TGME49_225820-t26_1-p1	TGME49_225820	hypothetical protein	---	14.1	54.146	12.057	7	3	3	2	1	2	1	1	0	3	3	2	2	2	2	3	3	2	2	2	2	23411000	20582000	27348000	19767000	20453000	20057000	1.067	0.938	1.247	0.143173	0.901	0.932	0.914	0.0170008	0.837	0.22446	0.619854
TGME49_221610-t26_1-p1	TGME49_221610	ubiquitin carboxyl-terminal hydrolase	---	23.8	156.88	323.31	391	26	12	63	68	69	67	67	57	24	24	26	24	25	22	10	10	12	10	11	8	18069000000	18345000000	18838000000	18194000000	18398000000	17290000000	0.993	1.009	1.036	0.0214614	1	1.011	0.951	0.0323525	0.963	0.22622	0.624756
TGME49_246720-t26_1-p1	TGME49_246720	hypothetical protein	---	15.3	55.951	23.762	23	8	8	3	4	3	4	6	3	4	4	6	5	6	4	4	4	6	5	6	4	34479000	32200000	26136000	37387000	28769000	34697000	1.068	0.998	0.81	0.139174	1.158	0.891	1.075	0.131223	1.165	0.22682	0.626254
TGME49_290150-t26_1-p1	TGME49_290150	hypothetical protein	---	24.1	149.95	323.31	256	24	24	47	42	42	41	39	45	24	22	24	23	24	22	24	22	24	23	24	22	2698200000	2763700000	2824800000	2671400000	2599700000	2705100000	0.995	1.02	1.042	0.0230775	0.986	0.959	0.998	0.0203619	0.973	0.227	0.626254
TGME49_283830-t26_1-p1	TGME49_283830	type I inorganic pyrophosphatase PPase	---	16.7	53.861	56.559	28	6	6	5	5	4	6	4	4	6	5	6	5	6	6	6	5	6	5	6	6	238770000	207120000	196580000	241880000	253250000	236330000	1.043	0.905	0.858	0.102806	1.056	1.106	1.032	0.0354605	1.116	0.22764	0.626484
TGME49_275350-t26_1-p1	TGME49_275350	TBC domain-containing protein	---	21.6	102.18	81.374	39	12	12	8	6	7	6	5	7	10	10	9	9	9	9	10	10	9	9	9	9	91756000	100740000	111540000	107260000	111260000	126570000	0.848	0.931	1.031	0.0978272	0.991	1.028	1.17	0.0888931	1.154	0.22818	0.626484
TGME49_269700-t26_1-p1	TGME49_269700	NLI interacting factor family phosphatase	---	14.7	132.26	94.734	32	11	11	4	7	6	4	5	6	9	11	9	8	10	10	9	11	9	8	10	10	91641000	89163000	77616000	112110000	87694000	90105000	1.003	0.976	0.849	0.0872349	1.227	0.96	0.986	0.139195	1.174	0.22842	0.626484
TGME49_213392-t26_1-p1	TGME49_213392	surface antigen repeat-containing protein	---	16.2	253.28	235.78	113	24	24	19	22	19	16	18	19	22	23	21	21	20	21	22	23	21	21	20	21	362400000	382040000	356150000	379700000	381690000	384990000	0.968	1.02	0.951	0.0366952	1.014	1.019	1.028	0.00695322	1.042	0.22848	0.626484
TGME49_309000-t26_1-p1	TGME49_309000	hypothetical protein	---	2	231.13	12.969	26	4	4	4	4	4	4	5	5	4	4	4	4	4	4	4	4	4	4	4	4	105560000	97383000	120720000	116440000	114050000	130030000	0.926	0.854	1.059	0.1099	1.021	1	1.14	0.0716551	1.142	0.22862	0.626713
TGME49_315980-t26_1-p1	TGME49_315980	EREBP-4 family protein	---	8.3	33.227	16.486	14	2	2	3	2	2	3	2	2	2	2	2	2	2	2	2	2	2	2	2	2	24299000	19311000	22579000	23394000	35272000	35912000	0.907	0.721	0.843	0.114725	0.873	1.316	1.34	0.223549	1.344	0.22866	0.626713
TGME49_270850-t26_1-p1	TGME49_270850	glycosyl hydrolases family 17 protein	---	15.9	308.72	199.89	148	33	33	27	26	29	25	19	22	29	30	30	28	28	28	29	30	30	28	28	28	547770000	510670000	567840000	504810000	554590000	513540000	1.027	0.958	1.065	0.053354	0.947	1.04	0.963	0.0505653	0.939	0.22922	0.626713
TGME49_312110-t26_1-p1	TGME49_312110	apicoplast-associated thioredoxin family protein Atrx1	---	22.3	86.833	119.8	108	14	14	21	18	17	18	15	19	14	14	14	14	12	14	14	14	14	14	12	14	1588400000	1467400000	1529000000	1484300000	1427900000	1416700000	1.069	0.988	1.029	0.0393724	0.999	0.961	0.954	0.024929	0.949	0.22928	0.626713
TGME49_244000-t26_1-p1	TGME49_244000	DEAD/DEAH box helicase domain-containing protein	---	12.6	110.54	49.065	29	9	9	6	5	7	3	5	3	8	7	8	8	7	8	8	7	8	8	7	8	64671000	67541000	57275000	45128000	55518000	60385000	1.107	1.156	0.98	0.0840287	0.772	0.95	1.034	0.145625	0.835	0.2298	0.627787
TGME49_271880-t26_1-p1	TGME49_271880	B-box zinc finger domain-containing protein	---	5	216.06	68.106	84	10	10	17	15	14	13	12	13	10	10	9	10	10	10	10	10	9	10	10	10	600300000	561420000	580370000	591360000	615910000	638260000	1.004	0.939	0.971	0.0334605	0.989	1.03	1.067	0.0379298	1.059	0.22998	0.627787
TGME49_209190-t26_1-p1	TGME49_209190	ABC transporter transmembrane region domain-containing protein	---	16.2	85.56	71.58	29	7	7	5	6	4	6	4	4	6	7	7	7	6	7	6	7	7	7	6	7	136220000	126560000	118640000	115510000	135130000	118750000	1.089	1.011	0.948	0.0695205	0.923	1.08	0.949	0.0855169	0.921	0.23054	0.627787
TGME49_255340-t26_1-p1	TGME49_255340	tetratricopeptide repeat-containing protein	---	22.9	276.39	292.93	177	43	43	30	32	26	31	28	30	38	37	38	42	38	41	38	37	38	42	38	41	592240000	589820000	603870000	599090000	563010000	633450000	0.992	0.988	1.012	0.0128926	1.004	0.943	1.061	0.0588544	1.035	0.23064	0.627787
TGME49_279100-t26_1-p1	TGME49_279100	hypothetical protein	---	29.2	47.694	120.96	117	9	9	18	20	19	20	20	20	8	9	9	9	9	9	8	9	9	9	9	9	1479800000	1386800000	1605100000	1348000000	1480400000	1384900000	1.022	0.958	1.109	0.0736077	0.931	1.023	0.957	0.0488772	0.917	0.23084	0.627787
TGME49_228100-t26_1-p1	TGME49_228100	hypothetical protein	---	11.2	139.35	71.849	47	10	10	8	6	8	8	8	9	9	8	9	10	9	9	9	8	9	10	9	9	112300000	119420000	121620000	113770000	118820000	110220000	0.968	1.029	1.048	0.0411794	0.981	1.024	0.95	0.0377277	0.951	0.23132	0.627787
TGME49_261950-t26_1-p1	TGME49_261950	ATP synthase beta subunit ATP-B	---	67.1	59.916	323.31	387	25	25	60	66	67	64	63	67	25	25	25	25	25	25	25	25	25	25	25	25	14441000000	14012000000	13575000000	13772000000	13782000000	12767000000	1.052	1.021	0.989	0.0308635	1.003	1.004	0.93	0.0433485	0.947	0.23146	0.627787
TGME49_239070-t26_1-p1	TGME49_239070	hypothetical protein	---	18.2	65.614	42.712	33	8	8	7	6	6	4	5	5	8	8	7	8	6	7	8	8	7	8	6	7	72751000	93022000	83826000	73134000	67719000	73361000	0.941	1.203	1.084	0.121917	0.946	0.876	0.949	0.0447215	0.88	0.2316	0.628008
TGME49_281930-t26_1-p1	TGME49_281930	SAG-related sequence SRS39	---	12.6	92.638	57.245	32	9	9	5	5	5	5	4	8	7	7	7	8	7	9	7	7	7	8	7	9	84107000	86263000	87562000	86965000	77204000	90620000	0.984	1.009	1.025	0.0205407	1.018	0.903	1.06	0.0817974	1.033	0.23186	0.628008
TGME49_312150-t26_1-p1	TGME49_312150	hypothetical protein	---	14.6	60.547	57.423	64	8	8	10	13	10	13	9	9	8	8	8	8	8	8	8	8	8	8	8	8	695350000	586470000	554710000	701950000	618550000	687490000	1.085	0.915	0.866	0.12031	1.096	0.965	1.073	0.0669546	1.135	0.23198	0.628008
TGME49_271740-t26_1-p1	TGME49_271740	hypothetical protein	---	13.8	215.39	114.93	92	21	21	13	16	15	21	12	15	19	20	17	19	17	18	19	20	17	19	17	18	196300000	181100000	184900000	197420000	206290000	195230000	1.014	0.936	0.955	0.0420036	1.02	1.066	1.009	0.0293098	1.047	0.23206	0.628008
TGME49_309590-t26_1-p1	TGME49_309590	rhoptry protein ROP1	---	7	47.994	9.1427	46	4	4	9	9	8	6	7	7	4	4	3	3	3	3	4	4	3	3	3	3	5288600000	6530900000	5399100000	4600300000	4977500000	5207800000	0.991	1.224	1.012	0.119822	0.862	0.933	0.976	0.0623279	0.854	0.2327	0.628227
TGME49_215560-t26_1-p1	TGME49_215560	histone arginine methyltransferase PRMT5	---	23.2	107.09	111.21	97	17	17	16	16	20	16	15	14	15	15	17	15	15	14	15	15	17	15	15	14	335830000	336090000	370680000	396080000	336610000	359390000	0.944	0.945	1.042	0.0576191	1.113	0.946	1.01	0.0823613	1.087	0.23272	0.628227
TGME49_272770-t26_1-p1	TGME49_272770	hypothetical protein	---	11.3	79.634	17.577	20	6	6	3	3	3	4	4	3	5	5	5	5	5	4	5	5	5	5	5	4	38644000	48553000	43318000	47305000	45768000	51793000	0.842	1.058	0.944	0.113983	1.031	0.997	1.128	0.0646178	1.139	0.23294	0.628227
TGME49_243250-t26_1-p1	TGME49_243250	myosin H	---	14.4	169.66	110.41	72	15	15	11	12	14	11	11	13	12	13	14	14	14	13	12	13	14	14	14	13	181200000	182180000	158400000	208460000	200370000	181580000	0.978	0.983	0.855	0.0772378	1.125	1.081	0.98	0.0700036	1.121	0.23348	0.628227
TGME49_261780-t26_1-p1	TGME49_261780	microneme protein MIC7	---	22.6	36.34	48.408	29	6	6	3	4	5	7	5	5	5	5	5	6	5	5	5	5	5	6	5	5	295380000	310780000	327300000	319640000	294260000	357420000	0.93	0.979	1.031	0.0515382	1.007	0.927	1.126	0.0981715	1.088	0.23418	0.629681
TGME49_255880-t26_1-p1	TGME49_255880	hypothetical protein	---	22.7	85.748	54.961	26	9	9	5	6	4	2	4	5	7	8	6	8	8	9	7	8	6	8	8	9	89047000	79926000	90494000	74008000	83336000	82911000	1.069	0.96	1.087	0.066161	0.889	1.001	0.995	0.065514	0.907	0.23428	0.629681
TGME49_300350-t26_1-p1	TGME49_300350	cysteine desulfurase/selenocysteine lyase family PLP dependent transferase superfamily protein	---	3.8	79.963	9.8037	10	3	3	0	1	2	2	3	2	3	3	3	3	3	2	3	3	3	3	3	2	8839600	10455000	8401700	12164000	9545600	9820400	0.896	1.059	0.851	0.117003	1.232	0.967	0.995	0.136747	1.191	0.23522	0.63175
TGME49_255160-t26_1-p1	TGME49_255160	hypothetical protein	---	11	116.52	52.002	39	7	7	7	6	7	6	8	5	7	6	6	6	7	4	7	6	6	6	7	4	111180000	111820000	125640000	137330000	125780000	120760000	0.911	0.916	1.029	0.0700954	1.125	1.03	0.989	0.0665686	1.11	0.23556	0.632573
TGME49_215910-t26_1-p1	TGME49_215910	hypothetical protein	---	17	327.98	164.84	143	36	36	25	25	23	23	24	23	32	33	33	35	33	31	32	33	33	35	33	31	417050000	448760000	432590000	421740000	419970000	403550000	0.984	1.059	1.02	0.0367385	0.995	0.991	0.952	0.024257	0.953	0.2356	0.632573
TGME49_210700-t26_1-p1	TGME49_210700	hypothetical protein	---	1.3	926.53	18.178	16	8	8	2	4	4	2	2	2	4	7	6	5	5	4	4	7	6	5	5	4	38289000	78228000	66792000	87749000	64019000	80446000	0.553	1.13	0.964	0.336656	1.267	0.924	1.162	0.157243	1.376	0.23622	0.632573
TGME49_266470-t26_1-p1	TGME49_266470	hypothetical protein	---	20.8	14.123	20.216	11	3	3	1	1	1	3	2	3	3	3	2	3	2	3	3	3	2	3	2	3	42621000	39636000	45495000	37830000	33671000	40333000	1.067	0.993	1.139	0.068461	0.947	0.843	1.01	0.0903586	0.918	0.23666	0.632771
TGME49_314780-t26_1-p1	TGME49_314780	myosin G	---	22.7	260.87	323.31	186	38	38	32	35	31	31	27	30	34	34	34	34	33	34	34	34	34	34	33	34	1134700000	1188200000	1069600000	1075200000	1053300000	1053800000	1.035	1.084	0.976	0.0524172	0.981	0.961	0.962	0.011642	0.941	0.23676	0.632771
TGME49_246130-t26_1-p1	TGME49_246130	serpin (serine proteinase inhibitor) superfamily protein	---	44.4	47.407	215.75	128	14	14	22	22	21	21	20	22	14	13	13	13	13	13	14	13	13	13	13	13	1549500000	1388900000	1398300000	1364600000	1445600000	1323500000	1.098	0.984	0.99	0.0626524	0.967	1.024	0.938	0.0448137	0.93	0.2371	0.632771
TGME49_219810-t26_1-p1	TGME49_219810	hypothetical protein	---	16.8	195.64	106.9	84	14	14	16	12	16	13	13	14	13	13	12	13	13	13	13	13	12	13	13	13	4851700000	5489000000	5547100000	4057300000	4708800000	5105700000	0.978	1.107	1.118	0.0729143	0.818	0.949	1.029	0.114294	0.865	0.23726	0.632771
TGME49_312470-t26_1-p1	TGME49_312470	hypothetical protein	---	9.4	68.427	59.855	51	5	5	9	8	7	10	9	8	5	5	5	4	5	5	5	5	5	4	5	5	706950000	835320000	772090000	622860000	733990000	733910000	0.963	1.138	1.052	0.0832581	0.848	1	1	0.0924409	0.879	0.2376	0.632969
TGME49_206540-t26_1-p1	TGME49_206540	hypothetical protein	---	6.8	131.05	18.275	26	6	6	5	4	6	5	3	3	6	5	5	5	5	5	6	5	5	5	5	5	137500000	126590000	146520000	125190000	155070000	126620000	1.009	0.929	1.075	0.0727963	0.919	1.138	0.929	0.124234	0.92	0.23784	0.632969
TGME49_276210-t26_1-p1	TGME49_276210	phosphoglycerate mutase family protein	---	13	91.915	34.999	30	7	7	5	4	5	4	7	5	6	6	7	6	7	5	6	6	7	6	7	5	82611000	75656000	82817000	71876000	75291000	77807000	1.064	0.974	1.066	0.0507877	0.925	0.969	1.002	0.040018	0.931	0.23812	0.632969
TGME49_294270-t26_1-p1	TGME49_294270	histone arginine methyltransferase PRMT4/CARM1	---	16.5	207.07	172.53	109	24	24	16	18	19	19	21	16	22	22	21	24	24	23	22	22	21	24	24	23	279710000	262700000	260780000	232580000	248180000	262750000	1.085	1.019	1.012	0.0387788	0.902	0.963	1.019	0.0608715	0.925	0.23832	0.632969
TGME49_304740-t26_1-p1	TGME49_304740	rhoptry kinase family protein ROP35	---	6.5	202.5	41.574	40	10	10	7	5	7	8	8	5	9	9	9	10	10	9	9	9	9	10	10	9	251420000	209030000	223980000	197590000	220710000	209860000	1.149	0.956	1.024	0.0938569	0.903	1.009	0.959	0.055411	0.893	0.23908	0.633165
TGME49_295070-t26_1-p1	TGME49_295070	helicase associated domain (ha2) protein	---	6.5	175.25	16.567	15	7	7	2	4	2	2	2	3	6	5	5	6	6	6	6	5	5	6	6	6	32718000	39778000	35515000	42062000	40922000	38584000	0.855	1.04	0.928	0.0990251	1.099	1.069	1.008	0.043802	1.12	0.23936	0.633165
TGME49_224220-t26_1-p1	TGME49_224220	serine/threonine-protein phosphatase PP2A catalytic subunit	---	35.7	39.127	53.147	25	7	6	4	6	4	3	5	3	6	6	5	5	5	5	5	6	5	5	5	5	138670000	181600000	160320000	143630000	141620000	126200000	0.933	1.221	1.078	0.133664	0.966	0.953	0.849	0.0695023	0.842	0.23938	0.633165
TGME49_205710-t26_1-p1	TGME49_205710	lysine-tRNA ligase	---	29.2	74.394	150.81	210	21	21	35	33	30	40	36	36	21	21	21	21	20	20	21	21	21	21	20	20	2190400000	2280800000	2122800000	2050600000	2141800000	2144400000	1.016	1.058	0.985	0.0359312	0.951	0.994	0.995	0.0256324	0.954	0.23944	0.633165
TGME49_227870-t26_1-p1	TGME49_227870	Tim10/DDP family zinc finger superfamily protein	---	63.1	11.224	41.117	28	4	4	4	5	5	5	5	4	4	4	3	3	4	3	4	4	3	3	4	3	325550000	387880000	370510000	430000000	417970000	380880000	0.845	1.006	0.961	0.0886219	1.116	1.084	0.988	0.062685	1.122	0.2397	0.633359
TGME49_208722-t26_1-p1	TGME49_208722	hypothetical protein	---	2.9	222.97	7.6685	13	5	5	1	1	2	3	3	3	5	3	4	5	5	5	5	3	4	5	5	5	34304000	35433000	34230000	40825000	37503000	35002000	0.947	0.978	0.945	0.0193403	1.127	1.036	0.966	0.0773997	1.094	0.23978	0.633359
TGME49_280400-t26_1-p1	TGME49_280400	hypothetical protein	---	6.7	130.57	15.941	22	6	6	5	4	4	3	3	3	5	6	5	6	6	6	5	6	5	6	6	6	101800000	89243000	78221000	82727000	77585000	63892000	1.238	1.085	0.951	0.131587	1.006	0.943	0.777	0.130188	0.817	0.24002	0.633359
TGME49_224130-t26_1-p1	TGME49_224130	hypothetical protein	---	13	16.631	6.7214	5	2	2	0	0	1	1	1	2	2	2	2	2	2	2	2	2	2	2	2	2	23307000	23388000	24317000	27603000	29164000	32707000	0.871	0.874	0.909	0.0238809	1.032	1.09	1.223	0.0878237	1.274	0.24044	0.633359
TGME49_301340-t26_1-p1	TGME49_301340	DnaJ domain-containing protein	---	5.8	79.528	7.1022	13	4	4	3	4	2	1	2	1	4	4	3	4	4	4	4	4	3	4	4	4	25610000	33776000	33652000	22769000	31682000	27747000	0.877	1.156	1.152	0.150649	0.78	1.085	0.95	0.162879	0.814	0.24124	0.635385
TGME49_220930-t26_1-p1	TGME49_220930	hypothetical protein	---	13.4	74.167	40.25	58	9	9	10	11	9	10	10	8	9	9	9	9	9	9	9	9	9	9	9	9	303120000	317580000	354000000	368780000	358760000	343950000	0.889	0.931	1.038	0.0806438	1.081	1.052	1.009	0.0345889	1.097	0.2416	0.635753
TGME49_290630-t26_1-p1	TGME49_290630	AP2 domain transcription factor AP2IX-7	---	7	473.35	137.7	74	23	23	11	10	14	14	12	13	21	19	20	21	19	20	21	19	20	21	19	20	223850000	230230000	227280000	222920000	214370000	224250000	1	1.029	1.015	0.0142932	0.996	0.958	1.002	0.0242159	0.984	0.24188	0.635753
TGME49_310640-t26_1-p1	TGME49_310640	phosphorylase family protein	---	67.7	33.043	323.31	207	16	16	33	34	31	37	40	32	15	15	15	16	15	15	15	15	15	16	15	15	8739700000	8296100000	8671700000	7722600000	8844900000	8462200000	1.034	0.981	1.025	0.0279876	0.913	1.046	1.001	0.0685628	0.944	0.2422	0.635753
TGME49_316310-t26_1-p1	TGME49_316310	superoxide dismutase	---	49.8	22.55	211.49	156	13	13	25	24	25	31	24	27	13	13	13	13	13	13	13	13	13	13	13	13	8133500000	8143200000	8058400000	7704500000	8143900000	7164900000	1.031	1.032	1.021	0.00591708	0.976	1.032	0.908	0.0638855	0.917	0.2425	0.635753
TGME49_271440-t26_1-p1	TGME49_271440	NPL4 family protein	---	42.2	55.803	83.631	84	14	14	15	13	14	15	13	14	14	14	14	14	14	14	14	14	14	14	14	14	478730000	473280000	469600000	506320000	430680000	475840000	1.013	1.002	0.994	0.00951086	1.072	0.912	1.007	0.0807095	1.036	0.24278	0.635753
TGME49_214740-t26_1-p1	TGME49_214740	hypothetical protein	---	5.1	165.92	12.263	8	4	4	1	2	0	3	2	0	2	4	3	4	3	3	2	4	3	4	3	3	14671000	18567000	16507000	20197000	17219000	17872000	0.838	1.061	0.943	0.117765	1.154	0.984	1.021	0.0849037	1.148	0.24292	0.635753
TGME49_259630-t26_1-p1	TGME49_259630	hypothetical protein	---	11.9	18.313	14.129	15	1	1	2	1	4	3	3	2	1	1	1	1	1	1	1	1	1	1	1	1	113350000	0	156460000	193710000	213850000	162900000	0.674		0.931	0.22645	1.153	1.273	0.969	0.135304	1.322	0.24306	0.635753
TGME49_289080-t26_1-p1	TGME49_289080	HEAT repeat-containing protein	---	25	129.38	159.4	96	20	20	18	16	16	17	15	14	19	16	19	19	19	20	19	16	19	19	19	20	306980000	298160000	293120000	251260000	324840000	296480000	1.04	1.01	0.993	0.0234615	0.851	1.101	1.005	0.12795	0.915	0.24344	0.635753
TGME49_288400-t26_1-p1	TGME49_288400	LETM1 family protein	---	12.4	119.99	101.09	63	12	12	9	8	12	15	10	9	11	11	12	12	11	12	11	11	12	12	11	12	251530000	259260000	237060000	240450000	243570000	232240000	1.031	1.062	0.971	0.0452974	0.985	0.998	0.952	0.0242387	0.948	0.24362	0.635935
TGME49_299070-t26_1-p1	TGME49_299070	pyruvate kinase PyKII	---	28.9	106.81	271.87	126	18	18	19	20	24	21	21	21	18	18	18	18	18	18	18	18	18	18	18	18	806850000	870900000	945630000	795990000	764790000	802890000	0.971	1.048	1.138	0.0794276	0.958	0.92	0.966	0.0259245	0.914	0.24362	0.635935
TGME49_257100-t26_1-p1	TGME49_257100	hypothetical protein	---	14.2	62.905	18.255	15	6	6	3	3	1	2	3	3	4	3	2	4	5	4	4	3	2	4	5	4	55321000	47141000	48636000	47766000	41833000	41238000	1.177	1.003	1.035	0.0864204	1.017	0.89	0.878	0.0829677	0.884	0.2441	0.635935
TGME49_312640-t26_1-p1	TGME49_312640	hypothetical protein	---	28.6	31.692	43.493	35	6	6	6	6	5	5	6	7	6	6	6	5	6	6	6	6	6	5	6	6	174570000	159010000	174780000	133100000	163220000	165670000	1.079	0.983	1.081	0.0534635	0.823	1.009	1.024	0.117614	0.882	0.24412	0.635935
TGME49_316660-t26_1-p1	TGME49_316660	cullin family protein	---	19.1	91.524	63.088	42	13	13	10	7	7	6	6	6	11	11	10	10	11	12	11	11	10	10	11	12	159900000	144470000	139700000	138350000	140830000	134620000	1.118	1.01	0.977	0.0712556	0.968	0.985	0.942	0.0224419	0.922	0.24452	0.636116
TGME49_233500-t26_1-p1	TGME49_233500	triose-phosphate isomerase TPI-II	---	31.5	39.559	108.31	62	8	8	11	11	9	12	9	10	8	8	8	8	8	7	8	8	8	8	8	7	677200000	581460000	698230000	711430000	743450000	728310000	0.981	0.843	1.012	0.0951712	1.031	1.077	1.056	0.0218353	1.104	0.24462	0.636116
TGME49_238930-t26_1-p1	TGME49_238930	hypothetical protein	---	7	377.83	113.99	129	23	23	22	18	18	29	21	21	21	21	20	23	21	22	21	21	20	23	21	22	573300000	508650000	547000000	581400000	544680000	574850000	1.033	0.917	0.986	0.0596185	1.048	0.981	1.036	0.0349682	1.065	0.24476	0.636116
TGME49_209420-t26_1-p1	TGME49_209420	hypothetical protein	---	17.8	68.916	34.385	56	10	10	10	10	9	8	10	9	8	9	8	8	8	8	8	9	8	8	8	8	505850000	463150000	477770000	492470000	548430000	546570000	1	0.916	0.945	0.0447382	0.974	1.084	1.081	0.0598858	1.077	0.24508	0.636116
TGME49_278205-t26_1-p1	TGME49_278205	hypothetical protein	---	0.3	611.7	2.241	13	2	2	3	2	2	2	2	2	2	2	2	2	2	2	2	2	2	2	2	2	67554000	60956000	51590000	72296000	83859000	66149000	1.007	0.909	0.769	0.133649	1.078	1.25	0.986	0.121308	1.153	0.24674	0.640093
TGME49_261570-t26_1-p1	TGME49_261570	ribosomal protein RPL7A	---	31.2	31.031	45.69	104	9	9	18	18	17	17	16	18	9	9	9	9	9	9	9	9	9	9	9	9	3468300000	3240400000	3412900000	3743800000	3747400000	3427000000	0.989	0.924	0.973	0.0352052	1.068	1.069	0.977	0.0508959	1.063	0.24728	0.640093
TGME49_215300-t26_1-p1	TGME49_215300	hypothetical protein	---	7.5	65.478	14.662	20	3	3	4	3	4	4	3	2	3	3	3	3	3	2	3	3	3	3	3	2	31064000	31264000	26605000	40045000	30415000	30694000	0.981	0.987	0.84	0.0888809	1.264	0.96	0.969	0.16252	1.193	0.24772	0.641468
TGME49_240440-t26_1-p1	TGME49_240440	hypothetical protein	---	4.9	40.237	8.7127	12	2	2	2	2	2	2	2	2	2	2	2	2	2	2	2	2	2	2	2	2	10580000	9197800	8952900	9904100	11955000	14122000	0.981	0.853	0.83	0.0916185	0.918	1.108	1.309	0.175885	1.254	0.24784	0.641468
TGME49_260000-t26_1-p1	TGME49_260000	hypothetical protein	---	5	329.66	64.81	61	11	11	8	10	7	12	11	13	9	11	9	11	10	11	9	11	9	11	10	11	591640000	630300000	571150000	612410000	680750000	676510000	0.943	1.005	0.911	0.0501482	0.977	1.086	1.079	0.0582536	1.078	0.2485	0.642839
TGME49_265250-t26_1-p1	TGME49_265250	RNA recognition motif-containing protein	---	23.8	160.18	240.25	184	25	25	31	34	30	27	30	32	25	25	25	24	25	25	25	25	25	24	25	25	691910000	723590000	720220000	719790000	736270000	763380000	0.953	0.997	0.992	0.024565	0.992	1.014	1.052	0.0297778	1.042	0.24866	0.642839
TGME49_289880-t26_1-p1	TGME49_289880	hypothetical protein	---	21.6	148.66	133.3	101	20	20	17	15	16	20	16	17	19	16	18	19	17	18	19	16	18	19	17	18	319050000	298280000	293430000	334640000	347930000	310860000	1.005	0.94	0.925	0.0444507	1.054	1.096	0.98	0.0562917	1.063	0.24998	0.644811
TGME49_254220-t26_1-p1	TGME49_254220	hypothetical protein	---	9.8	84.22	59.832	33	7	7	6	5	6	5	5	6	7	7	7	7	7	7	7	7	7	7	7	7	112500000	98975000	113390000	104410000	99637000	87105000	1.096	0.964	1.104	0.0745463	1.017	0.97	0.848	0.0923064	0.884	0.25062	0.645563
TGME49_321690-t26_1-p1	TGME49_321690	hypothetical protein	---	12.7	100.56	43.771	23	7	7	4	4	5	4	3	3	7	6	7	7	6	6	7	6	7	7	6	6	86819000	94568000	83623000	63869000	82934000	86293000	1.046	1.139	1.007	0.0637368	0.769	0.999	1.039	0.155736	0.85	0.25132	0.645563
TGME49_225890-t26_1-p1	TGME49_225890	hypothetical protein	---	10	223.32	125.74	54	14	14	9	9	9	7	11	9	12	11	12	11	12	11	12	11	12	11	12	11	124620000	143290000	143930000	104990000	121110000	132450000	0.971	1.116	1.121	0.0796719	0.818	0.943	1.032	0.115471	0.865	0.25148	0.645563
TGME49_255660-t26_1-p1	TGME49_255660	EF hand domain-containing protein	---	29.5	16.143	73.479	30	3	3	5	5	5	5	5	5	3	3	3	3	3	3	3	3	3	3	3	3	559140000	611580000	770790000	744470000	682960000	786510000	0.807	0.883	1.113	0.170526	1.075	0.986	1.136	0.070786	1.183	0.25208	0.647526
TGME49_228070-t26_1-p1	TGME49_228070	hypothetical protein	---	0.8	441.56	4.6544	7	3	3	2	1	1	1	1	1	3	3	2	2	3	3	3	3	2	2	3	3	20014000	16477000	17409000	15342000	14575000	16534000	1.197	0.985	1.041	0.102259	0.917	0.871	0.989	0.0642515	0.887	0.25282	0.647661
TGME49_297830-t26_1-p1	TGME49_297830	hypothetical protein	---	5.5	225.4	55.98	33	9	9	5	7	4	6	6	5	8	8	9	9	9	8	8	8	9	9	9	8	92026000	106460000	87885000	87593000	85521000	81968000	1.02	1.18	0.974	0.102202	0.971	0.948	0.908	0.0338309	0.888	0.25296	0.647661
TGME49_265320-t26_1-p1	TGME49_265320	hypothetical protein	---	16.8	129.36	200.04	168	15	15	26	29	32	26	27	28	15	14	15	15	15	15	15	14	15	15	15	15	2190500000	2172400000	2334200000	2180100000	1844600000	2059000000	1.028	1.02	1.096	0.0398485	1.023	0.866	0.967	0.0835794	0.949	0.25338	0.647661
TGME49_235550-t26_1-p1	TGME49_235550	PHD-finger domain-containing protein	---	4.4	59.322	5.4212	7	2	2	1	1	2	1	0	2	2	2	2	2	2	2	2	2	2	2	2	2	50584000	46242000	48960000	50074000	65671000	52274000	0.967	0.884	0.936	0.0451458	0.957	1.256	0.999	0.151187	1.053	0.25342	0.647661
TGME49_261600-t26_1-p1	TGME49_261600	creatinase domain-containing protein	---	33.9	96.142	175.35	126	21	21	21	19	21	23	21	21	21	20	20	21	19	21	21	20	20	21	19	21	782840000	749720000	800190000	865270000	780250000	787580000	0.986	0.944	1.007	0.0327661	1.089	0.982	0.992	0.057886	1.063	0.25392	0.649006
TGME49_267560-t26_1-p1	TGME49_267560	folate-binding protein YgfZ protein	---	11.6	154.85	41.01	24	8	8	6	4	3	4	5	2	6	7	7	8	6	7	6	7	7	8	6	7	104770000	107120000	114310000	100180000	79536000	105480000	1.028	1.051	1.122	0.0459231	0.983	0.781	1.035	0.143815	0.946	0.25438	0.649006
TGME49_291950-t26_1-p1	TGME49_291950	RNA recognition motif-containing protein	---	42.3	73.852	299.05	144	19	19	24	25	23	24	25	23	19	19	19	19	19	19	19	19	19	19	19	19	1161200000	1009800000	1018100000	993550000	956100000	948190000	1.145	0.995	1.004	0.0802719	0.979	0.942	0.935	0.0248353	0.913	0.255	0.649739
TGME49_233230-t26_1-p1	TGME49_233230	RNA-binding protein 8A family protein	---	23.5	18.41	17.139	5	3	3	2	0	2	1	0	0	3	3	3	3	3	3	3	3	3	3	3	3	342410000	306080000	254600000	258290000	276730000	251240000	1.216	1.087	0.904	0.146658	0.917	0.983	0.892	0.0505167	0.846	0.25538	0.649739
TGME49_236930-t26_1-p1	TGME49_236930	hypothetical protein	---	2.7	610.19	36.788	18	11	11	4	3	2	2	3	4	9	8	7	8	9	7	9	8	7	8	9	7	51287000	51298000	64819000	48733000	54798000	48647000	0.963	0.963	1.217	0.139975	0.915	1.029	0.913	0.0697264	0.873	0.25548	0.649739
TGME49_320040-t26_1-p1	TGME49_320040	CHORD protein	---	43.4	22.08	29.754	20	5	5	3	5	4	3	4	1	3	5	4	5	5	5	3	5	4	5	5	5	66034000	54535000	66228000	52231000	60417000	57331000	1.111	0.917	1.114	0.10778	0.878	1.016	0.964	0.0731574	0.88	0.2556	0.651073
TGME49_261460-t26_1-p1	TGME49_261460	transcriptional elongation factor FACT80	---	18.6	94.51	84.02	97	17	17	18	15	17	16	16	15	16	14	16	15	15	15	16	14	16	15	15	15	522020000	500440000	492820000	584270000	582030000	509780000	0.981	0.941	0.927	0.0295091	1.098	1.094	0.958	0.0759042	1.083	0.25622	0.651073
TGME49_234280-t26_1-p1	TGME49_234280	AMP deaminase	---	21.2	129.57	120.87	107	21	21	18	18	19	15	17	20	20	19	21	20	16	21	20	19	21	20	16	21	232750000	245120000	241920000	233510000	307030000	232990000	0.935	0.985	0.972	0.026911	0.938	1.234	0.936	0.165517	0.972	0.25744	0.653009
TGME49_312622-t26_1-p1	TGME49_312622	DUF803 domain-containing protein	---	25.7	393.5	323.31	736	64	64	123	131	119	121	122	120	58	60	60	59	61	59	58	60	60	59	61	59	14329000000	14080000000	13486000000	13576000000	14434000000	13572000000	1.03	1.012	0.969	0.0312277	0.976	1.037	0.976	0.035348	0.972	0.25836	0.653947
TGME49_297530-t26_1-p1	TGME49_297530	DNA-directed RNA polymerase I RPA2	---	18.5	153.52	110.17	75	18	18	12	16	13	12	10	12	16	17	17	17	17	16	16	17	17	17	17	16	237050000	221200000	208610000	261140000	252290000	228420000	1.01	0.942	0.889	0.0640494	1.112	1.075	0.973	0.0683434	1.101	0.25846	0.653947
TGME49_229405-t26_1-p1	TGME49_229405	3'5'-cyclic nucleotide phosphodiesterase domain-containing protein	---	2.5	304.7	56.873	38	6	6	6	6	6	7	7	6	5	5	5	6	5	5	5	5	5	6	5	5	372540000	384080000	351020000	400170000	347060000	379250000	1.001	1.031	0.943	0.0451122	1.075	0.932	1.019	0.0714387	1.056	0.2585	0.653947
TGME49_313810-t26_1-p1	TGME49_313810	transcription initiation factor TFIID complex subunit TAF8	---	12.2	163.74	54.669	35	11	11	5	8	5	5	5	7	8	9	8	7	8	9	8	9	8	7	8	9	86385000	85663000	93547000	69900000	107170000	87147000	0.978	0.97	1.059	0.0491229	0.792	1.214	0.987	0.211696	0.887	0.2588	0.653947
TGME49_291330-t26_1-p1	TGME49_291330	RNA recognition motif-containing protein	---	40.8	25.512	64.496	69	9	9	12	12	12	11	11	11	9	9	8	8	8	8	9	9	8	8	8	8	406600000	406070000	366420000	376930000	376650000	357220000	1.065	1.064	0.96	0.0585968	0.988	0.987	0.936	0.0306469	0.934	0.2589	0.653947
TGME49_204310-t26_1-p1	TGME49_204310	hypothetical protein	---	18.9	242.59	172.39	95	24	24	11	16	20	16	15	17	21	19	23	22	22	21	21	19	23	22	22	21	320890000	328570000	308030000	315430000	357440000	283960000	1.006	1.03	0.965	0.0328575	0.989	1.12	0.89	0.115409	0.939	0.25988	0.653947
TGME49_226030-t26_1-p1	TGME49_226030	AGC kinase	---	13.7	39.41	30.891	54	6	6	8	10	8	10	9	9	6	6	6	6	6	6	6	6	6	6	6	6	1875400000	1246500000	1609800000	1194400000	1166300000	1299100000	1.341	0.891	1.151	0.20033	0.854	0.834	0.929	0.057413	0.79	0.25994	0.653947
TGME49_251770-t26_1-p1	TGME49_251770	hypothetical protein	---	4.6	137.94	37.686	28	5	5	5	5	5	6	2	5	5	4	5	4	5	4	5	4	5	4	5	4	65620000	41987000	48824000	58575000	71557000	77587000	1.081	0.692	0.804	0.233117	0.965	1.179	1.278	0.140253	1.306	0.26	0.653947
TGME49_211440-t26_1-p1	TGME49_211440	hypothetical protein	---	3.8	182.89	15.502	8	4	4	1	2	3	1	0	1	3	2	4	3	4	4	3	2	4	3	4	4	14921000	15897000	16889000	13613000	15096000	15428000	0.975	1.039	1.103	0.0615977	0.889	0.986	1.008	0.0658862	0.913	0.26008	0.653947
TGME49_216080-t26_1-p1	TGME49_216080	apical complex lysine methyltransferase	---	14.2	79.432	58.978	32	7	7	5	7	5	5	5	5	7	7	7	7	6	7	7	7	7	7	6	7	131490000	135440000	147990000	130120000	115220000	128640000	1	1.03	1.126	0.0625646	0.99	0.876	0.978	0.0660779	0.935	0.26008	0.653947
TGME49_229930-t26_1-p1	TGME49_229930	p25-alpha family protein	---	28	255.18	323.31	487	55	55	86	87	75	81	80	78	53	53	52	51	53	51	53	53	52	51	53	51	7330000000	7122200000	7014800000	6927700000	6869900000	7035000000	1.04	1.01	0.995	0.0225743	0.983	0.974	0.998	0.012309	0.976	0.26036	0.653947
TGME49_263470-t26_1-p1	TGME49_263470	ubiquitin carboxyl-terminal hydrolase UCHL3	---	12.1	29.033	21.047	27	3	3	4	5	6	5	5	2	3	3	3	3	3	3	3	3	3	3	3	3	118860000	119490000	112040000	95226000	105240000	115670000	1.07	1.076	1.009	0.0352507	0.857	0.947	1.041	0.0970199	0.903	0.26118	0.655858
TGME49_230940-t26_1-p1	TGME49_230940	hypothetical protein	---	32	155.05	323.31	283	31	31	45	46	49	50	47	46	30	31	30	30	30	30	30	31	30	30	30	30	2053000000	2132500000	2039300000	2097000000	1999900000	2203400000	0.983	1.022	0.977	0.0245811	1.005	0.958	1.056	0.0487051	1.036	0.26174	0.656561
TGME49_224340-t26_1-p1	TGME49_224340	hypothetical protein	---	22.7	334.56	323.31	388	57	57	71	64	64	62	64	63	57	53	53	54	53	54	57	53	53	54	53	54	4782700000	4627000000	4618900000	4616200000	4534000000	4524600000	1.036	1.002	1	0.0199789	1	0.982	0.98	0.0111565	0.977	0.26218	0.656561
TGME49_239530-t26_1-p1	TGME49_239530	alanine-glyoxylate aminotransferase	---	33.8	57.437	162.75	121	15	15	19	21	23	21	20	17	14	14	15	15	14	14	14	14	15	15	14	14	1650400000	1602400000	1545900000	1362500000	1373300000	1584700000	1.086	1.054	1.017	0.032813	0.896	0.904	1.043	0.0872226	0.921	0.26248	0.656561
TGME49_260310-t26_1-p1	TGME49_260310	ATP-binding cassette transporter ABC.B1	---	15.5	144.53	62.508	42	15	15	6	7	11	6	4	8	11	12	12	11	9	12	11	12	12	11	9	12	131940000	113200000	122960000	127880000	113610000	140840000	1.055	0.905	0.983	0.076473	1.022	0.908	1.126	0.10704	1.095	0.26342	0.658463
TGME49_268240-t26_1-p1	TGME49_268240	hypothetical protein	---	4	323.48	39.899	18	5	5	4	3	2	3	3	3	5	5	5	4	4	5	5	5	5	4	4	5	94345000	80566000	91873000	94290000	111690000	99515000	0.989	0.845	0.963	0.0823118	0.989	1.171	1.043	0.0875495	1.09	0.26362	0.659156
TGME49_212220-t26_1-p1	TGME49_212220	hypothetical protein	---	16.6	177.4	46.431	92	25	12	15	15	18	13	19	12	25	23	24	23	24	24	12	10	11	10	11	11	280310000	248590000	307070000	296260000	277470000	330160000	0.967	0.857	1.059	0.105238	1.022	0.957	1.139	0.0887394	1.124	0.2641	0.659156
TGME49_202540-t26_1-p1	TGME49_202540	3'5'-cyclic nucleotide phosphodiesterase domain-containing protein	---	6.8	182.5	25.857	21	9	9	2	2	6	4	3	4	7	8	7	8	7	9	7	8	7	8	7	9	65293000	56017000	57329000	55834000	63607000	52436000	1.118	0.959	0.981	0.0845189	0.956	1.089	0.898	0.09982	0.909	0.26422	0.659156
TGME49_216050-t26_1-p1	TGME49_216050	tetratricopeptide repeat-containing protein	---	30.2	59.518	91.156	56	9	9	8	11	10	8	9	10	8	8	8	8	8	7	8	8	8	8	8	7	486770000	467760000	441740000	458780000	404540000	374270000	1.109	1.066	1.006	0.0487896	1.045	0.922	0.853	0.103465	0.895	0.2645	0.661049
TGME49_295690-t26_1-p1	TGME49_295690	ubiquinone/menaquinone biosynthesis methyltransferase subfamily protein	---	17	59.069	37.619	26	6	6	4	6	5	3	3	5	5	6	5	5	5	5	5	6	5	5	5	5	53990000	47932000	39813000	55352000	49094000	53704000	1.08	0.959	0.797	0.150205	1.107	0.982	1.074	0.0614408	1.154	0.26574	0.661131
TGME49_305910-t26_1-p1	TGME49_305910	hypothetical protein	---	21.8	69.323	30.806	26	10	10	5	4	5	3	4	5	8	9	10	10	10	9	8	9	10	10	10	9	98741000	106360000	89698000	92062000	97880000	86653000	1.037	1.117	0.942	0.0848906	0.967	1.028	0.91	0.0609411	0.909	0.26614	0.661131
TGME49_205240-t26_1-p1	TGME49_205240	cleft lip and palate transmembrane protein 1 (clptm1) protein	---	13.2	88.328	82.616	49	8	8	9	8	8	8	8	8	8	8	8	7	8	8	8	8	8	7	8	8	247140000	257190000	254540000	282170000	247130000	254130000	0.961	1.001	0.99	0.021	1.098	0.961	0.989	0.0712411	1.06	0.2662	0.661131
TGME49_209250-t26_1-p1	TGME49_209250	hypothetical protein	---	11.6	165.68	104.5	127	18	18	21	22	22	21	20	21	16	16	16	17	15	18	16	16	16	17	15	18	1038900000	1062500000	1032200000	1138900000	1320600000	1288000000	0.906	0.926	0.9	0.0149492	0.993	1.152	1.123	0.0777336	1.162	0.26638	0.661131
TGME49_247350-t26_1-p1	TGME49_247350	thioredoxin domain-containing protein	---	17.6	33.676	45.496	60	4	4	10	11	11	9	10	9	4	4	4	4	4	4	4	4	4	4	4	4	3779500000	3095900000	3032700000	2929300000	2946800000	2829600000	1.218	0.998	0.978	0.125078	0.944	0.95	0.912	0.0218411	0.872	0.26662	0.661212
TGME49_220212-t26_1-p1	TGME49_220212	pseudouridine synthase	---	7.3	57.478	11.41	8	3	3	2	0	2	1	1	2	2	2	3	3	2	2	2	2	3	3	2	2	15954000	20365000	21515000	21181000	20912000	23964000	0.773	0.986	1.042	0.152014	1.026	1.013	1.161	0.0768312	1.171	0.26684	0.661212
TGME49_223920-t26_1-p1	TGME49_223920	rhoptry neck protein RON3	---	24.7	222.88	323.31	379	44	42	68	64	62	65	58	62	43	44	44	44	43	44	41	42	42	42	41	42	7427600000	7170700000	7390500000	7583100000	7717700000	7408600000	0.997	0.963	0.992	0.0186561	1.018	1.036	0.994	0.0207395	1.023	0.26698	0.661212
TGME49_294600-t26_1-p1	TGME49_294600	Toxoplasma gondii family D protein	---	9.6	412.33	323.31	221	29	29	35	37	36	36	40	37	27	27	26	26	28	26	27	27	26	26	28	26	5867200000	5499300000	5425100000	5510400000	5045400000	4905100000	1.091	1.023	1.009	0.0421359	1.025	0.939	0.913	0.0611235	0.93	0.26706	0.661212
TGME49_286160-t26_1-p1	TGME49_286160	non-specific serine/threonine protein kinase	---	11.3	310.36	71.213	38	14	14	7	9	6	4	7	5	13	12	12	12	13	10	13	12	12	12	13	10	98754000	97163000	112390000	115670000	107490000	108350000	0.926	0.911	1.054	0.0815527	1.085	1.008	1.016	0.0408517	1.09	0.2678	0.661292
TGME49_216480-t26_1-p1	TGME49_216480	NMD3 family protein	---	12.9	87.416	31.985	29	9	9	4	4	6	7	4	4	9	9	9	9	7	9	9	9	9	9	7	9	101820000	84734000	81004000	80976000	85075000	73798000	1.204	1.002	0.958	0.124385	0.958	1.006	0.873	0.071222	0.868	0.26784	0.661292
TGME49_203220-t26_1-p1	TGME49_203220	DEAD/DEAH box helicase domain-containing protein	---	19.9	122.54	149.36	95	16	16	15	15	16	18	16	15	15	15	16	15	15	15	15	15	16	15	15	15	209810000	228730000	235410000	197000000	200740000	218040000	0.976	1.064	1.095	0.0590749	0.916	0.934	1.014	0.0546436	0.924	0.26796	0.661292
TGME49_215620-t26_1-p1	TGME49_215620	hypothetical protein	---	2.2	390.55	2.9106	9	4	4	2	1	2	1	1	2	4	3	3	3	3	3	4	3	3	3	3	3	162940000	153290000	177140000	167820000	179940000	211340000	0.929	0.874	1.01	0.0729609	0.957	1.026	1.205	0.120453	1.153	0.268	0.661292
TGME49_243930-t26_1-p1	TGME49_243930	hypothetical protein	---	23.4	101.35	205.49	123	14	14	23	22	21	19	18	20	13	14	14	13	14	14	13	14	14	13	14	14	1215900000	1265300000	1154400000	1161400000	1034200000	1150000000	1.045	1.087	0.992	0.0457164	0.998	0.889	0.988	0.0628719	0.954	0.27006	0.66411
TGME49_291930-t26_1-p1	TGME49_291930	RNA recognition motif-containing protein	---	13.6	73.117	53.706	64	8	8	10	10	11	10	12	11	8	8	8	8	8	8	8	8	8	8	8	8	2153100000	2276500000	2308900000	2344900000	2665200000	2315400000	0.919	0.971	0.985	0.0362874	1	1.137	0.988	0.0794677	1.037	0.27012	0.66411
TGME49_315080-t26_1-p1	TGME49_315080	hypothetical protein	---	7.4	165.81	28.279	18	7	7	2	2	4	3	4	3	5	5	6	5	5	5	5	5	6	5	5	5	57176000	51611000	50992000	51899000	37112000	44559000	1.169	1.056	1.043	0.0636159	1.062	0.759	0.911	0.166362	0.906	0.2704	0.66411
TGME49_271050-t26_1-p1	TGME49_271050	SAG-related sequence SRS34A	---	34.8	19.106	78.388	96	6	6	15	15	16	18	15	17	5	5	5	4	4	5	5	5	5	4	4	5	16159000000	14446000000	14013000000	17162000000	17691000000	15443000000	1.021	0.913	0.886	0.075995	1.085	1.118	0.976	0.0701281	1.096	0.27054	0.66411
TGME49_239740-t26_1-p1	TGME49_239740	dense granule protein GRA14	---	18.6	44.711	42.954	53	7	7	9	9	9	8	9	9	7	7	7	7	7	7	7	7	7	7	7	7	517430000	520790000	504330000	491260000	493370000	510820000	1.022	1.029	0.996	0.0171195	0.97	0.974	1.009	0.0217969	0.974	0.2706	0.66411
TGME49_252440-t26_1-p1	TGME49_252440	peptidase c13 family protein	---	23.8	66.483	120.82	48	9	9	8	9	9	7	6	9	8	9	8	9	9	8	8	9	8	9	9	8	208920000	166430000	201430000	176190000	144870000	159990000	1.185	0.944	1.143	0.118039	0.999	0.822	0.907	0.0973494	0.874	0.27086	0.66411
TGME49_257580-t26_1-p1	TGME49_257580	hypothetical protein	---	3.3	66.293	3.1778	4	2	2	1	0	1	1	0	1	2	2	2	2	2	2	2	2	2	2	2	2	3310500	0	4988000	5154200	0	5923800	0.683		1.03	0.286475	1.064		1.223	0.0983209	1.335	0.27102	0.66411
TGME49_225745-t26_1-p1	TGME49_225745	hypothetical protein	---	0.4	1319.9	3.347	15	4	4	3	1	2	2	3	4	4	4	4	4	4	4	4	4	4	4	4	4	343820000	385530000	477320000	435370000	663800000	543360000	0.724	0.812	1.005	0.169696	0.917	1.398	1.144	0.208696	1.217	0.27188	0.66411
TGME49_202920-t26_1-p1	TGME49_202920	p-aminobenzoic acid synthase	---	13.2	107.11	31.716	19	9	9	2	3	2	4	3	5	9	9	9	9	8	9	9	9	9	9	8	9	67181000	80457000	73834000	65178000	69569000	68721000	0.949	1.136	1.043	0.0896743	0.92	0.982	0.97	0.0343492	0.907	0.272	0.66411
TGME49_242435-t26_1-p1	TGME49_242435	hypothetical protein	---	1.6	330.63	7.1634	11	5	5	2	2	1	1	3	2	5	4	4	4	4	5	5	4	4	4	4	5	30763000	33586000	26159000	21324000	28730000	28583000	1.091	1.191	0.928	0.124067	0.756	1.019	1.014	0.1618	0.827	0.27238	0.66411
TGME49_230410-t26_1-p1	TGME49_230410	peroxiredoxin PRX3	---	37.8	30.534	58.366	141	10	10	24	24	25	23	22	23	10	10	10	10	10	10	10	10	10	10	10	10	5242700000	5255800000	5680500000	5789300000	4941400000	5548800000	0.969	0.972	1.05	0.046062	1.07	0.913	1.026	0.0807454	1.051	0.27296	0.66411
TGME49_290910-t26_1-p1	TGME49_290910	hypothetical protein	---	14.8	230.34	155.56	105	20	20	17	17	17	19	16	19	17	18	16	19	17	16	17	18	16	19	17	16	542180000	587640000	652400000	628750000	626750000	682070000	0.875	0.948	1.052	0.0928187	1.014	1.011	1.1	0.0485188	1.103	0.27308	0.66411
TGME49_219630-t26_1-p1	TGME49_219630	flavodoxin domain-containing protein	---	17.2	103.99	64.383	72	14	14	13	13	12	12	11	11	13	13	14	13	14	12	13	13	14	13	14	12	366430000	361550000	360090000	381450000	401760000	363250000	0.984	0.971	0.967	0.00912546	1.024	1.079	0.975	0.0507104	1.027	0.2733	0.66411
TGME49_296010-t26_1-p1	TGME49_296010	phosphatidylinositol 3- and 4-kinase	---	13.9	169.56	100.43	64	16	16	11	13	10	10	9	11	14	16	15	15	15	15	14	16	15	15	15	15	182200000	192110000	178770000	189830000	181120000	193070000	0.979	1.032	0.96	0.0376782	1.02	0.973	1.037	0.0328229	1.038	0.27354	0.66411
TGME49_249350-t26_1-p1	TGME49_249350	esterase/lipase/thioesterase domain-containing protein	---	12.7	45.135	14.331	18	4	4	3	1	2	4	4	4	3	2	3	3	3	4	3	2	3	3	3	4	23982000	29334000	29583000	40870000	28115000	28363000	0.798	0.976	0.985	0.114675	1.36	0.936	0.944	0.224556	1.253	0.2736	0.66411
TGME49_294710-t26_1-p1	TGME49_294710	RNA recognition motif-containing protein	---	17.6	122.11	182.85	118	15	15	19	21	20	20	18	20	13	14	14	15	14	15	13	14	14	15	14	15	905930000	926640000	820790000	792310000	875640000	850650000	1.051	1.075	0.952	0.0635475	0.919	1.016	0.987	0.0511186	0.929	0.27378	0.66411
TGME49_227890-t26_1-p1	TGME49_227890	hypothetical protein	---	17.9	28.991	17.317	6	2	2	1	0	1	1	2	1	2	1	2	2	2	2	2	1	2	2	2	2	13860000	0	13459000	14411000	9000300	17374000	1.018		0.988	0.0211498	1.058	0.661	1.276	0.312332	1.163	0.27384	0.66411
TGME49_233680-t26_1-p1	TGME49_233680	nuclear movement family protein	---	38.6	39.023	39.803	64	12	12	12	10	10	9	12	11	11	11	12	11	11	12	11	11	12	11	11	12	555550000	503690000	561780000	608090000	547360000	555130000	1.001	0.907	1.012	0.0592901	1.095	0.986	1	0.0577452	1.076	0.27394	0.66411
TGME49_253050-t26_1-p1	TGME49_253050	hypothetical protein	---	4.9	228	46.92	31	8	8	3	5	5	6	7	5	6	8	8	7	8	6	6	8	8	7	8	6	81575000	92999000	83282000	89732000	87561000	95874000	0.922	1.051	0.941	0.0716997	1.014	0.989	1.083	0.0473293	1.08	0.27414	0.66411
TGME49_318460-t26_1-p1	TGME49_318460	P-type ATPase of unknown pump specificity (type V) protein	---	15	162.84	105.37	71	15	15	13	13	12	10	10	13	14	14	14	13	13	13	14	14	14	13	13	13	259290000	302750000	278270000	310300000	296050000	295630000	0.893	1.043	0.958	0.0779771	1.069	1.02	1.018	0.0278901	1.082	0.27438	0.66411
TGME49_220610-t26_1-p1	TGME49_220610	protein phosphatase 2C domain-containing protein	---	21	58.057	77.611	42	7	7	9	8	7	8	5	5	6	6	6	7	7	6	6	6	6	7	7	6	190470000	200150000	210000000	252340000	190460000	201850000	0.918	0.964	1.012	0.0487252	1.216	0.918	0.973	0.153115	1.134	0.2748	0.665354
TGME49_294200-t26_1-p1	TGME49_294200	glucose-6-phosphate 1-dehydrogenase	---	43.9	62.736	193.58	172	20	18	25	28	27	30	30	32	20	19	19	19	19	19	18	17	17	17	17	17	3386400000	3373800000	3353100000	2972800000	3197600000	3223500000	1.042	1.038	1.031	0.00536911	0.914	0.984	0.991	0.0442153	0.919	0.2748	0.665354
TGME49_237570-t26_1-p1	TGME49_237570	leucine carboxyl methyltransferase	---	18.3	50.463	27.438	32	6	6	5	5	5	6	5	6	6	6	6	6	6	6	6	6	6	6	6	6	75701000	66455000	65278000	66020000	57659000	58996000	1.164	1.022	1.004	0.0824231	1.015	0.887	0.907	0.0735393	0.904	0.27602	0.666005
TGME49_244190-t26_1-p1	TGME49_244190	hypothetical protein	---	23.3	219.98	323.31	306	32	32	51	50	53	47	50	55	32	31	32	32	32	32	32	31	32	32	32	32	3776700000	3839400000	3855800000	3747600000	3799200000	3801800000	0.993	1.009	1.014	0.0109115	0.985	0.999	1	0.00843146	0.987	0.27616	0.666005
TGME49_313150-t26_1-p1	TGME49_313150	DUF89/Fructose bisphosphatase	---	15.7	61.738	38.048	30	7	7	4	4	7	5	5	5	7	7	7	7	6	7	7	7	7	7	6	7	69039000	55253000	64415000	67848000	68675000	72626000	1.041	0.833	0.971	0.111602	1.023	1.036	1.095	0.0364975	1.117	0.27628	0.666005
TGME49_249670-t26_1-p1	TGME49_249670	cathepsin B	---	17.1	62.476	45.584	42	7	7	7	10	6	6	8	5	6	7	7	6	7	7	6	7	7	6	7	7	210920000	231690000	197990000	202050000	208660000	189030000	1.02	1.121	0.958	0.0796456	0.977	1.009	0.914	0.0500024	0.916	0.27674	0.666653
TGME49_264770-t26_1-p1	TGME49_264770	hypothetical protein	---	13.5	39.571	7.7716	10	5	5	1	1	3	1	2	2	5	5	5	4	5	4	5	5	5	4	5	4	50028000	43431000	36159000	51265000	50399000	49023000	1.071	0.93	0.774	0.160609	1.097	1.079	1.049	0.0225569	1.161	0.27716	0.666653
TGME49_311100-t26_1-p1	TGME49_311100	zinc finger (CCCH type) motif-containing protein	---	12.3	135.23	50.28	58	14	14	6	11	13	9	8	11	13	14	13	13	12	14	13	14	13	13	12	14	207580000	184880000	192560000	212560000	218690000	202370000	1.022	0.91	0.948	0.0593293	1.047	1.077	0.996	0.0393761	1.064	0.27722	0.666653
TGME49_264870-t26_1-p1	TGME49_264870	Sodium:neurotransmitter symporter family protein	---	7.8	109.08	31.644	10	4	4	1	1	2	1	3	2	4	3	4	3	4	3	4	3	4	3	4	3	26814000	24807000	28920000	25200000	25124000	24353000	1.037	0.959	1.118	0.0765941	0.974	0.971	0.941	0.0189691	0.923	0.27766	0.666771
TGME49_316240-t26_1-p1	TGME49_316240	hypothetical protein	---	13.9	74.75	36.257	19	7	7	2	2	4	4	2	5	4	6	5	7	6	5	4	6	5	7	6	5	51601000	58191000	61463000	49121000	52251000	54038000	0.948	1.069	1.129	0.0879185	0.902	0.96	0.993	0.0484085	0.904	0.2783	0.666771
TGME49_271060-t26_1-p1	TGME49_271060	Sec1 family protein	---	27.6	72.64	132.36	82	12	12	14	13	15	14	14	12	10	11	11	12	11	12	10	11	11	12	11	12	373590000	345590000	349480000	311720000	336640000	351490000	1.084	1.002	1.014	0.0428583	0.904	0.976	1.02	0.0605798	0.931	0.27838	0.666771
TGME49_279430-t26_1-p1	TGME49_279430	cwf18 pre-mRNA splicing factor protein	---	40.1	17.51	60.063	30	5	5	3	5	5	4	6	7	5	5	5	5	5	5	5	5	5	5	5	5	91438000	86312000	76693000	125000000	88432000	85833000	0.991	0.935	0.831	0.0883473	1.355	0.958	0.93	0.219892	1.243	0.279	0.666771
TGME49_249690-t26_1-p1	TGME49_249690	hypothetical protein	---	17.4	62.403	41.074	31	7	7	5	5	6	5	6	4	5	5	6	6	5	5	5	5	6	6	5	5	73223000	80009000	87365000	66186000	83789000	76824000	0.94	1.027	1.122	0.0884066	0.85	1.076	0.986	0.117216	0.892	0.2791	0.666771
TGME49_273690-t26_1-p1	TGME49_273690	Wee kinase	---	20.7	88.179	42.691	24	10	10	4	4	5	3	3	5	6	6	8	6	6	7	6	6	8	6	6	7	47152000	62748000	57243000	60120000	66001000	69244000	0.78	1.039	0.947	0.142405	0.995	1.092	1.146	0.0709993	1.161	0.2792	0.666771
TGME49_319930-t26_1-p1	TGME49_319930	hypothetical protein	---	9	121.34	40.661	24	6	6	5	3	3	4	5	4	6	6	6	4	6	6	6	6	6	4	6	6	52692000	47409000	52545000	56287000	51615000	52472000	1.01	0.909	1.007	0.0589193	1.079	0.989	1.006	0.0466646	1.069	0.27934	0.666771
TGME49_258640-t26_1-p1	TGME49_258640	adenylate kinase superfamily protein	---	4.9	184.83	20.884	11	6	6	1	3	2	1	3	1	4	6	5	5	6	5	4	6	5	5	6	5	28465000	28679000	43210000	23843000	32846000	26291000	0.932	0.939	1.414	0.252314	0.78	1.075	0.86	0.168576	0.749	0.27936	0.666771
TGME49_295370-t26_1-p1	TGME49_295370	hypothetical protein	---	27.5	29.729	18.355	18	4	4	4	3	3	2	3	3	4	4	4	4	3	3	4	4	4	4	3	3	85846000	88722000	67090000	94688000	66597000	89938000	1.045	1.08	0.817	0.145631	1.153	0.811	1.095	0.179493	1.146	0.27956	0.667002
TGME49_293320-t26_1-p1	TGME49_293320	hypothetical protein	---	12	198.21	172.51	71	15	15	11	13	15	11	12	9	13	14	15	15	15	13	13	14	15	15	15	13	203100000	211640000	183990000	170660000	163780000	193090000	1.082	1.127	0.98	0.0708554	0.909	0.873	1.029	0.0871743	0.911	0.28002	0.667002
TGME49_289690-t26_1-p1	TGME49_289690	glyceraldehyde-3-phosphate dehydrogenase GAPDH1	---	43.8	53.339	269.76	498	17	16	83	86	77	82	83	87	17	17	17	17	17	17	16	16	16	16	16	16	59235000000	56300000000	53722000000	55084000000	53048000000	51071000000	1.082	1.028	0.981	0.0490525	1.006	0.969	0.933	0.0376559	0.941	0.2802	0.667002
TGME49_261500-t26_1-p1	TGME49_261500	hydrolase	---	19.2	53.136	23.576	33	6	6	6	8	6	5	3	5	6	6	6	6	4	5	6	6	6	6	4	5	92226000	83037000	79264000	90741000	134150000	92057000	0.968	0.872	0.832	0.0784751	0.953	1.408	0.967	0.233246	1.077	0.28056	0.667002
TGME49_239310-t26_1-p1	TGME49_239310	ribulose 5-phosphate isomerase	---	17.4	27.483	17.351	20	4	4	2	3	4	4	3	4	4	4	4	4	4	4	4	4	4	4	4	4	266440000	322710000	271360000	319550000	227590000	315250000	0.928	1.124	0.945	0.108695	1.113	0.793	1.098	0.180337	1.107	0.2807	0.667002
TGME49_227430-t26_1-p1	TGME49_227430	transmembrane amino acid transporter protein	---	6.3	459.35	133.92	69	19	19	15	12	9	12	9	12	18	16	17	17	16	16	18	16	17	17	16	16	215090000	189270000	228900000	241340000	214380000	223770000	0.983	0.865	1.046	0.0952476	1.103	0.98	1.023	0.0602904	1.102	0.28084	0.667002
TGME49_226410-t26_1-p1	TGME49_226410	EF-1 guanine nucleotide exchange domain-containing protein	---	29.9	36.049	58.55	89	8	8	14	14	14	16	16	15	7	8	6	8	6	6	7	8	6	8	6	6	4811500000	4997000000	5828000000	5546300000	5301600000	6039600000	0.888	0.922	1.075	0.103582	1.023	0.978	1.114	0.0667266	1.111	0.28152	0.667002
TGME49_309800-t26_1-p1	TGME49_309800	RNA recognition motif-containing protein	---	29.1	41.304	54.44	57	8	8	10	11	7	9	10	10	8	8	8	7	7	6	8	8	8	7	7	6	366100000	359640000	348440000	319460000	337450000	356510000	1.052	1.034	1.001	0.0251361	0.918	0.97	1.025	0.0551051	0.944	0.28162	0.667002
TGME49_258462-t26_1-p1	TGME49_258462	hypothetical protein	---	10.7	36.468	11.045	12	3	3	1	2	2	2	3	2	3	3	3	3	3	3	3	3	3	3	3	3	26063000	27563000	27452000	43215000	33872000	32833000	0.819	0.866	0.862	0.0306921	1.358	1.064	1.031	0.156407	1.407	0.2818	0.667002
TGME49_293230-t26_1-p1	TGME49_293230	hypothetical protein	---	41.2	50.116	66.099	55	12	12	9	10	9	8	9	10	11	12	11	9	12	12	11	12	11	9	12	12	175770000	165420000	191710000	158810000	171800000	168860000	1.022	0.961	1.114	0.0746093	0.923	0.998	0.981	0.0406514	0.922	0.2824	0.667002
TGME49_231350-t26_1-p1	TGME49_231350	glucosamine-fructose-6-phosphate aminotransferase	---	28.2	96.712	178.42	95	18	18	14	16	14	19	19	13	17	18	18	18	18	17	17	18	18	18	18	17	374810000	385810000	429770000	376050000	381370000	358320000	0.975	1.004	1.118	0.0732256	0.978	0.992	0.932	0.0324501	0.925	0.28244	0.667002
TGME49_248600-t26_1-p1	TGME49_248600	aspartate aminotransferase	---	38	66.197	90.653	109	17	17	19	19	19	17	15	20	16	16	16	16	15	16	16	16	16	16	15	16	987820000	1002500000	1051600000	1029800000	1008400000	1078800000	0.962	0.977	1.024	0.032751	1.003	0.982	1.051	0.0349501	1.04	0.28264	0.667002
TGME49_251460-t26_1-p1	TGME49_251460	hypothetical protein	---	6.5	160.71	7.9874	10	5	5	2	3	1	1	2	1	2	3	4	3	2	3	2	3	4	3	2	3	16929000	21160000	16695000	17119000	0	13198000	0.995	1.243	0.981	0.137363	1.006		0.775	0.183427	0.83	0.28264	0.667002
TGME49_313910-t26_1-p1	TGME49_313910	RNA recognition motif 2 protein	---	30.9	99.536	293.5	106	19	19	20	20	21	13	15	17	19	17	18	16	16	19	19	17	18	16	16	19	431080000	459950000	433760000	393270000	437660000	437140000	0.998	1.064	1.004	0.0357109	0.91	1.013	1.012	0.0604912	0.94	0.2828	0.667002
TGME49_214140-t26_1-p1	TGME49_214140	hypothetical protein	---	6.2	251.59	40.973	38	12	12	7	5	6	6	6	8	11	8	10	10	10	10	11	8	10	10	10	10	111600000	138420000	110610000	100180000	106990000	108500000	0.99	1.228	0.981	0.131366	0.889	0.949	0.963	0.0421036	0.868	0.283	0.667002
TGME49_319340-t26_1-p1	TGME49_319340	hypothetical protein	---	16.4	52.402	72.476	41	8	8	6	7	7	8	7	6	8	8	7	8	8	8	8	8	7	8	8	8	411070000	386890000	420630000	392220000	380860000	385780000	1.037	0.976	1.062	0.043159	0.99	0.961	0.974	0.0148983	0.958	0.2831	0.667002
TGME49_207760-t26_1-p1	TGME49_207760	DnaJ C terminal region domain-containing protein	---	10.1	161.64	43.603	44	12	12	9	6	5	7	9	8	10	9	8	9	9	10	10	9	8	9	9	10	224050000	245640000	182180000	267570000	216030000	236500000	0.98	1.074	0.797	0.148225	1.17	0.945	1.034	0.107954	1.16	0.28396	0.668207
TGME49_217680-t26_1-p1	TGME49_217680	hypothetical protein	---	25.5	246.14	323.31	228	36	36	35	37	42	37	38	39	31	32	35	33	34	35	31	32	35	33	34	35	1615600000	1566100000	1712200000	1498100000	1573200000	1593400000	1.014	0.983	1.075	0.0457111	0.94	0.988	1	0.0325297	0.948	0.28438	0.668207
TGME49_218215-t26_1-p1	TGME49_218215	hypothetical protein	---	5	216.11	61.995	51	8	7	9	8	9	9	8	8	8	8	8	8	7	8	7	7	7	7	6	7	306130000	272450000	284500000	293260000	336380000	332550000	1.006	0.896	0.935	0.0589747	0.964	1.106	1.093	0.0744551	1.088	0.28452	0.668259
TGME49_218770-t26_1-p1	TGME49_218770	carrier superfamily protein	---	11.7	151.84	157.3	111	11	11	17	20	21	17	18	18	10	11	10	11	11	11	10	11	10	11	11	11	1674200000	1685600000	1754900000	1636600000	1422300000	1679100000	1.02	1.026	1.069	0.0257403	0.997	0.866	1.023	0.0874726	0.972	0.28458	0.668259
TGME49_226320-t26_1-p1	TGME49_226320	hypothetical protein	---	15.1	73.663	109.08	45	6	6	7	7	9	7	7	8	6	6	6	6	6	6	6	6	6	6	6	6	220710000	239570000	264660000	202480000	226860000	230350000	0.956	1.038	1.147	0.0915163	0.877	0.983	0.998	0.0692341	0.896	0.28512	0.668259
TGME49_239630-t26_1-p1	TGME49_239630	cytidine and deoxycytidylate deaminase zinc-binding region domain-containing protein	---	22.2	47.343	53.258	52	8	8	8	9	7	10	10	8	7	8	8	8	8	8	7	8	8	8	8	8	105380000	136300000	122610000	131870000	129730000	142740000	0.823	1.064	0.957	0.127375	1.029	1.013	1.114	0.0516029	1.131	0.28532	0.668259
TGME49_320410-t26_1-p1	TGME49_320410	hypothetical protein	---	8.7	176.32	83.898	81	15	15	12	14	16	12	10	17	13	14	14	13	13	15	13	14	14	13	13	15	178010000	171350000	184860000	186770000	188670000	182930000	0.978	0.941	1.015	0.0378323	1.026	1.036	1.005	0.0154763	1.038	0.28608	0.669503
TGME49_234390-t26_1-p1	TGME49_234390	hypothetical protein	---	14.6	45.716	24.509	26	4	4	4	5	5	4	4	4	4	4	4	4	4	4	4	4	4	4	4	4	60475000	65204000	84715000	61964000	55998000	51586000	0.955	1.03	1.338	0.18324	0.979	0.884	0.815	0.0922436	0.81	0.28654	0.669503
TGME49_235730-t26_1-p1	TGME49_235730	hypothetical protein	---	7	37.946	8.5654	12	2	2	2	2	2	2	2	2	2	2	2	2	2	2	2	2	2	2	2	2	21615000	23258000	20301000	21278000	20328000	17676000	1.042	1.121	0.979	0.0679345	1.026	0.98	0.852	0.0946426	0.897	0.28656	0.669503
TGME49_263850-t26_1-p1	TGME49_263850	hypothetical protein	---	57.6	25.122	108.45	94	10	10	18	17	16	12	17	14	10	10	10	10	10	9	10	10	10	10	10	9	2390000000	2892800000	2796000000	2341000000	2219900000	2506900000	0.947	1.146	1.108	0.0990118	0.927	0.879	0.993	0.0613466	0.9	0.28696	0.669503
TGME49_248360-t26_1-p1	TGME49_248360	hypothetical protein	---	8.5	62.521	34.914	13	3	3	1	2	3	3	2	2	3	2	3	3	2	2	3	2	3	3	2	2	36342000	27964000	66498000	60242000	39895000	60587000	0.748	0.576	1.369	0.464702	1.24	0.821	1.247	0.221241	1.386	0.28732	0.669503
TGME49_305040-t26_1-p1	TGME49_305040	HEAT repeat-containing protein	---	21.5	160.7	209.77	175	27	27	29	29	31	27	30	29	24	24	25	25	25	25	24	24	25	25	25	25	1533500000	1632000000	1597200000	1572300000	1428400000	1453600000	0.998	1.062	1.04	0.0314677	1.024	0.93	0.946	0.0520267	0.953	0.28734	0.669503
TGME49_289630-t26_1-p1	TGME49_289630	microneme protein MIC16	---	6.3	74.592	9.2163	9	4	4	1	3	1	1	1	2	3	4	3	3	3	4	3	4	3	3	3	4	23623000	20544000	25885000	27546000	24573000	24899000	0.964	0.838	1.056	0.114879	1.124	1.003	1.016	0.0634032	1.123	0.28788	0.670692
TGME49_318370-t26_1-p1	TGME49_318370	hypothetical protein	---	9.9	58.295	19.832	9	3	3	2	1	1	3	1	1	2	2	2	3	3	2	2	2	2	3	3	2	25918000	23026000	25485000	34598000	30923000	24844000	0.944	0.838	0.928	0.063258	1.26	1.126	0.905	0.163417	1.198	0.28844	0.670692
TGME49_270220-t26_1-p1	TGME49_270220	hypothetical protein	---	9.1	142.51	62.777	29	8	8	3	4	7	6	3	6	6	8	7	8	8	8	6	8	7	8	8	8	58615000	66561000	66017000	67837000	69470000	68135000	0.887	1.007	0.999	0.0695734	1.026	1.051	1.031	0.0127691	1.067	0.28892	0.671305
TGME49_202340-t26_1-p1	TGME49_202340	proline dehydrogenase	---	10.6	309.1	312.08	197	27	27	30	33	36	34	35	29	25	26	25	24	26	26	25	26	25	24	26	26	2484700000	2310400000	2471500000	2500900000	2502300000	2503700000	1.009	0.938	1.004	0.0402854	1.016	1.016	1.017	0.000568072	1.033	0.28918	0.671305
TGME49_266810-t26_1-p1	TGME49_266810	hypothetical protein	---	27.5	34.46	80.172	28	5	5	4	5	6	5	4	4	5	5	5	5	5	5	5	5	5	5	5	5	173030000	164110000	179790000	170600000	155200000	146400000	1.05	0.995	1.091	0.0460808	1.035	0.941	0.888	0.077982	0.92	0.28936	0.671305
TGME49_254570-t26_1-p1	TGME49_254570	hypothetical protein	---	24.1	221.18	323.31	235	38	38	43	40	38	39	34	41	37	38	37	36	36	38	37	38	37	36	36	38	1165600000	1169300000	1082200000	1084300000	1172600000	1098600000	1.033	1.036	0.959	0.0432124	0.961	1.039	0.973	0.0423814	0.958	0.28972	0.671915
TGME49_223600-t26_1-p1	TGME49_223600	hypothetical protein	---	13.8	80.233	33.492	21	7	7	5	5	3	2	3	3	6	7	4	5	5	5	6	7	4	5	5	5	55673000	46508000	50019000	60800000	71861000	52528000	0.99	0.827	0.89	0.0910937	1.081	1.278	0.934	0.157247	1.117	0.28976	0.671915
TGME49_224980-t26_1-p1	TGME49_224980	hypothetical protein	---	25.9	122.25	163.79	93	22	22	16	14	18	17	15	13	19	21	20	20	18	19	19	21	20	20	18	19	316030000	350980000	335090000	303950000	337300000	325060000	0.963	1.07	1.021	0.052616	0.926	1.028	0.991	0.0526009	0.942	0.28992	0.671915
TGME49_312860-t26_1-p1	TGME49_312860	hypothetical protein	---	29.7	64.803	39.675	51	14	14	10	7	9	10	8	7	13	10	12	11	12	12	13	10	12	11	12	12	129120000	121140000	128690000	129980000	129410000	131300000	1.007	0.944	1.003	0.0358244	1.013	1.009	1.024	0.00765015	1.034	0.29098	0.673091
TGME49_201780-t26_1-p1	TGME49_201780	microneme protein MIC2	---	17	82.633	87.691	174	9	9	30	26	30	29	28	31	9	9	9	9	9	9	9	9	9	9	9	9	4659300000	3908300000	4521000000	3915600000	4278100000	4040100000	1.104	0.926	1.071	0.0916066	0.928	1.014	0.957	0.0452774	0.912	0.29148	0.673091
TGME49_265170-t26_1-p1	TGME49_265170	hypothetical protein	---	12.1	61.731	28.181	13	4	4	2	2	3	2	2	2	4	4	4	4	3	4	4	4	4	4	3	4	28935000	26138000	26551000	34818000	29986000	27303000	0.999	0.903	0.917	0.0551885	1.202	1.036	0.943	0.123738	1.142	0.29166	0.673695
TGME49_268710-t26_1-p1	TGME49_268710	elongation factor Tu GTP binding domain-containing protein	---	6.1	179.15	41.864	23	7	7	5	4	4	2	5	3	6	7	6	6	5	6	6	7	6	6	5	6	441870000	388310000	381870000	413190000	591410000	493950000	0.978	0.86	0.845	0.0814513	0.915	1.309	1.093	0.178449	1.123	0.29184	0.673695
TGME49_217050-t26_1-p1	TGME49_217050	ADA2-A transcriptional co-activator SAGA component	---	15.7	126.32	63.088	48	11	11	7	8	9	6	8	10	8	9	9	10	9	11	8	9	9	10	9	11	162670000	168060000	179520000	172670000	162880000	192310000	0.94	0.971	1.038	0.0509562	0.998	0.941	1.112	0.0856135	1.073	0.29214	0.673695
TGME49_224720-t26_1-p1	TGME49_224720	SPOC domain-containing protein	---	13.4	73.464	26.6	25	7	7	5	4	2	4	5	5	6	6	6	7	7	6	6	6	6	7	7	6	92551000	81666000	103410000	105060000	109840000	101010000	0.936	0.826	1.045	0.117029	1.062	1.11	1.021	0.0418533	1.113	0.29274	0.674863
TGME49_287170-t26_1-p1	TGME49_287170	hypothetical protein	---	21.5	38.521	31.432	12	4	4	1	3	3	2	1	2	4	3	4	4	4	4	4	3	4	4	4	4	39568000	42791000	39636000	69430000	57265000	50436000	0.794	0.858	0.795	0.0449511	1.393	1.149	1.012	0.162905	1.474	0.29312	0.674863
TGME49_202950-t26_1-p1	TGME49_202950	hypothetical protein	---	16.5	151.8	105.4	75	15	15	10	13	11	13	14	14	13	14	13	13	14	14	13	14	13	13	14	14	243470000	251840000	261080000	248290000	224820000	235250000	0.997	1.032	1.069	0.0348657	1.017	0.921	0.964	0.0497106	0.959	0.29418	0.674921
TGME49_226830-t26_1-p1	TGME49_226830	DnaK family protein	---	27	103.19	181.5	217	21	21	34	38	40	35	35	35	21	21	21	21	20	20	21	21	21	21	20	20	4347000000	4318900000	4284900000	4096500000	4063100000	4319000000	1.026	1.019	1.011	0.00736802	0.967	0.959	1.019	0.0331865	0.975	0.29424	0.674921
TGME49_228080-t26_1-p1	TGME49_228080	dihydrouridine synthase (dus) protein	---	5	131.46	26.766	22	5	5	3	4	5	4	3	3	5	4	5	5	4	4	5	4	5	5	4	4	24084000	24156000	27753000	27726000	29031000	26966000	0.905	0.907	1.043	0.0831208	1.042	1.091	1.013	0.0375954	1.08	0.29426	0.674921
TGME49_242330-t26_1-p1	TGME49_242330	ribosomal protein RPS5	---	47.9	21.613	62.515	120	8	8	20	19	18	23	19	21	8	8	8	8	8	8	8	8	8	8	8	8	6173400000	5980200000	6330400000	5471600000	5053200000	6139200000	1.054	1.021	1.081	0.0285646	0.934	0.863	1.048	0.0984139	0.942	0.29476	0.674921
TGME49_271760-t26_1-p1	TGME49_271760	seryl-tRNA synthetase (SerRS2)	---	12.4	91.795	48.583	45	8	8	10	8	7	8	6	6	8	7	7	7	7	7	8	7	7	7	7	7	70513000	82470000	72226000	79484000	76627000	83408000	0.91	1.065	0.932	0.0865459	1.026	0.989	1.077	0.0428705	1.085	0.29486	0.674921
TGME49_248890-t26_1-p1	TGME49_248890	actin-like protein ALP3b	---	23.5	60.828	127.86	64	9	9	10	10	12	10	12	10	9	8	8	8	8	8	9	8	8	8	8	8	185980000	168960000	191990000	152440000	183040000	178690000	1.052	0.955	1.086	0.065934	0.862	1.035	1.01	0.0964954	0.908	0.29492	0.674921
TGME49_268740-t26_1-p1	TGME49_268740	hypothetical protein	---	6.9	62.516	28.459	19	4	4	2	3	3	3	5	3	4	4	4	4	4	4	4	4	4	4	4	4	87270000	89826000	76085000	87777000	75529000	97625000	1.018	1.048	0.888	0.0863734	1.024	0.881	1.139	0.127385	1.098	0.29528	0.674921
TGME49_306400-t26_1-p1	TGME49_306400	hypothetical protein	---	18.1	151.36	133.9	125	23	23	22	21	23	21	17	21	21	22	22	21	20	20	21	22	22	21	20	20	561850000	559560000	573020000	521170000	464960000	434520000	1.082	1.078	1.104	0.0128676	1.004	0.896	0.837	0.0928275	0.846	0.29542	0.674921
TGME49_236010-t26_1-p1	TGME49_236010	prenylcysteine oxidase	---	9.2	68.062	32.687	22	5	5	4	4	4	3	5	2	5	4	4	4	4	3	5	4	4	4	4	3	80500000	73956000	84231000	95402000	66032000	80677000	1.005	0.923	1.051	0.0652953	1.191	0.824	1.007	0.182164	1.107	0.29624	0.676642
TGME49_231130-t26_1-p1	TGME49_231130	hypothetical protein	---	12.5	77.124	46.838	48	7	7	8	7	9	8	9	7	6	5	7	7	6	5	6	5	7	7	6	5	331140000	289190000	318370000	368230000	278420000	318930000	1.043	0.911	1.003	0.0686698	1.16	0.877	1.005	0.139758	1.098	0.2973	0.677229
TGME49_258970-t26_1-p1	TGME49_258970	hypothetical protein	---	16.6	327.07	320.24	189	37	37	33	31	33	32	29	31	36	34	36	32	36	35	36	34	36	32	36	35	528140000	523680000	505040000	523930000	564350000	543240000	0.994	0.985	0.95	0.0238085	0.986	1.062	1.022	0.0371507	1.028	0.2973	0.677229
TGME49_310950-t26_1-p1	TGME49_310950	AP2 domain transcription factor AP2XI-3	---	13.1	179.73	238.06	121	14	14	18	19	18	21	24	21	13	13	14	14	14	14	13	13	14	14	14	14	757160000	777640000	730170000	682080000	782580000	750060000	1.014	1.042	0.978	0.0317237	0.914	1.048	1.005	0.0691788	0.948	0.29732	0.677229
TGME49_213670-t26_1-p1	TGME49_213670	hypothetical protein	---	19.4	85.192	100.15	65	10	10	10	10	12	13	10	10	10	10	10	10	10	9	10	10	10	10	10	9	296350000	304440000	253220000	318730000	285880000	304030000	1.009	1.036	0.862	0.0966387	1.085	0.973	1.035	0.05442	1.094	0.29758	0.677814
TGME49_236240-t26_1-p1	TGME49_236240	Tyrosine kinase-like (TKL) protein	---	3.5	85.059	7.8431	14	3	3	2	3	2	2	2	3	3	3	3	3	3	3	3	3	3	3	3	3	19561000	19637000	19233000	18584000	17718000	19458000	1.028	1.032	1.011	0.0108927	0.976	0.931	1.022	0.0466039	0.977	0.29786	0.677814
TGME49_228350-t26_1-p1	TGME49_228350	elongation factor Tu GTP binding domain-containing protein	---	1.4	317.71	80.463	44	3	3	7	8	9	7	7	6	3	3	3	3	3	3	3	3	3	3	3	3	678170000	851340000	779320000	858400000	898300000	844150000	0.829	1.04	0.952	0.112708	1.049	1.098	1.032	0.032339	1.106	0.29826	0.677814
TGME49_258850-t26_1-p1	TGME49_258850	hypothetical protein	---	16.7	32.75	11.22	6	4	4	0	0	2	0	1	3	3	3	3	3	3	3	3	3	3	3	3	3	16902000	18355000	14291000	17187000	15582000	21238000	0.979	1.063	0.828	0.124475	0.996	0.903	1.231	0.162024	1.163	0.29914	0.678958
TGME49_218250-t26_1-p1	TGME49_218250	TAP42 family protein	---	25.4	56.861	95.387	59	8	8	10	12	9	10	7	11	8	8	7	8	8	8	8	8	7	8	8	8	226140000	230960000	230290000	217590000	198010000	194140000	1.046	1.068	1.065	0.0112586	1.006	0.916	0.898	0.0615552	0.898	0.2993	0.678958
TGME49_320015-t26_1-p1	TGME49_320015	hypothetical protein	---	6.6	129.13	94.632	60	7	7	11	10	8	11	11	9	7	7	7	6	7	7	7	7	7	6	7	7	867180000	981700000	972090000	1017100000	1039600000	985620000	0.887	1.005	0.995	0.067993	1.041	1.064	1.009	0.0266112	1.065	0.29954	0.678974
TGME49_208510-t26_1-p1	TGME49_208510	hypothetical protein	---	3.6	110.47	11.547	5	2	2	1	2	0	1	0	1	2	2	1	2	2	2	2	2	1	2	2	2	13167000	14081000	0	14140000	13747000	14444000	0.946	1.012		0.0476701	1.016	0.988	1.038	0.0247139	1.049	0.2998	0.678974
TGME49_267060-t26_1-p1	TGME49_267060	ribosomal protein RPL14	---	18.5	17.878	9.2829	27	3	3	4	7	4	4	4	4	3	3	3	3	3	3	3	3	3	3	3	3	944940000	1078700000	1024200000	1170600000	1064300000	1037600000	0.897	1.024	0.972	0.0662076	1.111	1.01	0.985	0.0644341	1.087	0.2998	0.678974
TGME49_248280-t26_1-p1	TGME49_248280	hypothetical protein	---	2.6	393.49	40.094	21	7	7	5	5	2	3	3	3	7	7	7	7	7	7	7	7	7	7	7	7	51572000	57501000	49703000	47707000	42909000	50215000	1.033	1.152	0.995	0.0772722	0.955	0.859	1.006	0.0794033	0.925	0.3004	0.678974
TGME49_311160-t26_1-p1	TGME49_311160	PWI domain-containing protein	---	35.6	36.087	100.56	49	9	9	7	10	8	8	8	8	8	9	9	9	9	8	8	9	9	9	9	8	308120000	301620000	280550000	273090000	274540000	289610000	1.07	1.048	0.974	0.0487961	0.948	0.954	1.006	0.0329047	0.948	0.30156	0.680122
TGME49_295980-t26_1-p1	TGME49_295980	hypothetical protein	---	2	202.8	6.4377	6	4	4	1	0	0	1	2	2	3	3	2	3	4	2	3	3	2	3	4	2	13911000	11077000	13789000	13039000	13153000	19485000	0.988	0.787	0.98	0.123929	0.926	0.934	1.384	0.24243	1.258	0.30196	0.680122
TGME49_220090-t26_1-p1	TGME49_220090	hypothetical protein	---	28.9	28.05	54.793	43	6	6	9	8	8	6	6	6	6	6	6	6	6	6	6	6	6	6	6	6	194930000	182820000	217220000	207420000	203910000	225750000	0.949	0.89	1.058	0.0882614	1.01	0.993	1.099	0.0550578	1.092	0.30214	0.680122
TGME49_273580-t26_1-p1	TGME49_273580	hypothetical protein	---	9.5	155.19	54.036	25	10	10	4	5	5	4	4	3	9	10	10	10	7	8	9	10	10	10	7	8	67380000	68914000	84523000	60933000	65890000	67640000	0.974	0.996	1.221	0.128516	0.88	0.952	0.977	0.0537864	0.873	0.30226	0.680122
TGME49_203240-t26_1-p1	TGME49_203240	hypothetical protein	---	18.3	80.262	67.445	45	9	9	7	7	9	9	6	7	9	9	8	8	9	8	9	9	8	8	9	8	326000000	297710000	310640000	315550000	324530000	345590000	1.019	0.93	0.971	0.0457663	0.986	1.014	1.08	0.0470096	1.061	0.3023	0.680122
TGME49_229650-t26_1-p1	TGME49_229650	josephin protein	---	46.8	46.795	137.2	80	14	14	16	12	11	13	16	12	14	12	13	12	14	13	14	12	13	12	14	13	554510000	538970000	483190000	500780000	516150000	477630000	1.083	1.053	0.944	0.0712461	0.978	1.008	0.933	0.0387967	0.931	0.3023	0.680122
TGME49_219320-t26_1-p1	TGME49_219320	acid phosphatase GAP50	---	40.1	46.606	142.57	160	15	15	28	25	26	31	24	26	15	15	15	15	15	14	15	15	15	15	15	14	11318000000	11116000000	11453000000	11241000000	11914000000	10916000000	0.999	0.981	1.011	0.0151451	0.992	1.052	0.964	0.0448397	0.981	0.303	0.681252
TGME49_288340-t26_1-p1	TGME49_288340	UBX domain-containing protein	---	7.5	54.335	48.685	17	2	2	2	3	3	3	4	2	1	1	1	1	2	1	1	1	1	1	2	1	30242000	21792000	24337000	24332000	16904000	14402000	1.375	0.99	1.106	0.170702	1.106	0.768	0.655	0.278372	0.761	0.30324	0.681252
TGME49_210830-t26_1-p1	TGME49_210830	RIO1 family protein	---	5.8	112.73	20.36	14	5	5	4	3	2	2	1	2	5	5	5	5	4	5	5	5	5	5	4	5	39998000	31770000	37753000	39936000	34120000	40990000	1.069	0.849	1.009	0.116561	1.067	0.912	1.095	0.0961986	1.108	0.30362	0.681818
TGME49_227600-t26_1-p1	TGME49_227600	ribosomal protein RPL34	---	7.5	15.383	3.8851	72	1	1	11	15	13	11	10	12	1	1	1	1	1	1	1	1	1	1	1	1	17128000	17956000	5933000	49255000	20271000	13389000	0.829	0.869	0.287	0.491315	2.385	0.981	0.648	0.689005	2.291	0.30422	0.681818
TGME49_213610-t26_1-p1	TGME49_213610	hypothetical protein	---	6.1	111.47	19.387	17	6	6	3	0	5	3	2	4	3	3	5	5	5	5	3	3	5	5	5	5	29543000	30917000	23909000	33966000	22296000	30025000	1.039	1.087	0.841	0.13185	1.194	0.784	1.056	0.20628	1.138	0.30446	0.681818
TGME49_212980-t26_1-p1	TGME49_212980	hypothetical protein	---	20.6	75.774	94.279	26	10	10	2	6	6	2	4	6	8	8	8	7	9	8	8	8	8	7	9	8	107800000	109110000	95372000	77717000	102170000	103180000	1.086	1.1	0.961	0.0729562	0.783	1.03	1.04	0.153079	0.869	0.30458	0.68294
TGME49_224150-t26_1-p1	TGME49_224150	hypothetical protein	---	3.6	138.04	16.116	18	4	4	3	4	3	2	3	3	3	4	4	4	4	4	3	4	4	4	4	4	34531000	29498000	33198000	30334000	32876000	29647000	1.09	0.931	1.048	0.0805429	0.957	1.038	0.936	0.0551289	0.925	0.30516	0.68294
TGME49_299250-t26_1-p1	TGME49_299250	hypothetical protein	---	6.4	123.91	21.897	22	6	6	4	3	5	4	3	3	6	5	6	4	6	5	6	5	6	4	6	5	36160000	29027000	33703000	37771000	33582000	35214000	1.056	0.848	0.984	0.109725	1.103	0.981	1.028	0.0593186	1.107	0.30564	0.684059
TGME49_209010-t26_1-p1	TGME49_209010	elongation factor TS protein	---	12.1	52.348	26.032	18	4	4	4	3	3	3	2	3	4	4	3	4	4	4	4	4	3	4	4	4	40309000	39988000	51961000	29271000	31673000	41873000	1.029	1.021	1.326	0.154468	0.747	0.808	1.069	0.195548	0.807	0.30634	0.684059
TGME49_314500-t26_1-p1	TGME49_314500	subtilisin SUB2	---	11.4	141.58	37.96	26	9	9	2	6	5	4	3	6	6	7	6	6	5	7	6	7	6	6	5	7	157350000	151300000	147860000	192520000	173210000	150900000	0.97	0.933	0.912	0.0312954	1.187	1.068	0.93	0.121146	1.128	0.30718	0.685734
TGME49_269990-t26_1-p1	TGME49_269990	hypothetical protein	---	7.3	216.24	98.7	38	10	10	6	8	9	4	6	5	8	9	10	7	9	7	8	9	10	7	9	7	102260000	93689000	97299000	96592000	116370000	87408000	1.034	0.947	0.983	0.0442459	0.976	1.176	0.883	0.147994	0.941	0.30776	0.686845
TGME49_228760-t26_1-p1	TGME49_228760	hypothetical protein	---	15.8	49.239	18.442	25	6	6	4	6	3	4	4	4	4	6	4	4	4	4	4	6	4	4	4	4	65549000	82639000	56873000	79912000	81272000	80722000	0.88	1.109	0.763	0.191855	1.073	1.091	1.084	0.00838095	1.175	0.3084	0.686845
TGME49_289680-t26_1-p1	TGME49_289680	Ras-related protein Rab11	---	26	24.996	23.3	32	5	4	6	6	6	5	4	5	5	5	5	5	5	5	4	4	4	4	4	4	600180000	489390000	531420000	507090000	565100000	464490000	1.14	0.93	1.01	0.103235	0.964	1.074	0.883	0.098459	0.899	0.30876	0.687938
TGME49_266070-t26_1-p1	TGME49_266070	ribosomal protein RPL31	---	12.5	14.355	4.4195	14	2	2	2	3	2	2	2	3	2	2	2	2	2	2	2	2	2	2	2	2	554620000	460650000	380240000	574860000	561480000	521580000	1.09	0.905	0.747	0.18783	1.13	1.103	1.025	0.0502074	1.179	0.30928	0.687938
TGME49_298980-t26_1-p1	TGME49_298980	RNA pseudouridine synthase superfamily protein	---	12.8	97.466	28.33	7	6	6	0	2	3	1	0	1	6	4	5	5	5	3	6	4	5	5	5	3	33240000	37263000	26068000	23956000	19618000	29108000	1.178	1.321	0.924	0.176222	0.849	0.695	1.032	0.196477	0.824	0.31	0.687938
TGME49_268630-t26_1-p1	TGME49_268630	YagE family protein	---	16	40.759	18.681	14	6	6	2	2	4	3	1	2	5	5	6	5	3	5	5	5	6	5	3	5	32832000	32412000	32042000	29334000	23593000	22391000	1.141	1.127	1.114	0.0119779	1.02	0.82	0.778	0.148179	0.798	0.31018	0.687938
TGME49_267775-t26_1-p1	TGME49_267775	hypothetical protein	---	9.3	91.082	21.924	15	6	6	4	2	4	2	2	1	5	2	5	2	3	4	5	2	5	2	3	4	76590000	74883000	73702000	99232000	88927000	82541000	0.927	0.906	0.892	0.0193941	1.201	1.076	0.999	0.0933572	1.211	0.31022	0.687938
TGME49_310430-t26_1-p1	TGME49_310430	Hsp90 domain-containing protein	---	26.9	120.78	167.94	107	21	21	18	19	21	18	15	16	20	20	21	20	20	21	20	20	21	20	20	21	520140000	509590000	531250000	520270000	530220000	474010000	1.011	0.991	1.033	0.0207657	1.012	1.031	0.922	0.0589139	0.955	0.31028	0.687938
TGME49_255895-t26_1-p1	TGME49_255895	hypothetical protein	---	2.5	223.27	19.96	32	6	6	5	5	5	4	7	6	6	6	6	5	6	6	6	6	6	5	6	6	136430000	127380000	124140000	111430000	118440000	128160000	1.097	1.025	0.998	0.0492079	0.896	0.953	1.031	0.0705955	0.926	0.31126	0.689598
TGME49_253790-t26_1-p1	TGME49_253790	zinc finger (CCCH type) motif-containing protein	---	1.7	241.49	10.035	11	4	4	2	4	1	2	0	2	3	4	3	4	3	3	3	4	3	4	3	3	27537000	35920000	28665000	40845000	26381000	32031000	0.863	1.126	0.899	0.148121	1.281	0.827	1.004	0.220593	1.187	0.31164	0.690648
TGME49_310300-t26_1-p1	TGME49_310300	hypothetical protein	---	11.4	199.6	124.12	84	16	16	15	14	13	13	14	15	15	15	16	14	14	16	15	15	16	14	14	16	295100000	263130000	277550000	244950000	297690000	273500000	1.072	0.956	1.008	0.0574144	0.89	1.081	0.993	0.0967592	0.93	0.31246	0.690648
TGME49_215080-t26_1-p1	TGME49_215080	hypothetical protein	---	2.1	420.22	16.848	19	5	5	3	1	2	4	4	5	3	3	4	4	4	5	3	3	4	4	4	5	120190000	98544000	100820000	87262000	106140000	100990000	1.175	0.963	0.985	0.111977	0.853	1.037	0.987	0.0992096	0.884	0.31272	0.690648
TGME49_220500-t26_1-p1	TGME49_220500	UBX domain-containing protein	---	22.7	43.078	70.264	59	8	8	10	9	9	10	9	12	8	8	8	8	8	8	8	8	8	8	8	8	592800000	530870000	486680000	642980000	573870000	555160000	1.052	0.942	0.863	0.0996739	1.141	1.018	0.985	0.0784477	1.116	0.31292	0.690648
TGME49_294640-t26_1-p1	TGME49_294640	ribonucleoside-diphosphate reductase large chain	---	16	98.178	51.329	28	11	11	2	2	4	7	8	5	5	7	7	9	10	8	5	7	7	9	10	8	147500000	98857000	111080000	144540000	128520000	139580000	1.149	0.77	0.865	0.212498	1.126	1.001	1.088	0.0597953	1.192	0.31322	0.690648
TGME49_239800-t26_1-p1	TGME49_239800	hypothetical protein	---	24.9	34.073	48.784	24	5	5	1	4	5	5	4	5	3	4	5	4	4	5	3	4	5	4	4	5	100580000	105460000	93723000	122730000	111750000	100100000	0.951	0.998	0.886	0.0595138	1.161	1.057	0.947	0.101435	1.115	0.31338	0.690648
TGME49_306970-t26_1-p1	TGME49_306970	thymidylate kinase	---	39.2	30.171	133.07	71	7	7	13	13	11	11	11	12	7	7	7	7	7	7	7	7	7	7	7	7	689490000	746470000	780980000	733230000	745950000	595040000	0.964	1.044	1.092	0.0625773	1.025	1.043	0.832	0.121005	0.899	0.31356	0.690648
TGME49_251730-t26_1-p1	TGME49_251730	hypothetical protein	---	7.5	160.36	84.269	29	7	7	7	5	5	4	3	5	7	6	6	6	5	6	7	6	6	6	5	6	57001000	57177000	57448000	52348000	58138000	55737000	1.012	1.015	1.02	0.00397911	0.93	1.032	0.99	0.0520976	0.945	0.31362	0.690648
TGME49_226960-t26_1-p1	TGME49_226960	phosphofructokinase PFKII	---	44	131.36	323.31	543	35	35	95	100	91	87	82	88	33	34	33	33	34	34	33	34	33	33	34	34	22159000000	21601000000	22274000000	22186000000	22898000000	22572000000	0.994	0.969	1	0.0166471	0.996	1.028	1.013	0.0158154	1.017	0.3137	0.690648
TGME49_263060-t26_1-p1	TGME49_263060	Proteasome/cyclosome repeat-containing protein	---	25.9	205.32	323.31	381	40	40	67	60	68	63	63	60	39	37	40	37	38	37	39	37	40	37	38	37	4327000000	4438400000	4084400000	3932800000	3866000000	4218700000	1.044	1.071	0.985	0.0425623	0.949	0.933	1.018	0.0467276	0.952	0.3139	0.690648
TGME49_304640-t26_1-p1	TGME49_304640	hypothetical protein	---	7.8	125.95	25.848	13	7	7	3	2	2	3	3	0	5	5	2	5	3	3	5	5	2	5	3	3	27281000	21059000	22689000	22137000	23724000	18615000	1.208	0.932	1.005	0.136418	0.98	1.05	0.824	0.121614	0.861	0.3147	0.691682
TGME49_250900-t26_1-p1	TGME49_250900	hypothetical protein	---	11.5	29.137	23.084	9	2	2	2	2	1	1	1	2	2	1	1	1	1	1	2	1	1	1	1	1	15815000	13524000	0	15683000	15636000	18894000	0.994	0.85		0.110438	0.986	0.983	1.188	0.111657	1.179	0.31548	0.691682
TGME49_263220-t26_1-p1	TGME49_263220	rhoptry kinase family protein ROP21	---	4.9	82.579	14.3	10	2	2	2	2	2	1	2	1	2	2	2	2	2	2	2	2	2	2	2	2	8808500	14033000	12892000	14003000	11170000	14031000	0.705	1.124	1.032	0.230909	1.121	0.894	1.123	0.125851	1.177	0.31552	0.691682
TGME49_309950-t26_1-p1	TGME49_309950	NLE (NUC135) domain-containing protein	---	24.4	65.351	88.491	74	11	11	14	13	10	14	12	11	11	11	11	11	11	11	11	11	11	11	11	11	320710000	343080000	290560000	345410000	316310000	338450000	0.985	1.053	0.892	0.0827538	1.06	0.971	1.039	0.0454616	1.075	0.31566	0.691682
TGME49_232610-t26_1-p1	TGME49_232610	histone acetyltransferase subunit nua4 protein	---	20.3	25.235	7.1573	4	3	3	3	1	0	0	0	0	3	3	3	2	3	3	3	3	3	2	3	3	27404000	16421000	16504000	14879000	17374000	13996000	1.543	0.924	0.929	0.314439	0.838	0.978	0.788	0.113466	0.718	0.31568	0.691682
TGME49_237250-t26_1-p1	TGME49_237250	hypothetical protein	---	40.2	28.586	128.74	103	7	7	17	18	17	17	17	17	7	7	7	7	7	7	7	7	7	7	7	7	1598100000	1523200000	1500000000	1414000000	1389200000	1529000000	1.071	1.021	1.005	0.0333503	0.948	0.931	1.025	0.0517458	0.955	0.3161	0.691682
TGME49_306330-t26_1-p1	TGME49_306330	phospholipase	---	31.1	63.256	130.81	111	13	13	19	18	18	17	19	20	12	13	12	13	12	12	12	13	12	13	12	12	936570000	942700000	927910000	974760000	897640000	1066500000	0.978	0.984	0.969	0.00772757	1.018	0.937	1.114	0.0866138	1.091	0.3165	0.691682
TGME49_301180-t26_1-p1	TGME49_301180	SAG-related sequence SRS19F	---	4.3	40.974	5.9842	3	2	2	1	0	0	2	0	0	2	2	1	2	2	2	2	2	1	2	2	2	39578000	44987000	0	45075000	45017000	47163000	0.892	1.014		0.0905215	1.016	1.015	1.063	0.0265954	1.091	0.31674	0.691682
TGME49_222050-t26_1-p1	TGME49_222050	hypothetical protein	---	13.7	156	76.557	59	14	14	7	11	9	13	11	8	13	13	13	14	14	13	13	13	13	14	14	13	172410000	175140000	179550000	173830000	169060000	170470000	0.994	1.01	1.035	0.0203988	1.002	0.975	0.983	0.0140558	0.98	0.3169	0.691682
TGME49_306640-t26_1-p1	TGME49_306640	hypothetical protein	---	13.8	41.179	4.552	5	5	5	0	2	1	1	1	0	5	4	5	5	5	4	5	4	5	5	5	4	30307000	43445000	26846000	44573000	41412000	38912000	0.806	1.156	0.714	0.261449	1.186	1.102	1.035	0.0683051	1.245	0.31732	0.691682
TGME49_247550-t26_1-p1	TGME49_247550	heat shock protein HSP60	---	30.2	96.708	323.31	306	22	22	52	51	51	50	44	58	21	21	22	21	22	22	21	21	22	21	22	22	16249000000	16544000000	16075000000	13092000000	16554000000	15337000000	1.039	1.058	1.028	0.0145697	0.837	1.058	0.981	0.117017	0.873	0.31768	0.692207
TGME49_320000-t26_1-p1	TGME49_320000	SCY kinase (incomplete catalytic triad)	---	23.8	107.12	91.598	43	14	14	8	11	5	8	5	6	12	13	12	11	10	12	12	13	12	11	10	12	90877000	95925000	103250000	124590000	92770000	96305000	0.903	0.953	1.026	0.06439	1.238	0.922	0.957	0.166723	1.142	0.3179	0.692207
TGME49_262130-t26_1-p1	TGME49_262130	hypothetical protein	---	3.2	162.88	23.557	20	5	5	3	1	4	6	2	4	4	3	3	5	5	5	4	3	3	5	5	5	40760000	44694000	42764000	42581000	35898000	36295000	1.006	1.104	1.056	0.0464341	1.051	0.886	0.896	0.0979646	0.923	0.3181	0.692207
TGME49_319530-t26_1-p1	TGME49_319530	splicing factor SF2	---	15.1	53.353	19.57	36	6	6	5	7	7	5	5	7	4	5	4	4	5	5	4	5	4	4	5	5	405040000	442750000	381880000	422820000	440090000	461380000	0.952	1.04	0.897	0.0749032	0.993	1.034	1.084	0.043948	1.079	0.31916	0.693831
TGME49_280380-t26_1-p1	TGME49_280380	poly(ADP-ribose) glycohydrolase	---	36.9	61.836	115.37	120	16	16	19	22	21	20	18	20	16	16	16	16	16	16	16	16	16	16	16	16	2861400000	2703700000	2838400000	2444300000	2625300000	2804500000	1.055	0.997	1.046	0.0302269	0.901	0.968	1.034	0.0687227	0.937	0.31952	0.694865
TGME49_232350-t26_1-p1	TGME49_232350	lactate dehydrogenase LDH1	---	64.1	35.548	196.41	384	14	14	67	69	60	56	68	64	14	14	14	14	14	14	14	14	14	14	14	14	30288000000	28504000000	28081000000	29587000000	29840000000	30588000000	1.027	0.967	0.953	0.0400177	1.004	1.012	1.038	0.0174621	1.039	0.31964	0.694865
TGME49_216540-t26_1-p1	TGME49_216540	dolichyl-phosphate beta-glucosyltransferase	---	5.1	75.838	12.922	11	3	3	3	1	3	1	1	2	3	2	3	2	3	2	3	2	3	2	3	2	12459000	19179000	13256000	20424000	15454000	16766000	0.766	1.18	0.815	0.24579	1.256	0.951	1.031	0.146517	1.243	0.3205	0.694865
TGME49_226380-t26_1-p1	TGME49_226380	hypothetical protein	---	15.3	42.612	50.942	39	4	4	5	5	6	8	7	8	4	4	4	4	4	4	4	4	4	4	4	4	225270000	198230000	193420000	169850000	180390000	200620000	1.157	1.018	0.994	0.0833088	0.873	0.927	1.031	0.0851018	0.901	0.3205	0.694865
TGME49_289650-t26_1-p1	TGME49_289650	PEP-carboxykinase I	---	35.3	75.342	244.16	183	19	19	33	29	27	33	32	29	19	17	19	18	18	19	19	17	19	18	18	19	6141700000	5964100000	5585300000	5995100000	6049600000	6434700000	1.019	0.989	0.926	0.0485335	0.994	1.004	1.067	0.0387376	1.054	0.32066	0.694865
TGME49_268200-t26_1-p1	TGME49_268200	RNA recognition motif-containing protein	---	36.7	66.429	296.38	154	14	14	26	27	24	25	26	26	13	13	13	14	13	13	13	13	13	14	13	13	2548000000	2830500000	2871500000	2957100000	2802000000	2864800000	0.906	1.006	1.021	0.0639448	1.051	0.996	1.019	0.0270278	1.059	0.32102	0.694865
TGME49_204530-t26_1-p1	TGME49_204530	microneme protein MIC11	---	28.4	22.432	15.096	27	5	5	6	5	4	4	3	5	5	5	4	5	4	5	5	5	4	5	4	5	920690000	939830000	917580000	1139900000	1140600000	987960000	0.914	0.933	0.911	0.0129772	1.131	1.132	0.98	0.0809158	1.149	0.3217	0.695378
TGME49_317705-t26_1-p1	TGME49_317705	enoyl-CoA hydratase/isomerase family protein	---	23.1	135.91	296.12	220	20	20	36	36	36	37	39	36	20	20	20	20	20	20	20	20	20	20	20	20	3634300000	3628600000	3258700000	3436000000	3518000000	3093400000	1.06	1.058	0.951	0.0609598	1.002	1.026	0.902	0.0673385	0.931	0.3221	0.695378
TGME49_294220-t26_1-p1	TGME49_294220	hypothetical protein	---	37.8	62.2	120.38	62	15	15	10	15	9	11	8	9	14	14	14	14	14	13	14	14	14	14	14	13	212270000	239020000	225160000	228170000	271660000	258350000	0.888	1	0.942	0.0593766	0.954	1.136	1.08	0.0882176	1.079	0.32214	0.695378
TGME49_213310-t26_1-p1	TGME49_213310	hypothetical protein	---	10.2	170.25	33.381	31	10	10	5	6	5	5	6	4	8	9	7	7	9	8	8	9	7	7	9	8	52574000	44304000	50405000	44747000	53173000	45847000	1.084	0.913	1.039	0.0875887	0.922	1.096	0.945	0.0957019	0.923	0.32358	0.697997
TGME49_256050-t26_1-p1	TGME49_256050	signal recognition particle 14kd protein	---	33.7	18.964	43.898	27	5	5	4	4	5	4	4	6	4	5	5	5	5	5	4	5	5	5	5	5	288840000	318100000	285400000	311750000	296590000	314770000	0.955	1.051	0.943	0.0602183	1.03	0.98	1.04	0.0316185	1.053	0.32424	0.697997
TGME49_260870-t26_1-p1	TGME49_260870	zinc finger cdgsh type protein	---	23.5	21.367	30.826	26	3	3	5	5	4	4	4	4	3	3	3	3	3	3	3	3	3	3	3	3	127020000	110470000	135980000	114120000	142700000	112100000	1.027	0.893	1.099	0.103886	0.922	1.153	0.906	0.139099	0.909	0.32436	0.697997
TGME49_267710-t26_1-p1	TGME49_267710	CPSF A subunit region protein	---	5.9	394.77	66.33	67	18	18	12	14	12	9	10	10	15	17	15	15	16	14	15	17	15	15	16	14	271840000	285600000	302720000	250560000	281350000	283370000	0.973	1.023	1.084	0.0541469	0.897	1.008	1.015	0.0680129	0.931	0.32462	0.697997
TGME49_270010-t26_1-p1	TGME49_270010	hypothetical protein	---	15.3	59.264	33.625	44	8	8	8	6	8	8	6	8	8	8	7	8	8	8	8	8	7	8	8	8	119960000	139590000	122030000	134420000	132030000	139340000	0.914	1.064	0.93	0.0849792	1.024	1.006	1.062	0.0277384	1.076	0.32484	0.697997
TGME49_288620-t26_1-p1	TGME49_288620	Erv1 / Alr family protein	---	19.4	77.151	123.87	104	12	12	20	18	17	17	14	18	12	11	11	11	12	12	12	11	11	11	12	12	2712200000	2438600000	2516800000	2607200000	2816600000	2807000000	1.024	0.92	0.95	0.0554894	0.984	1.063	1.059	0.0429822	1.059	0.3249	0.697997
TGME49_273840-t26_1-p1	TGME49_273840	brix domain-containing protein	---	20.7	73.836	51.463	53	12	12	12	8	10	9	7	7	11	11	11	11	11	10	11	11	11	11	11	10	148080000	147420000	172760000	136520000	143580000	148360000	0.991	0.986	1.156	0.0926318	0.913	0.961	0.993	0.0421337	0.913	0.32548	0.697997
TGME49_267090-t26_1-p1	TGME49_267090	hypothetical protein	---	13.7	60.054	20.484	21	7	7	3	3	4	4	3	4	7	7	7	7	6	7	7	7	7	7	6	7	52047000	83288000	90522000	60154000	64075000	59934000	0.762	1.219	1.325	0.271489	0.88	0.938	0.877	0.0382765	0.798	0.3258	0.698901
TGME49_209500-t26_1-p1	TGME49_209500	hypothetical protein	---	7.6	328.2	90.114	58	18	18	10	9	12	11	6	10	16	15	15	17	15	14	16	15	15	17	15	14	98588000	91412000	92396000	89849000	83874000	91479000	1.08	1.002	1.012	0.0411527	0.984	0.919	1.002	0.0450894	0.963	0.32628	0.698901
TGME49_310370-t26_1-p1	TGME49_310370	hypothetical protein	---	4.5	63.808	13.519	12	2	2	2	2	2	2	2	2	2	2	2	2	2	2	2	2	2	2	2	2	144280000	117660000	134290000	110540000	118110000	126400000	1.152	0.94	1.072	0.101508	0.883	0.943	1.009	0.0666919	0.897	0.32672	0.698901
TGME49_311790-t26_1-p1	TGME49_311790	hypothetical protein	---	14.7	34.943	15.189	7	2	2	1	2	1	1	0	2	2	2	2	2	1	2	2	2	2	2	1	2	18897000	30126000	16754000	15478000	0	15855000	0.973	1.551	0.863	0.32735	0.797		0.816	0.0166584	0.715	0.3269	0.698901
TGME49_205360-t26_1-p1	TGME49_205360	hypothetical protein	---	7.8	293.16	68.262	57	17	17	12	10	9	7	8	11	14	14	13	12	16	14	14	14	13	12	16	14	110440000	98533000	124200000	99214000	102220000	100530000	1.043	0.931	1.173	0.115454	0.937	0.966	0.95	0.0152743	0.899	0.3276	0.698901
TGME49_295650-t26_1-p1	TGME49_295650	hypothetical protein	---	12.6	74.636	37.309	45	7	7	8	8	6	8	7	8	7	7	7	7	7	7	7	7	7	7	7	7	106010000	113500000	132460000	98431000	129130000	110360000	0.922	0.987	1.152	0.116205	0.856	1.123	0.96	0.137375	0.89	0.32804	0.698901
TGME49_255680-t26_1-p1	TGME49_255680	YbaK/proline-tRNA ligase associated domain-containing protein	---	5.2	114.28	31.464	20	6	6	3	3	4	3	4	3	5	6	6	6	6	5	5	6	6	6	6	5	60727000	58955000	61000000	60379000	73365000	63181000	0.965	0.937	0.969	0.018219	0.959	1.166	1.004	0.104383	1.026	0.32812	0.698901
TGME49_213490-t26_1-p1	TGME49_213490	hypothetical protein	---	18.8	111.14	142.98	81	14	14	15	13	16	12	14	11	13	14	14	13	14	13	13	14	14	13	14	13	480650000	425780000	442370000	441590000	461820000	393280000	1.09	0.966	1.003	0.0624301	1.002	1.047	0.892	0.0813388	0.928	0.32872	0.698901
TGME49_243620-t26_1-p1	TGME49_243620	hypothetical protein	---	35.8	39.399	123.95	58	8	8	10	11	9	10	9	9	8	8	8	8	8	8	8	8	8	8	8	8	285200000	270370000	325750000	285420000	284900000	237140000	1.013	0.961	1.157	0.0972867	1.014	1.012	0.843	0.102636	0.889	0.32886	0.698901
TGME49_310850-t26_1-p1	TGME49_310850	MYND finger domain-containing protein	---	27.3	28.311	24.775	29	7	7	5	5	6	5	5	3	5	7	6	6	7	5	5	7	6	6	7	5	121720000	120950000	118950000	133040000	137950000	165820000	0.915	0.909	0.894	0.0119389	1	1.037	1.246	0.12121	1.24	0.32888	0.698901
TGME49_246570-t26_1-p1	TGME49_246570	hypothetical protein	---	12.4	26.004	14.338	8	2	2	2	1	2	1	1	1	2	2	2	2	2	2	2	2	2	2	2	2	44281000	34313000	40833000	32473000	32881000	37394000	1.196	0.927	1.103	0.127047	0.877	0.888	1.01	0.0798025	0.878	0.32924	0.698901
TGME49_288350-t26_1-p1	TGME49_288350	hypothetical protein	---	6.4	121.14	42.457	17	5	5	3	1	3	4	2	4	4	5	5	5	5	4	4	5	5	5	5	4	50453000	33667000	48568000	48375000	55419000	58097000	1.028	0.686	0.989	0.207784	0.985	1.129	1.183	0.0931322	1.204	0.32938	0.698901
TGME49_313400-t26_1-p1	TGME49_313400	DnaJ domain-containing protein	---	13	31.966	21.06	30	4	4	5	4	4	7	5	5	4	4	4	4	4	4	4	4	4	4	4	4	88878000	94499000	91690000	81260000	100720000	91786000	0.972	1.033	1.002	0.0304304	0.888	1.101	1.003	0.106898	0.944	0.3294	0.698901
TGME49_249380-t26_1-p1	TGME49_249380	DHHC zinc finger domain-containing protein	---	14.6	50.002	44.597	25	3	3	6	3	3	4	4	5	3	3	3	3	3	3	3	3	3	3	3	3	108880000	113310000	108830000	155750000	113010000	122890000	0.904	0.941	0.904	0.0233124	1.293	0.938	1.02	0.171516	1.263	0.32946	0.698901
TGME49_233930-t26_1-p1	TGME49_233930	CAF1 family ribonuclease	---	6.9	111.29	9.6511	13	5	5	2	1	3	2	3	2	3	3	4	3	4	4	3	3	4	3	4	4	21138000	16552000	18243000	23436000	19909000	19255000	1.07	0.838	0.923	0.124379	1.186	1.008	0.975	0.107447	1.145	0.32974	0.700481
TGME49_270380-t26_1-p1	TGME49_270380	ribosomal protein RPS13	---	49.7	17.176	19.924	87	7	7	13	15	16	15	15	13	7	7	7	7	7	7	7	7	7	7	7	7	2345400000	2379500000	2408300000	2212800000	2023300000	2384700000	1.023	1.038	1.051	0.0135076	0.965	0.883	1.04	0.0815713	0.967	0.3308	0.701515
TGME49_315130-t26_1-p1	TGME49_315130	L-isoaspartyl protein carboxyl methyltransferase family protein	---	11.3	309.42	186.81	110	25	25	20	15	21	17	19	18	23	23	23	25	23	23	23	23	23	25	23	23	346600000	319550000	380950000	328070000	322090000	315890000	1.033	0.952	1.135	0.0881737	0.978	0.96	0.941	0.0192799	0.922	0.33102	0.701515
TGME49_233530-t26_1-p1	TGME49_233530	hypothetical protein	---	2.8	187.75	47.857	13	3	3	1	3	2	3	2	2	3	3	3	3	3	3	3	3	3	3	3	3	40182000	34957000	36815000	34005000	39586000	35825000	1.089	0.947	0.998	0.0711267	0.922	1.073	0.971	0.0779177	0.936	0.33308	0.705207
TGME49_226710-t26_1-p1	TGME49_226710	hypothetical protein	---	16.8	33.272	73.673	40	4	4	7	6	7	6	8	6	4	4	4	4	4	4	4	4	4	4	4	4	297170000	348410000	248250000	349790000	292540000	333120000	0.954	1.118	0.797	0.167842	1.123	0.939	1.069	0.0906226	1.146	0.33358	0.70616
TGME49_270320-t26_1-p1	TGME49_270320	protein phosphatase 2C domain-containing protein	---	18.4	129.51	188.1	159	18	17	26	28	25	26	26	28	17	17	16	16	16	16	17	16	16	15	15	15	1207600000	1147900000	1142300000	1017000000	1233200000	1169900000	1.047	0.996	0.991	0.030642	0.882	1.07	1.015	0.0977343	0.938	0.3336	0.70616
TGME49_263450-t26_1-p1	TGME49_263450	hypothetical protein	---	7.2	120.99	27.026	10	5	5	2	1	1	2	3	1	4	3	4	3	4	3	4	3	4	3	4	3	33456000	21790000	25648000	22201000	29571000	21551000	1.302	0.848	0.998	0.220437	0.864	1.15	0.838	0.1821	0.811	0.33458	0.70616
TGME49_226400-t26_1-p1	TGME49_226400	lipoic acid synthase LIPA	---	17.5	58.691	45.247	36	8	8	7	7	6	6	5	5	7	8	7	7	7	5	7	8	7	7	7	5	67560000	74026000	70586000	66758000	75548000	68872000	0.958	1.049	1	0.0454388	0.946	1.071	0.976	0.0654085	0.959	0.33466	0.70616
TGME49_216785-t26_1-p1	TGME49_216785	hypothetical protein	---	24.9	107.18	289.19	164	22	22	27	27	28	26	30	26	22	21	21	22	22	22	22	21	21	22	22	22	2412300000	2511200000	2490300000	2479700000	2352100000	2238900000	0.999	1.04	1.032	0.0212308	1.027	0.974	0.927	0.0512602	0.955	0.33528	0.70616
TGME49_261200-t26_1-p1	TGME49_261200	TBC domain-containing protein	---	12.1	175.68	149.98	129	17	17	20	23	21	21	23	21	17	17	17	17	17	17	17	17	17	17	17	17	716620000	711940000	658560000	808760000	739560000	694560000	0.993	0.987	0.913	0.0462051	1.121	1.025	0.962	0.0772864	1.08	0.33538	0.70616
TGME49_228150-t26_1-p1	TGME49_228150	hypothetical protein	---	13.3	214.73	188.17	79	21	21	14	11	14	13	14	13	17	17	18	18	20	18	17	17	18	18	20	18	120740000	144100000	145220000	150540000	120860000	146590000	0.875	1.044	1.052	0.100937	1.091	0.876	1.062	0.115546	1.087	0.33656	0.708192
TGME49_266850-t26_1-p1	TGME49_266850	3-demethylubiquinone-9 3-O-methyltransferase	---	13.1	53.823	17.817	11	4	4	3	1	2	2	1	2	3	3	2	3	1	4	3	3	2	3	1	4	20809000	21504000	0	21479000	0	23440000	0.954	0.986		0.0233272	0.985		1.075	0.061786	1.062	0.33696	0.708192
TGME49_269000-t26_1-p1	TGME49_269000	ABC transporter family protein	---	7.5	120.68	55.209	15	5	5	2	3	1	4	3	2	4	4	4	5	3	4	4	4	4	5	3	4	33006000	34214000	38651000	29344000	33221000	34534000	0.976	1.011	1.143	0.0844122	0.867	0.982	1.021	0.0836912	0.905	0.33724	0.708192
TGME49_264440-t26_1-p1	TGME49_264440	signal recognition particle receptor beta subunit protein	---	29.8	153.74	248.02	211	32	32	33	41	35	32	37	33	30	30	31	31	30	30	30	30	31	31	30	30	1339800000	1322000000	1256500000	1217900000	1270900000	1295100000	1.044	1.03	0.979	0.0336162	0.949	0.99	1.009	0.0312058	0.962	0.33748	0.708192
TGME49_261080-t26_1-p1	TGME49_261080	kringle domain-containing protein	---	19.4	345.98	289.89	153	36	36	29	27	29	25	22	21	32	34	35	33	36	33	32	34	35	33	36	33	568220000	534440000	533050000	519490000	541020000	534780000	1.055	0.992	0.99	0.0365136	0.965	1.005	0.993	0.0207827	0.967	0.33764	0.709203
TGME49_268850-t26_1-p1	TGME49_268850	enolase 2	---	41.7	52.113	301.17	313	15	15	55	54	54	51	50	49	15	15	15	15	15	15	15	15	15	15	15	15	32582000000	30966000000	29639000000	25689000000	29877000000	31163000000	1.087	1.033	0.988	0.0478457	0.857	0.996	1.039	0.0986787	0.915	0.33784	0.709203
TGME49_297890-t26_1-p1	TGME49_297890	hypothetical protein	---	6.9	168.32	18.489	22	8	8	4	4	4	6	3	1	5	7	6	7	7	6	5	7	6	7	7	6	54205000	67333000	53645000	54821000	43044000	47437000	1.015	1.261	1.004	0.132903	1.026	0.806	0.888	0.122627	0.876	0.33852	0.709351
TGME49_312260-t26_1-p1	TGME49_312260	hypothetical protein	---	8.4	97.344	45.102	33	6	6	4	5	6	8	4	6	5	6	6	6	6	6	5	6	6	6	6	6	119710000	119720000	108710000	108780000	112410000	112180000	1.054	1.054	0.957	0.0548153	0.958	0.99	0.988	0.0183165	0.952	0.33868	0.709351
TGME49_240980-t26_1-p1	TGME49_240980	hypothetical protein	---	17.5	151.94	160.31	97	17	17	17	14	17	16	14	19	17	17	16	16	16	17	17	17	16	16	16	17	389080000	432760000	444650000	440840000	393410000	454180000	0.914	1.016	1.044	0.0690184	1.035	0.924	1.067	0.074404	1.06	0.33954	0.709351
TGME49_269480-t26_1-p1	TGME49_269480	adaptor complexes medium subunit family protein	---	11.3	57.681	16.563	26	5	5	4	4	4	4	5	5	5	5	5	5	5	5	5	5	5	5	5	5	68765000	80171000	65081000	53685000	62704000	69909000	1.031	1.202	0.975	0.110588	0.805	0.94	1.048	0.130773	0.866	0.33962	0.709351
TGME49_219300-t26_1-p1	TGME49_219300	ran binding protein	---	18.5	38.513	15.66	14	3	3	2	2	2	3	2	3	3	2	3	3	3	3	3	2	3	3	3	3	55852000	51017000	69740000	64163000	82786000	70963000	0.849	0.776	1.061	0.165348	0.976	1.259	1.079	0.129664	1.148	0.33968	0.709351
TGME49_246620-t26_1-p1	TGME49_246620	G10 family protein	---	29.1	17.341	25.771	21	4	4	4	3	4	3	3	4	4	4	4	4	4	4	4	4	4	4	4	4	51246000	54109000	56968000	75632000	51414000	52607000	0.899	0.949	1	0.0531961	1.327	0.902	0.923	0.22799	1.185	0.33982	0.709351
TGME49_308870-t26_1-p1	TGME49_308870	hypothetical protein	---	14	75.174	40.446	39	6	6	5	6	9	7	5	7	6	6	6	6	6	6	6	6	6	6	6	6	254120000	252500000	231080000	246140000	239190000	204080000	1.068	1.062	0.972	0.052009	1.035	1.006	0.858	0.0982407	0.915	0.3401	0.709351
TGME49_200470-t26_1-p1	TGME49_200470	hypothetical protein	---	13.1	65.106	22.406	20	6	6	3	4	4	2	4	3	6	5	6	6	6	6	6	5	6	6	6	6	73268000	57717000	70236000	55362000	51003000	63365000	1.185	0.934	1.136	0.122622	0.895	0.825	1.025	0.110917	0.885	0.34108	0.709351
TGME49_225720-t26_1-p1	TGME49_225720	hypothetical protein	---	5.8	67.017	10.24	20	4	4	3	3	4	3	4	3	4	4	4	4	4	4	4	4	4	4	4	4	170720000	177890000	183440000	176620000	146890000	161340000	1.007	1.05	1.082	0.0359677	1.042	0.867	0.952	0.0917636	0.953	0.34124	0.709351
TGME49_212250-t26_1-p1	TGME49_212250	XPG N-terminal domain-containing protein	---	28.7	86.944	124.42	120	17	17	20	19	21	23	18	19	16	15	17	17	17	15	16	15	17	17	17	15	804070000	737790000	775700000	763170000	729820000	710590000	1.067	0.979	1.029	0.0430597	1.013	0.969	0.943	0.0362909	0.954	0.3414	0.709351
TGME49_219520-t26_1-p1	TGME49_219520	histone arginine methyltransferase PRMT1	---	38.3	44.029	88.478	90	11	11	14	15	17	16	13	15	10	10	11	11	10	11	10	10	11	11	10	11	1008600000	1005100000	947300000	989780000	950730000	862760000	1.05	1.046	0.986	0.0348977	1.03	0.99	0.898	0.0695876	0.938	0.34142	0.709351
TGME49_219440-t26_1-p1	TGME49_219440	hypothetical protein	---	4.7	486.25	72.521	57	17	17	11	8	13	10	6	9	16	15	16	13	16	13	16	15	16	13	16	13	135220000	119450000	112200000	132680000	143630000	131680000	1.047	0.925	0.869	0.0961103	1.027	1.112	1.02	0.0486374	1.081	0.34198	0.709351
TGME49_265180-t26_1-p1	TGME49_265180	hypothetical protein	---	3	591.87	121.08	58	12	12	9	9	9	11	9	11	8	8	10	11	9	10	8	8	10	11	9	10	233780000	231890000	277330000	187320000	239410000	243890000	0.992	0.984	1.177	0.103894	0.795	1.016	1.035	0.140637	0.871	0.34232	0.709351
TGME49_207990-t26_1-p1	TGME49_207990	ribosomal RNA large subunit methyltransferase J protein	---	15.8	109.46	36.285	33	11	11	8	7	6	6	4	2	9	8	8	7	7	4	9	8	8	7	7	4	79558000	99854000	116560000	84109000	79216000	82102000	0.882	1.107	1.292	0.18774	0.932	0.878	0.91	0.0299491	0.842	0.3427	0.709351
TGME49_319350-t26_1-p1	TGME49_319350	SAG-related sequence SRS17B	---	41.7	39.375	242.78	87	11	11	14	11	14	18	15	15	11	10	11	11	11	11	11	10	11	11	11	11	767120000	903780000	972550000	787700000	761540000	799080000	0.922	1.086	1.169	0.118691	0.947	0.915	0.96	0.0246196	0.9	0.34272	0.709351
TGME49_280660-t26_1-p1	TGME49_280660	HECT-domain (ubiquitin-transferase) domain-containing protein	---	2.4	1854.4	70.638	36	27	27	5	7	8	7	7	2	19	17	19	18	22	15	19	17	19	18	22	15	306530000	286750000	315230000	304700000	356170000	246160000	1.013	0.948	1.042	0.0480871	1.007	1.177	0.814	0.181743	0.91	0.34276	0.709351
TGME49_249800-t26_1-p1	TGME49_249800	hypothetical protein	---	2.6	413.08	44.515	20	8	8	3	5	5	2	3	2	6	7	6	6	5	7	6	7	6	6	5	7	33520000	36532000	35620000	34435000	43350000	46223000	0.876	0.954	0.931	0.0435484	0.9	1.132	1.207	0.148241	1.145	0.3428	0.709351
TGME49_258826-t26_1-p1	TGME49_258826	hypothetical protein	---	13.6	111.84	90.121	61	10	10	10	10	11	10	10	10	9	9	9	9	8	10	9	9	9	9	8	10	219820000	205750000	233030000	240160000	233790000	225030000	0.972	0.909	1.03	0.0623674	1.061	1.033	0.995	0.0321716	1.059	0.34306	0.709351
TGME49_260520-t26_1-p1	TGME49_260520	hypothetical protein	---	17.9	77.094	72.622	51	10	10	7	8	9	9	8	10	9	9	9	9	9	10	9	9	9	9	9	10	162200000	144070000	155240000	160590000	173110000	162470000	1.016	0.903	0.973	0.059165	1.006	1.085	1.018	0.041079	1.05	0.34334	0.709351
TGME49_295658-t26_1-p1	TGME49_295658	zinc finger in N-recognin protein	---	2.8	480.93	27.672	18	8	8	3	4	4	2	4	1	3	5	6	4	5	4	3	5	6	4	5	4	20452000	11893000	13412000	11981000	12381000	10849000	1.516	0.881	0.994	0.299684	0.888	0.917	0.804	0.0674838	0.748	0.34472	0.712064
TGME49_203300-t26_1-p1	TGME49_203300	hypothetical protein	---	7.9	149.7	24.694	11	8	8	4	1	1	2	0	3	8	7	6	8	7	8	8	7	6	8	7	8	52325000	45260000	47415000	51147000	47124000	51567000	1.065	0.921	0.965	0.0750178	1.041	0.959	1.049	0.0490124	1.063	0.34486	0.712064
TGME49_312190-t26_1-p1	TGME49_312190	hypothetical protein	---	2.3	249.43	11.385	9	4	4	1	2	1	2	2	1	4	3	4	2	4	3	4	3	4	2	4	3	14418000	12038000	17447000	15069000	20019000	20709000	0.868	0.724	1.05	0.185506	0.907	1.205	1.246	0.165299	1.222	0.34566	0.712064
TGME49_265220-t26_1-p1	TGME49_265220	co-chaperone GrpE protein	---	20.5	37.574	32.563	42	7	7	8	7	7	7	8	5	7	7	6	7	7	6	7	7	6	7	7	6	301260000	265890000	289200000	283020000	319760000	354240000	0.997	0.88	0.957	0.0629503	0.936	1.058	1.172	0.111834	1.116	0.3458	0.712064
TGME49_216860-t26_1-p1	TGME49_216860	DEAD (Asp-Glu-Ala-Asp) box polypeptide DDX39	---	48.8	49.113	202.93	220	15	15	40	37	36	34	37	36	15	14	14	15	15	14	15	14	14	15	15	14	13815000000	13024000000	12502000000	12977000000	12718000000	11751000000	1.079	1.018	0.977	0.0500902	1.014	0.994	0.918	0.0519301	0.943	0.3459	0.712064
TGME49_215220-t26_1-p1	TGME49_215220	hypothetical protein	---	24.6	68.629	61.948	59	8	8	11	9	10	8	11	10	8	8	7	8	7	8	8	8	7	8	7	8	500250000	523040000	481840000	526790000	467640000	512830000	0.996	1.042	0.96	0.0411289	1.049	0.931	1.021	0.0616344	1.036	0.34628	0.712064
TGME49_285950-t26_1-p1	TGME49_285950	hypothetical protein	---	9.4	238.97	153.57	77	16	16	13	12	14	10	13	15	15	14	16	13	14	14	15	14	16	13	14	14	215060000	206380000	253580000	219140000	196630000	175830000	1.019	0.978	1.201	0.111348	1.038	0.931	0.833	0.109778	0.878	0.34676	0.712064
TGME49_289730-t26_1-p1	TGME49_289730	Pep3/Vps18/deep orange family protein	---	9.7	128.29	59.158	24	8	8	3	5	3	6	5	2	7	7	7	8	6	8	7	7	7	8	6	8	63745000	67902000	66394000	69506000	53203000	66712000	0.987	1.051	1.028	0.0317213	1.076	0.824	1.033	0.137884	1.032	0.34688	0.712064
TGME49_202530-t26_1-p1	TGME49_202530	aspartate-tRNA ligase	---	28.6	86.802	142.06	156	19	19	28	24	26	26	26	26	19	19	19	19	19	18	19	19	19	19	19	18	2149800000	2170500000	2155800000	2126400000	2069600000	2028900000	1.016	1.025	1.018	0.00463467	1.005	0.978	0.958	0.0240599	0.962	0.34696	0.712064
TGME49_293610-t26_1-p1	TGME49_293610	dihydroorotase	---	14.1	44.196	63.661	31	4	4	6	5	5	5	6	4	4	4	3	4	4	4	4	4	3	4	4	4	112920000	152160000	152820000	147340000	114850000	175910000	0.791	1.067	1.071	0.164407	1.033	0.805	1.233	0.209201	1.16	0.3474	0.712064
TGME49_229200-t26_1-p1	TGME49_229200	hypothetical protein	---	7	128.6	86.312	50	8	8	8	7	9	9	8	9	8	7	8	8	8	8	8	7	8	8	8	8	406860000	346470000	325450000	407800000	386210000	384080000	1.082	0.921	0.865	0.117839	1.084	1.027	1.021	0.0333052	1.101	0.34762	0.712064
TGME49_263480-t26_1-p1	TGME49_263480	sodium/hydrogen exchanger 3 protein	---	8.3	199.95	111.11	94	14	14	12	16	15	19	16	16	13	14	14	13	14	14	13	14	14	13	14	14	683520000	607670000	660300000	703910000	687420000	667980000	1.023	0.909	0.988	0.059998	1.053	1.028	0.999	0.0263227	1.054	0.34768	0.712064
TGME49_319620-t26_1-p1	TGME49_319620	hypothetical protein	---	18	94.805	56.466	30	9	9	7	8	4	4	4	3	9	9	9	8	8	7	9	9	9	8	8	7	110980000	92846000	94144000	86539000	119850000	94198000	1.112	0.931	0.944	0.101396	0.867	1.201	0.944	0.1742	0.91	0.3477	0.712064
TGME49_230555-t26_1-p1	TGME49_230555	adenylate and guanylate cyclase catalytic domain-containing protein	---	3.3	243.64	15.02	12	6	6	2	1	1	3	2	3	4	5	4	6	5	5	4	5	4	6	5	5	37802000	37091000	35742000	37152000	34824000	32037000	1.057	1.037	0.999	0.028576	1.039	0.973	0.896	0.0738347	0.938	0.34838	0.712064
TGME49_271935-t26_1-p1	TGME49_271935	hypothetical protein	---	22.5	9.7529	39.366	21	1	1	4	4	3	4	3	3	1	1	1	1	1	1	1	1	1	1	1	1	58471000	55833000	61342000	68327000	64946000	58252000	0.955	0.912	1.002	0.0470702	1.117	1.061	0.952	0.0804218	1.081	0.3488	0.712064
TGME49_313160-t26_1-p1	TGME49_313160	hypothetical protein	---	8.5	147.42	42.648	38	8	8	10	6	6	5	7	4	7	5	7	7	8	6	7	5	7	7	8	6	217270000	173360000	180710000	174030000	182070000	173910000	1.184	0.944	0.984	0.123954	0.948	0.992	0.947	0.0267028	0.913	0.34882	0.712064
TGME49_310780-t26_1-p1	TGME49_310780	dense granule protein GRA4	---	7	36.329	27.788	35	2	2	5	5	5	7	6	7	2	2	2	2	2	2	2	2	2	2	2	2	581600000	640550000	624840000	611830000	620240000	544500000	0.963	1.061	1.035	0.0497883	1.013	1.027	0.902	0.0698362	0.939	0.34906	0.712064
TGME49_288320-t26_1-p1	TGME49_288320	adenylate kinase	---	3.3	146.55	9.555	7	4	4	1	2	1	0	2	1	4	3	3	4	3	2	4	3	3	4	3	2	23005000	23662000	22357000	17874000	20528000	23434000	1.055	1.085	1.025	0.028436	0.82	0.941	1.074	0.134442	0.898	0.34946	0.712064
TGME49_297070-t26_1-p1	TGME49_297070	hypothetical protein	---	25.6	58.104	213.32	136	8	8	20	24	21	24	23	24	8	8	8	8	8	8	8	8	8	8	8	8	4483300000	4172800000	4064400000	3949800000	4014900000	4139800000	1.084	1.009	0.982	0.0515598	0.955	0.97	1.001	0.0240525	0.954	0.34994	0.713483
TGME49_220340-t26_1-p1	TGME49_220340	hypothetical protein	---	3	338.32	35.796	11	6	6	1	2	3	2	2	1	4	5	5	5	5	4	4	5	5	5	5	4	28894000	27769000	31874000	36284000	29237000	29391000	0.945	0.908	1.042	0.0717125	1.187	0.956	0.961	0.127527	1.113	0.3508	0.713483
TGME49_254370-t26_1-p1	TGME49_254370	guanylyl cyclase	---	4.1	517.71	45.069	45	17	17	7	6	8	8	6	10	17	16	13	15	15	15	17	16	13	15	15	15	140650000	159110000	138360000	145300000	141480000	182820000	0.93	1.052	0.915	0.0778137	0.96	0.935	1.208	0.145909	1.123	0.35096	0.713483
TGME49_225880-t26_1-p1	TGME49_225880	UDP-glucose 4-epimerase	---	41.7	39.777	83.523	54	10	10	9	9	9	8	9	10	10	9	10	10	10	9	10	9	10	10	10	9	168650000	185920000	184380000	166020000	149830000	175690000	0.982	1.083	1.074	0.0534206	0.967	0.872	1.023	0.0800155	0.951	0.35106	0.713483
TGME49_205740-t26_1-p1	TGME49_205740	hypothetical protein	---	21.7	140.94	125.15	85	18	18	13	14	16	14	16	12	16	17	18	17	17	17	16	17	18	17	17	17	411460000	443400000	475870000	453010000	420040000	499180000	0.913	0.984	1.056	0.0726386	1.006	0.932	1.108	0.0870359	1.073	0.3513	0.713483
TGME49_290030-t26_1-p1	TGME49_290030	hypothetical protein	---	17.8	63.024	103.29	108	10	10	19	18	20	17	16	18	10	10	10	10	10	10	10	10	10	10	10	10	2424400000	2128400000	2195400000	2095500000	2101900000	2145400000	1.111	0.976	1.006	0.0687558	0.96	0.963	0.983	0.0129078	0.943	0.3515	0.714453
TGME49_263420-t26_1-p1	TGME49_263420	ubiquitin-specific protease USP4	---	16.7	129.79	80.673	58	14	14	9	10	11	12	8	8	12	12	13	14	12	11	12	12	13	14	12	11	130300000	121060000	126500000	132940000	127300000	127710000	1.021	0.948	0.991	0.0371883	1.042	0.997	1.001	0.0245788	1.035	0.35152	0.714453
TGME49_269250-t26_1-p1	TGME49_269250	Mov34/MPN/PAD-1 family protein	---	36.4	38.438	131.27	88	9	9	16	16	15	14	12	15	9	9	8	9	9	9	9	9	8	9	9	9	959550000	991740000	904720000	895610000	992320000	930850000	1.015	1.049	0.957	0.0461954	0.947	1.049	0.984	0.0519831	0.959	0.35258	0.715232
TGME49_249870-t26_1-p1	TGME49_249870	hypothetical protein	---	29.1	40.829	40.261	51	9	9	9	9	8	9	7	9	8	9	9	9	9	9	8	9	9	9	9	9	220570000	207490000	215230000	250750000	232640000	211750000	0.989	0.93	0.965	0.0308638	1.124	1.043	0.949	0.0843201	1.078	0.35296	0.715232
TGME49_299030-t26_1-p1	TGME49_299030	RNA recognition motif 2 protein	---	12.6	46.12	27.152	13	4	4	1	2	2	3	2	3	3	4	4	4	4	4	3	4	4	4	4	4	53387000	53344000	43490000	49061000	52088000	38273000	1.106	1.105	0.901	0.11382	1.016	1.079	0.793	0.156102	0.872	0.3535	0.715232
TGME49_224090-t26_1-p1	TGME49_224090	enoyl-CoA hydratase/isomerase family protein	---	8.3	59.226	25.488	30	4	4	5	5	6	4	5	5	4	4	4	4	4	4	4	4	4	4	4	4	157690000	206960000	201260000	199460000	185730000	227260000	0.803	1.054	1.025	0.142933	1.016	0.946	1.157	0.103372	1.131	0.354	0.715232
TGME49_271390-t26_1-p1	TGME49_271390	hypothetical protein	---	8.3	39.332	10.617	8	2	2	1	2	1	1	2	1	2	2	2	2	2	2	2	2	2	2	2	2	23751000	22099000	25659000	20432000	19879000	23441000	1.054	0.98	1.138	0.0747661	0.906	0.882	1.04	0.0903214	0.92	0.35428	0.715232
TGME49_219678-t26_1-p1	TGME49_219678	hypothetical protein	---	5.2	263.8	35.646	41	10	10	6	7	6	8	7	7	8	8	9	9	7	10	8	8	9	9	7	10	74437000	85194000	79324000	82819000	72128000	85531000	0.932	1.066	0.993	0.0672914	1.036	0.903	1.07	0.0879913	1.057	0.35444	0.715232
TGME49_273770-t26_1-p1	TGME49_273770	hypothetical protein	---	10.6	20.251	7.1202	9	2	2	1	1	1	2	2	2	2	2	2	2	2	2	2	2	2	2	2	2	18440000	19616000	21975000	15138000	18482000	19976000	0.974	1.036	1.16	0.0896277	0.799	0.976	1.055	0.138964	0.877	0.35484	0.715232
TGME49_217182-t26_1-p1	TGME49_217182	RNA-dependent RNA polymerase RDP	---	2.8	457.27	62.563	44	10	10	7	9	8	8	6	6	10	10	10	10	9	9	10	10	10	10	9	9	97002000	96777000	108160000	105020000	82546000	105250000	0.979	0.976	1.091	0.0645566	1.059	0.833	1.062	0.133401	1.045	0.35488	0.715232
TGME49_232130-t26_1-p1	TGME49_232130	hypothetical protein	---	42.8	47.865	167.45	164	14	14	29	28	27	26	28	26	14	14	12	13	13	13	14	14	12	13	13	13	978020000	1091200000	969310000	1194300000	1008400000	1014600000	0.938	1.047	0.93	0.067269	1.145	0.967	0.973	0.0982958	1.09	0.35516	0.715232
TGME49_244860-t26_1-p1	TGME49_244860	hypothetical protein	---	7.4	108.33	64.498	46	6	6	9	7	8	6	8	8	6	5	5	5	5	6	6	5	5	5	5	6	192890000	219110000	207430000	185570000	203810000	202140000	0.956	1.086	1.028	0.0636406	0.919	1.01	1.002	0.0515747	0.939	0.3553	0.715232
TGME49_318430-t26_1-p1	TGME49_318430	malate dehydrogenase MDH	---	36.6	54.761	142.74	226	14	14	35	39	40	35	40	37	14	14	14	14	14	14	14	14	14	14	14	14	5482400000	5798900000	6050300000	6213700000	6507200000	5877500000	0.916	0.968	1.01	0.0488133	1.038	1.087	0.981	0.0512398	1.046	0.35562	0.716191
TGME49_278630-t26_1-p1	TGME49_278630	tetratricopeptide repeat-containing protein	---	17.9	106.36	51.972	23	9	9	4	5	4	2	4	4	8	6	6	6	6	6	8	6	6	6	6	6	188130000	193190000	184170000	170920000	127840000	112810000	1.155	1.186	1.131	0.0238256	1.05	0.785	0.693	0.219962	0.753	0.35588	0.716191
TGME49_253080-t26_1-p1	TGME49_253080	hypothetical protein	---	15.1	28.747	54.212	19	3	3	4	4	1	2	5	3	3	3	3	3	3	3	3	3	3	3	3	3	100580000	83999000	69082000	132820000	118600000	83626000	1.025	0.856	0.704	0.186354	1.354	1.209	0.852	0.226957	1.28	0.35652	0.716237
TGME49_200270-t26_1-p1	TGME49_200270	PAN/Apple domain-containing protein	---	10	164.11	77.605	53	12	10	10	8	11	10	7	7	11	10	12	11	11	11	9	8	10	9	9	9	529530000	611780000	621410000	621170000	606550000	636450000	0.876	1.012	1.028	0.0859284	1.028	1.003	1.053	0.0243191	1.07	0.35798	0.716237
TGME49_201200-t26_1-p1	TGME49_201200	zinc finger (CCCH type) motif-containing protein	---	7.7	68.064	22.153	11	3	3	2	2	2	2	2	1	3	3	3	3	3	3	3	3	3	3	3	3	24292000	27671000	33596000	25372000	0	23980000	0.9	1.026	1.245	0.165162	0.94		0.889	0.0394341	0.865	0.35802	0.716237
TGME49_231940-t26_1-p1	TGME49_231940	ThiF family protein	---	27.2	36.031	60.864	74	11	11	12	12	13	14	12	11	10	10	11	10	10	10	10	10	11	10	10	10	315880000	323890000	355540000	289000000	329600000	328200000	0.976	1.001	1.098	0.062872	0.893	1.018	1.014	0.0728638	0.93	0.3581	0.716237
TGME49_276170-t26_1-p1	TGME49_276170	phosphatidylinositol 3- and 4-kinase	---	25.1	134.54	226.1	92	21	21	16	15	14	16	14	17	20	21	20	19	20	19	20	21	20	19	20	19	414550000	425250000	388290000	404530000	408930000	375680000	1.029	1.056	0.964	0.0465299	1.004	1.015	0.933	0.0452321	0.953	0.3583	0.716237
TGME49_255300-t26_1-p1	TGME49_255300	hypothetical protein	---	6.2	265.04	69.496	22	11	11	4	5	5	3	4	1	8	9	9	7	9	6	8	9	9	7	9	6	52994000	45433000	40972000	45328000	35685000	34442000	1.248	1.07	0.965	0.130729	1.067	0.84	0.811	0.154726	0.858	0.35836	0.716237
TGME49_262690-t26_1-p1	TGME49_262690	ribosomal protein RPL27	---	13.7	16.802	49.19	36	3	3	6	7	6	5	6	6	3	3	3	3	3	3	3	3	3	3	3	3	884600000	1092400000	1016800000	1116200000	982700000	1056100000	0.863	1.066	0.992	0.105513	1.089	0.959	1.031	0.0634546	1.088	0.35846	0.716237
TGME49_300260-t26_1-p1	TGME49_300260	threonyl-tRNA synthetase family protein	---	46.4	95.897	323.31	330	38	38	56	55	56	50	55	58	37	37	36	37	37	38	37	37	36	37	37	38	5938800000	5995300000	5945000000	5853000000	5512400000	5490400000	1.026	1.036	1.027	0.00534889	1.011	0.952	0.948	0.0363536	0.952	0.35906	0.716237
TGME49_243690-t26_1-p1	TGME49_243690	hypothetical protein	---	19.3	44.602	44.575	48	5	5	10	8	7	8	7	8	5	5	5	5	5	5	5	5	5	5	5	5	229940000	262620000	278500000	210940000	248730000	251540000	0.931	1.063	1.127	0.0960718	0.854	1.007	1.018	0.0955281	0.9	0.35912	0.716237
TGME49_203310-t26_1-p1	TGME49_203310	dense granule protein GRA7	---	21.2	25.919	76.925	56	4	4	7	12	12	8	10	7	4	4	4	4	4	3	4	4	4	4	4	3	1731400000	1868900000	1712200000	1783700000	2025400000	1472400000	0.981	1.058	0.97	0.0478045	1.01	1.147	0.834	0.157377	0.919	0.35968	0.716237
TGME49_204340-t26_1-p1	TGME49_204340	hypothetical protein	---	20	97.093	83.679	62	11	11	10	11	11	9	11	10	10	10	10	9	10	11	10	10	10	9	10	11	255400000	234520000	239500000	244090000	259000000	208920000	1.063	0.976	0.997	0.0448599	1.016	1.078	0.87	0.108087	0.932	0.35976	0.716237
TGME49_202740-t26_1-p1	TGME49_202740	hypothetical protein	---	4.5	181.1	30.711	17	5	5	4	4	2	2	3	2	4	4	5	5	5	4	4	4	5	5	5	4	40589000	39470000	40784000	39889000	39475000	44709000	0.994	0.967	0.999	0.017447	0.977	0.967	1.095	0.0702763	1.05	0.3601	0.716237
TGME49_320760-t26_1-p1	TGME49_320760	hypothetical protein	---	15.7	39.389	17.019	11	5	5	2	2	2	2	1	2	4	4	5	3	3	3	4	4	5	3	3	3	30344000	24078000	36250000	27692000	21251000	21944000	1.127	0.894	1.346	0.201398	1.028	0.789	0.815	0.149461	0.821	0.36018	0.716237
TGME49_253420-t26_1-p1	TGME49_253420	PQ loop repeat-containing protein	---	17.3	345.05	323.31	431	41	41	73	74	77	66	70	71	38	37	40	39	41	36	38	37	40	39	41	36	6697200000	6328300000	6450100000	6807400000	6790300000	6544600000	1.014	0.958	0.977	0.0289706	1.031	1.028	0.991	0.0219133	1.028	0.3603	0.716237
TGME49_258360-t26_1-p1	TGME49_258360	hypothetical protein	---	21.4	59.122	69.624	68	10	10	10	12	12	12	11	11	8	10	10	10	9	9	8	10	10	10	9	9	435340000	474110000	546530000	534350000	499180000	527040000	0.866	0.943	1.087	0.116208	1.063	0.993	1.048	0.0356207	1.093	0.36066	0.716237
TGME49_294030-t26_1-p1	TGME49_294030	hypothetical protein	---	12.5	86.598	109.58	51	7	7	10	10	9	6	6	10	7	7	6	5	5	7	7	7	6	5	5	7	211300000	225450000	204270000	226240000	200120000	219290000	0.985	1.051	0.953	0.0501572	1.055	0.933	1.023	0.063025	1.043	0.36066	0.716237
TGME49_253730-t26_1-p1	TGME49_253730	importin-beta N-terminal domain-containing protein	---	22.6	115.14	128.72	123	19	19	21	24	17	20	20	21	19	19	18	19	17	18	19	19	18	19	17	18	779330000	680920000	729500000	826110000	795200000	739080000	1.028	0.898	0.962	0.0675234	1.089	1.049	0.975	0.0557393	1.072	0.36078	0.716237
TGME49_304630-t26_1-p1	TGME49_304630	ATG C terminal domain-containing protein	---	2.1	874.8	37.017	14	9	9	2	3	6	1	1	1	6	5	7	5	5	2	6	5	7	5	5	2	45630000	41846000	36311000	36078000	34289000	38661000	1.176	1.078	0.936	0.113483	0.93	0.884	0.996	0.0601034	0.906	0.3614	0.716237
TGME49_258080-t26_1-p1	TGME49_258080	hypothetical protein	---	8.7	185.35	33.47	26	10	10	4	6	4	5	3	4	8	9	10	9	8	8	8	9	10	9	8	8	62713000	58367000	71552000	53107000	58837000	62286000	1.026	0.955	1.17	0.104296	0.869	0.962	1.019	0.0797017	0.899	0.36148	0.716237
TGME49_252430-t26_1-p1	TGME49_252430	hypothetical protein	---	23.7	83.841	109.14	122	16	16	18	20	22	20	23	19	16	16	15	15	16	16	16	16	15	15	16	16	784680000	797310000	804550000	794570000	814820000	826910000	0.976	0.992	1.001	0.0127945	0.989	1.014	1.029	0.019994	1.019	0.36198	0.7177
TGME49_215890-t26_1-p1	TGME49_215890	hypothetical protein	---	7	155.06	54.468	12	6	6	1	3	2	2	2	2	6	5	6	5	6	5	6	5	6	5	6	5	97875000	73625000	75101000	66762000	71015000	74962000	1.278	0.962	0.981	0.165054	0.872	0.928	0.979	0.0577756	0.862	0.36256	0.71864
TGME49_268890-t26_1-p1	TGME49_268890	citrate synthase I	---	16.8	60.381	48.258	73	9	9	12	12	12	12	12	13	9	9	9	9	9	9	9	9	9	9	9	9	1017700000	1050200000	1092000000	1033500000	974320000	1011100000	0.988	1.02	1.06	0.0352744	1.004	0.946	0.982	0.0299593	0.971	0.36332	0.71864
TGME49_294010-t26_1-p1	TGME49_294010	yrdC domain-containing protein	---	11.3	193.27	122.43	70	11	11	13	12	11	11	13	10	11	10	9	10	11	10	11	10	9	10	11	10	400340000	417520000	331490000	356820000	396940000	335020000	1.073	1.119	0.889	0.118505	0.957	1.064	0.898	0.0864837	0.903	0.3646	0.720925
TGME49_247300-t26_1-p1	TGME49_247300	hypothetical protein	---	20.9	95.511	89.388	65	12	12	11	12	13	11	8	10	11	12	12	11	12	12	11	12	12	11	12	12	276150000	236720000	218370000	252320000	255530000	291370000	1.083	0.928	0.856	0.121383	0.989	1.002	1.142	0.08123	1.115	0.36498	0.720925
TGME49_288860-t26_1-p1	TGME49_288860	RuvB family 2 protein	---	38.8	55.446	111.19	96	16	16	15	18	16	17	14	16	16	15	15	16	14	16	16	15	15	16	14	16	925450000	981460000	894940000	929410000	872470000	838000000	1.02	1.082	0.987	0.0468424	1.025	0.962	0.924	0.0525727	0.946	0.3654	0.720925
TGME49_213680-t26_1-p1	TGME49_213680	MmgE/PrpD family protein	---	23.2	57.155	49.848	30	8	8	6	4	5	4	4	7	7	6	7	6	8	7	7	6	7	6	8	7	84642000	83647000	74013000	81343000	70946000	93709000	1.04	1.028	0.909	0.0729773	1	0.872	1.151	0.138595	1.084	0.36556	0.720925
TGME49_285860-t26_1-p1	TGME49_285860	SAG-related sequence SRS20C	---	8.2	34.675	8.9953	13	2	2	2	2	2	2	3	2	2	2	2	2	2	2	2	2	2	2	2	2	29873000	35628000	38445000	36640000	34414000	40101000	0.833	0.994	1.072	0.126125	1.022	0.96	1.119	0.0775293	1.107	0.36594	0.720925
TGME49_273885-t26_1-p1	TGME49_273885	hypothetical protein	---	7.4	89.681	27.8	19	5	5	3	3	4	4	2	3	4	5	4	5	5	5	4	5	4	5	5	5	53371000	45090000	48672000	49788000	36744000	34586000	1.194	1.009	1.089	0.0845514	1.114	0.822	0.774	0.203706	0.86	0.36608	0.720925
TGME49_205180-t26_1-p1	TGME49_205180	RNA recognition motif-containing protein	---	25.2	32.011	24.138	44	7	7	7	8	7	7	8	7	7	7	7	7	7	7	7	7	7	7	7	7	324000000	306200000	306600000	311760000	337030000	340870000	1.009	0.954	0.955	0.0323539	0.971	1.05	1.062	0.0481092	1.045	0.36626	0.720925
TGME49_305260-t26_1-p1	TGME49_305260	hypothetical protein	---	12	64.078	19.432	20	6	6	3	3	5	3	4	2	6	5	6	6	4	5	6	5	6	6	4	5	72426000	66647000	65520000	62863000	67658000	66888000	1.081	0.995	0.978	0.0542414	0.938	1.01	0.998	0.0392817	0.951	0.36804	0.723822
TGME49_294980-t26_1-p1	TGME49_294980	hypothetical protein	---	33	29.244	69.384	40	6	6	6	6	7	7	7	7	6	6	6	6	6	6	6	6	6	6	6	6	171530000	198940000	174160000	166480000	159930000	172350000	0.986	1.144	1.002	0.0833058	0.957	0.92	0.991	0.0371449	0.933	0.3684	0.723822
TGME49_309370-t26_1-p1	TGME49_309370	adaptin n terminal region domain-containing protein	---	17.9	144.04	196.92	79	16	16	10	13	15	14	13	14	15	16	16	16	16	16	15	16	16	16	16	16	295910000	284820000	346160000	263190000	313020000	296930000	0.986	0.949	1.154	0.106106	0.877	1.043	0.99	0.0874103	0.906	0.36918	0.725267
TGME49_310080-t26_1-p1	TGME49_310080	AMP-binding enzyme domain-containing protein	---	34.7	87.847	155.33	192	22	21	29	32	30	32	34	35	22	22	22	21	20	22	21	21	21	20	19	21	2425200000	2523500000	2440600000	2451400000	2539400000	2370400000	0.986	1.026	0.993	0.0213264	0.997	1.033	0.964	0.03458	0.979	0.37024	0.726066
TGME49_310660-t26_1-p1	TGME49_310660	Dullard family phosphatase domain-containing protein	---	14.8	274.98	323.31	278	26	26	49	46	46	50	45	42	26	24	25	26	25	23	26	24	25	26	25	23	4197800000	4293900000	4423400000	4330200000	4580400000	4502700000	0.957	0.979	1.008	0.0260665	0.987	1.044	1.026	0.0285943	1.026	0.37072	0.726066
TGME49_289290-t26_1-p1	TGME49_289290	hypothetical protein	---	11.2	55.344	50.194	29	4	4	5	5	5	4	5	5	4	4	4	4	4	4	4	4	4	4	4	4	101480000	155580000	172360000	124330000	118250000	101260000	0.787	1.207	1.337	0.258895	0.965	0.918	0.786	0.104312	0.788	0.37108	0.726066
TGME49_217340-t26_1-p1	TGME49_217340	hypothetical protein	---	7	195.09	78.251	35	11	11	6	5	8	4	5	7	10	11	10	10	11	11	10	11	10	10	11	11	126020000	139270000	122200000	110480000	133250000	128160000	0.996	1.1	0.966	0.0688991	0.873	1.053	1.013	0.096478	0.924	0.37112	0.726066
TGME49_216960-t26_1-p1	TGME49_216960	elongation factor Tu GTP binding domain-containing protein	---	12.3	92.103	51.158	30	7	7	5	4	5	5	5	6	6	7	6	7	6	7	6	7	6	7	6	7	46206000	53163000	58073000	63509000	47439000	53584000	0.861	0.991	1.082	0.113571	1.183	0.884	0.999	0.147574	1.116	0.37122	0.726066
TGME49_261030-t26_1-p1	TGME49_261030	pyridine nucleotide-disulfide oxidoreductase domain-containing protein	---	12.3	93.709	34.901	36	10	10	4	6	7	8	7	4	9	9	9	10	10	8	9	9	9	10	10	8	71466000	84242000	79364000	80887000	76240000	86973000	0.895	1.055	0.994	0.0822846	1.013	0.955	1.089	0.0659482	1.071	0.37134	0.726066
TGME49_288360-t26_1-p1	TGME49_288360	tryptophanyl-tRNA synthetase (TrpRS2)	---	36.6	77.057	254.96	326	20	20	50	54	56	57	53	56	19	19	19	20	19	20	19	19	19	20	19	20	16615000000	14275000000	14799000000	14392000000	15396000000	14446000000	1.109	0.952	0.987	0.0811217	0.96	1.027	0.964	0.038205	0.947	0.37156	0.726463
TGME49_223270-t26_1-p1	TGME49_223270	hypothetical protein	---	23.3	422.47	323.31	480	68	68	83	82	83	79	76	77	62	66	66	63	65	64	62	66	66	63	65	64	3861000000	3598800000	3757500000	3704000000	3600400000	3524900000	1.051	0.979	1.023	0.035665	1.008	0.98	0.959	0.0250253	0.967	0.3716	0.726463
TGME49_258860-t26_1-p1	TGME49_258860	hypothetical protein	---	9.6	104.71	17.126	8	6	6	3	1	0	3	1	0	4	6	4	4	5	5	4	6	4	4	5	5	31025000	27456000	23870000	35863000	30469000	27584000	1.056	0.935	0.813	0.129993	1.221	1.037	0.939	0.134347	1.156	0.37168	0.726463
TGME49_316255-t26_1-p1	TGME49_316255	hypothetical protein	---	11.6	10.03	9.5806	17	1	1	2	2	3	4	3	3	1	1	1	1	1	1	1	1	1	1	1	1	0	152760000	121180000	145840000	152970000	188620000		1.003	0.796	0.162725	0.958	1.005	1.239	0.141018	1.221	0.37302	0.726858
TGME49_205320-t26_1-p1	TGME49_205320	hypothetical protein	---	31.9	70.849	110.3	71	13	13	15	12	10	13	10	11	13	12	13	12	13	13	13	12	13	12	13	13	748320000	822120000	755910000	734080000	798950000	752090000	0.974	1.07	0.984	0.0522882	0.955	1.04	0.979	0.0442047	0.958	0.3731	0.726858
TGME49_231970-t26_1-p1	TGME49_231970	pre-mRNA processing splicing factor PRP8	---	30.4	291.84	323.31	455	59	59	77	78	76	74	79	71	56	56	54	56	56	55	56	56	54	56	56	55	2882900000	2784900000	2679300000	2766100000	2752700000	2588400000	1.051	1.016	0.977	0.0364829	1.009	1.004	0.944	0.0366969	0.962	0.37336	0.726858
TGME49_238100-t26_1-p1	TGME49_238100	transmembrane protein	---	18.8	26.92	37.809	42	4	4	9	7	7	7	6	6	4	4	4	4	4	4	4	4	4	4	4	4	573740000	518520000	652290000	624030000	663890000	627170000	0.941	0.85	1.069	0.115405	1.023	1.088	1.028	0.0345692	1.076	0.37412	0.727252
TGME49_225060-t26_1-p1	TGME49_225060	nucleoredoxin family protein	---	20.9	45.225	51.913	43	6	6	8	7	8	7	7	6	6	6	6	6	5	5	6	6	6	6	5	5	360090000	329000000	328660000	324760000	324610000	325710000	1.084	0.991	0.99	0.0528397	0.978	0.977	0.981	0.00212704	0.959	0.37422	0.727252
TGME49_269660-t26_1-p1	TGME49_269660	TFIIH basal transcription factor complex helicase XPB subunit	---	5.6	109.6	18.541	18	5	5	3	4	2	3	2	4	5	5	3	4	4	4	5	5	3	4	4	4	22556000	25147000	26306000	23450000	26142000	36291000	0.846	0.944	0.987	0.0780688	0.88	0.981	1.362	0.236606	1.211	0.3743	0.727252
TGME49_313540-t26_1-p1	TGME49_313540	hypothetical protein	---	4.8	134.4	21.261	10	3	3	1	3	2	2	1	1	2	3	3	3	1	2	2	3	3	3	1	2	13337000	13064000	10694000	13305000	0	13322000	1.046	1.025	0.839	0.117458	1.044		1.045	0.000676981	1.077	0.3757	0.730621
TGME49_268950-t26_1-p1	TGME49_268950	hypothetical protein	---	16.7	129.52	126.16	175	18	18	27	31	28	34	27	28	18	18	18	18	17	18	18	18	18	18	17	18	1724600000	1774700000	1729500000	1755200000	1789500000	1776200000	0.981	1.009	0.984	0.0155075	0.998	1.018	1.01	0.00997995	1.013	0.3773	0.731524
TGME49_249580-t26_1-p1	TGME49_249580	hypothetical protein	---	17	125.27	156.35	127	15	15	23	21	22	20	20	21	15	15	15	14	15	14	15	15	15	14	15	14	2167500000	2118300000	2059800000	2078900000	2091000000	2068000000	1.033	1.01	0.982	0.0253297	0.991	0.997	0.986	0.00555572	0.98	0.37734	0.731524
TGME49_210380-t26_1-p1	TGME49_210380	hypothetical protein	---	13.6	151.54	77.731	43	13	13	7	5	8	7	8	8	8	11	9	11	9	9	8	11	9	11	9	9	161860000	149050000	164150000	138180000	134920000	158490000	1.071	0.986	1.086	0.0514753	0.914	0.893	1.049	0.0889266	0.937	0.37764	0.731741
TGME49_290000-t26_1-p1	TGME49_290000	hypothetical protein	---	12.1	81.584	90.827	58	6	6	12	11	9	11	8	7	6	6	6	6	6	6	6	6	6	6	6	6	1209100000	1343300000	1029500000	1142800000	1125700000	967920000	1.064	1.182	0.906	0.131804	1.006	0.991	0.852	0.0894142	0.884	0.37776	0.731741
TGME49_236580-t26_1-p1	TGME49_236580	Prp31-15.5k-U4 Snrna Complex family protein	---	11.5	19.947	8.199	18	2	2	3	3	3	2	4	3	2	2	2	2	2	2	2	2	2	2	2	2	181430000	180120000	204470000	117360000	161870000	195980000	1.045	1.038	1.178	0.0725722	0.676	0.933	1.129	0.248923	0.83	0.3782	0.731741
TGME49_321620-t26_1-p1	TGME49_321620	dynamin-related protein DRPB	---	52.9	95.93	316.58	291	36	36	49	49	47	49	48	49	34	33	35	33	34	33	34	33	35	33	34	33	3445700000	3476800000	3439900000	3356700000	3411200000	3463900000	1.004	1.013	1.002	0.00582259	0.978	0.994	1.009	0.0156015	0.987	0.37922	0.731741
TGME49_306290-t26_1-p1	TGME49_306290	DNA-directed RNA polymerase III RPC1	---	18.4	194.35	154.21	80	22	22	14	16	12	17	11	10	17	19	19	19	18	21	17	19	19	19	18	21	219860000	221650000	210910000	218690000	215590000	227250000	1.004	1.012	0.963	0.0264722	0.999	0.984	1.038	0.027681	1.025	0.37944	0.731741
TGME49_278870-t26_1-p1	TGME49_278870	myosin F	---	34.1	216.4	323.31	310	48	48	51	50	50	53	52	54	45	45	45	43	47	45	45	45	45	43	47	45	2779800000	2951600000	2815400000	2645600000	2787800000	2845500000	0.991	1.053	1.004	0.0321807	0.943	0.994	1.015	0.0376291	0.964	0.37966	0.731741
TGME49_293510-t26_1-p1	TGME49_293510	poly(ADP-ribose) polymerase and DNA-Ligase Zn-finger region domain-containing protein	---	34.9	43.837	84.17	68	10	10	11	9	11	15	11	11	10	9	10	10	10	10	10	9	10	10	10	10	330740000	309420000	297360000	294950000	304700000	303380000	1.078	1.009	0.969	0.0541288	0.962	0.993	0.989	0.0171829	0.957	0.37978	0.731741
TGME49_258980-t26_1-p1	TGME49_258980	hypothetical protein	---	16.9	37.806	30.496	35	4	4	5	6	6	6	6	6	4	4	4	4	4	4	4	4	4	4	4	4	126720000	128000000	108780000	120200000	156120000	150700000	0.962	0.972	0.826	0.088652	0.912	1.185	1.144	0.136268	1.118	0.37992	0.731741
TGME49_214940-t26_1-p1	TGME49_214940	MIC2-associated protein M2AP	---	31.8	34.552	179.76	81	6	6	13	14	15	12	13	14	6	6	6	6	6	6	6	6	6	6	6	6	5019300000	4067000000	3970700000	4157000000	3631400000	3544000000	1.235	1.001	0.977	0.133085	1.023	0.893	0.872	0.0880141	0.885	0.38004	0.731741
TGME49_243470-t26_1-p1	TGME49_243470	hypothetical protein	---	1.6	341.6	27.798	24	5	5	3	3	3	4	6	5	4	4	4	5	4	4	4	4	4	5	4	4	26906000	39764000	29740000	36298000	32462000	38436000	0.793	1.172	0.876	0.210376	1.07	0.957	1.133	0.0846606	1.163	0.38042	0.731741
[truncated: 1,924 more rows]

## Sheet: pep_quant
ID	Sequence	Length	Protein accession	Experiment	Charge	m/z	Mass Error [ppm]	PEP	MS/MS Count	Score	Intensity
0	AAAAAAAAVSAR	12	TGME49_291950-t26_1-p1	ME49_rep1	2	500.78	1.5661	0.012535	1	70.089	9475800
[truncated: 246,302+ more rows]

## Sheet: statistics
Peptide length	Number of peptides
[truncated: 43 more rows]

[truncated: 1 more sheets: Protein Ratio]
