# Supplementary material for: Global Lysine Crotonylation and 2-Hydroxyisobutyrylation in Phenotypically Different Toxoplasma gondii Parasites
Source: Mol Cell Proteomics. 2019 Sep 5;18(11):2207–24. doi: 10.1074/mcp.RA119.001611 (PMC6823851; doi:10.1074/mcp.RA119.001611)
Supplement: Supplementary dataset 4 [file 153316_2_supp_389877_pxb4ly.xlsx]

## Sheet: Diff distribution
Compared sample name	Up-regulated	Down-regulated
RH/ME49	84	74

## Sheet: RHvsME49
Protein accession	Protein description	RH/ME49 Ratio	Regulated Type	RH/ME49 P value	Gene name	Sequence coverage [%]	Mol. weight [kDa]	Score	MS/MS Counts	Peptides	Unique peptides	MS/MS Count ME49_rep1	MS/MS Count ME49_rep2	MS/MS Count ME49_rep3	MS/MS Count RH_rep1	MS/MS Count RH_rep2	MS/MS Count RH_rep3	Peptides ME49_rep1	Peptides ME49_rep2	Peptides ME49_rep3	Peptides RH_rep1	Peptides RH_rep2	Peptides RH_rep3	Unique peptides ME49_rep1	Unique peptides ME49_rep2	Unique peptides ME49_rep3	Unique peptides RH_rep1	Unique peptides RH_rep2	Unique peptides RH_rep3	LFQ intensity ME49_rep1	LFQ intensity ME49_rep2	LFQ intensity ME49_rep3	LFQ intensity RH_rep1	LFQ intensity RH_rep2	LFQ intensity RH_rep3	ME49_rep1	ME49_rep2	ME49_rep3	RH_rep1	RH_rep2	RH_rep3
TGME49_230340-t26_1-p1	transcript=TGME49_230340-t26_1 gene=TGME49_230340 organism=Toxoplasma_gondii_ME49 gene_product=hypothetical protein transcript_product=hypothetical protein location=TGME49_chrVIII:714535-719251(+) protein_length=949 sequence_SO=chromosome SO=protein_coding is_pseudo=false	1.467	Up	0.00037847	---	34.2	102.41	252.74	158	25	25	23	24	25	29	29	28	25	24	24	25	25	24	25	24	24	25	25	24	1090800000	1076500000	1149200000	1619500000	1611900000	1623900000	0.801	0.79	0.844	1.189	1.184	1.192
TGME49_209850-t26_1-p1	transcript=TGME49_209850-t26_1 gene=TGME49_209850 organism=Toxoplasma_gondii_ME49 gene_product=RNA recognition motif-containing protein transcript_product=RNA recognition motif-containing protein location=TGME49_chrIb:1486286-1491904(-) protein_length=1389 sequence_SO=chromosome SO=protein_coding is_pseudo=false	0.809	Down	0.028058	---	2.1	912.35	101.56	81	13	13	13	14	14	13	13	14	13	13	13	13	13	12	13	13	13	13	13	12	429930000	419350000	401360000	359860000	327740000	315050000	1.145	1.117	1.069	0.958	0.873	0.839
TGME49_259000-t26_1-p1	transcript=TGME49_259000-t26_1 gene=TGME49_259000 organism=Toxoplasma_gondii_ME49 gene_product=hypothetical protein transcript_product=hypothetical protein location=TGME49_chrVIIb:3035953-3036642(+) protein_length=229 sequence_SO=chromosome SO=protein_coding is_pseudo=false	1.596	Up	0.00027601	---	21.8	92.327	206.91	112	14	14	18	15	16	20	24	19	13	14	14	14	14	14	13	14	14	14	14	14	576170000	568770000	561440000	886050000	859140000	928970000	0.789	0.779	0.769	1.214	1.177	1.272
TGME49_264430-t26_1-p1	transcript=TGME49_264430-t26_1 gene=TGME49_264430 organism=Toxoplasma_gondii_ME49 gene_product=hypothetical protein transcript_product=hypothetical protein location=TGME49_chrIX:2246458-2255058(+) protein_length=2866 sequence_SO=chromosome SO=protein_coding is_pseudo=false	1.296	Up	0.0084036	---	8.4	285.1	56.59	44	7	3	7	6	6	9	7	9	7	6	7	7	7	7	3	3	3	3	3	3	142210000	142850000	137840000	174140000	181410000	191340000	0.88	0.884	0.853	1.077	1.122	1.184
TGME49_238240-t26_1-p1	transcript=TGME49_238240-t26_1 gene=TGME49_238240 organism=Toxoplasma_gondii_ME49 gene_product=bystin protein transcript_product=bystin protein location=TGME49_chrVI:148982-154470(-) protein_length=453 sequence_SO=chromosome SO=protein_coding is_pseudo=false	0.601	Down	0.031577	---	9.3	50.444	51.094	11	2	2	2	2	2	1	2	2	2	2	2	2	2	2	2	2	2	2	2	2	48887000	39172000	39363000	23357000	43554000	27665000	1.321	1.059	1.064	0.631	1.177	0.748
TGME49_290710-t26_1-p1	transcript=TGME49_290710-t26_1 gene=TGME49_290710 organism=Toxoplasma_gondii_ME49 gene_product=hypothetical protein transcript_product=hypothetical protein location=TGME49_chrIX:3856454-3856756(-) protein_length=100 sequence_SO=chromosome SO=protein_coding is_pseudo=false	1.399	Up	0.00109987	---	15.6	153.98	115.22	97	19	19	14	18	11	18	17	19	18	17	17	18	18	19	18	17	17	18	18	19	291790000	311280000	288320000	418700000	416270000	412840000	0.818	0.873	0.809	1.174	1.168	1.158
TGME49_209680-t26_1-p1	transcript=TGME49_209680-t26_1 gene=TGME49_209680 organism=Toxoplasma_gondii_ME49 gene_product=hypothetical protein transcript_product=hypothetical protein location=TGME49_chrIb:1394231-1400108(+) protein_length=595 sequence_SO=chromosome SO=protein_coding is_pseudo=false	0.706	Down	0.027739	---	7.6	64.384	33.834	26	4	4	4	4	5	4	5	4	4	4	4	4	4	4	4	4	4	4	4	4	183860000	196010000	169150000	117350000	125310000	141160000	1.183	1.261	1.088	0.755	0.806	0.908
TGME49_207420-t26_1-p1	transcript=TGME49_207420-t26_1 gene=TGME49_207420 organism=Toxoplasma_gondii_ME49 gene_product=hypothetical protein transcript_product=hypothetical protein location=TGME49_chrIb:47612-48324(-) protein_length=171 sequence_SO=chromosome SO=protein_coding is_pseudo=false	0.8	Down	0.0136559	---	13.2	125.04	94.843	53	12	12	11	8	8	8	10	8	11	12	12	12	12	11	11	12	12	12	12	11	813150000	803540000	853600000	625870000	666440000	691690000	1.095	1.082	1.15	0.843	0.898	0.932
TGME49_309290-t26_1-p1	transcript=TGME49_309290-t26_1 gene=TGME49_309290 organism=Toxoplasma_gondii_ME49 gene_product=hypothetical protein transcript_product=hypothetical protein location=TGME49_chrXI:614210-616058(+) protein_length=305 sequence_SO=chromosome SO=protein_coding is_pseudo=false	1.601	Up	0.0065431	---	10.8	33.682	11.228	18	4	4	3	2	3	4	2	4	4	4	4	4	4	4	4	4	4	4	4	4	35621000	35971000	39810000	55698000	41008000	63201000	0.788	0.795	0.88	1.232	0.907	1.398
TGME49_304680-t26_1-p1	transcript=TGME49_304680-t26_1 gene=TGME49_304680 organism=Toxoplasma_gondii_ME49 gene_product=ubiquitin family protein transcript_product=ubiquitin family protein location=TGME49_chrVIIa:620779-625071(-) protein_length=527 sequence_SO=chromosome SO=protein_coding is_pseudo=false	0.706	Down	0.0197817	---	14.6	56.733	39.006	22	4	4	3	4	2	5	5	3	4	4	4	4	4	4	4	4	4	4	4	4	76093000	74392000	64848000	52029000	64181000	49306000	1.199	1.172	1.022	0.82	1.011	0.777
TGME49_316330-t26_1-p1	transcript=TGME49_316330-t26_1 gene=TGME49_316330 organism=Toxoplasma_gondii_ME49 gene_product=superoxide dismutase SOD2 transcript_product=superoxide dismutase SOD2 location=TGME49_chrXI:5244437-5246359(-) protein_length=287 sequence_SO=chromosome SO=protein_coding is_pseudo=false	0.798	Down	0.000197041	---	40.1	31.462	134.27	83	9	9	14	16	14	12	15	12	9	9	9	9	9	9	9	9	9	9	9	9	1783200000	1761800000	1740600000	1406300000	1583900000	1404900000	1.105	1.092	1.079	0.872	0.982	0.871
TGME49_315100-t26_1-p1	transcript=TGME49_315100-t26_1 gene=TGME49_315100 organism=Toxoplasma_gondii_ME49 gene_product=hypothetical protein transcript_product=hypothetical protein location=TGME49_chrXI:4471114-4477071(+) protein_length=1408 sequence_SO=chromosome SO=protein_coding is_pseudo=false	0.761	Down	0.028199	---	3.4	191.79	56.82	27	4	4	5	5	5	4	4	4	4	4	4	4	4	4	4	4	4	4	4	4	142390000	133460000	122830000	96795000	99887000	105390000	1.219	1.143	1.052	0.829	0.855	0.902
TGME49_250830-t26_1-p1	transcript=TGME49_250830-t26_1 gene=TGME49_250830 organism=Toxoplasma_gondii_ME49 gene_product=SAC3/GANP family protein transcript_product=SAC3/GANP family protein location=TGME49_chrXII:5251921-5255921(+) protein_length=376 sequence_SO=chromosome SO=protein_coding is_pseudo=false	0.814	Down	0.031703	---	35.6	41.072	106.76	72	9	9	12	11	12	14	12	11	8	8	9	8	8	8	8	8	9	8	8	8	615790000	590320000	545730000	489570000	511410000	461670000	1.149	1.102	1.019	0.914	0.955	0.862
TGME49_263300-t26_1-p1	transcript=TGME49_263300-t26_1 gene=TGME49_263300 organism=Toxoplasma_gondii_ME49 gene_product=eukaryotic porin protein transcript_product=eukaryotic porin protein location=TGME49_chrVIIb:644388-648112(-) protein_length=290 sequence_SO=chromosome SO=protein_coding is_pseudo=false	1.408	Up	0.00144258	---	20	85.002	172.97	200	16	16	32	38	29	37	33	31	16	16	16	16	16	15	16	16	16	16	16	15	6123800000	6339300000	6251500000	8502200000	8763100000	9059600000	0.816	0.844	0.833	1.133	1.167	1.207
TGME49_318690-t26_1-p1	transcript=TGME49_318690-t26_1 gene=TGME49_318690 organism=Toxoplasma_gondii_ME49 gene_product=RNA recognition motif-containing protein transcript_product=RNA recognition motif-containing protein location=TGME49_chrIV:1147010-1150456(+) protein_length=1148 sequence_SO=chromosome SO=protein_coding is_pseudo=false	0.749	Down	0.02158	---	9.5	176.01	70.554	44	11	11	8	7	11	6	6	6	8	8	10	9	8	9	8	8	10	9	8	9	813460000	801950000	711130000	561320000	809780000	599780000	1.136	1.12	0.993	0.784	1.131	0.837
TGME49_239100-t26_1-p1	transcript=TGME49_239100-t26_1 gene=TGME49_239100 organism=Toxoplasma_gondii_ME49 gene_product=ribosomal protein RPS7 transcript_product=ribosomal protein RPS7 location=TGME49_chrVI:463641-464737(+) protein_length=196 sequence_SO=chromosome SO=protein_coding is_pseudo=false	0.796	Down	0.0143235	---	54.1	22.587	84.856	112	10	10	19	18	21	18	18	18	10	10	9	8	8	9	10	10	9	8	8	9	5962600000	5673200000	5364100000	4553900000	5055900000	4463500000	1.151	1.095	1.036	0.879	0.976	0.862
TGME49_314750-t26_1-p1	transcript=TGME49_314750-t26_1 gene=TGME49_314750 organism=Toxoplasma_gondii_ME49 gene_product=hypothetical protein transcript_product=hypothetical protein location=TGME49_chrXI:4267861-4270243(-) protein_length=469 sequence_SO=chromosome SO=protein_coding is_pseudo=false	0.714	Down	0.024983	---	24.5	49.994	78.233	45	7	7	7	9	9	8	6	6	7	7	7	7	6	7	7	7	7	7	6	7	159590000	186720000	162870000	116350000	130520000	126060000	1.086	1.27	1.108	0.791	0.888	0.857
TGME49_285230-t26_1-p1	transcript=TGME49_285230-t26_1 gene=TGME49_285230 organism=Toxoplasma_gondii_ME49 gene_product=PRP38 family protein transcript_product=PRP38 family protein location=TGME49_chrV:2502107-2511971(-) protein_length=614 sequence_SO=chromosome SO=protein_coding is_pseudo=false	0.802	Down	0.020177	---	19.5	68.773	99.021	66	9	9	11	10	10	11	11	13	9	9	9	9	9	9	9	9	9	9	9	9	271310000	248680000	274590000	206090000	254000000	218980000	1.105	1.013	1.118	0.839	1.034	0.892
TGME49_308950-t26_1-p1	transcript=TGME49_308950-t26_1 gene=TGME49_308950 organism=Toxoplasma_gondii_ME49 gene_product=histidine acid phosphatase superfamily protein transcript_product=histidine acid phosphatase superfamily protein location=TGME49_chrXI:382347-384143(+) protein_length=598 sequence_SO=chromosome SO=protein_coding is_pseudo=false	1.208	Up	0.0136008	---	3.6	199.33	43.914	28	6	6	6	5	5	5	4	3	5	5	5	4	5	4	5	5	5	4	5	4	79862000	71967000	74691000	90883000	89662000	91482000	0.961	0.866	0.899	1.094	1.079	1.101
TGME49_272520-t26_1-p1	transcript=TGME49_272520-t26_1 gene=TGME49_272520 organism=Toxoplasma_gondii_ME49 gene_product=hypothetical protein transcript_product=hypothetical protein location=TGME49_chrVIII:3925862-3927384(+) protein_length=401 sequence_SO=chromosome SO=protein_coding is_pseudo=false	1.24	Up	0.0140764	---	24.4	43.707	101.98	49	7	7	9	8	7	9	7	9	7	7	7	7	7	7	7	7	7	7	7	7	244910000	237470000	246940000	287130000	282100000	315740000	0.91	0.883	0.918	1.067	1.049	1.174
TGME49_225360-t26_1-p1	transcript=TGME49_225360-t26_1 gene=TGME49_225360 organism=Toxoplasma_gondii_ME49 gene_product=hypothetical protein transcript_product=hypothetical protein location=TGME49_chrX:2284000-2287678(-) protein_length=756 sequence_SO=chromosome SO=protein_coding is_pseudo=false	0.77	Down	0.0168182	---	6.7	82.31	16.278	14	3	3	3	3	2	2	2	2	3	3	3	2	3	3	3	3	3	2	3	3	36930000	39510000	39075000	27600000	34018000	31668000	1.061	1.135	1.123	0.793	0.978	0.91
TGME49_226550-t26_1-p1	transcript=TGME49_226550-t26_1 gene=TGME49_226550 organism=Toxoplasma_gondii_ME49 gene_product=TBC domain containing protein transcript_product=TBC domain containing protein location=TGME49_chrX:1541043-1542454(+) protein_length=315 sequence_SO=chromosome SO=protein_coding is_pseudo=false	1.435	Up	0.0171042	---	21.3	35.99	26.428	34	7	7	6	4	4	6	7	7	7	7	7	7	7	7	7	7	7	7	7	7	149980000	127890000	147680000	191330000	174920000	215680000	0.893	0.762	0.88	1.139	1.042	1.284
TGME49_253470-t26_1-p1	transcript=TGME49_253470-t26_1 gene=TGME49_253470 organism=Toxoplasma_gondii_ME49 gene_product=alveolin domain containing intermediate filament IMC13 transcript_product=alveolin domain containing intermediate filament IMC13 location=TGME49_chrIII:975712-977919(+) protein_length=398 sequence_SO=chromosome SO=protein_coding is_pseudo=false	1.28	Up	0.04648	---	4.1	105.9	20.103	42	4	4	7	7	7	7	7	7	4	4	4	4	4	4	4	4	4	4	4	4	218650000	189310000	175720000	244990000	253630000	253240000	0.982	0.85	0.789	1.101	1.139	1.138
TGME49_290460-t26_1-p1	transcript=TGME49_290460-t26_1 gene=TGME49_290460 organism=Toxoplasma_gondii_ME49 gene_product=hypothetical protein transcript_product=hypothetical protein location=TGME49_chrIX:3727613-3731975(+) protein_length=611 sequence_SO=chromosome SO=protein_coding is_pseudo=false	0.709	Down	0.022377	---	6.5	67.548	9.6811	9	3	3	1	1	1	0	1	5	2	1	3	3	2	3	2	1	3	3	2	3	18018000	0	17653000	12644000	13074000	12646000	1.217		1.192	0.854	0.883	0.854
TGME49_234930-t26_1-p1	transcript=TGME49_234930-t26_1 gene=TGME49_234930 organism=Toxoplasma_gondii_ME49 gene_product=SAG-related sequence SRS43 transcript_product=SAG-related sequence SRS43 location=TGME49_chrX:4550714-4551871(-) protein_length=385 sequence_SO=chromosome SO=protein_coding is_pseudo=false	0.792	Down	0.043158	---	14.8	40.871	55.391	11	5	5	1	3	3	2	1	1	2	4	3	4	4	3	2	4	3	4	4	3	51583000	60619000	58332000	45254000	47452000	44743000	1.005	1.181	1.136	0.882	0.924	0.872
TGME49_276140-t26_1-p1	transcript=TGME49_276140-t26_1 gene=TGME49_276140 organism=Toxoplasma_gondii_ME49 gene_product=ADP ribosylation factor ARF1 transcript_product=ADP ribosylation factor ARF1 location=TGME49_chrIII:120193-123713(-) protein_length=554 sequence_SO=chromosome SO=protein_coding is_pseudo=false	0.831	Down	0.042901	---	17.3	62.072	39.936	44	6	6	6	5	7	10	8	8	5	4	5	6	5	5	5	4	5	6	5	5	1905000000	1693500000	1869300000	1560100000	1425500000	1470600000	1.152	1.024	1.13	0.943	0.862	0.889
TGME49_209800-t26_1-p1	transcript=TGME49_209800-t26_1 gene=TGME49_209800 organism=Toxoplasma_gondii_ME49 gene_product=formate/nitrite transporter protein transcript_product=formate/nitrite transporter protein location=TGME49_chrIb:1461176-1462414(+) protein_length=412 sequence_SO=chromosome SO=protein_coding is_pseudo=false	1.522	Up	0.0194414	---	12.6	44.29	26.578	33	4	4	6	5	6	6	5	5	4	4	4	3	4	4	4	4	4	3	4	4	557250000	473460000	569520000	874570000	548930000	749580000	0.886	0.753	0.906	1.391	0.873	1.192
TGME49_272383-t26_1-p1	transcript=TGME49_272383-t26_1 gene=TGME49_272383 organism=Toxoplasma_gondii_ME49 gene_product=hypothetical protein transcript_product=hypothetical protein location=TGME49_chrVIII:4015539-4020242(+) protein_length=431 sequence_SO=chromosome SO=protein_coding is_pseudo=false	0.778	Down	0.035837	---	10	45.55	5.3817	8	2	2	2	1	1	1	2	1	2	2	2	2	2	2	2	2	2	2	2	2	32574000	33730000	28811000	25040000	23133000	24274000	1.166	1.208	1.032	0.897	0.828	0.869
TGME49_278975-t26_1-p1	transcript=TGME49_278975-t26_1 gene=TGME49_278975 organism=Toxoplasma_gondii_ME49 gene_product=ICE family protease (caspase) p20 domain-containing protein transcript_product=ICE family protease (caspase) p20 domain-containing protein location=TGME49_chrXII:5712373-5719426(-) protein_length=1344 sequence_SO=chromosome SO=protein_coding is_pseudo=false	1.262	Up	0.0111618	---	5.3	219.12	42.107	76	11	11	14	12	15	11	12	12	10	9	11	9	9	9	10	9	11	9	9	9	1677800000	1716900000	1567500000	2018600000	2031100000	2155800000	0.901	0.922	0.842	1.085	1.091	1.158
TGME49_256000-t26_1-p1	transcript=TGME49_256000-t26_1 gene=TGME49_256000 organism=Toxoplasma_gondii_ME49 gene_product=endoplasmic reticulum retention receptor transcript_product=endoplasmic reticulum retention receptor location=TGME49_chrVIIb:4573212-4573883(-) protein_length=223 sequence_SO=chromosome SO=protein_coding is_pseudo=false	1.386	Up	0.0162964	---	20.6	26.148	25.035	27	4	4	5	5	5	5	4	3	4	4	3	4	4	4	4	4	3	4	4	4	94344000	83882000	81491000	113900000	113200000	126080000	0.924	0.821	0.798	1.115	1.108	1.234
TGME49_226440-t26_1-p1	transcript=TGME49_226440-t26_1 gene=TGME49_226440 organism=Toxoplasma_gondii_ME49 gene_product=SWI2/SNF2-containing protein RAD16 transcript_product=SWI2/SNF2-containing protein RAD16 location=TGME49_chrX:1631868-1642575(+) protein_length=1700 sequence_SO=chromosome SO=protein_coding is_pseudo=false	1.263	Up	0.049403	---	4.8	187.78	26.164	26	8	8	5	3	5	4	4	5	7	7	7	8	7	8	7	7	7	8	7	8	39375000	48344000	41685000	55483000	55057000	53490000	0.805	0.989	0.852	1.134	1.126	1.094
TGME49_226860-t26_1-p1	transcript=TGME49_226860-t26_1 gene=TGME49_226860 organism=Toxoplasma_gondii_ME49 gene_product=SAG-related sequence SRS67 transcript_product=SAG-related sequence SRS67 location=TGME49_chrX:1285111-1285743(-) protein_length=210 sequence_SO=chromosome SO=protein_coding is_pseudo=false	0.753	Down	0.034164	---	17.1	23.135	25.517	21	3	3	2	4	3	5	4	3	3	3	3	3	3	3	3	3	3	3	3	3	382550000	329630000	339970000	250210000	307770000	278160000	1.216	1.047	1.08	0.795	0.978	0.884
TGME49_263740-t26_1-p1	transcript=TGME49_263740-t26_1 gene=TGME49_263740 organism=Toxoplasma_gondii_ME49 gene_product=ABC transporter transmembrane region domain-containing protein transcript_product=ABC transporter transmembrane region domain-containing protein location=TGME49_chrVIIb:345618-355316(+) protein_length=1005 sequence_SO=chromosome SO=protein_coding is_pseudo=false	1.328	Up	0.025175	---	10.2	105.54	41.22	18	7	7	1	4	1	4	5	3	6	7	6	6	5	7	6	7	6	6	5	7	33698000	37014000	34143000	49648000	33018000	43196000	0.876	0.963	0.888	1.291	0.859	1.123
TGME49_222160-t26_1-p1	transcript=TGME49_222160-t26_1 gene=TGME49_222160 organism=Toxoplasma_gondii_ME49 gene_product=aldehyde dehydrogenase transcript_product=aldehyde dehydrogenase location=TGME49_chrII:918527-925169(-) protein_length=497 sequence_SO=chromosome SO=protein_coding is_pseudo=false	0.779	Down	0.025303	---	40.8	53.701	84.969	82	14	14	17	13	16	12	14	10	14	14	14	14	14	12	14	14	14	14	14	12	478350000	490860000	435530000	364350000	382150000	365440000	1.14	1.17	1.038	0.869	0.911	0.871
TGME49_258410-t26_1-p1	transcript=TGME49_258410-t26_1 gene=TGME49_258410 organism=Toxoplasma_gondii_ME49 gene_product=photosensitized INA-labeled protein PHIL1 transcript_product=photosensitized INA-labeled protein PHIL1 location=TGME49_chrVIIb:3435118-3435615(+) protein_length=165 sequence_SO=chromosome SO=protein_coding is_pseudo=false	1.317	Up	0.049575	---	41.2	18.844	65.316	58	5	5	9	10	9	10	10	10	4	5	5	4	5	4	4	5	5	4	5	4	1081300000	1257900000	1380400000	1564700000	1167900000	1700600000	0.796	0.926	1.016	1.152	0.86	1.252
TGME49_246520-t26_1-p1	transcript=TGME49_246520-t26_1 gene=TGME49_246520 organism=Toxoplasma_gondii_ME49 gene_product=hypothetical protein transcript_product=hypothetical protein location=TGME49_chrXII:2822576-2832970(-) protein_length=979 sequence_SO=chromosome SO=protein_coding is_pseudo=false	1.401	Up	0.035078	---	12	105.78	30.31	16	9	9	4	3	4	2	1	2	7	7	8	4	6	5	7	7	8	4	6	5	30972000	31163000	26811000	37951000	34446000	45129000	0.9	0.906	0.779	1.103	1.001	1.311
TGME49_226560-t26_1-p1	transcript=TGME49_226560-t26_1 gene=TGME49_226560 organism=Toxoplasma_gondii_ME49 gene_product=zinc finger (CCCH type) motif-containing protein transcript_product=zinc finger (CCCH type) motif-containing protein location=TGME49_chrX:1536680-1539292(+) protein_length=401 sequence_SO=chromosome SO=protein_coding is_pseudo=false	0.732	Down	0.049601	---	14.7	45.182	17.783	16	5	5	4	2	4	1	3	2	4	5	5	3	5	4	4	5	5	3	5	4	135210000	147210000	153400000	92799000	117950000	119820000	1.059	1.152	1.201	0.727	0.923	0.938
TGME49_270840-t26_1-p1	transcript=TGME49_270840-t26_1 gene=TGME49_270840 organism=Toxoplasma_gondii_ME49 gene_product=poly(ADP-ribose) polymerase catalytic domain-containing protein transcript_product=poly(ADP-ribose) polymerase catalytic domain-containing protein location=TGME49_chrVIII:4949902-4966273(+) protein_length=1012 sequence_SO=chromosome SO=protein_coding is_pseudo=false	1.365	Up	0.00144409	---	9.5	113.43	23.754	19	8	8	2	1	3	3	5	5	7	4	4	7	6	6	7	4	4	7	6	6	31141000	30664000	31523000	41209000	36130000	43742000	0.871	0.858	0.882	1.153	1.011	1.224
TGME49_299050-t26_1-p1	transcript=TGME49_299050-t26_1 gene=TGME49_299050 organism=Toxoplasma_gondii_ME49 gene_product=ribosomal protein RPL17 transcript_product=ribosomal protein RPL17 location=TGME49_chrIII:2224012-2226278(-) protein_length=195 sequence_SO=chromosome SO=protein_coding is_pseudo=false	0.809	Down	1.76717e-05	---	33.3	22.269	103.56	68	7	7	12	11	10	13	11	11	7	7	7	7	7	7	7	7	7	7	7	7	3152300000	3130900000	3157700000	2552300000	2533500000	2540300000	1.108	1.101	1.11	0.897	0.891	0.893
TGME49_273930-t26_1-p1	transcript=TGME49_273930-t26_1 gene=TGME49_273930 organism=Toxoplasma_gondii_ME49 gene_product=DNA topoisomerase domain-containing protein transcript_product=DNA topoisomerase domain-containing protein location=TGME49_chrVIII:3167492-3169883(+) protein_length=254 sequence_SO=chromosome SO=protein_coding is_pseudo=false	1.548	Up	0.0098408	---	18.5	27.997	14.922	21	5	5	3	4	3	3	5	3	4	4	4	5	5	4	4	4	4	5	5	4	76353000	77479000	91564000	120900000	123660000	132410000	0.736	0.747	0.883	1.166	1.192	1.277
TGME49_309560-t26_1-p1	transcript=TGME49_309560-t26_1 gene=TGME49_309560 organism=Toxoplasma_gondii_ME49 gene_product=nmda receptor glutamate-binding chain transcript_product=nmda receptor glutamate-binding chain location=TGME49_chrXI:725854-727640(+) protein_length=265 sequence_SO=chromosome SO=protein_coding is_pseudo=false	1.251	Up	0.003505	---	11.3	29.321	24.091	12	2	2	2	3	1	2	2	2	2	2	2	2	2	2	2	2	2	2	2	2	178510000	178360000	189370000	224200000	194920000	231480000	0.895	0.894	0.949	1.124	0.977	1.16
TGME49_232815-t26_1-p1	transcript=TGME49_232815-t26_1 gene=TGME49_232815 organism=Toxoplasma_gondii_ME49 gene_product=Erv1 / Alr family protein transcript_product=Erv1 / Alr family protein location=TGME49_chrVIII:2275793-2277521(-) protein_length=255 sequence_SO=chromosome SO=protein_coding is_pseudo=false	1.553	Up	6.2001e-05	---	18.4	154.05	173.84	119	21	21	17	20	15	21	25	21	19	20	18	18	21	21	19	20	18	18	21	21	413890000	409260000	426120000	650520000	637450000	642910000	0.781	0.772	0.804	1.227	1.203	1.213
TGME49_261540-t26_1-p1	transcript=TGME49_261540-t26_1 gene=TGME49_261540 organism=Toxoplasma_gondii_ME49 gene_product=DNA-directed RNA polymerase I RPAC2 transcript_product=DNA-directed RNA polymerase I RPAC2 location=TGME49_chrVIIb:1663128-1663695(+) protein_length=129 sequence_SO=chromosome SO=protein_coding is_pseudo=false	0.809	Down	0.036256	---	25.6	13.816	34.62	19	2	2	3	4	4	3	2	3	2	2	2	2	2	2	2	2	2	2	2	2	61670000	54839000	55996000	48313000	56304000	44779000	1.149	1.022	1.044	0.901	1.049	0.835
TGME49_272370-t26_1-p1	transcript=TGME49_272370-t26_1 gene=TGME49_272370 organism=Toxoplasma_gondii_ME49 gene_product=hypothetical protein transcript_product=hypothetical protein location=TGME49_chrVIII:4028362-4039094(-) protein_length=2368 sequence_SO=chromosome SO=protein_coding is_pseudo=false	1.355	Up	0.023238	---	4.7	258.05	47.416	21	7	7	3	2	4	2	4	6	5	6	6	6	7	6	5	6	6	6	7	6	67595000	76567000	71185000	90704000	85361000	103820000	0.819	0.928	0.862	1.099	1.034	1.258
TGME49_295040-t26_1-p1	transcript=TGME49_295040-t26_1 gene=TGME49_295040 organism=Toxoplasma_gondii_ME49 gene_product=HEAT repeat-containing protein transcript_product=HEAT repeat-containing protein location=TGME49_chrIa:1345929-1357349(-) protein_length=971 sequence_SO=chromosome SO=protein_coding is_pseudo=false	0.815	Down	0.0105158	---	9.7	291.23	308.91	135	18	18	21	22	21	22	23	26	17	18	18	17	17	18	17	18	18	17	17	18	997300000	949680000	993450000	765290000	837420000	831740000	1.113	1.06	1.109	0.854	0.935	0.928
TGME49_264000-t26_1-p1	transcript=TGME49_264000-t26_1 gene=TGME49_264000 organism=Toxoplasma_gondii_ME49 gene_product=aldehyde dehydrogenase transcript_product=aldehyde dehydrogenase location=TGME49_chrVIIb:241519-251585(-) protein_length=624 sequence_SO=chromosome SO=protein_coding is_pseudo=false	1.214	Up	0.012557	---	10.9	68.989	23.262	26	6	6	6	3	5	4	4	4	6	6	6	5	6	5	6	6	6	5	6	5	60205000	65680000	63109000	74523000	80452000	78397000	0.855	0.933	0.897	1.059	1.143	1.114
TGME49_202500-t26_1-p1	transcript=TGME49_202500-t26_1 gene=TGME49_202500 organism=Toxoplasma_gondii_ME49 gene_product=GAPM1a transcript_product=GAPM1a location=TGME49_chrVIIa:3274142-3276204(-) protein_length=305 sequence_SO=chromosome SO=protein_coding is_pseudo=false	1.428	Up	0.024541	---	7.5	33.534	27.954	31	2	1	6	4	5	6	4	6	2	2	2	2	2	2	1	1	1	1	1	1	521670000	565930000	549130000	708010000	772350000	850110000	0.789	0.856	0.831	1.071	1.168	1.286
TGME49_288840-t26_1-p1	transcript=TGME49_288840-t26_1 gene=TGME49_288840 organism=Toxoplasma_gondii_ME49 gene_product=hypothetical protein transcript_product=hypothetical protein location=TGME49_chrIX:2764943-2766889(+) protein_length=648 sequence_SO=chromosome SO=protein_coding is_pseudo=false	0.811	Down	0.0173022	---	5.2	70.721	11.231	13	3	3	2	2	3	3	1	2	2	2	3	3	3	3	2	2	3	3	3	3	23283000	23892000	23523000	20313000	19035000	17888000	1.092	1.121	1.103	0.953	0.893	0.839
TGME49_264060-t26_1-p1	transcript=TGME49_264060-t26_1 gene=TGME49_264060 organism=Toxoplasma_gondii_ME49 gene_product=PCI domain-containing protein transcript_product=PCI domain-containing protein location=TGME49_chrVIIb:212758-215535(-) protein_length=465 sequence_SO=chromosome SO=protein_coding is_pseudo=false	1.22	Up	0.040336	---	13.5	52.959	22.403	39	7	7	7	6	7	7	7	5	7	7	7	7	7	6	7	7	7	7	7	6	76091000	75413000	84740000	100230000	108410000	91837000	0.851	0.843	0.947	1.12	1.212	1.027
TGME49_251870-t26_1-p1	transcript=TGME49_251870-t26_1 gene=TGME49_251870 organism=Toxoplasma_gondii_ME49 gene_product=histone H2Bb transcript_product=histone H2Bb location=TGME49_chrXII:5634774-5635121(+) protein_length=115 sequence_SO=chromosome SO=protein_coding is_pseudo=false	0.671	Down	0.045362	---	45.2	12.575	18.505	53	6	5	8	9	11	11	7	7	5	5	6	6	5	6	4	4	5	5	4	5	4782600000	5550900000	4338000000	3270000000	3768500000	3296400000	1.148	1.332	1.041	0.785	0.904	0.791
TGME49_288650-t26_1-p1	transcript=TGME49_288650-t26_1 gene=TGME49_288650 organism=Toxoplasma_gondii_ME49 gene_product=dense granule protein GRA12 transcript_product=dense granule protein GRA12 location=TGME49_chrIX:2657225-2659018(-) protein_length=436 sequence_SO=chromosome SO=protein_coding is_pseudo=false	1.543	Up	0.0118817	---	35.3	47.922	123.85	170	13	13	29	27	26	31	28	29	13	13	13	13	13	13	13	13	13	13	13	13	5459700000	6496600000	5482800000	8475200000	8714000000	9463400000	0.743	0.884	0.746	1.153	1.186	1.288
TGME49_231150-t26_1-p1	transcript=TGME49_231150-t26_1 gene=TGME49_231150 organism=Toxoplasma_gondii_ME49 gene_product=hypothetical protein transcript_product=hypothetical protein location=TGME49_chrVIII:1270935-1273955(+) protein_length=662 sequence_SO=chromosome SO=protein_coding is_pseudo=false	1.371	Up	0.0065842	---	15	73.266	31.849	24	7	7	3	4	4	3	5	5	6	5	6	4	4	6	6	5	6	4	4	6	38087000	41045000	39904000	56931000	54082000	51907000	0.81	0.873	0.849	1.211	1.151	1.105
TGME49_239752-t26_1-p1	transcript=TGME49_239752-t26_1 gene=TGME49_239752 organism=Toxoplasma_gondii_ME49 gene_product=hypothetical protein transcript_product=hypothetical protein location=TGME49_chrVI:892412-895568(+) protein_length=905 sequence_SO=chromosome SO=protein_coding is_pseudo=false	0.833	Down	0.00116332	---	28	102.14	183.09	151	20	20	29	25	22	27	24	24	20	19	19	20	20	18	20	19	19	20	20	18	1383600000	1403100000	1389300000	1136300000	1381000000	1183000000	1.054	1.069	1.058	0.866	1.052	0.901
TGME49_247770-t26_1-p1	transcript=TGME49_247770-t26_1 gene=TGME49_247770 organism=Toxoplasma_gondii_ME49 gene_product=hypothetical protein transcript_product=hypothetical protein location=TGME49_chrXII:3579927-3580430(+) protein_length=167 sequence_SO=chromosome SO=protein_coding is_pseudo=false	1.294	Up	0.0171586	---	37.1	19.264	65.187	70	5	5	11	12	12	12	9	14	5	5	5	5	5	5	5	5	5	5	5	5	293090000	332880000	329750000	425940000	379530000	398220000	0.814	0.925	0.916	1.183	1.055	1.106
TGME49_252390-t26_1-p1	transcript=TGME49_252390-t26_1 gene=TGME49_252390 organism=Toxoplasma_gondii_ME49 gene_product=hypothetical protein transcript_product=hypothetical protein location=TGME49_chrIII:540716-541577(-) protein_length=103 sequence_SO=chromosome SO=protein_coding is_pseudo=false	1.375	Up	0.042176	---	25.2	11.332	13.934	31	2	2	5	7	4	6	5	4	2	2	2	2	2	2	2	2	2	2	2	2	243260000	271280000	309920000	400970000	202870000	355010000	0.818	0.913	1.043	1.349	0.683	1.194
TGME49_241840-t26_1-p1	transcript=TGME49_241840-t26_1 gene=TGME49_241840 organism=Toxoplasma_gondii_ME49 gene_product=hypothetical protein transcript_product=hypothetical protein location=TGME49_chrVI:1738338-1742539(+) protein_length=453 sequence_SO=chromosome SO=protein_coding is_pseudo=false	0.703	Down	0.0002036	---	19.6	49.143	23.387	17	6	6	2	4	4	3	1	3	4	4	5	4	4	4	4	4	5	4	4	4	32378000	33269000	33149000	22788000	31294000	23494000	1.101	1.132	1.128	0.775	1.065	0.799
TGME49_224870-t26_1-p1	transcript=TGME49_224870-t26_1 gene=TGME49_224870 organism=Toxoplasma_gondii_ME49 gene_product=hypothetical protein transcript_product=hypothetical protein location=TGME49_chrX:2727980-2763964(+) protein_length=8611 sequence_SO=chromosome SO=protein_coding is_pseudo=false	1.61	Up	0.0197771	---	0.3	927.31	4.079	6	3	3	0	1	0	2	1	2	1	3	3	2	2	2	1	3	3	2	2	2	0	29723000	35335000	51985000	49570000	52773000		0.677	0.805	1.185	1.13	1.203
TGME49_300280-t26_1-p1	transcript=TGME49_300280-t26_1 gene=TGME49_300280 organism=Toxoplasma_gondii_ME49 gene_product=LSM domain-containing protein transcript_product=LSM domain-containing protein location=TGME49_chrXII:109937-112430(-) protein_length=169 sequence_SO=chromosome SO=protein_coding is_pseudo=false	0.777	Down	0.0185645	---	31.4	17.883	39.468	43	5	5	6	7	6	8	8	8	5	5	5	5	5	5	5	5	5	5	5	5	230010000	253960000	253850000	198760000	200360000	183600000	1.045	1.154	1.153	0.903	0.91	0.834
TGME49_246030-t26_1-p1	transcript=TGME49_246030-t26_1 gene=TGME49_246030 organism=Toxoplasma_gondii_ME49 gene_product=mediator complex subunit MED17 transcript_product=mediator complex subunit MED17 location=TGME49_chrXII:2605598-2608291(+) protein_length=897 sequence_SO=chromosome SO=protein_coding is_pseudo=false	1.211	Up	0.022619	---	8.2	96.476	22.695	22	6	6	5	3	4	3	4	3	6	6	5	4	4	5	6	6	5	4	4	5	39221000	35131000	37990000	46630000	48077000	44102000	0.937	0.839	0.908	1.114	1.149	1.054
TGME49_265390-t26_1-p1	transcript=TGME49_265390-t26_1 gene=TGME49_265390 organism=Toxoplasma_gondii_ME49 gene_product=hypothetical protein transcript_product=hypothetical protein location=TGME49_chrIX:1583961-1591038(+) protein_length=529 sequence_SO=chromosome SO=protein_coding is_pseudo=false	1.453	Up	0.0138837	---	12.1	58.453	17.816	16	5	5	3	2	2	3	3	3	5	5	5	5	4	5	5	5	5	5	4	5	34639000	30703000	30309000	43469000	49277000	49204000	0.875	0.775	0.765	1.098	1.244	1.243
TGME49_275810-t26_1-p1	transcript=TGME49_275810-t26_1 gene=TGME49_275810 organism=Toxoplasma_gondii_ME49 gene_product=ribosomal protein RPS10 transcript_product=ribosomal protein RPS10 location=TGME49_chrIII:214494-216733(+) protein_length=152 sequence_SO=chromosome SO=protein_coding is_pseudo=false	1.215	Up	0.036262	---	10.5	17.398	4.2855	12	2	2	2	2	2	2	2	2	2	2	2	2	2	2	2	2	2	2	2	2	599350000	612130000	568560000	762200000	672130000	679120000	0.924	0.943	0.876	1.175	1.036	1.047
TGME49_315610-t26_1-p1	transcript=TGME49_315610-t26_1 gene=TGME49_315610 organism=Toxoplasma_gondii_ME49 gene_product=hypothetical protein transcript_product=hypothetical protein location=TGME49_chrXI:4855798-4856274(+) protein_length=158 sequence_SO=chromosome SO=protein_coding is_pseudo=false	0.746	Down	0.00228	---	28.9	84.933	230.43	131	22	22	24	26	21	17	24	19	19	22	21	21	20	22	19	22	21	21	20	22	1259500000	1249700000	1275100000	898550000	1029300000	982850000	1.129	1.12	1.143	0.805	0.922	0.881
TGME49_310570-t26_1-p1	transcript=TGME49_310570-t26_1 gene=TGME49_310570 organism=Toxoplasma_gondii_ME49 gene_product=hypothetical protein transcript_product=hypothetical protein location=TGME49_chrXI:1455693-1456958(-) protein_length=421 sequence_SO=chromosome SO=protein_coding is_pseudo=false	1.261	Up	0.039578	---	3.7	145.62	20.92	28	5	5	4	4	6	6	4	4	4	4	4	5	4	4	4	4	4	5	4	4	87548000	82637000	88525000	116770000	113220000	100700000	0.891	0.841	0.901	1.189	1.153	1.025
TGME49_294290-t26_1-p1	transcript=TGME49_294290-t26_1 gene=TGME49_294290 organism=Toxoplasma_gondii_ME49 gene_product=Der1ER1 transcript_product=Der1ER1 location=TGME49_chrIa:784385-785544(-) protein_length=293 sequence_SO=chromosome SO=protein_coding is_pseudo=false	1.302	Up	0.030824	---	16.7	32.059	51.984	23	3	3	4	4	3	4	4	4	3	3	3	3	3	3	3	3	3	3	3	3	67804000	70923000	72910000	98815000	79446000	84903000	0.857	0.896	0.921	1.249	1.004	1.073
TGME49_275670-t26_1-p1	transcript=TGME49_275670-t26_1 gene=TGME49_275670 organism=Toxoplasma_gondii_ME49 gene_product=alveolin domain containing intermediate filament IMC15 transcript_product=alveolin domain containing intermediate filament IMC15 location=TGME49_chrIII:289735-294374(-) protein_length=692 sequence_SO=chromosome SO=protein_coding is_pseudo=false	1.407	Up	0.00160209	---	6.2	77.224	9.938	11	4	4	0	1	1	3	4	2	3	4	4	4	4	4	3	4	4	4	4	4	13099000	14397000	13579000	19090000	19683000	19438000	0.792	0.87	0.821	1.154	1.189	1.175
TGME49_205130-t26_1-p1	transcript=TGME49_205130-t26_1 gene=TGME49_205130 organism=Toxoplasma_gondii_ME49 gene_product=hypothetical protein transcript_product=hypothetical protein location=TGME49_chrVIIa:1595654-1621704(+) protein_length=4817 sequence_SO=chromosome SO=protein_coding is_pseudo=false	1.208	Up	0.044302	---	6.8	518.66	143.03	105	26	26	18	18	16	20	16	17	21	23	23	22	24	21	21	23	23	22	24	21	399580000	412110000	389860000	452310000	393050000	515370000	0.936	0.965	0.913	1.059	0.92	1.207
TGME49_231910-t26_1-p1	transcript=TGME49_231910-t26_1 gene=TGME49_231910 organism=Toxoplasma_gondii_ME49 gene_product=ATP synthase F1 gamma subunit transcript_product=ATP synthase F1 gamma subunit location=TGME49_chrVIII:1630628-1635289(+) protein_length=314 sequence_SO=chromosome SO=protein_coding is_pseudo=false	0.77	Down	0.00081795	---	15.1	96.641	98.488	81	11	11	13	14	15	12	13	14	10	11	11	11	11	11	10	11	11	11	11	11	632960000	634200000	649430000	502670000	608540000	480840000	1.082	1.085	1.111	0.86	1.041	0.822
TGME49_278522-t26_1-p1	transcript=TGME49_278522-t26_1 gene=TGME49_278522 organism=Toxoplasma_gondii_ME49 gene_product=hypothetical protein transcript_product=hypothetical protein location=TGME49_chrXII:6041868-6043087(+) protein_length=108 sequence_SO=chromosome SO=protein_coding is_pseudo=false	1.468	Up	0.000137498	---	5.3	58.58	38.361	10	2	2	0	3	1	2	1	3	2	2	2	2	2	2	2	2	2	2	2	2	71210000	73008000	69820000	105470000	110000000	103960000	0.801	0.821	0.785	1.186	1.237	1.169
TGME49_262000-t26_1-p1	transcript=TGME49_262000-t26_1 gene=TGME49_262000 organism=Toxoplasma_gondii_ME49 gene_product=AP2 domain transcription factor AP2VIIb-2 transcript_product=AP2 domain transcription factor AP2VIIb-2 location=TGME49_chrVIIb:1430374-1434482(-) protein_length=808 sequence_SO=chromosome SO=protein_coding is_pseudo=false	0.521	Down	0.0071985	---	4.3	88.78	22.712	9	2	2	2	1	2	1	2	1	2	1	2	2	2	2	2	1	2	2	2	2	31159000	0	33809000	16855000	25739000	16999000	1.251		1.357	0.677	1.033	0.682
TGME49_238130-t26_1-p1	transcript=TGME49_238130-t26_1 gene=TGME49_238130 organism=Toxoplasma_gondii_ME49 gene_product=hypothetical protein transcript_product=hypothetical protein location=TGME49_chrVI:73732-75690(-) protein_length=385 sequence_SO=chromosome SO=protein_coding is_pseudo=false	1.642	Up	0.0052023	---	8.3	41.437	20.61	11	2	2	2	2	2	1	2	2	2	2	2	2	2	2	2	2	2	2	2	2	18193000	19406000	18913000	33046000	26287000	28805000	0.755	0.805	0.785	1.371	1.09	1.195
TGME49_260370-t26_1-p1	transcript=TGME49_260370-t26_1 gene=TGME49_260370 organism=Toxoplasma_gondii_ME49 gene_product=AtPH1 family protein transcript_product=AtPH1 family protein location=TGME49_chrVIIb:2331491-2332162(-) protein_length=130 sequence_SO=chromosome SO=protein_coding is_pseudo=false	1.327	Up	2.4428e-05	---	33.1	15.175	27.792	32	4	4	5	5	6	4	8	4	4	4	4	3	4	4	4	4	4	3	4	4	72871000	72982000	73949000	97716000	78606000	96770000	0.887	0.888	0.9	1.189	0.957	1.178
TGME49_254210-t26_1-p1	transcript=TGME49_254210-t26_1 gene=TGME49_254210 organism=Toxoplasma_gondii_ME49 gene_product=RNA recognition motif-containing protein transcript_product=RNA recognition motif-containing protein location=TGME49_chrIII:1530308-1537144(+) protein_length=1123 sequence_SO=chromosome SO=protein_coding is_pseudo=false	0.813	Down	0.031098	---	12.1	114.33	50.78	30	7	7	5	6	4	6	5	4	6	7	6	6	6	6	6	7	6	6	6	6	234140000	214570000	231430000	174000000	181820000	194650000	1.142	1.046	1.128	0.848	0.886	0.949
TGME49_203480-t26_1-p1	transcript=TGME49_203480-t26_1 gene=TGME49_203480 organism=Toxoplasma_gondii_ME49 gene_product=hypothetical protein transcript_product=hypothetical protein location=TGME49_chrVIIa:2481267-2490731(-) protein_length=1403 sequence_SO=chromosome SO=protein_coding is_pseudo=false	0.828	Down	0.037261	---	10.7	145.52	52.781	35	11	11	6	7	5	6	6	5	8	10	8	8	9	7	8	10	8	8	9	7	75783000	78661000	71163000	59234000	66524000	65296000	1.091	1.133	1.025	0.853	0.958	0.94
TGME49_204120-t26_1-p1	transcript=TGME49_204120-t26_1 gene=TGME49_204120 organism=Toxoplasma_gondii_ME49 gene_product=hypothetical protein transcript_product=hypothetical protein location=TGME49_chrVIIa:1974228-1979278(-) protein_length=601 sequence_SO=chromosome SO=protein_coding is_pseudo=false	1.375	Up	0.022619	---	5.8	68.425	4.8276	9	4	4	1	1	2	2	1	2	4	4	4	4	4	4	4	4	4	4	4	4	25987000	23378000	25426000	31742000	30567000	36841000	0.896	0.806	0.877	1.095	1.054	1.271
TGME49_262760-t26_1-p1	transcript=TGME49_262760-t26_1 gene=TGME49_262760 organism=Toxoplasma_gondii_ME49 gene_product=poly(ADP-ribose) glycohydrolase transcript_product=poly(ADP-ribose) glycohydrolase location=TGME49_chrVIIb:1035441-1041776(+) protein_length=1073 sequence_SO=chromosome SO=protein_coding is_pseudo=false	0.744	Down	0.035981	---	9.9	117.42	25.276	25	8	8	3	5	6	3	5	3	5	6	7	5	6	7	5	6	7	5	6	7	57033000	66278000	57124000	46788000	46315000	42742000	1.082	1.257	1.084	0.888	0.879	0.811
TGME49_318560-t26_1-p1	transcript=TGME49_318560-t26_1 gene=TGME49_318560 organism=Toxoplasma_gondii_ME49 gene_product=ATPase/histidine kinase/DNA gyrase B/HSP90 domain-containing protein transcript_product=ATPase/histidine kinase/DNA gyrase B/HSP90 domain-containing protein location=TGME49_chrIV:1224113-1230510(-) protein_length=468 sequence_SO=chromosome SO=protein_coding is_pseudo=false	0.787	Down	0.0056016	---	22.4	52.712	49.794	32	8	8	6	6	7	5	4	4	7	7	8	7	7	7	7	7	8	7	7	7	126210000	133580000	130380000	98737000	134190000	106010000	1.039	1.099	1.073	0.813	1.104	0.872
TGME49_290300-t26_1-p1	transcript=TGME49_290300-t26_1 gene=TGME49_290300 organism=Toxoplasma_gondii_ME49 gene_product=hypothetical protein transcript_product=hypothetical protein location=TGME49_chrIX:3692526-3693623(+) protein_length=365 sequence_SO=chromosome SO=protein_coding is_pseudo=false	1.268	Up	0.042304	---	16.4	38.286	49.475	34	5	5	5	6	7	6	5	5	5	5	5	5	5	5	5	5	5	5	5	5	213610000	221550000	206050000	249850000	275760000	292290000	0.878	0.911	0.847	1.027	1.134	1.202
TGME49_314080-t26_1-p1	transcript=TGME49_314080-t26_1 gene=TGME49_314080 organism=Toxoplasma_gondii_ME49 gene_product=hypothetical protein transcript_product=hypothetical protein location=TGME49_chrXI:3910333-3911639(+) protein_length=179 sequence_SO=chromosome SO=protein_coding is_pseudo=false	1.237	Up	0.032978	---	53.6	20.765	26.814	42	7	7	7	6	7	7	7	8	6	6	6	7	6	7	6	6	6	7	6	7	238370000	236000000	222370000	269570000	295070000	304820000	0.913	0.904	0.852	1.033	1.13	1.168
TGME49_244530-t26_1-p1	transcript=TGME49_244530-t26_1 gene=TGME49_244530 organism=Toxoplasma_gondii_ME49 gene_product=hypothetical protein transcript_product=hypothetical protein location=TGME49_chrVI:3345057-3346859(-) protein_length=600 sequence_SO=chromosome SO=protein_coding is_pseudo=false	0.691	Down	0.0126994	---	12.5	63.996	20.092	9	4	4	3	2	3	0	0	1	3	3	4	3	3	3	3	3	4	3	3	3	46426000	51658000	45369000	34568000	38386000	31512000	1.124	1.25	1.098	0.837	0.929	0.763
TGME49_203080-t26_1-p1	transcript=TGME49_203080-t26_1 gene=TGME49_203080 organism=Toxoplasma_gondii_ME49 gene_product=RNA recognition motif-containing protein transcript_product=RNA recognition motif-containing protein location=TGME49_chrVIIa:2814910-2817117(+) protein_length=302 sequence_SO=chromosome SO=protein_coding is_pseudo=false	0.689	Down	0.007358	---	30.8	32.684	67.304	38	7	7	6	5	8	7	6	6	6	5	6	5	5	5	6	5	6	5	5	5	212570000	209450000	188660000	139320000	139850000	141270000	1.237	1.219	1.098	0.811	0.814	0.822
TGME49_290880-t26_1-p1	transcript=TGME49_290880-t26_1 gene=TGME49_290880 organism=Toxoplasma_gondii_ME49 gene_product=DnaJ domain-containing protein transcript_product=DnaJ domain-containing protein location=TGME49_chrIX:3909841-3914583(-) protein_length=965 sequence_SO=chromosome SO=protein_coding is_pseudo=false	0.781	Down	0.031038	---	6.8	228.73	67.928	78	10	10	14	13	14	11	13	13	10	10	10	9	9	9	10	10	10	9	9	9	843130000	967980000	931780000	741490000	897060000	686000000	0.998	1.146	1.103	0.878	1.062	0.812
TGME49_214930-t26_1-p1	transcript=TGME49_214930-t26_1 gene=TGME49_214930 organism=Toxoplasma_gondii_ME49 gene_product=hypothetical protein transcript_product=hypothetical protein location=TGME49_chrX:6602844-6603260(-) protein_length=138 sequence_SO=chromosome SO=protein_coding is_pseudo=false	1.242	Up	0.033379	---	60.9	15.147	102.59	62	6	6	10	11	10	10	11	10	6	6	6	6	6	6	6	6	6	6	6	6	725270000	628390000	734420000	850330000	892520000	878330000	0.924	0.801	0.936	1.083	1.137	1.119
TGME49_247670-t26_1-p1	transcript=TGME49_247670-t26_1 gene=TGME49_247670 organism=Toxoplasma_gondii_ME49 gene_product=ribulose-phosphate 3 epimerase family protein transcript_product=ribulose-phosphate 3 epimerase family protein location=TGME49_chrXII:3472856-3476087(+) protein_length=409 sequence_SO=chromosome SO=protein_coding is_pseudo=false	0.594	Down	0.0006375	---	20	44.727	33.109	25	4	4	4	5	4	4	3	5	4	4	4	3	3	3	4	4	4	3	3	3	168990000	178040000	167340000	104170000	121570000	99609000	1.207	1.272	1.196	0.744	0.869	0.712
TGME49_204080-t26_1-p1	transcript=TGME49_204080-t26_1 gene=TGME49_204080 organism=Toxoplasma_gondii_ME49 gene_product=histidine acid phosphatase superfamily protein transcript_product=histidine acid phosphatase superfamily protein location=TGME49_chrVIIa:2004830-2010931(+) protein_length=1318 sequence_SO=chromosome SO=protein_coding is_pseudo=false	1.768	Up	0.040239	---	5.6	143.85	33.891	18	5	5	3	3	2	4	3	3	3	3	3	5	4	5	3	3	3	5	4	5	37581000	39566000	32617000	74931000	60189000	54441000	0.753	0.793	0.654	1.502	1.206	1.091
TGME49_277710-t26_1-p1	transcript=TGME49_277710-t26_1 gene=TGME49_277710 organism=Toxoplasma_gondii_ME49 gene_product=hypothetical protein transcript_product=hypothetical protein location=TGME49_chrXII:6558145-6563282(-) protein_length=703 sequence_SO=chromosome SO=protein_coding is_pseudo=false	1.304	Up	0.026035	---	7.5	79.011	10.639	7	4	4	1	1	1	1	1	2	4	4	4	3	4	4	4	4	4	3	4	4	27776000	29131000	26339000	38537000	28611000	33805000	0.905	0.949	0.858	1.255	0.932	1.101
TGME49_211340-t26_1-p1	transcript=TGME49_211340-t26_1 gene=TGME49_211340 organism=Toxoplasma_gondii_ME49 gene_product=hypothetical protein transcript_product=hypothetical protein location=TGME49_chrIV:1814357-1822182(-) protein_length=2239 sequence_SO=chromosome SO=protein_coding is_pseudo=false	1.507	Up	0.022916	---	3.3	239.96	14.331	26	6	6	4	4	7	3	4	4	6	6	6	4	5	6	6	6	6	4	5	6	37478000	38966000	35559000	61877000	58298000	50624000	0.795	0.827	0.754	1.313	1.237	1.074
TGME49_283710-t26_1-p1	transcript=TGME49_283710-t26_1 gene=TGME49_283710 organism=Toxoplasma_gondii_ME49 gene_product=longevity-assurance protein (LAG1) domain-containing protein transcript_product=longevity-assurance protein (LAG1) domain-containing protein location=TGME49_chrV:3019594-3023234(-) protein_length=342 sequence_SO=chromosome SO=protein_coding is_pseudo=false	1.331	Up	0.015523	---	6.4	39.556	5.3973	12	3	3	2	2	1	3	2	2	3	3	3	3	3	3	3	3	3	3	3	3	74564000	75509000	82945000	108590000	80005000	98217000	0.861	0.872	0.957	1.253	0.923	1.134
TGME49_318570-t26_1-p1	transcript=TGME49_318570-t26_1 gene=TGME49_318570 organism=Toxoplasma_gondii_ME49 gene_product=SFT2 family protein transcript_product=SFT2 family protein location=TGME49_chrIV:1219349-1221132(-) protein_length=317 sequence_SO=chromosome SO=protein_coding is_pseudo=false	1.282	Up	0.0032366	---	23.7	33.251	18.866	18	5	5	3	3	3	3	3	3	4	4	5	3	3	4	4	4	5	3	3	4	47286000	46522000	44998000	60986000	48393000	57679000	0.928	0.913	0.883	1.196	0.949	1.131
TGME49_259090-t26_1-p1	transcript=TGME49_259090-t26_1 gene=TGME49_259090 organism=Toxoplasma_gondii_ME49 gene_product=ubiquitin-conjugating enzyme subfamily protein transcript_product=ubiquitin-conjugating enzyme subfamily protein location=TGME49_chrVIIb:2972803-2976365(+) protein_length=476 sequence_SO=chromosome SO=protein_coding is_pseudo=false	0.714	Down	0.038817	---	12.8	50.845	16.516	18	5	5	3	3	4	2	4	2	4	3	4	3	5	4	4	3	4	3	5	4	35883000	35101000	29540000	22733000	31164000	25090000	1.199	1.173	0.987	0.76	1.042	0.839
TGME49_214410-t26_1-p1	transcript=TGME49_214410-t26_1 gene=TGME49_214410 organism=Toxoplasma_gondii_ME49 gene_product=hypothetical protein transcript_product=hypothetical protein location=TGME49_chrX:6280466-6282244(+) protein_length=592 sequence_SO=chromosome SO=protein_coding is_pseudo=false	0.754	Down	0.04404	---	14.4	62.643	46.187	27	4	4	4	5	4	5	4	5	4	4	4	4	3	4	4	4	4	4	3	4	159140000	172430000	161110000	109440000	104690000	138370000	1.13	1.224	1.144	0.777	0.743	0.982
TGME49_217430-t26_1-p1	transcript=TGME49_217430-t26_1 gene=TGME49_217430 organism=Toxoplasma_gondii_ME49 gene_product=protease inhibitor PI1 transcript_product=protease inhibitor PI1 location=TGME49_chrXII:1832539-1834934(-) protein_length=439 sequence_SO=chromosome SO=protein_coding is_pseudo=false	1.279	Up	0.0069788	---	27.6	47.782	64.524	68	10	10	13	11	13	10	10	11	10	10	10	9	8	9	10	10	10	9	8	9	171870000	157430000	174720000	212900000	187250000	216970000	0.92	0.843	0.935	1.139	1.002	1.161
TGME49_258000-t26_1-p1	transcript=TGME49_258000-t26_1 gene=TGME49_258000 organism=Toxoplasma_gondii_ME49 gene_product=hypothetical protein transcript_product=hypothetical protein location=TGME49_chrVIIb:3659476-3666620(+) protein_length=1271 sequence_SO=chromosome SO=protein_coding is_pseudo=false	1.275	Up	0.028779	---	2.4	317.34	13.099	12	5	5	2	1	3	3	2	1	4	3	2	3	4	2	4	3	2	3	4	2	21200000	18323000	21479000	25192000	12900000	26664000	1.011	0.874	1.025	1.202	0.615	1.272
TGME49_227810-t26_1-p1	transcript=TGME49_227810-t26_1 gene=TGME49_227810 organism=Toxoplasma_gondii_ME49 gene_product=rhoptry kinase family protein ROP11 (incomplete catalytic triad) transcript_product=rhoptry kinase family protein ROP11 (incomplete catalytic triad) location=TGME49_chrX:805942-807519(+) protein_length=525 sequence_SO=chromosome SO=protein_coding is_pseudo=false	0.808	Down	0.04384	---	37.3	58.034	217.11	199	15	15	39	35	36	31	28	30	15	15	15	14	14	14	15	15	15	14	14	14	2720100000	2972300000	3164900000	2425100000	2235900000	2346300000	1.029	1.124	1.197	0.917	0.846	0.887
TGME49_313277-t26_1-p1	transcript=TGME49_313277-t26_1 gene=TGME49_313277 organism=Toxoplasma_gondii_ME49 gene_product=hypothetical protein transcript_product=hypothetical protein location=TGME49_chrXI:3233893-3235407(-) protein_length=261 sequence_SO=chromosome SO=protein_coding is_pseudo=false	0.725	Down	0.005704	---	5.7	138.67	17.662	22	4	4	3	4	4	4	4	3	4	3	4	3	4	2	4	3	4	3	4	2	58160000	59146000	55950000	44361000	49305000	39338000	1.139	1.159	1.096	0.869	0.966	0.771
TGME49_307040-t26_1-p1	transcript=TGME49_307040-t26_1 gene=TGME49_307040 organism=Toxoplasma_gondii_ME49 gene_product=shikimate dehydrogenase substrate binding domain-containing protein transcript_product=shikimate dehydrogenase substrate binding domain-containing protein location=TGME49_chrXI:93527-112985(+) protein_length=3215 sequence_SO=chromosome SO=protein_coding is_pseudo=false	1.277	Up	0.0060031	---	7.5	349.11	65.336	25	15	15	2	4	6	3	2	8	13	14	13	12	14	12	13	14	13	12	14	12	67706000	74319000	74299000	92400000	83553000	91712000	0.839	0.921	0.921	1.145	1.036	1.137
TGME49_200460-t26_1-p1	transcript=TGME49_200460-t26_1 gene=TGME49_200460 organism=Toxoplasma_gondii_ME49 gene_product=hypothetical protein transcript_product=hypothetical protein location=TGME49_chrVIII:6900394-6906365(-) protein_length=436 sequence_SO=chromosome SO=protein_coding is_pseudo=false	0.727	Down	0.021475	---	13.8	48.52	22.508	16	4	4	2	3	3	4	2	2	2	4	4	4	4	3	2	4	4	4	4	3	51528000	47640000	51829000	40034000	49197000	33118000	1.131	1.046	1.138	0.879	1.08	0.727
TGME49_249310-t26_1-p1	transcript=TGME49_249310-t26_1 gene=TGME49_249310 organism=Toxoplasma_gondii_ME49 gene_product=hypothetical protein transcript_product=hypothetical protein location=TGME49_chrXII:4449050-4452785(+) protein_length=337 sequence_SO=chromosome SO=protein_coding is_pseudo=false	0.686	Down	0.00026177	---	12.5	36.117	57.463	25	3	3	5	4	5	4	3	4	3	3	3	3	3	3	3	3	3	3	3	3	109390000	107990000	108590000	72357000	97993000	76660000	1.145	1.131	1.137	0.758	1.026	0.803
TGME49_232940-t26_1-p1	transcript=TGME49_232940-t26_1 gene=TGME49_232940 organism=Toxoplasma_gondii_ME49 gene_product=heat shock protein HSP20 transcript_product=heat shock protein HSP20 location=TGME49_chrVIII:2288961-2289768(-) protein_length=185 sequence_SO=chromosome SO=protein_coding is_pseudo=false	1.788	Up	1.93604e-05	---	85.9	20.266	124.37	238	14	14	40	37	33	48	40	40	14	14	14	14	14	13	14	14	14	14	14	13	7199100000	6973500000	6921300000	12534000000	12181000000	12603000000	0.739	0.716	0.711	1.287	1.251	1.295
TGME49_286590-t26_1-p1	transcript=TGME49_286590-t26_1 gene=TGME49_286590 organism=Toxoplasma_gondii_ME49 gene_product=microtubule associated protein SPM2 transcript_product=microtubule associated protein SPM2 location=TGME49_chrV:1770238-1771776(+) protein_length=357 sequence_SO=chromosome SO=protein_coding is_pseudo=false	1.228	Up	0.0022625	---	32.5	39.613	103.06	98	10	10	15	17	18	15	15	18	10	9	10	10	10	10	10	9	10	10	10	10	511350000	490780000	498480000	625900000	515090000	602560000	0.946	0.908	0.922	1.158	0.953	1.114
TGME49_222210-t26_1-p1	transcript=TGME49_222210-t26_1 gene=TGME49_222210 organism=Toxoplasma_gondii_ME49 gene_product=SPFH domain / Band 7 family protein transcript_product=SPFH domain / Band 7 family protein location=TGME49_chrII:957372-962230(-) protein_length=440 sequence_SO=chromosome SO=protein_coding is_pseudo=false	1.291	Up	0.021801	---	22.5	47.492	58.14	41	8	8	7	6	5	9	6	8	8	8	7	8	8	8	8	8	7	8	8	8	134310000	143220000	124640000	180420000	139640000	165600000	0.908	0.968	0.842	1.219	0.944	1.119
TGME49_311230-t26_1-p1	transcript=TGME49_311230-t26_1 gene=TGME49_311230 organism=Toxoplasma_gondii_ME49 gene_product=hypothetical protein transcript_product=hypothetical protein location=TGME49_chrXI:1880862-1900195(+) protein_length=4690 sequence_SO=chromosome SO=protein_coding is_pseudo=false	1.246	Up	0.000183409	---	14.7	573.56	323.31	474	60	60	76	75	75	85	80	83	57	57	58	58	57	57	57	57	58	58	57	57	5024200000	4973100000	5110000000	6248900000	6017500000	6295700000	0.895	0.886	0.911	1.114	1.072	1.122
TGME49_273065-t26_1-p1	transcript=TGME49_273065-t26_1 gene=TGME49_273065 organism=Toxoplasma_gondii_ME49 gene_product=hypothetical protein transcript_product=hypothetical protein location=TGME49_chrVIII:3688714-3689820(+) protein_length=163 sequence_SO=chromosome SO=protein_coding is_pseudo=false	0.828	Down	0.0112808	---	9.2	96.597	61.158	38	7	7	8	6	6	7	6	5	7	7	7	7	6	6	7	7	7	7	6	6	215850000	231530000	219190000	187980000	187010000	180120000	1.06	1.137	1.077	0.923	0.918	0.885
TGME49_222220-t26_1-p1	transcript=TGME49_222220-t26_1 gene=TGME49_222220 organism=Toxoplasma_gondii_ME49 gene_product=alveolin domain containing intermediate filament IMC7 transcript_product=alveolin domain containing intermediate filament IMC7 location=TGME49_chrII:966861-970350(+) protein_length=429 sequence_SO=chromosome SO=protein_coding is_pseudo=false	1.444	Up	0.000176513	---	49	46.812	180.45	150	14	14	24	23	22	25	26	30	14	14	14	14	14	14	14	14	14	14	14	14	2783400000	2826500000	2903300000	4057700000	4167800000	4136900000	0.8	0.812	0.834	1.166	1.198	1.189
TGME49_277730-t26_1-p1	transcript=TGME49_277730-t26_1 gene=TGME49_277730 organism=Toxoplasma_gondii_ME49 gene_product=hypothetical protein transcript_product=hypothetical protein location=TGME49_chrXII:6551657-6552109(+) protein_length=150 sequence_SO=chromosome SO=protein_coding is_pseudo=false	0.797	Down	0.0104804	---	6.7	327.06	236.22	113	13	13	18	20	18	18	19	20	13	13	13	13	13	13	13	13	13	13	13	13	970470000	911000000	885770000	730730000	935390000	739740000	1.126	1.057	1.027	0.848	1.085	0.858
TGME49_285870-t26_1-p1	transcript=TGME49_285870-t26_1 gene=TGME49_285870 organism=Toxoplasma_gondii_ME49 gene_product=SAG-related sequence SRS20A transcript_product=SAG-related sequence SRS20A location=TGME49_chrV:2160425-2162327(-) protein_length=328 sequence_SO=chromosome SO=protein_coding is_pseudo=false	0.749	Down	0.0025844	---	50.6	34.945	100.43	84	11	11	16	14	15	13	12	14	11	11	11	11	11	11	11	11	11	11	11	11	519160000	483200000	499200000	375820000	353310000	373530000	1.196	1.113	1.15	0.866	0.814	0.861
TGME49_313480-t26_1-p1	transcript=TGME49_313480-t26_1 gene=TGME49_313480 organism=Toxoplasma_gondii_ME49 gene_product=hypothetical protein transcript_product=hypothetical protein location=TGME49_chrXI:3423030-3438380(+) protein_length=1381 sequence_SO=chromosome SO=protein_coding is_pseudo=false	1.376	Up	0.0115409	---	13.2	152.49	81.606	46	15	15	6	8	3	10	11	8	12	13	11	13	14	12	12	13	11	13	14	12	84881000	90360000	88613000	113560000	116600000	128560000	0.818	0.871	0.854	1.094	1.124	1.239
TGME49_260540-t26_1-p1	transcript=TGME49_260540-t26_1 gene=TGME49_260540 organism=Toxoplasma_gondii_ME49 gene_product=alveolin domain containing intermediate filament IMC14 transcript_product=alveolin domain containing intermediate filament IMC14 location=TGME49_chrVIIb:2169888-2173625(+) protein_length=733 sequence_SO=chromosome SO=protein_coding is_pseudo=false	1.308	Up	0.0048812	---	17	188.32	166.53	99	18	18	14	16	15	16	21	17	13	14	15	14	16	14	13	14	15	14	16	14	734180000	708800000	701940000	970730000	924520000	899790000	0.892	0.861	0.853	1.179	1.123	1.093
TGME49_263720-t26_1-p1	transcript=TGME49_263720-t26_1 gene=TGME49_263720 organism=Toxoplasma_gondii_ME49 gene_product=HMG (high mobility group) box domain-containing protein transcript_product=HMG (high mobility group) box domain-containing protein location=TGME49_chrVIIb:367739-369133(+) protein_length=145 sequence_SO=chromosome SO=protein_coding is_pseudo=false	1.223	Up	0.0088831	---	13.8	16.513	2.6976	11	2	2	1	3	1	2	2	2	2	2	2	2	2	2	2	2	2	2	2	2	147690000	162190000	157850000	192630000	202280000	188880000	0.843	0.925	0.901	1.099	1.154	1.078
TGME49_215055-t26_1-p1	transcript=TGME49_215055-t26_1 gene=TGME49_215055 organism=Toxoplasma_gondii_ME49 gene_product=hypothetical protein transcript_product=hypothetical protein location=TGME49_chrX:6720468-6722497(+) protein_length=240 sequence_SO=chromosome SO=protein_coding is_pseudo=false	1.332	Up	0.033657	---	8.1	71.113	45.091	45	4	4	8	8	7	7	8	7	4	4	4	4	4	4	4	4	4	4	4	4	224200000	236600000	267170000	304410000	260320000	341830000	0.823	0.869	0.981	1.117	0.956	1.255
TGME49_310440-t26_1-p1	transcript=TGME49_310440-t26_1 gene=TGME49_310440 organism=Toxoplasma_gondii_ME49 gene_product=membrane occupation and recognition nexus protein MORN1 transcript_product=membrane occupation and recognition nexus protein MORN1 location=TGME49_chrXI:1343000-1344091(+) protein_length=363 sequence_SO=chromosome SO=protein_coding is_pseudo=false	1.267	Up	0.008401	---	8.6	209.85	102.6	94	14	14	15	16	17	14	16	16	13	13	13	14	13	13	13	13	13	14	13	13	698520000	680190000	738620000	866560000	824250000	921750000	0.886	0.863	0.937	1.099	1.046	1.169
TGME49_209000-t26_1-p1	transcript=TGME49_209000-t26_1 gene=TGME49_209000 organism=Toxoplasma_gondii_ME49 gene_product=HECT-domain (ubiquitin-transferase) domain-containing protein transcript_product=HECT-domain (ubiquitin-transferase) domain-containing protein location=TGME49_chrIb:940218-979022(-) protein_length=12299 sequence_SO=chromosome SO=protein_coding is_pseudo=false	1.549	Up	0.00098306	---	1.3	1311.2	15.322	29	10	9	6	4	4	6	5	4	9	7	7	7	8	4	8	6	6	6	8	3	254510000	257710000	271450000	416310000	284280000	392790000	0.814	0.824	0.868	1.331	0.909	1.256
TGME49_218270-t26_1-p1	transcript=TGME49_218270-t26_1 gene=TGME49_218270 organism=Toxoplasma_gondii_ME49 gene_product=hypothetical protein transcript_product=hypothetical protein location=TGME49_chrXII:1635126-1636217(-) protein_length=363 sequence_SO=chromosome SO=protein_coding is_pseudo=false	1.244	Up	0.0188566	---	4.1	277.84	84.396	90	10	10	14	13	15	17	13	18	10	9	10	10	10	10	10	9	10	10	10	10	983340000	1039000000	1007300000	1321900000	1203800000	1190800000	0.875	0.924	0.896	1.176	1.071	1.059
TGME49_268320-t26_1-p1	transcript=TGME49_268320-t26_1 gene=TGME49_268320 organism=Toxoplasma_gondii_ME49 gene_product=hypothetical protein transcript_product=hypothetical protein location=TGME49_chrVIII:6546577-6553208(+) protein_length=2061 sequence_SO=chromosome SO=protein_coding is_pseudo=false	0.645	Down	0.035239	---	0.7	222.56	2.195	10	2	2	1	2	1	2	3	1	2	2	2	2	2	2	2	2	2	2	2	2	80372000	64274000	70660000	41647000	39465000	50927000	1.388	1.11	1.221	0.719	0.682	0.88
TGME49_248700-t26_1-p1	transcript=TGME49_248700-t26_1 gene=TGME49_248700 organism=Toxoplasma_gondii_ME49 gene_product=alveolin domain containing intermediate filament IMC12 transcript_product=alveolin domain containing intermediate filament IMC12 location=TGME49_chrXII:4100748-4102567(+) protein_length=277 sequence_SO=chromosome SO=protein_coding is_pseudo=false	1.732	Up	0.0105991	---	43.7	29.762	100.75	136	12	12	22	21	20	24	25	24	12	11	10	11	11	11	12	11	10	11	11	11	2088200000	1916400000	1899000000	3730500000	3196400000	3087700000	0.787	0.722	0.716	1.406	1.205	1.164
TGME49_297465-t26_1-p1	transcript=TGME49_297465-t26_1 gene=TGME49_297465 organism=Toxoplasma_gondii_ME49 gene_product=hypothetical protein transcript_product=hypothetical protein location=TGME49_chrII:1800245-1801566(+) protein_length=94 sequence_SO=chromosome SO=protein_coding is_pseudo=false	1.212	Up	0.039797	---	20	71.525	110.71	98	12	12	16	17	14	17	16	18	12	11	11	11	12	12	12	11	11	11	12	12	957470000	1043600000	951050000	1131300000	1077900000	1254000000	0.895	0.976	0.889	1.058	1.008	1.173
TGME49_244320-t26_1-p1	transcript=TGME49_244320-t26_1 gene=TGME49_244320 organism=Toxoplasma_gondii_ME49 gene_product=ribosomal protein RPL24 transcript_product=ribosomal protein RPL24 location=TGME49_chrVI:3188303-3191038(+) protein_length=291 sequence_SO=chromosome SO=protein_coding is_pseudo=false	0.774	Down	0.0046174	---	7.6	32.693	43.137	38	3	3	6	6	7	6	6	7	3	3	3	3	3	3	3	3	3	3	3	3	1312400000	1256500000	1340400000	979790000	1128400000	1037500000	1.116	1.069	1.14	0.833	0.96	0.882
TGME49_288710-t26_1-p1	transcript=TGME49_288710-t26_1 gene=TGME49_288710 organism=Toxoplasma_gondii_ME49 gene_product=hypothetical protein transcript_product=hypothetical protein location=TGME49_chrIX:2700771-2706389(-) protein_length=661 sequence_SO=chromosome SO=protein_coding is_pseudo=false	1.211	Up	0.039042	---	9.2	71.222	19.397	15	5	5	3	2	2	2	3	3	3	3	2	3	4	3	3	3	2	3	4	3	16337000	14834000	14276000	18944000	17365000	17753000	0.985	0.894	0.861	1.142	1.047	1.07
TGME49_269970-t26_1-p1	transcript=TGME49_269970-t26_1 gene=TGME49_269970 organism=Toxoplasma_gondii_ME49 gene_product=hypothetical protein transcript_product=hypothetical protein location=TGME49_chrVIII:5492602-5492973(-) protein_length=123 sequence_SO=chromosome SO=protein_coding is_pseudo=false	1.582	Up	0.00107721	---	9.7	87.865	38.565	80	10	10	13	13	13	15	13	13	10	10	10	10	10	10	10	10	10	10	10	10	1151500000	1206800000	1286700000	1890100000	1843100000	1954600000	0.74	0.776	0.827	1.215	1.185	1.257
TGME49_237015-t26_1-p1	transcript=TGME49_237015-t26_1 gene=TGME49_237015 organism=Toxoplasma_gondii_ME49 gene_product=hypothetical protein transcript_product=hypothetical protein location=TGME49_chrX:5673948-5674742(-) protein_length=264 sequence_SO=chromosome SO=protein_coding is_pseudo=false	0.67	Down	0.0102368	---	19.3	29.389	39.151	26	3	3	4	4	4	6	5	3	3	3	3	3	3	3	3	3	3	3	3	3	58679000	59010000	51456000	37142000	53423000	38374000	1.181	1.188	1.036	0.748	1.075	0.772
TGME49_293440-t26_1-p1	transcript=TGME49_293440-t26_1 gene=TGME49_293440 organism=Toxoplasma_gondii_ME49 gene_product=hypothetical protein transcript_product=hypothetical protein location=TGME49_chrIa:321363-322979(-) protein_length=538 sequence_SO=chromosome SO=protein_coding is_pseudo=false	0.815	Down	0.033817	---	9.9	58.737	23.553	30	5	5	5	6	5	4	4	6	4	5	5	4	5	5	4	5	5	4	5	5	141550000	151600000	133240000	118180000	128510000	113420000	1.08	1.157	1.016	0.902	0.98	0.865
TGME49_226570-t26_1-p1	transcript=TGME49_226570-t26_1 gene=TGME49_226570 organism=Toxoplasma_gondii_ME49 gene_product=hypothetical protein transcript_product=hypothetical protein location=TGME49_chrX:1531761-1533277(-) protein_length=139 sequence_SO=chromosome SO=protein_coding is_pseudo=false	1.24	Up	0.042261	---	58.3	14.996	55.38	40	3	3	6	6	6	8	6	8	3	3	3	3	3	3	3	3	3	3	3	3	1197800000	1115800000	1019200000	1432900000	1296400000	1322500000	0.973	0.907	0.828	1.164	1.053	1.075
TGME49_300150-t26_1-p1	transcript=TGME49_300150-t26_1 gene=TGME49_300150 organism=Toxoplasma_gondii_ME49 gene_product=hypothetical protein transcript_product=hypothetical protein location=TGME49_chrXII:178485-183341(-) protein_length=411 sequence_SO=chromosome SO=protein_coding is_pseudo=false	0.795	Down	0.0161387	---	20.2	44.705	36.456	9	4	4	1	3	1	2	1	1	2	3	1	3	2	2	2	3	1	3	2	2	43394000	45462000	0	35885000	38560000	34796000	1.095	1.147		0.906	0.973	0.878
TGME49_253380-t26_1-p1	transcript=TGME49_253380-t26_1 gene=TGME49_253380 organism=Toxoplasma_gondii_ME49 gene_product=AP2 domain transcription factor AP2III-2 transcript_product=AP2 domain transcription factor AP2III-2 location=TGME49_chrIII:909212-914224(+) protein_length=1670 sequence_SO=chromosome SO=protein_coding is_pseudo=false	0.786	Down	0.024323	---	4	165.27	24.131	10	4	4	2	2	1	0	3	2	4	4	4	2	4	4	4	4	4	2	4	4	27607000	25129000	24745000	19482000	25015000	21122000	1.158	1.054	1.038	0.817	1.049	0.886
TGME49_265790-t26_1-p1	transcript=TGME49_265790-t26_1 gene=TGME49_265790 organism=Toxoplasma_gondii_ME49 gene_product=hypothetical protein transcript_product=hypothetical protein location=TGME49_chrIX:1449765-1450916(+) protein_length=383 sequence_SO=chromosome SO=protein_coding is_pseudo=false	0.794	Down	0.024263	---	4.2	41.156	4.5505	8	2	2	1	0	2	2	1	2	2	2	2	2	2	2	2	2	2	2	2	2	27193000	30252000	27652000	21694000	29032000	23377000	1.025	1.14	1.042	0.818	1.094	0.881
TGME49_219070-t26_1-p1	transcript=TGME49_219070-t26_1 gene=TGME49_219070 organism=Toxoplasma_gondii_ME49 gene_product=cyclic nucleotide-binding domain-containing protein transcript_product=cyclic nucleotide-binding domain-containing protein location=TGME49_chrXII:1143265-1171045(-) protein_length=2720 sequence_SO=chromosome SO=protein_coding is_pseudo=false	3.665	Up	2.1024e-05	---	1.8	365.03	26.038	16	5	5	0	1	0	5	6	4	5	5	5	5	5	5	5	5	5	5	5	5	32318000	29078000	32684000	116330000	90856000	113570000	0.467	0.421	0.473	1.683	1.314	1.643
TGME49_223050-t26_1-p1	transcript=TGME49_223050-t26_1 gene=TGME49_223050 organism=Toxoplasma_gondii_ME49 gene_product=ribosomal protein RPS20 transcript_product=ribosomal protein RPS20 location=TGME49_chrII:1385210-1387050(+) protein_length=233 sequence_SO=chromosome SO=protein_coding is_pseudo=false	1.273	Up	0.048339	---	18.9	25.899	24.261	36	4	4	7	5	5	6	7	6	4	4	3	4	4	4	4	4	3	4	4	4	2240000000	2534100000	2794300000	3282200000	3172000000	3140300000	0.783	0.886	0.977	1.147	1.109	1.098
TGME49_261480-t26_1-p1	transcript=TGME49_261480-t26_1 gene=TGME49_261480 organism=Toxoplasma_gondii_ME49 gene_product=phosphatidyl serine synthase transcript_product=phosphatidyl serine synthase location=TGME49_chrVIIb:1712528-1719667(-) protein_length=823 sequence_SO=chromosome SO=protein_coding is_pseudo=false	1.268	Up	0.00174126	---	12.6	91.534	53.099	44	8	8	7	7	7	7	8	8	8	8	7	7	8	7	8	8	7	7	8	7	161650000	170290000	172040000	214080000	206750000	212090000	0.853	0.899	0.908	1.13	1.091	1.119
TGME49_230850-t26_1-p1	transcript=TGME49_230850-t26_1 gene=TGME49_230850 organism=Toxoplasma_gondii_ME49 gene_product=hypothetical protein transcript_product=hypothetical protein location=TGME49_chrVIII:1061637-1064135(+) protein_length=476 sequence_SO=chromosome SO=protein_coding is_pseudo=false	1.378	Up	0.0057165	---	39.7	50.617	177.31	125	15	15	21	19	20	22	20	23	15	15	15	15	15	14	15	15	15	15	15	14	633240000	680410000	609110000	855430000	854370000	911010000	0.836	0.899	0.804	1.13	1.128	1.203
TGME49_305280-t26_1-p1	transcript=TGME49_305280-t26_1 gene=TGME49_305280 organism=Toxoplasma_gondii_ME49 gene_product=hypothetical protein transcript_product=hypothetical protein location=TGME49_chrIX:5332155-5334321(+) protein_length=517 sequence_SO=chromosome SO=protein_coding is_pseudo=false	0.706	Down	0.00093678	---	10.3	118.14	77.307	78	10	10	13	12	15	12	11	15	8	8	9	8	8	10	8	8	9	8	8	10	1502800000	1459300000	1540900000	1077700000	1142000000	1040800000	1.161	1.128	1.191	0.833	0.883	0.804
TGME49_232410-t26_1-p1	transcript=TGME49_232410-t26_1 gene=TGME49_232410 organism=Toxoplasma_gondii_ME49 gene_product=PDI family protein transcript_product=PDI family protein location=TGME49_chrVIII:2079181-2080918(-) protein_length=220 sequence_SO=chromosome SO=protein_coding is_pseudo=false	1.223	Up	0.021319	---	65.5	24.909	102.36	133	11	11	24	20	21	23	21	24	11	11	11	10	11	10	11	11	11	10	11	10	4279900000	4185600000	3926100000	5264400000	4864900000	4842800000	0.938	0.918	0.861	1.154	1.067	1.062
TGME49_242030-t26_1-p1	transcript=TGME49_242030-t26_1 gene=TGME49_242030 organism=Toxoplasma_gondii_ME49 gene_product=hypothetical protein transcript_product=hypothetical protein location=TGME49_chrVI:1837286-1847264(-) protein_length=1223 sequence_SO=chromosome SO=protein_coding is_pseudo=false	0.81	Down	0.033815	---	12.7	132.84	45.214	35	10	10	7	7	6	6	3	6	6	8	9	8	7	7	6	8	9	8	7	7	91594000	86757000	81505000	73291000	78982000	67056000	1.147	1.086	1.021	0.918	0.989	0.84
TGME49_289520-t26_1-p1	transcript=TGME49_289520-t26_1 gene=TGME49_289520 organism=Toxoplasma_gondii_ME49 gene_product=hypothetical protein transcript_product=hypothetical protein location=TGME49_chrIX:3270000-3284153(-) protein_length=3307 sequence_SO=chromosome SO=protein_coding is_pseudo=false	0.819	Down	0.043897	---	4.3	355.98	63.412	24	10	10	5	6	3	4	3	3	7	8	7	6	9	9	7	8	7	6	9	9	76202000	72630000	81114000	59205000	75355000	66326000	1.061	1.011	1.13	0.825	1.049	0.924
TGME49_290650-t26_1-p1	transcript=TGME49_290650-t26_1 gene=TGME49_290650 organism=Toxoplasma_gondii_ME49 gene_product=hypothetical protein transcript_product=hypothetical protein location=TGME49_chrIX:3813201-3819479(+) protein_length=686 sequence_SO=chromosome SO=protein_coding is_pseudo=false	0.706	Down	0.026179	---	12	74.624	18.608	13	6	6	2	4	2	1	2	2	5	6	5	5	4	5	5	6	5	5	4	5	49994000	53187000	52279000	41293000	55271000	31900000	1.056	1.124	1.105	0.873	1.168	0.674
TGME49_221170-t26_1-p1	transcript=TGME49_221170-t26_1 gene=TGME49_221170 organism=Toxoplasma_gondii_ME49 gene_product=CAAX metallo endopeptidase transcript_product=CAAX metallo endopeptidase location=TGME49_chrII:103057-107134(+) protein_length=432 sequence_SO=chromosome SO=protein_coding is_pseudo=false	1.469	Up	0.0081589	---	16	49.432	88.061	37	5	5	6	6	7	5	7	6	5	5	5	4	5	5	5	5	5	4	5	5	151750000	176040000	150110000	227400000	225900000	240720000	0.777	0.901	0.769	1.164	1.157	1.232
TGME49_211420-t26_1-p1	transcript=TGME49_211420-t26_1 gene=TGME49_211420 organism=Toxoplasma_gondii_ME49 gene_product=RNA recognition motif-containing protein transcript_product=RNA recognition motif-containing protein location=TGME49_chrIV:1731961-1735322(-) protein_length=171 sequence_SO=chromosome SO=protein_coding is_pseudo=false	0.62	Down	0.042199	---	20.5	20.398	54.646	40	2	2	8	6	7	6	6	7	2	2	2	2	2	2	2	2	2	2	2	2	1841500000	1540300000	1470500000	1142800000	1273200000	861510000	1.359	1.137	1.085	0.843	0.94	0.636
TGME49_238010-t26_1-p1	transcript=TGME49_238010-t26_1 gene=TGME49_238010 organism=Toxoplasma_gondii_ME49 gene_product=ribosomal protein RPL23A transcript_product=ribosomal protein RPL23A location=TGME49_chrVI:9653-11746(+) protein_length=167 sequence_SO=chromosome SO=protein_coding is_pseudo=false	0.773	Down	0.003116	---	28.1	18.561	22.163	32	5	5	6	7	5	5	5	4	5	5	5	5	5	4	5	5	5	5	5	4	799480000	841060000	790830000	634820000	609400000	618240000	1.117	1.175	1.105	0.887	0.852	0.864
TGME49_257520-t26_1-p1	transcript=TGME49_257520-t26_1 gene=TGME49_257520 organism=Toxoplasma_gondii_ME49 gene_product=synaptobrevin protein transcript_product=synaptobrevin protein location=TGME49_chrVIIb:3998023-3999428(+) protein_length=266 sequence_SO=chromosome SO=protein_coding is_pseudo=false	1.228	Up	0.035177	---	6.4	107.56	48.337	44	5	5	8	7	7	9	5	8	5	4	4	5	4	4	5	4	4	5	4	4	623450000	568490000	621410000	781760000	649260000	702470000	0.948	0.864	0.945	1.188	0.987	1.068
TGME49_227000-t26_1-p1	transcript=TGME49_227000-t26_1 gene=TGME49_227000 organism=Toxoplasma_gondii_ME49 gene_product=hypothetical protein transcript_product=hypothetical protein location=TGME49_chrX:1144996-1155370(+) protein_length=1082 sequence_SO=chromosome SO=protein_coding is_pseudo=false	1.447	Up	0.032625	---	8.6	119.49	60.562	15	8	8	1	1	1	5	4	3	4	3	3	6	6	7	4	3	3	6	6	7	35194000	35921000	41382000	49341000	78459000	59147000	0.705	0.72	0.829	0.989	1.572	1.185
TGME49_249030-t26_1-p1	transcript=TGME49_249030-t26_1 gene=TGME49_249030 organism=Toxoplasma_gondii_ME49 gene_product=endonuclease/exonuclease/phosphatase family protein transcript_product=endonuclease/exonuclease/phosphatase family protein location=TGME49_chrXII:4321651-4323465(-) protein_length=541 sequence_SO=chromosome SO=protein_coding is_pseudo=false	1.502	Up	0.0117808	---	15.3	60.226	50.883	58	8	8	8	10	10	11	10	9	8	8	8	8	8	7	8	8	8	8	8	7	229630000	254500000	211940000	329810000	337780000	367060000	0.796	0.882	0.735	1.143	1.171	1.273
TGME49_231070-t26_1-p1	transcript=TGME49_231070-t26_1 gene=TGME49_231070 organism=Toxoplasma_gondii_ME49 gene_product=protein kinase transcript_product=protein kinase location=TGME49_chrVIII:1223766-1227722(+) protein_length=1318 sequence_SO=chromosome SO=protein_coding is_pseudo=false	1.335	Up	3.6918e-05	---	17.5	141.49	83.922	41	16	16	2	3	6	9	8	13	13	13	14	16	15	16	13	13	14	16	15	16	120470000	121610000	119350000	161530000	175790000	160070000	0.842	0.85	0.834	1.129	1.228	1.118
TGME49_273640-t26_1-p1	transcript=TGME49_273640-t26_1 gene=TGME49_273640 organism=Toxoplasma_gondii_ME49 gene_product=hypothetical protein transcript_product=hypothetical protein location=TGME49_chrVIII:3341067-3344197(+) protein_length=558 sequence_SO=chromosome SO=protein_coding is_pseudo=false	0.675	Down	0.038	---	5.2	61.637	11.29	8	2	2	1	2	2	1	1	1	2	2	2	2	1	2	2	2	2	2	1	2	9722600	11417000	11336000	6378700	0	8227900	1.033	1.212	1.204	0.677		0.874
TGME49_284630-t26_1-p1	transcript=TGME49_284630-t26_1 gene=TGME49_284630 organism=Toxoplasma_gondii_ME49 gene_product=hypothetical protein transcript_product=hypothetical protein location=TGME49_chrV:2650554-2650784(-) protein_length=76 sequence_SO=chromosome SO=protein_coding is_pseudo=false	0.717	Down	0.0027388	---	38.2	8.9361	19.909	12	3	3	3	2	2	1	1	3	3	3	3	3	3	3	3	3	3	3	3	3	129700000	126060000	126040000	86395000	115570000	96056000	1.145	1.113	1.112	0.763	1.02	0.848
TGME49_249300-t26_1-p1	transcript=TGME49_249300-t26_1 gene=TGME49_249300 organism=Toxoplasma_gondii_ME49 gene_product=hypothetical protein transcript_product=hypothetical protein location=TGME49_chrXII:4437985-4441146(+) protein_length=311 sequence_SO=chromosome SO=protein_coding is_pseudo=false	0.807	Down	0.044776	---	18.3	34.741	14.021	12	6	6	2	4	1	2	2	1	5	6	6	6	5	5	5	6	6	6	5	5	67010000	68411000	76029000	59435000	55589000	54378000	1.056	1.078	1.198	0.936	0.876	0.857
TGME49_254890-t26_1-p1	transcript=TGME49_254890-t26_1 gene=TGME49_254890 organism=Toxoplasma_gondii_ME49 gene_product=hypothetical protein transcript_product=hypothetical protein location=TGME49_chrIII:2013133-2014502(-) protein_length=300 sequence_SO=chromosome SO=protein_coding is_pseudo=false	0.711	Down	0.024725	---	5.8	77.555	36.596	35	5	5	6	6	6	5	7	5	5	5	5	5	5	5	5	5	5	5	5	5	365290000	342960000	409390000	258420000	301770000	271450000	1.124	1.056	1.26	0.795	0.929	0.836
TGME49_257070-t26_1-p1	transcript=TGME49_257070-t26_1 gene=TGME49_257070 organism=Toxoplasma_gondii_ME49 gene_product=hypothetical protein transcript_product=hypothetical protein location=TGME49_chrVIIb:4243660-4247838(-) protein_length=484 sequence_SO=chromosome SO=protein_coding is_pseudo=false	0.802	Down	0.0113164	---	15.9	49.892	16.507	13	4	4	2	3	2	2	2	2	3	3	2	3	4	3	3	3	2	3	4	3	56294000	52584000	56066000	42498000	41923000	45672000	1.145	1.069	1.14	0.864	0.853	0.929
TGME49_288720-t26_1-p1	transcript=TGME49_288720-t26_1 gene=TGME49_288720 organism=Toxoplasma_gondii_ME49 gene_product=ribosomal protein RPL10 transcript_product=ribosomal protein RPL10 location=TGME49_chrIX:2708880-2711191(-) protein_length=221 sequence_SO=chromosome SO=protein_coding is_pseudo=false	0.775	Down	0.0181616	---	38.5	24.801	115.94	67	7	7	13	10	12	12	10	10	7	7	7	7	7	7	7	7	7	7	7	7	3584000000	3369200000	3162100000	2661300000	2984100000	2562000000	1.174	1.103	1.035	0.871	0.977	0.839
TGME49_295010-t26_1-p1	transcript=TGME49_295010-t26_1 gene=TGME49_295010 organism=Toxoplasma_gondii_ME49 gene_product=DEAD/DEAH box helicase domain-containing protein transcript_product=DEAD/DEAH box helicase domain-containing protein location=TGME49_chrIa:1312322-1315223(-) protein_length=698 sequence_SO=chromosome SO=protein_coding is_pseudo=false	0.717	Down	0.0098219	---	2.7	77.074	4.092	9	2	2	1	1	2	2	2	1	2	2	2	2	2	2	2	2	2	2	2	2	9990500	10323000	11217000	7778200	6962600	7295900	1.119	1.156	1.256	0.871	0.78	0.817
TGME49_259660-t26_1-p1	transcript=TGME49_259660-t26_1 gene=TGME49_259660 organism=Toxoplasma_gondii_ME49 gene_product=orotate phosphoribosyltransferase transcript_product=orotate phosphoribosyltransferase location=TGME49_chrVIIb:2727878-2729650(-) protein_length=283 sequence_SO=chromosome SO=protein_coding is_pseudo=false	0.806	Down	0.016176	---	32.5	31.593	48.905	74	8	8	12	11	13	13	13	12	7	8	7	8	8	7	7	8	7	8	8	7	744510000	779640000	740880000	574650000	772540000	642310000	1.05	1.099	1.045	0.81	1.089	0.906
TGME49_320300-t26_1-p1	transcript=TGME49_320300-t26_1 gene=TGME49_320300 organism=Toxoplasma_gondii_ME49 gene_product=SWI2/SNF2 Brahma-like putative transcript_product=SWI2/SNF2 Brahma-like putative location=TGME49_chrIV:379432-393064(-) protein_length=1628 sequence_SO=chromosome SO=protein_coding is_pseudo=false	0.813	Down	0.0046601	---	15.7	182.33	129.25	82	19	19	16	14	13	11	15	13	18	19	15	14	17	17	18	19	15	14	17	17	431700000	415090000	409520000	333130000	351510000	348030000	1.132	1.088	1.073	0.873	0.921	0.912
TGME49_258090-t26_1-p1	transcript=TGME49_258090-t26_1 gene=TGME49_258090 organism=Toxoplasma_gondii_ME49 gene_product=hypothetical protein transcript_product=hypothetical protein location=TGME49_chrVIIb:3578545-3587693(-) protein_length=954 sequence_SO=chromosome SO=protein_coding is_pseudo=false	1.245	Up	0.03198	---	14.6	106.08	45.205	36	10	10	6	4	4	9	7	6	10	9	8	10	9	9	10	9	8	10	9	9	77836000	77728000	66800000	91332000	95363000	93247000	0.93	0.928	0.798	1.091	1.139	1.114
TGME49_286800-t26_1-p1	transcript=TGME49_286800-t26_1 gene=TGME49_286800 organism=Toxoplasma_gondii_ME49 gene_product=hypothetical protein transcript_product=hypothetical protein location=TGME49_chrV:1655496-1662362(+) protein_length=844 sequence_SO=chromosome SO=protein_coding is_pseudo=false	0.791	Down	0.036983	---	7.1	91.262	13.104	6	5	5	0	3	2	0	1	0	4	5	5	4	3	3	4	5	5	4	3	3	56064000	49811000	53409000	44711000	50671000	39307000	1.144	1.017	1.09	0.913	1.034	0.802
TGME49_278780-t26_1-p1	transcript=TGME49_278780-t26_1 gene=TGME49_278780 organism=Toxoplasma_gondii_ME49 gene_product=hypothetical protein transcript_product=hypothetical protein location=TGME49_chrXII:5879642-5883298(+) protein_length=433 sequence_SO=chromosome SO=protein_coding is_pseudo=false	2.161	Up	0.0030402	---	15.9	45.869	35.662	13	4	4	0	0	1	3	5	4	2	3	2	4	4	4	2	3	2	4	4	4	14702000	12684000	17867000	32125000	44583000	33056000	0.569	0.491	0.692	1.243	1.726	1.279
TGME49_265520-t26_1-p1	transcript=TGME49_265520-t26_1 gene=TGME49_265520 organism=Toxoplasma_gondii_ME49 gene_product=hypothetical protein transcript_product=hypothetical protein location=TGME49_chrIX:1504283-1512608(+) protein_length=512 sequence_SO=chromosome SO=protein_coding is_pseudo=false	0.803	Down	0.034178	---	20.7	56.676	65.267	58	8	8	8	8	10	10	11	11	8	7	8	8	8	8	8	7	8	8	8	8	604910000	644950000	669510000	481780000	519260000	545690000	1.047	1.116	1.159	0.834	0.899	0.945
TGME49_240500-t26_1-p1	transcript=TGME49_240500-t26_1 gene=TGME49_240500 organism=Toxoplasma_gondii_ME49 gene_product=hypothetical protein transcript_product=hypothetical protein location=TGME49_chrVI:1296611-1298091(+) protein_length=293 sequence_SO=chromosome SO=protein_coding is_pseudo=false	0.83	Down	0.0170629	---	38.9	32.035	68.046	43	7	7	5	8	4	9	9	8	7	7	6	7	6	7	7	7	6	7	6	7	212660000	224920000	205890000	175030000	178950000	181230000	1.083	1.145	1.048	0.891	0.911	0.923
TGME49_315760-t26_1-p1	transcript=TGME49_315760-t26_1 gene=TGME49_315760 organism=Toxoplasma_gondii_ME49 gene_product=AP2 domain transcription factor AP2XI-4 transcript_product=AP2 domain transcription factor AP2XI-4 location=TGME49_chrXI:4950718-4964341(+) protein_length=3236 sequence_SO=chromosome SO=protein_coding is_pseudo=false	1.629	Up	0.00115738	---	2	346.61	14.745	13	6	6	2	2	1	3	2	3	5	5	4	4	5	3	5	5	4	4	5	3	42894000	42438000	47879000	72762000	77273000	71942000	0.725	0.717	0.809	1.229	1.305	1.215
TGME49_263580-t26_1-p1	transcript=TGME49_263580-t26_1 gene=TGME49_263580 organism=Toxoplasma_gondii_ME49 gene_product=bromodomain-containing protein transcript_product=bromodomain-containing protein location=TGME49_chrVIIb:462494-466636(+) protein_length=714 sequence_SO=chromosome SO=protein_coding is_pseudo=false	0.793	Down	0.0033433	---	23.2	76.52	139.91	82	12	12	14	15	14	14	13	12	11	12	12	11	11	11	11	12	12	11	11	11	409150000	425800000	420770000	342370000	418190000	321210000	1.05	1.093	1.08	0.879	1.073	0.824
TGME49_290340-t26_1-p1	transcript=TGME49_290340-t26_1 gene=TGME49_290340 organism=Toxoplasma_gondii_ME49 gene_product=HEAT repeat-containing protein transcript_product=HEAT repeat-containing protein location=TGME49_chrIX:3722947-3726863(-) protein_length=442 sequence_SO=chromosome SO=protein_coding is_pseudo=false	1.295	Up	0.022695	---	37.1	47.959	106.75	60	9	9	10	10	9	11	11	9	9	9	9	9	9	9	9	9	9	9	9	9	238030000	272340000	281060000	349480000	310640000	333660000	0.8	0.915	0.945	1.175	1.044	1.121
TGME49_250810-t26_1-p1	transcript=TGME49_250810-t26_1 gene=TGME49_250810 organism=Toxoplasma_gondii_ME49 gene_product=ribosomal protein RPL35 transcript_product=ribosomal protein RPL35 location=TGME49_chrXII:5238613-5240975(-) protein_length=178 sequence_SO=chromosome SO=protein_coding is_pseudo=false	1.483	Up	0.029463	---	7.9	20.069	3.3823	18	2	2	3	3	3	3	3	3	2	2	2	2	2	2	2	2	2	2	2	2	92733000	104590000	96605000	160340000	136190000	130300000	0.772	0.871	0.804	1.335	1.134	1.085

## Sheet: GO-down
GO Terms Level 1	GO Terms Description	GO Terms Level	GO Terms ID	Mapping	Background	All Mapping	All Background	Fold Enrichment	Fisher' exact test P value	-log10(p value)	Related Protein
Cellular Component	ribosome	8	GO:0005840	5	82	20	1119	3.41	0.0120755	1.92	TGME49_238010-t26_1-p1 TGME49_299050-t26_1-p1 TGME49_288720-t26_1-p1 TGME49_244320-t26_1-p1 TGME49_239100-t26_1-p1
	ribonucleoprotein complex	3	GO:1990904	6	117	20	1119	2.87	0.0130443	1.88	TGME49_300280-t26_1-p1 TGME49_238010-t26_1-p1 TGME49_299050-t26_1-p1 TGME49_288720-t26_1-p1 TGME49_244320-t26_1-p1 TGME49_239100-t26_1-p1
	intracellular ribonucleoprotein complex	6	GO:0030529	6	117	20	1119	2.87	0.0130443	1.88	TGME49_300280-t26_1-p1 TGME49_238010-t26_1-p1 TGME49_299050-t26_1-p1 TGME49_288720-t26_1-p1 TGME49_244320-t26_1-p1 TGME49_239100-t26_1-p1
	intracellular non-membrane-bounded organelle	7	GO:0043232	6	128	20	1119	2.62	0.019929	1.7	TGME49_238010-t26_1-p1 TGME49_299050-t26_1-p1 TGME49_288720-t26_1-p1 TGME49_251870-t26_1-p1 TGME49_244320-t26_1-p1 TGME49_239100-t26_1-p1
	non-membrane-bounded organelle	3	GO:0043228	6	128	20	1119	2.62	0.019929	1.7	TGME49_238010-t26_1-p1 TGME49_299050-t26_1-p1 TGME49_288720-t26_1-p1 TGME49_251870-t26_1-p1 TGME49_244320-t26_1-p1 TGME49_239100-t26_1-p1
	macromolecular complex	2	GO:0032991	9	256	20	1119	1.97	0.0227438	1.64	TGME49_250830-t26_1-p1 TGME49_299050-t26_1-p1 TGME49_288720-t26_1-p1 TGME49_251870-t26_1-p1 TGME49_300280-t26_1-p1 TGME49_238010-t26_1-p1 TGME49_231910-t26_1-p1 TGME49_244320-t26_1-p1 TGME49_239100-t26_1-p1
Molecular Function	protein dimerization activity	4	GO:0046983	2	12	34	1586	7.77	0.0257425	1.59	TGME49_261540-t26_1-p1 TGME49_251870-t26_1-p1
Biological Process	organonitrogen compound biosynthetic process	5	GO:1901566	6	172	19	1160	2.13	0.0496965	1.3	TGME49_238010-t26_1-p1 TGME49_299050-t26_1-p1 TGME49_288720-t26_1-p1 TGME49_259660-t26_1-p1 TGME49_231910-t26_1-p1 TGME49_239100-t26_1-p1

## Sheet: GO-up
GO Terms Level 1	GO Terms Description	GO Terms Level	GO Terms ID	Mapping	Background	All Mapping	All Background	Fold Enrichment	Fisher' exact test P value	-log10(p value)	Related Protein
Cellular Component	endoplasmic reticulum	8	GO:0005783	3	31	28	1119	3.87	0.0394673	1.4	TGME49_294290-t26_1-p1 TGME49_283710-t26_1-p1 TGME49_256000-t26_1-p1
Molecular Function	transferase activity, transferring pentosyl groups	5	GO:0016763	2	8	28	1586	14.16	0.00788392	2.1	TGME49_270840-t26_1-p1 TGME49_307040-t26_1-p1
	oxidoreductase activity	3	GO:0016491	5	97	28	1586	2.92	0.0246292	1.61	TGME49_232815-t26_1-p1 TGME49_290340-t26_1-p1 TGME49_264000-t26_1-p1 TGME49_232410-t26_1-p1 TGME49_307040-t26_1-p1

## Sheet: Subcellular-up
Subcellular Location	No. of Protein	Protein IDs
nucleus	27	TGME49_246030-t26_1-p1 TGME49_309290-t26_1-p1 TGME49_219070-t26_1-p1 TGME49_258000-t26_1-p1 TGME49_227000-t26_1-p1 TGME49_223050-t26_1-p1 TGME49_231150-t26_1-p1 TGME49_278975-t26_1-p1 TGME49_230340-t26_1-p1 TGME49_290300-t26_1-p1 TGME49_265390-t26_1-p1 TGME49_204120-t26_1-p1 TGME49_226570-t26_1-p1 TGME49_286590-t26_1-p1 TGME49_290710-t26_1-p1 TGME49_315760-t26_1-p1 TGME49_264430-t26_1-p1 TGME49_2…
cytoplasm	18	TGME49_290340-t26_1-p1 TGME49_294290-t26_1-p1 TGME49_232410-t26_1-p1 TGME49_310440-t26_1-p1 TGME49_222220-t26_1-p1 TGME49_248700-t26_1-p1 TGME49_231070-t26_1-p1 TGME49_253470-t26_1-p1 TGME49_260540-t26_1-p1 TGME49_259000-t26_1-p1 TGME49_264000-t26_1-p1 TGME49_263300-t26_1-p1 TGME49_314080-t26_1-p1 TGME49_232940-t26_1-p1 TGME49_230850-t26_1-p1 TGME49_226550-t26_1-p1 TGME49_211340-t26_1-p1 TGME49_2…
plasma membrane	17	TGME49_204080-t26_1-p1 TGME49_283710-t26_1-p1 TGME49_238130-t26_1-p1 TGME49_318570-t26_1-p1 TGME49_261480-t26_1-p1 TGME49_218270-t26_1-p1 TGME49_307040-t26_1-p1 TGME49_263740-t26_1-p1 TGME49_309560-t26_1-p1 TGME49_202500-t26_1-p1 TGME49_205130-t26_1-p1 TGME49_256000-t26_1-p1 TGME49_272370-t26_1-p1 TGME49_221170-t26_1-p1 TGME49_209800-t26_1-p1 TGME49_224870-t26_1-p1 TGME49_311230-t26_1-p1
mitochondria	10	TGME49_263720-t26_1-p1 TGME49_250810-t26_1-p1 TGME49_252390-t26_1-p1 TGME49_278522-t26_1-p1 TGME49_278780-t26_1-p1 TGME49_222210-t26_1-p1 TGME49_247770-t26_1-p1 TGME49_275810-t26_1-p1 TGME49_217430-t26_1-p1 TGME49_249030-t26_1-p1
extracellular	8	TGME49_215055-t26_1-p1 TGME49_297465-t26_1-p1 TGME49_260370-t26_1-p1 TGME49_288650-t26_1-p1 TGME49_288710-t26_1-p1 TGME49_308950-t26_1-p1 TGME49_273930-t26_1-p1 TGME49_269970-t26_1-p1
cytoplasm,nucleus	2	TGME49_258410-t26_1-p1 TGME49_264060-t26_1-p1
peroxisome	1	TGME49_257520-t26_1-p1

## Sheet: Subcellular-dowm
Subcellular Location	No. of Protein	Protein IDs
nucleus	36	TGME49_257070-t26_1-p1 TGME49_315100-t26_1-p1 TGME49_240500-t26_1-p1 TGME49_203080-t26_1-p1 TGME49_261540-t26_1-p1 TGME49_263580-t26_1-p1 TGME49_288720-t26_1-p1 TGME49_305280-t26_1-p1 TGME49_300150-t26_1-p1 TGME49_276140-t26_1-p1 TGME49_226560-t26_1-p1 TGME49_225360-t26_1-p1 TGME49_251870-t26_1-p1 TGME49_200460-t26_1-p1 TGME49_211420-t26_1-p1 TGME49_265520-t26_1-p1 TGME49_304680-t26_1-p1 TGME49_3…
plasma membrane	10	TGME49_249300-t26_1-p1 TGME49_289520-t26_1-p1 TGME49_286800-t26_1-p1 TGME49_262000-t26_1-p1 TGME49_239752-t26_1-p1 TGME49_293440-t26_1-p1 TGME49_244530-t26_1-p1 TGME49_237015-t26_1-p1 TGME49_265790-t26_1-p1 TGME49_247670-t26_1-p1
extracellular	9	TGME49_254890-t26_1-p1 TGME49_285870-t26_1-p1 TGME49_316330-t26_1-p1 TGME49_227810-t26_1-p1 TGME49_226860-t26_1-p1 TGME49_272383-t26_1-p1 TGME49_273065-t26_1-p1 TGME49_288840-t26_1-p1 TGME49_284630-t26_1-p1
mitochondria	9	TGME49_318560-t26_1-p1 TGME49_209680-t26_1-p1 TGME49_262760-t26_1-p1 TGME49_238240-t26_1-p1 TGME49_300280-t26_1-p1 TGME49_259660-t26_1-p1 TGME49_231910-t26_1-p1 TGME49_290650-t26_1-p1 TGME49_234930-t26_1-p1
cytoplasm	7	TGME49_238010-t26_1-p1 TGME49_222160-t26_1-p1 TGME49_295040-t26_1-p1 TGME49_299050-t26_1-p1 TGME49_250830-t26_1-p1 TGME49_313277-t26_1-p1 TGME49_241840-t26_1-p1
cytoplasm,nucleus	2	TGME49_259090-t26_1-p1 TGME49_203480-t26_1-p1
endoplasmic reticulum	1	TGME49_214410-t26_1-p1
