# Supplementary material for: Global Lysine Crotonylation and 2-Hydroxyisobutyrylation in Phenotypically Different Toxoplasma gondii Parasites
Source: Mol Cell Proteomics. 2019 Sep 5;18(11):2207–24. doi: 10.1074/mcp.RA119.001611 (PMC6823851; doi:10.1074/mcp.RA119.001611)
Supplement: Supplementary dataset 5 [file 153316_2_supp_389878_pxb4my.xlsx]

## Sheet: RH-Summary
Header line description of table 1			Table 1. MS/MS spectrum database search analysis summary
Total spectrum	Number of spectrum produced by mass spectrometer
Matched spectrum	Number of spectrum matched with alignment protein		Total spectrum	Matched spectrum	Peptides	Modified peptides	Identified proteins	Identified sites
Peptides	Number of peptides which spectrum hit		339288	69335	11235	3727	1061	3735
Modified peptides	Total number of modified peptides identified
Identified proteins	Number of proteins detected by spectrum search analysis
Quantifiable proteins	Number of proteins quantifiable
Identified sites	Number of modification sites detected by spectrum search analysis
Quantifiable sites	Number of modification sites quantifiable
Header line description of worksheet "Site_ident"
Protein accession	Protein accession number of database used for search
Position	Modification site localization in protein
Amino acid	The amino acid that modification site modified
Protein description	Protein functional description
Gene name	Indicates the name of the gene that code for the protein sequence
Localization probability	Probability of a certain amino acid containing this modification in this peptide
PEP	The maximal posterior error probability for peptides
Score	A simple rule to be used to judge whether a result is significant or not
Modified sequence	Identified peptide sequence marked with modification sites localization probabilities
Charge	Carried charge of peptide
Mass error [ppm]	Parts per million ratio of peptide mass error between the theory and practice
MS/MS Count	Number of spectrum matched with peptide

## Sheet: RH-Site_quant
Protein accession	Position	Amino acid	Protein description	Localization probability	PEP	Score	Modified sequence	Charge	Mass error [ppm]	MS/MS Count
TGME49_200250-t26_1-p1	289	K	microneme protein MIC17A	1	0.00116328	68.972	TK(1)YAGETVATFPK	2	0.41864	4
TGME49_200250-t26_1-p1	179	K	microneme protein MIC17A	1	0.00174268	47.039	TCHFK(1)TSDNYLK	3	-0.82619	1
TGME49_200250-t26_1-p1	186	K	microneme protein MIC17A	1	2.41246e-08	79.467	TSDNYLK(1)SFHPDTSYIAGPK	3	0.08574	2
TGME49_200250-t26_1-p1	255	K	microneme protein MIC17A	1	0.00261865	40.477	HCWFK(1)AGASTASTK	3	1.6054	1
TGME49_200250-t26_1-p1	264	K	microneme protein MIC17A	1	0.00484017	46.069	AGASTASTK(1)YNR	2	-0.35959	1
TGME49_200470-t26_1-p1	597	K	hypothetical protein	1	0.0381897	56.122	VGSQK(1)QR	2	1.8971	1
TGME49_201140-t26_1-p1	770	K	hypothetical protein	1	0.00084854	80.245	LTESLK(1)EAIAR	2	1.2264	3
TGME49_201140-t26_1-p1	799	K	hypothetical protein	1	0.0214749	45.764	EK(1)ISLLSDDK	2	2.4421	1
TGME49_201150-t26_1-p1	893	K	heavy metal translocating P-type ATPase subfamily protein	1	0.0558964	55.441	LLEGK(1)AK	2	0.3323	3
TGME49_201680-t26_1-p1	673	K	eukaryotic initiation factor-3 subunit 10, putative	1	2.02569e-11	137.84	SETAAQMLEEIK(1)K	3	-0.31552	4
TGME49_201680-t26_1-p1	208	K	eukaryotic initiation factor-3 subunit 10, putative	1	0.000282599	82.417	ENQRPQEFK(1)R	3	-0.12461	6
TGME49_201680-t26_1-p1	193	K	eukaryotic initiation factor-3 subunit 10, putative	1	0.0273556	68.915	K(1)AFLFCK	2	1.7147	6
TGME49_201680-t26_1-p1	617	K	eukaryotic initiation factor-3 subunit 10, putative	1	9.33693e-05	102.4	QEEQQK(1)MEEER	2	0.76515	2
TGME49_201680-t26_1-p1	793	K	eukaryotic initiation factor-3 subunit 10, putative	1	0.000838428	64.224	QIFEVVK(1)EDK	2	0.17386	6
TGME49_201680-t26_1-p1	401	K	eukaryotic initiation factor-3 subunit 10, putative	1	0.000359598	93.843	EGLK(1)AVLFTK	2	0.1174	3
TGME49_201680-t26_1-p1	798	K	eukaryotic initiation factor-3 subunit 10, putative	1	0.0235776	69.598	EK(1)WVAEK	2	1.755	4
TGME49_201680-t26_1-p1	885	K	eukaryotic initiation factor-3 subunit 10, putative	1	0.000923562	90.15	LAEQAEK(1)QR	2	0.75195	1
TGME49_201680-t26_1-p1	803	K	eukaryotic initiation factor-3 subunit 10, putative	1	0.0013273	83.948	WVAEK(1)IAVR	2	0.43788	6
TGME49_201680-t26_1-p1	182	K	eukaryotic initiation factor-3 subunit 10, putative	1	0.0243274	69.176	TTPK(1)LER	2	-0.97726	1
TGME49_201680-t26_1-p1	786	K	eukaryotic initiation factor-3 subunit 10, putative	1	5.83719e-28	152.37	AAFEAALEEK(1)QIFEVVK	3	-0.86799	5
TGME49_201680-t26_1-p1	28	K	eukaryotic initiation factor-3 subunit 10, putative	1	4.46286e-13	82.635	ADELLSVGQQDAALK(1)ILHGAIGHR	4	-0.00084736	3
TGME49_201680-t26_1-p1	64	K	eukaryotic initiation factor-3 subunit 10, putative	1	0.000121211	86.911	HVQLCVDENK(1)LR	3	-1.3548	2
TGME49_201680-t26_1-p1	199	K	eukaryotic initiation factor-3 subunit 10, putative	1	0.000158637	66.246	AFLFCK(1)ENQRPQEFK	3	-0.11086	4
TGME49_201680-t26_1-p1	896	K	eukaryotic initiation factor-3 subunit 10, putative	1	0.000477581	128.36	ELEIEEK(1)QR	2	0.55487	5
TGME49_201680-t26_1-p1	277	K	eukaryotic initiation factor-3 subunit 10, putative	1	1.44477e-10	75.064	ECYATAEDLYSLGLHDYFLK(1)ALR	3	0.90747	1
TGME49_201680-t26_1-p1	688	K	eukaryotic initiation factor-3 subunit 10, putative	1	6.86828e-30	130.83	GK(1)QLGDINIDDVLQGNVDYDDLEK	3	-0.57933	2
TGME49_201680-t26_1-p1	101	K	eukaryotic initiation factor-3 subunit 10, putative	1	4.82028e-07	106.16	AEQK(1)LTQAK	2	1.2286	7
TGME49_201780-t26_1-p1	564	K	microneme protein MIC2	1	0.0016004	75.652	SLVEAK(1)FGGR	2	1.1728	9
TGME49_201780-t26_1-p1	181	K	microneme protein MIC2	1	5.79885e-23	131.54	EHVPK(1)LVIGMTDGESDSDFR	3	-0.11844	12
TGME49_201780-t26_1-p1	582	K	microneme protein MIC2	1	2.31269e-20	148.41	TIDQQNEALPEDLK(1)IK	3	2.1893	6
TGME49_201780-t26_1-p1	624	K	microneme protein MIC2	1	1.1864e-09	163.16	HAAVK(1)FDYR	2	0.40697	18
TGME49_201800-t26_1-p1	197	K	hypothetical protein	1	3.08811e-13	119.68	VENVPSLVVMK(1)GDDAFR	3	-0.8929	9
TGME49_201880-t26_1-p1	72	K	hypothetical protein	1	1.02125e-05	112.08	LLNATK(1)LYEYCLK	2	0.36411	3
TGME49_201880-t26_1-p1	56	K	hypothetical protein	0.840203	0.00161907	56.087	K(0.84)DK(0.16)DMFAPFFK	3	-0.10059	2
TGME49_201880-t26_1-p1	58	K	hypothetical protein	1	0.000247218	80.916	DK(1)DMFAPFFK	2	-1.0886	7
TGME49_201880-t26_1-p1	79	K	hypothetical protein	1	0.0011235	79.659	LYEYCLK(1)DNR	2	0.1456	4
TGME49_202200-t26_1-p1	650	K	hypothetical protein	1	2.44322e-67	196.95	SLQESYETK(1)ESLFQR	2	0.38318	7
TGME49_202370-t26_1-p1	158	K	T-complex protein 1, epsilon subunit (TCP-1-epsilon), putative	1	2.28869e-06	65.184	DVYDADK(1)ELLVHAAMTALGSK	3	1.2465	4
TGME49_202370-t26_1-p1	287	K	T-complex protein 1, epsilon subunit (TCP-1-epsilon), putative	1	0.000122928	117.7	YFTDMIQK(1)VK	2	-0.74148	13
TGME49_202370-t26_1-p1	135	K	T-complex protein 1, epsilon subunit (TCP-1-epsilon), putative	1	5.74865e-05	87.083	IADGFEK(1)ASQLAVER	2	0.054209	5
TGME49_202390-t26_1-p1	322	K	S15 sporozoite-expressed protein	1	9.2715e-06	113.24	FK(1)TFFSAEELAK	2	-2.4947	3
TGME49_202500-t26_1-p1	269	K	GAPM1a	1	0.000252475	144.38	NEYYK(1)SR	2	-0.10608	9
TGME49_202500-t26_1-p1	257	K	GAPM1a	1	0.00581074	42.843	FDVK(1)LTQSAMR	2	0.83632	2
TGME49_202530-t26_1-p1	290	K	aspartate-tRNA ligase	1	0.000204503	89.506	AAQAVMNK(1)QVEDLEK	2	-0.62258	1
TGME49_202630-t26_1-p1	651	K	ATP-dependent metallopeptidase HflB subfamily protein	1	0.000909747	52.132	FSDVAGLHEAK(1)R	3	2.0294	4
TGME49_202680-t26_1-p1	524	K	peptidase M16, alpha subunit, putative	1	4.23841e-19	124.69	VISPQEFCTAIDAVTEADIK(1)R	3	0.7365	3
TGME49_202680-t26_1-p1	245	K	peptidase M16, alpha subunit, putative	1	0.0135391	48.981	FLPWELK(1)ACK	2	-0.52983	2
TGME49_202680-t26_1-p1	250	K	peptidase M16, alpha subunit, putative	1	0.00195448	117.93	EK(1)LIMAR	2	-0.20013	16
TGME49_202680-t26_1-p1	78	K	peptidase M16, alpha subunit, putative	1	0.000123471	129.88	VPFVK(1)EDMEK	2	-0.032119	22
TGME49_202680-t26_1-p1	135	K	peptidase M16, alpha subunit, putative	1	9.58942e-07	80.316	DYVPPHSNIQYSK(1)LDNGLR	3	-0.2332	5
TGME49_202680-t26_1-p1	453	K	peptidase M16, alpha subunit, putative	1	0.000798569	69.431	SANAVK(1)VMAEQFGK	2	0.30192	1
TGME49_202680-t26_1-p1	98	K	peptidase M16, alpha subunit, putative	1	0.00432355	60.255	YYYVGK(1)ENTK	2	-0.21168	4
TGME49_202680-t26_1-p1	478	K	peptidase M16, alpha subunit, putative	1	1.68746e-05	97.203	NSLK(1)SSIFMNLECR	3	-0.97648	2
TGME49_202760-t26_1-p1	5	K	hypothetical protein	1	2.3652e-06	95.197	MEDAK(1)LQAIHDHLSAK	3	-0.58112	3
TGME49_202770-t26_1-p1	470	K	RNA recognition motif-containing protein	1	0.00033176	100.69	EECSK(1)FGSIK	2	-1.768	5
TGME49_202770-t26_1-p1	266	K	RNA recognition motif-containing protein	1	8.36198e-05	65.298	VYIGNVPFGFSSEDLK(1)K	2	0.38934	1
TGME49_202810-t26_1-p1	60	K	TIM14	1	2.605e-06	77.124	EK(1)FGTASSQWR	2	2.076	2
TGME49_202820-t26_1-p1	11	K	ubiquitin-conjugating enzyme subfamily protein	1	0.0251698	58.433	K(1)QFLELSR	2	0.20957	3
TGME49_202820-t26_1-p1	155	K	ubiquitin-conjugating enzyme subfamily protein	1	0.0468865	50.127	DLPEYK(1)K	2	1.3711	2
TGME49_202830-t26_1-p1	131	K	Elicitor-responsive protein, putative	0.999999	0.00229535	78.264	FK(1)VLDKDK	3	-0.86986	7
TGME49_202870-t26_1-p1	251	K	SAP domain-containing protein	1	0.000537325	87.216	VQELK(1)DLLSQR	2	0.044252	3
TGME49_202870-t26_1-p1	441	K	SAP domain-containing protein	1	4.11899e-05	78.95	TSSIQSLPVDK(1)LEEERR	3	0.29614	6
TGME49_203080-t26_1-p1	185	K	RNA recognition motif-containing protein	1	0.00319694	73.248	ALK(1)EMNFK	2	-0.12626	2
TGME49_203080-t26_1-p1	216	K	RNA recognition motif-containing protein	1	0.000516724	71.98	K(1)FQEITVVQAANSK	2	-0.39441	2
TGME49_203310-t26_1-p1	137	K	dense granule protein GRA7	1	0.00590518	114.28	SFK(1)DLLK	2	-0.32035	7
TGME49_203310-t26_1-p1	63	K	dense granule protein GRA7	1	6.44774e-56	127.02	NSDFFDGQAPVDSLRPTNAGVDSK(1)GTDDHLTTSMDK	4	-0.077546	10
TGME49_203310-t26_1-p1	75	K	dense granule protein GRA7	1	4.36486e-68	194.19	GTDDHLTTSMDK(1)ASVESQLPR	3	-1.3017	21
TGME49_203400-t26_1-p1	440	K	hypothetical protein	1	0.0033725	64.82	ALVEK(1)ASPEK	2	-0.57639	3
TGME49_203450-t26_1-p1	291	K	DUF3228 domain-containing protein	1	3.75428e-05	105.03	EEFLEK(1)VNELVTR	3	0.42976	4
TGME49_203450-t26_1-p1	460	K	DUF3228 domain-containing protein	1	3.44363e-06	95.417	THAIVMDK(1)ESSLE	2	0.10378	6
TGME49_203630-t26_1-p1	71	K	ribosomal protein RPL44	1	0.000898876	99.815	IVLK(1)LECTK	2	0.32955	9
TGME49_203630-t26_1-p1	76	K	ribosomal protein RPL44	1	0.0394005	60.682	LECTK(1)CK	2	-0.28002	2
TGME49_203810-t26_1-p1	490	K	kelch repeat-containing protein	1	0.00344334	53.377	LTTETQSAEK(1)VAK	2	0.0042181	1
TGME49_203870-t26_1-p1	19	K	RAB43, member RAS oncogene family protein	1	0.00432355	60.255	WLAVK(1)DAVVK	2	0.10213	3
TGME49_203990-t26_1-p1	59	K	rhoptry protein ROP12	1	9.0145e-15	152.88	LDAELEEK(1)AIQEAK	2	-0.34135	4
TGME49_204020-t26_1-p1	119	K	ribosomal protein RPL8	1	7.2036e-40	179.14	MPEGTVVSNVEEK(1)AGDR	2	0.64303	10
TGME49_204020-t26_1-p1	145	K	ribosomal protein RPL8	1	5.83789e-19	130.27	TSGTYATIVGHSDDGSK(1)TR	3	-0.59807	2
TGME49_204020-t26_1-p1	106	K	ribosomal protein RPL8	1	3.31917e-54	154.33	NAALTIGNILPLNK(1)MPEGTVVSNVEEK	3	0.23328	4
TGME49_204020-t26_1-p1	46	K	ribosomal protein RPL8	1	0.000319839	64.121	GLVK(1)DILHDPGR	2	1.4525	5
TGME49_204050-t26_1-p1	131	K	subtilisin SUB1	1	0.00599394	67.981	MLIVDK(1)R	2	0.1054	4
TGME49_204050-t26_1-p1	541	K	subtilisin SUB1	1	0.000632664	65.179	VEWGSMPDAK(1)R	2	0.55467	7
TGME49_204050-t26_1-p1	121	K	subtilisin SUB1	1	0.0236384	65.777	EAK(1)YPVR	2	-0.2332	3
TGME49_204130-t26_1-p1	791	K	perforin-like protein PLP1	1	3.78338e-14	117.37	FEVQPLYHLLPVEK(1)QEAFK	3	0.57041	3
TGME49_204400-t26_1-p1	238	K	ATPase synthase subunit alpha, putative	0.999919	3.44568e-18	106.12	TAVAVDAIINQK(1)EINDSTDDESKK	3	0.20112	1
TGME49_204400-t26_1-p1	481	K	ATPase synthase subunit alpha, putative	1	2.35058e-07	141.1	GTALTELLK(1)QR	2	-1.0272	4
TGME49_204400-t26_1-p1	443	K	ATPase synthase subunit alpha, putative	1	2.09945e-12	132.97	QVAGTMK(1)LELAQYR	2	3.0707	5
TGME49_204400-t26_1-p1	71	K	ATPase synthase subunit alpha, putative	1	1.69332e-06	107.35	IAGWK(1)TQTSTEEVGR	2	-1.2121	2
TGME49_204400-t26_1-p1	169	K	ATPase synthase subunit alpha, putative	1	1.17939e-09	109.04	VVDALGNPIDGK(1)GPIPAK	2	-0.14391	3
TGME49_204400-t26_1-p1	175	K	ATPase synthase subunit alpha, putative	1	0.00298618	95.531	GPIPAK(1)ER	2	0.86826	12
TGME49_204400-t26_1-p1	140	K	ATPase synthase subunit alpha, putative	1	0.00500941	54.486	SVLEGDSVK(1)R	2	-0.73573	4
TGME49_204400-t26_1-p1	325	K	ATPase synthase subunit alpha, putative	1	9.83946e-06	81.992	HCVIIYDDLSK(1)QATAYR	3	0.56047	3
TGME49_204400-t26_1-p1	511	K	ATPase synthase subunit alpha, putative	1	3.73075e-06	113.76	GYLDPLDPK(1)EISR	2	-0.31815	5
TGME49_204480-t26_1-p1	559	K	thioredoxin domain-containing protein	1	2.28115e-07	124.12	DLFAK(1)LTELAEK	2	0.41575	3
TGME49_204480-t26_1-p1	566	K	thioredoxin domain-containing protein	1	0.000382907	134.25	LTELAEK(1)FK	2	0.48482	6
TGME49_204480-t26_1-p1	168	K	thioredoxin domain-containing protein	1	3.98885e-10	109.04	FLDIAK(1)AHEVLSNEEQR	3	0.14232	6
TGME49_204480-t26_1-p1	410	K	thioredoxin domain-containing protein	1	0.0346556	44.753	VVLFTDK(1)R	2	-3.0275	1
TGME49_204530-t26_1-p1	147	K	microneme protein MIC11	1	1.06688e-05	153.71	K(1)FVDTLK	2	1.415	16
TGME49_204530-t26_1-p1	161	K	microneme protein MIC11	1	1.34066e-06	117.25	GALK(1)TFVEPMK	2	1.5025	10
TGME49_204530-t26_1-p1	181	K	microneme protein MIC11	1	0.000159032	63.185	AALVDGIRPMLPK(1)IK	3	-1.6228	4
TGME49_204530-t26_1-p1	83	K	microneme protein MIC11	1	1.92284e-36	138.28	EILVAVK(1)GEVQQTCEELADLAAR	3	-0.8089	1
TGME49_204530-t26_1-p1	183	K	microneme protein MIC11	1	0.000290957	105.13	IK(1)EVAIDVFR	2	0.17722	11
TGME49_204530-t26_1-p1	153	K	microneme protein MIC11	1	0.000343447	97.813	FVDTLK(1)TLAK	2	0.9007	6
TGME49_204530-t26_1-p1	200	K	microneme protein MIC11	1	7.24108e-41	194.96	QACEHAEEK(1)LQDA	2	0.71782	8
TGME49_204530-t26_1-p1	76	K	microneme protein MIC11	1	0.000234697	96.604	SALK(1)EILVAVK	2	1.0926	2
TGME49_204530-t26_1-p1	100	K	microneme protein MIC11	1	0.000505697	99.136	K(1)IHEAEER	2	-0.23743	6
TGME49_205010-t26_1-p1	1028	K	U2 small nuclear ribonucleoprotein family protein, putative	1	0.00778941	59.067	LNTPSAK(1)LR	2	0.28375	2
TGME49_205010-t26_1-p1	866	K	U2 small nuclear ribonucleoprotein family protein, putative	1	0.00844751	50.354	EFETNDEEMK(1)K	2	1.064	1
TGME49_205130-t26_1-p1	4422	K	hypothetical protein	1	0.00251285	111.95	VEEEK(1)QER	2	0.62785	3
TGME49_205180-t26_1-p1	59	K	RNA recognition motif-containing protein	1	4.08094e-06	84.403	FESGPPPPTVPYETPK(1)QR	3	1.1959	1
TGME49_205220-t26_1-p1	474	K	U5 snRNP-associated subunit, putative	1	0.00107814	76.357	LWK(1)EAVSLEEEK	2	1.1161	3
TGME49_205220-t26_1-p1	610	K	U5 snRNP-associated subunit, putative	1	0.00109534	76.073	IWK(1)EDAEEALSR	2	-1.8038	2
TGME49_205220-t26_1-p1	390	K	U5 snRNP-associated subunit, putative	1	0.0013915	71.176	LEELAGK(1)LQAAR	2	0.19608	3
TGME49_205250-t26_1-p1	419	K	rhoptry protein ROP18	1	0.0121132	60.157	PANFLLLK(1)DGR	2	2.2017	1
TGME49_205250-t26_1-p1	311	K	rhoptry protein ROP18	1	0.000449188	115.82	NFSLAK(1)TAK	2	0.44495	6
TGME49_205250-t26_1-p1	202	K	rhoptry protein ROP18	1	0.00826528	55.806	ADSGCVIGK(1)R	2	1.9361	3
TGME49_205320-t26_1-p1	386	K	hypothetical protein	1	0.0245827	57.55	AGEK(1)LADR	2	1.0613	3
TGME49_205340-t26_1-p1	33	K	ribosomal protein RPS12	1	0.000228183	64.313	VLK(1)NALIHDGLVR	3	-0.12547	5
TGME49_205340-t26_1-p1	50	K	ribosomal protein RPS12	1	0.000121672	96.464	GLHEVAK(1)ALDAK	2	-1.6884	11
TGME49_205340-t26_1-p1	103	K	ribosomal protein RPS12	1	8.89886e-06	112.42	ELGEWAGLCK(1)VDK	2	0.40396	4
TGME49_205340-t26_1-p1	93	K	ribosomal protein RPS12	1	9.6974e-70	187.57	EHGIPLLDVTDSK(1)ELGEWAGLCK	3	0.36145	4
TGME49_205340-t26_1-p1	106	K	ribosomal protein RPS12	1	0.00211395	118.5	VDK(1)DGTAR	2	0.33846	3
TGME49_205340-t26_1-p1	72	K	ribosomal protein RPS12	1	1.79433e-33	169.64	AQVCFLSESCSEPAYK(1)K	2	-0.11983	17
TGME49_205340-t26_1-p1	80	K	ribosomal protein RPS12	1	3.45771e-06	65.887	LVQGLCK(1)EHGIPLLDVTDSK	3	-0.48008	2
TGME49_205440-t26_1-p1	240	K	CCT chaperonin gamma subunit	1	8.38505e-07	91.932	YIANPK(1)VLLLDCPLEYK	3	-1.0164	3
TGME49_205440-t26_1-p1	251	K	CCT chaperonin gamma subunit	1	0.000345666	98.156	VLLLDCPLEYK(1)K	2	1.6473	2
TGME49_205440-t26_1-p1	225	K	CCT chaperonin gamma subunit	1	0.000137174	69.261	VLDGVMVNK(1)DVTHAK	3	0.56064	3
TGME49_205440-t26_1-p1	436	K	CCT chaperonin gamma subunit	1	1.04639e-06	124.67	NVESVK(1)QYPYK	2	-1.2814	6
TGME49_205440-t26_1-p1	276	K	CCT chaperonin gamma subunit	1	0.000410802	91.549	LLEQEEK(1)EVR	2	0.29098	4
TGME49_205440-t26_1-p1	231	K	CCT chaperonin gamma subunit	1	0.034143	52.786	DVTHAK(1)MR	2	0.19758	2
TGME49_205440-t26_1-p1	349	K	CCT chaperonin gamma subunit	1	0.000998945	74.987	EDVGTK(1)CGLFEVK	2	-0.738	1
TGME49_205440-t26_1-p1	507	K	CCT chaperonin gamma subunit	1	1.63231e-25	175.48	QVWDSLAVK(1)QQIVK	3	0.26357	6
TGME49_205470-t26_1-p1	152	K	translation elongation factor 2 family protein, putative	1	8.04513e-07	63.937	NMSVIAHVDHGK(1)STLTDSLVSK	3	0.22961	7
TGME49_205470-t26_1-p1	373	K	translation elongation factor 2 family protein, putative	1	0.00170768	74.751	WTK(1)TQSENTR	2	0.44964	3
TGME49_205470-t26_1-p1	341	K	translation elongation factor 2 family protein, putative	1	0.0260337	68.214	FSK(1)IYAK	2	0.17268	2
TGME49_205470-t26_1-p1	520	K	translation elongation factor 2 family protein, putative	1	2.16577e-18	166.71	VFSGTVATGQK(1)VR	2	0.28028	25
TGME49_205470-t26_1-p1	460	K	translation elongation factor 2 family protein, putative	1	2.76234e-07	76.332	HLPSPFAAQK(1)YR	3	-1.0501	4
TGME49_205470-t26_1-p1	427	K	translation elongation factor 2 family protein, putative	1	0.000323688	82.651	GDDRDLTGK(1)ALLK	2	1.121	15
TGME49_205470-t26_1-p1	737	K	translation elongation factor 2 family protein, putative	1	0.000129411	119.68	FDFDK(1)NAALK	2	1.2836	3
TGME49_205470-t26_1-p1	162	K	translation elongation factor 2 family protein, putative	1	9.77522e-57	197.75	STLTDSLVSK(1)AGIISAK	2	0.53249	4
TGME49_205470-t26_1-p1	924	K	translation elongation factor 2 family protein, putative	1	7.48409e-08	122.33	GSK(1)MEELVHNIR	3	-0.46394	23
TGME49_205470-t26_1-p1	351	K	translation elongation factor 2 family protein, putative	1	0.0022494	142	KFDVPK(1)EK	2	0.064845	29
TGME49_205470-t26_1-p1	732	K	translation elongation factor 2 family protein, putative	1	9.2715e-06	113.24	ANALAEK(1)FDFDK	2	-1.5866	12
TGME49_205470-t26_1-p1	609	K	translation elongation factor 2 family protein, putative	1	0.000332255	143.12	DNK(1)ELPK	2	0.23985	9
TGME49_205470-t26_1-p1	592	K	translation elongation factor 2 family protein, putative	1	4.15649e-55	167.1	SGTLTTLDTAHNIADMK(1)YSVSPVVR	3	-1.0207	13
TGME49_205470-t26_1-p1	533	K	translation elongation factor 2 family protein, putative	1	0.000673679	86.911	YVPGEK(1)TDLYIK	2	1.3299	11
TGME49_205470-t26_1-p1	782	K	translation elongation factor 2 family protein, putative	1	1.37504e-23	127.1	EHCNSAFQWASK(1)EGVLCEENMR	3	-1.7626	8
TGME49_205470-t26_1-p1	418	K	translation elongation factor 2 family protein, putative	1	1.85934e-40	174.59	MLGSLGIELK(1)GDDRDLTGK	3	0.3484	14
TGME49_205470-t26_1-p1	273	K	translation elongation factor 2 family protein, putative	1	0.000225951	74.987	IRPVLHVNK(1)VDR	3	0.22387	44
TGME49_205470-t26_1-p1	606	K	translation elongation factor 2 family protein, putative	0.999821	0.000826256	130.66	VAVKPK(1)DNK	2	-0.23008	9
TGME49_205470-t26_1-p1	408	K	translation elongation factor 2 family protein, putative	1	7.92993e-06	106.66	YTK(1)MLGSLGIELK	2	0.90268	11
TGME49_205470-t26_1-p1	137	K	translation elongation factor 2 family protein, putative	1	0.00352231	48.602	EIMGNPK(1)NIR	2	1.0745	1
TGME49_205470-t26_1-p1	367	K	translation elongation factor 2 family protein, putative	1	3.68606e-05	108.72	LWGNNFYNAK(1)EK	2	0.12771	8
TGME49_205470-t26_1-p1	169	K	translation elongation factor 2 family protein, putative	1	0.000490255	90.412	AGIISAK(1)AAGDAR	2	1.3618	12
TGME49_205470-t26_1-p1	539	K	translation elongation factor 2 family protein, putative	1	6.71463e-05	139.43	TDLYIK(1)SIQR	2	0.1535	4
TGME49_205510-t26_1-p1	124	K	nucleolar protein 5, putative	1	0.000237395	78.078	GIK(1)EQLSNLLDGLSAK	2	1.526	1
TGME49_205510-t26_1-p1	156	K	nucleolar protein 5, putative	1	0.00601622	94.806	LK(1)FSPEK	2	-0.2891	8
TGME49_205510-t26_1-p1	280	K	nucleolar protein 5, putative	1	0.000324288	102.52	ANLAEYLK(1)VR	2	0.21367	5
TGME49_205510-t26_1-p1	51	K	nucleolar protein 5, putative	1	5.25775e-07	81.09	SVHLEAFAK(1)FK	2	-0.50005	8
TGME49_205510-t26_1-p1	137	K	nucleolar protein 5, putative	1	5.60488e-20	150.39	EQLSNLLDGLSAK(1)DR	2	-1.7242	1
TGME49_205510-t26_1-p1	327	K	nucleolar protein 5, putative	1	2.13583e-18	134.76	QPASTIQILGAEK(1)ALFR	3	0.41985	2
TGME49_205510-t26_1-p1	464	K	nucleolar protein 5, putative	1	0.00116843	72.891	SYDASTDVVQEK(1)K	2	-2.3717	3
TGME49_205510-t26_1-p1	56	K	nucleolar protein 5, putative	1	0.00650579	41.621	DTK(1)HALDEVLALR	3	-0.60763	1
TGME49_205510-t26_1-p1	105	K	nucleolar protein 5, putative	1	4.05864e-34	168.64	NK(1)FGIDVVFTPTTHEIIR	3	0.49451	6
TGME49_205550-t26_1-p1	395	K	AGC kinase	1	0.00215052	71.03	LK(1)LVDFGLAK	2	-0.094252	3
TGME49_205558-t26_1-p1	152	K	NAC domain-containing protein	1	4.27642e-05	46.145	EAEGEVDETGVDPK(1)DVDLVMSQVECSR	3	-0.21517	1
TGME49_205558-t26_1-p1	83	K	NAC domain-containing protein	1	0.000211153	68.515	HILFVVPK(1)PDVYK	3	0.38153	4
TGME49_205558-t26_1-p1	102	K	NAC domain-containing protein	1	7.89544e-75	175.07	SLASDTYVIFGEAK(1)IEDLNSQAHSAAAQR	3	-0.37546	2
TGME49_205700-t26_1-p1	190	K	cyclophilin precursor	0.856963	0.000260405	71.879	VFFDISIDK(0.857)K(0.143)PAGR	3	0.41303	3
TGME49_205700-t26_1-p1	207	K	cyclophilin precursor	1	1.05603e-12	118.72	IEFELFADVVPK(1)TAENFR	2	-0.023547	10
TGME49_205700-t26_1-p1	227	K	cyclophilin precursor	1	0.0108486	71.501	SGK(1)PLYYK	2	-1.4251	6
TGME49_205700-t26_1-p1	323	K	cyclophilin precursor	1	4.38693e-88	233.47	VVAGQEVVK(1)MMEAEGR	3	-0.70023	80
TGME49_205700-t26_1-p1	314	K	cyclophilin precursor	1	5.61793e-20	150.37	HVVFGK(1)VVAGQEVVK	3	0.68738	20
TGME49_205700-t26_1-p1	220	K	cyclophilin precursor	1	0.00044718	89.561	ALCTGEK(1)GTGR	2	0.37379	6
TGME49_205710-t26_1-p1	200	K	lysine-tRNA ligase	1	4.24425e-06	150.36	VSASGQK(1)LR	2	-0.2621	6
TGME49_205710-t26_1-p1	379	K	lysine-tRNA ligase	1	0.000825337	95.502	VFEIGK(1)NFR	2	0.073898	3
TGME49_205710-t26_1-p1	280	K	lysine-tRNA ligase	1	4.63609e-07	94.692	NSLK(1)DFEVR	2	-1.1195	3
TGME49_205710-t26_1-p1	499	K	lysine-tRNA ligase	0.999997	3.03795e-37	128.89	NKVDLPQPATSAK(1)LLDALCGEYVECQAR	3	0.15011	2
TGME49_205710-t26_1-p1	488	K	lysine-tRNA ligase	1	8.89886e-06	112.42	NK(1)VDLPQPATSAK	2	-0.22361	3
TGME49_206320-t26_1-p1	252	K	hypothetical protein	1	0.0016557	111.95	DPEFLK(1)LK	2	0.71274	7
TGME49_206470-t26_1-p1	272	K	pyruvate dehydrogenase complex subunit PDH-E3II	1	0.00669416	60.828	AFQK(1)EMEK	2	0.34961	8
TGME49_206470-t26_1-p1	286	K	pyruvate dehydrogenase complex subunit PDH-E3II	1	0.00347107	53.3	FQLGTK(1)VVGADVR	2	-0.88925	3
TGME49_206470-t26_1-p1	450	K	pyruvate dehydrogenase complex subunit PDH-E3II	1	8.75182e-05	59.709	ANDVATGFVK(1)VLAHK	3	0.33191	2
TGME49_206470-t26_1-p1	280	K	pyruvate dehydrogenase complex subunit PDH-E3II	1	0.00125572	78.548	TGIK(1)FQLGTK	2	0.3526	2
TGME49_206470-t26_1-p1	455	K	pyruvate dehydrogenase complex subunit PDH-E3II	1	0.00822554	58.699	VLAHK(1)DSDK	2	0.62237	2
TGME49_206470-t26_1-p1	105	K	pyruvate dehydrogenase complex subunit PDH-E3II	1	1.21614e-07	114.87	AVLNISNK(1)YVDAR	2	0.55537	4
TGME49_206480-t26_1-p1	170	K	hypothetical protein	1	0.000167692	92.265	LLFPGK(1)GNVYEYTK	2	1.2375	3
TGME49_206480-t26_1-p1	91	K	hypothetical protein	1	1.14485e-05	69.188	ATGPQFDILDPK(1)SINLR	3	-0.87413	2
TGME49_206510-t26_1-p1	970	K	toxolysin TLN4	1	0.000742259	83.204	QSDFNK(1)IFNTLK	2	-0.16895	2
TGME49_206510-t26_1-p1	1241	K	toxolysin TLN4	1	0.000801272	74.587	LATEK(1)FLSCPAILK	2	0.10531	3
TGME49_206510-t26_1-p1	964	K	toxolysin TLN4	1	0.0136104	43.03	ESQDNVK(1)QSDFNK	2	1.3167	1
TGME49_206590-t26_1-p1	485	K	calcium-dependent protein kinase CDPK2A	1	0.000336033	89.624	VK(1)TGVFSFSGPEWK	2	0.14436	3
TGME49_206600-t26_1-p1	1178	K	sigma-70, region 3 protein	0.941157	0.00116886	50.088	LK(0.04)K(0.941)AIQK(0.509)MK(0.509)EAEVK	3	-0.25513	1
TGME49_206610-t26_1-p1	211	K	pyruvate dehydrogenase complex subunit PDH-E2	1	2.01499e-30	120.63	EGDAAPVGTTVALLAEK(1)EEDISLIQAK	3	0.78285	2
TGME49_206670-t26_1-p1	625	K	hypothetical protein	1	0.00851678	85.212	K(1)FGYTNR	2	-0.11047	2
TGME49_207060-t26_1-p1	53	K	ribonucleoside-diphosphate reductase small subunit	1	0.0294743	45.908	LSAIVEK(1)YR	2	1.4539	1
TGME49_207170-t26_1-p1	90	K	hypothetical protein	1	0.000219837	79.639	EPASPK(1)MAGMEGR	2	0.39592	10
TGME49_207170-t26_1-p1	65	K	hypothetical protein	1	1.38742e-07	60.761	ANVAAGTGK(1)LEGSLLPPPHIPGIR	3	-0.362	2
TGME49_207240-t26_1-p1	21	K	hypothetical protein	1	2.74053e-05	107.65	EK(1)EDAALQGDDLR	2	0.53872	3
TGME49_207240-t26_1-p1	57	K	hypothetical protein	1	0.000492082	66.826	SSTEVGYVK(1)LLLADR	2	0.18302	1
TGME49_207370-t26_1-p1	341	K	hypothetical protein	1	0.000728465	47.621	EQELVEK(1)ESELQR	3	1.2415	1
TGME49_207370-t26_1-p1	469	K	hypothetical protein	1	0.039193	60.799	LQGLK(1)QR	2	-0.44047	2
TGME49_207440-t26_1-p1	155	K	ribosomal protein RPS4	1	0.000465051	130.22	MLFDTK(1)GR	2	0.018323	15
TGME49_207440-t26_1-p1	120	K	ribosomal protein RPS4	1	0.034284	63.565	LIK(1)VDNK	2	-0.031862	2
TGME49_207440-t26_1-p1	217	K	ribosomal protein RPS4	1	8.903e-24	170.95	LDLNTGK(1)IVDTLK	2	-0.24617	3
TGME49_207440-t26_1-p1	289	K	ribosomal protein RPS4	1	0.00090232	100.02	AWISLPK(1)EK	2	-0.30064	7
TGME49_207440-t26_1-p1	183	K	ribosomal protein RPS4	1	1.41087e-05	64.454	VVVGPK(1)GVPALITHDGR	3	-0.97228	3
TGME49_207440-t26_1-p1	282	K	ribosomal protein RPS4	1	0.00259838	68.536	GEK(1)AWISLPK	2	-0.39861	4
TGME49_207440-t26_1-p1	263	K	ribosomal protein RPS4	1	0.0012803	78.342	DAK(1)NNEFATR	2	0.23733	2
TGME49_207440-t26_1-p1	279	K	ribosomal protein RPS4	1	3.70248e-07	117.7	ISNVFVIGK(1)GEK	2	0.1668	8
TGME49_207440-t26_1-p1	171	K	ribosomal protein RPS4	1	1.36331e-05	107.79	FVPHPIREEEASYK(1)LCR	4	-0.34294	11
TGME49_207440-t26_1-p1	223	K	ribosomal protein RPS4	1	1.17508e-23	120.25	IVDTLK(1)FEAGNMAMVTGGHNVGR	3	-0.64973	6
TGME49_207620-t26_1-p1	652	K	pyridine nucleotide-disulfide oxidoreductase domain-containing protein	1	2.28948e-20	148.52	NSQDVLAIAK(1)ETAATK	2	0.19013	6
TGME49_207620-t26_1-p1	330	K	pyridine nucleotide-disulfide oxidoreductase domain-containing protein	1	0.001728	65.043	LEGNAPDVK(1)FDK	2	0.37785	10
TGME49_207620-t26_1-p1	284	K	pyridine nucleotide-disulfide oxidoreductase domain-containing protein	1	1.04679e-05	98.253	NLNAK(1)LDNILLRPLK	3	0.49794	1
TGME49_207620-t26_1-p1	377	K	pyridine nucleotide-disulfide oxidoreductase domain-containing protein	1	0.00605356	97.798	K(1)FNSDPR	2	0.51379	6
TGME49_207620-t26_1-p1	316	K	pyridine nucleotide-disulfide oxidoreductase domain-containing protein	1	0.00206517	78.556	AVGVDLK(1)TK	2	0.25769	4
TGME49_207640-t26_1-p1	315	K	isoleucyl-tRNA synthetase family protein	1	0.000238494	107.95	QLFDK(1)GLVYR	2	1.8861	3
TGME49_207640-t26_1-p1	403	K	isoleucyl-tRNA synthetase family protein	1	0.0237539	47.844	K(1)DWVLCESR	2	-0.50894	1
TGME49_207640-t26_1-p1	1092	K	isoleucyl-tRNA synthetase family protein	1	5.30349e-25	160.44	NLSHAELVAFEK(1)TAR	3	-0.6331	9
TGME49_207640-t26_1-p1	261	K	isoleucyl-tRNA synthetase family protein	1	0.000296723	54.898	HEIVEMGIDK(1)YNDK	3	0.13953	1
TGME49_207640-t26_1-p1	610	K	isoleucyl-tRNA synthetase family protein	1	0.00254028	76.228	FK(1)NWLAEAR	2	-0.73198	2
TGME49_207640-t26_1-p1	169	K	isoleucyl-tRNA synthetase family protein	1	0.00794829	76.679	ILAEWK(1)DR	2	-1.0671	5
TGME49_207640-t26_1-p1	295	K	isoleucyl-tRNA synthetase family protein	1	0.00081171	62.69	WIDFDNDYK(1)TLDTR	2	-0.44727	2
TGME49_207640-t26_1-p1	420	K	isoleucyl-tRNA synthetase family protein	1	0.0046695	79.474	QLK(1)MDLAK	2	0.48582	11
TGME49_207680-t26_1-p1	135	K	suppressor of kinetochore protein 1, putative	1	0.0349907	43.734	VATMIK(1)AK	2	0.14942	1
TGME49_207770-t26_1-p1	131	K	PCI domain-containing protein	1	6.71463e-05	139.43	SK(1)LDEVAFLR	2	-0.12277	3
TGME49_207770-t26_1-p1	461	K	PCI domain-containing protein	1	0.020298	62.546	GSIDQVK(1)R	2	-0.42911	3
TGME49_207840-t26_1-p1	63	K	ribosomal protein RPS17	1	0.0437711	66.087	IQK(1)GPVR	2	1.4444	2
TGME49_207840-t26_1-p1	72	K	ribosomal protein RPS17	1	1.23701e-26	189.58	GISLK(1)LQEEERER	3	-0.64165	25
TGME49_207840-t26_1-p1	19	K	ribosomal protein RPS17	1	0.0057363	64.711	QIVEK(1)YYAK	2	0.77233	2
TGME49_208030-t26_1-p1	472	K	microneme protein MIC4	1	0.0339416	58.687	GK(1)PQFYK	2	0.43588	1
TGME49_208030-t26_1-p1	436	K	microneme protein MIC4	1	0.00832849	59.645	AQTIGEVK(1)R	2	1.2306	2
TGME49_208030-t26_1-p1	199	K	microneme protein MIC4	1	0.00184559	129.47	GFSAFK(1)ER	2	0.26589	8
TGME49_208030-t26_1-p1	285	K	microneme protein MIC4	1	2.63345e-07	82.651	GDK(1)MQLYSSPGDR	2	-1.5648	10
TGME49_208030-t26_1-p1	121	K	microneme protein MIC4	1	0.00102925	73.927	EGK(1)PDLYDLTGGK	2	-0.17275	7
TGME49_208370-t26_1-p1	456	K	myosin heavy chain, putative	1	0.000839333	56.551	DVQLK(1)LEEHTR	3	0.98415	1
TGME49_208370-t26_1-p1	847	K	myosin heavy chain, putative	1	0.00136313	73.632	AASDK(1)NDELQK	2	0.26719	1
TGME49_208370-t26_1-p1	155	K	myosin heavy chain, putative	1	2.48818e-09	119.45	AETLATELK(1)QALVTR	2	3.3191	2
TGME49_208370-t26_1-p1	508	K	myosin heavy chain, putative	1	1.80106e-07	93.226	NFNASAAK(1)LQEEHQLVLR	3	0.75712	1
TGME49_208370-t26_1-p1	223	K	myosin heavy chain, putative	1	0.00352186	64.103	DNALLNK(1)VLR	2	0.63488	2
TGME49_208450-t26_1-p1	143	K	protease inhibitor PI2	1	0.000610177	64.73	VK(1)LLHEGPCR	3	1.1859	5
TGME49_208590-t26_1-p1	203	K	vacuolar ATP synthase subunit 54kD, putative	1	0.0191752	41.996	AANK(1)FLLSEGGR	2	0.84055	2
TGME49_208790-t26_1-p1	39	K	MC family transporter, putative	1	9.77353e-05	79.614	TPLEIIMYSK(1)DQAFR	3	-0.5627	3
TGME49_208790-t26_1-p1	270	K	MC family transporter, putative	1	0.000789064	82.515	EVLSK(1)DGFTGLFFR	2	2.1709	1
TGME49_209000-t26_1-p1	7620	K	HECT-domain (ubiquitin-transferase) domain-containing protein	1	0.00150332	69.216	INGGQANK(1)SSPR	2	-0.12339	4
TGME49_209030-t26_1-p1	207	K	actin ACT1	1	8.27367e-15	153.39	GYGFTTSAEK(1)EIVR	2	-0.97029	14
TGME49_209030-t26_1-p1	192	K	actin ACT1	1	1.10397e-24	180.09	DLTEYMMK(1)ILHER	3	0.08142	12
TGME49_209030-t26_1-p1	114	K	actin ACT1	1	3.74371e-24	135.95	VAPEEHPVLLTEAPLNPK(1)ANR	3	0.32592	12
TGME49_209030-t26_1-p1	51	K	actin ACT1	1	3.75584e-45	169.77	NPGIMVGMEEK(1)DCYVGDEAQSK	3	-0.534	18
TGME49_209030-t26_1-p1	316	K	actin ACT1	1	8.06435e-13	138.24	LTK(1)ELTSLAPSTMK	2	-0.19218	11
TGME49_209030-t26_1-p1	327	K	actin ACT1	1	2.91979e-17	128.21	ELTSLAPSTMK(1)IK	2	-0.77203	23
TGME49_209030-t26_1-p1	69	K	actin ACT1	1	7.51036e-19	118.36	GILTLK(1)YPIEHGIVTNWDDMEK	3	1.0658	7
TGME49_209030-t26_1-p1	216	K	actin ACT1	1	2.60958e-11	91.355	EK(1)LCYIALDFDEEMK	3	-0.31618	6
TGME49_209030-t26_1-p1	329	K	actin ACT1	1	0.0012399	85.29	IK(1)VVAPPER	2	-0.051313	6
TGME49_209030-t26_1-p1	285	K	actin ACT1	1	1.15552e-08	121.18	TTFDSIMK(1)CDVDIR	3	0.24862	12
TGME49_209030-t26_1-p1	270	K	actin ACT1	1	1.05271e-29	140.35	CPEALFQPSFLGK(1)EAAGVHR	3	-0.47865	6
TGME49_209030-t26_1-p1	62	K	actin ACT1	1	5.26837e-08	140.63	DCYVGDEAQSK(1)R	3	0.62787	8
TGME49_209150-t26_1-p1	231	K	non-proton pumping type-II NADH dehydrogenase I	1	5.7064e-14	151.99	ENAFFVK(1)ELEDAR	2	-0.15024	2
TGME49_209150-t26_1-p1	381	K	non-proton pumping type-II NADH dehydrogenase I	1	0.0243792	44.847	SPK(1)VCLDLAR	2	-0.35425	1
TGME49_209260-t26_1-p1	142	K	cytochrome c oxidase subunit, putative	1	0.00698445	104.76	SYK(1)QLAR	2	1.5293	6
TGME49_209260-t26_1-p1	263	K	cytochrome c oxidase subunit, putative	1	0.039193	60.799	LLEK(1)GQK	2	2.2152	2
TGME49_209260-t26_1-p1	305	K	cytochrome c oxidase subunit, putative	1	0.00267986	61.213	LAQELK(1)EIEAA	2	1.0324	2
TGME49_209290-t26_1-p1	61	K	ribosomal protein RPS28	1	0.000634517	138.37	VEK(1)VLGR	2	-0.27687	9
TGME49_209290-t26_1-p1	96	K	ribosomal protein RPS28	1	0.00828364	83.614	NVK(1)GPVR	2	-0.22674	3
TGME49_209420-t26_1-p1	3	K	hypothetical protein	1	0.000422197	90.05	SK(1)LSAFFEK	2	0.34693	5
TGME49_209600-t26_1-p1	374	K	hypothetical protein	1	3.88487e-05	101.43	QAVITEIVAVK(1)LGR	3	0.95887	4
TGME49_209600-t26_1-p1	94	K	hypothetical protein	1	0.000178555	80.231	SSEVK(1)TIQK	2	-0.13815	3
TGME49_209600-t26_1-p1	160	K	hypothetical protein	1	0.000146875	95.094	YK(1)VLPDTENVKK	3	0.10031	11
TGME49_209600-t26_1-p1	336	K	hypothetical protein	1	0.00014308	123.86	VNALGYK(1)FIR	2	0.35091	14
TGME49_209600-t26_1-p1	98	K	hypothetical protein	1	0.000110689	106.42	TIQK(1)FQGFK	2	1.0815	21
TGME49_209600-t26_1-p1	172	K	hypothetical protein	1	0.00149599	124.37	IK(1)QLFGK	2	1.0654	22
TGME49_209600-t26_1-p1	154	K	hypothetical protein	1	0.000827145	101.9	NSVFK(1)LAQK	2	2.1899	4
TGME49_209600-t26_1-p1	344	K	hypothetical protein	1	2.62877e-05	88.021	IVTLK(1)EMVLSIR	2	0.92924	3
TGME49_209600-t26_1-p1	169	K	hypothetical protein	1	0.000377935	98.048	VLPDTENVK(1)K	2	2.8066	2
TGME49_209600-t26_1-p1	89	K	hypothetical protein	1	1.52732e-14	148.52	LLSFDELFK(1)SSEVK	2	0.73913	2
TGME49_209600-t26_1-p1	329	K	hypothetical protein	1	0.00429381	60.398	LVK(1)VNALGYK	2	-0.80163	6
TGME49_209680-t26_1-p1	558	K	hypothetical protein	1	0.0289569	55.37	DLSSLK(1)AR	2	-0.14044	1
TGME49_209680-t26_1-p1	187	K	hypothetical protein	1	0.000981873	60.641	EVTNEK(1)ELEK	2	1.7954	2
TGME49_209800-t26_1-p1	19	K	formate/nitrite transporter protein	1	4.36312e-09	101.92	VVTASPDTYLHVIDYGLK(1)K	3	1.5172	4
TGME49_209850-t26_1-p1	390	K	RNA recognition motif-containing protein	1	0.0337773	45.368	VEK(1)DYSSR	2	-0.36483	1
TGME49_209850-t26_1-p1	236	K	RNA recognition motif-containing protein	1	1.29988e-06	118.28	DVEDILFK(1)FGR	2	0.47643	3
TGME49_209910-t26_1-p1	117	K	histone H2Bv	1	0.0181358	46.819	AVTK(1)YTTSGA	2	0.23831	2
TGME49_209910-t26_1-p1	105	K	histone H2Bv	1	3.98885e-10	109.04	LLLPGELSK(1)HAVSEGTK	3	0.75074	9
TGME49_209950-t26_1-p1	189	K	thioredoxin, putative	1	0.00670398	62.005	ALSTAFK(1)DK	2	0.24497	10
TGME49_209950-t26_1-p1	225	K	thioredoxin, putative	0.982576	0.023942	114.97	DK(0.017)K(0.983)DEAYK	2	-0.11904	2
TGME49_209950-t26_1-p1	386	K	thioredoxin, putative	1	1.54582e-07	103.66	ESIASLLDK(1)ISSGNAR	3	0.60771	2
TGME49_209950-t26_1-p1	401	K	thioredoxin, putative	1	4.58128e-05	99.498	VVPSSK(1)MPSFVDR	2	-0.21609	14
TGME49_209950-t26_1-p1	281	K	thioredoxin, putative	1	0.000493328	90.827	FQVIPELTK(1)R	2	2.3409	5
TGME49_209950-t26_1-p1	363	K	thioredoxin, putative	1	9.0169e-14	105.96	DLFAMESYPSVVVFNPHLK(1)TR	3	-0.1906	3
TGME49_209950-t26_1-p1	46	K	thioredoxin, putative	1	1.59869e-09	88.176	IDPMTHDVALVTQQNWDGK(1)VQK	3	0.83155	5
TGME49_209950-t26_1-p1	157	K	thioredoxin, putative	1	0.000145501	72.891	DFEK(1)AMATHVQVPK	3	-1.2359	6
TGME49_209950-t26_1-p1	290	K	thioredoxin, putative	1	0.000489087	128.27	SNVDLCFK(1)K	2	-2.0591	10
TGME49_209950-t26_1-p1	84	K	thioredoxin, putative	1	1.22282e-05	80.316	MK(1)GMVGVLAVDCGESAK	2	-1.5405	8
TGME49_209950-t26_1-p1	272	K	thioredoxin, putative	1	1.89671e-08	81.878	AEPSPETQPWK(1)FQVIPELTK	3	0.47747	3
TGME49_209950-t26_1-p1	326	K	thioredoxin, putative	1	0.000629467	89.301	YQYDSGK(1)GPDFR	2	-0.84015	2
TGME49_209950-t26_1-p1	213	K	thioredoxin, putative	1	0.000328427	68.536	VTK(1)FPHIVVTR	3	-0.29482	21
TGME49_209950-t26_1-p1	368	K	thioredoxin, putative	1	7.24613e-08	116.24	FTK(1)LDADEHLSK	2	-0.25051	25
TGME49_209950-t26_1-p1	153	K	thioredoxin, putative	1	8.32689e-14	109.5	AVGPLIPSSVIIPTDMK(1)DFEK	2	-0.22487	9
TGME49_209950-t26_1-p1	377	K	thioredoxin, putative	1	1.87068e-24	137.61	LDADEHLSK(1)ESIASLLDK	3	1.2782	7
TGME49_209950-t26_1-p1	176	K	thioredoxin, putative	0.991463	1.95525e-05	93.237	VLVFSDK(0.009)PK(0.991)ASVLLK	3	-0.27545	10
TGME49_209950-t26_1-p1	191	K	thioredoxin, putative	1	4.40227e-15	167.61	DK(1)LHLVMINAEK	3	0.0066872	45
TGME49_209950-t26_1-p1	302	K	thioredoxin, putative	1	0.0108436	47.844	ALCVIYLK(1)QGR	2	0.74589	1
TGME49_209950-t26_1-p1	201	K	thioredoxin, putative	1	1.42158e-18	138.19	LHLVMINAEK(1)LPEVVK	3	1.6938	12
TGME49_209950-t26_1-p1	395	K	thioredoxin, putative	1	0.0030856	106.6	FK(1)VVPSSK	2	0.59204	12
TGME49_209985-t26_1-p1	315	K	cAMP-dependent protein kinase	1	0.00482838	44.511	IVSLK(1)DPVDAMHR	3	1.1471	1
TGME49_210270-t26_1-p1	54	K	hypothetical protein	1	0.0202065	46.88	APVEK(1)RQPVDRMR	2	-1.6916	1
TGME49_210370-t26_1-p1	349	K	hypothetical protein	1	7.79444e-08	114.86	VSLTEQVHK(1)LAR	3	0.3495	7
TGME49_210408-t26_1-p1	74	K	HMG (high mobility group) box domain-containing protein	1	1.47428e-08	154.23	KPYESK(1)AVADK	2	0.18815	14
TGME49_210408-t26_1-p1	90	K	HMG (high mobility group) box domain-containing protein	1	0.0142654	53.554	EMIAYK(1)K	2	1.0866	3
TGME49_210408-t26_1-p1	62	K	HMG (high mobility group) box domain-containing protein	1	1.14019e-11	130.31	MVGEAWGK(1)LSDAQK	2	0.45701	8
TGME49_210408-t26_1-p1	48	K	HMG (high mobility group) box domain-containing protein	1	0.00242135	112.8	SK(1)LAEVGK	2	1.3393	22
TGME49_210408-t26_1-p1	54	K	HMG (high mobility group) box domain-containing protein	1	6.18045e-05	91.076	LAEVGK(1)MVGEAWGK	2	0.56906	8
TGME49_210408-t26_1-p1	79	K	HMG (high mobility group) box domain-containing protein	1	0.00139836	124.59	AVADK(1)AR	2	0.33021	3
TGME49_210690-t26_1-p1	149	K	ribosomal protein RPS6	1	2.08676e-35	196.48	LFNLSK(1)DQDVR	2	-0.50508	14
TGME49_210690-t26_1-p1	207	K	ribosomal protein RPS6	1	0.000582271	88.134	AYK(1)DVLSAYK	2	-1.1212	5
TGME49_210690-t26_1-p1	14	K	ribosomal protein RPS6	1	8.70904e-38	149.53	LNLANPQAGMQK(1)TVEVDDEK	3	0.74208	17
TGME49_210690-t26_1-p1	22	K	ribosomal protein RPS6	1	9.82478e-05	86.898	TVEVDDEK(1)K	2	1.7856	7
TGME49_210690-t26_1-p1	191	K	ribosomal protein RPS6	1	0.00247724	122.15	AYLAK(1)QR	2	0.36913	6
TGME49_210690-t26_1-p1	46	K	ribosomal protein RPS6	1	1.30653e-17	114.96	MGAEVAGDSIGDEFK(1)GYIFR	3	-0.21123	2
TGME49_210690-t26_1-p1	214	K	ribosomal protein RPS6	1	0.000231551	80.245	DVLSAYK(1)HELR	2	-0.17589	10
TGME49_210690-t26_1-p1	30	K	ribosomal protein RPS6	1	0.00316986	106.38	LLPFFEK(1)R	2	0.8661	18
TGME49_210690-t26_1-p1	23	K	ribosomal protein RPS6	1	0.00507252	84.615	K(1)LLPFFEK	2	-2.2732	2
TGME49_210690-t26_1-p1	242	K	ribosomal protein RPS6	1	0.00133054	80.787	PAEVK(1)VVK	2	0.37513	4
TGME49_210790-t26_1-p1	407	K	dihydroorotate dehydrogenase reveal, putative	1	0.00990618	53.08	QAQAASQK(1)QR	2	-0.68305	1
TGME49_210800-t26_1-p1	365	K	activator of hsp90 ATPase, putative	1	0.00806106	76.478	TELPEK(1)IK	2	-1.3693	3
TGME49_210800-t26_1-p1	367	K	activator of hsp90 ATPase, putative	1	0.0128785	78.192	IK(1)DLLSK	2	0.37268	2
TGME49_210800-t26_1-p1	372	K	activator of hsp90 ATPase, putative	1	0.010091	48.568	DLLSK(1)FVDDLR	2	-1.5741	1
TGME49_210840-t26_1-p1	397	K	arginyl-tRNA synthetase family protein	1	6.95806e-27	190.86	LVDLLDEAK(1)AR	2	0.3792	6
TGME49_210840-t26_1-p1	360	K	arginyl-tRNA synthetase family protein	1	1.04877e-05	79.837	IFAAAEQAGWHLPPK(1)TR	3	-0.11719	4
TGME49_210840-t26_1-p1	214	K	arginyl-tRNA synthetase family protein	1	0.00102242	77.279	AAFDADEDFK(1)TR	2	1.596	5
TGME49_210840-t26_1-p1	388	K	arginyl-tRNA synthetase family protein	1	0.000548246	76.341	SGEVVK(1)LVDLLDEAK	2	1.7572	1
TGME49_210840-t26_1-p1	508	K	arginyl-tRNA synthetase family protein	0.999986	1.30797e-07	69.704	KADVDISTLDPEELK(1)IEEPAER	3	1.4132	3
TGME49_210980-t26_1-p1	120	K	alternative splicing type 3 and, putative	1	8.99392e-05	60.764	IDANNTVTELDK(1)DTAEK	2	0.7537	1
TGME49_210980-t26_1-p1	224	K	alternative splicing type 3 and, putative	1	0.00200159	54.023	SSLAK(1)LVETER	2	0.22051	1
TGME49_211030-t26_1-p1	152	K	hypothetical protein	1	0.00586961	94.407	FVTK(1)LVK	2	0.8318	13
TGME49_211030-t26_1-p1	60	K	hypothetical protein	1	9.73781e-05	88.768	IFSAYFPPK(1)DPVTMLK	2	-0.29146	2
TGME49_211030-t26_1-p1	67	K	hypothetical protein	1	4.80385e-19	131.45	DPVTMLK(1)IQSDEQEFIYGK	3	0.28374	1
TGME49_211030-t26_1-p1	148	K	hypothetical protein	1	2.23389e-07	141.44	LTTADEK(1)FVTK	2	0.70168	6
TGME49_211290-t26_1-p1	115	K	rhoptry protein ROP15	1	0.00226287	114.28	SVK(1)WTQLK	2	0.39362	13
TGME49_211420-t26_1-p1	62	K	RNA recognition motif-containing protein	1	1.89243e-05	109.83	DAK(1)DAVAELDGYR	2	1.4001	7
TGME49_211630-t26_1-p1	52	K	hypothetical protein	1	9.07607e-06	156.51	HEALQK(1)LK	2	-1.1273	5
TGME49_211680-t26_1-p1	391	K	protein disulfide isomerase	1	9.54778e-05	102.97	SFEPIYK(1)EFAEK	2	0.30994	19
TGME49_211680-t26_1-p1	398	K	protein disulfide isomerase	1	5.87259e-07	133.15	YK(1)DVDHLVVAK	2	-0.61674	19
TGME49_211680-t26_1-p1	217	K	protein disulfide isomerase	1	2.9907e-164	259.64	K(1)FVDTESFPLLGPINAENFR	3	-2.6569	21
TGME49_211680-t26_1-p1	347	K	protein disulfide isomerase	1	3.39695e-05	105.95	SEPVPEK(1)QDEAVK	3	0.67334	10
TGME49_211680-t26_1-p1	68	K	protein disulfide isomerase	1	0.000356144	94.692	MAPEYEK(1)AAK	2	-0.85759	12
TGME49_211680-t26_1-p1	322	K	protein disulfide isomerase	1	1.339e-14	133.9	DAAK(1)ISQFFDDVEAGKIDR	3	0.31768	10
TGME49_211680-t26_1-p1	358	K	protein disulfide isomerase	1	2.50994e-12	140.31	VVVGK(1)NFEEMVIQK	2	0.84749	19
TGME49_211680-t26_1-p1	79	K	protein disulfide isomerase	1	0.00992131	73.157	GSK(1)IVLAK	2	-0.21012	9
TGME49_211680-t26_1-p1	353	K	protein disulfide isomerase	1	1.11551e-07	142.89	QDEAVK(1)VVVGK	2	1.9758	23
TGME49_211680-t26_1-p1	318	K	protein disulfide isomerase	1	2.24397e-06	104.95	FVLPEATTSLK(1)DAAK	3	-0.34308	10
TGME49_211680-t26_1-p1	96	K	protein disulfide isomerase	1	1.09397e-72	216.39	VDATSETDIADK(1)QGVR	3	-0.87498	10
TGME49_211680-t26_1-p1	147	K	protein disulfide isomerase	1	1.53103e-115	245.66	MTGPAVTEVEGSAEDK(1)VTK	2	0.1388	33
TGME49_211680-t26_1-p1	84	K	protein disulfide isomerase	1	1.79458e-54	165.45	IVLAK(1)VDATSETDIADK	2	0.27489	51
TGME49_211680-t26_1-p1	334	K	protein disulfide isomerase	1	1.85171e-31	180.74	ISQFFDDVEAGK(1)IDR	2	0.034625	12
TGME49_211680-t26_1-p1	304	K	protein disulfide isomerase	1	3.29641e-50	178.07	GHAENALGITEFPGLVFQSK(1)K	3	0.38866	6
TGME49_211680-t26_1-p1	436	K	protein disulfide isomerase	1	0.0569696	44.98	AGEK(1)TPMK	2	3.7301	1
TGME49_211680-t26_1-p1	440	K	protein disulfide isomerase	1	4.32733e-05	142.55	TPMK(1)FEGSR	2	-0.94346	18
TGME49_211680-t26_1-p1	210	K	protein disulfide isomerase	1	7.3596e-12	143.98	YEEGTEAFTGK(1)TK	2	-0.00094023	23
TGME49_211680-t26_1-p1	259	K	protein disulfide isomerase	1	1.00453e-06	148.91	DFDEAK(1)TAVR	2	-0.30344	5
TGME49_211680-t26_1-p1	194	K	protein disulfide isomerase	1	1.64854e-27	190.46	YGASDEK(1)IYSLR	2	0.92573	20
TGME49_211680-t26_1-p1	115	K	protein disulfide isomerase	0.999794	0.000107989	100.58	EKPEK(1)YTGGR	3	1.5807	4
TGME49_211680-t26_1-p1	396	K	protein disulfide isomerase	1	0.00524836	92.187	EFAEK(1)YK	2	1.2012	8
TGME49_211680-t26_1-p1	456	K	protein disulfide isomerase	1	2.73911e-09	114.64	TVEGLTEFVNK(1)HGSK	3	0.29641	6
TGME49_211680-t26_1-p1	367	K	protein disulfide isomerase	1	1.84178e-13	164.9	NFEEMVIQK(1)DK	2	-0.20211	19
TGME49_211680-t26_1-p1	163	K	protein disulfide isomerase	1	8.43144e-133	248.13	EAPIAFVAELASK(1)DSDMAK	3	-0.6595	41
TGME49_211680-t26_1-p1	60	K	protein disulfide isomerase	1	0.000167099	77.662	FYAPWCGHCK(1)R	3	0.1509	14
TGME49_211680-t26_1-p1	169	K	protein disulfide isomerase	1	2.28955e-49	199.37	DSDMAK(1)LFEEVANESR	3	0.027801	15
TGME49_211680-t26_1-p1	340	K	protein disulfide isomerase	1	4.46472e-05	119.34	SLK(1)SEPVPEK	2	0.89226	13
TGME49_211680-t26_1-p1	187	K	protein disulfide isomerase	1	5.31902e-07	134.13	FLAK(1)YGASDEK	2	2.3579	12
TGME49_211680-t26_1-p1	150	K	protein disulfide isomerase	1	8.4326e-122	211.73	VTK(1)EAPIAFVAELASK	2	-0.050105	16
TGME49_212270-t26_1-p1	133	K	hypothetical protein	1	5.38359e-14	152.4	LADAQQK(1)LAAFLR	2	0.47893	3
TGME49_212290-t26_1-p1	209	K	ribosomal protein RPS19	1	3.68298e-10	104.88	TAHAK(1)ELAPYDPDWLYIR	3	-0.14221	6
TGME49_212290-t26_1-p1	189	K	ribosomal protein RPS19	1	0.000129964	60.364	ADAFIALYANHLK(1)K	3	2.1227	1
TGME49_212290-t26_1-p1	173	K	ribosomal protein RPS19	1	0.0409012	49.418	VHTVK(1)DVK	2	-2.0052	1
TGME49_212290-t26_1-p1	204	K	ribosomal protein RPS19	1	0.00411848	42.843	WIDYVK(1)TAHAK	3	1.5045	2
TGME49_212290-t26_1-p1	198	K	ribosomal protein RPS19	1	0.000927486	79.23	FQLPK(1)WIDYVK	2	-0.086792	8
TGME49_212290-t26_1-p1	176	K	ribosomal protein RPS19	1	2.41565e-10	115.63	DVK(1)ADAFIALYANHLK	3	-0.31131	6
TGME49_212300-t26_1-p1	324	K	hypothetical protein	1	4.93043e-09	101.92	GK(1)FVLPIFVVTQCPDSMER	3	1.7602	1
TGME49_212300-t26_1-p1	463	K	hypothetical protein	1	8.44603e-15	123.92	IGGLPLTDVTEFNK(1)FQALR	3	0.62785	3
TGME49_212860-t26_1-p1	329	K	hypothetical protein	1	0.0150513	42.314	LLVTLIEGFAGK(1)DK	2	-0.055849	1
TGME49_212960-t26_1-p1	104	K	hypothetical protein	1	0.00198943	73.951	K(1)LFDTETLLR	2	1.9618	3
TGME49_213000-t26_1-p1	221	K	replication factor C, subunit 5, putative	1	0.00284447	50.354	AAQIVQDEK(1)MK	2	0.6129	2
TGME49_213030-t26_1-p1	231	K	hypothetical protein	1	5.68395e-06	113.25	ELAQEELK(1)DFYER	2	0.92035	2
TGME49_213050-t26_1-p1	104	K	hypothetical protein	1	0.0110965	98.682	QAHADTFQLFIQEK(1)R	3	1.0183	1
TGME49_213072-t26_1-p1	822	K	Sec1 family protein	1	0.00346312	48.568	TSPGTAVDK(1)LR	2	0.69668	2
TGME49_213280-t26_1-p1	114	K	SAG-related sequence SRS25	1	3.06333e-07	120.59	SNYGILK(1)IPEVK	2	-0.45804	6
TGME49_213350-t26_1-p1	34	K	ribosomal protein RPS15	1	2.24039e-05	50.024	LLDMK(1)MEDLLELFR	2	-3.7435	1
TGME49_213350-t26_1-p1	13	K	ribosomal protein RPS15	1	7.62763e-65	216.84	ADAGDAAANQPK(1)RR	2	-0.087158	12
TGME49_213350-t26_1-p1	29	K	ribosomal protein RPS15	1	2.71211e-50	150.33	GVELDK(1)LLDMK	2	1.7972	15
TGME49_213392-t26_1-p1	1241	K	surface antigen repeat-containing protein	1	0.0031381	103.83	DALDAK(1)ER	2	-1.1873	6
TGME49_213410-t26_1-p1	32	K	small nuclear ribonucleoprotein f (snrnp-f), putative	1	0.00153189	76.228	WGIEYK(1)GYLK	2	0.28424	3
TGME49_213410-t26_1-p1	24	K	small nuclear ribonucleoprotein f (snrnp-f), putative	1	0.0176546	51.787	QVMVK(1)LK	2	0.51249	4
TGME49_213670-t26_1-p1	478	K	hypothetical protein	1	0.0591001	46.426	TEIEK(1)ER	2	1.8348	1
TGME49_213730-t26_1-p1	380	K	lanthionine synthetase C family protein	1	0.000103243	90.614	MFDEK(1)LQADSR	2	-0.20491	9
TGME49_213770-t26_1-p1	976	K	Superkiller viralicidic activity 2 family 2, putative	1	0.00321941	90.709	VQLQTK(1)LR	2	-1.4622	2
TGME49_213770-t26_1-p1	1186	K	Superkiller viralicidic activity 2 family 2, putative	1	0.0225954	71.877	K(1)FLEGIK	2	0.9142	4
TGME49_213770-t26_1-p1	711	K	Superkiller viralicidic activity 2 family 2, putative	0.999493	0.00469343	46.352	EK(0.999)EELEEEVK(0.001)K	3	-0.3296	1
TGME49_213770-t26_1-p1	293	K	Superkiller viralicidic activity 2 family 2, putative	1	0.00491517	83.206	ALSNQK(1)YR	2	0.76644	5
TGME49_213800-t26_1-p1	98	K	protein phosphatase 2b regulatory subunit, putative	1	3.56627e-14	164.81	LAANTDEFQK(1)TK	2	1.3647	7
TGME49_213800-t26_1-p1	100	K	protein phosphatase 2b regulatory subunit, putative	1	0.00111571	75.736	TK(1)FAFDVYDINK	2	0.49088	3
TGME49_213870-t26_1-p1	251	K	UBA/TS-N domain-containing protein	1	0.000217984	98.368	FVK(1)INDALPEVLR	2	-0.076461	3
TGME49_213890-t26_1-p1	401	K	Myb family DNA-binding domain-containing protein	1	0.0224828	58.596	SVEELK(1)QR	2	1.7571	1
TGME49_213900-t26_1-p1	808	K	regulator of chromosome condensation RCC1	1	0.00201125	72.2	DAEAK(1)TDLAK	2	-0.21938	3
TGME49_214080-t26_1-p1	126	K	toxofilin	1	1.40587e-46	211.37	K(1)YENLNTEQQK	2	0.23433	15
TGME49_214220-t26_1-p1	180	K	hypothetical protein	1	0.006217	107.59	FLK(1)ETGR	2	0.012274	6
TGME49_214220-t26_1-p1	190	K	hypothetical protein	1	0.000107243	144.65	ADAK(1)FTTTK	2	0.6273	6
TGME49_214230-t26_1-p1	3044	K	Dopey, N-terminal domain-containing protein	1	0.0253433	44.543	TK(1)FDEGLVER	2	0.63792	1
TGME49_214270-t26_1-p1	389	K	translation initiation factor IF-2, putative	1	0.0504038	101.64	LLSSK(1)EK	2	-1.7313	1
TGME49_214270-t26_1-p1	974	K	translation initiation factor IF-2, putative	1	0.0392398	40.154	VDPEAEK(1)EAK	2	-0.83307	1
TGME49_214270-t26_1-p1	1103	K	translation initiation factor IF-2, putative	1	0.0142566	77.046	HFDAK(1)NK	2	0.54674	4
TGME49_214290-t26_1-p1	123	K	DJ-1 family protein	1	0.0107417	71.692	GVCVK(1)ADK	2	1.0881	3
TGME49_214290-t26_1-p1	242	K	DJ-1 family protein	1	6.36921e-14	160.52	LIEVLYNK(1)EQAK	3	0.3906	13
TGME49_214300-t26_1-p1	715	K	hypothetical protein	0.978641	0.0497631	77.058	LQK(0.979)K(0.007)EK(0.007)K(0.007)K	2	0.26699	3
TGME49_214320-t26_1-p1	286	K	facilitative glucose transporter GT1	1	0.00828364	83.614	YQQK(1)IQR	2	-0.7127	2
TGME49_214320-t26_1-p1	505	K	facilitative glucose transporter GT1	1	1.23248e-07	114.72	GLSIEESPYFK(1)GK	2	-0.39975	4
TGME49_214350-t26_1-p1	172	K	GTP-binding protein, putative	1	0.0272004	46.462	LVGK(1)GQVPK	2	-3.119	1
TGME49_214350-t26_1-p1	142	K	GTP-binding protein, putative	1	1.34744e-37	130.48	AFEEADIVHSEGEVNPVK(1)DLETISDELR	3	0.58173	2
TGME49_214350-t26_1-p1	198	K	GTP-binding protein, putative	1	0.00514778	42.336	VVLEHLNNK(1)R	3	0.16422	1
TGME49_214350-t26_1-p1	368	K	GTP-binding protein, putative	1	0.00190315	126.28	AAGK(1)YLQK	2	0.49474	6
TGME49_214350-t26_1-p1	284	K	GTP-binding protein, putative	1	0.0137147	54.066	YIK(1)DVGASR	2	0.46846	2
TGME49_214350-t26_1-p1	12	K	GTP-binding protein, putative	1	0.00199527	67.08	EQAEEK(1)ILLGR	2	1.8741	1
TGME49_214440-t26_1-p1	224	K	4'-phosphopantetheinyl transferase superfamily protein	1	0.000992643	80.758	IWTMK(1)EAFVK	2	0.45191	3
TGME49_214490-t26_1-p1	625	K	peptidase M16 inactive domain-containing protein	1	0.000202484	50.916	ESVGEAQLAK(1)LAATVEEIK	3	0.26889	1
TGME49_214490-t26_1-p1	1029	K	peptidase M16 inactive domain-containing protein	1	0.00950751	77.741	K(1)FAAIAK	2	1.4017	4
TGME49_214490-t26_1-p1	388	K	peptidase M16 inactive domain-containing protein	1	0.000206624	109.66	GPAWK(1)DALGR	2	0.57312	5
TGME49_214770-t26_1-p1	122	K	small GTP binding protein rab1a, putative	1	0.00110639	88.021	LLVGNK(1)CDLTSK	2	-1.0216	3
TGME49_214770-t26_1-p1	58	K	small GTP binding protein rab1a, putative	1	9.65092e-06	104.95	TVK(1)LQIWDTAGQER	2	0.52353	4
TGME49_214770-t26_1-p1	2	K	small GTP binding protein rab1a, putative	1	0.00025775	72.2	MK(1)PEYDYLFK	2	-0.67919	3
TGME49_214770-t26_1-p1	55	K	small GTP binding protein rab1a, putative	1	0.0105173	52.391	TIDLDGK(1)TVK	2	-0.90049	1
TGME49_214780-t26_1-p1	166	K	hydrolase, NUDIX family protein	1	9.64097e-06	65.423	LQDPFK(1)DATLSDEHTEAR	3	1.1326	1
TGME49_214790-t26_1-p1	265	K	glycoprotein	1	5.07459e-14	178.65	FSVDK(1)ENR	2	-0.80887	7
TGME49_214790-t26_1-p1	276	K	glycoprotein	1	0.000965829	102.51	K(1)LAQFVEH	2	-1.2796	4
TGME49_214790-t26_1-p1	214	K	glycoprotein	1	5.06733e-06	157.68	FFK(1)NAEEK	2	-0.21027	9
TGME49_214790-t26_1-p1	122	K	glycoprotein	1	3.11758e-30	143.4	TIQSEIQHEQSTYEQDADLK(1)K	3	-0.11384	7
TGME49_214790-t26_1-p1	275	K	glycoprotein	1	0.00346915	98.523	EYLAWLK(1)K	2	0.19626	6
TGME49_214820-t26_1-p1	127	K	G-patch domain-containing protein	1	0.00736242	47.302	AVK(1)SEAFGDR	2	-1.5503	1
TGME49_214840-t26_1-p1	670	K	AP2 domain transcription factor AP2X-7	1	0.0170198	51.276	ADDVFEK(1)AR	2	1.0412	2
TGME49_214930-t26_1-p1	27	K	hypothetical protein	1	1.02584e-10	98.562	LLGDLK(1)LLAAYDSAAGWQEPK	3	-1.7053	3
TGME49_214940-t26_1-p1	92	K	MIC2-associated protein M2AP	1	5.04192e-30	118.63	VTGAGWDNGVLEFYVTRPTK(1)TGGDTSR	3	0.73037	3
TGME49_214940-t26_1-p1	139	K	MIC2-associated protein M2AP	1	2.61157e-79	211.13	NFSGEDSSEIDEK(1)EVSLPIK	2	0.28063	12
TGME49_214940-t26_1-p1	110	K	MIC2-associated protein M2AP	1	7.91948e-09	88.176	SHLASIMCYSK(1)DIDGVPSDK	3	-1.9551	4
TGME49_215060-t26_1-p1	67	K	small GTP-binding protein sar1, putative	1	0.000143408	81.904	FK(1)TFDLGGHETAR	3	-1.0544	6
TGME49_215060-t26_1-p1	63	K	small GTP-binding protein sar1, putative	1	1.30806e-08	76.301	VAQHVPTLHPHSEELIVGK(1)IR	4	0.63213	9
TGME49_215060-t26_1-p1	41	K	small GTP-binding protein sar1, putative	1	0.000839333	56.551	TTLLHMLK(1)DDR	3	-0.75307	4
TGME49_215220-t26_1-p1	131	K	hypothetical protein	1	0.000559057	88.596	VLTSGEGK(1)EK	2	0.62814	4
TGME49_215260-t26_1-p1	610	K	carbamoylphosphate synthetase	1	0.000373705	96.82	VFAAK(1)LEEIGEK	2	-0.45381	6
TGME49_215260-t26_1-p1	1382	K	carbamoylphosphate synthetase	1	0.00914218	81.297	ISQK(1)LAR	2	0.90575	3
TGME49_215260-t26_1-p1	267	K	carbamoylphosphate synthetase	1	0.00183309	63.091	VYK(1)STVVDPNLR	2	1.8639	2
TGME49_215260-t26_1-p1	979	K	carbamoylphosphate synthetase	1	0.00368185	72.325	LQNINDIK(1)R	2	2.8296	2
TGME49_215260-t26_1-p1	617	K	carbamoylphosphate synthetase	1	4.28562e-19	110.6	LEEIGEK(1)VAESAAATNTEEAVQAAK	3	-4.1977	3
TGME49_215280-t26_1-p1	308	K	succinate dehydrogenase [ubiquinone] iron-sulfur protein	1	0.00451824	63.216	MK(1)DQVEAR	2	-1.5408	4
TGME49_215280-t26_1-p1	330	K	succinate dehydrogenase [ubiquinone] iron-sulfur protein	1	0.00436636	50.806	SLQAQQALEK(1)SQK	2	-0.14916	1
TGME49_215350-t26_1-p1	74	K	hypothetical protein	1	0.00169042	76.228	SGEETVYFK(1)K	2	0.83509	7
TGME49_215420-t26_1-p1	170	K	SNARE protein	1	0.000828239	80.96	LYQNPVEADK(1)LLK	2	-1.7567	2
TGME49_215420-t26_1-p1	182	K	SNARE protein	1	0.000157946	99.752	DLDEVK(1)DVMLK	2	1.6003	7
TGME49_215420-t26_1-p1	198	K	SNARE protein	1	0.00947456	53.567	GEK(1)LDDLMQR	2	0.91502	3
TGME49_215430-t26_1-p1	124	K	hypothetical protein	1	2.13797e-05	101.32	YQHDPQIK(1)DLIVR	3	-0.42443	8
TGME49_215430-t26_1-p1	159	K	hypothetical protein	1	0.000144084	68.283	VIQVHEYMK(1)QELQK	3	2.5979	2
TGME49_215430-t26_1-p1	49	K	hypothetical protein	1	9.77279e-26	169.94	ISGEATK(1)EQVITILR	2	-0.33403	4
TGME49_215430-t26_1-p1	71	K	hypothetical protein	1	0.000875257	89.698	ALMK(1)EFIK	2	-0.58851	10
TGME49_215430-t26_1-p1	198	K	hypothetical protein	1	1.21669e-83	225.13	K(1)FGLTSEDVESAVIYNHK	3	0.016399	8
TGME49_215430-t26_1-p1	150	K	hypothetical protein	1	0.000397592	65.241	AK(1)VIQVHEYMK	3	-1.7644	5
TGME49_215460-t26_1-p1	155	K	ribosomal protein RPS24	1	8.23411e-05	93.649	K(1)QFGVDILHPSR	3	-0.59516	9
TGME49_215460-t26_1-p1	177	K	ribosomal protein RPS24	1	0.00296072	105.14	ELVEK(1)IAK	2	0.36781	4
TGME49_215460-t26_1-p1	235	K	ribosomal protein RPS24	1	0.0116933	44.847	LGYVEAK(1)PTK	2	-1.6031	1
TGME49_215470-t26_1-p1	155	K	ribosomal protein RPL10A	1	0.00409546	86.833	SSIK(1)FQLK	2	0.11234	10
TGME49_215470-t26_1-p1	90	K	ribosomal protein RPL10A	1	1.46009e-11	128.76	ELGLEFMDVEAMK(1)K	2	-1.3649	4
TGME49_215470-t26_1-p1	206	K	ribosomal protein RPL10A	0.997963	6.43949e-05	58.814	TLHIK(0.998)STMGK(0.002)PQQIYG	3	1.6007	2
TGME49_215470-t26_1-p1	3	K	ribosomal protein RPL10A	1	5.47235e-05	92.611	SK(1)LSTDGLKK	2	-1.0153	12
TGME49_215470-t26_1-p1	142	K	ribosomal protein RPL10A	1	5.72403e-80	225.85	FPTLITHNDK(1)LEDK	2	-0.61488	18
TGME49_215470-t26_1-p1	26	K	ribosomal protein RPL10A	1	0.0117193	46.318	K(1)FVETVELQIGLK	2	-0.28029	1
TGME49_215470-t26_1-p1	146	K	ribosomal protein RPL10A	1	1.69048e-40	172.6	LEDK(1)IQEIK	2	-0.39249	24
TGME49_215470-t26_1-p1	77	K	ribosomal protein RPL10A	1	1.16647e-18	85.407	VCVMGDAVHCEQAK(1)ELGLEFMDVEAMK	3	-1.6726	4
TGME49_215470-t26_1-p1	132	K	ribosomal protein RPL10A	1	7.87885e-08	101.05	AGK(1)FPTLITHNDKLEDK	4	0.45024	12
TGME49_215470-t26_1-p1	151	K	ribosomal protein RPL10A	1	0.000765111	107.79	IQEIK(1)SSIK	2	0.71024	4
TGME49_215470-t26_1-p1	105	K	ribosomal protein RPL10A	1	5.19504e-25	146.3	K(1)YDAFLASQVLIPQIPR	2	0.9247	10
TGME49_215590-t26_1-p1	572	K	flavoprotein subunit of succinate dehydrogenase	1	0.00542858	58.132	SFADVGVK(1)DR	2	-0.98398	3
TGME49_215590-t26_1-p1	564	K	flavoprotein subunit of succinate dehydrogenase	1	0.005927	51.726	DVAK(1)SFADVGVK	2	0.81191	1
TGME49_215590-t26_1-p1	194	K	flavoprotein subunit of succinate dehydrogenase	1	0.0025737	76.064	FGK(1)GGQAYR	2	-0.65846	3
TGME49_215590-t26_1-p1	351	K	flavoprotein subunit of succinate dehydrogenase	1	0.000519983	87.667	YAPTAK(1)DLASR	2	-1.315	4
TGME49_215980-t26_1-p1	159	K	hypothetical protein	1	0.00067624	86.772	QK(1)ALISILEGMR	2	-0.93407	3
TGME49_215980-t26_1-p1	148	K	hypothetical protein	1	0.00179834	123.69	NAK(1)DQLR	2	-0.024477	4
TGME49_216000-t26_1-p1	156	K	alveolin domain containing intermediate filament IMC3	1	4.35784e-06	70.783	TIEVPHVHYEHK(1)FAEVAR	4	0.14086	4
TGME49_216000-t26_1-p1	234	K	alveolin domain containing intermediate filament IMC3	1	2.01123e-05	71.451	IVETIK(1)PVVK	2	0.78163	1
TGME49_216000-t26_1-p1	138	K	alveolin domain containing intermediate filament IMC3	1	0.0276064	68.787	EIYVSK(1)K	2	1.7066	2
TGME49_216000-t26_1-p1	222	K	alveolin domain containing intermediate filament IMC3	1	0.000473437	70.089	PK(1)VQVIER	2	-2.3915	7
TGME49_216180-t26_1-p1	123	K	hypothetical protein	1	4.96784e-09	89.859	ALQQHVVIPLK(1)TYVSDAIAR	3	-0.39309	1
TGME49_216260-t26_1-p1	286	K	eukaryotic initiation factor-2B, gamma subunit, putative	1	0.000654483	84.169	LSALK(1)ILEDPK	2	0.041284	3
TGME49_216260-t26_1-p1	292	K	eukaryotic initiation factor-2B, gamma subunit, putative	1	0.00536188	81.296	ILEDPK(1)LR	2	-2.3926	8
TGME49_216410-t26_1-p1	8	K	hypothetical protein	1	6.14899e-25	172.57	METLDEEK(1)AEALLR	2	0.3325	5
TGME49_216410-t26_1-p1	49	K	hypothetical protein	0.989768	1.47641e-17	128.64	EDDLK(0.01)PFK(0.99)DQISVILEK	3	1.0004	3
TGME49_216450-t26_1-p1	197	K	peptidase, T1 family protein	1	5.26481e-17	127.32	LNLETLTTK(1)EALEALTK	2	-0.99687	12
TGME49_216450-t26_1-p1	188	K	peptidase, T1 family protein	1	6.89265e-19	163.99	TELEK(1)LNLETLTTK	2	0.18578	1
TGME49_216450-t26_1-p1	236	K	peptidase, T1 family protein	1	0.000188221	57.288	DSCGVFK(1)MLPSEEVR	2	-1.0061	1
TGME49_216450-t26_1-p1	100	K	peptidase, T1 family protein	1	0.00356963	90.64	QEAEEYK(1)K	2	1.2291	6
TGME49_216590-t26_1-p1	132	K	HEAT repeat-containing protein	1	4.08518e-05	104.17	LLAAIEENEK(1)TVR	2	1.4029	3
TGME49_216650-t26_1-p1	112	K	S15 sporozoite-expressed protein	1	0.000190429	110.53	AVQSGK(1)FDVK	2	1.6995	4
TGME49_216650-t26_1-p1	136	K	S15 sporozoite-expressed protein	1	2.5831e-08	78.708	TVFLK(1)SPISPDVAVYVHAER	3	2.767	3
TGME49_216650-t26_1-p1	116	K	S15 sporozoite-expressed protein	1	0.00806081	84.244	FDVK(1)CWK	2	-2.5428	3
TGME49_216650-t26_1-p1	106	K	S15 sporozoite-expressed protein	1	8.56418e-30	152.94	FLDPIDELPEPFK(1)AVQSGK	2	-1.8437	6
TGME49_216650-t26_1-p1	376	K	S15 sporozoite-expressed protein	1	0.0219052	70.69	FK(1)LSACK	2	-2.0195	2
TGME49_216650-t26_1-p1	79	K	S15 sporozoite-expressed protein	0.999768	0.00898937	46.352	EK(1)LELKPTR	3	-0.61867	1
TGME49_216670-t26_1-p1	817	K	FUSE-binding protein 2 / KH-type splicing regulatory protein	1	8.69967e-21	93.876	LIEEALK(1)EAAAGAIVHASDNGDEETR	3	2.8436	2
TGME49_216670-t26_1-p1	660	K	FUSE-binding protein 2 / KH-type splicing regulatory protein	1	1.00425e-105	219.78	SPAQSSGDLVLSFLGTK(1)EQVEAAR	3	0.073567	6
TGME49_216670-t26_1-p1	244	K	FUSE-binding protein 2 / KH-type splicing regulatory protein	1	0.00289753	54.898	LGALK(1)AEGEGLLK	2	0.76998	3
TGME49_216670-t26_1-p1	687	K	FUSE-binding protein 2 / KH-type splicing regulatory protein	1	6.76091e-09	75.773	EEGHSEAMGVGK(1)EMTAALLAER	3	-1.6629	1
TGME49_216670-t26_1-p1	675	K	FUSE-binding protein 2 / KH-type splicing regulatory protein	1	4.96784e-09	89.859	AMLTTLLK(1)EEGHSEAMGVGK	3	-0.81764	3
TGME49_216670-t26_1-p1	552	K	FUSE-binding protein 2 / KH-type splicing regulatory protein	1	0.00887712	50.354	TVSADGEK(1)VLK	2	0.25502	3
TGME49_216670-t26_1-p1	749	K	FUSE-binding protein 2 / KH-type splicing regulatory protein	1	1.81578e-11	137.95	EFADEK(1)DEGVLER	2	-0.79538	6
TGME49_216670-t26_1-p1	761	K	FUSE-binding protein 2 / KH-type splicing regulatory protein	1	6.99037e-06	107.65	VPVPK(1)DMVAAIIGR	2	-1.9593	3
TGME49_216680-t26_1-p1	332	K	ankyrin repeat-containing protein	1	0.0374858	56.547	EK(1)LEQAR	2	2.6245	1
TGME49_216680-t26_1-p1	322	K	ankyrin repeat-containing protein	1	1.36133e-09	162.88	K(1)FGLSNDDREK	3	1.0261	16
TGME49_216770-t26_1-p1	82	K	hypothetical protein	1	1.4354e-06	114.86	LLLLK(1)EAEEGK	2	-0.45142	3
TGME49_216790-t26_1-p1	592	K	ATP-binding cassette sub-family E member 1, putative	1	0.00110604	85.676	INK(1)MESVK	2	0.067187	7
TGME49_216790-t26_1-p1	374	K	ATP-binding cassette sub-family E member 1, putative	1	0.0401308	43.185	TLGSFK(1)LR	2	4.308	1
TGME49_216790-t26_1-p1	213	K	ATP-binding cassette sub-family E member 1, putative	1	2.91375e-05	83.751	GAELMK(1)DMELDHLVDR	3	0.39629	10
TGME49_216790-t26_1-p1	444	K	ATP-binding cassette sub-family E member 1, putative	1	0.002825	92.47	DLFFAK(1)IR	2	0.30362	3
TGME49_216790-t26_1-p1	202	K	ATP-binding cassette sub-family E member 1, putative	1	9.77279e-26	169.94	GTVGQVIQLK(1)DETGR	2	0.85389	10
TGME49_216790-t26_1-p1	343	K	ATP-binding cassette sub-family E member 1, putative	1	4.10759e-30	135.62	FRDESLNFK(1)LAADQDILPEEIQR	3	-0.75752	2
TGME49_216860-t26_1-p1	197	K	DEAD (Asp-Glu-Ala-Asp) box polypeptide DDX39	1	2.27039e-47	181.4	HLNAEK(1)VAHFVLDECDKCLEK	4	-0.45491	22
TGME49_216860-t26_1-p1	189	K	DEAD (Asp-Glu-Ala-Asp) box polypeptide DDX39	1	0.00882757	75.109	VLALIK(1)GK	2	0.58102	18
TGME49_216860-t26_1-p1	342	K	DEAD (Asp-Glu-Ala-Asp) box polypeptide DDX39	1	7.01308e-10	166.07	YQQFK(1)NFEK	2	0.97892	6
TGME49_216860-t26_1-p1	228	K	DEAD (Asp-Glu-Ala-Asp) box polypeptide DDX39	1	0.00340866	44.193	DVQNIFMATPK(1)K	2	-0.31122	2
TGME49_216860-t26_1-p1	282	K	DEAD (Asp-Glu-Ala-Asp) box polypeptide DDX39	1	0.00246318	112.41	LQESEK(1)NR	2	-0.2328	3
TGME49_216860-t26_1-p1	208	K	DEAD (Asp-Glu-Ala-Asp) box polypeptide DDX39	1	1.10599e-14	132.24	VAHFVLDECDK(1)CLEK	3	-0.037202	13
TGME49_216860-t26_1-p1	26	K	DEAD (Asp-Glu-Ala-Asp) box polypeptide DDX39	1	1.30598e-12	111.86	EK(1)GVEDVVVGR	2	-0.82203	6
TGME49_216860-t26_1-p1	168	K	DEAD (Asp-Glu-Ala-Asp) box polypeptide DDX39	1	0.000124003	77.662	NIDMLK(1)DAK	2	0.095837	16
TGME49_216860-t26_1-p1	52	K	DEAD (Asp-Glu-Ala-Asp) box polypeptide DDX39	1	0.000135964	113.46	DFFLK(1)PELLR	2	-0.48498	9
TGME49_216860-t26_1-p1	212	K	DEAD (Asp-Glu-Ala-Asp) box polypeptide DDX39	1	3.95975e-06	69.081	CLEK(1)LDMR	2	0.24808	5
TGME49_216860-t26_1-p1	136	K	DEAD (Asp-Glu-Ala-Asp) box polypeptide DDX39	1	1.64494e-19	171.49	ELAFQIK(1)NEFDR	2	-1.3008	1
TGME49_216860-t26_1-p1	150	K	DEAD (Asp-Glu-Ala-Asp) box polypeptide DDX39	1	6.24919e-05	86.497	NVK(1)CEVVYGGISIQK	3	-0.14738	4
TGME49_216880-t26_1-p1	269	K	guanine nucleotide-binding protein	1	2.42116e-17	132.51	IWDLENK(1)NVLSEITPEK	3	-0.62695	6
TGME49_216880-t26_1-p1	180	K	guanine nucleotide-binding protein	1	0.003541	65.179	LVK(1)VWNLSNCK	2	-0.27513	3
TGME49_216880-t26_1-p1	144	K	guanine nucleotide-binding protein	1	3.92116e-15	93.21	LWNTLAECK(1)YTIVDDQHNDWVSCVR	3	-0.55908	1
TGME49_216880-t26_1-p1	177	K	guanine nucleotide-binding protein	0.999996	2.83049e-06	68.291	FSPSANKPLIVSCGWDK(1)LVK	3	-0.37272	6
TGME49_216880-t26_1-p1	10	K	guanine nucleotide-binding protein	1	3.92239e-106	208.96	SGESPLEFK(1)GVLEGHTDCVTAISTPSLK	3	-0.62122	2
TGME49_216880-t26_1-p1	188	K	guanine nucleotide-binding protein	1	6.95459e-06	117.7	VWNLSNCK(1)LR	2	-2.9308	3
TGME49_216880-t26_1-p1	262	K	guanine nucleotide-binding protein	1	0.000112519	132.32	SVK(1)IWDLENK	2	0.48921	7
TGME49_216880-t26_1-p1	135	K	guanine nucleotide-binding protein	1	1.10014e-07	133.32	TIK(1)LWNTLAECK	2	0.5856	3
TGME49_217000-t26_1-p1	494	K	hypothetical protein	1	0.00185802	57.794	SPQEDVK(1)FSDFTK	2	-0.86955	1
TGME49_217220-t26_1-p1	922	K	zinc finger, C3HC4 type (RING finger) domain-containing protein	1	0.00950859	50.354	ALVDAK(1)VELEK	2	0.65384	1
TGME49_217460-t26_1-p1	709	K	glutaminyl-tRNA synthetase (GlnRS)	1	2.54049e-13	120.77	GAIHWLSEK(1)DAVPAEIR	3	-0.73762	6
TGME49_217460-t26_1-p1	795	K	glutaminyl-tRNA synthetase (GlnRS)	1	7.19357e-14	107.72	LGFFTPDGSTLPEEADNTK(1)TR	3	0.065872	3
TGME49_217460-t26_1-p1	558	K	glutaminyl-tRNA synthetase (GlnRS)	1	0.0110742	66.056	DFCDK(1)VGVAR	2	0.93707	3
TGME49_217460-t26_1-p1	569	K	glutaminyl-tRNA synthetase (GlnRS)	1	0.00121399	55.899	RESTIK(1)VEVLEK	3	-1.6967	2
TGME49_217460-t26_1-p1	750	K	glutaminyl-tRNA synthetase (GlnRS)	1	0.0426716	58.981	ESLK(1)VYK	2	2.0096	1
TGME49_217460-t26_1-p1	664	K	glutaminyl-tRNA synthetase (GlnRS)	1	0.000235615	72.531	HAYWIK(1)CVDVVK	3	0.25745	3
TGME49_217460-t26_1-p1	363	K	glutaminyl-tRNA synthetase (GlnRS)	1	0.000107158	62.709	K(1)GLAFVDDDSLEEIRR	3	1.4315	2
TGME49_217460-t26_1-p1	575	K	glutaminyl-tRNA synthetase (GlnRS)	1	0.0155822	52.49	VEVLEK(1)CIR	2	0.80199	2
TGME49_217460-t26_1-p1	422	K	glutaminyl-tRNA synthetase (GlnRS)	1	0.00496843	40.516	AK(1)IDMTHSNMNMR	3	0.42655	1
TGME49_217460-t26_1-p1	753	K	glutaminyl-tRNA synthetase (GlnRS)	1	0.00287259	93.374	VYK(1)GFVER	2	0.92048	7
TGME49_217460-t26_1-p1	658	K	glutaminyl-tRNA synthetase (GlnRS)	1	0.0121286	42.599	LK(1)HAYWIK	3	0.27962	1
TGME49_217510-t26_1-p1	202	K	hypothetical protein	1	0.00754022	56.548	VFTYDEIYK(1)K	2	0.18423	4
TGME49_217540-t26_1-p1	43	K	RNA recognition motif-containing protein	1	0.0298333	66.073	IIK(1)LEFK	2	1.0888	2
TGME49_217560-t26_1-p1	67	K	DNA-directed RNA polymerase II RPB10	1	0.000453315	91.549	LLAYNIYEK(1)R	2	0.96527	3
TGME49_217570-t26_1-p1	139	K	ribosomal protein RPS27	1	0.00386289	62.466	CK(1)LTEGCSFR	2	-0.89027	3
TGME49_217600-t26_1-p1	534	K	calcium-dependent protein kinase CDPK9	1	0.000482209	87.806	K(1)FEALDQK	2	2.0846	4
TGME49_217680-t26_1-p1	471	K	hypothetical protein	1	0.00152426	50.95	HVADVELFK(1)DR	3	0.44075	1
TGME49_217680-t26_1-p1	979	K	hypothetical protein	0.99998	9.46114e-09	72.99	VAEVLDAK(1)QLAADVADGEKDPR	3	1.8326	2
TGME49_217740-t26_1-p1	297	K	3-ketoacyl-(acyl-carrier-protein) reductase	1	0.00399389	55.064	TLGK(1)EYANR	2	-1.8679	1
TGME49_217740-t26_1-p1	343	K	3-ketoacyl-(acyl-carrier-protein) reductase	1	2.02769e-13	85.376	LGEPK(1)DVAALAAFLASDQAGYITGK	3	1.9316	1
TGME49_217780-t26_1-p1	399	K	Sec20 protein	1	0.0143826	44.543	LASAK(1)GILTTLK	2	0.90461	1
TGME49_217820-t26_1-p1	331	K	PCI domain-containing protein	1	2.32208e-10	95.205	HPQVFEEHGLNYEQCLGK(1)IR	4	0.42566	2
TGME49_217890-t26_1-p1	92	K	alkyl hydroperoxide reductase/ Thiol specific antioxidant/ Mal allergen, putative	1	9.32326e-07	127.03	NVELK(1)DGGIGK	2	-0.22512	13
TGME49_217890-t26_1-p1	67	K	alkyl hydroperoxide reductase/ Thiol specific antioxidant/ Mal allergen, putative	1	0.000463589	136.8	LHGEFEK(1)R	3	-1.1158	18
TGME49_217890-t26_1-p1	33	K	alkyl hydroperoxide reductase/ Thiol specific antioxidant/ Mal allergen, putative	1	0.0014354	82.287	ISLSQFK(1)GK	2	0.49087	7
TGME49_217890-t26_1-p1	98	K	alkyl hydroperoxide reductase/ Thiol specific antioxidant/ Mal allergen, putative	1	5.82227e-14	123.63	DGGIGK(1)ISFPLLADVSHK	3	0.50379	11
TGME49_217890-t26_1-p1	190	K	alkyl hydroperoxide reductase/ Thiol specific antioxidant/ Mal allergen, putative	0.999998	3.04172e-05	87.388	AMKPTAEGVK(1)EYLGSK	3	0.64275	10
TGME49_217890-t26_1-p1	80	K	alkyl hydroperoxide reductase/ Thiol specific antioxidant/ Mal allergen, putative	1	2.61125e-34	164.01	GCQLLGVSVDSK(1)FVHNAWR	3	0.43842	5
TGME49_217890-t26_1-p1	133	K	alkyl hydroperoxide reductase/ Thiol specific antioxidant/ Mal allergen, putative	1	6.38812e-55	168.79	GLFLIDK(1)EGVLQHCVINNLPLGR	4	0.52113	14
TGME49_217890-t26_1-p1	176	K	alkyl hydroperoxide reductase/ Thiol specific antioxidant/ Mal allergen, putative	1	1.96904e-14	112.55	MLDALQHVEQYGEVCPANWK(1)K	3	-0.2616	2
TGME49_218250-t26_1-p1	314	K	TAP42 family protein	1	0.0108769	71.451	FEK(1)EVDTK	2	-0.096845	2
TGME49_218280-t26_1-p1	274	K	eukaryotic porin, putative	1	0.000808143	64.52	FNSNSSISEDAK(1)DK	2	-0.79548	1
TGME49_218358-t26_1-p1	193	K	zinc knuckle domain-containing protein	1	0.00383553	70.028	LALLAK(1)AER	2	0.5985	2
TGME49_218410-t26_1-p1	39	K	ribosomal protein RPP0	1	1.12907e-07	97.095	VLVVEADHVGSK(1)QMADIR	3	0.26384	4
TGME49_218410-t26_1-p1	182	K	ribosomal protein RPP0	1	3.17054e-18	105.51	LNIK(1)PFEYGLAIQHVYDDGSVYK	3	2.1995	1
TGME49_218410-t26_1-p1	78	K	ribosomal protein RPP0	1	8.50319e-11	118.51	MSEMPQLEK(1)LLPLVR	3	2.0984	11
TGME49_218410-t26_1-p1	58	K	ribosomal protein RPP0	1	2.96746e-07	121.02	AVVLMGK(1)NTMIR	2	2.5933	30
TGME49_218410-t26_1-p1	107	K	ribosomal protein RPP0	1	0.000423563	57.175	IVAENK(1)VPAPAR	2	0.47503	2
TGME49_218410-t26_1-p1	69	K	ribosomal protein RPP0	1	2.60303e-13	162.68	QK(1)MSEMPQLEK	2	-1.136	47
TGME49_218410-t26_1-p1	163	K	ribosomal protein RPP0	1	2.20605e-06	90.422	GQIEIQNEVHLIK(1)EGDK	3	0.28435	1
TGME49_218410-t26_1-p1	215	K	ribosomal protein RPP0	1	6.64624e-10	120.77	ASVLDITDEVILEK(1)FR	2	0.34155	8
TGME49_218410-t26_1-p1	24	K	ribosomal protein RPP0	1	1.45911e-10	163.38	LFALLEK(1)YPR	2	-0.81404	10
TGME49_218410-t26_1-p1	150	K	ribosomal protein RPP0	1	2.08153e-06	98.281	IVK(1)GQIEIQNEVHLIK	3	-0.33478	6
TGME49_218520-t26_1-p1	279	K	microneme protein MIC6	1	1.70249e-06	94.203	GGSGSDSTESEEQGK(1)ER	2	-0.066764	2
TGME49_218530-t26_1-p1	182	K	proteasome-interacting thioredoxin domain-containing protein	1	1.0634e-05	93.424	SK(1)VECLNEDAQHSIR	3	0.096354	4
TGME49_218600-t26_1-p1	467	K	RNA recognition motif-containing protein	1	0.0144865	47.971	LAEQAILK(1)VR	2	-0.047585	1
TGME49_218720-t26_1-p1	986	K	calcium-dependent protein kinase CDPK6	1	0.00407239	50.95	DK(1)LDVADFSR	2	-0.068988	2
TGME49_218720-t26_1-p1	1040	K	calcium-dependent protein kinase CDPK6	1	0.0013353	78.932	TIDDLFIFK(1)R	2	-1.4635	3
TGME49_218760-t26_1-p1	292	K	SNAP protein (soluble N-ethylmaleimide-sensitive factor Attachment Protein), putative	1	0.00820452	76.221	ISK(1)LDPWK	2	-0.38455	4
TGME49_218780-t26_1-p1	232	K	phosphoserine aminotransferase, putative	1	0.00019022	50.077	HGDGDASFGGDSNTK(1)LR	3	0.97391	2
TGME49_218780-t26_1-p1	404	K	phosphoserine aminotransferase, putative	1	0.015134	54.066	AEDVELAK(1)K	2	-0.38756	3
TGME49_218820-t26_1-p1	109	K	alba 2	1	0.00277128	101.43	TALK(1)MVPK	2	-0.398	14
TGME49_218820-t26_1-p1	132	K	alba 2	1	0.00650692	46.844	DK(1)EAALMEK	2	-0.65137	4
TGME49_218940-t26_1-p1	197	K	hypothetical protein	1	9.50324e-07	126.71	FSWK(1)IMDDQIR	2	-0.31002	4
TGME49_219130-t26_1-p1	178	K	NADPH-glutathione reductase	1	0.0483338	58.679	K(1)FSAGGR	2	0.69464	1
TGME49_219140-t26_1-p1	50	K	EF-1 guanine nucleotide exchange domain-containing protein	0.987811	6.28602e-13	86.761	AAVDDDDFDLFGEESAEDK(0.988)EAVK(0.012)K	3	0.035751	3
TGME49_219270-t26_1-p1	71	K	multi-pass transmembrane protein	1	9.83476e-05	60.541	GEEHTPIIHFLTTK(1)LLR	3	-0.65908	2
TGME49_219310-t26_1-p1	274	K	DnaK family protein	1	0.00846322	48.091	LEDQANK(1)AK	2	0.31319	2
TGME49_219310-t26_1-p1	127	K	DnaK family protein	1	0.000504714	89.679	VAAAFLTK(1)LR	2	3.9563	14
TGME49_219310-t26_1-p1	621	K	DnaK family protein	1	9.76463e-09	164.53	DDISGK(1)MR	2	-0.099339	9
TGME49_219310-t26_1-p1	673	K	DnaK family protein	1	0.000195721	71.879	LEELQAVGGK(1)VSR	3	2.6067	9
TGME49_219310-t26_1-p1	83	K	DnaK family protein	1	2.94312e-05	84.41	NILGEVFDASNSHLK(1)K	3	1.2034	2
TGME49_219310-t26_1-p1	68	K	DnaK family protein	1	0.00199004	41.601	YFK(1)NILGEVFDASNSHLK	3	-0.88312	1
TGME49_219310-t26_1-p1	267	K	DnaK family protein	1	0.000359348	135.71	LK(1)LEDQANK	2	1.677	5
TGME49_219310-t26_1-p1	111	K	DnaK family protein	1	0.0251241	44.612	GK(1)EVEFSAER	2	0.060336	1
TGME49_219310-t26_1-p1	313	K	DnaK family protein	1	0.000296723	54.898	EVFEELCSK(1)TLVPR	3	0.601	1
TGME49_219310-t26_1-p1	717	K	DnaK family protein	1	4.96576e-11	105.79	VAAQSQDEAYAHIPVEEK(1)R	3	0.27952	4
TGME49_219310-t26_1-p1	169	K	DnaK family protein	1	3.92869e-05	68.283	SALLDAAQIAGLK(1)CLR	3	-1.1301	2
TGME49_219310-t26_1-p1	663	K	DnaK family protein	1	1.33934e-48	199.15	SAVVAK(1)LEELQAVGGK	3	-0.34833	8
TGME49_219320-t26_1-p1	159	K	acid phosphatase GAP50	1	1.59932e-14	108.08	DGK(1)LAPADATEAAAAENHGYPK	3	-0.060104	7
TGME49_219320-t26_1-p1	395	K	acid phosphatase GAP50	1	0.000294972	73.082	YYPVPEMGK(1)MPGR	2	-1.27	9
TGME49_219320-t26_1-p1	75	K	acid phosphatase GAP50	1	0.0437562	50.04	TVADTLK(1)K	2	0.16268	2
TGME49_219320-t26_1-p1	156	K	acid phosphatase GAP50	1	9.6027e-21	154.69	TELTYAVTSEQIK(1)DGK	2	-0.3429	4
TGME49_219320-t26_1-p1	239	K	acid phosphatase GAP50	1	2.26731e-06	112.42	AWADLEK(1)TLELAPK	2	-1.2351	5
TGME49_219320-t26_1-p1	266	K	acid phosphatase GAP50	1	1.17883e-23	120.23	AVYSSGASK(1)GDSMLQYYLQPLLK	3	-0.064352	7
TGME49_219520-t26_1-p1	157	K	histone arginine methyltransferase PRMT1	1	0.000216665	79.614	ENDMEDK(1)VTFVQGK	2	0.071118	2
TGME49_219540-t26_1-p1	516	K	cytosolic tRNA-Ala synthetase	1	1.14718e-79	193.64	VASVLQDK(1)QSNYDTDLFTALFDK	3	-0.55198	6
TGME49_219540-t26_1-p1	1262	K	cytosolic tRNA-Ala synthetase	1	2.63984e-08	78.456	EGAADK(1)VDAAVAEATAFAEK	3	-0.37991	2
TGME49_219540-t26_1-p1	1256	K	cytosolic tRNA-Ala synthetase	1	0.00757732	48.585	AVGAAK(1)EGAADK	2	-0.42497	1
TGME49_219540-t26_1-p1	327	K	cytosolic tRNA-Ala synthetase	1	0.0150098	66.351	SSPLSK(1)LR	2	0.28884	5
TGME49_219540-t26_1-p1	628	K	cytosolic tRNA-Ala synthetase	1	0.000139766	52.365	LVPVVVSLLGETFPEMK(1)K	3	-0.40317	4
TGME49_219540-t26_1-p1	985	K	cytosolic tRNA-Ala synthetase	1	0.00052852	51.092	PVHYK(1)EVPLEQAMK	3	0.32513	7
TGME49_219540-t26_1-p1	941	K	cytosolic tRNA-Ala synthetase	1	2.43024e-17	128.59	ELEDGEDIQQK(1)GSLVEVK	3	0.67729	5
TGME49_219540-t26_1-p1	948	K	cytosolic tRNA-Ala synthetase	1	0.00380468	89.698	GSLVEVK(1)R	2	0.51997	5
TGME49_219540-t26_1-p1	780	K	cytosolic tRNA-Ala synthetase	1	0.00103997	69.65	AK(1)VMAIWDGK	2	-1.151	14
TGME49_219540-t26_1-p1	1083	K	cytosolic tRNA-Ala synthetase	1	2.87241e-13	162.68	K(1)ELEELEEAFR	2	-0.93469	3
TGME49_219540-t26_1-p1	788	K	cytosolic tRNA-Ala synthetase	1	0.00158395	82.287	VMAIWDGK(1)R	2	0.83555	5
TGME49_219540-t26_1-p1	640	K	cytosolic tRNA-Ala synthetase	1	0.00057969	86.114	ILLK(1)EEQQFSR	2	-1.377	3
TGME49_219540-t26_1-p1	1107	K	cytosolic tRNA-Ala synthetase	1	1.4354e-06	114.86	ELAALEK(1)EVAK	2	-0.38344	7
TGME49_219540-t26_1-p1	254	K	cytosolic tRNA-Ala synthetase	1	0.00113633	86.882	AK(1)IEEISAK	2	-0.85026	6
TGME49_219540-t26_1-p1	545	K	cytosolic tRNA-Ala synthetase	0.999944	2.75166e-21	99.219	ILELSPGLRPYGGK(1)VGEEDKDMVDMAYR	4	-0.667	3
TGME49_219540-t26_1-p1	1146	K	cytosolic tRNA-Ala synthetase	1	2.25207e-06	154.49	ALLELQK(1)AR	2	0.85986	6
TGME49_219540-t26_1-p1	1127	K	cytosolic tRNA-Ala synthetase	1	5.73571e-14	132.97	GLLDGAGPLPLVGK(1)R	2	-0.15616	7
TGME49_219660-t26_1-p1	1027	K	hypothetical protein	1	0.0410763	47.574	EVK(1)K(1)K(1)SR	3	1.0591	1
TGME49_219660-t26_1-p1	1026	K	hypothetical protein	1	0.0410763	47.574	EVK(1)K(1)K(1)SR	3	1.0591	1
TGME49_219660-t26_1-p1	1025	K	hypothetical protein	1	0.0410763	47.574	EVK(1)K(1)K(1)SR	3	1.0591	1
TGME49_219690-t26_1-p1	84	K	hypothetical protein	1	0.000272616	107.57	NDK(1)IDLAR	2	0.171	8
TGME49_219690-t26_1-p1	81	K	hypothetical protein	1	0.0276961	67.277	ALNK(1)NDK	2	3.3901	3
TGME49_219690-t26_1-p1	103	K	hypothetical protein	1	0.00246256	58.32	AEELMNK(1)QLPEK	2	0.88499	2
TGME49_219690-t26_1-p1	117	K	hypothetical protein	1	6.24802e-29	125.5	HEHNQETEK(1)MVAFDR	4	-1.7303	10
TGME49_219700-t26_1-p1	881	K	DNA replication licensing factor MCM4, putative	1	0.00414126	51.872	ISEALAK(1)MR	2	0.99895	2
TGME49_219710-t26_1-p1	1621	K	hypothetical protein	1	0.0492027	45.7	ELQAQK(1)QK	2	0.83872	2
TGME49_219710-t26_1-p1	1506	K	hypothetical protein	1	1.29988e-06	118.28	AVVATK(1)LAEVR	2	-0.17975	8
TGME49_219750-t26_1-p1	90	K	cytochrome c, putative	1	2.02407e-08	117.7	TYIPGTK(1)MVFAGIK	2	0.25303	10
TGME49_219750-t26_1-p1	64	K	cytochrome c, putative	1	2.3479e-13	116.39	ADFPYSDANK(1)TSGIIWSEK	3	-0.35343	6
TGME49_219750-t26_1-p1	54	K	cytochrome c, putative	1	0.000103395	96.464	ESGK(1)ADFPYSDANK	2	0.46217	4
TGME49_219750-t26_1-p1	20	K	cytochrome c, putative	1	0.0303122	65.803	AGAK(1)VFK	2	0.49064	5
TGME49_219800-t26_1-p1	490	K	vacuolar ATP synthase subunit b, putative	1	0.00273318	57.785	DK(1)YLEEQER	2	4.3454	3
TGME49_219800-t26_1-p1	478	K	vacuolar ATP synthase subunit b, putative	1	0.00697066	87.323	IK(1)EEELR	2	0.95144	4
TGME49_219832-t26_1-p1	329	K	cyclin-dependent kinase regulatory subunit protein	1	0.00577261	94.407	ELFEK(1)LR	2	0.086438	4
TGME49_219850-t26_1-p1	533	K	prolyl-tRNA synthetase (ProRS)	1	0.00395903	62.005	SEGEK(1)FAGGK	2	-0.20255	3
TGME49_219850-t26_1-p1	738	K	prolyl-tRNA synthetase (ProRS)	1	4.98767e-18	119.38	LHEGIEK(1)ISTFDEVMPALNR	3	-3.634	11
TGME49_219850-t26_1-p1	387	K	prolyl-tRNA synthetase (ProRS)	1	0.00247147	114.5	FFDDEIK(1)K	2	0.32275	6
TGME49_219850-t26_1-p1	183	K	prolyl-tRNA synthetase (ProRS)	1	0.00197973	48.229	GVIAANLFLK(1)EK	2	3.419	1
TGME49_219850-t26_1-p1	167	K	prolyl-tRNA synthetase (ProRS)	1	0.00166464	46.249	HAPVATVDAMVK(1)ASFR	3	0.96118	1
TGME49_219850-t26_1-p1	581	K	prolyl-tRNA synthetase (ProRS)	1	8.36062e-07	109.44	MFEIEFEDEEGHK(1)R	3	0.18134	3
TGME49_219850-t26_1-p1	684	K	prolyl-tRNA synthetase (ProRS)	1	0.000559057	88.596	LELGPK(1)DLAK	2	1.248	7
TGME49_219850-t26_1-p1	143	K	prolyl-tRNA synthetase (ProRS)	1	3.41461e-21	150.34	ALQK(1)LEELGIGYQLHR	3	1.2871	7
TGME49_219850-t26_1-p1	628	K	prolyl-tRNA synthetase (ProRS)	1	1.07189e-06	57.238	VASVQVVIIPILFK(1)DENTGEILGK	3	-1.0004	1
TGME49_219850-t26_1-p1	173	K	prolyl-tRNA synthetase (ProRS)	1	7.42523e-05	103.44	DK(1)GVIAANLFLK	2	1.152	3
TGME49_219850-t26_1-p1	648	K	prolyl-tRNA synthetase (ProRS)	1	0.00113526	86.898	TMLEK(1)ADIR	2	-1.2888	11
TGME49_219850-t26_1-p1	275	K	prolyl-tRNA synthetase (ProRS)	1	0.000839103	80.31	ATVALK(1)ASDLVK	2	-2.1946	6
TGME49_219860-t26_1-p1	698	K	replication licensing factor, putative	1	1.3297e-09	83.182	AK(1)LAETYVSLR	2	1.7728	3
TGME49_220100-t26_1-p1	556	K	phosphoribosylpyrophosphate synthetase	1	0.00525737	56.404	ESLNDLFNVK(1)Y	2	0.77974	2
TGME49_220100-t26_1-p1	414	K	phosphoribosylpyrophosphate synthetase	1	5.02495e-06	149.72	K(1)FQEGLIAR	2	0.022094	6
TGME49_220100-t26_1-p1	546	K	phosphoribosylpyrophosphate synthetase	1	0.000267419	55.724	IHQK(1)ESLNDLFNVK	3	-1.9309	1
TGME49_220100-t26_1-p1	260	K	phosphoribosylpyrophosphate synthetase	1	0.0219052	70.69	LSTK(1)LGK	2	0.31293	2
TGME49_220270-t26_1-p1	120	K	alveolin domain containing intermediate filament IMC6	1	0.0347432	63.306	DGK(1)LQLR	2	0.35225	1
TGME49_220270-t26_1-p1	383	K	alveolin domain containing intermediate filament IMC6	1	0.00133151	83.883	TANQMK(1)EAR	2	-1.4905	17
TGME49_220270-t26_1-p1	257	K	alveolin domain containing intermediate filament IMC6	1	0.0164441	51.762	VPK(1)IIEVPK	2	0.39615	3
TGME49_220270-t26_1-p1	143	K	alveolin domain containing intermediate filament IMC6	1	0.00127984	43.164	DK(1)IIEVPQVDVVDAVRPK	3	0.117	1
TGME49_220400-t26_1-p1	25	K	actin depolymerizing factor ADF	1	0.00175509	134.48	TVK(1)WIVFK	2	-0.2855	16
TGME49_220400-t26_1-p1	35	K	actin depolymerizing factor ADF	1	1.08531e-07	158.05	IENTK(1)IVVEK	2	0.39267	12
TGME49_220400-t26_1-p1	40	K	actin depolymerizing factor ADF	1	0.000160622	113.71	IVVEK(1)DGK	2	-0.37227	26
TGME49_220400-t26_1-p1	91	K	actin depolymerizing factor ADF	1	1.05673e-10	151.26	MTYASSK(1)DALLK	2	-0.50907	26
TGME49_220400-t26_1-p1	68	K	actin depolymerizing factor ADF	1	2.18891e-54	161.04	FGVYDCGNK(1)IQFVLWCPDNAPVKPR	3	0.80365	4
TGME49_220400-t26_1-p1	30	K	actin depolymerizing factor ADF	1	4.43223e-23	188.04	WIVFK(1)IENTK	2	0.42469	7
TGME49_220400-t26_1-p1	43	K	actin depolymerizing factor ADF	1	8.88913e-05	136.49	DGK(1)GNADEFR	2	-0.047638	7
TGME49_220400-t26_1-p1	19	K	actin depolymerizing factor ADF	1	0.000209889	145.04	FNELK(1)IR	2	0.50089	33
TGME49_220400-t26_1-p1	82	K	actin depolymerizing factor ADF	1	3.8552e-15	132.08	IQFVLWCPDNAPVK(1)PR	2	-0.81491	7
TGME49_220500-t26_1-p1	236	K	UBX domain-containing protein	1	0.00576984	61.419	FLDELK(1)AGFAPR	2	1.2872	2
TGME49_220860-t26_1-p1	279	K	DEAD/DEAH box helicase	1	0.025584	58.246	K(1)FGADTVK	2	1.0191	2
TGME49_220950-t26_1-p1	189	K	hypothetical protein	1	2.21688e-30	157.54	SPGK(1)LVELDTGVASPVFAR	2	0.3216	5
TGME49_221170-t26_1-p1	67	K	CAAX metallo endopeptidase	1	0.00661526	70.056	TNAYNK(1)DK	2	0.24162	3
TGME49_221170-t26_1-p1	228	K	CAAX metallo endopeptidase	1	0.0294752	55.112	GK(1)ICELAK	2	-1.3109	2
TGME49_221170-t26_1-p1	61	K	CAAX metallo endopeptidase	1	0.000534553	46.892	LAHLVTEEEYAK(1)TNAYNK	3	-3.207	2
TGME49_221200-t26_1-p1	1507	K	CW-type Zinc Finger protein	0.999919	5.80284e-06	89.311	ETEKAEEEAK(1)ETEETEK	3	0.4772	2
TGME49_221210-t26_1-p1	50	K	cyclophilin	1	0.000850997	98.048	EDIAPK(1)TVK	2	-0.1513	6
TGME49_221210-t26_1-p1	63	K	cyclophilin	1	2.53692e-06	127.56	YK(1)GSVFHR	3	-0.20059	51
TGME49_221210-t26_1-p1	53	K	cyclophilin	1	2.64148e-05	110.31	TVK(1)NFIGLFDK	2	-0.95034	3
TGME49_221210-t26_1-p1	61	K	cyclophilin	1	0.000351546	95.822	NFIGLFDK(1)YK	2	0.7597	3
TGME49_221210-t26_1-p1	24	K	cyclophilin	1	6.40408e-11	124.78	K(1)AYMDIDIDGEHAGR	3	-2.3283	7
TGME49_221210-t26_1-p1	171	K	cyclophilin	1	0.000627067	84.882	VAK(1)ITDIGLLE	2	0.78099	8
TGME49_221210-t26_1-p1	105	K	cyclophilin	1	2.31574e-14	150.22	RFDDENFDLK(1)HER	4	-1.3293	16
TGME49_221380-t26_1-p1	11	K	alba 1	1	0.000234697	96.604	DK(1)EPIGSNEIR	2	-1.2986	4
TGME49_221380-t26_1-p1	141	K	alba 1	1	0.000167688	86.803	EMKPEEITK(1)TGGFR	3	-1.3715	9
TGME49_221380-t26_1-p1	132	K	alba 1	0.990144	9.70106e-13	86.791	DPGYQAPIDESLVK(0.99)EMK(0.01)PEEITK	3	-1.7491	4
TGME49_221380-t26_1-p1	66	K	alba 1	1	0.000402667	92.538	AVTLAEVLK(1)R	2	-1.915	1
TGME49_221470-t26_1-p1	50	K	hypothetical protein	1	1.91426e-09	105.52	SDVQGSGLALVAK(1)NEGFK	3	-0.67535	3
TGME49_221470-t26_1-p1	97	K	hypothetical protein	1	0.00235152	69.721	NIPLK(1)DFASK	2	0.89663	8
TGME49_221470-t26_1-p1	102	K	hypothetical protein	1	0.00144676	76.943	DFASK(1)YIALK	2	0.57845	4
TGME49_221470-t26_1-p1	374	K	hypothetical protein	1	0.0004034	62.466	DEGGANEHFK(1)R	3	0.65965	2
TGME49_221470-t26_1-p1	222	K	hypothetical protein	1	0.046384	51.066	LVFAVGPK(1)K	2	-0.56394	2
TGME49_221470-t26_1-p1	184	K	hypothetical protein	1	0.000620391	86.803	AFLDVEK(1)NPEEAK	2	1.0034	2
TGME49_221490-t26_1-p1	4	K	cell cycle regulator protein	1	2.72512e-05	102.52	K(1)FSLEEISSQNVAK	2	0.011591	2
TGME49_221510-t26_1-p1	78	K	hypothetical protein	1	6.18528e-05	97.734	FK(1)ETDDLAHR	3	0.22664	9
TGME49_221522-t26_1-p1	17	K	adaptor complexes medium subunit family protein	1	0.00466645	67.704	QFVEISK(1)VR	2	1.9748	3
TGME49_221670-t26_1-p1	765	K	transcriptional elongation factor FACT140	1	0.000600654	79.201	ELMFK(1)SEDGR	2	-0.39994	6
TGME49_221670-t26_1-p1	636	K	transcriptional elongation factor FACT140	1	0.00183309	63.091	FEEEK(1)DGGGLER	2	-0.067408	1
TGME49_221670-t26_1-p1	226	K	transcriptional elongation factor FACT140	1	0.00693267	95.531	K(1)FTESNR	2	-0.3718	4
TGME49_221670-t26_1-p1	1042	K	transcriptional elongation factor FACT140	1	0.00116089	45.207	IDLVPIEFLDNLK(1)R	3	-0.045008	1
TGME49_221870-t26_1-p1	809	K	hypothetical protein	1	0.00351498	71.451	TSFICEK(1)LK	2	-3.8997	2
TGME49_221870-t26_1-p1	887	K	hypothetical protein	1	0.040382	54.157	ILAETK(1)K	2	-0.082645	1
TGME49_221950-t26_1-p1	193	K	splicesome-associated protein, putative	1	0.0207046	51.488	TYK(1)VNEAR	2	-1.6158	1
TGME49_221950-t26_1-p1	508	K	splicesome-associated protein, putative	1	0.00198345	72.434	EITK(1)IEDAIK	2	1.5713	1
TGME49_222020-t26_1-p1	210	K	phosphoglycerate kinase PGKII	1	0.00131384	62.287	ADLNVPLEVGK(1)ER	2	1.9585	2
TGME49_222020-t26_1-p1	394	K	phosphoglycerate kinase PGKII	1	0.0123149	53.751	VSSK(1)LGVLR	2	1.3642	3
TGME49_222020-t26_1-p1	325	K	phosphoglycerate kinase PGKII	1	1.09949e-58	198.96	K(1)FANLADMFVNDAFGTAHR	3	0.21028	3
TGME49_222020-t26_1-p1	313	K	phosphoglycerate kinase PGKII	1	0.0272654	64.567	FEK(1)GETK	2	-0.49738	4
TGME49_222160-t26_1-p1	401	K	aldehyde dehydrogenase	1	0.00060998	64.64	FK(1)TADEAVER	2	-0.63829	3
TGME49_222170-t26_1-p1	255	K	dense-granule antigen DG32	1	5.59602e-18	133.78	LKDLESILFDSK(1)LATIR	3	0.11613	4
TGME49_222220-t26_1-p1	308	K	alveolin domain containing intermediate filament IMC7	1	0.000243496	80.318	QLQLDMGGK(1)ELR	2	0.48335	10
TGME49_222220-t26_1-p1	318	K	alveolin domain containing intermediate filament IMC7	1	5.212e-06	98.458	SVEMVFK(1)R	2	3.3214	8
TGME49_222220-t26_1-p1	211	K	alveolin domain containing intermediate filament IMC7	1	0.00723996	44.252	PVAIPIK(1)AGEVTQVSK	2	0.72959	1
TGME49_222220-t26_1-p1	126	K	alveolin domain containing intermediate filament IMC7	1	4.92359e-19	112.48	FVPSVQVVDLPLDLVYTVPEVK(1)TR	3	-0.7864	7
TGME49_222270-t26_1-p1	343	K	hypothetical protein	1	0.000840057	62.166	EYVAEEK(1)SPR	2	-4.0811	2
TGME49_222380-t26_1-p1	899	K	importin-beta N-terminal domain-containing protein	1	0.0147066	66.692	ILEK(1)QDFR	2	2.3326	2
TGME49_222380-t26_1-p1	1128	K	importin-beta N-terminal domain-containing protein	1	0.0371282	61.962	NK(1)DQFTR	2	1.4798	1
TGME49_222430-t26_1-p1	876	K	HECT-domain (ubiquitin-transferase) domain-containing protein	1	0.00243636	82.069	SK(1)LALVFSDVYR	2	1.3948	1
TGME49_222840-t26_1-p1	180	K	Ser/Thr phosphatase family protein	1	0.0232836	48.794	CGLDAIK(1)R	2	2.4981	1
TGME49_222840-t26_1-p1	412	K	Ser/Thr phosphatase family protein	1	9.86572e-07	72.088	GAVK(1)HEFFALLESHIPEEK	3	-1.7649	2
TGME49_222860-t26_1-p1	83	K	eukaryotic translation initiation factor, putative	1	0.00104179	84.615	K(1)MGEELLK	2	2.0105	7
TGME49_222860-t26_1-p1	267	K	eukaryotic translation initiation factor, putative	1	0.0498244	57.047	FEHK(1)DVK	2	0.70948	3
TGME49_222860-t26_1-p1	684	K	eukaryotic translation initiation factor, putative	1	0.000868681	98.044	YEAEDEK(1)LR	2	1.0118	4
TGME49_223050-t26_1-p1	158	K	ribosomal protein RPS20	1	3.92196e-07	116.71	VCTELINGAK(1)EK	2	-0.042384	5
TGME49_223050-t26_1-p1	141	K	ribosomal protein RPS20	1	0.000469301	118.71	ITLTSK(1)DLK	2	-0.3874	6
TGME49_223050-t26_1-p1	144	K	ribosomal protein RPS20	1	0.014243	77.058	DLK(1)SIER	2	-0.86311	1
TGME49_223050-t26_1-p1	160	K	ribosomal protein RPS20	1	9.03628e-05	102.52	EK(1)NLQVAGPVR	2	0.6008	3
TGME49_223050-t26_1-p1	121	K	ribosomal protein RPS20	1	9.82818e-11	89.301	LMK(1)GGLEGEEQR	2	-1.5537	10
TGME49_223070-t26_1-p1	192	K	hypothetical protein	1	0.00570219	45.368	TGVK(1)HEVYR	3	-0.14209	2
TGME49_223070-t26_1-p1	146	K	hypothetical protein	1	0.045184	41.448	DGSK(1)LFVR	2	3.774	1
TGME49_223070-t26_1-p1	167	K	hypothetical protein	1	0.00612449	57.347	VVLYK(1)DPENR	2	2.7697	3
TGME49_223390-t26_1-p1	1020	K	activating signal cointegrator 1 complex subunit 3 family 1 ASCC3L1, putative	1	0.000926919	101.46	ILDK(1)NFLIK	2	1.462	1
TGME49_223390-t26_1-p1	1443	K	activating signal cointegrator 1 complex subunit 3 family 1 ASCC3L1, putative	1	2.41545e-05	94.09	AVYIAPHPLVVK(1)ER	3	0.43407	5
TGME49_223390-t26_1-p1	1025	K	activating signal cointegrator 1 complex subunit 3 family 1 ASCC3L1, putative	1	0.0212379	59.35	NFLIK(1)YDR	2	0.67256	3
TGME49_223390-t26_1-p1	1187	K	activating signal cointegrator 1 complex subunit 3 family 1 ASCC3L1, putative	1	4.71485e-05	106.67	QFK(1)VLPEELLR	2	-0.1127	1
TGME49_223410-t26_1-p1	198	K	eukaryotic initiation factor-4E, putative	1	0.0144426	44.511	EVQDALLK(1)EINK	2	1.1661	2
TGME49_223480-t26_1-p1	25	K	sushi domain (scr repeat) domain-containing protein	1	0.0457119	58.167	VAAK(1)EGR	2	-3.1725	1
TGME49_223540-t26_1-p1	182	K	importin-beta N-terminal domain-containing protein	1	0.00103427	102.62	LCGIYEFK(1)R	2	-0.18285	3
TGME49_223540-t26_1-p1	1004	K	importin-beta N-terminal domain-containing protein	1	0.0033725	64.82	EILEK(1)LDNAK	2	1.6931	1
TGME49_223590-t26_1-p1	276	K	proteasome subunit	1	7.13735e-07	105.53	DALTAGLIVAGFDK(1)VK	2	1.4195	1
TGME49_223668-t26_1-p1	210	K	LYAR-type C2HC zinc finger protein	1	2.39428e-05	113.93	LVNDK(1)DEFVR	2	-0.98177	4
TGME49_223710-t26_1-p1	548	K	tetratricopeptide repeat-containing protein	1	0.000171812	64.224	HTPTLVDLYLVK(1)GR	3	0.8171	1
TGME49_223855-t26_1-p1	454	K	RNA recognition motif-containing protein	1	5.58075e-06	80.361	FILFAGNLPLDTK(1)AEDLK	3	-0.5033	3
TGME49_223910-t26_1-p1	145	K	acyltransferase domain-containing protein	1	0.00822554	58.699	IK(1)EVYLGNK	2	1.2161	1
TGME49_223910-t26_1-p1	56	K	acyltransferase domain-containing protein	1	0.00829271	76.064	IK(1)FAGYER	2	-0.00011695	4
TGME49_223920-t26_1-p1	1928	K	rhoptry neck protein RON3	1	0.000998885	80.706	AAVLK(1)ELPFK	2	0.63911	6
TGME49_223920-t26_1-p1	185	K	rhoptry neck protein RON3	1	0.000181101	97.813	MK(1)EDLTQLIK	2	0.52005	4
TGME49_223920-t26_1-p1	1952	K	rhoptry neck protein RON3	1	0.00196561	67.334	AAALK(1)DAFFAP	2	-1.6852	2
TGME49_223920-t26_1-p1	1429	K	rhoptry neck protein RON3	1	1.02987e-10	98.543	YLPLSEPVNVVDAVDK(1)LIASK	3	0.49275	7
TGME49_223920-t26_1-p1	1917	K	rhoptry neck protein RON3	1	0.00293633	74.301	MPK(1)MLLMK	2	2.4875	1
TGME49_223920-t26_1-p1	614	K	rhoptry neck protein RON3	1	0.0472982	47.187	LLDK(1)AFTR	2	0.041397	2
TGME49_223920-t26_1-p1	1434	K	rhoptry neck protein RON3	1	2.95552e-10	106.82	LIASK(1)AIDAVQQHLGQVR	3	-0.84264	8
TGME49_223920-t26_1-p1	610	K	rhoptry neck protein RON3	1	1.84288e-05	81.594	PANAEK(1)LLDK	2	-0.69053	3
TGME49_223920-t26_1-p1	354	K	rhoptry neck protein RON3	1	1.11921e-05	111.83	DITGK(1)ILVDDLVR	2	0.53831	5
TGME49_223920-t26_1-p1	1795	K	rhoptry neck protein RON3	1	5.5329e-19	120.32	VFAGK(1)CEDMYTALIGSQPDIHK	3	0.025576	15
TGME49_223920-t26_1-p1	1164	K	rhoptry neck protein RON3	0.755084	0.00150416	45.873	IVAPK(0.755)K(0.245)DEGTAQVIR	3	1.1357	1
TGME49_223940-t26_1-p1	52	K	GAP45	1	6.38834e-05	139.86	NAADK(1)AEAER	2	0.376	14
TGME49_223940-t26_1-p1	11	K	GAP45	1	0.0212379	59.35	NTAK(1)TPTR	2	-0.35863	1
TGME49_223940-t26_1-p1	71	K	GAP45	1	0.000540358	68.626	K(1)EAEAEAAR	2	-0.11945	2
TGME49_223940-t26_1-p1	40	K	GAP45	1	0.00313908	101.72	AEAEEK(1)AR	2	1.2361	3
TGME49_223940-t26_1-p1	24	K	GAP45	1	3.67028e-05	143.4	EAEDLAEK(1)ER	2	0.8687	10
TGME49_223940-t26_1-p1	16	K	GAP45	1	0.000854359	92.445	K(1)EAEDLAEK	2	0.78228	6
TGME49_223940-t26_1-p1	80	K	GAP45	1	0.00152108	73.435	K(1)AEAEAAEAER	2	-0.95757	1
TGME49_223940-t26_1-p1	47	K	GAP45	1	0.000131634	120.36	AEAEK(1)NAADK	2	-0.55528	8
TGME49_223985-t26_1-p1	169	K	serine/threonine specific protein phosphatase	0.99813	0.00982037	58.132	LAWRK(0.501)K(0.501)HAEK(0.998)K	2	3.4928	1
TGME49_224060-t26_1-p1	271	K	thioredoxin, putative	1	0.00105886	72.891	LLGGEK(1)VAADIER	2	0.27108	3
TGME49_224060-t26_1-p1	525	K	thioredoxin, putative	0.990868	0.00474715	44.426	K(0.009)LEPAYK(0.991)ELAAR	3	0.25914	1
TGME49_224060-t26_1-p1	167	K	thioredoxin, putative	1	0.00636257	50.897	EFPTLK(1)FFIDGR	2	-1.2773	3
TGME49_224060-t26_1-p1	541	K	thioredoxin, putative	1	0.000809776	80.632	DVPGVTIAK(1)IDATR	2	1.0994	3
TGME49_224090-t26_1-p1	439	K	enoyl-CoA hydratase/isomerase family protein	1	0.00235152	69.721	FAAEVK(1)QTLR	2	-2.1752	4
TGME49_224350-t26_1-p1	1139	K	aminopeptidase N, putative	1	2.75517e-30	171.76	IYVEAFK(1)QTLLEQGR	3	0.33388	6
TGME49_224350-t26_1-p1	1075	K	aminopeptidase N, putative	1	0.0066094	56.258	DFSAPVK(1)VK	2	-0.93193	3
TGME49_224350-t26_1-p1	773	K	aminopeptidase N, putative	1	0.0128135	46.462	SMK(1)WDEER	2	1.28	2
TGME49_224350-t26_1-p1	1283	K	aminopeptidase N, putative	1	0.00234047	64.121	DAK(1)GDPLVLDK	2	2.7728	7
TGME49_224350-t26_1-p1	748	K	aminopeptidase N, putative	1	0.000493345	77.324	NVK(1)VSIFSEPEDSSK	2	0.34113	2
TGME49_224350-t26_1-p1	1177	K	aminopeptidase N, putative	1	2.95654e-29	126.04	DGVAQEMEPIDPLALK(1)EATESVR	3	-0.80073	3
TGME49_224350-t26_1-p1	1192	K	aminopeptidase N, putative	1	0.000212828	100.38	EVGQLLK(1)SDLLK	2	-0.23971	3
TGME49_224350-t26_1-p1	1132	K	aminopeptidase N, putative	1	0.00033176	100.69	LPK(1)IYVEAFK	2	-0.39846	3
TGME49_224350-t26_1-p1	1120	K	aminopeptidase N, putative	1	5.13904e-06	78.903	EK(1)QGEDVEFAR	2	-1.4049	3
TGME49_224350-t26_1-p1	947	K	aminopeptidase N, putative	1	0.000439336	124.83	GMDLYFK(1)R	2	0.62854	12
TGME49_224350-t26_1-p1	1309	K	aminopeptidase N, putative	1	0.000409851	78.548	NVTETVK(1)ELQK	2	-0.11301	3
TGME49_224350-t26_1-p1	678	K	aminopeptidase N, putative	1	0.00191483	46.892	ITYFLDRPDVMSLFK(1)VR	3	0.29281	1
TGME49_224460-t26_1-p1	958	K	aminopeptidase n, putative	1	0.000209517	69.03	LSVGLK(1)EVLEK	2	0.1756	3
TGME49_224460-t26_1-p1	462	K	aminopeptidase n, putative	1	0.00250701	62.694	TVYLK(1)GAEVNR	2	1.5246	2
TGME49_224460-t26_1-p1	791	K	aminopeptidase n, putative	1	0.0010281	77.185	FLTASFDQK(1)SAK	2	-0.41599	3
TGME49_224460-t26_1-p1	705	K	aminopeptidase n, putative	1	0.00338243	56.569	DIK(1)SLLLSLPTK	2	0.32677	2
TGME49_224720-t26_1-p1	490	K	SPOC domain-containing protein	1	0.00778941	59.067	SK(1)WEEVAAK	2	-0.19397	2
TGME49_224850-t26_1-p1	403	K	polyadenylate binding protein, putative	1	2.72543e-18	120.87	NMDDSIDDEK(1)LR	2	-0.95774	7
TGME49_224850-t26_1-p1	715	K	polyadenylate binding protein, putative	1	0.000155698	100.22	QMLGEK(1)LFPLIAR	2	0.23539	3
TGME49_224850-t26_1-p1	373	K	polyadenylate binding protein, putative	1	3.04857e-05	138.22	AK(1)FEQMNQDR	2	-0.35415	14
TGME49_224850-t26_1-p1	756	K	polyadenylate binding protein, putative	1	0.00196936	123.72	AK(1)VDEALR	2	-0.80381	7
TGME49_224850-t26_1-p1	418	K	polyadenylate binding protein, putative	1	0.000354382	56.768	QLFEPFGSITSAK(1)VMR	3	-0.23471	1
TGME49_224900-t26_1-p1	181	K	adenylate kinase, putative	1	4.93134e-12	80.41	VYHVTYHPPK(1)VAGLDDVTGEPLHHR	5	0.84697	10
TGME49_224900-t26_1-p1	142	K	adenylate kinase, putative	1	4.19041e-14	112.44	NQK(1)LDGVLYFDVPDNILVER	3	0.35728	3
TGME49_224900-t26_1-p1	83	K	adenylate kinase, putative	1	0.000144021	68.463	HAVATGTEYGK(1)QAK	3	0.11486	1
TGME49_224900-t26_1-p1	213	K	adenylate kinase, putative	1	1.08114e-05	71.601	RLDVFHK(1)ETVPVIEHYAK	4	0.37848	9
TGME49_224900-t26_1-p1	253	K	adenylate kinase, putative	1	0.0357938	62.714	HHK(1)SFFG	2	-0.36581	2
TGME49_224900-t26_1-p1	230	K	adenylate kinase, putative	1	3.47425e-07	116.55	MGLLYK(1)MDAAK	2	0.74386	35
TGME49_224900-t26_1-p1	26	K	adenylate kinase, putative	1	1.27026e-33	165.3	EGVDLENVATVELLEELK(1)R	3	0.50545	4
TGME49_224900-t26_1-p1	88	K	adenylate kinase, putative	1	1.07946e-10	98.3	AK(1)LDAGELVSDEIVLGLIDEK	3	-0.24539	3
TGME49_224900-t26_1-p1	224	K	adenylate kinase, putative	1	9.29826e-06	82.59	ETVPVIEHYAK(1)MGLLYK	3	-0.63275	5
TGME49_224900-t26_1-p1	235	K	adenylate kinase, putative	1	0.000278057	76.073	MDAAK(1)DSTAVTK	2	-1.0981	4
TGME49_224900-t26_1-p1	242	K	adenylate kinase, putative	1	8.74283e-14	130.27	DSTAVTK(1)EMYDFVGK	2	-0.14342	9
TGME49_224900-t26_1-p1	55	K	adenylate kinase, putative	1	0.00987002	73.248	GTQSVK(1)LK	2	0.48838	6
TGME49_224910-t26_1-p1	161	K	divalent cation tolerance protein, CutA1 family protein	1	0.000271529	95.094	DK(1)TQAEEVASK	2	-0.059968	4
TGME49_224960-t26_1-p1	36	K	hypothetical protein	1	0.00282322	74.841	SQAK(1)ASFFK	2	0.02359	6
TGME49_225050-t26_1-p1	549	K	adenosylhomocysteinase, putative	1	0.000131516	103.74	ELDEK(1)VAR	2	1.0245	9
TGME49_225050-t26_1-p1	385	K	adenosylhomocysteinase, putative	1	0.000507325	44.612	GCAAAMK(1)GAGAR	2	-0.64981	2
TGME49_225050-t26_1-p1	282	K	adenosylhomocysteinase, putative	1	1.96585e-07	125.54	VVYK(1)ILAEGLQK	2	0.32257	11
TGME49_225050-t26_1-p1	303	K	adenosylhomocysteinase, putative	1	2.12201e-10	109.04	MAANLK(1)GVSEETTTGVHR	3	-0.89601	6
TGME49_225050-t26_1-p1	258	K	adenosylhomocysteinase, putative	1	0.00480762	116.88	AEK(1)EFAR	2	0.5738	8
TGME49_225050-t26_1-p1	119	K	adenosylhomocysteinase, putative	1	1.34514e-07	144.1	VK(1)DLTLSAFGR	2	-0.27409	6
TGME49_225050-t26_1-p1	294	K	adenosylhomocysteinase, putative	1	0.00082902	128.61	DPQK(1)WSR	2	0.088022	12
TGME49_225050-t26_1-p1	544	K	adenosylhomocysteinase, putative	1	2.21655e-14	135.23	YQNDVYLLPK(1)ELDEK	3	1.2477	7
TGME49_225050-t26_1-p1	366	K	adenosylhomocysteinase, putative	1	7.2399e-09	98.044	ATDVMLGGK(1)R	2	-0.84239	7
TGME49_225050-t26_1-p1	340	K	adenosylhomocysteinase, putative	1	6.92972e-05	139.15	SK(1)FDNVYGCR	2	1.1508	3
TGME49_225050-t26_1-p1	378	K	adenosylhomocysteinase, putative	1	0.00149286	40.493	VVICGFGDVGK(1)GCAAAMK	3	2.0932	1
TGME49_225050-t26_1-p1	290	K	adenosylhomocysteinase, putative	1	2.17473e-07	124.6	ILAEGLQK(1)DPQK	2	0.95689	6
TGME49_225080-t26_1-p1	27	K	ribosomal protein RPS18	1	0.000694157	83.137	EK(1)VVVALTAIR	2	0.026527	5
TGME49_225080-t26_1-p1	98	K	ribosomal protein RPS18	1	0.00010832	85.45	HK(1)HVVANGLDTVWR	3	-0.32056	2
TGME49_225080-t26_1-p1	56	K	ribosomal protein RPS18	1	0.0131661	69.812	ADIDTNK(1)R	2	-1.817	1
TGME49_225080-t26_1-p1	80	K	ribosomal protein RPS18	1	0.000504859	42.716	VVAIASTPQQFK(1)IPTWFLNR	3	-1.8025	1
TGME49_225080-t26_1-p1	68	K	ribosomal protein RPS18	1	6.28437e-55	168.81	AGELTADEISK(1)VVAIASTPQQFK	3	-0.16224	4
TGME49_225160-t26_1-p1	244	K	hypothetical protein	1	0.0274286	46.406	VAK(1)SEEELR	2	1.0878	1
TGME49_225160-t26_1-p1	336	K	hypothetical protein	1	0.0289569	55.37	ALSTAK(1)ER	2	-0.050544	2
TGME49_225310-t26_1-p1	117	K	ARF1-directed GTPase-activating protein, putative	1	0.00153189	76.228	YTTK(1)AAAYYR	2	2.6643	2
TGME49_225580-t26_1-p1	68	K	proteasome (prosome, macropain) 26S subunit, non-ATPase, 9, putative	1	0.00685102	61.593	LAILK(1)TDYK	2	0.80719	3
TGME49_225580-t26_1-p1	14	K	proteasome (prosome, macropain) 26S subunit, non-ATPase, 9, putative	1	0.0100328	57.174	LNVLVEK(1)QK	2	0.17728	1
TGME49_225730-t26_1-p1	25	K	membrane protein, putative	1	0.0120951	69.628	SVK(1)LGGAK	2	0.042761	1
TGME49_225730-t26_1-p1	30	K	membrane protein, putative	1	0.00581616	105.39	LGGAK(1)ER	2	0.33021	2
TGME49_225930-t26_1-p1	35	K	triose-phosphate isomerase TPI-I	1	2.06523e-15	101.92	TEFDPK(1)TIDVVIFPPALHAPLTR	3	1.4882	3
TGME49_225930-t26_1-p1	204	K	triose-phosphate isomerase TPI-I	1	3.30112e-23	189.18	VSEDVANK(1)VR	2	1.2544	9
TGME49_225930-t26_1-p1	239	K	triose-phosphate isomerase TPI-I	1	4.37737e-07	116.51	K(1)DFLDIIASGMK	2	1.9393	3
TGME49_225930-t26_1-p1	250	K	triose-phosphate isomerase TPI-I	1	9.40286e-18	110.31	DFLDIIASGMK(1)K	2	1.4338	3
TGME49_225930-t26_1-p1	175	K	triose-phosphate isomerase TPI-I	1	5.40631e-40	136.3	VVIAYEPVWAIGTGK(1)VATPAQAQEVHEHIR	4	-0.59469	4
TGME49_225930-t26_1-p1	196	K	triose-phosphate isomerase TPI-I	1	0.000193261	110.38	AK(1)VSEDVANK	2	0.28894	5
TGME49_225930-t26_1-p1	58	K	triose-phosphate isomerase TPI-I	1	0.00359354	42.976	K(1)YHVGLQNCSK	3	-0.40259	2
TGME49_225940-t26_1-p1	189	K	hypothetical protein	0.998713	0.00591926	46.796	K(0.001)EVGAFK(0.999)FQK	3	0.55971	1
TGME49_226030-t26_1-p1	252	K	AGC kinase	1	0.00107613	87.806	IAFPK(1)FFDK	2	-1.2714	7
TGME49_226030-t26_1-p1	259	K	AGC kinase	1	0.00769921	85.265	NAK(1)LLVK	2	0.061318	8
TGME49_226030-t26_1-p1	256	K	AGC kinase	1	0.00766573	85.359	FFDK(1)NAK	2	-0.77373	4
TGME49_226068-t26_1-p1	274	K	DnaJ domain-containing protein	1	0.00163017	80.688	LEIESK(1)WVK	2	-0.25628	3
TGME49_226250-t26_1-p1	205	K	DEAD (Asp-Glu-Ala-Asp) box polypeptide DDX3X	1	0.000322226	95.264	LQSTGIK(1)FDSYDK	2	0.27304	3
TGME49_226250-t26_1-p1	191	K	DEAD (Asp-Glu-Ala-Asp) box polypeptide DDX3X	1	0.00830811	58.63	EK(1)DVFSSDK	2	0.32422	3
TGME49_226250-t26_1-p1	498	K	DEAD (Asp-Glu-Ala-Asp) box polypeptide DDX3X	1	7.14917e-06	113.69	LQYADEDQK(1)LK	2	-1.3679	4
TGME49_226250-t26_1-p1	339	K	DEAD (Asp-Glu-Ala-Asp) box polypeptide DDX3X	1	0.000895861	91.867	K(1)FQFGTGVR	2	-0.091991	10
TGME49_226250-t26_1-p1	358	K	DEAD (Asp-Glu-Ala-Asp) box polypeptide DDX3X	1	0.00225235	59.227	TVAVYGGSDVK(1)R	2	2.2003	5
TGME49_226250-t26_1-p1	211	K	DEAD (Asp-Glu-Ala-Asp) box polypeptide DDX3X	1	0.000742259	83.204	FDSYDK(1)VPVELK	2	-0.010019	3
TGME49_226380-t26_1-p1	192	K	hypothetical protein	1	0.000146755	53.448	QEESEAK(1)GTAEHR	3	0.211	1
TGME49_226410-t26_1-p1	103	K	EF-1 guanine nucleotide exchange domain-containing protein	1	1.93789e-24	163.8	SDIGVGK(1)LNEYLASR	2	-0.71652	5
TGME49_226410-t26_1-p1	189	K	EF-1 guanine nucleotide exchange domain-containing protein	1	2.60007e-30	139.95	KEEDDDDIDLFGEDDADK(1)EAVK	3	-0.9904	13
TGME49_226410-t26_1-p1	172	K	EF-1 guanine nucleotide exchange domain-containing protein	1	1.89531e-09	88.09	K(1)EEDDDDIDLFGEDDADKEAVK	3	-1.1047	3
TGME49_226410-t26_1-p1	252	K	EF-1 guanine nucleotide exchange domain-containing protein	1	1.31108e-07	132.5	IEGVTWGEAVK(1)K	2	-1.7063	9
TGME49_226410-t26_1-p1	138	K	EF-1 guanine nucleotide exchange domain-containing protein	1	4.85885e-20	151.56	LLGAPNATK(1)FVDASR	2	1.3497	9
TGME49_226410-t26_1-p1	129	K	EF-1 guanine nucleotide exchange domain-containing protein	1	1.34493e-24	103.69	SFITGYSATQDDAIIFSK(1)LLGAPNATK	3	-0.48203	2
TGME49_226410-t26_1-p1	193	K	EF-1 guanine nucleotide exchange domain-containing protein	0.99931	4.81798e-23	123.06	KEEDDDDIDLFGEDDADK(0.001)EAVK(0.999)K	3	0.63609	20
TGME49_226500-t26_1-p1	89	K	hypothetical protein	1	0.000812155	80.24	GLFNSEK(1)LTR	2	1.2932	4
TGME49_226600-t26_1-p1	134	K	syntaxin 5, putative	1	0.000863517	97.741	EFK(1)DVLLLR	2	-0.15102	3
TGME49_226730-t26_1-p1	488	K	aconitate hydratase ACN/IRP	1	4.98863e-18	134.12	QTGRPDEK(1)VDLIEAYTK	3	-0.6724	3
TGME49_226730-t26_1-p1	558	K	aconitate hydratase ACN/IRP	1	1.13987e-32	165.9	NPVGFK(1)GFGLSEEQAEK	2	1.4101	5
TGME49_226730-t26_1-p1	435	K	aconitate hydratase ACN/IRP	1	5.01983e-09	73.672	GVVGK(1)FVEFYGPGVQTLTLADR	3	-0.78175	3
TGME49_226730-t26_1-p1	296	K	aconitate hydratase ACN/IRP	1	0.00150042	66.267	SPEAFEK(1)NLAK	2	-1.182	4
TGME49_226730-t26_1-p1	544	K	aconitate hydratase ACN/IRP	1	3.94156e-10	120.21	VPLSEVK(1)EDFQVSLR	3	0.21869	3
TGME49_226730-t26_1-p1	785	K	aconitate hydratase ACN/IRP	1	7.0048e-06	67.644	VYEHITEGTPAWNALK(1)TAK	3	3.6645	1
TGME49_226730-t26_1-p1	1000	K	aconitate hydratase ACN/IRP	1	0.000387487	40.723	EQFNISLNK(1)GEIIPGSLMTVK	3	1.939	1
TGME49_226730-t26_1-p1	1017	K	aconitate hydratase ACN/IRP	1	0.00329759	60.255	TSDGK(1)AFDVR	2	2.6176	4
TGME49_226730-t26_1-p1	788	K	aconitate hydratase ACN/IRP	1	0.000257105	97.203	TAK(1)ASDLFDWDEK	2	-0.05038	2
TGME49_226830-t26_1-p1	519	K	DnaK family protein	1	0.0494097	57.177	TK(1)VLVGR	2	1.6802	1
TGME49_226830-t26_1-p1	795	K	DnaK family protein	1	0.00766041	81.119	AIEK(1)MEK	2	0.020254	8
TGME49_226830-t26_1-p1	839	K	DnaK family protein	1	0.000707245	109.02	EK(1)LASQQSK	2	-0.033331	5
TGME49_226830-t26_1-p1	862	K	DnaK family protein	1	0.00536188	81.296	AEVLAK(1)VK	2	0.081713	5
TGME49_226830-t26_1-p1	480	K	DnaK family protein	1	0.000188292	50.178	VK(1)QLLLQDITPYEYLVK	3	0.68782	2
TGME49_226830-t26_1-p1	813	K	DnaK family protein	1	0.000159861	66.387	LEQIATK(1)RPWVSEEK	3	2.0923	2
TGME49_226830-t26_1-p1	864	K	DnaK family protein	1	0.0108131	47.097	VK(1)ELGAAVK	2	0.11597	1
TGME49_226830-t26_1-p1	821	K	DnaK family protein	1	1.91965e-24	174.46	RPWVSEEK(1)LASVR	3	0.79863	14
TGME49_226830-t26_1-p1	798	K	DnaK family protein	1	0.00053771	70.563	MEK(1)ALVDLVSR	2	-0.63103	4
TGME49_226830-t26_1-p1	157	K	DnaK family protein	1	1.30073e-06	100.43	EK(1)LLPSGYPHDYYPYR	3	0.76541	7
TGME49_226830-t26_1-p1	369	K	DnaK family protein	1	5.63611e-05	98.156	HVLSANK(1)QTQFR	3	-0.75708	5
TGME49_226830-t26_1-p1	400	K	DnaK family protein	1	3.46171e-10	122.64	MHLEALLEEK(1)GMLAK	3	-0.28459	6
TGME49_226830-t26_1-p1	706	K	DnaK family protein	1	0.000244901	77.662	VHK(1)LAEAMNR	3	0.81935	4
TGME49_226830-t26_1-p1	856	K	DnaK family protein	1	7.99163e-26	166.04	LDTEDPVFTK(1)AEVLAK	3	-0.39213	8
TGME49_226830-t26_1-p1	218	K	DnaK family protein	1	8.22269e-05	40.533	LATQAAGVDNEK(1)TLGCVISVPCR	3	-1.3542	1
TGME49_226830-t26_1-p1	568	K	DnaK family protein	1	0.0220939	60.717	K(1)LEEEAQK	2	0.25801	2
TGME49_226830-t26_1-p1	103	K	DnaK family protein	1	0.00130672	68.044	TNNAVSFADEEK(1)R	2	1.6336	3
TGME49_226830-t26_1-p1	766	K	DnaK family protein	1	0.000991898	99.815	AEGIEAVK(1)K	2	0.4926	7
TGME49_226830-t26_1-p1	846	K	DnaK family protein	1	4.65405e-28	153.75	LASQQSK(1)LDTEDPVFTK	3	-0.61366	4
TGME49_226910-t26_1-p1	367	K	Amylo-alpha-1,6-glucosidase	1	0.013471	62.166	AFDEELLK(1)PFR	2	-1.5987	1
TGME49_226910-t26_1-p1	341	K	Amylo-alpha-1,6-glucosidase	1	0.00813835	45.28	GEFAEK(1)YGATK	2	-0.40697	1
TGME49_226960-t26_1-p1	1209	K	phosphofructokinase PFKII	1	0.000484271	88.596	SLFEVLK(1)GAMK	2	-2.7682	3
TGME49_226960-t26_1-p1	656	K	phosphofructokinase PFKII	1	6.64558e-130	186.5	ETAVVAGAAAHPGAEACNAHIQALFPALGAEAK(1)DFFGGACK	4	0.14512	3
TGME49_226960-t26_1-p1	516	K	phosphofructokinase PFKII	1	9.75137e-14	110.98	DMSSSSNPLDWK(1)AAGIPLTK	2	0.98889	11
TGME49_226960-t26_1-p1	524	K	phosphofructokinase PFKII	1	2.83539e-05	98.943	AAGIPLTK(1)MMNLETR	2	0.52591	13
TGME49_226960-t26_1-p1	206	K	phosphofructokinase PFKII	1	1.94763e-15	180.07	HK(1)IETDEQK	2	0.45623	4
TGME49_226960-t26_1-p1	825	K	phosphofructokinase PFKII	1	2.03757e-17	139.49	ELTGK(1)DIVVGSPDAK	2	0.42233	3
TGME49_226960-t26_1-p1	727	K	phosphofructokinase PFKII	1	1.62275e-40	173.37	GLLTNDCVVIGEK(1)EAAAQR	3	-0.71976	4
TGME49_226960-t26_1-p1	820	K	phosphofructokinase PFKII	1	1.74776e-05	88.78	FPAHGALQLLK(1)ELTGK	3	-0.74636	2
TGME49_226960-t26_1-p1	754	K	phosphofructokinase PFKII	1	1.22465e-05	101.89	TEREEAELFTK(1)EGMK	3	0.30042	30
TGME49_226960-t26_1-p1	1009	K	phosphofructokinase PFKII	1	3.98714e-05	82.578	ELFTSLPVTFQHK(1)LIR	3	2.2871	1
TGME49_226960-t26_1-p1	338	K	phosphofructokinase PFKII	1	3.92987e-25	109.25	SASLITLECALQTHPNYTFIGEEVMAK(1)K	3	-1.5452	1
TGME49_226960-t26_1-p1	708	K	phosphofructokinase PFKII	1	0.00076601	81.92	VALLGGTVK(1)GFK	2	1.7593	5
TGME49_226960-t26_1-p1	542	K	phosphofructokinase PFKII	1	0.00216514	123.98	K(1)FLVDIER	2	0.13634	6
TGME49_226960-t26_1-p1	213	K	phosphofructokinase PFKII	1	1.69726e-07	134.3	IETDEQK(1)QK	2	0.65065	8
TGME49_226960-t26_1-p1	268	K	phosphofructokinase PFKII	1	0.00159161	74.267	TIDGDLK(1)NR	2	-2.9439	4
TGME49_226960-t26_1-p1	928	K	phosphofructokinase PFKII	1	1.00187e-09	118.21	TLGEIVTFVADAVK(1)AR	2	-0.83441	8
TGME49_226960-t26_1-p1	8	K	phosphofructokinase PFKII	1	0.00161745	75.509	TFLSFFK(1)CAK	2	-0.16769	3
TGME49_226960-t26_1-p1	664	K	phosphofructokinase PFKII	1	0.000721862	82.417	DFFGGACK(1)LQK	2	2.2757	4
TGME49_226960-t26_1-p1	861	K	phosphofructokinase PFKII	1	4.58054e-25	110.94	GLGFDTETK(1)VASEMIANLLTDSNSAAK	3	-0.99157	3
TGME49_226960-t26_1-p1	1021	K	phosphofructokinase PFKII	1	1.14092e-05	102.97	DIEVHQFPK(1)AILR	3	-0.95971	2
TGME49_226960-t26_1-p1	1196	K	phosphofructokinase PFKII	1	0.000323736	45.885	YCNPGPLQFAEPAK(1)DYYYSR	3	0.16591	1
TGME49_226970-t26_1-p1	38	K	ribosomal protein RPS11	1	1.86587e-14	156.81	YWK(1)DVGLGFQTPR	2	0.076924	3
TGME49_226970-t26_1-p1	147	K	ribosomal protein RPS11	1	1.80801e-46	209.97	VEK(1)NQVFGNVR	2	0.1761	7
TGME49_226970-t26_1-p1	98	K	ribosomal protein RPS11	1	0.000628586	58.274	NYLHFVPK(1)YSR	3	-0.38843	5
TGME49_226970-t26_1-p1	144	K	ribosomal protein RPS11	1	0.00728241	65.404	FNVLK(1)VEK	2	0.21473	5
TGME49_226980-t26_1-p1	163	K	hypothetical protein	1	0.010913	47.815	MDMK(1)DLVSLQK	2	-0.48922	2
TGME49_226980-t26_1-p1	159	K	hypothetical protein	1	0.00848127	42.338	DCSPK(1)MDMK	2	-1.791	1
TGME49_226980-t26_1-p1	130	K	hypothetical protein	1	5.7713e-06	71.085	DCEQFATK(1)LGK	2	-0.98894	2
TGME49_226980-t26_1-p1	154	K	hypothetical protein	1	0.000586553	91.62	LLDLLIK(1)DCSPK	2	-0.046908	3
TGME49_226980-t26_1-p1	57	K	hypothetical protein	1	4.63484e-20	136.39	GFADDSDAPLSDPLAEK(1)MR	3	0.28821	10
TGME49_226980-t26_1-p1	141	K	hypothetical protein	1	0.0203516	43.897	ESPAK(1)SPAWLR	2	2.6978	2
TGME49_227030-t26_1-p1	149	K	hypothetical protein	1	2.92467e-13	82.177	VDVVGVIPVDCSEFDCK(1)TLSPVLFR	3	-1.6521	1
TGME49_227280-t26_1-p1	114	K	dense granule protein GRA3	1	0.000386099	96.229	K(1)VEEELSLLR	2	0.35439	6
TGME49_227360-t26_1-p1	356	K	ribosomal protein RPL3	1	2.77693e-09	118.71	ALEPVNLK(1)FIDTSAK	2	0.30199	3
TGME49_227360-t26_1-p1	363	K	ribosomal protein RPL3	1	8.39457e-05	94.767	FIDTSAK(1)WGHGR	3	0.41449	6
TGME49_227360-t26_1-p1	375	K	ribosomal protein RPL3	1	0.00113633	86.882	FQTSEEK(1)AK	2	1.4092	3
TGME49_227360-t26_1-p1	142	K	ribosomal protein RPL3	1	1.30052e-11	140.82	YGDNNK(1)MEAELTR	2	0.6716	5
TGME49_227360-t26_1-p1	66	K	ribosomal protein RPL3	0.991822	0.00439779	46.73	ELDK(0.008)PGSK(0.992)LHK	3	0.5613	1
TGME49_227360-t26_1-p1	196	K	ribosomal protein RPL3	1	0.000487655	71.354	VDFCTK(1)MFETAVPVK	2	0.63826	2
TGME49_227360-t26_1-p1	226	K	ribosomal protein RPL3	1	0.0013728	72.434	GHGVK(1)GVVSR	3	1.2395	9
TGME49_227600-t26_1-p1	99	K	ribosomal protein RPL34	1	0.00157246	70.942	AFLVEEQK(1)CVK	2	0.56233	2
TGME49_227600-t26_1-p1	108	K	ribosomal protein RPL34	1	0.00323487	90.64	QVLQVK(1)EK	2	-0.39437	4
TGME49_227620-t26_1-p1	52	K	dense granule protein GRA2	1	1.44307e-05	89.624	AVGGK(1)GEHTPPLPDER	3	0.66596	5
TGME49_227620-t26_1-p1	127	K	dense granule protein GRA2	1	0.0017695	133.68	VAK(1)EAAGR	2	0.23742	8
TGME49_227620-t26_1-p1	116	K	dense granule protein GRA2	1	0.000106387	92.611	GFTAAK(1)THTVR	2	-0.16633	18
TGME49_227620-t26_1-p1	105	K	dense granule protein GRA2	1	0.00663578	96.492	AK(1)VVAEK	2	0.087705	6
TGME49_227620-t26_1-p1	110	K	dense granule protein GRA2	1	8.76694e-07	128.01	VVAEK(1)GFTAAK	2	-0.5133	21
TGME49_227650-t26_1-p1	289	K	microtubule-associated protein RP/EB family, putative	1	0.00876961	75.213	DFYFQK(1)LR	2	-0.51665	1
TGME49_227800-t26_1-p1	819	K	EF hand domain-containing protein	1	0.020636	46.985	EIAELK(1)ALLSR	2	-2.3518	1
TGME49_227830-t26_1-p1	439	K	mitochondrial inner membrane translocase TIM44, putative	1	0.0281315	67.032	ILDPK(1)FK	2	0.40172	5
TGME49_227870-t26_1-p1	73	K	Tim10/DDP family zinc finger superfamily protein	1	0.000388813	71.176	SDHVCLAK(1)CMDR	3	-0.38702	3
TGME49_227870-t26_1-p1	65	K	Tim10/DDP family zinc finger superfamily protein	1	5.46358e-06	98.582	FYSELSK(1)SDHVCLAK	3	0.60807	5
TGME49_227948-t26_1-p1	356	K	peptidase M16 inactive domain-containing protein	1	0.000221779	79.837	LEVTSEDEK(1)EAADAVR	2	0.15856	2
TGME49_227948-t26_1-p1	981	K	peptidase M16 inactive domain-containing protein	1	0.00844538	63.565	GK(1)LLQAQR	2	0.37532	2
TGME49_227948-t26_1-p1	731	K	peptidase M16 inactive domain-containing protein	1	9.648e-49	172.83	AEISALQASLSSEK(1)LDFLEK	2	1.2812	6
TGME49_227952-t26_1-p1	259	K	14-3-3 superfamily protein	1	0.00235152	69.721	LAEVAAYK(1)ER	2	0.71575	3
TGME49_227960-t26_1-p1	448	K	PCI domain-containing protein	1	0.0131921	46.318	VEEK(1)LSAMILDGK	2	-1.3259	2
TGME49_227960-t26_1-p1	328	K	PCI domain-containing protein	1	1.54699e-26	170.11	ILQGK(1)EEEVSSLLTGK	2	0.95854	5
TGME49_227960-t26_1-p1	379	K	PCI domain-containing protein	1	0.000256637	82.426	ELALCHK(1)QR	2	0.39708	9
TGME49_227960-t26_1-p1	444	K	PCI domain-containing protein	1	2.41246e-08	79.467	VELAHVAQLIGLPGPK(1)VEEK	3	0.49286	3
TGME49_227960-t26_1-p1	121	K	PCI domain-containing protein	1	0.000412146	51.726	SSLPFFSLLAK(1)AR	2	-0.55116	1
TGME49_228120-t26_1-p1	578	K	hypothetical protein	1	0.0268266	56.432	YK(1)FEVASR	2	0.76352	2
TGME49_228170-t26_1-p1	811	K	inner membrane complex protein IMC2A	1	0.000382907	134.25	ISK(1)EIQFAR	2	-0.61032	7
TGME49_228170-t26_1-p1	1182	K	inner membrane complex protein IMC2A	1	8.92668e-32	176.23	AELVLAQESLLSEK(1)QR	3	-0.082838	6
TGME49_228170-t26_1-p1	1038	K	inner membrane complex protein IMC2A	1	0.00985607	81.784	SLSALK(1)R	2	0.50644	3
TGME49_228170-t26_1-p1	1138	K	inner membrane complex protein IMC2A	1	0.0150817	66.27	VNIEK(1)DIR	2	-3.436	2
TGME49_228170-t26_1-p1	839	K	inner membrane complex protein IMC2A	1	0.000392891	46.494	FYQTEINDLVSK(1)YDQIGK	3	0.27208	2
TGME49_228170-t26_1-p1	1098	K	inner membrane complex protein IMC2A	1	0.00422481	45.28	RQDLETK(1)LLQIK	3	-1.4377	1
TGME49_228170-t26_1-p1	1213	K	inner membrane complex protein IMC2A	1	0.000156478	112.36	ELEELTEK(1)VK	2	0.90376	3
TGME49_228170-t26_1-p1	401	K	inner membrane complex protein IMC2A	1	4.53586e-14	133.47	LLLIGNTGIGEYK(1)SR	2	0.55842	3
TGME49_228170-t26_1-p1	845	K	inner membrane complex protein IMC2A	1	0.0121213	69.598	YDQIGK(1)QK	2	0.24294	3
TGME49_228170-t26_1-p1	1111	K	inner membrane complex protein IMC2A	1	0.00196414	53.3	ILVNQVEK(1)LPEETR	2	0.38002	1
TGME49_228180-t26_1-p1	172	K	cytochrome C oxidase assembly factor COX15, putative	1	0.0190789	73.039	AAMNK(1)LR	2	0.21286	2
TGME49_228190-t26_1-p1	272	K	eukaryotic initiation factor-3, subunit 5, putative	1	0.00107603	72.29	LSDQLNK(1)CGAYVR	2	-0.72483	1
TGME49_228190-t26_1-p1	286	K	eukaryotic initiation factor-3, subunit 5, putative	1	1.49425e-09	121.99	SVLDGSEK(1)ADPEIGR	2	0.74157	5
TGME49_228190-t26_1-p1	265	K	eukaryotic initiation factor-3, subunit 5, putative	1	7.45505e-88	231.03	QGLGAALEK(1)LSDQLNK	2	0.058335	3
TGME49_228190-t26_1-p1	31	K	eukaryotic initiation factor-3, subunit 5, putative	1	8.93998e-12	132.32	HFDILPYPPLK(1)VR	3	-0.38806	9
TGME49_228210-t26_1-p1	52	K	26S proteasome regulatory subunit	1	0.000476052	119.68	YEK(1)TEDDLK	2	0.11419	5
TGME49_228210-t26_1-p1	178	K	26S proteasome regulatory subunit	1	0.00252919	52.172	TPK(1)GVLLYGPPGTGK	2	0.32617	7
TGME49_228210-t26_1-p1	78	K	26S proteasome regulatory subunit	1	0.000644301	86.898	QLDSEK(1)FIVK	2	0.24892	2
TGME49_228290-t26_1-p1	302	K	phospholipase/carboxylesterase	0.999169	0.000163281	71.08	DAPEDK(0.001)PGFLASK(0.999)QR	3	-0.26942	4
TGME49_228290-t26_1-p1	455	K	phospholipase/carboxylesterase	1	1.78934e-23	117.35	AVK(1)FLSFQGLGHSANAQELDQVR	3	0.39014	3
TGME49_228360-t26_1-p1	288	K	peptidyl-prolyl isomerase FKBP12, putative	0.996337	6.28583e-09	53.481	GQSATVHATGSVLK(0.004)PDGTTQK(0.996)FWSTK	4	1.0902	1
TGME49_228470-t26_1-p1	77	K	ribosomal protein RPL15	1	0.00186233	52.579	QVHK(1)GIVYGK	3	-0.84887	5
TGME49_228470-t26_1-p1	56	K	ribosomal protein RPL15	1	0.00526049	68.383	K(1)QGFVIYR	2	-0.78403	2
TGME49_228470-t26_1-p1	12	K	ribosomal protein RPL15	1	0.00340062	103.74	YLEELWK(1)K	2	0.30327	6
TGME49_228470-t26_1-p1	105	K	ribosomal protein RPL15	1	0.000512574	124.92	AVAEEK(1)VGR	2	1.247	2
TGME49_228490-t26_1-p1	189	K	hypothetical protein	1	2.76069e-09	107.65	AK(1)LEAILSPESEESVGK	3	0.29101	7
TGME49_228770-t26_1-p1	241	K	hypothetical protein	1	5.98772e-06	52.52	AEEEVLGK(1)AEHAGLTEK	3	-1.8117	1
TGME49_229000-t26_1-p1	516	K	kelch repeat-containing protein	1	0.000559057	88.596	VMEFVEK(1)LEK	2	-0.58137	4
TGME49_229000-t26_1-p1	527	K	kelch repeat-containing protein	1	8.60706e-05	97.797	NMSVASGK(1)VSDLSR	2	-1.1774	10
TGME49_229000-t26_1-p1	509	K	kelch repeat-containing protein	1	0.00019811	82.651	SAATAAK(1)VMEFVEK	2	3.2411	4
TGME49_229010-t26_1-p1	677	K	rhoptry neck protein RON4	1	1.46508e-05	59.975	ASGDVATRPFDSGTAK(1)YPSR	3	0.12348	2
TGME49_229010-t26_1-p1	646	K	rhoptry neck protein RON4	1	0.0406646	49.536	AEVSK(1)LGK	2	0.23914	1
TGME49_229010-t26_1-p1	405	K	rhoptry neck protein RON4	1	0.00198714	78.939	WIFK(1)AIPER	2	0.30277	4
TGME49_229010-t26_1-p1	638	K	rhoptry neck protein RON4	1	0.000199462	50.158	SYDETTGESDHQQWK(1)K	3	-0.00075646	1
TGME49_229010-t26_1-p1	297	K	rhoptry neck protein RON4	1	6.42626e-07	85.087	VVTPIPASK(1)GIYPNLDELR	3	0.80332	3
TGME49_229010-t26_1-p1	658	K	rhoptry neck protein RON4	1	0.0388858	60.972	SCVK(1)YIK	2	-0.10315	2
TGME49_229180-t26_1-p1	738	K	HEAT repeat-containing protein	0.976554	0.000186776	88.075	LLEVLTVK(0.023)PK(0.977)ELK	3	-0.89198	5
TGME49_229180-t26_1-p1	1146	K	HEAT repeat-containing protein	1	1.65226e-10	95.5	VLLSAWLGNLPLK(1)QDETEGLR	3	-0.12434	2
TGME49_229180-t26_1-p1	214	K	HEAT repeat-containing protein	1	0.0164122	55.112	FLPDAK(1)TR	2	-2.8259	1
TGME49_229180-t26_1-p1	208	K	HEAT repeat-containing protein	1	0.0457903	65.252	K(1)FLPDAK	2	0.87386	2
TGME49_229180-t26_1-p1	1021	K	HEAT repeat-containing protein	1	4.12578e-08	68.42	EDAPDEDK(1)SVALYVCDDILQHLK	3	-0.11002	1
TGME49_229210-t26_1-p1	112	K	small nuclear ribonucleoprotein polypeptide A', putative	1	7.86677e-06	67.645	LDVLSDLLPLFQAK(1)NLER	3	0.16784	3
TGME49_229210-t26_1-p1	208	K	small nuclear ribonucleoprotein polypeptide A', putative	1	0.0305377	71.296	IK(1)LAIAK	2	0.1667	8
TGME49_229210-t26_1-p1	168	K	small nuclear ribonucleoprotein polypeptide A', putative	1	0.00323378	48.643	GAK(1)LAHEIAPPR	3	0.89806	2
TGME49_229250-t26_1-p1	109	K	ribosomal protein RPL28	1	0.00257677	55.314	RPDLLK(1)VANK	3	-0.63561	4
TGME49_229250-t26_1-p1	98	K	ribosomal protein RPL28	1	0.00382856	66.27	VMK(1)AVAER	2	-0.35042	1
TGME49_229250-t26_1-p1	40	K	ribosomal protein RPL28	1	0.000259426	72.62	NTLK(1)YSGIAHK	3	0.23913	6
TGME49_229250-t26_1-p1	20	K	ribosomal protein RPL28	1	7.74483e-07	131.12	K(1)FNGITLSAER	2	-1.3547	3
TGME49_229360-t26_1-p1	408	K	transaldolase	1	0.0129838	79.116	ILDYYK(1)K	2	-0.22203	3
TGME49_229360-t26_1-p1	524	K	transaldolase	1	8.94961e-06	72.21	WMLNEDAMATEK(1)LAEGIR	3	1.4072	2
TGME49_229360-t26_1-p1	476	K	transaldolase	1	4.43557e-34	159.64	VTVSPALLEELK(1)NSDLPVR	3	0.75874	3
TGME49_229360-t26_1-p1	503	K	transaldolase	1	7.09519e-19	109.68	K(1)LEMDEK	2	1.9621	15
TGME49_229360-t26_1-p1	414	K	transaldolase	1	6.22635e-11	100.53	LHPEK(1)VAEYVGAQDPGVQSVK	3	-0.70183	5
TGME49_229360-t26_1-p1	347	K	transaldolase	1	0.000539285	117.89	EHGIEK(1)DR	3	0.12531	8
TGME49_229420-t26_1-p1	161	K	cytochrome c, putative	1	0.00107667	57.174	ILDIMSSEK(1)DS	2	-0.9141	4
TGME49_229480-t26_1-p1	149	K	calcium binding protein precursor, putative	1	8.60224e-46	157.28	VSLSELEATYVDSLDQK(1)QLEQHK	3	0.91771	4
TGME49_229480-t26_1-p1	155	K	calcium binding protein precursor, putative	1	1.34055e-05	152.31	QLEQHK(1)K	2	1.2964	3
TGME49_229480-t26_1-p1	127	K	calcium binding protein precursor, putative	1	2.3494e-52	206.18	MEFQAIDK(1)DNDGK	2	1.391	17
TGME49_229480-t26_1-p1	204	K	calcium binding protein precursor, putative	1	6.35568e-05	90.453	IEIEEILNAQDK(1)NGDR	2	0.66001	2
TGME49_229480-t26_1-p1	234	K	calcium binding protein precursor, putative	1	9.29845e-10	120.15	TELEK(1)EFK	2	-0.20885	12
TGME49_229480-t26_1-p1	273	K	calcium binding protein precursor, putative	1	8.90963e-10	129.82	MLLEEFTK(1)DLK	2	0.11343	10
TGME49_229480-t26_1-p1	192	K	calcium binding protein precursor, putative	0.948246	9.11737e-11	71.678	ILMDPGK(0.052)DEGLMK(0.948)IEIEEILNAQDK	3	0.22669	1
TGME49_229480-t26_1-p1	108	K	calcium binding protein precursor, putative	1	0.0247902	68.915	EWSAK(1)LK	2	-0.62612	2
TGME49_229480-t26_1-p1	167	K	calcium binding protein precursor, putative	1	1.48523e-142	259.29	TVDK(1)DNDGLLDLSEIR	2	1.057	7
TGME49_229480-t26_1-p1	163	K	calcium binding protein precursor, putative	1	9.32091e-29	152.89	FK(1)TVDKDNDGLLDLSEIR	3	0.71647	5
TGME49_229480-t26_1-p1	132	K	calcium binding protein precursor, putative	0.987355	6.67784e-47	146.1	MEFQAIDK(0.013)DNDGK(0.987)VSLSELEATYVDSLDQK	3	0.35939	7
TGME49_229480-t26_1-p1	186	K	calcium binding protein precursor, putative	1	1.31345e-08	83.204	ILMDPGK(1)DEGLMK	2	0.54716	10
TGME49_229480-t26_1-p1	66	K	calcium binding protein precursor, putative	1	2.5443e-14	126.16	LSGEK(1)LAELMQMDVK	2	3.9026	7
TGME49_229480-t26_1-p1	76	K	calcium binding protein precursor, putative	1	2.28214e-11	126.1	LAELMQMDVK(1)DIK	2	-0.78645	14
TGME49_229670-t26_1-p1	21	K	ribosomal protein RPS23	1	0.0116922	75.738	VQK(1)WADK	2	0.15443	4
TGME49_229670-t26_1-p1	135	K	ribosomal protein RPS23	1	3.8409e-05	104.81	VAGASLLALFK(1)EK	3	2.5485	11
TGME49_229670-t26_1-p1	54	K	ribosomal protein RPS23	1	1.76058e-07	127.17	GIVVEK(1)LGIEAK	2	-0.27267	12
TGME49_229750-t26_1-p1	427	K	hypothetical protein	1	0.00960876	57.532	LLEK(1)AELLR	2	-2.6718	1
TGME49_229930-t26_1-p1	27	K	p25-alpha family protein	1	0.00035574	94.791	LCK(1)ETGVIDK	2	-0.48988	6
TGME49_229930-t26_1-p1	63	K	p25-alpha family protein	1	1.94028e-05	72.47	LTCEDFEK(1)AVEEIAK	2	2.3683	3
TGME49_229930-t26_1-p1	95	K	p25-alpha family protein	1	2.36127e-21	100.94	SVDEITQQLCSSSGPSFSGTK(1)ADAVR	3	0.6811	1
TGME49_229930-t26_1-p1	24	K	p25-alpha family protein	1	0.0117662	79.116	TLVK(1)LCK	2	-0.2767	3
TGME49_229930-t26_1-p1	14	K	p25-alpha family protein	1	0.00037531	53.768	SIAGVFQSYTQGK(1)GDMDSR	3	1.2952	2
TGME49_229930-t26_1-p1	47	K	p25-alpha family protein	1	8.5938e-07	110.97	QTTPTDIDLIFTK(1)CK	2	-0.58056	1
TGME49_229950-t26_1-p1	387	K	26S proteasome regulatory subunit 6b, putative	1	0.0033725	64.82	YVILPK(1)DFEK	2	1.796	4
TGME49_229990-t26_1-p1	124	K	T-complex protein 1 subunit alpha, putative	1	0.0147066	66.692	LAMK(1)ESVK	2	-1.5766	3
TGME49_229990-t26_1-p1	128	K	T-complex protein 1 subunit alpha, putative	1	0.000357512	57.434	ESVK(1)FIQEHLTSR	3	-0.72757	5
TGME49_229990-t26_1-p1	272	K	T-complex protein 1 subunit alpha, putative	1	0.00121482	85.676	DITAAK(1)IQK	2	-3.6724	3
TGME49_229990-t26_1-p1	231	K	T-complex protein 1 subunit alpha, putative	1	7.5535e-08	136.53	NAK(1)VALLDFNLR	2	0.88854	3
TGME49_229990-t26_1-p1	215	K	T-complex protein 1 subunit alpha, putative	1	0.00043474	88.075	ESSLVEGYALK(1)AGR	2	-0.46292	1
TGME49_229990-t26_1-p1	498	K	T-complex protein 1 subunit alpha, putative	1	0.0011873	47.712	WHGLDLTSGK(1)TR	3	-0.59267	2
TGME49_229990-t26_1-p1	536	K	T-complex protein 1 subunit alpha, putative	1	5.68395e-06	113.25	IDDLIK(1)IAPEPER	2	1.8717	4
TGME49_229990-t26_1-p1	514	K	T-complex protein 1 subunit alpha, putative	1	8.84798e-16	135.81	NNMAAGVIEAAVSK(1)TK	3	-1.1301	2
TGME49_229990-t26_1-p1	178	K	T-complex protein 1 subunit alpha, putative	1	1.71541e-17	124.67	AILSVK(1)MITER	2	0.47633	15
TGME49_230070-t26_1-p1	28	K	BolA family protein	1	0.000838975	80.312	ALSPAFLK(1)LEDK	2	0.31942	3
TGME49_230160-t26_1-p1	93	K	hypothetical protein	1	0.0116065	51.162	ATAEFTAK(1)LK	2	-1.4575	1
TGME49_230160-t26_1-p1	133	K	hypothetical protein	1	1.77702e-36	139.02	VDTDPEALGPLPEK(1)QSIAEEHEP	3	-0.52171	6
TGME49_230160-t26_1-p1	105	K	hypothetical protein	0.810569	8.03201e-16	103.02	SEAPLEETGK(0.811)PK(0.189)PEVDTLETSATR	3	0.70308	3
TGME49_230210-t26_1-p1	427	K	alveolin domain containing intermediate filament IMC10	1	8.49484e-38	135.8	DDTATNLEPSVVYK(1)GVVSR	3	-0.57796	7
TGME49_230210-t26_1-p1	50	K	alveolin domain containing intermediate filament IMC10	1	1.8789e-08	96.391	LQADQPVVPVPVYQDVYK(1)R	3	-0.70998	3
TGME49_230210-t26_1-p1	161	K	alveolin domain containing intermediate filament IMC10	1	0.0047988	67.334	EVVVDVK(1)EK	2	0.67368	3
TGME49_230210-t26_1-p1	413	K	alveolin domain containing intermediate filament IMC10	1	0.000335483	42.123	AEGQAGK(1)DDTATNLEPSVVYK	3	-0.058045	1
TGME49_230210-t26_1-p1	468	K	alveolin domain containing intermediate filament IMC10	1	2.3168e-11	100.47	VPEFVK(1)ALPDGLMATDVSGLDR	3	1.7163	3
TGME49_230210-t26_1-p1	378	K	alveolin domain containing intermediate filament IMC10	0.999992	7.63259e-06	131.06	KEETGK(1)VAEQK	2	-1.4807	6
TGME49_230340-t26_1-p1	495	K	hypothetical protein	1	0.00352548	89.355	ELLLQK(1)DK	2	-0.36848	3
TGME49_230340-t26_1-p1	436	K	hypothetical protein	0.999947	7.09771e-05	57.366	EKGDLSADLLVK(1)DAVINALK	3	-0.12417	1
TGME49_230340-t26_1-p1	462	K	hypothetical protein	1	0.00930871	57.785	TIEAVK(1)TLR	2	-1.6647	3
TGME49_230410-t26_1-p1	197	K	peroxiredoxin PRX3	1	1.3757e-24	171.26	K(1)FHSLLNNSVALR	3	-0.13363	38
TGME49_230410-t26_1-p1	216	K	peroxiredoxin PRX3	1	1.72342e-07	127.52	TLAIVDK(1)TGTVR	2	0.27924	15
TGME49_230410-t26_1-p1	282	K	peroxiredoxin PRX3	1	0.00396725	89.046	NYLGQLK(1)N	2	-0.14211	4
TGME49_230410-t26_1-p1	192	K	peroxiredoxin PRX3	1	0.0246229	40.676	FPLVSDLDK(1)TISR	2	0.037991	1
TGME49_230420-t26_1-p1	730	K	sarco/endoplasmic reticulum Ca2+-ATPase	1	0.000308416	94.767	EFEGLSLEEK(1)K	2	1.1321	3
TGME49_230420-t26_1-p1	974	K	sarco/endoplasmic reticulum Ca2+-ATPase	1	0.00666602	45.614	ADDPCSFFTVGK(1)VK	2	-0.0085469	1
TGME49_230430-t26_1-p1	43	K	vesicle-associated membrane protein, putative	1	0.0047988	67.334	EK(1)MSYVYDR	2	0.44458	5
TGME49_230430-t26_1-p1	41	K	vesicle-associated membrane protein, putative	1	0.0160121	65.224	LPTGQK(1)EK	2	0.89446	3
TGME49_230450-t26_1-p1	549	K	bifunctional GMP synthase/glutamine amidotransferase protein	1	0.00886119	54.259	IINEVK(1)GINR	2	1.9891	3
TGME49_230450-t26_1-p1	414	K	bifunctional GMP synthase/glutamine amidotransferase protein	1	0.000178675	80.755	MHLK(1)VLEPLR	3	-0.50167	9
TGME49_230450-t26_1-p1	424	K	bifunctional GMP synthase/glutamine amidotransferase protein	1	0.00308171	91.318	ELFK(1)DEVR	2	0.68471	10
TGME49_230450-t26_1-p1	480	K	bifunctional GMP synthase/glutamine amidotransferase protein	1	0.00605786	93.374	K(1)ANLYDK	2	1.3739	5
TGME49_230450-t26_1-p1	316	K	bifunctional GMP synthase/glutamine amidotransferase protein	0.999946	0.00513134	43.798	KDEAQNTLAK(1)LK	3	0.7037	2
TGME49_230520-t26_1-p1	109	K	cyclophilin 1, putative	1	0.003556	47.639	ALCTGEK(1)GVGVSGK	2	1.5652	1
TGME49_230520-t26_1-p1	212	K	cyclophilin 1, putative	1	2.50691e-09	81.696	VTSGQNVIK(1)MMESQGTQSGSVK	3	0.018038	3
TGME49_230520-t26_1-p1	161	K	cyclophilin 1, putative	1	0.0001357	121.6	TFADENFK(1)LK	2	0.2147	10
TGME49_230520-t26_1-p1	91	K	cyclophilin 1, putative	1	0.000180493	97.463	VEFELFK(1)SIVPR	2	0.10186	6
TGME49_230850-t26_1-p1	461	K	hypothetical protein	1	0.00241612	63.473	VALPAFK(1)LEEK	2	-1.1373	3
TGME49_230960-t26_1-p1	139	K	splicing factor 3b, subunit 3, putative	1	0.00207339	78.516	QK(1)FVYIVNR	2	-0.56043	1
TGME49_230960-t26_1-p1	618	K	splicing factor 3b, subunit 3, putative	1	0.00200267	122.52	ILSLEK(1)DR	2	-0.57406	4
TGME49_231080-t26_1-p1	66	K	ribosomal protein RPL38	1	0.000825542	81.632	AQK(1)LEGSLPPSLEK	2	0.80737	3
TGME49_231080-t26_1-p1	10	K	ribosomal protein RPL38	1	0.000315218	143.85	K(1)FLLTAR	2	-2.5157	25
TGME49_231080-t26_1-p1	44	K	ribosomal protein RPL38	1	9.00992e-08	117.7	ATGGGASTVTK(1)FK	2	0.5349	8
TGME49_231140-t26_1-p1	137	K	ribosomal protein RPS25	1	0.000490352	121.73	YLK(1)DQGLIK	2	0.18766	8
TGME49_231140-t26_1-p1	109	K	ribosomal protein RPS25	1	0.000871515	105.52	LLADIPK(1)AR	2	1.3627	13
TGME49_231140-t26_1-p1	88	K	ribosomal protein RPS25	1	4.91111e-05	106.32	DK(1)LNHSVLFDK	2	-0.23769	6
TGME49_231140-t26_1-p1	97	K	ribosomal protein RPS25	1	1.83602e-96	240.46	LNHSVLFDK(1)ATYDK	2	0.63932	25
TGME49_231140-t26_1-p1	102	K	ribosomal protein RPS25	1	3.85197e-07	117.03	ATYDK(1)LLADIPK	2	0.80816	6
TGME49_231190-t26_1-p1	178	K	arsenite-activated ATPase family protein	1	0.0330427	64.265	LSTFK(1)DK	2	-0.82885	1
TGME49_231410-t26_1-p1	350	K	hypothetical protein	1	1.64376e-58	197.45	TEVEDQIANYK(1)VALVSQMR	2	-1.0009	12
TGME49_231410-t26_1-p1	130	K	hypothetical protein	1	7.02526e-12	169.93	FTK(1)EAPLFLR	2	0.45117	3
TGME49_231410-t26_1-p1	127	K	hypothetical protein	1	0.00302729	96.311	EDFAK(1)FTK	2	-0.12914	6
TGME49_231410-t26_1-p1	368	K	hypothetical protein	1	8.756e-08	117.93	LVEK(1)LNGIQQAEK	2	-0.30983	3
TGME49_231410-t26_1-p1	484	K	hypothetical protein	1	6.60646e-08	119.87	ATEAQEIK(1)TIVDK	2	1.9734	4
TGME49_231410-t26_1-p1	122	K	hypothetical protein	0.999955	3.95625e-06	44.6	ITKPWTTDTTFDDIILSQPSK(1)EDFAK	3	-0.88874	1
TGME49_231410-t26_1-p1	396	K	hypothetical protein	1	0.000379798	91.313	EIVSSFK(1)DLYK	2	0.29227	5
TGME49_231410-t26_1-p1	99	K	hypothetical protein	1	0.00618207	89.55	VQYTK(1)YR	2	0.11278	3
TGME49_231410-t26_1-p1	173	K	hypothetical protein	1	0.0479086	58.782	DVYVTK(1)K	2	0.69464	1
TGME49_231410-t26_1-p1	320	K	hypothetical protein	1	0.000907091	54.023	NMGEESVYK(1)QMK	2	0.29119	1
TGME49_231410-t26_1-p1	140	K	hypothetical protein	1	0.00259586	61.932	FLK(1)LVTDVEGR	2	-0.73221	6
TGME49_231480-t26_1-p1	3026	K	GCN1, putative	1	0.00119289	75.819	TVGDK(1)FSGQVK	2	-0.12992	8
TGME49_231480-t26_1-p1	1988	K	GCN1, putative	1	0.0033725	64.82	EALESK(1)DGVR	2	0.38774	2
TGME49_231630-t26_1-p1	159	K	alveolin domain containing intermediate filament IMC4	1	5.64977e-16	170.18	EK(1)IVEISQVDYR	3	0.092412	13
TGME49_231630-t26_1-p1	57	K	alveolin domain containing intermediate filament IMC4	1	8.20553e-27	182.35	VVEVLK(1)EEIQER	2	0.19344	27
TGME49_231630-t26_1-p1	291	K	alveolin domain containing intermediate filament IMC4	1	8.7514e-05	59.68	TIEHPVPK(1)EAMGNPK	3	-0.83632	5
TGME49_231630-t26_1-p1	273	K	alveolin domain containing intermediate filament IMC4	1	0.000114913	88.803	YK(1)EVPVPVHVQR	3	0.41381	8
TGME49_231640-t26_1-p1	240	K	alveolin domain containing intermediate filament IMC1	1	0.00844437	101.41	EAELK(1)EK	2	0.74958	4
TGME49_231640-t26_1-p1	251	K	alveolin domain containing intermediate filament IMC1	1	7.72219e-15	157.56	EEEELK(1)GLLEEER	2	1.107	9
TGME49_231640-t26_1-p1	234	K	alveolin domain containing intermediate filament IMC1	1	0.00328968	107.57	IQEEQDK(1)R	2	3.6948	1
TGME49_231640-t26_1-p1	455	K	alveolin domain containing intermediate filament IMC1	0.984314	0.00324622	46.88	K(0.016)QELGDK(0.984)YPYVK	3	-0.26911	1
TGME49_231640-t26_1-p1	245	K	alveolin domain containing intermediate filament IMC1	1	7.87575e-05	89.029	EAK(1)EEEELK	2	2.0783	12
TGME49_231640-t26_1-p1	226	K	alveolin domain containing intermediate filament IMC1	1	6.68781e-06	142	DSVVPEEWK(1)R	2	1.0975	10
TGME49_231640-t26_1-p1	447	K	alveolin domain containing intermediate filament IMC1	1	0.000550549	122.96	VNADLAEK(1)R	2	-0.82569	5
TGME49_231640-t26_1-p1	173	K	alveolin domain containing intermediate filament IMC1	1	1.75078e-12	125.75	IETK(1)ENIIQRPK	2	-1.4902	11
TGME49_231850-t26_1-p1	246	K	serine-threonine phosophatase 2C (PP2C)	1	6.29091e-09	123.29	DLK(1)MYGLSNQPDVR	2	0.6375	11
TGME49_231850-t26_1-p1	243	K	serine-threonine phosophatase 2C (PP2C)	1	0.00352548	89.355	AFGGK(1)DLK	2	0.53723	6
TGME49_231850-t26_1-p1	328	K	serine-threonine phosophatase 2C (PP2C)	1	4.07335e-06	84.375	NQSADNITAMTVFFK(1)K	2	-3.5034	3
TGME49_231850-t26_1-p1	125	K	serine-threonine phosophatase 2C (PP2C)	1	1.84914e-30	137.64	LPQLLDQAVDDMYK(1)NADNELVK	3	-0.25219	3
TGME49_231850-t26_1-p1	111	K	serine-threonine phosophatase 2C (PP2C)	1	5.18419e-14	91.416	SDVPATEVDEK(1)LPQLLDQAVDDMYK	3	1.29	7
TGME49_231850-t26_1-p1	2	K	serine-threonine phosophatase 2C (PP2C)	1	0.000412977	100.02	MK(1)SSAEIR	2	-1.0187	7
TGME49_231910-t26_1-p1	70	K	ATP synthase F1 gamma subunit	1	0.00072995	103.83	MVAASK(1)LR	2	1.1013	14
TGME49_231910-t26_1-p1	64	K	ATP synthase F1 gamma subunit	1	0.00173916	61.593	AMK(1)MVAASK	2	1.7575	12
TGME49_231910-t26_1-p1	100	K	ATP synthase F1 gamma subunit	1	0.00324381	90.601	IPVDPK(1)EK	2	0.60317	4
TGME49_231970-t26_1-p1	2103	K	pre-mRNA processing splicing factor PRP8	1	0.00173461	60.691	VEK(1)FGDMILK	2	-0.084578	8
TGME49_231970-t26_1-p1	757	K	pre-mRNA processing splicing factor PRP8	1	6.1971e-06	77.185	LTK(1)LVVDSHVQYR	3	-2.9289	3
TGME49_231970-t26_1-p1	1049	K	pre-mRNA processing splicing factor PRP8	1	0.0352453	44.863	LK(1)ELYSVK	2	-1.0494	1
TGME49_231970-t26_1-p1	232	K	pre-mRNA processing splicing factor PRP8	1	0.000115268	101.5	TAEELLAEK(1)AR	2	-0.51235	5
TGME49_231970-t26_1-p1	2315	K	pre-mRNA processing splicing factor PRP8	1	0.00214565	79.148	K(1)FICVSDLR	2	0.043234	4
TGME49_231970-t26_1-p1	1305	K	pre-mRNA processing splicing factor PRP8	1	0.0061104	89.752	FEK(1)EEAR	2	0.43834	3
TGME49_231970-t26_1-p1	1055	K	pre-mRNA processing splicing factor PRP8	1	0.00330281	101.54	ELYSVK(1)SR	2	-0.9312	5
TGME49_231970-t26_1-p1	1185	K	pre-mRNA processing splicing factor PRP8	1	0.0235253	69.628	YEK(1)VYEK	2	0.6312	3
TGME49_232030-t26_1-p1	142	K	hypothetical protein	1	0.00664417	41.48	MK(1)GTLSADQGR	2	-0.062419	1
TGME49_232030-t26_1-p1	135	K	hypothetical protein	1	0.00376521	88.294	ALK(1)EQLSK	2	-0.5005	5
TGME49_232050-t26_1-p1	149	K	DnaJ domain-containing protein	0.999958	0.00162269	46.704	EKEEGFSLAGLK(1)AR	3	0.60913	1
TGME49_232050-t26_1-p1	534	K	DnaJ domain-containing protein	1	0.00893361	74.92	FVEK(1)LTVR	2	1.3109	4
TGME49_232090-t26_1-p1	202	K	3-hydroxyacyl-CoA dehydrogenase, NAD binding domain-containing protein	1	4.064e-07	117.79	LTDAEATEFFK(1)R	2	-0.20292	3
TGME49_232130-t26_1-p1	181	K	hypothetical protein	1	0.000522712	48.527	TDSHGLQQK(1)DLAQR	3	2.933	1
TGME49_232130-t26_1-p1	323	K	hypothetical protein	1	0.00122717	61.679	YHAGFHK(1)LR	3	-2.0994	2
TGME49_232150-t26_1-p1	742	K	hypothetical protein	1	0.00119696	74.392	DSAEEGVSQK(1)VK	2	0.4467	3
TGME49_232230-t26_1-p1	25	K	ribosomal protein RPL30	1	0.0134037	46.001	SGK(1)VNLGCK	2	0.91417	1
TGME49_232230-t26_1-p1	43	K	ribosomal protein RPL30	1	4.40145e-12	136.24	AK(1)LIIISNNCPALR	2	-0.47593	7
TGME49_232250-t26_1-p1	149	K	catalase	1	6.31526e-06	105.66	DAIK(1)FPDFIHTQK	2	-1.1093	8
TGME49_232250-t26_1-p1	240	K	catalase	1	0.000196573	91.812	AK(1)ELESEDPDYAVR	2	-0.17618	2
TGME49_232250-t26_1-p1	91	K	catalase	1	0.00544684	91.626	LFEK(1)IGK	2	-1.0785	8
TGME49_232250-t26_1-p1	158	K	catalase	1	2.84125e-05	70.942	FPDFIHTQK(1)R	3	-0.043336	3
TGME49_232250-t26_1-p1	214	K	catalase	1	0.00111552	88.021	FINK(1)DNEAFYVK	2	-1.6614	3
TGME49_232250-t26_1-p1	66	K	catalase	1	8.29258e-09	81.357	VVHAK(1)GGGAFGYFEVTHDITR	3	-4.1437	6
TGME49_232250-t26_1-p1	260	K	catalase	1	0.0010447	102.62	DLFNAIAK(1)R	2	0.8328	2
TGME49_232250-t26_1-p1	477	K	catalase	1	3.77908e-05	108.56	IFYK(1)CDPEYGER	2	-0.075958	6
TGME49_232280-t26_1-p1	166	K	hypothetical protein	1	3.12453e-08	76.301	TFAEPEQPDIEVK(1)DTVAIGK	3	1.5591	3
TGME49_232280-t26_1-p1	103	K	hypothetical protein	1	0.000120348	90.861	QNIETMK(1)DTPEAK	2	-0.010528	3
TGME49_232280-t26_1-p1	87	K	hypothetical protein	1	0.000811376	130.04	FK(1)LQSGK	2	-2.2657	7
TGME49_232280-t26_1-p1	190	K	hypothetical protein	1	6.44485e-15	135.47	AAETVAEK(1)EGEQSAPK	3	-0.032327	7
TGME49_232280-t26_1-p1	173	K	hypothetical protein	1	2.66367e-07	122.39	DTVAIGK(1)DALEK	2	-0.30695	6
TGME49_232280-t26_1-p1	178	K	hypothetical protein	1	0.0044407	68.335	DALEK(1)QEEK	2	-1.7312	2
TGME49_232280-t26_1-p1	111	K	hypothetical protein	1	1.72342e-07	127.52	AK(1)YCEAVMDFVR	2	-1.7509	3
TGME49_232300-t26_1-p1	163	K	ribosomal protein RPS3	1	5.4421e-07	133.91	GCEVVVSGK(1)LR	2	0.11868	19
TGME49_232300-t26_1-p1	84	K	ribosomal protein RPS3	1	0.00177968	133.12	EVLGDK(1)GR	2	0.11051	6
TGME49_232300-t26_1-p1	209	K	ribosomal protein RPS3	1	0.00072914	58.04	VK(1)IMLPHDPEGK	3	1.1037	6
TGME49_232300-t26_1-p1	154	K	ribosomal protein RPS3	1	5.22513e-06	87.088	HIMESGAK(1)GCEVVVSGK	3	-0.5681	2
TGME49_232300-t26_1-p1	97	K	ribosomal protein RPS3	1	0.000898485	94.85	ELTSVVQK(1)R	2	-0.77066	7
TGME49_232300-t26_1-p1	175	K	ribosomal protein RPS3	1	1.14547e-11	130.27	FK(1)DGYLISTGEPSK	2	0.3247	11
TGME49_232300-t26_1-p1	133	K	ribosomal protein RPS3	1	0.00261348	111.01	LLK(1)GLAVR	2	0.10352	17
TGME49_232340-t26_1-p1	120	K	protein phosphatase 2C domain-containing protein	1	0.00260612	69.672	LEQIEADAK(1)K	2	-0.71877	2
TGME49_232340-t26_1-p1	460	K	protein phosphatase 2C domain-containing protein	1	0.000532725	82.59	EK(1)LQAAGNVTSATLK	2	-1.6649	2
TGME49_232340-t26_1-p1	407	K	protein phosphatase 2C domain-containing protein	1	0.00167041	69.864	AVGDLFYK(1)QTK	2	0.8452	4
TGME49_232350-t26_1-p1	228	K	lactate dehydrogenase LDH1	1	2.42514e-33	160.55	QLEEIAEHTK(1)VSGGEIVR	3	0.3338	9
TGME49_232350-t26_1-p1	94	K	lactate dehydrogenase LDH1	1	0.0261732	41.48	VPGK(1)PDSEWSR	2	0.85944	1
TGME49_232350-t26_1-p1	208	K	lactate dehydrogenase LDH1	1	7.46482e-06	107.17	YITVNGYPIQK(1)FIK	2	2.2291	4
TGME49_232350-t26_1-p1	307	K	lactate dehydrogenase LDH1	1	3.49111e-47	210.35	VIELELNEEEK(1)K	2	0.54306	21
TGME49_232350-t26_1-p1	263	K	lactate dehydrogenase LDH1	1	2.08039e-25	111.81	FLGQGSAYYAPAASAVAMATSFLNDEK(1)R	3	-0.22785	4
TGME49_232350-t26_1-p1	279	K	lactate dehydrogenase LDH1	1	2.06494e-17	70.062	VIPCSVYCNGEYGLK(1)DMFIGLPAVIGGAGIER	3	0.85305	5
TGME49_232350-t26_1-p1	322	K	lactate dehydrogenase LDH1	1	1.37776e-17	127.03	SVDDVMALNK(1)AVAALQA	2	0.81403	7
TGME49_232350-t26_1-p1	218	K	lactate dehydrogenase LDH1	1	2.84214e-83	225.7	DGVVTEK(1)QLEEIAEHTK	3	0.034406	16
TGME49_232350-t26_1-p1	211	K	lactate dehydrogenase LDH1	1	6.60962e-09	119.34	FIK(1)DGVVTEK	2	-0.32997	15
TGME49_232350-t26_1-p1	308	K	lactate dehydrogenase LDH1	0.842274	7.05159e-05	69.331	VIELELNEEEK(0.158)K(0.842)QFQK	3	0.098842	2
TGME49_232350-t26_1-p1	312	K	lactate dehydrogenase LDH1	1	8.27367e-15	153.39	QFQK(1)SVDDVMALNK	2	0.97885	16
TGME49_232350-t26_1-p1	49	K	lactate dehydrogenase LDH1	1	8.56582e-24	119.52	GMPEGK(1)ALDLSHVTSVVDTNVSVR	3	-0.13777	10
TGME49_232350-t26_1-p1	43	K	lactate dehydrogenase LDH1	1	9.82264e-33	163.18	ELADVVLYDVVK(1)GMPEGK	2	1.2267	12
TGME49_232350-t26_1-p1	110	K	lactate dehydrogenase LDH1	1	2.67432e-07	122.34	NDLLPFNSK(1)IIR	2	-0.13037	6
TGME49_232410-t26_1-p1	152	K	PDI family protein	1	1.33839e-05	94.569	VMK(1)EYEVPTYGYGSR	2	0.85073	9
TGME49_232410-t26_1-p1	205	K	PDI family protein	1	1.5836e-28	148.52	NTK(1)FASDQFHVRPTLLEQ	3	-0.33729	8
TGME49_232440-t26_1-p1	32	K	Brf1p family coiled coil protein	0.987234	0.000125965	68.481	LAPVPKPNDK(0.013)EFK(0.987)DR	4	0.5036	7
TGME49_232440-t26_1-p1	455	K	Brf1p family coiled coil protein	1	0.00184435	78.516	VAGVSEK(1)R	2	-1.1769	3
TGME49_232440-t26_1-p1	167	K	Brf1p family coiled coil protein	0.99979	1.19026e-136	236.02	HNKPLVGK(1)FAGLEAGASSFEETSVYPLR	3	1.4741	13
TGME49_232440-t26_1-p1	48	K	Brf1p family coiled coil protein	1	0.000793748	105.52	AK(1)INDLQQR	2	-0.73064	7
TGME49_232440-t26_1-p1	427	K	Brf1p family coiled coil protein	1	0.000793748	93.649	ELQATK(1)AAR	2	-0.87138	5
TGME49_232440-t26_1-p1	353	K	Brf1p family coiled coil protein	1	0.00102905	55.291	GDGMALLPK(1)SQR	2	0.17818	3
TGME49_232440-t26_1-p1	116	K	Brf1p family coiled coil protein	1	0.000895217	111.95	QNVQDMK(1)R	2	0.09847	9
TGME49_232440-t26_1-p1	416	K	Brf1p family coiled coil protein	1	0.000126501	129.85	TLEEK(1)LAAAK	2	0.53495	15
TGME49_232440-t26_1-p1	46	K	Brf1p family coiled coil protein	1	0.0121213	69.598	AIDELK(1)AK	2	1.3794	4
TGME49_232440-t26_1-p1	210	K	Brf1p family coiled coil protein	1	2.59516e-05	110.39	EEQEK(1)YFALVK	2	0.76314	6
TGME49_232440-t26_1-p1	156	K	Brf1p family coiled coil protein	1	0.000850997	105.52	LLDQIK(1)QLK	2	-0.56349	6
TGME49_232440-t26_1-p1	146	K	Brf1p family coiled coil protein	1	5.28073e-11	106.31	IAALEHSMMTSTLTLK(1)EEK	3	2.867	5
TGME49_232440-t26_1-p1	109	K	Brf1p family coiled coil protein	1	0.00019399	98.942	EGWEMK(1)QNVQDMK	2	0.22392	6
TGME49_232440-t26_1-p1	421	K	Brf1p family coiled coil protein	1	6.96568e-17	116.84	LAAAK(1)ELQATK	2	0.22485	11
TGME49_232440-t26_1-p1	254	K	Brf1p family coiled coil protein	1	0.000950629	82.452	EIQDEYK(1)K	2	-0.44502	4
TGME49_232440-t26_1-p1	216	K	Brf1p family coiled coil protein	1	0.00215089	117.16	YFALVK(1)QR	2	-1.0114	23
TGME49_232440-t26_1-p1	196	K	Brf1p family coiled coil protein	1	0.000740793	135.77	TK(1)LLELR	2	-0.17787	18
TGME49_232540-t26_1-p1	1111	K	FAD binding domain-containing protein	1	0.0403053	49.715	EK(1)FLELLR	2	-0.43674	1
TGME49_232600-t26_1-p1	445	K	phospholipase, patatin family protein	1	0.00433382	50.897	VAVLTAAK(1)LGGGR	2	1.1153	2
TGME49_232600-t26_1-p1	608	K	phospholipase, patatin family protein	1	0.000807706	106.88	EK(1)FPALTIR	2	-0.63854	7
TGME49_232660-t26_1-p1	231	K	Hsp70 interacting protein HIP	1	0.00434335	117.93	LVDEK(1)FK	2	0.32235	7
TGME49_232660-t26_1-p1	8	K	Hsp70 interacting protein HIP	1	0.000289692	88.83	AALSPQK(1)VAELK	2	1.2256	6
TGME49_232660-t26_1-p1	180	K	Hsp70 interacting protein HIP	1	6.90159e-06	107.74	DCDEALK(1)LNPDSAR	2	1.9133	4
TGME49_232660-t26_1-p1	120	K	Hsp70 interacting protein HIP	0.933059	0.000384259	57.267	ELTDDELDK(0.067)LGK(0.933)LK	3	0.49799	1
TGME49_232660-t26_1-p1	273	K	Hsp70 interacting protein HIP	1	0.0132026	68.383	AYEEQK(1)QR	2	0.23322	1
TGME49_232660-t26_1-p1	122	K	Hsp70 interacting protein HIP	1	2.00335e-10	124.29	LK(1)EEASAACEAGNSER	2	0.3821	8
TGME49_232660-t26_1-p1	117	K	Hsp70 interacting protein HIP	1	0.000653146	88.021	ELTDDELDK(1)LGK	2	0.64626	6
TGME49_232710-t26_1-p1	27	K	ribosomal protein RPS3A	1	0.000885708	130.75	K(1)EWYDLK	2	-0.13349	8
TGME49_232710-t26_1-p1	50	K	ribosomal protein RPS3A	1	0.000497286	89.827	TLVTK(1)SQGTK	2	0.09773	3
TGME49_232710-t26_1-p1	33	K	ribosomal protein RPS3A	1	0.00014658	87.427	EWYDLK(1)APTLFNVR	2	3.3161	5
TGME49_232710-t26_1-p1	85	K	ribosomal protein RPS3A	1	2.38873e-26	186.87	IK(1)LCCEDIQGR	2	-1.1791	6
TGME49_232710-t26_1-p1	26	K	ribosomal protein RPS3A	1	0.0234357	59.35	IGDPFLK(1)K	2	-1.0542	2
TGME49_232710-t26_1-p1	227	K	ribosomal protein RPS3A	1	1.56833e-18	133.93	FDLTK(1)LMELHGEAEDVGR	3	0.5612	5
TGME49_232710-t26_1-p1	220	K	ribosomal protein RPS3A	0.7977	0.00335118	146.23	K(0.798)PK(0.202)FDLTK	2	0.23007	12
TGME49_232710-t26_1-p1	202	K	ribosomal protein RPS3A	1	1.68549e-18	136.34	DIENACK(1)GIFPLQNVFIR	2	-0.64493	4
TGME49_232710-t26_1-p1	109	K	ribosomal protein RPS3A	1	0.010136	66.546	DK(1)ICSLVR	2	-0.76152	3
TGME49_232710-t26_1-p1	45	K	ribosomal protein RPS3A	1	0.0107746	56.548	NFGK(1)TLVTK	2	0.87762	2
TGME49_232710-t26_1-p1	187	K	ribosomal protein RPS3A	1	0.000915884	99.815	K(1)FIPESIGK	2	-0.71601	14
TGME49_232710-t26_1-p1	55	K	ribosomal protein RPS3A	1	2.36368e-07	123.75	SQGTK(1)LAVDGLR	2	0.72531	9
TGME49_232710-t26_1-p1	222	K	ribosomal protein RPS3A	1	0.00107995	134.23	PK(1)FDLTK	2	0.89267	12
TGME49_232720-t26_1-p1	119	K	Lsm12, putative	1	0.00101914	90.15	VAIAEFEK(1)R	2	0.049541	3
TGME49_232830-t26_1-p1	314	K	vacuolar proton translocating ATPase subunit A, putative	1	1.47354e-12	147.26	LAGLQSLLDDK(1)ER	2	-0.62812	6
TGME49_232830-t26_1-p1	381	K	vacuolar proton translocating ATPase subunit A, putative	1	0.0278877	67.169	DK(1)EEEIR	2	1.01	2
TGME49_232940-t26_1-p1	166	K	heat shock protein HSP20	1	0.000583569	63.415	ISCIQTHEK(1)K	3	0.35353	4
TGME49_232940-t26_1-p1	71	K	heat shock protein HSP20	1	4.26996e-12	128.85	PGVDIFFDK(1)K	2	0.95224	15
TGME49_232940-t26_1-p1	45	K	heat shock protein HSP20	1	7.19974e-89	187.57	SGNLLLAANK(1)IAEIQAPAEIR	3	1.1691	11
TGME49_232940-t26_1-p1	157	K	heat shock protein HSP20	1	0.000922464	48.616	AVMTNGLLEVK(1)ISCIQTHEK	3	1.7022	1
TGME49_232940-t26_1-p1	58	K	heat shock protein HSP20	1	5.35023e-05	90.348	SK(1)ITWRPGVDIFFDK	3	1.6622	3
TGME49_232940-t26_1-p1	113	K	heat shock protein HSP20	1	2.71205e-09	119.77	EK(1)YGANLVLSIHER	3	0.15952	6
TGME49_233020-t26_1-p1	114	K	Not1 N-terminal domain, CCR4-Not complex component protein	1	0.00162591	73.951	TK(1)LDPQEEER	2	-0.39647	3
TGME49_233030-t26_1-p1	39	K	gliding-associated protein GAP70	1	0.000639836	74.841	K(1)MEEAAEQR	2	-0.74011	5
TGME49_233100-t26_1-p1	123	K	SPFH domain / Band 7 family protein	1	4.06325e-05	70.784	EYDEK(1)VLPSIINEVLK	2	0.052505	5
TGME49_233100-t26_1-p1	280	K	SPFH domain / Band 7 family protein	1	3.8409e-05	104.81	DFK(1)TGVSELTGGK	2	0.78252	6
TGME49_233100-t26_1-p1	165	K	SPFH domain / Band 7 family protein	1	1.05741e-23	118.05	AK(1)DFNILLDDVSLTHLSFGPEYEK	3	0.6058	2
TGME49_233100-t26_1-p1	250	K	SPFH domain / Band 7 family protein	1	0.000597162	87.447	IDTAK(1)EVANTISK	2	0.67478	3
TGME49_233100-t26_1-p1	192	K	SPFH domain / Band 7 family protein	1	0.000847943	78.69	AVEAK(1)QVAQQQAER	2	0.63751	1
TGME49_233100-t26_1-p1	277	K	SPFH domain / Band 7 family protein	1	0.000932384	40.798	VMLNSDSLLLNLMGK(1)DFK	3	-0.65545	1
TGME49_233110-t26_1-p1	94	K	IMP dehydrogenas	1	0.000946726	102.62	QVAEVQK(1)VK	2	0.17358	6
TGME49_233350-t26_1-p1	59	K	nuclear transport factor 2, putative	1	0.0442438	42.311	LQK(1)LPAVVK	2	-0.21063	1
TGME49_233460-t26_1-p1	81	K	SAG-related sequence SRS29B	1	3.88592e-68	198.96	STAAVILTPTENHFTLK(1)CPK	3	0.22644	18
TGME49_233460-t26_1-p1	149	K	SAG-related sequence SRS29B	1	2.0709e-23	131.54	LTVPIEK(1)FPVTTQTFVVGCIK	3	-0.21555	15
TGME49_233460-t26_1-p1	84	K	SAG-related sequence SRS29B	1	9.50078e-07	93.753	CPK(1)TALTEPPTLAYSPNR	2	-0.97843	8
TGME49_233460-t26_1-p1	244	K	SAG-related sequence SRS29B	1	0.00232959	113.66	SFK(1)DILPK	2	0.65079	21
TGME49_233460-t26_1-p1	217	K	SAG-related sequence SRS29B	1	1.95087e-33	161.86	LSAEGPTTMTLVCGK(1)DGVK	2	-0.82993	10
TGME49_233460-t26_1-p1	241	K	SAG-related sequence SRS29B	1	1.35347e-37	147.35	VPQDNNQYCSGTTLTGCNEK(1)SFK	3	0.42519	6
TGME49_233460-t26_1-p1	279	K	SAG-related sequence SRS29B	1	3.02635e-23	129.06	EAFPAESK(1)SVIIGCTGGSPEK	2	0.43559	10
TGME49_233480-t26_1-p1	62	K	SAG-related sequence SRS29C	1	0.0117565	44.543	YEPEK(1)FTCRPK	3	-1.1143	1
TGME49_233520-t26_1-p1	563	K	ATP-dependent RNA helicase	1	0.00067624	86.772	ALVDSAK(1)FECSK	2	0.8943	4
TGME49_233520-t26_1-p1	283	K	ATP-dependent RNA helicase	1	9.4175e-06	75.911	K(1)FQQYFDDAPILNVPGR	3	-0.48746	2
TGME49_233680-t26_1-p1	319	K	nuclear movement family protein	1	0.000892977	66.19	QAELLEK(1)FK	2	-0.96118	1
TGME49_233680-t26_1-p1	279	K	nuclear movement family protein	1	0.000219231	67.646	IVPENSK(1)LSDLDAETR	2	-1.6774	1
TGME49_233680-t26_1-p1	110	K	nuclear movement family protein	1	0.00347107	53.3	VNK(1)IEELTEEEER	2	-2.9367	1
TGME49_233720-t26_1-p1	20	K	DNA-directed RNA polymerase II RPBABC8	1	0.00567026	51.445	SVDCSK(1)FER	2	0.22891	1
TGME49_233735-t26_1-p1	724	K	hypothetical protein	1	0.00172346	80.231	LPLNEK(1)TVK	2	-0.40995	5
TGME49_233890-t26_1-p1	563	K	hypothetical protein	1	0.00728034	56.043	APLSFPEK(1)VR	2	1.7289	1
TGME49_234190-t26_1-p1	341	K	serine hydroxymethyltransferase 2, putative	1	0.000115809	147.52	DLDYVK(1)FR	2	0.12819	11
TGME49_234310-t26_1-p1	140	K	hypothetical protein	1	0.00235869	49.466	IYEK(1)LHAEGK	3	0.28857	2
TGME49_234380-t26_1-p1	238	K	hypothetical protein	1	4.07434e-07	116.03	SVYDTYQSLK(1)ER	2	-0.10546	3
TGME49_234380-t26_1-p1	259	K	hypothetical protein	1	6.27564e-18	140.22	FQEVWNSASTK(1)SGVGK	2	0.87153	3
TGME49_234380-t26_1-p1	248	K	hypothetical protein	1	1.63193e-34	166.36	VPDLTTEK(1)FQEVWNSASTK	3	-0.66494	8
TGME49_234380-t26_1-p1	264	K	hypothetical protein	1	0.0347432	63.306	SGVGK(1)LK	2	-0.41332	4
TGME49_234380-t26_1-p1	322	K	hypothetical protein	1	8.78542e-05	75.018	VK(1)LGDMAAAVAAATK	3	0.097805	12
TGME49_234380-t26_1-p1	226	K	hypothetical protein	1	0.0011936	79.07	PAASLSEK(1)AK	2	-0.7785	6
TGME49_234380-t26_1-p1	270	K	hypothetical protein	1	0.00115685	69.258	ELAK(1)LFTLNPETR	2	-0.28521	1
TGME49_234420-t26_1-p1	191	K	ATPase, AAA family protein	1	0.00329695	101.43	IQEETK(1)GR	2	2.5741	2
TGME49_234420-t26_1-p1	49	K	ATPase, AAA family protein	1	0.00198702	57.434	ALK(1)ELDSSPNAAK	2	-0.50129	2
TGME49_234420-t26_1-p1	270	K	ATPase, AAA family protein	1	0.00266169	42.317	TGAHLAGK(1)YWESR	3	0.25693	1
TGME49_234420-t26_1-p1	65	K	ATPase, AAA family protein	1	0.000212828	100.38	AFEVTK(1)LQEQTK	2	-0.065935	3
TGME49_234420-t26_1-p1	211	K	ATPase, AAA family protein	1	0.0086016	82.716	AK(1)AAEFR	2	-0.77234	3
TGME49_234450-t26_1-p1	172	K	ribosomal protein RPS15A	1	0.000263317	106.62	INK(1)CGVISPR	2	0.83371	6
TGME49_234450-t26_1-p1	225	K	ribosomal protein RPS15A	1	3.55844e-05	108.7	HTGGK(1)ILGYFF	2	0.55229	7
TGME49_234450-t26_1-p1	113	K	ribosomal protein RPS15A	1	0.000115096	57.525	MNVLADCLK(1)TLVNAEK	3	-1.2571	1
TGME49_234505-t26_1-p1	240	K	phenylalanyl-tRNA synthetase alpha chain A, putative	1	0.000268448	96.866	SNFK(1)EYNFFAAGK	2	-0.39467	1
TGME49_234505-t26_1-p1	387	K	phenylalanyl-tRNA synthetase alpha chain A, putative	1	0.0102292	81.191	K(1)FFSIDR	2	0.20587	2
TGME49_235020-t26_1-p1	926	K	COPI protein, putative	1	7.40627e-23	126.25	SLLDYDIVQQINQEGVQK(1)IR	3	-0.32606	2
TGME49_235020-t26_1-p1	685	K	COPI protein, putative	1	0.0029116	94.114	GYK(1)EEALR	2	-0.062069	6
TGME49_235020-t26_1-p1	64	K	COPI protein, putative	1	0.00750525	99.375	TAK(1)FIVK	2	0.89567	4
TGME49_235160-t26_1-p1	421	K	hypothetical protein	1	0.00199527	67.08	NDDPALFK(1)VGR	2	0.44849	2
TGME49_235160-t26_1-p1	1286	K	hypothetical protein	1	0.0470875	58.981	K(1)FVGLVR	2	0.51527	2
TGME49_235470-t26_1-p1	519	K	myosin A	1	8.04077e-15	112.85	LYRDEGVSSK(1)ELIFTSNAEVIK	3	-0.94549	10
TGME49_235470-t26_1-p1	11	K	myosin A	1	3.39695e-05	105.95	TTSEELK(1)TATALK	2	2.2331	3
TGME49_235470-t26_1-p1	204	K	myosin A	1	0.000196769	107.57	TEATK(1)QIMR	2	1.2923	6
TGME49_235470-t26_1-p1	276	K	myosin A	1	7.5812e-06	88.075	FGSVVAFLLEK(1)SR	2	1.5884	7
TGME49_235470-t26_1-p1	386	K	myosin A	1	1.01482e-39	172.37	DGGIDDAAAIEGK(1)NLEVFK	3	0.96005	9
TGME49_235470-t26_1-p1	17	K	myosin A	1	0.040382	54.157	TATALK(1)K	2	-0.51252	1
TGME49_235470-t26_1-p1	434	K	myosin A	1	1.29328e-05	103.76	WKQEDGDMLK(1)SSLAK	3	0.52977	18
TGME49_235470-t26_1-p1	567	K	myosin A	1	0.0177884	63.227	NALK(1)GTTK	2	-0.54133	2
TGME49_235470-t26_1-p1	214	K	myosin A	1	0.000109563	92.039	YFAAAK(1)TGSMDLR	2	-1.3439	12
TGME49_235470-t26_1-p1	125	K	myosin A	1	2.21696e-18	122.49	FMK(1)NQIYTTADPLVVAINPFR	3	0.79059	15
TGME49_235470-t26_1-p1	761	K	myosin A	1	2.95155e-13	161.67	TMVFLK(1)QTGAK	2	0.1604	78
TGME49_235470-t26_1-p1	240	K	myosin A	1	1.01423e-43	160.3	IQNAIMAANPVLEAFGNAK(1)TIR	3	-0.13809	6
TGME49_235470-t26_1-p1	426	K	myosin A	1	0.000147611	112.83	WK(1)QEDGDMLK	2	-1.7825	9
TGME49_235470-t26_1-p1	304	K	myosin A	1	0.000491304	113.62	GADAAMK(1)ER	2	-0.14001	7
TGME49_235470-t26_1-p1	47	K	myosin A	1	1.99929e-11	99.407	GFQIWTDLAPSVK(1)EEPDLMFAK	3	-0.17811	3
TGME49_235470-t26_1-p1	392	K	myosin A	1	0.00788338	86.833	NLEVFK(1)K	2	0.71898	19
TGME49_235470-t26_1-p1	4	K	myosin A	1	0.000156237	97.633	ASK(1)TTSEELK	2	-0.70385	5
TGME49_235470-t26_1-p1	745	K	myosin A	1	0.000446689	91.62	SSK(1)LPSEEYQLGK	2	0.21886	5
TGME49_235470-t26_1-p1	766	K	myosin A	1	0.000344609	97.463	QTGAK(1)ELTQIQR	2	-1.2576	1
TGME49_235470-t26_1-p1	536	K	myosin A	1	3.08677e-65	168.55	ILTAK(1)NNSVLAALEDQCLAPGGSDEK	3	3.6831	3
TGME49_235470-t26_1-p1	56	K	myosin A	1	1.15038e-24	146.88	EEPDLMFAK(1)CIVQAGTDK	3	-1.3675	4
TGME49_235470-t26_1-p1	164	K	myosin A	1	6.64411e-10	105.28	DTFDLSK(1)LAPHVFYTAR	3	-1.5431	3
TGME49_235470-t26_1-p1	634	K	myosin A	1	5.5541e-34	143.67	NPVVAQLFAGIVMEK(1)GK	2	0.49898	40
TGME49_235470-t26_1-p1	557	K	myosin A	1	1.47666e-45	145.19	NNSVLAALEDQCLAPGGSDEK(1)FLSTCK	3	1.0741	3
TGME49_235540-t26_1-p1	162	K	eukaryotic initiation factor-2 beta, putative	1	0.000197227	77.062	YGPK(1)HIEALLR	3	-0.12681	8
TGME49_235540-t26_1-p1	71	K	eukaryotic initiation factor-2 beta, putative	1	0.000260988	77.185	GK(1)EYSYQEMLQR	2	0.52425	2
TGME49_235540-t26_1-p1	68	K	eukaryotic initiation factor-2 beta, putative	1	4.36398e-50	177	KETEQAQEEAPIIDGTGELFK(1)R	3	-0.49018	6
TGME49_235680-t26_1-p1	666	K	peptidase M16 inactive domain-containing protein	1	0.0186113	64.265	K(1)MTAEDLR	2	-1.7862	3
TGME49_235700-t26_1-p1	268	K	sedoheptulose-1,7-bisphosphatase	1	0.00605706	89.903	AAPAK(1)LR	2	-0.20964	4
TGME49_235880-t26_1-p1	27	K	brain protein 44 family protein	1	0.000322226	95.264	TEVAK(1)EGAGVAEK	2	-0.02688	3
TGME49_235930-t26_1-p1	431	K	domain K- type RNA binding proteins family protein	1	0.00391313	87.639	VDEK(1)MSGR	2	0.15233	5
TGME49_235930-t26_1-p1	241	K	domain K- type RNA binding proteins family protein	1	1.14276e-30	177.39	EAGETEK(1)LAIFGELR	2	-0.47485	6
TGME49_235930-t26_1-p1	292	K	domain K- type RNA binding proteins family protein	1	0.000488926	62.861	IPIK(1)LEDYSYALGQR	2	-3.964	1
TGME49_235970-t26_1-p1	190	K	eukaryotic initiation factor-2 gamma, putative	1	1.32279e-05	66.022	VELIK(1)ESQAQQQQEEIR	3	-1.7217	1
TGME49_235970-t26_1-p1	457	K	eukaryotic initiation factor-2 gamma, putative	1	0.00253354	68.847	GK(1)TLPLLESL	2	1.8645	2
TGME49_235970-t26_1-p1	212	K	eukaryotic initiation factor-2 gamma, putative	1	3.42696e-06	62.648	AFVAGTAADK(1)APIIPVSAVLK	3	-1.3746	1
TGME49_235970-t26_1-p1	260	K	eukaryotic initiation factor-2 gamma, putative	1	3.10749e-15	80.117	SFDVNK(1)PGEEATNLQGGVAGGSISQGVLK	3	0.35164	3
TGME49_236040-t26_1-p1	412	K	fructose-1,6-bisphosphate aldolase	1	2.85761e-11	68.386	ANGEAQLGK(1)YGGGAGGAAAASSLFEK	3	1.2427	1
TGME49_236040-t26_1-p1	206	K	fructose-1,6-bisphosphate aldolase	1	6.85775e-06	157.34	K(1)YYEAGAR	2	-0.066433	7
TGME49_236040-t26_1-p1	385	K	fructose-1,6-bisphosphate aldolase	1	0.000945432	102.55	AWK(1)GVPENK	2	-0.58723	12
TGME49_236040-t26_1-p1	192	K	fructose-1,6-bisphosphate aldolase	1	1.13804e-35	137.64	GLETLPLTDDEK(1)ATMGLDGLSER	2	-0.18281	14
TGME49_236040-t26_1-p1	111	K	fructose-1,6-bisphosphate aldolase	1	7.898e-09	77.776	GILAADESTGTIK(1)K	2	-1.188	3
TGME49_236040-t26_1-p1	168	K	fructose-1,6-bisphosphate aldolase	1	1.18404e-14	113.54	SPSGVPMVDLLK(1)AEGIIPGIK	2	0.12236	28
TGME49_236040-t26_1-p1	429	K	fructose-1,6-bisphosphate aldolase	1	1.13468e-23	137.73	YGGGAGGAAAASSLFEK(1)R	2	-3.139	11
TGME49_236040-t26_1-p1	180	K	fructose-1,6-bisphosphate aldolase	1	1.55847e-20	156.72	VDK(1)GLETLPLTDDEK	2	0.31117	14
TGME49_236040-t26_1-p1	98	K	fructose-1,6-bisphosphate aldolase	1	6.85794e-08	99.409	IAAPGK(1)GILAADESTGTIK	3	-0.64828	11
TGME49_236040-t26_1-p1	177	K	fructose-1,6-bisphosphate aldolase	1	0.000724396	84.169	AEGIIPGIK(1)VDK	2	0.6664	13
TGME49_236210-t26_1-p1	289	K	peptidase M16 family potein, putative	1	5.78148e-06	71.376	IILPTEK(1)PFFCGSELLHR	3	0.086737	2
TGME49_236210-t26_1-p1	156	K	peptidase M16 family potein, putative	1	0.000583541	86.014	EQTVYYAK(1)AFK	2	2.5008	3
TGME49_236210-t26_1-p1	471	K	peptidase M16 family potein, putative	1	1.04665e-18	170.52	RLEVIDAEEVK(1)R	3	0.24776	17
TGME49_236210-t26_1-p1	262	K	peptidase M16 family potein, putative	1	3.20539e-08	81.016	MVVAAAGDVDHK(1)ELTALVEK	3	1.6185	6
TGME49_236210-t26_1-p1	270	K	peptidase M16 family potein, putative	1	5.76037e-06	86.497	ELTALVEK(1)HFAGLPQPK	3	0.8729	5
TGME49_236210-t26_1-p1	460	K	peptidase M16 family potein, putative	1	3.98351e-15	178.94	MPLAEFLK(1)R	2	0.017055	17
TGME49_236280-t26_1-p1	9	K	hypothetical protein	1	0.00180525	47.187	MPPMISSEK(1)K	2	-1.1245	1
TGME49_236530-t26_1-p1	165	K	DUF298 domain-containing protein	1	0.00691919	78.516	ITK(1)EEFIR	2	-0.00011969	4
TGME49_236540-t26_1-p1	112	K	RNA recognition motif-containing protein	1	0.00526968	43.297	EQAIK(1)DLHGR	3	-0.34144	1
TGME49_236540-t26_1-p1	136	K	RNA recognition motif-containing protein	1	2.72804e-47	210.95	ASEEEFQK(1)ADDR	2	-0.59012	11
TGME49_236540-t26_1-p1	167	K	RNA recognition motif-containing protein	1	0.000653344	76.064	MNLNVVK(1)LR	2	0.47136	3
TGME49_236540-t26_1-p1	223	K	RNA recognition motif-containing protein	1	3.85287e-08	101.24	LSGIAFVELPSPDVAEK(1)AR	2	1.2868	2
TGME49_236570-t26_1-p1	327	K	lysine decarboxylase family protein	1	0.0012251	73.927	LVEYGVVSEK(1)DR	2	2.1678	3
TGME49_236570-t26_1-p1	353	K	lysine decarboxylase family protein	1	6.81394e-18	130.02	QFLLNDK(1)LVLGDQYVHK	3	-0.45352	3
TGME49_236570-t26_1-p1	363	K	lysine decarboxylase family protein	1	8.82088e-05	90.412	LVLGDQYVHK(1)SLR	3	-0.35887	2
TGME49_236580-t26_1-p1	140	K	Prp31-15.5k-U4 Snrna Complex family protein	1	0.00837241	83.364	SK(1)VALGR	2	-0.10118	3
TGME49_236620-t26_1-p1	381	K	protein kinase (incomplete catalytic triad)	1	0.00974607	45.207	LLVGDFLPPSEFK(1)R	2	-2.2262	1
TGME49_236650-t26_1-p1	81	K	DEAD (Asp-Glu-Ala-Asp) box polypeptide 17	1	0.00121505	66.674	VDWK(1)TIDLVPFEK	2	-0.29794	1
TGME49_236650-t26_1-p1	385	K	DEAD (Asp-Glu-Ala-Asp) box polypeptide 17	1	0.00103814	89.886	ILIFAETK(1)R	2	0.16895	6
TGME49_236800-t26_1-p1	376	K	hypothetical protein	1	0.0506343	46.426	SLK(1)ESPPR	2	1.0701	1
TGME49_236910-t26_1-p1	138	K	U2 snRNP auxiliary factor, putative	1	1.44703e-05	59.372	FYSGK(1)QIHAEFTPVTDFR	3	-0.88526	1
TGME49_237000-t26_1-p1	105	K	polyphosphoinositide binding protein, putative	1	6.28709e-05	56.017	LIFGDLPLTPYELGEVTK(1)VK	3	0.017512	1
TGME49_237010-t26_1-p1	201	K	hypothetical protein	1	0.0032878	44.564	HAVLETVAK(1)DER	3	-0.88186	2
TGME49_237140-t26_1-p1	19	K	ethylene inducible protein, putative	1	0.00213589	71.153	TK(1)LGLAEMLK	2	-0.92064	4
TGME49_237140-t26_1-p1	129	K	ethylene inducible protein, putative	1	0.000315575	98.105	EK(1)FSVPFVCGCR	2	-0.076446	4
TGME49_237180-t26_1-p1	32	K	hypothetical protein	1	0.0115462	70.256	GK(1)VSSEEK	2	-1.3813	2
TGME49_237180-t26_1-p1	63	K	hypothetical protein	1	0.000444118	70.089	SAFNYMYEYK(1)K	2	0.40921	10
TGME49_237180-t26_1-p1	141	K	hypothetical protein	1	8.694e-05	83.633	EMK(1)QQLAFEYHQLER	3	0.012069	5
TGME49_237250-t26_1-p1	256	K	hypothetical protein	1	0.00502829	66.692	SHFEVK(1)TIV	2	0.15015	3
TGME49_237260-t26_1-p1	27	K	Coiled-coil domain containing 124 family protein	1	0.00352548	89.355	IK(1)LEEAER	2	0.087309	6
TGME49_237880-t26_1-p1	130	K	hypothetical protein	1	1.98723e-06	65.855	DLGLNVDPADATDVVLSK(1)LNR	3	0.032284	1
TGME49_238010-t26_1-p1	84	K	ribosomal protein RPL23A	1	3.48488e-05	148.99	TDK(1)YTIVR	2	1.2367	9
TGME49_238010-t26_1-p1	40	K	ribosomal protein RPL23A	1	0.00682183	89.55	ASSSFK(1)K	2	0.71099	8
TGME49_238010-t26_1-p1	22	K	ribosomal protein RPL23A	1	0.0392124	60.788	AVAGK(1)VK	2	0.50735	2
TGME49_238010-t26_1-p1	163	K	ribosomal protein RPL23A	1	2.04102e-12	118.52	LTSDYDALDVANK(1)IGII	2	-1.3425	7
TGME49_238010-t26_1-p1	99	K	ribosomal protein RPL23A	1	0.00549565	56.087	QPLTTESAMK(1)K	2	1.0383	4
TGME49_238010-t26_1-p1	34	K	ribosomal protein RPL23A	1	0.0496516	40.994	GLK(1)ASSSFK	2	-2.7335	1
TGME49_238010-t26_1-p1	145	K	ribosomal protein RPL23A	1	0.00669488	41.242	VNTLIRPDGLK(1)K	3	0.7434	3
TGME49_238010-t26_1-p1	125	K	ribosomal protein RPL23A	1	0.000179145	95.428	QAVK(1)ELYDVDTQR	3	-0.32396	8
TGME49_238040-t26_1-p1	375	K	protein disulfide-isomerase domain-containing protein	1	0.0115462	70.256	VK(1)LAELAR	2	0.24812	3
TGME49_238040-t26_1-p1	942	K	protein disulfide-isomerase domain-containing protein	1	0.000244865	60.196	DLLK(1)FVQEHATSK	3	-1.3627	1
TGME49_238040-t26_1-p1	1036	K	protein disulfide-isomerase domain-containing protein	1	1.98616e-23	135.08	HLVVAK(1)MDGTQNTLDNPDFK	3	-1.1951	4
TGME49_238050-t26_1-p1	85	K	nuclease and tudor domain-containing protein	1	3.70624e-09	119.96	VEYAMNNK(1)EFGTIK	2	-0.67617	3
TGME49_238050-t26_1-p1	853	K	nuclease and tudor domain-containing protein	1	0.0037481	88.37	IEK(1)IDANK	2	2.7605	3
TGME49_238050-t26_1-p1	91	K	nuclease and tudor domain-containing protein	1	0.00308171	103.83	EFGTIK(1)LR	2	0.97642	6
TGME49_238050-t26_1-p1	882	K	nuclease and tudor domain-containing protein	1	0.000347472	65.179	TGNTVNEK(1)VLR	2	0.58774	3
TGME49_238050-t26_1-p1	666	K	nuclease and tudor domain-containing protein	1	0.000217427	85.813	ELLVAAENK(1)AK	2	1.2062	6
TGME49_238050-t26_1-p1	532	K	nuclease and tudor domain-containing protein	1	3.88968e-05	72.433	IPK(1)LDGVVDYVFGPGR	3	-0.85877	4
TGME49_238050-t26_1-p1	487	K	nuclease and tudor domain-containing protein	1	0.00253484	46.88	YLELEK(1)AAMEQK	2	-1.1988	2
TGME49_238050-t26_1-p1	611	K	nuclease and tudor domain-containing protein	1	0.000198108	98.105	DVQVK(1)VESVDK	2	0.58509	3
TGME49_238070-t26_1-p1	174	K	glutaredoxin domain-containing protein	1	0.00494686	45.653	QLMGIFAEK(1)R	2	1.0274	2
TGME49_238100-t26_1-p1	172	K	transmembrane protein	1	5.68427e-12	125.67	KDQVDSLQLK(1)LQAIAK	3	0.42622	3
TGME49_238100-t26_1-p1	178	K	transmembrane protein	1	0.0438343	56.122	LQAIAK(1)R	2	0.87004	2
TGME49_238180-t26_1-p1	124	K	26s proteasome regulatory complex subunit, putative	1	0.00738408	60.102	EK(1)YGDVEVR	2	0.77008	3
TGME49_238180-t26_1-p1	200	K	26s proteasome regulatory complex subunit, putative	1	0.000532855	89.231	AEEELEK(1)GGDWER	2	-0.79692	1
TGME49_238180-t26_1-p1	68	K	26s proteasome regulatory complex subunit, putative	1	0.000103881	85.837	LSEETEPHAESK(1)ER	3	-0.43884	7
TGME49_238180-t26_1-p1	76	K	26s proteasome regulatory complex subunit, putative	1	0.0394922	62.717	LLELIK(1)K	2	0.049946	1
TGME49_238180-t26_1-p1	184	K	26s proteasome regulatory complex subunit, putative	1	0.000443667	95.273	LGFVFSDK(1)ELVK	2	-0.61533	3
TGME49_238190-t26_1-p1	162	K	DNA-directed RNA polymerase II RPB3	1	0.00452881	84.916	EVSQNK(1)VK	2	3.824	3
TGME49_238240-t26_1-p1	3	K	bystin protein	0.993799	0.00475662	45.368	MPK(0.994)VQSEK(0.006)R	2	2.2552	1
TGME49_238250-t26_1-p1	59	K	ribosomal protein RPL36	1	4.83638e-13	146.59	IIELLK(1)IGTAATTK	2	0.22117	21
TGME49_238250-t26_1-p1	67	K	ribosomal protein RPL36	1	0.001138	88.495	IGTAATTK(1)R	2	0.87794	3
TGME49_239100-t26_1-p1	152	K	ribosomal protein RPS7	1	0.00079687	124.98	VDNTK(1)MLK	2	0.56666	12
TGME49_239100-t26_1-p1	25	K	ribosomal protein RPS7	0.999931	7.23282e-25	90.363	IVKPQGVEPTEIENEVAK(1)CLFDIETSSQSDLK	4	-1.0626	4
TGME49_239100-t26_1-p1	155	K	ribosomal protein RPS7	1	0.00432575	68.657	MLK(1)VFLDPR	2	0.24786	6
TGME49_239100-t26_1-p1	142	K	ribosomal protein RPS7	1	8.14464e-37	143.4	TLTAVQDGMLEDIVSPTEIVGK(1)R	3	1.8062	5
TGME49_239100-t26_1-p1	185	K	ribosomal protein RPS7	1	5.96474e-05	93.326	LTNK(1)DAVFSFPQHVY	2	-0.39548	5
TGME49_239100-t26_1-p1	51	K	ribosomal protein RPS7	1	1.20932e-18	139.66	HLVISSVK(1)EVEVPQGR	3	0.089716	7
TGME49_239100-t26_1-p1	109	K	ribosomal protein RPS7	1	7.45395e-07	152.34	TMLPLDFK(1)R	2	-1.2157	22
TGME49_239100-t26_1-p1	180	K	ribosomal protein RPS7	1	9.5152e-19	144.41	LETFAAVYK(1)K	2	-1.1456	9
TGME49_239100-t26_1-p1	89	K	ribosomal protein RPS7	1	0.0027729	111.95	LVQELEK(1)K	2	-0.72789	6
TGME49_239100-t26_1-p1	171	K	ribosomal protein RPS7	1	6.73753e-20	148.62	DNIEDK(1)LETFAAVYK	2	1.5836	12
TGME49_239260-t26_1-p1	68	K	histone H4	1	6.79317e-29	150.91	VFLENIIK(1)DSVTYTEHAR	3	-0.90493	3
TGME49_239300-t26_1-p1	975	K	hypothetical protein	0.999799	0.000332798	50.392	HNDVVQK(1)FNDLSEENKK	3	-0.67493	1
TGME49_239300-t26_1-p1	855	K	hypothetical protein	1	0.0212706	45.829	EVDAK(1)AADVR	2	2.1234	1
TGME49_239310-t26_1-p1	35	K	ribulose 5-phosphate isomerase	1	0.000249345	88.561	VGLGTGTTAK(1)FVVER	2	-0.098141	2
TGME49_239310-t26_1-p1	112	K	ribulose 5-phosphate isomerase	1	0.00081577	83.948	EK(1)MIAAAAK	2	-0.11513	12
TGME49_239330-t26_1-p1	71	K	ribosomal protein RPL37	1	0.0298891	47.082	HLK(1)DMPR	2	0.35344	2
TGME49_239330-t26_1-p1	55	K	ribosomal protein RPL37	1	0.0441416	42.336	TYNWSEK(1)AK	2	1.7344	1
TGME49_239490-t26_1-p1	433	K	dehydrogenase E1 component family protein	1	5.9609e-14	132.81	VDGNDLFASLLATK(1)K	2	0.23037	6
TGME49_239490-t26_1-p1	518	K	dehydrogenase E1 component family protein	1	0.00213953	83.206	MMK(1)VVEK	2	0.83629	6
TGME49_239490-t26_1-p1	500	K	dehydrogenase E1 component family protein	1	2.68539e-10	110.74	YLDNLNLWSDK(1)QDEELRK	3	-1.7589	2
TGME49_239490-t26_1-p1	539	K	dehydrogenase E1 component family protein	1	4.96784e-09	89.859	SAVIGGIFDDVYDK(1)EPWNLR	3	0.061646	2
TGME49_239500-t26_1-p1	54	K	proteasome subunit alpha type, putative	1	2.95155e-13	161.67	MVTSK(1)LLDQGR	2	-0.14546	15
TGME49_239710-t26_1-p1	176	K	phosphomannomutase	1	0.00905358	76.221	K(1)FASSGLK	2	0.28765	3
TGME49_239740-t26_1-p1	144	K	dense granule protein GRA14	1	5.78919e-25	164.53	LDAAK(1)NEEGFITDLLK	2	0.2784	3
TGME49_239752-t26_1-p1	517	K	hypothetical protein	1	0.006379	95.793	ALCEK(1)LR	2	0.2423	4
TGME49_239760-t26_1-p1	92	K	ribosomal protein RPL22	1	0.00636038	89.046	YIK(1)YLTK	2	1.2459	10
TGME49_239760-t26_1-p1	88	K	ribosomal protein RPL22	1	8.13625e-08	136.7	VFVTAELPFSK(1)R	2	1.8523	4
TGME49_239760-t26_1-p1	77	K	ribosomal protein RPL22	1	3.75428e-05	105.03	AK(1)VFVTAELPFSK	2	0.17313	3
TGME49_239760-t26_1-p1	46	K	ribosomal protein RPL22	1	8.23665e-43	159.77	FTVDCQKPVDDNIIEAK(1)GLER	3	-0.5943	7
TGME49_239760-t26_1-p1	61	K	ribosomal protein RPL22	1	0.0149712	40.475	VDGK(1)CNNLGDR	2	-0.84878	1
TGME49_239760-t26_1-p1	29	K	ribosomal protein RPL22	1	2.28409e-48	185.55	VK(1)FTVDCQKPVDDNIIEAK	3	-1.1551	6
TGME49_239790-t26_1-p1	260	K	BRCA1 C Terminus (BRCT) domain-containing protein	1	0.00986764	53.124	IQK(1)NEEAAVK	2	1.1141	4
TGME49_239820-t26_1-p1	356	K	D-3-phosphoglycerate dehydrogenase	1	4.27132e-05	78.078	LCSK(1)LVDEPVETLHLK	3	1.4319	2
TGME49_239820-t26_1-p1	70	K	D-3-phosphoglycerate dehydrogenase	1	0.0248466	42.031	SGTTVTEK(1)IIK	2	1.3837	1
TGME49_239820-t26_1-p1	418	K	D-3-phosphoglycerate dehydrogenase	1	5.56718e-09	71.946	VELVVSK(1)EELTTPPQNSILELR	3	-0.50034	1
TGME49_239820-t26_1-p1	368	K	D-3-phosphoglycerate dehydrogenase	1	0.000153848	79.875	LVDEPVETLHLK(1)IR	3	0.11683	10
TGME49_239820-t26_1-p1	411	K	D-3-phosphoglycerate dehydrogenase	1	0.00015343	53.136	IAQEHK(1)VELVVSK	3	-1.0527	1
TGME49_239820-t26_1-p1	229	K	D-3-phosphoglycerate dehydrogenase	1	0.000457531	117.02	HLINADK(1)LK	2	0.1546	13
TGME49_239820-t26_1-p1	43	K	D-3-phosphoglycerate dehydrogenase	1	0.000410802	91.549	LK(1)LSEEELCR	2	0.28145	5
TGME49_239890-t26_1-p1	149	K	SCP family extracellular subfamily protein	1	0.0558001	40.727	GK(1)YPGTEWNR	2	-0.71376	2
TGME49_239890-t26_1-p1	71	K	SCP family extracellular subfamily protein	1	1.51015e-06	56.335	DTTQSGATFEDVTDECLTLHNK(1)FR	3	1.1207	1
TGME49_240060-t26_1-p1	392	K	hypothetical protein	1	0.00689839	56.258	TGK(1)EIMEK	2	-0.72483	2
TGME49_240280-t26_1-p1	246	K	S1/P1nuclease	1	0.000811846	99.815	SLFATNK(1)EK	2	-0.35157	8
TGME49_240280-t26_1-p1	59	K	S1/P1nuclease	1	3.06799e-06	95.57	LLNGK(1)DLADVAGWAHR	3	-0.613	2
TGME49_240600-t26_1-p1	225	K	chaperonin cpn60, putative	1	0.00340062	91.318	VMMEEVK(1)R	2	-1.1323	3
TGME49_240600-t26_1-p1	436	K	chaperonin cpn60, putative	1	1.5184e-11	125.45	TSILTRPEYQPSIK(1)DR	3	0.012913	4
TGME49_240600-t26_1-p1	483	K	chaperonin cpn60, putative	1	2.73111e-06	103.83	IMIGASTETEQK(1)EK	2	-0.0218	3
TGME49_240600-t26_1-p1	452	K	chaperonin cpn60, putative	1	7.0185e-07	131.12	ELEVSTSK(1)FDR	2	-0.01901	6
TGME49_240600-t26_1-p1	611	K	chaperonin cpn60, putative	1	0.000374957	47.68	TNK(1)FGDMISQGVIDPAK	2	-0.65449	1
TGME49_240640-t26_1-p1	274	K	casein kinase I	1	0.0454754	47.603	LFK(1)DLFFR	2	0.11689	1
TGME49_240640-t26_1-p1	122	K	casein kinase I	1	0.000778474	54.772	IEFVHSK(1)NFIHR	3	1.4605	3
TGME49_240640-t26_1-p1	227	K	casein kinase I	0.784854	0.0276672	44.425	DK(0.215)YDK(0.785)IMEK	3	0.29681	1
TGME49_240650-t26_1-p1	77	K	coatomer protein complex, subunit alpha, putative	1	1.02267e-09	91.64	GIDFHSSQPLFVSGGDDYK(1)VK	3	0.48813	3
TGME49_240650-t26_1-p1	752	K	coatomer protein complex, subunit alpha, putative	1	1.2781e-06	69.975	TALQQGHASLVEAAYQK(1)LK	3	-0.61557	1
TGME49_240650-t26_1-p1	508	K	coatomer protein complex, subunit alpha, putative	1	0.0212379	59.35	VILK(1)SEDK	2	1.8378	2
TGME49_240660-t26_1-p1	159	K	hypothetical protein	1	0.0352081	52.255	IK(1)FYEGQK	2	0.15377	2
TGME49_240810-t26_1-p1	9	K	hypothetical protein	1	0.002314	47.037	ASSDSNAK(1)LASQR	2	0.87735	1
TGME49_240860-t26_1-p1	187	K	acyltransferase domain-containing protein	1	0.000644301	86.898	LQPFK(1)DGFFR	2	0.48599	3
TGME49_240870-t26_1-p1	203	K	beta adaptin protein, putative	1	0.00193974	61.11	NILNAK(1)ESNVNK	2	-1.582	3
TGME49_240890-t26_1-p1	834	K	6-phosphofructokinase	1	7.83901e-06	96.668	K(1)FLQIEDR	2	-0.24815	3
TGME49_241820-t26_1-p1	279	K	membrane protein, putative	1	0.000504764	87.696	QADEAK(1)FR	2	-0.63247	6
TGME49_242070-t26_1-p1	309	K	cAMP-dependent protein kinase regulatory subunit	1	0.000499611	113.44	NDK(1)VVMEYK	2	0.2101	7
TGME49_242070-t26_1-p1	253	K	cAMP-dependent protein kinase regulatory subunit	1	7.30578e-09	147.91	EIFEESLK(1)EVR	3	0.083719	8
TGME49_242070-t26_1-p1	374	K	cAMP-dependent protein kinase regulatory subunit	1	0.00201125	72.2	AMK(1)QLGLDTK	2	-0.99401	4
TGME49_242070-t26_1-p1	108	K	cAMP-dependent protein kinase regulatory subunit	1	0.00146465	83.948	K(1)FVAPVYPK	2	0.83212	16
TGME49_242070-t26_1-p1	268	K	cAMP-dependent protein kinase regulatory subunit	1	0.00190852	125.98	SK(1)LSDALR	2	-0.46358	6
TGME49_242070-t26_1-p1	316	K	cAMP-dependent protein kinase regulatory subunit	1	3.87847e-05	109	K(1)GGFFGELALLK	2	0.066845	3
TGME49_242070-t26_1-p1	327	K	cAMP-dependent protein kinase regulatory subunit	1	4.57412e-05	95.822	GGFFGELALLK(1)DQPR	3	0.74029	6
TGME49_242070-t26_1-p1	315	K	cAMP-dependent protein kinase regulatory subunit	1	0.00131813	94.262	VVMEYK(1)K	2	-0.27462	31
TGME49_242070-t26_1-p1	191	K	cAMP-dependent protein kinase regulatory subunit	1	0.0453686	51.787	ENK(1)FLCK	2	-0.30338	2
TGME49_242290-t26_1-p1	229	K	proteasome subunit alpha1, putative	1	1.18462e-05	68.481	ASDIEVGVVTK(1)DQPAFR	2	0.52239	2
TGME49_242290-t26_1-p1	178	K	proteasome subunit alpha1, putative	1	6.00888e-05	71.601	ACASGTK(1)EQEATNILEK	2	1.5049	2
TGME49_242330-t26_1-p1	170	K	ribosomal protein RPS5	1	2.42303e-46	158.33	TIAECLADEIMNCAK(1)ESSNAYAIK	3	1.1264	3
TGME49_242330-t26_1-p1	6	K	ribosomal protein RPS5	1	6.16184e-05	143.7	ATEAK(1)LFGR	2	0.6386	4
TGME49_242330-t26_1-p1	155	K	ribosomal protein RPS5	1	1.18942e-39	171.56	NIK(1)TIAECLADEIMNCAK	3	0.29113	8
TGME49_242330-t26_1-p1	32	K	ribosomal protein RPS5	1	0.00107855	47.621	DK(1)ACVFVPHTAGR	3	0.16901	1
TGME49_242330-t26_1-p1	179	K	ribosomal protein RPS5	1	0.00539313	58.743	ESSNAYAIK(1)K	2	-0.35538	2
TGME49_242660-t26_1-p1	562	K	vacuolar sorting protein 35, putative	1	0.00410463	69.275	EK(1)FGEGGLR	2	-0.83895	4
TGME49_242660-t26_1-p1	155	K	vacuolar sorting protein 35, putative	1	0.00548041	52.576	DK(1)LPDVGSEYER	2	-0.84941	1
TGME49_242790-t26_1-p1	1422	K	trichohyalin, putative	1	0.0257348	46.819	VLLAAEK(1)ER	2	1.3569	2
TGME49_242790-t26_1-p1	790	K	trichohyalin, putative	1	0.0392621	60.76	EVTEK(1)LK	2	0.51182	1
TGME49_242790-t26_1-p1	370	K	trichohyalin, putative	1	0.000320179	82.75	GK(1)QEAIEK	2	3.165	1
TGME49_242790-t26_1-p1	764	K	trichohyalin, putative	1	0.021305	67.032	EVEEEK(1)R	2	1.1898	1
TGME49_242790-t26_1-p1	812	K	trichohyalin, putative	1	4.58993e-15	158.58	LEALADEK(1)EAALR	2	0.67387	6
TGME49_242790-t26_1-p1	338	K	trichohyalin, putative	1	0.000137487	81.017	LEEEK(1)GVLEK	2	-0.86249	3
TGME49_242840-t26_1-p1	112	K	membrane protein	1	0.000224624	108.7	IDTFSK(1)WQDR	2	-0.57218	3
TGME49_243580-t26_1-p1	271	K	Hit family protein involved in cell-cycle regulation, putative	1	0.000218605	71.286	DMIQPAQAEMVLAK(1)IK	2	1.6375	2
TGME49_243580-t26_1-p1	251	K	Hit family protein involved in cell-cycle regulation, putative	1	0.000145673	63.754	YSGDHLFK(1)QFASAK	3	2.0505	1
TGME49_243580-t26_1-p1	145	K	Hit family protein involved in cell-cycle regulation, putative	1	3.39112e-05	109.72	IVAYDPENVFK(1)K	2	1.3425	6
TGME49_243580-t26_1-p1	201	K	Hit family protein involved in cell-cycle regulation, putative	1	4.94751e-15	99.603	ADVASVFDLDPETAANLYK(1)ELPR	3	0.73066	4
TGME49_243580-t26_1-p1	134	K	Hit family protein involved in cell-cycle regulation, putative	1	1.02759e-05	81.51	AQDGHK(1)IVAYDPENVFK	3	0.57365	4
TGME49_243710-t26_1-p1	468	K	t-complex protein beta subunit	1	2.11985e-05	100.23	TEEGK(1)VSLAIEAFAK	2	1.6001	1
TGME49_243710-t26_1-p1	183	K	t-complex protein beta subunit	1	0.00204958	49.298	EHFAK(1)IAVDAILR	3	0.42885	2
TGME49_243710-t26_1-p1	537	K	t-complex protein beta subunit	1	0.00033659	47.088	SK(1)LSQICFAAEAAEMIVR	3	1.2952	1
TGME49_243710-t26_1-p1	163	K	t-complex protein beta subunit	1	0.0158097	43.769	EYLMK(1)VAR	2	-2.5153	1
TGME49_243710-t26_1-p1	535	K	t-complex protein beta subunit	1	0.00780713	59.052	GVLEAYK(1)SK	2	-0.71311	3
TGME49_243710-t26_1-p1	172	K	t-complex protein beta subunit	1	0.00029206	96.82	TTLSSK(1)LLTHEK	3	-1.0961	13
TGME49_243710-t26_1-p1	526	K	t-complex protein beta subunit	1	8.39528e-18	114.99	GEHTMGVDMDSGSVADMK(1)VK	3	-0.067859	11
TGME49_243710-t26_1-p1	178	K	t-complex protein beta subunit	1	4.38725e-05	96.229	LLTHEK(1)EHFAK	3	0.060084	14
TGME49_243710-t26_1-p1	76	K	t-complex protein beta subunit	1	8.88527e-31	143.04	TIITNDGATILK(1)SVWLDNPAAK	3	-1.2228	3
TGME49_243710-t26_1-p1	275	K	t-complex protein beta subunit	1	2.41217e-18	131.98	VSVDSFEAVQALELAEK(1)EK	2	0.39088	8
TGME49_243730-t26_1-p1	212	K	rhoptry protein ROP9	1	0.00012406	41.908	RDDLSVLGALTPDFK(1)LLGEELTR	3	0.030797	1
TGME49_243730-t26_1-p1	233	K	rhoptry protein ROP9	1	3.93081e-21	149	NIPIYFVTFSDK(1)GENR	3	-0.43051	6
TGME49_243730-t26_1-p1	144	K	rhoptry protein ROP9	1	0.000185187	73.927	HPCLK(1)TLAAAVER	3	0.81067	3
TGME49_243800-t26_1-p1	272	K	long-chain fatty acid CoA ligase, putative	1	1.10506e-10	98.175	YLFLMDDPGAPAK(1)DLLDQATK	3	0.74939	1
TGME49_243800-t26_1-p1	225	K	long-chain fatty acid CoA ligase, putative	1	3.8284e-11	65.248	VTPETSEDAAEQTTEGAGK(1)EEATETAGR	3	0.26195	1
TGME49_243800-t26_1-p1	85	K	long-chain fatty acid CoA ligase, putative	1	0.000560529	77.746	NADGTLGPYQWK(1)TYR	2	-2.8538	1
TGME49_243800-t26_1-p1	253	K	long-chain fatty acid CoA ligase, putative	1	0.000167893	90.827	AEK(1)EEIFVK	2	1.6874	6
TGME49_243800-t26_1-p1	729	K	long-chain fatty acid CoA ligase, putative	1	1.99859e-11	103.04	LVSEPFSIENELLTPTMK(1)IK	3	4.2359	1
TGME49_243800-t26_1-p1	702	K	long-chain fatty acid CoA ligase, putative	1	0.000260668	72.531	EHQLK(1)GFEVVK	3	0.57469	3
TGME49_243800-t26_1-p1	191	K	long-chain fatty acid CoA ligase, putative	1	2.90486e-15	99.957	LLDSIEAAK(1)SSLAGEPEEAVNASR	3	0.27386	1
TGME49_243800-t26_1-p1	474	K	long-chain fatty acid CoA ligase, putative	1	0.00287547	105.14	VLLGSK(1)LR	2	-0.9524	9
TGME49_243800-t26_1-p1	736	K	long-chain fatty acid CoA ligase, putative	1	0.00132567	71.451	YVAK(1)EFFAK	2	3.0357	4
TGME49_243800-t26_1-p1	708	K	long-chain fatty acid CoA ligase, putative	1	0.000447889	76.478	GFEVVK(1)HFR	3	0.4753	5
TGME49_243800-t26_1-p1	663	K	long-chain fatty acid CoA ligase, putative	1	0.00491517	83.206	AEK(1)WAVQR	2	3.9369	2
TGME49_243910-t26_1-p1	179	K	Cof family hydrolase subfamily protein	1	0.000272272	58.754	LLHAEYLDK(1)ELQK	3	0.02461	3
TGME49_243930-t26_1-p1	716	K	hypothetical protein	1	0.00188312	62.162	TVK(1)AAYLDTTDR	2	0.72037	4
TGME49_243930-t26_1-p1	166	K	hypothetical protein	1	0.00607488	44.863	LIEK(1)YVHEK	3	0.29648	2
TGME49_243930-t26_1-p1	217	K	hypothetical protein	1	1.90047e-05	111.94	GIIDVLVSQYK(1)K	2	3.5027	3
TGME49_243950-t26_1-p1	197	K	prohibitin, putative	1	0.00574767	113.1	TK(1)FIVAR	2	-0.81683	24
TGME49_243950-t26_1-p1	181	K	prohibitin, putative	1	0.00628233	63.184	EFSK(1)AIEEK	2	0.82588	3
TGME49_243950-t26_1-p1	245	K	prohibitin, putative	1	0.00404845	41.621	LDAAK(1)EIADTMAK	2	-1.9616	1
TGME49_243950-t26_1-p1	253	K	prohibitin, putative	1	0.00013459	89.171	EIADTMAK(1)SR	2	0.91151	6
TGME49_243950-t26_1-p1	186	K	prohibitin, putative	1	4.12203e-09	116.63	AIEEK(1)QVAQQESER	3	0.67808	5
TGME49_243960-t26_1-p1	610	K	nuclear transport factor 2 (ntf2) domain-containing protein	1	3.37649e-10	158.05	K(1)FNEGQAVEIR	2	0.78523	6
TGME49_244020-t26_1-p1	70	K	activator of hsp90 atpase 1 family protein	1	0.0472822	50.632	EIQEK(1)WR	2	-0.70152	1
TGME49_244110-t26_1-p1	130	K	nucleosome assembly protein (nap) protein	1	2.33105e-24	141.13	AVEDLQALQAK(1)HDELER	3	-1.6161	8
TGME49_244110-t26_1-p1	151	K	nucleosome assembly protein (nap) protein	1	0.00189548	61.932	YEK(1)LYAPLYAQR	2	-2.045	3
TGME49_244110-t26_1-p1	102	K	nucleosome assembly protein (nap) protein	1	4.60972e-38	147.26	LEAVTIDNK(1)SEEENEILSSLSPEQR	3	1.2731	1
TGME49_244110-t26_1-p1	146	K	nucleosome assembly protein (nap) protein	1	0.0022262	89.296	ELVALK(1)MK	2	-0.84741	15
TGME49_244110-t26_1-p1	293	K	nucleosome assembly protein (nap) protein	1	0.034284	63.565	EGK(1)DVTK	2	-0.063106	2
TGME49_244110-t26_1-p1	290	K	nucleosome assembly protein (nap) protein	1	0.000752756	84.738	STPIAWK(1)EGK	2	-0.3569	4
TGME49_244250-t26_1-p1	130	K	hypothetical protein	1	3.60667e-23	130.89	EMSDTFK(1)QAAAVGESALFDFR	3	0.12193	5
TGME49_244290-t26_1-p1	182	K	adapter-related protein	1	0.02438	65.252	VLDLK(1)ER	2	0.66803	1
TGME49_244320-t26_1-p1	167	K	ribosomal protein RPL24	1	0.0211202	71.342	FVAK(1)DGK	2	0.20221	3
TGME49_244320-t26_1-p1	235	K	ribosomal protein RPL24	1	1.37972e-08	146.16	AIVGLSLEDIK(1)R	2	-0.30999	6
TGME49_244370-t26_1-p1	365	K	TDC1, putative	1	5.97252e-07	107.03	SK(1)LADEEFAELEEEIR	2	-1.7558	2
TGME49_244370-t26_1-p1	550	K	TDC1, putative	1	0.0140878	53.751	NK(1)DEELNAR	2	-0.87973	2
TGME49_244440-t26_1-p1	240	K	nucleoside transporter protein	1	0.000164092	99.5	QALEDVAAK(1)EK	2	2.931	6
TGME49_244460-t26_1-p1	372	K	hypothetical protein	1	1.92328e-10	85.554	IEEEAK(1)EEGEGK	2	0.15152	3
TGME49_244470-t26_1-p1	1378	K	hypothetical protein	1	0.0528005	56.27	ILQEK(1)EK	2	0.65394	1
TGME49_244560-t26_1-p1	237	K	heat shock protein 90, putative	1	1.52328e-08	74.029	NVEDDQHIWESSADAK(1)FHVAK	3	0.90215	10
TGME49_244560-t26_1-p1	370	K	heat shock protein 90, putative	1	2.58076e-79	227.93	EEIEEK(1)EYNEFYK	2	-0.076262	8
TGME49_244560-t26_1-p1	680	K	heat shock protein 90, putative	1	0.00182411	130.66	VTK(1)VEVSK	2	-0.14553	6
TGME49_244560-t26_1-p1	68	K	heat shock protein 90, putative	1	2.32191e-24	124.1	SLPIDESEK(1)AAAPLTAEEQEAVQK	3	1.6408	4
TGME49_244560-t26_1-p1	677	K	heat shock protein 90, putative	1	0.00501815	82.75	LLGEK(1)VTK	2	-0.85508	7
TGME49_244560-t26_1-p1	641	K	heat shock protein 90, putative	1	3.6059e-69	205.98	FVSIQK(1)GDVQLDQTEEEKK	3	0.2971	28
TGME49_244560-t26_1-p1	141	K	heat shock protein 90, putative	1	3.70008e-32	183.28	FTALSHPEVLEPK(1)K	2	0.28056	16
TGME49_244560-t26_1-p1	525	K	heat shock protein 90, putative	1	0.00199121	95.531	EK(1)SVYER	2	-0.3843	11
TGME49_244560-t26_1-p1	710	K	heat shock protein 90, putative	1	0.000497462	67.385	IMK(1)TQTFADPR	2	0.45499	11
TGME49_244560-t26_1-p1	83	K	heat shock protein 90, putative	1	4.85651e-84	191.44	AAAPLTAEEQEAVQK(1)SQESHQYQTEVSR	4	-0.2164	8
TGME49_244560-t26_1-p1	273	K	heat shock protein 90, putative	1	0.000773455	133.12	LK(1)DLTTR	2	1.9493	8
TGME49_244560-t26_1-p1	471	K	heat shock protein 90, putative	1	6.29091e-09	123.29	EQLQQHK(1)ILNVISK	3	0.23294	7
TGME49_244560-t26_1-p1	168	K	heat shock protein 90, putative	1	1.38686e-71	192.27	TLSIIDSGIGMTK(1)QDLINNLGTVAK	3	-0.15581	25
TGME49_244560-t26_1-p1	377	K	heat shock protein 90, putative	1	4.84157e-07	134.98	EYNEFYK(1)SVSK	2	0.94526	9
TGME49_244560-t26_1-p1	421	K	heat shock protein 90, putative	1	1.3604e-56	195.46	RAPSDIYSNYFDK(1)QTSVK	3	0.25623	17
TGME49_244560-t26_1-p1	450	K	heat shock protein 90, putative	1	4.41585e-23	130.56	YLHFVK(1)GVVDSDDLPLNVSR	3	-0.094338	9
TGME49_244560-t26_1-p1	779	K	heat shock protein 90, putative	1	6.18343e-48	186.38	LASGFEVEDPK(1)DVAASLYK	2	-0.12486	17
TGME49_244560-t26_1-p1	634	K	heat shock protein 90, putative	1	0.00364461	101.54	VMDFEGK(1)K	2	-0.96607	6
TGME49_244560-t26_1-p1	843	K	heat shock protein 90, putative	1	0.0477863	41.448	EHTEK(1)HDEL	2	0.80258	1
TGME49_244560-t26_1-p1	671	K	heat shock protein 90, putative	1	9.6742e-07	128.01	AFEPLLSWWK(1)K	2	1.357	14
TGME49_244560-t26_1-p1	504	K	heat shock protein 90, putative	1	3.21341e-33	166.48	EREEMEK(1)ELEQEEDEAK	3	2.0071	20
TGME49_244560-t26_1-p1	578	K	heat shock protein 90, putative	1	3.67482e-19	76.208	SVTLESFVAK(1)LPENQPNIYYAAGESAEQLMK	3	1.7099	1
TGME49_244560-t26_1-p1	271	K	heat shock protein 90, putative	1	3.01557e-65	222.94	EDATEFLNEWK(1)LK	3	1.574	4
TGME49_244560-t26_1-p1	155	K	heat shock protein 90, putative	1	4.48092e-49	174.22	IEFDADAK(1)TLSIIDSGIGMTK	2	0.11017	18
TGME49_244560-t26_1-p1	755	K	heat shock protein 90, putative	1	7.81289e-13	138.55	EGDNVGSK(1)EIEMAR	2	0.63462	13
TGME49_244560-t26_1-p1	514	K	heat shock protein 90, putative	1	5.45602e-11	155.97	ELEQEEDEAK(1)K	2	-1.0152	16
TGME49_244560-t26_1-p1	444	K	heat shock protein 90, putative	1	4.28411e-07	87.676	VLVADQFDDLLPK(1)YLHFVK	3	0.70923	6
TGME49_244560-t26_1-p1	364	K	heat shock protein 90, putative	1	5.4558e-14	158.52	PK(1)EEIEEK	2	0.40603	21
TGME49_244560-t26_1-p1	126	K	heat shock protein 90, putative	1	8.09783e-33	190.27	ELISNAVDALEK(1)VR	3	-1.4025	8
TGME49_244560-t26_1-p1	653	K	heat shock protein 90, putative	1	2.32033e-07	105.53	GDVQLDQTEEEK(1)K	2	-1.1529	4
TGME49_244560-t26_1-p1	747	K	heat shock protein 90, putative	1	1.06484e-18	129.11	MIQYLLAQVQK(1)EGDNVGSK	3	0.88177	6
TGME49_244560-t26_1-p1	221	K	heat shock protein 90, putative	1	1.77994e-30	138.03	VTVVSK(1)NVEDDQHIWESSADAK	3	-0.23833	6
TGME49_244560-t26_1-p1	497	K	heat shock protein 90, putative	1	0.000844723	99.815	LSVDALK(1)ER	2	1.7622	12
TGME49_244560-t26_1-p1	540	K	heat shock protein 90, putative	1	1.03358e-07	116.51	NLK(1)LGCYEDDTNR	2	0.017305	6
TGME49_244560-t26_1-p1	608	K	heat shock protein 90, putative	1	1.4894e-07	157.78	APEMQIFLK(1)K	2	0.41259	24
TGME49_244560-t26_1-p1	260	K	heat shock protein 90, putative	1	4.96784e-09	89.859	GTCVTLHLK(1)EDATEFLNEWK	3	-0.11439	1
TGME49_244560-t26_1-p1	478	K	heat shock protein 90, putative	1	0.00877084	76.679	ILNVISK(1)K	2	-0.62109	11
TGME49_244560-t26_1-p1	242	K	heat shock protein 90, putative	1	0.0245025	57.59	FHVAK(1)DPR	2	-0.60151	3
TGME49_244560-t26_1-p1	768	K	heat shock protein 90, putative	1	2.20548e-37	134.03	LLFEVAK(1)LASGFEVEDPKDVAASLYK	3	2.392	9
TGME49_244650-t26_1-p1	25	K	eukaryotic initiation factor-5, putative	1	0.0131584	57.859	LVSK(1)IEGR	2	0.31188	2
TGME49_244650-t26_1-p1	299	K	eukaryotic initiation factor-5, putative	1	0.00273409	60.55	MLQVSQDFDSK(1)CR	2	-1.8205	2
TGME49_244690-t26_1-p1	363	K	hypothetical protein	1	0.00745372	59.908	LQALPEK(1)VR	2	1.088	6
TGME49_244690-t26_1-p1	373	K	hypothetical protein	1	0.000771464	81.625	AAVVEAGK(1)PFGR	2	-0.8308	5
TGME49_244726-t26_1-p1	959	K	hypothetical protein	1	0.0502004	47.599	K(1)DESEGGR	2	-0.40567	1
TGME49_244880-t26_1-p1	1314	K	DNA-directed RNA polymerase I RPA1	1	0.0198497	60.91	LEK(1)LNLAR	2	-0.77839	1
TGME49_245450-t26_1-p1	123	K	hypothetical protein	1	0.00131965	56.569	AQGEQK(1)LSYPIQGK	2	1.6175	2
TGME49_245450-t26_1-p1	70	K	hypothetical protein	1	2.0912e-20	136.68	LK(1)LDAYHLLEASQSETAAK	3	-0.094683	6
TGME49_245460-t26_1-p1	123	K	ribosomal protein RPS8	1	0.00014494	120.27	SFYGLDLGK(1)K	2	0.21661	11
TGME49_245460-t26_1-p1	154	K	ribosomal protein RPS8	1	7.97623e-30	153.36	QQGVPK(1)LDPLLEEQFNTGR	3	0.10764	3
TGME49_245460-t26_1-p1	71	K	ribosomal protein RPS8	1	1.91042e-09	120.92	LDTGNYSWSSQK(1)IAK	2	0.11155	6
TGME49_245460-t26_1-p1	54	K	ribosomal protein RPS8	1	0.00520568	71.852	GGNMK(1)YR	2	0.84663	4
TGME49_245470-t26_1-p1	34	K	mitotic checkpoint protein, BUB3 family protein	1	1.80269e-11	138.02	SILAATSWDK(1)TLR	2	-1.3549	3
TGME49_245470-t26_1-p1	321	K	mitotic checkpoint protein, BUB3 family protein	1	0.0117173	41.164	LVK(1)DEDVRPK	3	0.7438	1
TGME49_245500-t26_1-p1	1487	K	dipeptidyl peptidase iv (dpp iv) n-terminal region domain-containing protein	1	0.000901417	56.043	SIAFEK(1)AAIHR	3	-0.29594	2
TGME49_245620-t26_1-p1	104	K	ribosomal-ubiquitin protein RPS27A	1	0.00357348	89.142	LAVLK(1)FYK	2	0.66541	19
TGME49_245620-t26_1-p1	99	K	ribosomal-ubiquitin protein RPS27A	1	0.0164912	75.189	VK(1)LAVLK	2	0.10911	3
TGME49_245620-t26_1-p1	113	K	ribosomal-ubiquitin protein RPS27A	1	0.00265772	75.652	VDGNDK(1)VTR	2	0.026073	5
TGME49_245620-t26_1-p1	107	K	ribosomal-ubiquitin protein RPS27A	1	0.000356903	135.86	FYK(1)VDGNDK	2	-0.1274	9
TGME49_245670-t26_1-p1	534	K	pyruvate dehydrogenase complex subunit PDH-E1Alpha	1	0.00561179	82.452	SFEEELK(1)R	2	1.4257	2
TGME49_245680-t26_1-p1	127	K	ribosomal protein RPL21	1	0.0292011	66.429	GESIK(1)TK	2	0.050466	3
TGME49_245680-t26_1-p1	78	K	ribosomal protein RPL21	1	1.23248e-07	114.72	AVGVEVNK(1)VVGNR	2	0.2693	6
TGME49_246080-t26_1-p1	266	K	NAD dependent epimerase/dehydratase family protein	1	0.011232	41.242	DFSGGWGGQK(1)LR	2	2.036	1
TGME49_246100-t26_1-p1	45	K	phosducin, putative	1	0.000486432	59.728	EVVDAAEK(1)VDTLASK	2	1.8393	3
TGME49_246100-t26_1-p1	19	K	phosducin, putative	1	0.00601051	91.626	K(1)FGNLPK	2	-0.2256	5
TGME49_246130-t26_1-p1	271	K	serpin (serine proteinase inhibitor) superfamily protein	1	0.000307779	61.235	DSHHLATLFDK(1)K	3	-0.021732	2
TGME49_246130-t26_1-p1	130	K	serpin (serine proteinase inhibitor) superfamily protein	1	0.00595226	42.818	YASVLK(1)TESAGETEAK	2	0.66759	1
TGME49_246130-t26_1-p1	309	K	serpin (serine proteinase inhibitor) superfamily protein	1	0.0307275	60.76	LTMPK(1)FK	2	-0.11849	4
TGME49_246130-t26_1-p1	311	K	serpin (serine proteinase inhibitor) superfamily protein	1	1.67855e-05	89.886	FK(1)LSSAANR	2	-1.6646	1
TGME49_246500-t26_1-p1	461	K	surp module domain-containing protein	1	0.0014354	82.287	VLLLDPK(1)WK	2	-2.2556	3
TGME49_246500-t26_1-p1	249	K	surp module domain-containing protein	1	0.0234718	45.829	YAWEADQEK(1)K	2	0.34784	1
TGME49_246540-t26_1-p1	80	K	cytochrome c1, heme protein	1	0.00561844	82.426	LPAVDYK(1)R	2	-0.57257	5
TGME49_246540-t26_1-p1	394	K	cytochrome c1, heme protein	1	0.014243	77.058	IDFGK(1)LK	2	1.2971	3
TGME49_246560-t26_1-p1	95	K	vacuolar ATP synthase subunit g, putative	1	0.000840832	101.72	DYMENK(1)DK	2	-0.4102	8
TGME49_246560-t26_1-p1	97	K	vacuolar ATP synthase subunit g, putative	1	0.000778308	68.657	DK(1)LIEFIHR	3	-0.1294	7
TGME49_246560-t26_1-p1	48	K	vacuolar ATP synthase subunit g, putative	1	1.30598e-12	94.767	FSAEEELK(1)VFR	2	-0.56614	3
TGME49_246560-t26_1-p1	79	K	vacuolar ATP synthase subunit g, putative	1	9.92898e-31	142.45	AEYEQTAGQEDSLVSSLEAK(1)TK	3	-0.23233	4
TGME49_246620-t26_1-p1	101	K	G10 family protein	1	0.00439595	59.908	AGYEK(1)LCCLR	2	-0.40095	1
TGME49_246620-t26_1-p1	68	K	G10 family protein	1	0.054141	47.187	YIYDCYYK(1)R	2	1.9923	1
TGME49_246730-t26_1-p1	228	K	hypothetical protein	1	8.57521e-13	145.43	LAAEK(1)DQLEEFEEK	2	-1.7357	1
TGME49_246940-t26_1-p1	369	K	hypothetical protein	1	0.0238525	49.325	EK(1)MNVHQK	3	2.4708	1
TGME49_246950-t26_1-p1	114	K	hypothetical protein	1	0.000591289	85.813	SLEEQK(1)EAFAR	2	-0.52065	2
TGME49_247000-t26_1-p1	559	K	tetratricopeptide repeat-containing protein	1	0.00398477	87.323	ELGNQK(1)FR	2	-2.352	3
TGME49_247230-t26_1-p1	62	K	centrin	0.813753	0.00324622	46.88	ALGFEPK(0.814)K(0.186)EEIR	3	0.49246	1
TGME49_247350-t26_1-p1	172	K	thioredoxin domain-containing protein	1	5.68149e-05	64.327	AMANAWEDLAK(1)ALSGK	2	-0.54064	1
TGME49_247350-t26_1-p1	182	K	thioredoxin domain-containing protein	1	4.94989e-39	188.59	INVAK(1)LDATSNSITAK	3	0.086182	10
TGME49_247350-t26_1-p1	177	K	thioredoxin domain-containing protein	1	6.29527e-05	139.98	ALSGK(1)INVAK	2	-1.2289	9
TGME49_247350-t26_1-p1	224	K	thioredoxin domain-containing protein	1	0.000961918	81.017	LK(1)AFAEGGWK	2	0.11489	10
TGME49_247350-t26_1-p1	193	K	thioredoxin domain-containing protein	1	4.74971e-18	112.84	LDATSNSITAK(1)R	2	-0.71614	4
TGME49_247460-t26_1-p1	5	K	proliferating cell nuclear antigen PCNA1	1	1.54494e-18	164.68	MLEAK(1)LQHASVLR	3	-0.85612	5
TGME49_247470-t26_1-p1	306	K	nucleolar protein, putative	1	1.33592e-05	60.764	TLQEYLSTK(1)MDFVSPNLK	3	0.5027	1
TGME49_247470-t26_1-p1	228	K	nucleolar protein, putative	1	0.00131667	62.162	ICGDAEVYCK(1)VLK	2	-1.1497	3
TGME49_247470-t26_1-p1	351	K	nucleolar protein, putative	1	1.75866e-23	138.66	YPASTIQILGAEK(1)ALFR	3	0.32229	6
TGME49_247470-t26_1-p1	425	K	nucleolar protein, putative	1	0.0013273	83.948	SNVYGVK(1)LR	2	2.1095	7
TGME49_247470-t26_1-p1	435	K	nucleolar protein, putative	1	0.000570847	86.344	LK(1)YLADGIVPR	2	0.60453	4
TGME49_247510-t26_1-p1	74	K	fructose-bisphospatase II	1	0.00479167	83.753	LAAK(1)VVNR	2	0.76479	4
TGME49_247510-t26_1-p1	112	K	fructose-bisphospatase II	1	6.50062e-32	177.63	LDVFANHK(1)FIQALVNR	3	0.71716	10
TGME49_247510-t26_1-p1	104	K	fructose-bisphospatase II	1	1.82534e-55	151.95	AGLADILGAAGNQNVQGEEQQK(1)LDVFANHK	4	0.090546	2
TGME49_247510-t26_1-p1	324	K	fructose-bisphospatase II	1	1.25521e-30	134.56	LLYEANPMAFLAEQAGGK(1)ATDGFDR	3	-0.60196	3
TGME49_247510-t26_1-p1	70	K	fructose-bisphospatase II	1	0.00492678	58.699	LLTAIK(1)LAAK	2	-0.38398	3
TGME49_247510-t26_1-p1	266	K	fructose-bisphospatase II	1	1.16528e-07	106.38	FLEECHDDK(1)TGPFSLR	3	0.89647	3
TGME49_247510-t26_1-p1	257	K	fructose-bisphospatase II	1	0.00140715	54.286	K(1)FLEECHDDK	3	0.00185	4
TGME49_247510-t26_1-p1	249	K	fructose-bisphospatase II	1	1.57233e-06	94.922	IYSVNEGNYK(1)AFPDGVK	2	0.13155	3
TGME49_247510-t26_1-p1	82	K	fructose-bisphospatase II	1	4.13004e-54	154.69	EINK(1)AGLADILGAAGNQNVQGEEQQK	3	-1.1275	1
TGME49_247550-t26_1-p1	70	K	heat shock protein HSP60	1	1.22886e-13	127.57	NVVIEQPYGSPK(1)ITK	2	-1.0061	3
TGME49_247550-t26_1-p1	234	K	heat shock protein HSP60	0.999998	1.3836e-06	101.9	EQK(1)VELEKPFVLLYDK	3	0.51973	3
TGME49_247550-t26_1-p1	239	K	heat shock protein HSP60	1	3.07876e-06	109.83	VELEK(1)PFVLLYDKR	3	1.1335	6
TGME49_247550-t26_1-p1	386	K	heat shock protein HSP60	1	2.6206e-05	97.203	VSMEQTHSDYEK(1)EK	3	-0.33201	6
TGME49_247550-t26_1-p1	461	K	heat shock protein HSP60	1	1.52447e-17	134.14	TIETTNYDQK(1)VGVGIVR	3	0.057303	9
TGME49_247550-t26_1-p1	203	K	heat shock protein HSP60	1	4.19252e-54	160.57	DGTITVSEGK(1)TLTHELELVEGLK	3	-0.27013	3
TGME49_247550-t26_1-p1	190	K	heat shock protein HSP60	1	3.47425e-07	116.55	LIADAMEK(1)VGR	2	-1.3026	14
TGME49_247550-t26_1-p1	182	K	heat shock protein HSP60	1	0.00104177	74.987	VIGK(1)LIADAMEK	2	0.89809	16
TGME49_247550-t26_1-p1	451	K	heat shock protein HSP60	1	2.81317e-19	73.227	AAVEEGIVPGGGTALLYASETLK(1)TIETTNYDQK	3	-0.040573	2
TGME49_247550-t26_1-p1	299	K	heat shock protein HSP60	1	0.000168434	77.185	ICAVK(1)APGFGDHR	3	-0.05001	7
TGME49_247550-t26_1-p1	417	K	heat shock protein HSP60	1	2.67648e-14	134.88	VGGASEVEVGEAK(1)DR	2	0.14125	3
TGME49_247550-t26_1-p1	231	K	heat shock protein HSP60	1	5.79901e-14	132.51	GYISPYFITNSK(1)EQK	2	-0.54876	4
TGME49_247550-t26_1-p1	56	K	heat shock protein HSP60	1	9.95886e-13	145	LADAVGVTLGPK(1)GR	2	0.81026	5
TGME49_247550-t26_1-p1	216	K	heat shock protein HSP60	1	1.21656e-60	210.34	TLTHELELVEGLK(1)FDR	3	1.9638	5
TGME49_247550-t26_1-p1	178	K	heat shock protein HSP60	1	9.59163e-11	74.876	NVTTSEEIFNVATISANGDK(1)VIGK	3	0.17154	2
TGME49_247550-t26_1-p1	148	K	heat shock protein HSP60	1	1.45732e-07	95.205	GINLAVEK(1)VLAHLNSVTK	3	-0.87513	4
TGME49_247550-t26_1-p1	247	K	heat shock protein HSP60	1	9.34726e-07	111.81	VELEKPFVLLYDK(1)R	3	-0.26092	5
TGME49_247670-t26_1-p1	345	K	ribulose-phosphate 3 epimerase family protein	1	8.90375e-11	166.07	FMADMLQK(1)VR	2	0.49224	15
TGME49_247670-t26_1-p1	290	K	ribulose-phosphate 3 epimerase family protein	1	0.00590113	91.906	AAELAK(1)R	2	0.81657	3
TGME49_247760-t26_1-p1	305	K	AMP-binding enzyme domain-containing protein	1	0.00263018	41.542	LHPALNLVTEEK(1)VPLK	3	-0.558	1
TGME49_247760-t26_1-p1	507	K	AMP-binding enzyme domain-containing protein	1	0.000807123	65.043	FTSLIPDLLFGK(1)IR	2	0.4598	1
TGME49_247760-t26_1-p1	485	K	AMP-binding enzyme domain-containing protein	1	1.06821e-12	128.86	ALAWK(1)ENNYR	2	-1.9468	3
TGME49_248130-t26_1-p1	683	K	hypothetical protein	1	0.0360051	44.318	EPSVETK(1)EK	2	-3.1442	1
TGME49_248180-t26_1-p1	51	K	hypothetical protein	1	1.21085e-08	69.704	ASVEK(1)VVDLAEQAAAEAEVEAAK	3	0.10398	1
TGME49_248340-t26_1-p1	137	K	GTP-binding nuclear protein ran/tc4	1	1.78948e-10	112.16	VCENIPIVLVGNK(1)VDVK	2	-0.74157	7
TGME49_248340-t26_1-p1	52	K	GTP-binding nuclear protein ran/tc4	1	0.000128759	64.244	K(1)YIPTLGVEVHPLK	3	-0.086976	3
TGME49_248340-t26_1-p1	37	K	GTP-binding nuclear protein ran/tc4	1	1.28039e-20	153.2	LILVGDGGVGK(1)TTLVK	2	0.70478	5
TGME49_248340-t26_1-p1	196	K	GTP-binding nuclear protein ran/tc4	1	5.48587e-55	140.74	LTNQPALSFVGEHAK(1)APEIQIDPNLVQEAER	3	1.2848	2
TGME49_248340-t26_1-p1	51	K	GTP-binding nuclear protein ran/tc4	1	0.000401555	135.43	HLTGEFEK(1)K	2	0.41165	8
TGME49_248340-t26_1-p1	113	K	GTP-binding nuclear protein ran/tc4	1	0.00169282	69.672	ITYK(1)NIPNWYR	2	-4.2508	4
TGME49_248370-t26_1-p1	42	K	prefoldin subunit 6, putative	1	1.35234e-53	149.74	LMTQQNENEGVAK(1)ELGQLQDDSVLYK	3	1.4834	2
TGME49_248370-t26_1-p1	19	K	prefoldin subunit 6, putative	1	0.000451259	64.121	LIGK(1)MEENLQMR	2	-1.4242	1
TGME49_248370-t26_1-p1	55	K	prefoldin subunit 6, putative	1	2.4525e-18	120.11	ELGQLQDDSVLYK(1)IVGPVLVR	3	0.83784	6
TGME49_248390-t26_1-p1	36	K	ribosomal protein RPL26	1	0.00128694	74.611	IMTAPLCK(1)ELR	2	0.33438	3
TGME49_248390-t26_1-p1	76	K	ribosomal protein RPL26	1	5.28326e-06	99.442	K(1)WVIHIER	3	0.23944	16
TGME49_248390-t26_1-p1	133	K	ribosomal protein RPL26	1	0.00152581	51.567	YTEK(1)DVAMSQVD	2	1.9904	3
TGME49_248390-t26_1-p1	2	K	ribosomal protein RPL26	1	0.000562798	78.903	MK(1)FSSQVSSSR	2	-2.8289	12
TGME49_248460-t26_1-p1	60	K	ubiquitin, putative	1	0.000773455	133.12	VK(1)LEDAK	2	-0.35138	9
TGME49_248460-t26_1-p1	39	K	ubiquitin, putative	1	0.00325871	86.794	QK(1)IIDMR	2	2.3731	6
TGME49_248460-t26_1-p1	72	K	ubiquitin, putative	1	0.0111839	56.202	QLTTYNK(1)SK	2	0.74279	2
TGME49_248460-t26_1-p1	58	K	ubiquitin, putative	1	0.00961758	47.603	ILLYMGK(1)VK	2	-0.24304	2
TGME49_248480-t26_1-p1	21	K	ribosomal protein RPS9	1	0.000213592	148.04	RPFEK(1)ER	2	0.99445	2
TGME49_248480-t26_1-p1	138	K	ribosomal protein RPS9	1	0.000146206	72.815	VGK(1)HIVDIPSFMVR	3	-0.62951	2
TGME49_248480-t26_1-p1	51	K	ribosomal protein RPS9	1	7.52741e-11	109.71	VQYALAK(1)IR	2	0.052355	20
TGME49_248480-t26_1-p1	115	K	ribosomal protein RPS9	1	0.00353881	89.296	VFK(1)LGLAK	2	0.36339	30
TGME49_248480-t26_1-p1	154	K	ribosomal protein RPS9	1	4.3876e-31	145.44	VDSEK(1)HVDYAITSPFGGGRPGR	3	0.26248	16
TGME49_248480-t26_1-p1	37	K	ribosomal protein RPS9	1	0.0267536	44.097	LLGEYGLK(1)NK	2	3.319	3
TGME49_248480-t26_1-p1	178	K	ribosomal protein RPS9	1	0.00409254	51.569	SLK(1)GGNAEGGDDE	2	0.83948	1
TGME49_248480-t26_1-p1	65	K	ribosomal protein RPS9	1	7.1179e-10	156.58	ELLTLEEK(1)DPR	2	-0.32808	16
TGME49_248480-t26_1-p1	29	K	ribosomal protein RPS9	1	0.000160349	92.38	LDQEMK(1)LLGEYGLK	2	-0.42925	3
TGME49_248600-t26_1-p1	233	K	aspartate aminotransferase	1	0.00130932	78.098	TDDGK(1)PYVFR	2	1.3856	4
TGME49_248600-t26_1-p1	507	K	aspartate aminotransferase	1	6.66996e-05	102.87	AAWMSELK(1)ELAGR	2	0.82283	2
TGME49_248700-t26_1-p1	62	K	alveolin domain containing intermediate filament IMC12	1	1.41857e-06	115.29	VPVEVTK(1)VAVK	2	0.38256	4
TGME49_248740-t26_1-p1	368	K	hypothetical protein	1	0.0276961	67.277	TEEK(1)EEK	2	-2.6901	1
TGME49_248740-t26_1-p1	335	K	hypothetical protein	0.999124	0.005762	53.775	K(1)DDK(0.999)ELK(0.001)K	2	0.24869	3
TGME49_248740-t26_1-p1	332	K	hypothetical protein	0.999976	0.005762	53.775	K(1)DDK(0.999)ELK(0.001)K	2	0.99938	3
TGME49_248740-t26_1-p1	433	K	hypothetical protein	1	0.00138276	59.227	DDVTVEK(1)TEEAVK	2	1.3331	1
TGME49_248810-t26_1-p1	428	K	nuclear factor NF7	1	0.00260098	55.724	WGK(1)IISDIPEAEK	2	1.996	3
TGME49_248810-t26_1-p1	346	K	nuclear factor NF7	1	8.83429e-05	86.539	SVQDLEPTSK(1)GLNLR	2	0.80611	7
TGME49_248810-t26_1-p1	358	K	nuclear factor NF7	1	0.0135589	54.198	VVSPK(1)VVDR	2	-1.1014	6
TGME49_248810-t26_1-p1	438	K	nuclear factor NF7	1	2.32406e-14	112.44	IISDIPEAEK(1)ESFNFTVNSAR	3	0.116	2
TGME49_248810-t26_1-p1	336	K	nuclear factor NF7	1	8.64831e-39	185.67	AAATFK(1)SVQDLEPTSK	2	-0.0074734	6
TGME49_248880-t26_1-p1	243	K	GTPase RAB7	1	1.33763e-08	79.489	VIILGDSGVGK(1)TSLMNQYVNK	3	0.004844	3
TGME49_248880-t26_1-p1	348	K	GTPase RAB7	1	6.51282e-19	88.541	EEFLIQSSPSDPDSFPFVVVGNK(1)VDER	3	0.61629	1
TGME49_248880-t26_1-p1	254	K	GTPase RAB7	1	0.000840344	134.08	K(1)FSNQYK	2	1.1571	3
TGME49_248880-t26_1-p1	395	K	GTPase RAB7	1	9.24155e-06	102.39	TATNVHLAFEEIAK(1)R	3	0.40321	3
TGME49_248880-t26_1-p1	361	K	GTPase RAB7	1	1.75855e-05	111.86	VSSSK(1)AEAFCR	2	0.17089	6
TGME49_249030-t26_1-p1	296	K	endonuclease/exonuclease/phosphatase family protein	1	7.44041e-07	109.79	GALPDCLENK(1)GAILAR	2	0.40211	2
TGME49_249180-t26_1-p1	401	K	bifunctional dihydrofolate reductase-thymidylate synthase	1	0.0187361	73.324	GVK(1)IWDK	2	0.46307	3
TGME49_249180-t26_1-p1	90	K	bifunctional dihydrofolate reductase-thymidylate synthase	1	0.00204849	83.948	K(1)FRPLVDR	3	-0.12193	6
TGME49_249180-t26_1-p1	441	K	bifunctional dihydrofolate reductase-thymidylate synthase	1	1.72873e-09	82.609	HFGAAYK(1)DMHTDYTGQGVDQLK	4	0.83648	3
TGME49_249180-t26_1-p1	107	K	bifunctional dihydrofolate reductase-thymidylate synthase	0.999997	1.04696e-29	114.74	LNIVVSSSLK(1)EEDIAAEKPQAEGQQR	3	0.56898	2
TGME49_249240-t26_1-p1	22	K	calmodulin, putative	1	2.35373e-32	161.24	EAFSLFDK(1)DGDGTITTK	3	-0.48725	12
TGME49_249240-t26_1-p1	91	K	calmodulin, putative	1	3.76771e-25	146.3	MKDTDTEEELIEAFK(1)VFDR	3	0.12573	7
TGME49_249240-t26_1-p1	78	K	calmodulin, putative	1	4.46186e-88	232.26	MK(1)DTDTEEELIEAFK	2	-0.58454	10
TGME49_249240-t26_1-p1	31	K	calmodulin, putative	1	1.93858e-61	178.77	EAFSLFDKDGDGTITTK(1)ELGTVMR	3	0.30531	13
TGME49_249240-t26_1-p1	14	K	calmodulin, putative	0.999995	1.36983e-46	139.72	ADQLTEEQIAEFK(1)EAFSLFDKDGDGTITTK	3	-1.2452	9
TGME49_249250-t26_1-p1	59	K	ribosomal protein RPL35A	1	0.0220433	58.815	VAYVYK(1)AK	2	-1.0166	3
TGME49_249250-t26_1-p1	52	K	ribosomal protein RPL35A	1	0.000908047	105.1	DTQFYLGK(1)R	2	-2.3581	6
TGME49_249270-t26_1-p1	373	K	protein disulfide isomerase-related protein (provisional), putative	1	0.000321927	95.273	LFPAGEK(1)SVGLVK	2	0.078675	13
TGME49_249270-t26_1-p1	538	K	protein disulfide isomerase-related protein (provisional), putative	0.999997	0.00922258	79.346	AWDGK(1)DEELPKDEL	2	0.8631	3
TGME49_249270-t26_1-p1	192	K	protein disulfide isomerase-related protein (provisional), putative	1	0.000481108	90.149	FAPEFEK(1)AAK	2	-0.78875	6
TGME49_249270-t26_1-p1	267	K	protein disulfide isomerase-related protein (provisional), putative	1	1.84223e-06	101.2	LAGK(1)IDAGTDAKPSEK	3	0.49766	3
TGME49_249270-t26_1-p1	258	K	protein disulfide isomerase-related protein (provisional), putative	1	4.64863e-18	128.06	DAASLIEFAVMHAGK(1)LAR	3	-0.028204	6
TGME49_249270-t26_1-p1	344	K	protein disulfide isomerase-related protein (provisional), putative	1	2.08899e-05	145.46	VGK(1)VDATVEK	2	2.5331	7
TGME49_249270-t26_1-p1	337	K	protein disulfide isomerase-related protein (provisional), putative	1	8.60957e-06	85.909	ALAPTWEEVATALK(1)GK	3	-0.60528	2
TGME49_249270-t26_1-p1	544	K	protein disulfide isomerase-related protein (provisional), putative	1	0.0087651	79.885	AWDGKDEELPK(1)DEL	2	-0.63209	3
TGME49_249270-t26_1-p1	366	K	protein disulfide isomerase-related protein (provisional), putative	1	0.000427546	92.151	GFPTLK(1)LFPAGEK	2	-1.5545	3
TGME49_249270-t26_1-p1	379	K	protein disulfide isomerase-related protein (provisional), putative	1	4.36344e-07	114.72	SVGLVK(1)DYEGAR	2	0.22806	7
TGME49_249270-t26_1-p1	351	K	protein disulfide isomerase-related protein (provisional), putative	1	1.1775e-31	174.59	VDATVEK(1)VLASTYGIR	2	1.8242	3
TGME49_249390-t26_1-p1	640	K	glutamate/leucine/phenylalanine/valine dehydrogenase family protein	1	0.0108769	71.451	TNFWK(1)DVK	2	0.15525	6
TGME49_249390-t26_1-p1	1020	K	glutamate/leucine/phenylalanine/valine dehydrogenase family protein	1	3.88283e-10	151.79	GVILFK(1)DASTNK	2	0.24921	10
TGME49_249390-t26_1-p1	643	K	glutamate/leucine/phenylalanine/valine dehydrogenase family protein	1	0.000858223	105.52	DVK(1)QALAFR	2	0.10836	3
TGME49_249390-t26_1-p1	625	K	glutamate/leucine/phenylalanine/valine dehydrogenase family protein	1	1.93965e-17	130.27	DIQCLDSPDAPPILLK(1)FR	3	-1.8198	12
TGME49_249390-t26_1-p1	304	K	glutamate/leucine/phenylalanine/valine dehydrogenase family protein	1	8.96518e-05	64.121	FLGLSGK(1)TTPYR	2	-0.93684	1
TGME49_249390-t26_1-p1	198	K	glutamate/leucine/phenylalanine/valine dehydrogenase family protein	1	9.06816e-05	71.279	YAAQYEEVK(1)QILAQR	3	0.56581	1
TGME49_249390-t26_1-p1	417	K	glutamate/leucine/phenylalanine/valine dehydrogenase family protein	1	0.000273399	76.332	GLHTK(1)EFFSR	2	0.894	11
TGME49_249390-t26_1-p1	714	K	glutamate/leucine/phenylalanine/valine dehydrogenase family protein	1	8.42649e-29	158.17	DTAFDEVYK(1)LASTQNLK	3	0.042727	10
TGME49_249390-t26_1-p1	751	K	glutamate/leucine/phenylalanine/valine dehydrogenase family protein	1	0.000763252	82.069	DEANALTK(1)SAFK	2	0.10052	3
TGME49_249390-t26_1-p1	850	K	glutamate/leucine/phenylalanine/valine dehydrogenase family protein	1	0.00403193	60.064	NLK(1)EEEVTR	2	0.0062184	3
TGME49_249390-t26_1-p1	1106	K	glutamate/leucine/phenylalanine/valine dehydrogenase family protein	1	2.10463e-31	182.07	CDLTDVLSAK(1)ILR	3	-0.18693	4
TGME49_249390-t26_1-p1	608	K	glutamate/leucine/phenylalanine/valine dehydrogenase family protein	1	4.1819e-06	89.171	NWEEETSLK(1)R	2	0.68206	2
TGME49_249390-t26_1-p1	724	K	glutamate/leucine/phenylalanine/valine dehydrogenase family protein	1	0.0279862	49.466	NK(1)DIPEGGSK	2	-1.6122	1
TGME49_249390-t26_1-p1	566	K	glutamate/leucine/phenylalanine/valine dehydrogenase family protein	1	2.32406e-14	112.44	LPPFSEDTVLK(1)VVDSHPDMIK	3	2.1519	3
TGME49_249390-t26_1-p1	739	K	glutamate/leucine/phenylalanine/valine dehydrogenase family protein	1	2.35058e-07	141.1	GVILLSK(1)TDSR	2	0.33545	6
TGME49_249390-t26_1-p1	297	K	glutamate/leucine/phenylalanine/valine dehydrogenase family protein	1	0.00356963	90.64	K(1)FLGLSGK	2	1.6983	11
TGME49_249480-t26_1-p1	24	K	tetratricopeptide repeat-containing protein	1	0.02184	42.19	EEGNAEFK(1)R	2	1.3043	1
TGME49_249530-t26_1-p1	73	K	exportin 1, putative	1	5.31544e-58	183.06	SQDANTK(1)FVALQILENTIQTR	3	-1.398	2
TGME49_249590-t26_1-p1	228	K	proteasome subunit alpha type 5-2, putative	1	0.000344443	47.223	K(1)YHQYSSEELQALIDR	3	0.37613	1
TGME49_249590-t26_1-p1	43	K	proteasome subunit alpha type 5-2, putative	1	3.46061e-09	90.718	LGSTAVGIQTK(1)DGVILASER	3	0.92057	3
TGME49_249610-t26_1-p1	1020	K	hypothetical protein	1	0.00128694	74.611	FDVVSK(1)EGVVR	2	2.3622	5
TGME49_249780-t26_1-p1	235	K	hypothetical protein	1	1.43906e-36	140.73	ATLAK(1)LLNATAEEQETPEEAANR	3	-2.5136	3
TGME49_249850-t26_1-p1	80	K	GAP40 protein	1	0.00141716	77.192	EFPK(1)FAYFPR	2	-0.54005	2
TGME49_249860-t26_1-p1	688	K	hypothetical protein	1	3.87545e-19	132.51	EELAEAQTK(1)VTALEEALDK	3	-0.34117	3
TGME49_249860-t26_1-p1	698	K	hypothetical protein	1	3.40916e-08	102.55	VTALEEALDK(1)FQSENAK	3	-0.3133	1
TGME49_249900-t26_1-p1	11	K	adenine nucleotide translocator, putative	1	0.000804408	64.224	AAPTVSAGGK(1)EK	2	-0.22631	4
TGME49_249900-t26_1-p1	287	K	adenine nucleotide translocator, putative	1	8.13773e-08	135.99	VYQQEGFK(1)GFFK	2	0.63173	6
TGME49_249900-t26_1-p1	26	K	adenine nucleotide translocator, putative	1	1.69935e-21	106.62	GNADSQLMNTAK(1)DFLAGGISAGVSK	3	-0.3867	5
TGME49_249900-t26_1-p1	179	K	adenine nucleotide translocator, putative	1	0.00043474	88.075	EFTGLVDCLGK(1)IFR	2	-0.71377	2
TGME49_249900-t26_1-p1	278	K	adenine nucleotide translocator, putative	1	1.55861e-10	113.47	KGEQEIQYTGTADCWK(1)K	3	-0.14292	5
TGME49_249900-t26_1-p1	49	K	adenine nucleotide translocator, putative	1	1.00814e-24	166.9	VK(1)MLIQTQDSIPEIK	3	-0.64512	23
TGME49_249900-t26_1-p1	164	K	adenine nucleotide translocator, putative	1	1.24178e-06	119.74	LASDVGK(1)GNER	2	-0.36165	6
TGME49_249900-t26_1-p1	62	K	adenine nucleotide translocator, putative	1	1.01922e-11	125.5	MLIQTQDSIPEIK(1)EGK	2	0.37439	15
TGME49_249900-t26_1-p1	110	K	adenine nucleotide translocator, putative	1	7.33179e-07	105.28	YFPTQAFNFAFK(1)DTFK	3	0.96579	12
TGME49_249910-t26_1-p1	118	K	mitochondria-associated granulocyte macrophage CSF signaling molecule, putative	1	2.62937e-07	122.55	VILLEK(1)LEEDQR	2	0.18093	2
TGME49_249920-t26_1-p1	270	K	diphthine synthase, putative	1	0.00854124	90.759	EFFELFSGK(1)SAAK	2	2.1804	1
TGME49_249970-t26_1-p1	132	K	hypothetical protein	1	2.37849e-10	98.368	LK(1)THLFSETVK	3	-1.4675	8
TGME49_249990-t26_1-p1	158	K	hypothetical protein	1	4.96827e-12	78.69	IHAGSLTDK(1)FMENVAR	3	-1.5381	1
TGME49_249990-t26_1-p1	123	K	hypothetical protein	1	0.000409239	40.137	AGESAASSSLPGGESEDFK(1)DR	3	0.59196	1
TGME49_249990-t26_1-p1	552	K	hypothetical protein	1	4.12047e-21	155.57	TIHEK(1)LGLLTEALEK	3	0.50336	3
TGME49_250040-t26_1-p1	222	K	hypothetical protein	1	0.00253474	53.751	DK(1)FTHTQQR	3	1.0102	3
TGME49_250330-t26_1-p1	306	K	hypothetical protein	1	0.000169952	52.318	VHK(1)LTELDDLAAEFGLLTK	3	-1.3804	2
TGME49_250340-t26_1-p1	98	K	centrin 2	1	0.0465626	51.066	LGDK(1)ESR	2	0.98788	1
TGME49_250710-t26_1-p1	99	K	microneme protein MIC10	1	0.000895518	94.692	K(1)AEEDAETK	2	-0.47707	3
TGME49_250710-t26_1-p1	182	K	microneme protein MIC10	1	1.26674e-06	85.924	NSDK(1)VMEELK	2	1.3802	5
TGME49_250710-t26_1-p1	118	K	microneme protein MIC10	1	1.68021e-40	193.32	QEAVIQELK(1)EVAK	2	0.3115	24
TGME49_250710-t26_1-p1	89	K	microneme protein MIC10	1	7.26762e-175	278.3	QQELQNQSPEEVEEAK(1)R	2	0.51637	13
TGME49_250710-t26_1-p1	188	K	microneme protein MIC10	1	0.000783293	106.6	VMEELK(1)EK	2	-1.3768	24
TGME49_250710-t26_1-p1	91	K	microneme protein MIC10	1	0.00872122	72.038	RK(1)YHEELR	3	0.040116	4
TGME49_250710-t26_1-p1	107	K	microneme protein MIC10	1	1.22163e-30	196.88	KAEEDAETK(1)R	3	1.0041	17
TGME49_250770-t26_1-p1	391	K	eukaryotic initiation factor-4A, putative	1	3.40663e-58	189.15	KGVAINFVTSSDVEQLK(1)EIEK	3	0.37886	5
TGME49_250770-t26_1-p1	261	K	eukaryotic initiation factor-4A, putative	1	2.3189e-07	123.95	QFYVAVEK(1)EDWK	2	0.4057	3
TGME49_250770-t26_1-p1	207	K	eukaryotic initiation factor-4A, putative	1	0.00814824	60.102	SQIYDVFK(1)K	2	0.16965	7
TGME49_250770-t26_1-p1	183	K	eukaryotic initiation factor-4A, putative	1	1.90005e-13	118.72	VDDMK(1)LFIMDEADEMLSR	3	0.3047	15
TGME49_250770-t26_1-p1	61	K	eukaryotic initiation factor-4A, putative	1	6.17276e-10	121.13	GIYSYGFEK(1)PSAIQQR	2	0.4691	7
TGME49_250770-t26_1-p1	199	K	eukaryotic initiation factor-4A, putative	1	3.05378e-07	138.99	GFK(1)SQIYDVFK	2	-0.045511	4
TGME49_250770-t26_1-p1	153	K	eukaryotic initiation factor-4A, putative	1	0.00534771	91.906	DDIAK(1)LK	2	0.93467	6
TGME49_250770-t26_1-p1	315	K	eukaryotic initiation factor-4A, putative	1	2.85362e-08	112.67	DFTVSSMHGDMDQK(1)SR	3	0.2369	17
TGME49_250770-t26_1-p1	243	K	eukaryotic initiation factor-4A, putative	1	1.32613e-12	143.98	ILVK(1)NDELTLEGIR	2	-0.95419	8
TGME49_250770-t26_1-p1	174	K	eukaryotic initiation factor-4A, putative	1	0.00195997	68.016	VHDMMEK(1)R	2	-0.57125	11
TGME49_250770-t26_1-p1	297	K	eukaryotic initiation factor-4A, putative	1	1.34699e-06	117.93	VDFLTSK(1)MSER	2	-1.547	37
TGME49_250770-t26_1-p1	290	K	eukaryotic initiation factor-4A, putative	1	0.0588534	48.981	RK(1)VDFLTSK	2	0.52438	1
TGME49_250810-t26_1-p1	119	K	ribosomal protein RPL35	1	8.32595e-11	166.34	VLTVYTQK(1)QR	2	2.1574	21
TGME49_250810-t26_1-p1	74	K	ribosomal protein RPL35	0.999983	0.000892883	60.641	ELVK(1)QLEDLKK	3	1.4359	3
TGME49_250810-t26_1-p1	98	K	ribosomal protein RPL35	1	1.31917e-06	117.79	VTGSAASK(1)LSK	2	-0.017189	11
TGME49_250810-t26_1-p1	90	K	ribosomal protein RPL35	1	0.00130393	74.392	VAK(1)VTGSAASK	2	-0.018505	4
TGME49_250810-t26_1-p1	101	K	ribosomal protein RPL35	1	0.00209414	119.21	LSK(1)VTEVR	2	0.016897	6
TGME49_250810-t26_1-p1	132	K	ribosomal protein RPL35	1	0.00543345	83.168	K(1)FIPNDLR	2	0.057053	10
TGME49_250810-t26_1-p1	80	K	ribosomal protein RPL35	1	0.00692112	95.909	QLEDLK(1)K	2	0.7239	6
TGME49_250830-t26_1-p1	203	K	SAC3/GANP family protein	1	0.00136114	81.296	GVSGSK(1)MK	2	-0.73685	9
TGME49_251500-t26_1-p1	416	K	eukaryotic initiation factor-3, subunit 3, putative	1	0.000932823	48.527	YHEFEQDVSK(1)YSK	3	-0.072847	1
TGME49_251500-t26_1-p1	328	K	eukaryotic initiation factor-3, subunit 3, putative	1	0.000907115	79.492	IDEEFDK(1)YQDK	2	1.7152	3
TGME49_251500-t26_1-p1	406	K	eukaryotic initiation factor-3, subunit 3, putative	1	1.61026e-13	119.8	VNPEFVQK(1)YHEFEQDVSK	3	-0.53267	5
TGME49_251500-t26_1-p1	361	K	eukaryotic initiation factor-3, subunit 3, putative	1	6.14933e-28	152.01	NK(1)DIIDSLVLYQEAIDK	2	0.15877	6
TGME49_251500-t26_1-p1	316	K	eukaryotic initiation factor-3, subunit 3, putative	1	0.000356144	94.692	GISEK(1)DLEER	2	1.3421	9
TGME49_251550-t26_1-p1	12	K	acyl-coa-binding protein	1	0.000961918	81.017	AAK(1)YVQTSGK	2	0.19036	5
TGME49_251680-t26_1-p1	112	K	histamine-releasing factor, putative	1	9.28642e-09	122.52	VDK(1)FMSGAQALVK	2	0.081065	17
TGME49_251680-t26_1-p1	84	K	histamine-releasing factor, putative	1	0.000920771	97.277	LQETPFSK(1)K	2	-0.53018	6
TGME49_251680-t26_1-p1	104	K	histamine-releasing factor, putative	1	8.74528e-05	90.05	GHLEK(1)NHPDR	3	0.92353	6
TGME49_251680-t26_1-p1	92	K	histamine-releasing factor, putative	1	0.000332429	72.531	EFGTYIK(1)GYMQR	2	-0.37083	4
TGME49_251680-t26_1-p1	99	K	histamine-releasing factor, putative	1	0.00870446	82.426	VK(1)GHLEK	2	0.46375	3
TGME49_251680-t26_1-p1	85	K	histamine-releasing factor, putative	1	0.00328968	107.57	K(1)EFGTYIK	2	1.3281	6
TGME49_251680-t26_1-p1	167	K	histamine-releasing factor, putative	1	0.0436616	58.716	DGLK(1)EEK	2	0.016675	1
TGME49_251690-t26_1-p1	142	K	seryl-tRNA synthetase, cytoplasmic, putative	1	0.000326523	101.97	NLK(1)IDGTPGR	2	-0.68526	8
TGME49_251690-t26_1-p1	165	K	seryl-tRNA synthetase, cytoplasmic, putative	1	0.00326711	91.853	LGGVDFK(1)K	2	0.15921	11
TGME49_251690-t26_1-p1	12	K	seryl-tRNA synthetase, cytoplasmic, putative	1	0.00109617	77.062	AEK(1)GGDPALVR	2	0.29707	6
TGME49_251690-t26_1-p1	87	K	seryl-tRNA synthetase, cytoplasmic, putative	1	0.000786055	132.09	SAELK(1)QR	2	-0.80232	6
TGME49_251690-t26_1-p1	103	K	seryl-tRNA synthetase, cytoplasmic, putative	1	2.1346e-06	106.3	LPTIEAAATEAEEK(1)R	3	0.92317	3
TGME49_251690-t26_1-p1	73	K	seryl-tRNA synthetase, cytoplasmic, putative	1	0.00712368	49.448	DAK(1)DPCQDLLAK	2	0.44025	1
TGME49_251690-t26_1-p1	62	K	seryl-tRNA synthetase, cytoplasmic, putative	1	4.02732e-07	116.24	ELNAVNK(1)EIGQR	2	0.37243	4
TGME49_251690-t26_1-p1	223	K	seryl-tRNA synthetase, cytoplasmic, putative	1	8.88684e-32	188.09	AAELK(1)DFEETLYR	2	0.21225	3
TGME49_251690-t26_1-p1	82	K	seryl-tRNA synthetase, cytoplasmic, putative	1	0.000800235	68.576	DPCQDLLAK(1)SAELK	2	2.8081	1
TGME49_251690-t26_1-p1	54	K	seryl-tRNA synthetase, cytoplasmic, putative	1	2.77907e-09	150.06	ENLFQLEQLK(1)K	2	0.23893	5
TGME49_251760-t26_1-p1	231	K	subunit of proteaseome activator complex, putative	1	0.00133289	83.862	ELLHIK(1)FTK	2	-0.060541	4
TGME49_251760-t26_1-p1	225	K	subunit of proteaseome activator complex, putative	1	0.00158522	50.452	ELDEK(1)ELLHIK	3	-2.3802	5
TGME49_251760-t26_1-p1	17	K	subunit of proteaseome activator complex, putative	0.998142	5.14283e-106	208.26	ASTSVLSSLAAAGLDK(0.998)LDK(0.002)LEPSDQSVK	3	2.0935	3
TGME49_251760-t26_1-p1	48	K	subunit of proteaseome activator complex, putative	1	0.0154521	52.6	QAVISLK(1)DR	2	-1.0075	1
TGME49_251760-t26_1-p1	110	K	subunit of proteaseome activator complex, putative	1	0.0511147	56.721	IK(1)LDDGR	2	1.2362	1
TGME49_251780-t26_1-p1	656	K	heat shock protein	1	5.75925e-11	135.47	DK(1)MTDADRTDLQEK	3	0.29416	27
TGME49_251780-t26_1-p1	370	K	heat shock protein	1	1.35317e-11	140.53	EAAETAK(1)IELSSK	2	0.69538	11
TGME49_251780-t26_1-p1	188	K	heat shock protein	1	0.00704314	79.474	YDEDAIK(1)K	2	-0.50412	1
TGME49_251780-t26_1-p1	394	K	heat shock protein	1	2.33201e-45	154.07	VQTEVNLPFITADQTGPK(1)HLQVK	3	0.98321	3
TGME49_251780-t26_1-p1	288	K	heat shock protein	1	1.55805e-17	122.19	IINEPTAAALAFGMDK(1)DDGK	2	-1.2025	14
TGME49_251780-t26_1-p1	354	K	heat shock protein	1	5.56288e-07	97.734	AQGIDLTK(1)DK	2	-0.96386	9
TGME49_251780-t26_1-p1	399	K	heat shock protein	1	0.00336253	104.01	HLQVK(1)LTR	2	-0.58633	8
TGME49_251780-t26_1-p1	654	K	heat shock protein	1	0.00399931	87.258	QMADLK(1)DK	2	-0.88424	17
TGME49_251780-t26_1-p1	264	K	heat shock protein	1	0.00110639	75.89	DAGK(1)IAGLEVLR	2	0.3445	4
TGME49_251780-t26_1-p1	422	K	heat shock protein	1	1.47238e-10	96.379	LEELVGGLLQQSVEPCEK(1)CIK	3	0.26667	4
TGME49_251780-t26_1-p1	197	K	heat shock protein	1	0.000157435	88.596	EILPYK(1)IVR	2	0.016622	6
TGME49_251780-t26_1-p1	636	K	heat shock protein	1	2.52367e-34	169.25	DAVQAK(1)NEAETLIYSVEK	2	-0.34307	5
TGME49_251780-t26_1-p1	160	K	heat shock protein	1	0.0355316	53.754	LVGIVAK(1)R	2	0.020225	1
TGME49_251780-t26_1-p1	668	K	heat shock protein	1	3.96001e-69	211.9	TDLQEK(1)ITQLR	2	-0.24945	19
TGME49_251780-t26_1-p1	448	K	heat shock protein	1	0.000232786	100.88	MPK(1)VTELVK	2	-0.83049	9
TGME49_251780-t26_1-p1	356	K	heat shock protein	1	0.00572228	106.42	DK(1)LALQR	2	0.48277	4
TGME49_251780-t26_1-p1	345	K	heat shock protein	1	1.41965e-14	169.89	ILQHLIDEFK(1)K	2	-0.16756	14
TGME49_251780-t26_1-p1	431	K	heat shock protein	1	3.94542e-29	142.85	DAGVSK(1)SDLSDVILVGGMTR	2	-1.8475	8
TGME49_251780-t26_1-p1	191	K	heat shock protein	1	0.00177755	133.23	EK(1)EILPYK	2	0.4763	12
TGME49_251780-t26_1-p1	483	K	heat shock protein	1	2.98679e-11	79.36	GVNPDEAVAMGAAIQAGVLK(1)GEIK	3	0.43821	4
TGME49_251780-t26_1-p1	623	K	heat shock protein	1	3.51093e-17	140.48	DAEMYK(1)EQDEK	2	0.3287	28
TGME49_251780-t26_1-p1	229	K	heat shock protein	1	2.02527e-06	111.63	MK(1)ETAEAYIGRPVK	3	0.53836	14
TGME49_251780-t26_1-p1	175	K	heat shock protein	1	2.21458e-38	187.16	QAVTNPENTVFATK(1)R	3	-0.69945	9
TGME49_251780-t26_1-p1	404	K	heat shock protein	1	4.50353e-30	144.75	AK(1)LEELVGGLLQQSVEPCEK	2	4.128	10
TGME49_251810-t26_1-p1	152	K	translation initiation factor eIF-5A, putative	1	3.66567e-15	156.6	SVLVTVLQACGK(1)EK	3	-0.75141	11
TGME49_251810-t26_1-p1	159	K	translation initiation factor eIF-5A, putative	1	0.00218337	116.3	IIASK(1)EL	1	-0.73533	7
TGME49_251810-t26_1-p1	36	K	translation initiation factor eIF-5A, putative	1	0.00124297	73.632	NGFVMLK(1)GNPCK	2	0.038861	6
TGME49_251810-t26_1-p1	70	K	translation initiation factor eIF-5A, putative	1	3.7582e-25	145.69	K(1)YEDVCPTSHNMEVPNVK	3	-0.74141	6
TGME49_251810-t26_1-p1	41	K	translation initiation factor eIF-5A, putative	1	9.52264e-12	142.77	GNPCK(1)VVDYSTSK	2	-0.39107	7
TGME49_251810-t26_1-p1	69	K	translation initiation factor eIF-5A, putative	1	0.00020494	63.473	AHIVGLDIFTGK(1)K	3	0.34872	3
TGME49_251810-t26_1-p1	119	K	translation initiation factor eIF-5A, putative	1	1.07066e-18	124.2	DDLMLPK(1)DSEGNLDEVATQVK	3	0.75737	7
TGME49_251810-t26_1-p1	154	K	translation initiation factor eIF-5A, putative	1	0.00740529	86.095	EK(1)IIASK	2	-1.3478	2
TGME49_251810-t26_1-p1	133	K	translation initiation factor eIF-5A, putative	1	1.43574e-186	270.49	DSEGNLDEVATQVK(1)NLFTDGK	2	0.10282	13
TGME49_251810-t26_1-p1	140	K	translation initiation factor eIF-5A, putative	1	5.83789e-19	130.27	NLFTDGK(1)SVLVTVLQACGK	3	-1.2268	4
TGME49_251880-t26_1-p1	250	K	tRNA synthetases class I family protein	1	0.000716029	94.363	VTNVNK(1)LTK	2	0.49523	3
TGME49_251880-t26_1-p1	502	K	tRNA synthetases class I family protein	1	4.44332e-06	102.52	GNLHPGDLK(1)ESLAR	3	0.21455	6
TGME49_251950-t26_1-p1	298	K	ribosomal protein l7/l12 c-terminal domain-containing protein	1	0.00146717	82.287	LLGFDAPK(1)K	2	-0.23373	7
TGME49_251950-t26_1-p1	290	K	ribosomal protein l7/l12 c-terminal domain-containing protein	1	0.00226566	51.771	AAFSIK(1)LLGFDAPK	2	4.3715	1
TGME49_252220-t26_1-p1	391	K	tetratricopeptide repeat domain containing protein	1	7.28488e-06	107.35	GNEYFK(1)QGDYPAAK	2	-0.30005	8
TGME49_252220-t26_1-p1	250	K	tetratricopeptide repeat domain containing protein	1	0.0101243	60.91	QK(1)GNELYK	2	-1.5681	1
TGME49_252220-t26_1-p1	425	K	tetratricopeptide repeat domain containing protein	1	6.01436e-05	93.237	AAALTK(1)LCEYPSALR	2	1.7102	2
TGME49_252220-t26_1-p1	472	K	tetratricopeptide repeat domain containing protein	1	2.63529e-19	123.19	ALQAFDK(1)GLALEPTNQECIQGK	3	0.48572	3
TGME49_252220-t26_1-p1	92	K	tetratricopeptide repeat domain containing protein	1	0.000123909	86.014	YK(1)EAEATYHK	2	-0.65726	9
TGME49_252220-t26_1-p1	317	K	tetratricopeptide repeat domain containing protein	1	0.00584258	80.438	ADFSK(1)VAK	2	-0.28714	6
TGME49_252220-t26_1-p1	414	K	tetratricopeptide repeat domain containing protein	1	0.00391313	87.639	DAK(1)LYSNR	2	-1.0917	3
TGME49_252220-t26_1-p1	256	K	tetratricopeptide repeat domain containing protein	1	0.0029116	94.114	GNELYK(1)QK	2	-0.37866	8
TGME49_252390-t26_1-p1	84	K	hypothetical protein	1	9.88944e-07	75.548	TDAHVPHLGAGDTITVK(1)FK	3	0.65145	2
TGME49_252630-t26_1-p1	46	K	hypothetical protein	1	0.0137147	54.066	NVSPK(1)TALR	2	0.67543	2
TGME49_252630-t26_1-p1	134	K	hypothetical protein	1	1.8714e-13	89.462	LQQDLAVIDHHVNSTQAADVTK(1)DE	3	1.2822	2
TGME49_253290-t26_1-p1	429	K	valyl-tRNA synthetase	1	0.000403741	88.561	IQQALK(1)DLGLLGEK	2	-0.37999	1
TGME49_253290-t26_1-p1	423	K	valyl-tRNA synthetase	1	0.00287547	101.6	FK(1)IQQALK	2	0.41564	5
TGME49_253430-t26_1-p1	524	K	asparagine synthetase, putative	1	7.90848e-25	145.69	LLFPTNTPVTK(1)EGYLYR	3	0.46581	8
TGME49_253430-t26_1-p1	469	K	asparagine synthetase, putative	1	0.000126647	50.305	DAFK(1)GYLPDEVLYR	2	-2.856	1
TGME49_253430-t26_1-p1	119	K	asparagine synthetase, putative	1	0.00132408	72.29	TLLPPEEVAK(1)WK	2	-0.016895	5
TGME49_253430-t26_1-p1	408	K	asparagine synthetase, putative	1	2.9402e-15	133.23	ELQNK(1)LNLVHFYDCLR	3	0.44215	7
TGME49_253430-t26_1-p1	481	K	asparagine synthetase, putative	1	1.08881e-47	182.49	QK(1)EQFSDGVGYAWIDHLK	3	0.081524	3
TGME49_253430-t26_1-p1	461	K	asparagine synthetase, putative	1	0.00122043	116.88	MEK(1)QILR	2	-1.6757	8
TGME49_253430-t26_1-p1	284	K	asparagine synthetase, putative	1	0.000285206	79.659	EFQK(1)MSATEK	2	0.75438	6
TGME49_253430-t26_1-p1	422	K	asparagine synthetase, putative	1	4.82924e-12	89.507	ANK(1)TSMAWGVEAR	2	-0.034418	5
TGME49_253430-t26_1-p1	513	K	asparagine synthetase, putative	1	7.58707e-05	98.582	NAK(1)LLFPTNTPVTK	2	-0.77591	5
TGME49_253800-t26_1-p1	437	K	ribosomal protein L15, putative	1	0.0098004	53.567	VLEPLNLAK(1)LR	2	0.36675	1
TGME49_253820-t26_1-p1	112	K	hypothetical protein	1	0.000321081	103.31	YTQAEK(1)VVLK	2	-0.44189	3
TGME49_253820-t26_1-p1	152	K	hypothetical protein	1	0.000833911	76.358	GDILIISK(1)ADLDER	2	0.50441	1
TGME49_253900-t26_1-p1	613	K	parasite porphobilinogen synthase PBGS	1	5.59909e-05	100.11	GYISEK(1)DTVLEVLK	2	-0.012191	1
TGME49_253900-t26_1-p1	621	K	parasite porphobilinogen synthase PBGS	1	0.000549075	86.911	DTVLEVLK(1)SFR	2	1.015	2
TGME49_253900-t26_1-p1	397	K	parasite porphobilinogen synthase PBGS	1	0.000398603	92.99	AFMLFPK(1)VDDELK	2	-1.4699	2
TGME49_253900-t26_1-p1	637	K	parasite porphobilinogen synthase PBGS	1	0.000216184	75.911	AGADAVATYYAK(1)EAAK	2	1.3046	2
TGME49_253900-t26_1-p1	607	K	parasite porphobilinogen synthase PBGS	1	0.000234697	96.604	AAAEK(1)GYISEK	2	0.31305	6
TGME49_254120-t26_1-p1	12	K	autophagy-related protein 8 atg8, putative	1	0.000527709	66.989	PSIRDEVSFEK(1)R	3	0.6881	2
TGME49_254300-t26_1-p1	206	K	hypothetical protein	1	0.00124502	85.212	VLAQLQK(1)GR	2	0.88737	19
TGME49_254390-t26_1-p1	345	K	CRAL/TRIO domain-containing protein	1	8.13773e-08	135.99	QFLTEVQQQK(1)MK	2	-0.30986	5
TGME49_254390-t26_1-p1	258	K	CRAL/TRIO domain-containing protein	1	0.0372576	44.863	ATTPELFK(1)K	2	1.6705	1
TGME49_254440-t26_1-p1	149	K	ribosomal protein RPL12	1	0.0244529	69.105	SPK(1)QVQR	2	-1.5534	1
TGME49_254440-t26_1-p1	119	K	ribosomal protein RPL12	1	0.000322226	95.264	AK(1)SQAWEFSGTVK	2	-0.32554	3
TGME49_254470-t26_1-p1	394	K	hypothetical protein	1	0.0461167	51.335	VK(1)ELLYR	2	-1.1492	1
TGME49_254520-t26_1-p1	109	K	mediator complex subunit MED11	1	7.59194e-06	113.61	LEGLK(1)DQLVSR	2	1.8365	5
TGME49_254570-t26_1-p1	805	K	hypothetical protein	1	0.0183014	50.194	VAAAEEK(1)TR	2	0.26666	1
TGME49_254570-t26_1-p1	443	K	hypothetical protein	1	0.00459994	59.067	TFECLAAK(1)AR	2	1.6515	2
TGME49_254570-t26_1-p1	1584	K	hypothetical protein	1	0.00016892	85.554	AATLAAQEQQK(1)MR	2	1.594	4
TGME49_254570-t26_1-p1	1421	K	hypothetical protein	1	0.00649372	81.119	NK(1)IEQMR	2	-1.3452	2
TGME49_254570-t26_1-p1	1059	K	hypothetical protein	1	8.11692e-06	83.894	VTAEK(1)LAESQESCAEEK	3	0.89508	3
TGME49_254570-t26_1-p1	813	K	hypothetical protein	1	0.000160721	112.13	LLEVTK(1)EELR	2	-0.60812	6
TGME49_254600-t26_1-p1	33	K	ubiquitin family protein	1	0.0031794	56.956	QALQEK(1)EGIDVK	2	2.6193	1
TGME49_254690-t26_1-p1	252	K	phospholipase/carboxylesterase	1	0.00199527	67.08	LYMDNGEK(1)IQR	2	0.93295	2
TGME49_254690-t26_1-p1	267	K	phospholipase/carboxylesterase	1	1.13684e-05	88.385	LPILFISGQK(1)DELVPTR	3	0.21972	2
TGME49_254800-t26_1-p1	89	K	hypothetical protein	1	3.71006e-15	156.81	LLSVSAEEIEQFK(1)K	2	-1.0259	1
TGME49_254810-t26_1-p1	1276	K	hypothetical protein	1	0.0205937	60.074	LTLK(1)ELLR	2	-0.4487	3
TGME49_254900-t26_1-p1	162	K	proteasome subunit beta type 2, putative	1	0.0203506	68.915	IIEMCK(1)K	2	-1.3271	4
TGME49_254900-t26_1-p1	183	K	proteasome subunit beta type 2, putative	1	0.00365956	80.438	VATK(1)EGIR	2	-0.37313	3
TGME49_254900-t26_1-p1	62	K	proteasome subunit beta type 2, putative	1	1.4051e-07	111.31	LQFGDYIQK(1)NIHLYR	3	-0.40601	3
TGME49_255190-t26_1-p1	281	K	myosin C	1	1.33397e-07	105.17	GIQHGSISNFLLEK(1)VR	3	-1.0639	2
TGME49_255190-t26_1-p1	190	K	myosin C	1	0.0258275	42.629	AALEDLEGYK(1)K	2	0.8767	1
TGME49_255190-t26_1-p1	644	K	myosin C	1	4.80635e-11	77.372	ALFEGIEIEAGK(1)IGK	2	-0.52565	1
TGME49_255260-t26_1-p1	514	K	apical membrane antigen AMA1	1	1.09328e-05	63.691	NK(1)GVQAAHHEHEFQSDR	4	-0.71478	1
TGME49_255260-t26_1-p1	181	K	apical membrane antigen AMA1	1	6.92372e-06	100.58	ISPFPMELLEK(1)NSNIK	2	1.7134	11
TGME49_255260-t26_1-p1	206	K	apical membrane antigen AMA1	1	0.00289588	56.013	TVAMDK(1)NNK	2	0.40997	6
TGME49_255260-t26_1-p1	321	K	apical membrane antigen AMA1	1	0.0163452	42.21	VESK(1)AQCWVK	2	2.0649	1
TGME49_255260-t26_1-p1	186	K	apical membrane antigen AMA1	1	0.00128775	72.891	NSNIK(1)ASTDLGR	2	-0.52894	3
TGME49_255420-t26_1-p1	258	K	hypothetical protein	1	1.62482e-24	104.81	AVAVVPSASTLIPIGEQMDSK(1)VFIQR	3	-1.6913	6
TGME49_255660-t26_1-p1	76	K	EF hand domain-containing protein	1	0.000145551	64.104	TSADDEAAVHK(1)VGR	3	0.2752	5
TGME49_255900-t26_1-p1	238	K	Bax inhibitor-1, putative	1	0.0294753	48.998	VVQILADK(1)ER	2	1.8258	1
TGME49_256090-t26_1-p1	97	K	glycerophosphodiester phosphodiesterase family protein	1	0.00100491	46.318	DK(1)VMVVAHDDNIER	3	1.9067	1
TGME49_256760-t26_1-p1	109	K	pyruvate kinase PyK1	1	3.25704e-10	118.21	TVQNIQEAMK(1)QRPEAR	3	0.01077	4
TGME49_256760-t26_1-p1	123	K	pyruvate kinase PyK1	1	3.88256e-14	154.28	LAILLDTK(1)GPEIR	2	-1.0086	6
TGME49_256760-t26_1-p1	310	K	pyruvate kinase PyK1	1	1.04651e-05	84.41	GDLGMEIPPEK(1)VFLAQK	3	-1.5432	10
TGME49_256760-t26_1-p1	497	K	pyruvate kinase PyK1	1	0.000491304	113.62	NAIVVAK(1)ER	2	-0.61811	6
TGME49_256770-t26_1-p1	166	K	eukaryotic translation initiation factor 4A, isoform 3, putative	1	1.42158e-18	138.19	HIK(1)LLVLDEADEMLNR	3	-1.4237	2
TGME49_256770-t26_1-p1	182	K	eukaryotic translation initiation factor 4A, isoform 3, putative	1	9.79372e-07	126.19	GFK(1)EQVYDIYR	2	0.0073266	3
TGME49_256770-t26_1-p1	280	K	eukaryotic translation initiation factor 4A, isoform 3, putative	1	0.00315129	73.233	VEWLAQK(1)MK	2	2.7592	5
TGME49_256770-t26_1-p1	282	K	eukaryotic translation initiation factor 4A, isoform 3, putative	1	0.000401216	75.819	MK(1)EANFTVSR	2	-0.95068	5
TGME49_256770-t26_1-p1	273	K	eukaryotic translation initiation factor 4A, isoform 3, putative	1	0.000361963	135.55	AK(1)VEWLAQK	2	-0.0082386	6
TGME49_256970-t26_1-p1	477	K	vacuolar ATP synthase subunit A, putative	1	5.16824e-44	165.19	QK(1)ISDILQQEAELTDIVQLVGK	3	0.050156	3
TGME49_256980-t26_1-p1	839	K	glycerol-3-phosphate-acyltransferase	1	0.003767	46.88	AQALAASSVK(1)VK	2	1.4731	2
TGME49_256980-t26_1-p1	977	K	glycerol-3-phosphate-acyltransferase	1	0.00824646	48.091	AVLVADIK(1)R	2	0.10627	2
TGME49_256990-t26_1-p1	516	K	glycyl-tRNA synthetase	1	0.000255184	107.06	VSK(1)VDLVASR	2	-0.043172	5
TGME49_256990-t26_1-p1	271	K	glycyl-tRNA synthetase	1	2.81439e-08	77.679	QADALSAAEMK(1)VALEELQVK	3	3.9441	1
TGME49_256990-t26_1-p1	90	K	glycyl-tRNA synthetase	1	0.00822632	58.699	VTQNAEK(1)VR	2	0.52474	3
TGME49_256990-t26_1-p1	524	K	glycyl-tRNA synthetase	1	4.71757e-07	115.12	K(1)FDSPQIVEYVK	2	-0.28141	6
TGME49_256990-t26_1-p1	95	K	glycyl-tRNA synthetase	1	9.62037e-14	91.565	LLK(1)QANAPAEEIAAGVDTLVHLR	3	0.1153	3
TGME49_256990-t26_1-p1	231	K	glycyl-tRNA synthetase	1	0.00918875	74.464	ADK(1)YLEEK	2	0.31044	3
TGME49_256990-t26_1-p1	402	K	glycyl-tRNA synthetase	1	0.000521795	74.464	DHPK(1)FHLVR	3	0.01906	16
TGME49_256990-t26_1-p1	688	K	glycyl-tRNA synthetase	1	0.000488926	76.82	GISAK(1)VDASTASIGK	2	0.23018	3
TGME49_256990-t26_1-p1	219	K	glycyl-tRNA synthetase	1	0.000224686	63.691	FTDLMVK(1)DTVTQDCLR	2	2.1945	1
TGME49_256990-t26_1-p1	410	K	glycyl-tRNA synthetase	1	0.0012399	85.29	DLK(1)IPLFSR	2	0.42162	3
TGME49_257060-t26_1-p1	222	K	translation initiation factor sui1 protein	1	7.36373e-10	112.82	TATVITGLDLFGVK(1)LDK	2	0.80646	1
TGME49_257090-t26_1-p1	225	K	NAC domain-containing protein	1	0.00658054	94.662	LQLTLK(1)R	2	0.31264	8
TGME49_257090-t26_1-p1	199	K	NAC domain-containing protein	1	0.000539289	75.316	FGQASQQLGGK(1)GTAR	2	-0.065755	2
TGME49_257090-t26_1-p1	218	K	NAC domain-containing protein	1	0.0264425	57.859	SVVVDDK(1)K	2	-1.3759	2
TGME49_257350-t26_1-p1	529	K	eukaryotic translation initiation factor, putative	1	0.0252431	40.994	TVEGLK(1)EHK	2	0.83727	1
TGME49_257350-t26_1-p1	508	K	eukaryotic translation initiation factor, putative	1	0.000268256	106.35	ALLNK(1)LTIEK	2	-1.7017	6
TGME49_257350-t26_1-p1	520	K	eukaryotic translation initiation factor, putative	1	0.000127268	125.75	FDTITEK(1)LAR	2	0.62597	4
TGME49_257350-t26_1-p1	513	K	eukaryotic translation initiation factor, putative	1	3.92196e-07	116.71	LTIEK(1)FDTITEK	2	0.10834	6
TGME49_257440-t26_1-p1	511	K	SCO1/SenC protein	1	0.0398362	60.436	FK(1)DFFGK	2	-1.3259	1
TGME49_257480-t26_1-p1	555	K	NADP-dependent succinate-semialdehyde dehydrogenase	1	0.0087827	75.189	GGPNAK(1)LK	2	-1.0459	5
TGME49_257490-t26_1-p1	199	K	prefoldin subunit superfamily protein	1	9.7842e-06	113.22	DAADPK(1)EAELR	2	0.5104	7
TGME49_257490-t26_1-p1	153	K	prefoldin subunit superfamily protein	1	0.00515629	108.24	ELLMK(1)YR	2	-0.61892	5
TGME49_257680-t26_1-p1	123	K	myosin light chain MLC1	1	2.50118e-39	177.67	QAFEEK(1)SGDNLDYASFQK	2	-0.12837	4
TGME49_257680-t26_1-p1	206	K	myosin light chain MLC1	1	0.00822554	58.699	QFCK(1)AMLER	2	1.1373	3
TGME49_257680-t26_1-p1	95	K	myosin light chain MLC1	1	0.000219231	76.82	ASGGK(1)VSTGDAMILAR	2	-0.43288	3
TGME49_257680-t26_1-p1	117	K	myosin light chain MLC1	1	1.05025e-28	152.37	QLGLAPSYADK(1)QAFEEK	3	-0.13292	9
TGME49_257990-t26_1-p1	628	K	heat shock protein 101, putative	1	3.54629e-13	159.94	VAESLFDSK(1)ER	2	0.27914	7
TGME49_257990-t26_1-p1	814	K	heat shock protein 101, putative	1	0.00152726	45.618	AADHIVK(1)EAFDPAYGAR	3	0.76107	1
TGME49_257990-t26_1-p1	161	K	heat shock protein 101, putative	1	0.000540245	63.682	IASSDDDANFEALK(1)K	2	-0.34295	1
TGME49_257990-t26_1-p1	265	K	heat shock protein 101, putative	1	1.07586e-05	103.83	LTAVLQEVK(1)DAAGK	2	-0.99404	2
TGME49_257990-t26_1-p1	173	K	heat shock protein 101, putative	1	0.0011161	70.889	YGTDFTDLAEK(1)GK	2	-0.0050678	3
TGME49_257990-t26_1-p1	162	K	heat shock protein 101, putative	1	0.000842239	82.069	K(1)YGTDFTDLAEK	2	1.299	2
TGME49_257990-t26_1-p1	323	K	heat shock protein 101, putative	1	0.000324288	102.52	YVEK(1)DAAFER	2	1.1452	6
TGME49_257990-t26_1-p1	429	K	heat shock protein 101, putative	0.881306	7.3564e-07	69.765	VQLEVELLALEK(0.881)EK(0.119)DPASQK	3	0.43335	2
TGME49_257990-t26_1-p1	211	K	heat shock protein 101, putative	1	9.42817e-07	62.847	NNPVLIGEPGVGK(1)SAVVEGLAR	3	0.4429	1
TGME49_258060-t26_1-p1	35	K	myosin heavy chain, putative	1	6.55846e-25	180.61	AASLK(1)LELQNIER	2	0.65009	6
TGME49_258060-t26_1-p1	192	K	myosin heavy chain, putative	1	0.006217	95.352	AK(1)ALFER	2	0.30501	6
TGME49_258070-t26_1-p1	264	K	hypothetical protein	1	3.62327e-11	92.943	ETALFK(1)TLLAR	2	-3.2116	2
TGME49_258090-t26_1-p1	512	K	hypothetical protein	1	0.0265458	47.228	EVEVLDEK(1)R	2	1.9885	1
TGME49_258150-t26_1-p1	109	K	proteasome subunit alpha type 7, putative	1	5.82005e-20	125.23	LNTATAPSVDYISK(1)FIAQVQQK	3	0.83809	3
TGME49_258150-t26_1-p1	163	K	proteasome subunit alpha type 7, putative	1	0.0242237	47.187	AQAMGK(1)NYR	2	0.48784	1
TGME49_258150-t26_1-p1	233	K	proteasome subunit alpha type 7, putative	1	1.58859e-10	156.14	VESLK(1)NSEEESK	2	1.1464	6
TGME49_258150-t26_1-p1	157	K	proteasome subunit alpha type 7, putative	1	0.0174586	62.107	WK(1)AQAMGK	2	0.47694	3
TGME49_258150-t26_1-p1	86	K	proteasome subunit alpha type 7, putative	1	0.0432923	58.815	VLINK(1)TR	2	0.7462	1
TGME49_258150-t26_1-p1	211	K	proteasome subunit alpha type 7, putative	1	1.83357e-46	210.35	K(1)EQFYFLDEDRLEK	3	-2.2378	5
TGME49_258240-t26_1-p1	1282	K	chromodomain helicase DNA binding protein CHD1/SWI2/SNF2	1	0.00211652	52.527	LLVDGSAK(1)MGLLDK	2	-0.015075	1
TGME49_258360-t26_1-p1	510	K	hypothetical protein	1	0.00210472	57.106	VPLVDDK(1)GNVLNK	2	0.77042	1
TGME49_258500-t26_1-p1	96	K	hypothetical protein	1	0.00099594	125.5	EK(1)IVVQK	2	0.83788	5
TGME49_258580-t26_1-p1	362	K	rhoptry protein ROP17	1	0.000200543	126.52	FMVPLLK(1)LR	2	-0.28428	24
TGME49_258590-t26_1-p1	681	K	hypothetical protein	1	0.0540964	57.281	K(1)QADLEK	2	1.03	1
TGME49_258730-t26_1-p1	68	K	hypothetical protein	1	6.28104e-06	97.767	IQHLEAK(1)ILELQAAR	3	0.44662	3
TGME49_258826-t26_1-p1	162	K	hypothetical protein	1	2.23219e-38	186.56	LLSLK(1)QQTLEEDVQK	3	1.139	8
TGME49_258930-t26_1-p1	37	K	peptidylprolyl isomerase	1	0.00103511	73.722	SK(1)DQAWDELSVLK	2	0.38359	1
TGME49_258950-t26_1-p1	354	K	lectin family protein	1	4.96949e-09	73.831	NLPEPAVFK(1)LAAGPGGVVGEIR	3	0.48076	3
TGME49_258950-t26_1-p1	577	K	lectin family protein	1	1.27361e-12	133.98	DSLHTLQQK(1)VEAAR	3	-0.13631	4
TGME49_259010-t26_1-p1	74	K	vacuolar ATP synthase subunit d, putative	1	0.0021307	117.89	EK(1)MASEFR	2	-0.75547	7
TGME49_259010-t26_1-p1	326	K	vacuolar ATP synthase subunit d, putative	1	2.83826e-05	46.065	SFYVGQEGQGNEAAINMASTSK(1)FK	3	1.6528	1
TGME49_259010-t26_1-p1	31	K	vacuolar ATP synthase subunit d, putative	1	1.58394e-06	114.86	SAFLTEEDYK(1)K	2	-0.46479	7
[truncated: 1,736 more rows]

## Sheet: RH-pep_quant
ID	Sequence	Length	Modifications	Modified sequence	Protein accession	Protein description	Charge	m/z	Mass error [ppm]	PEP	Score	MS/MS Count	Experiment	Intensity
0	AAAAIPAAASR	11	Unmodified	_AAAAIPAAASR_	TGME49_215785-t26_1-p1	rhoptry protein ROP2A	2	485.277	2.6328	0.0015631	75.819	2	RH_rep1	13044000
1	AAAAIPAAASR	11	Unmodified	_AAAAIPAAASR_	TGME49_215785-t26_1-p1	rhoptry protein ROP2A	2	485.277	2.6216	0.00032322	96.113	2	RH_rep2	16989000
2	AAAAIPAAASR	11	Unmodified	_AAAAIPAAASR_	TGME49_215785-t26_1-p1	rhoptry protein ROP2A	2	485.277	2.171	0.0020605	70.942	2	RH_rep3	15272000
3	AAAAPAVGGGIR	12	Acetyl (Protein N-term)	_(ac)AAAAPAVGGGIR_	TGME49_288860-t26_1-p1	RuvB-like helicase OS=Toxoplasma gondii (strain ATCC 50861 / VEG) GN=BN1205_082720 PE=3 SV=1	2	526.796		0.00012441	55.314	1	RH_rep1
4	AAAAPAVGGGIR	12	Acetyl (Protein N-term)	_(ac)AAAAPAVGGGIR_	TGME49_288860-t26_1-p1	RuvB-like helicase OS=Toxoplasma gondii (strain ATCC 50861 / VEG) GN=BN1205_082720 PE=3 SV=1	2	526.796		0.00014652	54.259	1	RH_rep2
5	AAADVATK	8	Acetyl (Protein N-term)	_(ac)AAADVATK_	TGME49_272910-t26_1-p1	T-complex protein 1 delta subunit	2	394.711	1.8521	0.010977	43.185	1	RH_rep3	1515600
6	AAADVATK	8	Acetyl (Protein N-term)	_(ac)AAADVATK_	TGME49_272910-t26_1-p1	T-complex protein 1 delta subunit	2	394.711	1.7299	NaN	NaN	0	RH_rep2	479590
7	AAADVATK	8	Acetyl (Protein N-term)	_(ac)AAADVATK_	TGME49_272910-t26_1-p1	T-complex protein 1 delta subunit	2	394.711	1.874	NaN	NaN	0	RH_rep3	601920
8	AAAEKESEK	9	Crotony(K)	_AAAEK(cr)ESEK_	TGME49_315220-t26_1-p1	rhoptry protein ROP14	2	515.756	2.286	0.0033468	72.275	1	RH_rep2	2420900
9	AAAEKESEK	9	Crotony(K)	_AAAEK(cr)ESEK_	TGME49_315220-t26_1-p1	rhoptry protein ROP14	2	515.756	2.2124	0.013154	54.539	1	RH_rep3	2399600
10	AAAEKESEK	9	Crotony(K)	_AAAEK(cr)ESEK_	TGME49_315220-t26_1-p1	rhoptry protein ROP14	2	515.756	1.5801	NaN	NaN	0	RH_rep1	1560300
11	AAAEKGYISEK	11	Crotony(K)	_AAAEK(cr)GYISEK_	TGME49_253900-t26_1-p1	Delta-aminolevulinic acid dehydratase OS=Toxoplasma gondii (strain ATCC 50611 / Me49) GN=PBGS PE=3 SV=1	2	617.819	2.1911	0.0004038	90.689	2	RH_rep1	6684600
12	AAAEKGYISEK	11	Crotony(K)	_AAAEK(cr)GYISEK_	TGME49_253900-t26_1-p1	Delta-aminolevulinic acid dehydratase OS=Toxoplasma gondii (strain ATCC 50611 / Me49) GN=PBGS PE=3 SV=1	2	617.819	1.5383	0.0002347	96.604	2	RH_rep2	11055000
13	AAAEKGYISEK	11	Crotony(K)	_AAAEK(cr)GYISEK_	TGME49_253900-t26_1-p1	Delta-aminolevulinic acid dehydratase OS=Toxoplasma gondii (strain ATCC 50611 / Me49) GN=PBGS PE=3 SV=1	2	617.819	2.8319	0.0004038	90.689	2	RH_rep3	9417900
14	AAAFVGPFGTVEKPVLCPSVTTDR	24	Unmodified	_AAAFVGPFGTVEKPVLCPSVTTDR_	TGME49_209260-t26_1-p1	Cytochrome c oxidase, putative OS=Toxoplasma gondii (strain ATCC 50861 / VEG) GN=BN1205_039200 PE=4 SV=1	3	840.437	3.289	3.3305e-05	45.099	2	RH_rep1	4513300
15	AAAFVGPFGTVEKPVLCPSVTTDR	24	Unmodified	_AAAFVGPFGTVEKPVLCPSVTTDR_	TGME49_209260-t26_1-p1	Cytochrome c oxidase, putative OS=Toxoplasma gondii (strain ATCC 50861 / VEG) GN=BN1205_039200 PE=4 SV=1	3	840.437	3.2615	NaN	NaN	0	RH_rep3	5522500
16	AAAGNIIPSATGAAK	15	Unmodified	_AAAGNIIPSATGAAK_	TGME49_269190-t26_1-p1	Glyceraldehyde-3-phosphate dehydrogenase GAPDH2 OS=Toxoplasma gondii ARI GN=TGARI_269190 PE=3 SV=1	2	656.865	2.699	0.00070784	58.723	3	RH_rep1	3928800
17	AAAGNIIPSATGAAK	15	Unmodified	_AAAGNIIPSATGAAK_	TGME49_269190-t26_1-p1	Glyceraldehyde-3-phosphate dehydrogenase GAPDH2 OS=Toxoplasma gondii ARI GN=TGARI_269190 PE=3 SV=1	2	656.865	3.0715	0.00064419	78.69	2	RH_rep2	4821700
18	AAAGNIIPSATGAAK	15	Unmodified	_AAAGNIIPSATGAAK_	TGME49_269190-t26_1-p1	Glyceraldehyde-3-phosphate dehydrogenase GAPDH2 OS=Toxoplasma gondii ARI GN=TGARI_269190 PE=3 SV=1	2	656.865	2.6212	0.00024282	89.911	2	RH_rep3	5815400
19	AAALCAEANR	10	Unmodified	_AAALCAEANR_	TGME49_289300-t26_1-p1	Methionyl-tRNA synthetase OS=Toxoplasma gondii ARI GN=TGARI_289300 PE=3 SV=1	2	523.756		0.00078886	66.056	1	RH_rep1
20	AAALCAEANR	10	Unmodified	_AAALCAEANR_	TGME49_289300-t26_1-p1	Methionyl-tRNA synthetase OS=Toxoplasma gondii ARI GN=TGARI_289300 PE=3 SV=1	2	523.756		0.0006267	67.113	1	RH_rep2
21	AAALKDAFFAP	11	Crotony(K)	_AAALK(cr)DAFFAP_	TGME49_223920-t26_1-p1	rhoptry neck protein RON3	2	595.316	3.063	0.0019656	67.334	1	RH_rep1	24815000
22	AAALKDAFFAP	11	Crotony(K)	_AAALK(cr)DAFFAP_	TGME49_223920-t26_1-p1	rhoptry neck protein RON3	2	595.316	2.9619	0.0066727	53.597	1	RH_rep2	24699000
23	AAALKDAFFAP	11	Crotony(K)	_AAALK(cr)DAFFAP_	TGME49_223920-t26_1-p1	rhoptry neck protein RON3	2	595.316	2.8723	NaN	NaN	0	RH_rep3	15794000
24	AAALQCESRR	10	Unmodified	_AAALQCESRR_	TGME49_254570-t26_1-p1	hypothetical protein	3	387.865		0.057255	15.629	1	RH_rep1
25	AAALQCESRR	10	Unmodified	_AAALQCESRR_	TGME49_254570-t26_1-p1	hypothetical protein	3	387.865		0.057255	15.629	1	RH_rep1
26	AAALQCESRR	10	Unmodified	_AAALQCESRR_	TGME49_254570-t26_1-p1	hypothetical protein	3	387.865		0.057255	15.629	1	RH_rep2
27	AAALQCESRR	10	Unmodified	_AAALQCESRR_	TGME49_254570-t26_1-p1	hypothetical protein	3	387.865		0.057255	15.629	1	RH_rep3
28	AAALTKLCEYPSALR	15	Crotony(K)	_AAALTK(cr)LCEYPSALR_	TGME49_252220-t26_1-p1	Tetratricopeptide repeat domain containing protein OS=Toxoplasma gondii ARI GN=TGARI_252220 PE=4 SV=1	2	866.459	4.3149	0.00013001	91.076	1	RH_rep1	3698200
29	AAALTKLCEYPSALR	15	Crotony(K)	_AAALTK(cr)LCEYPSALR_	TGME49_252220-t26_1-p1	Tetratricopeptide repeat domain containing protein OS=Toxoplasma gondii ARI GN=TGARI_252220 PE=4 SV=1	2	866.459	3.9967	6.0144e-05	93.237	1	RH_rep3	3411900
30	AAALTKLCEYPSALR	15	Crotony(K)	_AAALTK(cr)LCEYPSALR_	TGME49_252220-t26_1-p1	Tetratricopeptide repeat domain containing protein OS=Toxoplasma gondii ARI GN=TGARI_252220 PE=4 SV=1	2	866.459	4.3244	NaN	NaN	0	RH_rep2	3217100
31	AAAMQQGGYGSSR	13	Oxidation (M)	_AAAM(ox)QQGGYGSSR_	TGME49_226250-t26_1-p1	DEAD (Asp-Glu-Ala-Asp) box polypeptide DDX3X OS=Toxoplasma gondii FOU GN=TGFOU_226250 PE=3 SV=1	2	650.291	2.0067	0.00020986	77.185	1	RH_rep1	2698000
32	AAAMQQGGYGSSR	13	Oxidation (M)	_AAAM(ox)QQGGYGSSR_	TGME49_226250-t26_1-p1	DEAD (Asp-Glu-Ala-Asp) box polypeptide DDX3X OS=Toxoplasma gondii FOU GN=TGFOU_226250 PE=3 SV=1	2	650.291	2.5926	NaN	NaN	0	RH_rep3	4854900
33	AAAMQQGGYGSSR	13	Unmodified	_AAAMQQGGYGSSR_	TGME49_226250-t26_1-p1	DEAD (Asp-Glu-Ala-Asp) box polypeptide DDX3X OS=Toxoplasma gondii FOU GN=TGFOU_226250 PE=3 SV=1	2	642.293	2.9892	0.0054754	55.261	1	RH_rep2	3514200
34	AAAMQQGGYGSSR	13	Unmodified	_AAAMQQGGYGSSR_	TGME49_226250-t26_1-p1	DEAD (Asp-Glu-Ala-Asp) box polypeptide DDX3X OS=Toxoplasma gondii FOU GN=TGFOU_226250 PE=3 SV=1	2	642.293	2.5256	NaN	NaN	0	RH_rep3	1854300
35	AAAPLLSLIAQELR	14	Unmodified	_AAAPLLSLIAQELR_	TGME49_297970-t26_1-p1	Aspartyl aminopeptidase OS=Toxoplasma gondii (strain ATCC 50861 / VEG) GN=TGVEG_297970 PE=3 SV=1	2	733.44	2.6981	0.0010724	59.248	1	RH_rep1	3578500
36	AAAPLLSLIAQELR	14	Unmodified	_AAAPLLSLIAQELR_	TGME49_297970-t26_1-p1	Aspartyl aminopeptidase OS=Toxoplasma gondii (strain ATCC 50861 / VEG) GN=TGVEG_297970 PE=3 SV=1	3	489.296	1.859	0.020777	23.779	1	RH_rep1	1579100
37	AAAPLLSLIAQELR	14	Unmodified	_AAAPLLSLIAQELR_	TGME49_297970-t26_1-p1	Aspartyl aminopeptidase OS=Toxoplasma gondii (strain ATCC 50861 / VEG) GN=TGVEG_297970 PE=3 SV=1	2	733.44	2.7478	0.01012	44.925	1	RH_rep2	1489400
38	AAAPLLSLIAQELR	14	Unmodified	_AAAPLLSLIAQELR_	TGME49_297970-t26_1-p1	Aspartyl aminopeptidase OS=Toxoplasma gondii (strain ATCC 50861 / VEG) GN=TGVEG_297970 PE=3 SV=1	3	489.296	1.9749	0.055095	11.918	1	RH_rep2	1277500
39	AAAPLLSLIAQELR	14	Unmodified	_AAAPLLSLIAQELR_	TGME49_297970-t26_1-p1	Aspartyl aminopeptidase OS=Toxoplasma gondii (strain ATCC 50861 / VEG) GN=TGVEG_297970 PE=3 SV=1	2	733.44	2.5972	0.0023696	54.09	1	RH_rep3	2045100
40	AAAPLLSLIAQELR	14	Unmodified	_AAAPLLSLIAQELR_	TGME49_297970-t26_1-p1	Aspartyl aminopeptidase OS=Toxoplasma gondii (strain ATCC 50861 / VEG) GN=TGVEG_297970 PE=3 SV=1	3	489.296	1.9803	NaN	NaN	0	RH_rep3	656670
41	AAAPLTAEEQEAVQK	15	Unmodified	_AAAPLTAEEQEAVQK_	TGME49_244560-t26_1-p1	hypothetical protein	2	778.402	2.9257	0.00064734	69.261	1	RH_rep1	5031500
42	AAAPLTAEEQEAVQK	15	Unmodified	_AAAPLTAEEQEAVQK_	TGME49_244560-t26_1-p1	hypothetical protein	2	778.402	2.3489	0.00064014	62.357	1	RH_rep2	3752600
43	AAAPLTAEEQEAVQK	15	Unmodified	_AAAPLTAEEQEAVQK_	TGME49_244560-t26_1-p1	hypothetical protein	2	778.402	2.9518	0.0017288	53.168	1	RH_rep3	3702600
44	AAAPLTAEEQEAVQK	15	Unmodified	_AAAPLTAEEQEAVQK_	TGME49_244560-t26_1-p1	hypothetical protein	2	778.402	3.0522	0.016021	39.629	1	RH_rep2	1009400
45	AAAPLTAEEQEAVQK	15	Unmodified	_AAAPLTAEEQEAVQK_	TGME49_244560-t26_1-p1	hypothetical protein	2	778.402	3.1736	1.6354e-20	157.2	2	RH_rep1	21222000
46	AAAPLTAEEQEAVQK	15	Unmodified	_AAAPLTAEEQEAVQK_	TGME49_244560-t26_1-p1	hypothetical protein	2	778.402	3.0788	4.2327e-20	154.1	2	RH_rep2	26376000
47	AAAPLTAEEQEAVQK	15	Unmodified	_AAAPLTAEEQEAVQK_	TGME49_244560-t26_1-p1	hypothetical protein	2	778.402	3.0967	2.2335e-09	121.45	2	RH_rep3	27986000
48	AAAPLTAEEQEAVQK	15	Unmodified	_AAAPLTAEEQEAVQK_	TGME49_244560-t26_1-p1	hypothetical protein	2	778.402	3.7611	0.011738	42.314	1	RH_rep1	4085200
49	AAAPLTAEEQEAVQK	15	Unmodified	_AAAPLTAEEQEAVQK_	TGME49_244560-t26_1-p1	hypothetical protein	2	778.402	3.9463	0.00069422	82.651	1	RH_rep2	3206700
50	AAAPLTAEEQEAVQK	15	Unmodified	_AAAPLTAEEQEAVQK_	TGME49_244560-t26_1-p1	hypothetical protein	2	778.402	2.4902	NaN	NaN	0	RH_rep1	1500900
51	AAAPLTAEEQEAVQK	15	Unmodified	_AAAPLTAEEQEAVQK_	TGME49_244560-t26_1-p1	hypothetical protein	2	778.402	2.7477	NaN	NaN	0	RH_rep3	1426900
52	AAAPLTAEEQEAVQK	15	Unmodified	_AAAPLTAEEQEAVQK_	TGME49_244560-t26_1-p1	hypothetical protein	2	778.402	3.1531	NaN	NaN	0	RH_rep3	2204800
53	AAAPLTAEEQEAVQKSQESHQYQTEVSR	28	Crotony(K)	_AAAPLTAEEQEAVQK(cr)SQESHQYQTEVSR_	TGME49_244560-t26_1-p1	hypothetical protein	3	1061.84	2.6888	3.3776e-83	185.17	2	RH_rep1	20673000
54	AAAPLTAEEQEAVQKSQESHQYQTEVSR	28	Crotony(K)	_AAAPLTAEEQEAVQK(cr)SQESHQYQTEVSR_	TGME49_244560-t26_1-p1	hypothetical protein	3	1061.84	2.9448	5.2441e-75	179.2	3	RH_rep2	9932800
55	AAAPLTAEEQEAVQKSQESHQYQTEVSR	28	Crotony(K)	_AAAPLTAEEQEAVQK(cr)SQESHQYQTEVSR_	TGME49_244560-t26_1-p1	hypothetical protein	3	1061.84	3.056	4.8565e-84	191.44	2	RH_rep3	18891000
56	AAAPLTAEEQEAVQKSQESHQYQTEVSR	28	Crotony(K)	_AAAPLTAEEQEAVQK(cr)SQESHQYQTEVSR_	TGME49_244560-t26_1-p1	hypothetical protein	4	796.635	3.0203	1.3416e-37	128.4	1	RH_rep3	11859000
57	AAAQEGHLER	10	Unmodified	_AAAQEGHLER_	TGME49_220270-t26_1-p1	alveolin domain containing intermediate filament IMC6	3	361.184	1.1126	0.00067312	58.699	1	RH_rep1	8345200
58	AAAQEGHLER	10	Unmodified	_AAAQEGHLER_	TGME49_220270-t26_1-p1	alveolin domain containing intermediate filament IMC6	2	541.273	1.9976	0.0064558	58.699	1	RH_rep1	4913900
59	AAAQEGHLER	10	Unmodified	_AAAQEGHLER_	TGME49_220270-t26_1-p1	alveolin domain containing intermediate filament IMC6	3	361.184	1.3511	0.00059505	60.102	1	RH_rep2	7172700
60	AAAQEGHLER	10	Unmodified	_AAAQEGHLER_	TGME49_220270-t26_1-p1	alveolin domain containing intermediate filament IMC6	2	541.273	2.7018	0.0040818	66.056	1	RH_rep2	4677600
61	AAAQEGHLER	10	Unmodified	_AAAQEGHLER_	TGME49_220270-t26_1-p1	alveolin domain containing intermediate filament IMC6	3	361.184	1.4136	0.00095092	56.404	1	RH_rep3	14342000
62	AAAQEGHLER	10	Unmodified	_AAAQEGHLER_	TGME49_220270-t26_1-p1	alveolin domain containing intermediate filament IMC6	2	541.273	2.6894	0.01855	48.284	1	RH_rep3	4140800
63	AAAQEGHLER	10	Unmodified	_AAAQEGHLER_	TGME49_220270-t26_1-p1	alveolin domain containing intermediate filament IMC6	3	361.184	1.9233	0.051423	14.817	1	RH_rep2	1596800
64	AAAQEGHLER	10	Unmodified	_AAAQEGHLER_	TGME49_220270-t26_1-p1	alveolin domain containing intermediate filament IMC6	3	361.184	1.5551	NaN	NaN	0	RH_rep1	1439200
65	AAAQEGHLER	10	Unmodified	_AAAQEGHLER_	TGME49_220270-t26_1-p1	alveolin domain containing intermediate filament IMC6	3	361.184	2.0321	NaN	NaN	0	RH_rep3	1348500
66	AAAQLLLLQDQR	12	Unmodified	_AAAQLLLLQDQR_	TGME49_221950-t26_1-p1	hypothetical protein	2	670.388	1.3694	0.002609	60.157	1	RH_rep1	2112200
67	AAAQLLLLQDQR	12	Unmodified	_AAAQLLLLQDQR_	TGME49_221950-t26_1-p1	hypothetical protein	2	670.388	1.2765	0.0088015	50.222	1	RH_rep2	2843400
68	AAAQLLLLQDQR	12	Unmodified	_AAAQLLLLQDQR_	TGME49_221950-t26_1-p1	hypothetical protein	2	670.388	1.4487	0.0017669	71.888	1	RH_rep3	5262500
69	AAAQQLQQSA	10	Unmodified	_AAAQQLQQSA_	TGME49_209600-t26_1-p1	hypothetical protein	2	508.262		0.004418	55.064	1	RH_rep1
70	AAAQQLQQSA	10	Unmodified	_AAAQQLQQSA_	TGME49_209600-t26_1-p1	hypothetical protein	2	508.262		0.026555	42.348	1	RH_rep3
71	AAATFKSVQDLEPTSK	16	Crotony(K)	_AAATFK(cr)SVQDLEPTSK_	TGME49_248810-t26_1-p1	nuclear factor NF7	2	880.957	1.9014	8.6483e-39	185.67	2	RH_rep1	5278200
72	AAATFKSVQDLEPTSK	16	Crotony(K)	_AAATFK(cr)SVQDLEPTSK_	TGME49_248810-t26_1-p1	nuclear factor NF7	2	880.957	2.3089	1.8978e-18	145.69	2	RH_rep2	5471800
73	AAATFKSVQDLEPTSK	16	Crotony(K)	_AAATFK(cr)SVQDLEPTSK_	TGME49_248810-t26_1-p1	nuclear factor NF7	2	880.957	2.286	1.2846e-38	182.35	2	RH_rep3	6855900
74	AAAVEDLQR	9	Unmodified	_AAAVEDLQR_	TGME49_257490-t26_1-p1	Prefoldin subunit superfamily protein OS=Toxoplasma gondii (strain ATCC 50861 / VEG) GN=TGVEG_257490 PE=4 SV=1	2	486.759		0.024575	45.368	1	RH_rep2
75	AACEQLHSEYKQCLAK	16	Crotony(K)	_AACEQLHSEYK(cr)QCLAK_	TGME49_285510-t26_1-p1	hypothetical protein	3	668.649	2.1089	0.00026141	48.405	1	RH_rep1	2941400
76	AACEQLHSEYKQCLAK	16	Crotony(K)	_AACEQLHSEYK(cr)QCLAK_	TGME49_285510-t26_1-p1	hypothetical protein	3	668.649	2.3322	4.0009e-05	65.374	1	RH_rep3	2734600
77	AACEQLHSEYKQCLAK	16	Crotony(K)	_AACEQLHSEYK(cr)QCLAK_	TGME49_285510-t26_1-p1	hypothetical protein	3	668.649	1.89	NaN	NaN	0	RH_rep2	1641300
78	AACPACLHEKPPDAPSCPSCGVTYR	25	Unmodified	_AACPACLHEKPPDAPSCPSCGVTYR_	TGME49_265510-t26_1-p1	hypothetical protein	4	701.062	3.3491	0.0017875	29.855	1	RH_rep3	4054400
79	AACPACLHEKPPDAPSCPSCGVTYR	25	Unmodified	_AACPACLHEKPPDAPSCPSCGVTYR_	TGME49_265510-t26_1-p1	hypothetical protein	4	701.062	2.5099	NaN	NaN	0	RH_rep1	3773300
80	AACPADEVLGR	11	Unmodified	_AACPADEVLGR_	TGME49_308860-t26_1-p1	hypothetical protein	2	579.782	1.4563	0.032462	42.061	1	RH_rep1	2841200
81	AACPADEVLGR	11	Unmodified	_AACPADEVLGR_	TGME49_308860-t26_1-p1	hypothetical protein	2	579.782	0.93561	0.029994	42.843	1	RH_rep2	3444200
82	AACPADEVLGR	11	Unmodified	_AACPADEVLGR_	TGME49_308860-t26_1-p1	hypothetical protein	2	579.782	1.4463	NaN	NaN	0	RH_rep3	2861000
83	AADHIVKEAFDPAYGAR	17	Crotony(K)	_AADHIVK(cr)EAFDPAYGAR_	TGME49_257990-t26_1-p1	hypothetical protein	3	633.651	1.6771	0.0015273	45.618	1	RH_rep3	1173700
84	AADKQAK	7	Acetyl (Protein N-term),Crotony(K)	_(ac)AADK(cr)QAK_	TGME49_266060-t26_1-p1	ribosomal protein RPSA	2	421.224	1.2984	0.019645	58.819	1	RH_rep1	3348100
85	AADKQAK	7	Acetyl (Protein N-term),Crotony(K)	_(ac)AADK(cr)QAK_	TGME49_266060-t26_1-p1	ribosomal protein RPSA	2	421.224	2.163	0.019645	58.819	1	RH_rep2	3227000
86	AADKQAK	7	Acetyl (Protein N-term),Crotony(K)	_(ac)AADK(cr)QAK_	TGME49_266060-t26_1-p1	ribosomal protein RPSA	2	421.224	1.9451	0.020009	58.604	1	RH_rep3	2612500
87	AADLDLPDDLATWLQDSGKHIK	22	Crotony(K)	_AADLDLPDDLATWLQDSGK(cr)HIK_	TGME49_275650-t26_1-p1	hypothetical protein	3	830.755	3.462	1.6753e-05	54.15	1	RH_rep1	4568200
88	AADLDLPDDLATWLQDSGKHIK	22	Crotony(K)	_AADLDLPDDLATWLQDSGK(cr)HIK_	TGME49_275650-t26_1-p1	hypothetical protein	3	830.755	3.1505	NaN	NaN	0	RH_rep2	4249800
89	AAEDSSDIEK	10	Unmodified	_AAEDSSDIEK_	TGME49_209030-t26_1-p1	Actin ACT1 OS=Toxoplasma gondii FOU GN=TGFOU_209030 PE=3 SV=1	2	532.741	1.5501	0.0002106	112.13	1	RH_rep1	14205000
90	AAEDSSDIEK	10	Unmodified	_AAEDSSDIEK_	TGME49_209030-t26_1-p1	Actin ACT1 OS=Toxoplasma gondii FOU GN=TGFOU_209030 PE=3 SV=1	2	532.741	1.9981	0.0008002	87.568	2	RH_rep2	20217000
91	AAEDSSDIEK	10	Unmodified	_AAEDSSDIEK_	TGME49_209030-t26_1-p1	Actin ACT1 OS=Toxoplasma gondii FOU GN=TGFOU_209030 PE=3 SV=1	2	532.741	1.711	0.0006369	90.05	2	RH_rep3	12279000
92	AAEDSSDIEK	10	Unmodified	_AAEDSSDIEK_	TGME49_209030-t26_1-p1	Actin ACT1 OS=Toxoplasma gondii FOU GN=TGFOU_209030 PE=3 SV=1	2	532.741	1.9445	NaN	NaN	0	RH_rep1	2404700
93	AAEDSSDIEK	10	Unmodified	_AAEDSSDIEK_	TGME49_209030-t26_1-p1	Actin ACT1 OS=Toxoplasma gondii FOU GN=TGFOU_209030 PE=3 SV=1	2	532.741	2.2871	NaN	NaN	0	RH_rep2	1981200
94	AAEEGLLLLDR	11	Unmodified	_AAEEGLLLLDR_	TGME49_216670-t26_1-p1	FUSE-binding protein 2 / KH-type splicing regulatory protein OS=Toxoplasma gondii ARI GN=TGARI_216670 PE=4 SV=1	2	600.335	1.7001	0.00057368	89.805	1	RH_rep1	5107500
95	AAEEGLLLLDR	11	Unmodified	_AAEEGLLLLDR_	TGME49_216670-t26_1-p1	FUSE-binding protein 2 / KH-type splicing regulatory protein OS=Toxoplasma gondii ARI GN=TGARI_216670 PE=4 SV=1	2	600.335	1.1787	0.00071948	86.911	1	RH_rep2	3529700
96	AAEEGLLLLDR	11	Unmodified	_AAEEGLLLLDR_	TGME49_216670-t26_1-p1	FUSE-binding protein 2 / KH-type splicing regulatory protein OS=Toxoplasma gondii ARI GN=TGARI_216670 PE=4 SV=1	2	600.335	1.5857	0.0030668	64.121	1	RH_rep3	4381500
97	AAEKGCPVAVLHNLR	15	Crotony(K)	_AAEK(cr)GCPVAVLHNLR_	TGME49_300100-t26_1-p1	rhoptry neck protein RON2	3	568.307	1.7368	0.0003545	48.527	1	RH_rep1	2245100
98	AAELAKR	7	Crotony(K)	_AAELAK(cr)R_	TGME49_247670-t26_1-p1	ribulose-phosphate 3 epimerase family protein	2	413.743		0.027246	62.717	1	RH_rep1
99	AAELAKR	7	Crotony(K)	_AAELAK(cr)R_	TGME49_247670-t26_1-p1	ribulose-phosphate 3 epimerase family protein	2	413.743	1.2785	0.039607	62.659	1	RH_rep2	764120
100	AAELAKR	7	Crotony(K)	_AAELAK(cr)R_	TGME49_247670-t26_1-p1	ribulose-phosphate 3 epimerase family protein	2	413.743	1.1845	0.0059011	91.906	1	RH_rep3	994190
101	AAELKDFEETLYR	13	Crotony(K)	_AAELK(cr)DFEETLYR_	TGME49_251690-t26_1-p1	hypothetical protein	2	826.912	3.5142	1.8659e-14	156.81	1	RH_rep1	29644000
102	AAELKDFEETLYR	13	Crotony(K)	_AAELK(cr)DFEETLYR_	TGME49_251690-t26_1-p1	hypothetical protein	2	826.912	3.0005	8.8868e-32	188.09	1	RH_rep2	28079000
103	AAELKDFEETLYR	13	Crotony(K)	_AAELK(cr)DFEETLYR_	TGME49_251690-t26_1-p1	hypothetical protein	2	826.912	3.2526	8.8868e-32	188.09	1	RH_rep3	31991000
104	AAELKDFEETLYR	13	Crotony(K)	_AAELK(cr)DFEETLYR_	TGME49_251690-t26_1-p1	hypothetical protein	2	826.912	3.6742	NaN	NaN	0	RH_rep1	1234500
105	AAETVAEKEGEQSAPK	16	Crotony(K)	_AAETVAEK(cr)EGEQSAPK_	TGME49_232280-t26_1-p1	hypothetical protein	2	856.921	2.4624	3.4514e-06	102.29	1	RH_rep1	8178500
106	AAETVAEKEGEQSAPK	16	Crotony(K)	_AAETVAEK(cr)EGEQSAPK_	TGME49_232280-t26_1-p1	hypothetical protein	3	571.616	1.8437	3.9975e-05	65.511	1	RH_rep1	7065900
107	AAETVAEKEGEQSAPK	16	Crotony(K)	_AAETVAEK(cr)EGEQSAPK_	TGME49_232280-t26_1-p1	hypothetical protein	3	571.616	2.1901	9.4879e-05	56.514	1	RH_rep2	4198500
108	AAETVAEKEGEQSAPK	16	Crotony(K)	_AAETVAEK(cr)EGEQSAPK_	TGME49_232280-t26_1-p1	hypothetical protein	2	856.921	3.1338	4.3791e-07	109.07	2	RH_rep2	9575900
109	AAETVAEKEGEQSAPK	16	Crotony(K)	_AAETVAEK(cr)EGEQSAPK_	TGME49_232280-t26_1-p1	hypothetical protein	2	856.921	3.1656	6.4449e-15	135.47	1	RH_rep3	8683600
110	AAETVAEKEGEQSAPK	16	Crotony(K)	_AAETVAEK(cr)EGEQSAPK_	TGME49_232280-t26_1-p1	hypothetical protein	3	571.616	2.3644	4.021e-05	64.565	1	RH_rep3	8338000
111	AAFDADEDFK	10	Unmodified	_AAFDADEDFK_	TGME49_210840-t26_1-p1	arginyl-tRNA synthetase family protein	2	564.746	2.3155	0.045048	41.689	1	RH_rep1	2038900
112	AAFDADEDFK	10	Unmodified	_AAFDADEDFK_	TGME49_210840-t26_1-p1	arginyl-tRNA synthetase family protein	2	564.746		0.028473	41.689	1	RH_rep3
113	AAFDADEDFK	10	Unmodified	_AAFDADEDFK_	TGME49_210840-t26_1-p1	arginyl-tRNA synthetase family protein	2	564.746	2.4504	NaN	NaN	0	RH_rep2	1654500
114	AAFDADEDFKTR	12	Crotony(K)	_AAFDADEDFK(cr)TR_	TGME49_210840-t26_1-p1	arginyl-tRNA synthetase family protein	2	727.333	3.103	0.0010224	77.279	2	RH_rep1	3889400
115	AAFDADEDFKTR	12	Crotony(K)	_AAFDADEDFK(cr)TR_	TGME49_210840-t26_1-p1	arginyl-tRNA synthetase family protein	2	727.333	3.2791	0.0026095	58.04	1	RH_rep2	5622300
116	AAFDADEDFKTR	12	Crotony(K)	_AAFDADEDFK(cr)TR_	TGME49_210840-t26_1-p1	arginyl-tRNA synthetase family protein	2	727.333	3.0282	0.005927	51.726	2	RH_rep3	5104100
117	AAFEAALEEK	10	Unmodified	_AAFEAALEEK_	TGME49_201680-t26_1-p1	hypothetical protein	2	539.774	1.7603	0.049093	40.714	1	RH_rep1	2792000
118	AAFEAALEEK	10	Unmodified	_AAFEAALEEK_	TGME49_201680-t26_1-p1	hypothetical protein	2	539.774	1.5703	0.049093	40.714	1	RH_rep3	2586200
119	AAFEAALEEK	10	Unmodified	_AAFEAALEEK_	TGME49_201680-t26_1-p1	hypothetical protein	2	539.774	2.084	NaN	NaN	0	RH_rep2	2046500
120	AAFEAALEEKQIFEVVK	17	Crotony(K)	_AAFEAALEEK(cr)QIFEVVK_	TGME49_201680-t26_1-p1	hypothetical protein	2	995.53	3.7831	3.2628e-24	146.3	1	RH_rep1	9608700
121	AAFEAALEEKQIFEVVK	17	Crotony(K)	_AAFEAALEEK(cr)QIFEVVK_	TGME49_201680-t26_1-p1	hypothetical protein	3	664.023	3.0163	1.8563e-07	97.904	1	RH_rep1	2558600
122	AAFEAALEEKQIFEVVK	17	Crotony(K)	_AAFEAALEEK(cr)QIFEVVK_	TGME49_201680-t26_1-p1	hypothetical protein	2	995.53	3.0248	5.8372e-28	152.37	1	RH_rep2	6916400
123	AAFEAALEEKQIFEVVK	17	Crotony(K)	_AAFEAALEEK(cr)QIFEVVK_	TGME49_201680-t26_1-p1	hypothetical protein	3	664.023	2.6884	1.9602e-05	58.98	1	RH_rep2	3747800
124	AAFEAALEEKQIFEVVK	17	Crotony(K)	_AAFEAALEEK(cr)QIFEVVK_	TGME49_201680-t26_1-p1	hypothetical protein	3	664.023	2.7027	1.4538e-05	63.691	1	RH_rep3	5683500
125	AAFEAALEEKQIFEVVK	17	Crotony(K)	_AAFEAALEEK(cr)QIFEVVK_	TGME49_201680-t26_1-p1	hypothetical protein	2	995.53	3.0061	NaN	NaN	0	RH_rep3	12345000
126	AAFKFPGR	8	Crotony(K)	_AAFK(cr)FPGR_	TGME49_288720-t26_1-p1	Ribosomal protein RPL10 OS=Toxoplasma gondii FOU GN=TGFOU_288720 PE=4 SV=1	2	481.266		0.041049	42.869	1	RH_rep2
127	AAFKFPGR	8	Crotony(K)	_AAFK(cr)FPGR_	TGME49_288720-t26_1-p1	Ribosomal protein RPL10 OS=Toxoplasma gondii FOU GN=TGFOU_288720 PE=4 SV=1	2	481.266		0.015744	55.676	1	RH_rep1
128	AAFKFPGR	8	Crotony(K)	_AAFK(cr)FPGR_	TGME49_288720-t26_1-p1	Ribosomal protein RPL10 OS=Toxoplasma gondii FOU GN=TGFOU_288720 PE=4 SV=1	2	481.266		0.014712	56.547	1	RH_rep3
129	AAFQEFKDSLLR	12	Crotony(K)	_AAFQEFK(cr)DSLLR_	TGME49_304990-t26_1-p1	hypothetical protein	2	746.893	3.7446	0.00024844	99.589	1	RH_rep1	10727000
130	AAFQEFKDSLLR	12	Crotony(K)	_AAFQEFK(cr)DSLLR_	TGME49_304990-t26_1-p1	hypothetical protein	2	746.893	4.1538	3.9742e-05	108.24	1	RH_rep2	10553000
131	AAFQEFKDSLLR	12	Crotony(K)	_AAFQEFK(cr)DSLLR_	TGME49_304990-t26_1-p1	hypothetical protein	2	746.893	4.1107	0.0040537	55.291	1	RH_rep3	13197000
132	AAFSIKLLGFDAPK	14	Crotony(K)	_AAFSIK(cr)LLGFDAPK_	TGME49_251950-t26_1-p1	ribosomal protein l7/l12 c-terminal domain-containing protein	2	773.437	3.7718	0.0022657	51.771	1	RH_rep3	2646500
133	AAGAIPKLK	9	Crotony(K)	_AAGAIPK(cr)LK_	TGME49_261440-t26_1-p1	ARM repeats containing protein	2	468.797	1.8655	0.050111	40.882	1	RH_rep2	1730600
134	AAGAIPKLK	9	Crotony(K)	_AAGAIPK(cr)LK_	TGME49_261440-t26_1-p1	ARM repeats containing protein	2	468.797	1.7144	0.034217	44.753	2	RH_rep3	2078700
135	AAGAIPKLK	9	Crotony(K)	_AAGAIPK(cr)LK_	TGME49_261440-t26_1-p1	ARM repeats containing protein	2	468.797	2.3461	0.041972	42.864	1	RH_rep1	1680000
136	AAGAIPKLK	9	Crotony(K)	_AAGAIPK(cr)LK_	TGME49_261440-t26_1-p1	ARM repeats containing protein	2	468.797	1.9231	0.0070953	60.91	3	RH_rep1	3430500
137	AAGAIPKLK	9	Crotony(K)	_AAGAIPK(cr)LK_	TGME49_261440-t26_1-p1	ARM repeats containing protein	2	468.797	1.5993	0.01586	52.255	1	RH_rep2	3134800
138	AAGAIPKLK	9	Crotony(K)	_AAGAIPK(cr)LK_	TGME49_261440-t26_1-p1	ARM repeats containing protein	2	468.797	2.0195	NaN	NaN	0	RH_rep1	1828800
139	AAGAIPKLK	9	Crotony(K)	_AAGAIPK(cr)LK_	TGME49_261440-t26_1-p1	ARM repeats containing protein	2	468.797	2.3314	NaN	NaN	0	RH_rep2	1392200
140	AAGAIPKLK	9	Crotony(K)	_AAGAIPK(cr)LK_	TGME49_261440-t26_1-p1	ARM repeats containing protein	2	468.797	1.1713	NaN	NaN	0	RH_rep3	1648700
141	AAGAIPKLK	9	Crotony(K)	_AAGAIPK(cr)LK_	TGME49_261440-t26_1-p1	ARM repeats containing protein	2	468.797	1.3456	NaN	NaN	0	RH_rep1	471830
142	AAGAIPKLK	9	Crotony(K)	_AAGAIPK(cr)LK_	TGME49_261440-t26_1-p1	ARM repeats containing protein	2	468.797	2.0937	NaN	NaN	0	RH_rep2	536830
143	AAGAIPKLK	9	Crotony(K)	_AAGAIPK(cr)LK_	TGME49_261440-t26_1-p1	ARM repeats containing protein	2	468.797	1.1508	NaN	NaN	0	RH_rep3	3318200
144	AAGDPLMVKQLALLLGR	17	Crotony(K)	_AAGDPLMVK(cr)QLALLLGR_	TGME49_313410-t26_1-p1	proteasome 26S regulatory subunit	2	917.535		4.1877e-15	74.296	1	RH_rep1
145	AAGDPLMVKQLALLLGR	17	Crotony(K)	_AAGDPLMVK(cr)QLALLLGR_	TGME49_313410-t26_1-p1	proteasome 26S regulatory subunit	2	917.535	2.444	1.8437e-06	93.424	1	RH_rep3	1697100
146	AAGDPLMVKQLALLLGR	17	Crotony(K)	_AAGDPLMVK(cr)QLALLLGR_	TGME49_313410-t26_1-p1	proteasome 26S regulatory subunit	2	917.535	2.6225	NaN	NaN	0	RH_rep1	894000
147	AAGDPLMVKQLALLLGR	17	Crotony(K)	_AAGDPLMVK(cr)QLALLLGR_	TGME49_313410-t26_1-p1	proteasome 26S regulatory subunit	2	917.535	1.778	NaN	NaN	0	RH_rep2	1113000
148	AAGDPLMVKQLALLLGR	17	Oxidation (M),Crotony(K)	_AAGDPLM(ox)VK(cr)QLALLLGR_	TGME49_313410-t26_1-p1	proteasome 26S regulatory subunit	2	925.532	2.7823	2.3727e-05	59.634	1	RH_rep3	1299300
149	AAGDPLMVKQLALLLGR	17	Oxidation (M),Crotony(K)	_AAGDPLM(ox)VK(cr)QLALLLGR_	TGME49_313410-t26_1-p1	proteasome 26S regulatory subunit	2	925.532	2.8151	NaN	NaN	0	RH_rep2	1351700
150	AAGDPLMVKQLALLLGR	17	Oxidation (M),Crotony(K)	_AAGDPLM(ox)VK(cr)QLALLLGR_	TGME49_313410-t26_1-p1	proteasome 26S regulatory subunit	2	925.532	3.0823	NaN	NaN	0	RH_rep2	1907700
151	AAGGVTAVPR	10	Unmodified	_AAGGVTAVPR_	TGME49_230850-t26_1-p1	Putative mucin OS=Toxoplasma gondii ARI GN=TGARI_230850 PE=4 SV=1	2	449.759		0.0077001	49.189	1	RH_rep1
152	AAGGVTAVPR	10	Unmodified	_AAGGVTAVPR_	TGME49_230850-t26_1-p1	Putative mucin OS=Toxoplasma gondii ARI GN=TGARI_230850 PE=4 SV=1	2	449.759	2.7513	0.014511	51.762	1	RH_rep2	1224400
153	AAGGVTAVPR	10	Unmodified	_AAGGVTAVPR_	TGME49_230850-t26_1-p1	Putative mucin OS=Toxoplasma gondii ARI GN=TGARI_230850 PE=4 SV=1	2	449.759	2.6748	NaN	NaN	0	RH_rep3	1407000
154	AAGIAGTGLNASEK	14	Unmodified	_AAGIAGTGLNASEK_	TGME49_306650-t26_1-p1	hypothetical protein	2	630.333	1.9412	0.0010624	63.185	1	RH_rep1	2258100
155	AAGIAGTGLNASEK	14	Unmodified	_AAGIAGTGLNASEK_	TGME49_306650-t26_1-p1	hypothetical protein	2	630.333	2.3185	0.00107	60.196	1	RH_rep2	2830200
156	AAGIAGTGLNASEK	14	Unmodified	_AAGIAGTGLNASEK_	TGME49_306650-t26_1-p1	hypothetical protein	2	630.333	2.4548	0.0010624	63.185	1	RH_rep3	3133100
157	AAGIAGTGLNASEKVSNIDEHAK	23	Crotony(K)	_AAGIAGTGLNASEK(cr)VSNIDEHAK_	TGME49_306650-t26_1-p1	hypothetical protein	3	774.396	2.6484	5.3977e-06	52.273	2	RH_rep1	5272000
158	AAGIAGTGLNASEKVSNIDEHAK	23	Crotony(K)	_AAGIAGTGLNASEK(cr)VSNIDEHAK_	TGME49_306650-t26_1-p1	hypothetical protein	3	774.396	2.9777	1.2826e-10	75.773	1	RH_rep2	7219600
159	AAGIAGTGLNASEKVSNIDEHAK	23	Crotony(K)	_AAGIAGTGLNASEK(cr)VSNIDEHAK_	TGME49_306650-t26_1-p1	hypothetical protein	3	774.396	2.929	5.1277e-11	77.575	1	RH_rep3	5583300
160	AAGIAGTGLNASEKVSNIDEHAK	23	Crotony(K)	_AAGIAGTGLNASEK(cr)VSNIDEHAK_	TGME49_306650-t26_1-p1	hypothetical protein	3	774.396	2.7061	1.643e-36	139.7	2	RH_rep1	11259000
161	AAGIAGTGLNASEKVSNIDEHAK	23	Crotony(K)	_AAGIAGTGLNASEK(cr)VSNIDEHAK_	TGME49_306650-t26_1-p1	hypothetical protein	3	774.396	3.2403	2.1699e-16	103.4	2	RH_rep2	11041000
162	AAGIAGTGLNASEKVSNIDEHAK	23	Crotony(K)	_AAGIAGTGLNASEK(cr)VSNIDEHAK_	TGME49_306650-t26_1-p1	hypothetical protein	3	774.396	2.8594	1.8364e-18	109.37	3	RH_rep3	9989000
163	AAGIPLTK	8	Unmodified	_AAGIPLTK_	TGME49_226960-t26_1-p1	phosphofructokinase PFKII	2	385.742	0.70349	0.009642	77.732	1	RH_rep1	8125700
164	AAGIPLTK	8	Unmodified	_AAGIPLTK_	TGME49_226960-t26_1-p1	phosphofructokinase PFKII	2	385.742	0.80523	0.027049	60.019	1	RH_rep2	9493000
165	AAGIPLTK	8	Unmodified	_AAGIPLTK_	TGME49_226960-t26_1-p1	phosphofructokinase PFKII	2	385.742	0.88905	0.035608	56.258	1	RH_rep3	5555000
166	AAGIPLTK	8	Unmodified	_AAGIPLTK_	TGME49_226960-t26_1-p1	phosphofructokinase PFKII	2	385.742	0.91478	0.05621	48.423	1	RH_rep2	5601300
167	AAGIPLTK	8	Unmodified	_AAGIPLTK_	TGME49_226960-t26_1-p1	phosphofructokinase PFKII	2	385.742	1.1951	NaN	NaN	0	RH_rep1	721100
168	AAGIPLTK	8	Unmodified	_AAGIPLTK_	TGME49_226960-t26_1-p1	phosphofructokinase PFKII	2	385.742	0.9006	NaN	NaN	0	RH_rep3	761220
169	AAGIPLTK	8	Unmodified	_AAGIPLTK_	TGME49_226960-t26_1-p1	phosphofructokinase PFKII	2	385.742	1.0854	NaN	NaN	0	RH_rep1	4466000
170	AAGIPLTK	8	Unmodified	_AAGIPLTK_	TGME49_226960-t26_1-p1	phosphofructokinase PFKII	2	385.742	1.4079	NaN	NaN	0	RH_rep3	5243300
171	AAGIPLTKMMNLETR	15	2 Oxidation (M),Crotony(K)	_AAGIPLTK(cr)M(ox)M(ox)NLETR_	TGME49_226960-t26_1-p1	phosphofructokinase PFKII	2	873.45	2.8881	9.4086e-05	66.059	3	RH_rep1	6455600
172	AAGIPLTKMMNLETR	15	2 Oxidation (M),Crotony(K)	_AAGIPLTK(cr)M(ox)M(ox)NLETR_	TGME49_226960-t26_1-p1	phosphofructokinase PFKII	2	873.45	3.5488	0.00027502	52.372	3	RH_rep2	7350700
173	AAGIPLTKMMNLETR	15	2 Oxidation (M),Crotony(K)	_AAGIPLTK(cr)M(ox)M(ox)NLETR_	TGME49_226960-t26_1-p1	phosphofructokinase PFKII	2	873.45	3.008	9.3744e-05	61.444	2	RH_rep3	4386800
174	AAGIPLTKMMNLETR	15	Oxidation (M),Crotony(K)	_AAGIPLTK(cr)M(ox)MNLETR_	TGME49_226960-t26_1-p1	phosphofructokinase PFKII	2	865.452	2.4532	0.00014439	78.69	1	RH_rep1	13622000
175	AAGIPLTKMMNLETR	15	Oxidation (M),Crotony(K)	_AAGIPLTK(cr)M(ox)MNLETR_	TGME49_226960-t26_1-p1	phosphofructokinase PFKII	2	865.452	2.7329	0.0001295	71.98	1	RH_rep2	12039000
176	AAGIPLTKMMNLETR	15	Oxidation (M),Crotony(K)	_AAGIPLTK(cr)M(ox)MNLETR_	TGME49_226960-t26_1-p1	phosphofructokinase PFKII	2	865.452	3.035	0.00012502	67.326	2	RH_rep3	10034000
177	AAGIPLTKMMNLETR	15	Crotony(K)	_AAGIPLTK(cr)MMNLETR_	TGME49_226960-t26_1-p1	phosphofructokinase PFKII	2	857.455	3.8208	2.8354e-05	98.943	1	RH_rep2	48643000
178	AAGIPLTKMMNLETR	15	Crotony(K)	_AAGIPLTK(cr)MMNLETR_	TGME49_226960-t26_1-p1	phosphofructokinase PFKII	2	857.455	3.7084	NaN	NaN	0	RH_rep1	3032400
179	AAGIPLTKMMNLETR	15	Crotony(K)	_AAGIPLTK(cr)MMNLETR_	TGME49_226960-t26_1-p1	phosphofructokinase PFKII	2	857.455	4.2855	NaN	NaN	0	RH_rep1	54497000
180	AAGKYLQK	8	Crotony(K)	_AAGK(cr)YLQK_	TGME49_214350-t26_1-p1	Obg-like ATPase 1 OS=Toxoplasma gondii ARI GN=TGARI_214350 PE=3 SV=1	2	473.771	2.256	0.0019032	126.28	2	RH_rep1	5680400
181	AAGKYLQK	8	Crotony(K)	_AAGK(cr)YLQK_	TGME49_214350-t26_1-p1	Obg-like ATPase 1 OS=Toxoplasma gondii ARI GN=TGARI_214350 PE=3 SV=1	2	473.771	2.0835	0.0034356	89.752	2	RH_rep2	7464900
182	AAGKYLQK	8	Crotony(K)	_AAGK(cr)YLQK_	TGME49_214350-t26_1-p1	Obg-like ATPase 1 OS=Toxoplasma gondii ARI GN=TGARI_214350 PE=3 SV=1	2	473.771	2.301	0.0032892	101.28	2	RH_rep3	8854100
183	AAGLLMK	7	Oxidation (M)	_AAGLLM(ox)K_	TGME49_318230-t26_1-p1	phosphoglycerate kinase PGKI	2	360.21	0.83681	0.02888	40.573	1	RH_rep1	3572300
184	AAGLLMK	7	Oxidation (M)	_AAGLLM(ox)K_	TGME49_318230-t26_1-p1	phosphoglycerate kinase PGKI	2	360.21	0.6585	0.023267	44.692	1	RH_rep3	3006800
185	AAGLLMK	7	Oxidation (M)	_AAGLLM(ox)K_	TGME49_318230-t26_1-p1	phosphoglycerate kinase PGKI	2	360.21	0.31556	NaN	NaN	0	RH_rep2	3276200
186	AAGLLMKK	8	Oxidation (M),Crotony(K)	_AAGLLM(ox)K(cr)K_	TGME49_318230-t26_1-p1	phosphoglycerate kinase PGKI	2	458.27	0.98331	0.010161	47.749	1	RH_rep1	901680
187	AAGLLMKK	8	Oxidation (M),Crotony(K)	_AAGLLM(ox)K(cr)K_	TGME49_318230-t26_1-p1	phosphoglycerate kinase PGKI	2	458.27	1.9713	0.012931	44.961	1	RH_rep2	1021900
188	AAGLLMKK	8	Oxidation (M),Crotony(K)	_AAGLLM(ox)K(cr)K_	TGME49_318230-t26_1-p1	phosphoglycerate kinase PGKI	2	458.27	1.6823	0.0063207	55.902	1	RH_rep3	1284400
189	AAGLLMKK	8	Oxidation (M),Crotony(K)	_AAGLLM(ox)K(cr)K_	TGME49_318230-t26_1-p1	phosphoglycerate kinase PGKI	2	458.27	2.357	NaN	NaN	0	RH_rep2	885190
190	AAGLLMKK	8	Oxidation (M),Crotony(K)	_AAGLLM(ox)K(cr)K_	TGME49_318230-t26_1-p1	phosphoglycerate kinase PGKI	2	458.27	0.73552	NaN	NaN	0	RH_rep3	1218000
191	AAGLLMKK	8	Oxidation (M),Crotony(K)	_AAGLLM(ox)K(cr)K_	TGME49_318230-t26_1-p1	phosphoglycerate kinase PGKI	2	458.27	2.1401	NaN	NaN	0	RH_rep3	643960
192	AAGLLMKK	8	Crotony(K)	_AAGLLMK(cr)K_	TGME49_318230-t26_1-p1	phosphoglycerate kinase PGKI	2	450.273	2.9361	0.027951	57.177	1	RH_rep2	799290
193	AAGLLMKK	8	Crotony(K)	_AAGLLMK(cr)K_	TGME49_318230-t26_1-p1	phosphoglycerate kinase PGKI	2	450.273	1.4681	NaN	NaN	0	RH_rep1	831360
194	AAGLLMKK	8	Crotony(K)	_AAGLLMK(cr)K_	TGME49_318230-t26_1-p1	phosphoglycerate kinase PGKI	2	450.273	1.7241	NaN	NaN	0	RH_rep2	1182000
195	AAGLLMKK	8	Crotony(K)	_AAGLLMK(cr)K_	TGME49_318230-t26_1-p1	phosphoglycerate kinase PGKI	2	450.273	2.1328	NaN	NaN	0	RH_rep3	1081800
196	AAGLLMKK	8	Crotony(K)	_AAGLLMK(cr)K_	TGME49_318230-t26_1-p1	phosphoglycerate kinase PGKI	2	450.273	2.5551	NaN	NaN	0	RH_rep1	1491400
197	AAGLPTSDQQK	11	Unmodified	_AAGLPTSDQQK_	TGME49_233680-t26_1-p1	nuclear movement family protein	2	558.288	1.9859	0.0051873	46.352	1	RH_rep2	2503500
198	AAGQAASEEPAGTPESFR	18	Unmodified	_AAGQAASEEPAGTPESFR_	TGME49_244110-t26_1-p1	nucleosome assembly protein (nap) protein	2	888.413	2.4173	5.2844e-05	68.41	1	RH_rep1	4990700
199	AAGQAASEEPAGTPESFR	18	Unmodified	_AAGQAASEEPAGTPESFR_	TGME49_244110-t26_1-p1	nucleosome assembly protein (nap) protein	2	888.413	2.752	0.00063623	55.688	1	RH_rep2	4393900
200	AAGQAASEEPAGTPESFR	18	Unmodified	_AAGQAASEEPAGTPESFR_	TGME49_244110-t26_1-p1	nucleosome assembly protein (nap) protein	2	888.413	2.7703	1.4712e-06	92.439	1	RH_rep3	4577600
201	AAGVRPQSGPAQK	13	Unmodified	_AAGVRPQSGPAQK_	TGME49_244320-t26_1-p1	ribosomal protein RPL24	3	422.902	0.56283	0.00022269	77.894	1	RH_rep1	11629000
202	AAGVRPQSGPAQK	13	Unmodified	_AAGVRPQSGPAQK_	TGME49_244320-t26_1-p1	ribosomal protein RPL24	2	633.849	1.3825	0.0067038	95.183	1	RH_rep1	8260100
203	AAGVRPQSGPAQK	13	Unmodified	_AAGVRPQSGPAQK_	TGME49_244320-t26_1-p1	ribosomal protein RPL24	3	422.902	1.0137	0.00013947	88.101	1	RH_rep2	13176000
204	AAGVRPQSGPAQK	13	Unmodified	_AAGVRPQSGPAQK_	TGME49_244320-t26_1-p1	ribosomal protein RPL24	2	633.849	1.6435	2.4002e-06	115.34	1	RH_rep2	7355800
205	AAGVRPQSGPAQK	13	Unmodified	_AAGVRPQSGPAQK_	TGME49_244320-t26_1-p1	ribosomal protein RPL24	3	422.902	1.2947	0.00025613	73.082	1	RH_rep3	8624300
206	AAGVRPQSGPAQK	13	Unmodified	_AAGVRPQSGPAQK_	TGME49_244320-t26_1-p1	ribosomal protein RPL24	2	633.849	1.8518	0.020874	74.537	1	RH_rep3	4489700
207	AAGVRPQSGPAQK	13	Unmodified	_AAGVRPQSGPAQK_	TGME49_244320-t26_1-p1	ribosomal protein RPL24	2	633.849	1.7176	0.013182	86.288	1	RH_rep1	7899600
208	AAGVRPQSGPAQK	13	Unmodified	_AAGVRPQSGPAQK_	TGME49_244320-t26_1-p1	ribosomal protein RPL24	3	422.902		7.5429e-06	66.393	1	RH_rep1
209	AAGVRPQSGPAQK	13	Unmodified	_AAGVRPQSGPAQK_	TGME49_244320-t26_1-p1	ribosomal protein RPL24	3	422.902	2.0572	0.0049285	39.016	1	RH_rep2	23550000
210	AAGVRPQSGPAQK	13	Unmodified	_AAGVRPQSGPAQK_	TGME49_244320-t26_1-p1	ribosomal protein RPL24	2	633.849	2.5708	0.016321	82.069	1	RH_rep2	6906600
211	AAGVRPQSGPAQK	13	Unmodified	_AAGVRPQSGPAQK_	TGME49_244320-t26_1-p1	ribosomal protein RPL24	3	422.902	1.9855	0.0027122	44.511	1	RH_rep3	10410000
212	AAGVRPQSGPAQK	13	Unmodified	_AAGVRPQSGPAQK_	TGME49_244320-t26_1-p1	ribosomal protein RPL24	2	633.849	2.4641	0.017119	80.905	1	RH_rep3	6597100
213	AAGVRPQSGPAQK	13	Unmodified	_AAGVRPQSGPAQK_	TGME49_244320-t26_1-p1	ribosomal protein RPL24	3	422.902	3.5267	NaN	NaN	0	RH_rep3	1435800
214	AAHGYAAYFLGGLLDR	16	Unmodified	_AAHGYAAYFLGGLLDR_	TGME49_254900-t26_1-p1	Proteasome subunit beta type OS=Toxoplasma gondii FOU GN=TGFOU_254900 PE=3 SV=1	3	565.626	3.1573	3.1191e-05	74.789	2	RH_rep1	27145000
215	AAHGYAAYFLGGLLDR	16	Unmodified	_AAHGYAAYFLGGLLDR_	TGME49_254900-t26_1-p1	Proteasome subunit beta type OS=Toxoplasma gondii FOU GN=TGFOU_254900 PE=3 SV=1	2	847.936	4.1765	0.011417	43.592	1	RH_rep1	2407900
216	AAHGYAAYFLGGLLDR	16	Unmodified	_AAHGYAAYFLGGLLDR_	TGME49_254900-t26_1-p1	Proteasome subunit beta type OS=Toxoplasma gondii FOU GN=TGFOU_254900 PE=3 SV=1	3	565.626	3.0944	3.0216e-05	74.853	2	RH_rep2	18842000
217	AAHGYAAYFLGGLLDR	16	Unmodified	_AAHGYAAYFLGGLLDR_	TGME49_254900-t26_1-p1	Proteasome subunit beta type OS=Toxoplasma gondii FOU GN=TGFOU_254900 PE=3 SV=1	2	847.936	4.2621	0.015027	40.187	1	RH_rep2	3018400
218	AAHGYAAYFLGGLLDR	16	Unmodified	_AAHGYAAYFLGGLLDR_	TGME49_254900-t26_1-p1	Proteasome subunit beta type OS=Toxoplasma gondii FOU GN=TGFOU_254900 PE=3 SV=1	3	565.626	2.6591	3.0476e-05	72.898	1	RH_rep3	27710000
219	AAHGYAAYFLGGLLDR	16	Unmodified	_AAHGYAAYFLGGLLDR_	TGME49_254900-t26_1-p1	Proteasome subunit beta type OS=Toxoplasma gondii FOU GN=TGFOU_254900 PE=3 SV=1	3	565.626	3.6554	NaN	NaN	0	RH_rep3	4298500
220	AAHGYAAYFLGGLLDR	16	Unmodified	_AAHGYAAYFLGGLLDR_	TGME49_254900-t26_1-p1	Proteasome subunit beta type OS=Toxoplasma gondii FOU GN=TGFOU_254900 PE=3 SV=1	3	565.626	3.0662	NaN	NaN	0	RH_rep1	2578000
221	AAHGYAAYFLGGLLDR	16	Unmodified	_AAHGYAAYFLGGLLDR_	TGME49_254900-t26_1-p1	Proteasome subunit beta type OS=Toxoplasma gondii FOU GN=TGFOU_254900 PE=3 SV=1	3	565.626	3.2026	NaN	NaN	0	RH_rep3	1705000
222	AAHVPVPDFSQ	11	Unmodified	_AAHVPVPDFSQ_	TGME49_227620-t26_1-p1	Dense granule protein GRA2 OS=Toxoplasma gondii MAS GN=TGMAS_227620 PE=4 SV=1	2	584.293	1.8142	0.00015492	101.38	7	RH_rep1	55919000
223	AAHVPVPDFSQ	11	Unmodified	_AAHVPVPDFSQ_	TGME49_227620-t26_1-p1	Dense granule protein GRA2 OS=Toxoplasma gondii MAS GN=TGMAS_227620 PE=4 SV=1	2	584.293	1.6086	3.8168e-05	109.83	6	RH_rep2	74744000
224	AAHVPVPDFSQ	11	Unmodified	_AAHVPVPDFSQ_	TGME49_227620-t26_1-p1	Dense granule protein GRA2 OS=Toxoplasma gondii MAS GN=TGMAS_227620 PE=4 SV=1	2	584.293	2.3168	1.8331e-06	115.78	7	RH_rep3	57381000
225	AAHVPVPDFSQ	11	Unmodified	_AAHVPVPDFSQ_	TGME49_227620-t26_1-p1	Dense granule protein GRA2 OS=Toxoplasma gondii MAS GN=TGMAS_227620 PE=4 SV=1	2	584.293		0.019432	42.718	1	RH_rep1
226	AAHVPVPDFSQ	11	Unmodified	_AAHVPVPDFSQ_	TGME49_227620-t26_1-p1	Dense granule protein GRA2 OS=Toxoplasma gondii MAS GN=TGMAS_227620 PE=4 SV=1	2	584.293	2.3052	0.010668	51.436	1	RH_rep2	6851200
227	AAHVPVPDFSQ	11	Unmodified	_AAHVPVPDFSQ_	TGME49_227620-t26_1-p1	Dense granule protein GRA2 OS=Toxoplasma gondii MAS GN=TGMAS_227620 PE=4 SV=1	2	584.293		0.0020417	57.347	1	RH_rep2
228	AAHVPVPDFSQ	11	Unmodified	_AAHVPVPDFSQ_	TGME49_227620-t26_1-p1	Dense granule protein GRA2 OS=Toxoplasma gondii MAS GN=TGMAS_227620 PE=4 SV=1	2	584.293	3.0092	0.0052388	57.532	1	RH_rep3	10573000
229	AAIFLALNSR	10	Unmodified	_AAIFLALNSR_	TGME49_300100-t26_1-p1	rhoptry neck protein RON2	2	538.317	2.1797	0.012528	53.47	1	RH_rep1	5416600
230	AAIFLALNSR	10	Unmodified	_AAIFLALNSR_	TGME49_300100-t26_1-p1	rhoptry neck protein RON2	2	538.317	3.354	0.0046254	64.064	1	RH_rep2	5225500
231	AAIFLALNSR	10	Unmodified	_AAIFLALNSR_	TGME49_300100-t26_1-p1	rhoptry neck protein RON2	2	538.317	3.5706	0.052376	39.923	1	RH_rep2	4599500
232	AAIFLALNSR	10	Unmodified	_AAIFLALNSR_	TGME49_300100-t26_1-p1	rhoptry neck protein RON2	2	538.317	2.7297	0.02519	46.475	1	RH_rep3	7688000
233	AAIFLALNSR	10	Unmodified	_AAIFLALNSR_	TGME49_300100-t26_1-p1	rhoptry neck protein RON2	2	538.317	3.0409	NaN	NaN	0	RH_rep3	4871100
234	AAIYIGPDRR	10	Unmodified	_AAIYIGPDRR_	TGME49_309210-t26_1-p1	Putative peroxiredoxin 6 OS=Toxoplasma gondii (strain ATCC 50861 / VEG) GN=TGVEG_309210 PE=4 SV=1	3	377.88	0.6048	0.00055557	78.098	2	RH_rep1	4297200
235	AAIYIGPDRR	10	Unmodified	_AAIYIGPDRR_	TGME49_309210-t26_1-p1	Putative peroxiredoxin 6 OS=Toxoplasma gondii (strain ATCC 50861 / VEG) GN=TGVEG_309210 PE=4 SV=1	3	377.88	0.50588	0.00030627	85.355	2	RH_rep2	3726000
236	AAIYIGPDRR	10	Unmodified	_AAIYIGPDRR_	TGME49_309210-t26_1-p1	Putative peroxiredoxin 6 OS=Toxoplasma gondii (strain ATCC 50861 / VEG) GN=TGVEG_309210 PE=4 SV=1	2	566.317		0.0038164	62.463	1	RH_rep2
237	AAIYIGPDRR	10	Unmodified	_AAIYIGPDRR_	TGME49_309210-t26_1-p1	Putative peroxiredoxin 6 OS=Toxoplasma gondii (strain ATCC 50861 / VEG) GN=TGVEG_309210 PE=4 SV=1	3	377.88	0.85174	0.00042473	80.688	2	RH_rep3	3044700
238	AAIYIGPDRR	10	Unmodified	_AAIYIGPDRR_	TGME49_309210-t26_1-p1	Putative peroxiredoxin 6 OS=Toxoplasma gondii (strain ATCC 50861 / VEG) GN=TGVEG_309210 PE=4 SV=1	3	377.88	0.69493	NaN	NaN	0	RH_rep1	927690
239	AAIYIGPDRR	10	Unmodified	_AAIYIGPDRR_	TGME49_309210-t26_1-p1	Putative peroxiredoxin 6 OS=Toxoplasma gondii (strain ATCC 50861 / VEG) GN=TGVEG_309210 PE=4 SV=1	3	377.88	0.84727	NaN	NaN	0	RH_rep2	981180
240	AAIYIGPDRR	10	Unmodified	_AAIYIGPDRR_	TGME49_309210-t26_1-p1	Putative peroxiredoxin 6 OS=Toxoplasma gondii (strain ATCC 50861 / VEG) GN=TGVEG_309210 PE=4 SV=1	3	377.88	0.85989	NaN	NaN	0	RH_rep3	1048200
241	AAKAGAAK	8	Crotony(K)	_AAK(cr)AGAAK_	TGME49_281420-t26_1-p1	histone deacetylase HDAC1	2	378.224	1.1222	0.031391	54.157	1	RH_rep1	20074000
242	AAKAGAAK	8	Crotony(K)	_AAK(cr)AGAAK_	TGME49_281420-t26_1-p1	histone deacetylase HDAC1	2	378.224	1.2679	NaN	NaN	0	RH_rep2	1747100
243	AAKAGAAK	8	Crotony(K)	_AAK(cr)AGAAK_	TGME49_281420-t26_1-p1	histone deacetylase HDAC1	2	378.224	0.94069	NaN	NaN	0	RH_rep1	615880
244	AAKAGAAK	8	Crotony(K)	_AAK(cr)AGAAK_	TGME49_281420-t26_1-p1	histone deacetylase HDAC1	2	378.224	1.1991	NaN	NaN	0	RH_rep2	632920
245	AAKDEYYDYLYK	12	Acetyl (Protein N-term),Crotony(K)	_(ac)AAK(cr)DEYYDYLYK_	TGME49_289680-t26_1-p1	Ras-related protein Rab11	2	826.38	3.7499	0.00077825	65.295	1	RH_rep3	8500700
246	AAKDEYYDYLYK	12	Acetyl (Protein N-term),Crotony(K)	_(ac)AAK(cr)DEYYDYLYK_	TGME49_289680-t26_1-p1	Ras-related protein Rab11	2	826.38	4.4931	NaN	NaN	0	RH_rep1	1510500
247	AAKDEYYDYLYK	12	Acetyl (Protein N-term),Crotony(K)	_(ac)AAK(cr)DEYYDYLYK_	TGME49_289680-t26_1-p1	Ras-related protein Rab11	2	826.38	4.2993	NaN	NaN	0	RH_rep2	5320100
248	AAKDEYYDYLYK	12	Acetyl (Protein N-term),Crotony(K)	_(ac)AAK(cr)DEYYDYLYK_	TGME49_289680-t26_1-p1	Ras-related protein Rab11	2	826.38	3.9547	NaN	NaN	0	RH_rep1	3729200
249	AAKDEYYDYLYK	12	Acetyl (Protein N-term),Crotony(K)	_(ac)AAK(cr)DEYYDYLYK_	TGME49_289680-t26_1-p1	Ras-related protein Rab11	2	826.38	4.2215	NaN	NaN	0	RH_rep2	2979500
250	AAKDEYYDYLYK	12	Acetyl (Protein N-term),Crotony(K)	_(ac)AAK(cr)DEYYDYLYK_	TGME49_289680-t26_1-p1	Ras-related protein Rab11	2	826.38	4.4093	NaN	NaN	0	RH_rep3	3968900
251	AAKIVADSK	9	Crotony(K)	_AAK(cr)IVADSK_	TGME49_270550-t26_1-p1	hypothetical protein	2	485.782	1.8359	0.018404	50.108	1	RH_rep2	2532200
252	AAKIVADSK	9	Crotony(K)	_AAK(cr)IVADSK_	TGME49_270550-t26_1-p1	hypothetical protein	2	485.782		0.026419	40.496	1	RH_rep3
253	AAKIVADSK	9	Crotony(K)	_AAK(cr)IVADSK_	TGME49_270550-t26_1-p1	hypothetical protein	2	485.782	2.0997	NaN	NaN	0	RH_rep1	1709600
254	AAKQQER	7	Acetyl (Protein N-term),Crotony(K)	_(ac)AAK(cr)QQER_	TGME49_295350-t26_1-p1	Nucleoside diphosphate kinase OS=Toxoplasma gondii FOU GN=TGFOU_295350 PE=3 SV=1	2	470.746	2.7575	0.0040701	104.45	2	RH_rep1	9632700
255	AAKQQER	7	Acetyl (Protein N-term),Crotony(K)	_(ac)AAK(cr)QQER_	TGME49_295350-t26_1-p1	Nucleoside diphosphate kinase OS=Toxoplasma gondii FOU GN=TGFOU_295350 PE=3 SV=1	2	470.746	2.9074	0.0021269	117.16	2	RH_rep2	11283000
256	AAKQQER	7	Acetyl (Protein N-term),Crotony(K)	_(ac)AAK(cr)QQER_	TGME49_295350-t26_1-p1	Nucleoside diphosphate kinase OS=Toxoplasma gondii FOU GN=TGFOU_295350 PE=3 SV=1	2	470.746	2.3109	0.012006	67.981	2	RH_rep3	12144000
257	AAKYVQTSGK	10	Crotony(K)	_AAK(cr)YVQTSGK_	TGME49_251550-t26_1-p1	Acyl-coa-binding protein OS=Toxoplasma gondii FOU GN=TGFOU_251550 PE=4 SV=1	2	560.803	2.2404	0.00096192	81.017	2	RH_rep1	3184300
258	AAKYVQTSGK	10	Crotony(K)	_AAK(cr)YVQTSGK_	TGME49_251550-t26_1-p1	Acyl-coa-binding protein OS=Toxoplasma gondii FOU GN=TGFOU_251550 PE=4 SV=1	2	560.803	2.5159	0.00096192	81.017	2	RH_rep2	3283500
259	AAKYVQTSGK	10	Crotony(K)	_AAK(cr)YVQTSGK_	TGME49_251550-t26_1-p1	Acyl-coa-binding protein OS=Toxoplasma gondii FOU GN=TGFOU_251550 PE=4 SV=1	2	560.803	2.8489	0.0042328	60.691	1	RH_rep3	5371900
260	AALAEAAKK	9	Crotony(K)	_AALAEAAK(cr)K_	TGME49_273520-t26_1-p1	PCI domain-containing protein	2	470.777		0.00019278	72.928	1	RH_rep2
261	AALAEAAKK	9	Crotony(K)	_AALAEAAK(cr)K_	TGME49_273520-t26_1-p1	PCI domain-containing protein	2	470.777		0.0010703	64.711	1	RH_rep3
262	AALDVFKR	8	Crotony(K)	_AALDVFK(cr)R_	TGME49_262100-t26_1-p1	Tetratricopeptide repeat-containing protein OS=Toxoplasma gondii (strain ATCC 50611 / Me49) GN=TGME49_262100 PE=4 SV=1	2	494.285	2.3648	0.0032671	91.853	2	RH_rep1	7754100
263	AALDVFKR	8	Crotony(K)	_AALDVFK(cr)R_	TGME49_262100-t26_1-p1	Tetratricopeptide repeat-containing protein OS=Toxoplasma gondii (strain ATCC 50611 / Me49) GN=TGME49_262100 PE=4 SV=1	2	494.285	1.3555	0.0023867	116.73	2	RH_rep2	9622100
264	AALDVFKR	8	Crotony(K)	_AALDVFK(cr)R_	TGME49_262100-t26_1-p1	Tetratricopeptide repeat-containing protein OS=Toxoplasma gondii (strain ATCC 50611 / Me49) GN=TGME49_262100 PE=4 SV=1	2	494.285	2.0486	0.0034753	98.629	1	RH_rep3	7205300
265	AALDVFKR	8	Crotony(K)	_AALDVFK(cr)R_	TGME49_262100-t26_1-p1	Tetratricopeptide repeat-containing protein OS=Toxoplasma gondii (strain ATCC 50611 / Me49) GN=TGME49_262100 PE=4 SV=1	2	494.285	2.8658	NaN	NaN	0	RH_rep1	746500
266	AALDVFKR	8	Crotony(K)	_AALDVFK(cr)R_	TGME49_262100-t26_1-p1	Tetratricopeptide repeat-containing protein OS=Toxoplasma gondii (strain ATCC 50611 / Me49) GN=TGME49_262100 PE=4 SV=1	2	494.285	3.7782	NaN	NaN	0	RH_rep2	531960
267	AALDVFKR	8	Crotony(K)	_AALDVFK(cr)R_	TGME49_262100-t26_1-p1	Tetratricopeptide repeat-containing protein OS=Toxoplasma gondii (strain ATCC 50611 / Me49) GN=TGME49_262100 PE=4 SV=1	2	494.285	2.8872	NaN	NaN	0	RH_rep3	958180
268	AALEAKYK	8	Crotony(K)	_AALEAK(cr)YK_	TGME49_288685-t26_1-p1	Fe-S protein assembly co-chaperone HscB protein OS=Toxoplasma gondii TgCatPRC2 GN=TGPRC2_288685 PE=4 SV=1	2	481.271	2.4547	0.052622	45.972	1	RH_rep1	2145600
269	AALEAKYK	8	Crotony(K)	_AALEAK(cr)YK_	TGME49_288685-t26_1-p1	Fe-S protein assembly co-chaperone HscB protein OS=Toxoplasma gondii TgCatPRC2 GN=TGPRC2_288685 PE=4 SV=1	2	481.271	2.0301	0.018914	61.962	1	RH_rep2	2053500
270	AALEAKYK	8	Crotony(K)	_AALEAK(cr)YK_	TGME49_288685-t26_1-p1	Fe-S protein assembly co-chaperone HscB protein OS=Toxoplasma gondii TgCatPRC2 GN=TGPRC2_288685 PE=4 SV=1	2	481.271	1.6369	0.0456	47.574	1	RH_rep3	1618900
271	AALECSPEINPAR	13	Unmodified	_AALECSPEINPAR_	TGME49_265370-t26_1-p1	hypothetical protein	2	714.351	2.4918	0.00019726	100.38	2	RH_rep1	4563400
272	AALECSPEINPAR	13	Unmodified	_AALECSPEINPAR_	TGME49_265370-t26_1-p1	hypothetical protein	2	714.351	2.2978	4.6045e-05	105.65	2	RH_rep2	4024700
273	AALECSPEINPAR	13	Unmodified	_AALECSPEINPAR_	TGME49_265370-t26_1-p1	hypothetical protein	2	714.351	2.478	0.00087193	85.554	1	RH_rep3	5001000
274	AALEDLEGYKK	11	Crotony(K)	_AALEDLEGYK(cr)K_	TGME49_255190-t26_1-p1	myosin C	2	652.84	2.1206	0.025827	42.629	1	RH_rep2	2327800
275	AALEDLEGYKK	11	Crotony(K)	_AALEDLEGYK(cr)K_	TGME49_255190-t26_1-p1	myosin C	2	652.84	3.0442	NaN	NaN	0	RH_rep1	1093900
276	AALEDLEGYKK	11	Crotony(K)	_AALEDLEGYK(cr)K_	TGME49_255190-t26_1-p1	myosin C	2	652.84	2.9449	NaN	NaN	0	RH_rep1	1786100
277	AALEDLEGYKK	11	Crotony(K)	_AALEDLEGYK(cr)K_	TGME49_255190-t26_1-p1	myosin C	2	652.84	2.6352	NaN	NaN	0	RH_rep3	1294500
278	AALEETGRPWQLNPGDGAFYGPK	23	Unmodified	_AALEETGRPWQLNPGDGAFYGPK_	TGME49_300260-t26_1-p1	Threonyl-tRNA synthetase family protein OS=Toxoplasma gondii (strain ATCC 50611 / Me49) GN=TGME49_300260 PE=3 SV=1	3	825.408	2.6258	9.4256e-05	41.798	1	RH_rep2	2292700
279	AALEETGRPWQLNPGDGAFYGPK	23	Unmodified	_AALEETGRPWQLNPGDGAFYGPK_	TGME49_300260-t26_1-p1	Threonyl-tRNA synthetase family protein OS=Toxoplasma gondii (strain ATCC 50611 / Me49) GN=TGME49_300260 PE=3 SV=1	3	825.408	2.0424	NaN	NaN	0	RH_rep1	3935400
280	AALEETGRPWQLNPGDGAFYGPKIDIR	27	Crotony(K)	_AALEETGRPWQLNPGDGAFYGPK(cr)IDIR_	TGME49_300260-t26_1-p1	Threonyl-tRNA synthetase family protein OS=Toxoplasma gondii (strain ATCC 50611 / Me49) GN=TGME49_300260 PE=3 SV=1	3	1013.85	3.3178	4.9586e-11	67.848	1	RH_rep1	6988400
281	AALEETGRPWQLNPGDGAFYGPKIDIR	27	Crotony(K)	_AALEETGRPWQLNPGDGAFYGPK(cr)IDIR_	TGME49_300260-t26_1-p1	Threonyl-tRNA synthetase family protein OS=Toxoplasma gondii (strain ATCC 50611 / Me49) GN=TGME49_300260 PE=3 SV=1	3	1013.85	2.7862	NaN	NaN	0	RH_rep2	5909200
282	AALGETGKHR	10	Crotony(K)	_AALGETGK(cr)HR_	TGME49_290290-t26_1-p1	ubiquitin-activating enzyme E1 family protein	3	369.868	1.5872	0.0055513	42.802	1	RH_rep1	1519200
283	AALGETGKHR	10	Crotony(K)	_AALGETGK(cr)HR_	TGME49_290290-t26_1-p1	ubiquitin-activating enzyme E1 family protein	2	554.299		0.0043578	50.108	1	RH_rep2
284	AALLDEILR	9	Unmodified	_AALLDEILR_	TGME49_214080-t26_1-p1	Toxofilin OS=Toxoplasma gondii GAB2-2007-GAL-DOM2 GN=TGDOM2_214080 PE=4 SV=1	2	507.303	2.9736	0.0019078	81.972	1	RH_rep1	4191800
285	AALLDEILR	9	Unmodified	_AALLDEILR_	TGME49_214080-t26_1-p1	Toxofilin OS=Toxoplasma gondii GAB2-2007-GAL-DOM2 GN=TGDOM2_214080 PE=4 SV=1	2	507.303	2.9667	0.013547	56.916	1	RH_rep2	2760700
286	AALLDEILR	9	Unmodified	_AALLDEILR_	TGME49_214080-t26_1-p1	Toxofilin OS=Toxoplasma gondii GAB2-2007-GAL-DOM2 GN=TGDOM2_214080 PE=4 SV=1	2	507.303	2.9266	0.00060744	117.89	2	RH_rep1	41028000
287	AALLDEILR	9	Unmodified	_AALLDEILR_	TGME49_214080-t26_1-p1	Toxofilin OS=Toxoplasma gondii GAB2-2007-GAL-DOM2 GN=TGDOM2_214080 PE=4 SV=1	2	507.303	3.3228	0.00059065	116.05	2	RH_rep2	35840000
288	AALLDEILR	9	Unmodified	_AALLDEILR_	TGME49_214080-t26_1-p1	Toxofilin OS=Toxoplasma gondii GAB2-2007-GAL-DOM2 GN=TGDOM2_214080 PE=4 SV=1	2	507.303	2.886	0.00016266	144.09	2	RH_rep3	29176000
289	AALLDEILR	9	Unmodified	_AALLDEILR_	TGME49_214080-t26_1-p1	Toxofilin OS=Toxoplasma gondii GAB2-2007-GAL-DOM2 GN=TGDOM2_214080 PE=4 SV=1	2	507.303	3.1651	NaN	NaN	0	RH_rep1	1877600
290	AALLDEILR	9	Unmodified	_AALLDEILR_	TGME49_214080-t26_1-p1	Toxofilin OS=Toxoplasma gondii GAB2-2007-GAL-DOM2 GN=TGDOM2_214080 PE=4 SV=1	2	507.303	2.8147	NaN	NaN	0	RH_rep2	2941600
291	AALLDEILR	9	Unmodified	_AALLDEILR_	TGME49_214080-t26_1-p1	Toxofilin OS=Toxoplasma gondii GAB2-2007-GAL-DOM2 GN=TGDOM2_214080 PE=4 SV=1	2	507.303	2.6717	NaN	NaN	0	RH_rep3	1936300
292	AALLDEILR	9	Unmodified	_AALLDEILR_	TGME49_214080-t26_1-p1	Toxofilin OS=Toxoplasma gondii GAB2-2007-GAL-DOM2 GN=TGDOM2_214080 PE=4 SV=1	2	507.303	3.1857	NaN	NaN	0	RH_rep2	921080
293	AALLDEILR	9	Unmodified	_AALLDEILR_	TGME49_214080-t26_1-p1	Toxofilin OS=Toxoplasma gondii GAB2-2007-GAL-DOM2 GN=TGDOM2_214080 PE=4 SV=1	2	507.303	2.4616	NaN	NaN	0	RH_rep3	1147500
294	AALLDEILR	9	Unmodified	_AALLDEILR_	TGME49_214080-t26_1-p1	Toxofilin OS=Toxoplasma gondii GAB2-2007-GAL-DOM2 GN=TGDOM2_214080 PE=4 SV=1	2	507.303	2.6896	NaN	NaN	0	RH_rep3	2541100
295	AALQKIK	7	Crotony(K)	_AALQK(cr)IK_	TGME49_270240-t26_1-p1	MAG1	2	420.271	2.7772	0.0090345	103.02	2	RH_rep1	22955000
296	AALQKIK	7	Crotony(K)	_AALQK(cr)IK_	TGME49_270240-t26_1-p1	MAG1	2	420.271	2.4845	0.0057799	94.163	2	RH_rep2	20727000
297	AALQKIK	7	Crotony(K)	_AALQK(cr)IK_	TGME49_270240-t26_1-p1	MAG1	2	420.271	2.2131	0.0057799	94.163	3	RH_rep3	24818000
298	AALSPQKVAELK	12	Acetyl (Protein N-term),Crotony(K)	_(ac)AALSPQK(cr)VAELK_	TGME49_232660-t26_1-p1	Hsp70 interacting protein HIP OS=Toxoplasma gondii (strain ATCC 50611 / Me49) GN=HIP PE=4 SV=1	2	682.893	3.2229	0.00066658	69.864	1	RH_rep1	2435400
299	AALSPQKVAELK	12	Acetyl (Protein N-term),Crotony(K)	_(ac)AALSPQK(cr)VAELK_	TGME49_232660-t26_1-p1	Hsp70 interacting protein HIP OS=Toxoplasma gondii (strain ATCC 50611 / Me49) GN=HIP PE=4 SV=1	2	682.893	3.3399	0.00055738	73.881	1	RH_rep2	3599600
300	AALSPQKVAELK	12	Acetyl (Protein N-term),Crotony(K)	_(ac)AALSPQK(cr)VAELK_	TGME49_232660-t26_1-p1	Hsp70 interacting protein HIP OS=Toxoplasma gondii (strain ATCC 50611 / Me49) GN=HIP PE=4 SV=1	2	682.893	3.1745	0.0029925	50.46	1	RH_rep3	3395600
301	AALSPQKVAELK	12	Acetyl (Protein N-term),Crotony(K)	_(ac)AALSPQK(cr)VAELK_	TGME49_232660-t26_1-p1	Hsp70 interacting protein HIP OS=Toxoplasma gondii (strain ATCC 50611 / Me49) GN=HIP PE=4 SV=1	2	682.893	3.0816	0.00057407	73.273	1	RH_rep1	5458000
302	AALSPQKVAELK	12	Acetyl (Protein N-term),Crotony(K)	_(ac)AALSPQK(cr)VAELK_	TGME49_232660-t26_1-p1	Hsp70 interacting protein HIP OS=Toxoplasma gondii (strain ATCC 50611 / Me49) GN=HIP PE=4 SV=1	2	682.893	3.2777	0.00028969	88.83	1	RH_rep2	5254000
303	AALSPQKVAELK	12	Acetyl (Protein N-term),Crotony(K)	_(ac)AALSPQK(cr)VAELK_	TGME49_232660-t26_1-p1	Hsp70 interacting protein HIP OS=Toxoplasma gondii (strain ATCC 50611 / Me49) GN=HIP PE=4 SV=1	2	682.893	2.8173	0.00087747	61.235	1	RH_rep3	3914600
304	AALVDGIR	8	Unmodified	_AALVDGIR_	TGME49_204530-t26_1-p1	microneme protein MIC11	2	407.743	1.2824	0.026562	60.436	1	RH_rep1	3325900
305	AALVDGIR	8	Unmodified	_AALVDGIR_	TGME49_204530-t26_1-p1	microneme protein MIC11	2	407.743	1.3501	0.014215	71.501	2	RH_rep2	5007200
306	AALVDGIR	8	Unmodified	_AALVDGIR_	TGME49_204530-t26_1-p1	microneme protein MIC11	2	407.743	1.2194	0.026562	60.436	1	RH_rep3	3008200
307	AALVDGIR	8	Unmodified	_AALVDGIR_	TGME49_204530-t26_1-p1	microneme protein MIC11	2	407.743	1.0922	NaN	NaN	0	RH_rep1	1318800
308	AALVDGIR	8	Unmodified	_AALVDGIR_	TGME49_204530-t26_1-p1	microneme protein MIC11	2	407.743	0.79947	NaN	NaN	0	RH_rep3	1263300
309	AALVDGIRPMLPKIK	15	Crotony(K)	_AALVDGIRPMLPK(cr)IK_	TGME49_204530-t26_1-p1	microneme protein MIC11	3	564.008	3.2167	0.00046009	52.484	2	RH_rep1	4773600
310	AALVDGIRPMLPKIK	15	Crotony(K)	_AALVDGIRPMLPK(cr)IK_	TGME49_204530-t26_1-p1	microneme protein MIC11	3	564.008	3.3124	0.001457	45.992	1	RH_rep2	3632100
311	AALVDGIRPMLPKIK	15	Crotony(K)	_AALVDGIRPMLPK(cr)IK_	TGME49_204530-t26_1-p1	microneme protein MIC11	3	564.008	3.2796	0.00015903	63.185	1	RH_rep3	4992900
312	AALVDGIRPMLPKIK	15	Crotony(K)	_AALVDGIRPMLPK(cr)IK_	TGME49_204530-t26_1-p1	microneme protein MIC11	3	564.008	2.9028	NaN	NaN	0	RH_rep2	866840
313	AALVDGIRPMLPKIK	15	Crotony(K)	_AALVDGIRPMLPK(cr)IK_	TGME49_204530-t26_1-p1	microneme protein MIC11	3	564.008	2.5039	NaN	NaN	0	RH_rep3	1564400
314	AALVDGIRPMLPKIK	15	Crotony(K)	_AALVDGIRPMLPK(cr)IK_	TGME49_204530-t26_1-p1	microneme protein MIC11	3	564.008	2.1608	NaN	NaN	0	RH_rep2	1995400
315	AALYVAAIEDADYKEEK	17	Unmodified	_AALYVAAIEDADYKEEK_	TGME49_219520-t26_1-p1	histone arginine methyltransferase PRMT1	3	633.651	2.0433	0.00038101	47.537	1	RH_rep2	3781800
316	AALYVAAIEDADYKEEK	17	Unmodified	_AALYVAAIEDADYKEEK_	TGME49_219520-t26_1-p1	histone arginine methyltransferase PRMT1	3	633.651	1.9062	NaN	NaN	0	RH_rep1	2698700
317	AAMETKFSQLLNEHR	15	Crotony(K)	_AAMETK(cr)FSQLLNEHR_	TGME49_286920-t26_1-p1	SWIRM domain-containing protein OS=Toxoplasma gondii (strain ATCC 50611 / Me49) GN=TGME49_286920 PE=4 SV=1	3	614.977	2.737	1.5311e-06	102.5	1	RH_rep2	6298200
318	AAMETKFSQLLNEHR	15	Crotony(K)	_AAMETK(cr)FSQLLNEHR_	TGME49_286920-t26_1-p1	SWIRM domain-containing protein OS=Toxoplasma gondii (strain ATCC 50611 / Me49) GN=TGME49_286920 PE=4 SV=1	3	614.977	2.8883	2.3324e-07	109.07	1	RH_rep3	7162300
319	AAMETKFSQLLNEHR	15	Crotony(K)	_AAMETK(cr)FSQLLNEHR_	TGME49_286920-t26_1-p1	SWIRM domain-containing protein OS=Toxoplasma gondii (strain ATCC 50611 / Me49) GN=TGME49_286920 PE=4 SV=1	3	614.977	2.7722	NaN	NaN	0	RH_rep1	6494900
320	AAMETKFSQLLNEHR	15	Oxidation (M),Crotony(K)	_AAM(ox)ETK(cr)FSQLLNEHR_	TGME49_286920-t26_1-p1	SWIRM domain-containing protein OS=Toxoplasma gondii (strain ATCC 50611 / Me49) GN=TGME49_286920 PE=4 SV=1	3	620.309	2.3203	0.00015848	78.505	1	RH_rep3	2495900
321	AAMETKFSQLLNEHR	15	Oxidation (M),Crotony(K)	_AAM(ox)ETK(cr)FSQLLNEHR_	TGME49_286920-t26_1-p1	SWIRM domain-containing protein OS=Toxoplasma gondii (strain ATCC 50611 / Me49) GN=TGME49_286920 PE=4 SV=1	3	620.309	2.3869	NaN	NaN	0	RH_rep1	3397100
322	AAMETKFSQLLNEHR	15	Oxidation (M),Crotony(K)	_AAM(ox)ETK(cr)FSQLLNEHR_	TGME49_286920-t26_1-p1	SWIRM domain-containing protein OS=Toxoplasma gondii (strain ATCC 50611 / Me49) GN=TGME49_286920 PE=4 SV=1	3	620.309	2.5167	NaN	NaN	0	RH_rep2	3372200
323	AAMNKLR	7	Crotony(K)	_AAMNK(cr)LR_	TGME49_228180-t26_1-p1	Putative cytochrome C oxidase assembly factor COX15 OS=Toxoplasma gondii FOU GN=TGFOU_228180 PE=4 SV=1	2	436.245	2.8107	0.039212	60.788	1	RH_rep1	1126200
324	AAMNKLR	7	Crotony(K)	_AAMNK(cr)LR_	TGME49_228180-t26_1-p1	Putative cytochrome C oxidase assembly factor COX15 OS=Toxoplasma gondii FOU GN=TGFOU_228180 PE=4 SV=1	2	436.245	2.7643	0.019079	73.039	1	RH_rep2	878170
325	AANKFLLSEGGR	12	Crotony(K)	_AANK(cr)FLLSEGGR_	TGME49_208590-t26_1-p1	hypothetical protein	2	665.859	2.9601	0.019175	41.996	1	RH_rep1	4104900
326	AANKFLLSEGGR	12	Crotony(K)	_AANK(cr)FLLSEGGR_	TGME49_208590-t26_1-p1	hypothetical protein	2	665.859	2.6174	0.019175	41.996	1	RH_rep3	3710400
327	AANLPGGSSALIIFVR	16	Unmodified	_AANLPGGSSALIIFVR_	TGME49_282055-t26_1-p1	protein phosphatase PP2C-hn	2	793.457	3.1855	0.0034231	46.701	1	RH_rep3	4894800
328	AANLPGGSSALIIFVR	16	Unmodified	_AANLPGGSSALIIFVR_	TGME49_282055-t26_1-p1	protein phosphatase PP2C-hn	2	793.457	2.5954	NaN	NaN	0	RH_rep1	2257300
329	AANLPGGSSALIIFVR	16	Unmodified	_AANLPGGSSALIIFVR_	TGME49_282055-t26_1-p1	protein phosphatase PP2C-hn	2	793.457	2.5718	NaN	NaN	0	RH_rep2	2120200
330	AANLPGGSSALIIFVR	16	Unmodified	_AANLPGGSSALIIFVR_	TGME49_282055-t26_1-p1	protein phosphatase PP2C-hn	2	793.457	3.4332	NaN	NaN	0	RH_rep1	6449500
331	AANLPGGSSALIIFVR	16	Unmodified	_AANLPGGSSALIIFVR_	TGME49_282055-t26_1-p1	protein phosphatase PP2C-hn	2	793.457	3.0404	NaN	NaN	0	RH_rep2	5120400
332	AANLPGGSSALIIFVR	16	Unmodified	_AANLPGGSSALIIFVR_	TGME49_282055-t26_1-p1	protein phosphatase PP2C-hn	2	793.457	3.0202	NaN	NaN	0	RH_rep2	2473600
333	AANLPGGSSALIIFVR	16	Unmodified	_AANLPGGSSALIIFVR_	TGME49_282055-t26_1-p1	protein phosphatase PP2C-hn	2	793.457	3.1382	NaN	NaN	0	RH_rep3	1591900
334	AANLSASSVK	10	Unmodified	_AANLSASSVK_	TGME49_263070-t26_1-p1	hypothetical protein	2	474.261	1.4766	0.0009897	84.687	1	RH_rep1	4965700
335	AANLSASSVK	10	Unmodified	_AANLSASSVK_	TGME49_263070-t26_1-p1	hypothetical protein	2	474.261	1.4914	0.00073256	88.596	1	RH_rep2	5839000
336	AANLSASSVK	10	Unmodified	_AANLSASSVK_	TGME49_263070-t26_1-p1	hypothetical protein	2	474.261	1.1091	NaN	NaN	0	RH_rep3	7719900
337	AANVQNVR	8	Unmodified	_AANVQNVR_	TGME49_320050-t26_1-p1	ribosomal protein RPL5	2	436.241	1.4624	0.0042344	100.19	1	RH_rep1	6010200
338	AANVQNVR	8	Unmodified	_AANVQNVR_	TGME49_320050-t26_1-p1	ribosomal protein RPL5	2	436.241	1.2293	0.0017699	139.31	1	RH_rep2	10961000
339	AANVQNVR	8	Unmodified	_AANVQNVR_	TGME49_320050-t26_1-p1	ribosomal protein RPL5	2	436.241	1.9224	0.0017699	139.31	1	RH_rep3	6338800
340	AAPAKLR	7	Crotony(K)	_AAPAK(cr)LR_	TGME49_235700-t26_1-p1	hypothetical protein	2	397.748	1.7455	0.0081246	84.064	1	RH_rep1	10400000
341	AAPAKLR	7	Crotony(K)	_AAPAK(cr)LR_	TGME49_235700-t26_1-p1	hypothetical protein	2	397.748	1.8223	0.0060571	89.903	1	RH_rep2	12970000
342	AAPAKLR	7	Crotony(K)	_AAPAK(cr)LR_	TGME49_235700-t26_1-p1	hypothetical protein	2	397.748	1.5299	0.02039	71.949	2	RH_rep3	7419700
343	AAPALEPPPSHAVAVDAPVVGGGK	24	Unmodified	_AAPALEPPPSHAVAVDAPVVGGGK_	TGME49_263810-t26_1-p1	hypothetical protein	3	736.399	2.2997	1.1411e-05	46.558	1	RH_rep1	7102100
344	AAPALEPPPSHAVAVDAPVVGGGK	24	Unmodified	_AAPALEPPPSHAVAVDAPVVGGGK_	TGME49_263810-t26_1-p1	hypothetical protein	3	736.399	1.9317	3.93e-05	40.986	1	RH_rep2	4450000
345	AAPALEPPPSHAVAVDAPVVGGGK	24	Unmodified	_AAPALEPPPSHAVAVDAPVVGGGK_	TGME49_263810-t26_1-p1	hypothetical protein	3	736.399	2.5083	0.0012301	32.956	1	RH_rep3	4377800
346	AAPATLSTFETSHAGCLHSVEFDFFATR	28	Acetyl (Protein N-term)	_(ac)AAPATLSTFETSHAGCLHSVEFDFFATR_	TGME49_201700-t26_1-p1	WD domain, G-beta repeat-containing protein OS=Toxoplasma gondii (strain ATCC 50611 / Me49) GN=TGME49_201700 PE=4 SV=1	3	1038.15	4.6728	1.8711e-21	100.24	1	RH_rep2	6692800
347	AAPATLSTFETSHAGCLHSVEFDFFATR	28	Acetyl (Protein N-term)	_(ac)AAPATLSTFETSHAGCLHSVEFDFFATR_	TGME49_201700-t26_1-p1	WD domain, G-beta repeat-containing protein OS=Toxoplasma gondii (strain ATCC 50611 / Me49) GN=TGME49_201700 PE=4 SV=1	3	1038.15	3.7492	3.1072e-45	140.9	1	RH_rep3	8929200
348	AAPGKEFDFHLFNVGR	16	Crotony(K)	_AAPGK(cr)EFDFHLFNVGR_	TGME49_310670-t26_1-p1	Alpha-1,4 glucan phosphorylase OS=Toxoplasma gondii ARI GN=TGARI_310670 PE=3 SV=1	3	624.985	3.2683	3.068e-06	95.57	1	RH_rep1	12819000
349	AAPGKEFDFHLFNVGR	16	Crotony(K)	_AAPGK(cr)EFDFHLFNVGR_	TGME49_310670-t26_1-p1	Alpha-1,4 glucan phosphorylase OS=Toxoplasma gondii ARI GN=TGARI_310670 PE=3 SV=1	3	624.985	2.4652	1.3643e-07	104.95	1	RH_rep2	12263000
350	AAPGKEFDFHLFNVGR	16	Crotony(K)	_AAPGK(cr)EFDFHLFNVGR_	TGME49_310670-t26_1-p1	Alpha-1,4 glucan phosphorylase OS=Toxoplasma gondii ARI GN=TGARI_310670 PE=3 SV=1	3	624.985	2.9964	3.068e-06	95.57	1	RH_rep3	7563000
351	AAPLFADQSTEPGLLQTGIK	20	Unmodified	_AAPLFADQSTEPGLLQTGIK_	TGME49_261950-t26_1-p1	ATP synthase subunit beta OS=Toxoplasma gondii FOU GN=TGFOU_261950 PE=3 SV=1	3	686.369	2.4642	0.00012228	50.404	1	RH_rep1	6697600
352	AAPLFADQSTEPGLLQTGIK	20	Unmodified	_AAPLFADQSTEPGLLQTGIK_	TGME49_261950-t26_1-p1	ATP synthase subunit beta OS=Toxoplasma gondii FOU GN=TGFOU_261950 PE=3 SV=1	2	1029.05	2.6513	2.1927e-09	95.414	1	RH_rep1	2685700
353	AAPLFADQSTEPGLLQTGIK	20	Unmodified	_AAPLFADQSTEPGLLQTGIK_	TGME49_261950-t26_1-p1	ATP synthase subunit beta OS=Toxoplasma gondii FOU GN=TGFOU_261950 PE=3 SV=1	2	1029.05	2.342	2.7414e-09	93.371	1	RH_rep2	3037600
354	AAPLFADQSTEPGLLQTGIK	20	Unmodified	_AAPLFADQSTEPGLLQTGIK_	TGME49_261950-t26_1-p1	ATP synthase subunit beta OS=Toxoplasma gondii FOU GN=TGFOU_261950 PE=3 SV=1	2	1029.05	3.5845	2.155e-07	77.037	1	RH_rep3	4681300
355	AAPLFADQSTEPGLLQTGIK	20	Unmodified	_AAPLFADQSTEPGLLQTGIK_	TGME49_261950-t26_1-p1	ATP synthase subunit beta OS=Toxoplasma gondii FOU GN=TGFOU_261950 PE=3 SV=1	3	686.369	3.0748	NaN	NaN	0	RH_rep3	5184200
356	AAPTVSAGGK	10	Acetyl (Protein N-term)	_(ac)AAPTVSAGGK_	TGME49_249900-t26_1-p1	hypothetical protein	2	450.743	1.3674	0.002292	48.981	2	RH_rep2	18046000
357	AAPTVSAGGK	10	Acetyl (Protein N-term)	_(ac)AAPTVSAGGK_	TGME49_249900-t26_1-p1	hypothetical protein	2	450.743	1.7822	0.0012325	56.043	2	RH_rep3	18106000
358	AAPTVSAGGKEK	12	Acetyl (Protein N-term),Crotony(K)	_(ac)AAPTVSAGGK(cr)EK_	TGME49_249900-t26_1-p1	hypothetical protein	2	613.325	1.7735	0.00080441	64.224	1	RH_rep1	12257000
359	AAPTVSAGGKEK	12	Acetyl (Protein N-term),Crotony(K)	_(ac)AAPTVSAGGK(cr)EK_	TGME49_249900-t26_1-p1	hypothetical protein	2	613.325	1.3068	0.00090382	60.157	2	RH_rep2	18003000
360	AAPTVSAGGKEK	12	Acetyl (Protein N-term),Crotony(K)	_(ac)AAPTVSAGGK(cr)EK_	TGME49_249900-t26_1-p1	hypothetical protein	2	613.325	1.7325	0.0011178	58.32	1	RH_rep3	15341000
361	AAPVAVAR	8	Unmodified	_AAPVAVAR_	TGME49_291930-t26_1-p1	RNA recognition motif-containing protein	2	377.732	1.2917	0.048304	51.43	1	RH_rep1	5973800
362	AAPVAVAR	8	Unmodified	_AAPVAVAR_	TGME49_291930-t26_1-p1	RNA recognition motif-containing protein	2	377.732		0.0016308	82.305	1	RH_rep2
363	AAQAETLPLSGR	12	Unmodified	_AAQAETLPLSGR_	TGME49_230940-t26_1-p1	hypothetical protein	2	607.33		0.0012387	54.023	1	RH_rep2
364	AAQAETLPLSGR	12	Unmodified	_AAQAETLPLSGR_	TGME49_230940-t26_1-p1	hypothetical protein	2	607.33	2.4442	0.0023293	64.121	1	RH_rep3	2642000
365	AAQAETLPLSGR	12	Unmodified	_AAQAETLPLSGR_	TGME49_230940-t26_1-p1	hypothetical protein	2	607.33	2.2637	NaN	NaN	0	RH_rep1	3527800
366	AAQAETLPLSGR	12	Unmodified	_AAQAETLPLSGR_	TGME49_230940-t26_1-p1	hypothetical protein	2	607.33	2.3864	NaN	NaN	0	RH_rep1	2434000
367	AAQAVMNKQVEDLEK	15	Crotony(K)	_AAQAVMNK(cr)QVEDLEK_	TGME49_202530-t26_1-p1	Aspartate-tRNA ligase OS=Toxoplasma gondii (strain ATCC 50611 / Me49) GN=TGME49_202530 PE=4 SV=1	2	871.443	2.9044	0.0002045	89.506	1	RH_rep3	4064200
368	AAQDKAR	7	Crotony(K)	_AAQDK(cr)AR_	TGME49_263720-t26_1-p1	HMG (high mobility group) box domain-containing protein	2	414.222	1.5116	0.04291	58.917	1	RH_rep1	2063800
369	AAQDKAR	7	Crotony(K)	_AAQDK(cr)AR_	TGME49_263720-t26_1-p1	HMG (high mobility group) box domain-containing protein	2	414.222	0.67975	0.022867	69.998	1	RH_rep3	1563600
370	AAQDKAR	7	Crotony(K)	_AAQDK(cr)AR_	TGME49_263720-t26_1-p1	HMG (high mobility group) box domain-containing protein	2	414.222	1.0718	NaN	NaN	0	RH_rep1	570520
371	AAQDKAR	7	Crotony(K)	_AAQDK(cr)AR_	TGME49_263720-t26_1-p1	HMG (high mobility group) box domain-containing protein	2	414.222	1.7931	NaN	NaN	0	RH_rep2	1409900
372	AAQELPFQLR	10	Unmodified	_AAQELPFQLR_	TGME49_202530-t26_1-p1	Aspartate-tRNA ligase OS=Toxoplasma gondii (strain ATCC 50611 / Me49) GN=TGME49_202530 PE=4 SV=1	2	586.825	2.094	0.00084426	86.898	1	RH_rep1	3909700
373	AAQELPFQLR	10	Unmodified	_AAQELPFQLR_	TGME49_202530-t26_1-p1	Aspartate-tRNA ligase OS=Toxoplasma gondii (strain ATCC 50611 / Me49) GN=TGME49_202530 PE=4 SV=1	2	586.825	2.0973	0.028966	45.565	1	RH_rep2	4739500
374	AAQELPFQLR	10	Unmodified	_AAQELPFQLR_	TGME49_202530-t26_1-p1	Aspartate-tRNA ligase OS=Toxoplasma gondii (strain ATCC 50611 / Me49) GN=TGME49_202530 PE=4 SV=1	2	586.825	2.5208	0.017968	48.785	1	RH_rep3	3522000
375	AAQGMPQCVK	10	Oxidation (M)	_AAQGM(ox)PQCVK_	TGME49_229990-t26_1-p1	Putative T-complex protein 1 subunit alpha OS=Toxoplasma gondii FOU GN=TGFOU_229990 PE=3 SV=1	2	553.26	1.3466	0.0017476	55.461	1	RH_rep1	4793600
376	AAQGMPQCVK	10	Oxidation (M)	_AAQGM(ox)PQCVK_	TGME49_229990-t26_1-p1	Putative T-complex protein 1 subunit alpha OS=Toxoplasma gondii FOU GN=TGFOU_229990 PE=3 SV=1	2	553.26	1.4852	NaN	NaN	0	RH_rep2	4857900
377	AAQGMPQCVK	10	Oxidation (M)	_AAQGM(ox)PQCVK_	TGME49_229990-t26_1-p1	Putative T-complex protein 1 subunit alpha OS=Toxoplasma gondii FOU GN=TGFOU_229990 PE=3 SV=1	2	553.26	1.6284	NaN	NaN	0	RH_rep3	4107200
378	AAQIVQDEKMK	11	Oxidation (M),Crotony(K)	_AAQIVQDEK(cr)M(ox)K_	TGME49_213000-t26_1-p1	hypothetical protein	2	672.845	1.6683	0.0068045	41.218	1	RH_rep3	2120800
379	AAQIVQDEKMK	11	Oxidation (M),Crotony(K)	_AAQIVQDEK(cr)M(ox)K_	TGME49_213000-t26_1-p1	hypothetical protein	2	672.845	1.9522	NaN	NaN	0	RH_rep1	2032900
380	AAQIVQDEKMK	11	Crotony(K)	_AAQIVQDEK(cr)MK_	TGME49_213000-t26_1-p1	hypothetical protein	2	664.848		0.0028445	50.354	1	RH_rep3
381	AAQLAVK	7	Unmodified	_AAQLAVK_	TGME49_309752-t26_1-p1	hypothetical protein	2	350.721	1.0338	0.022793	74.439	1	RH_rep1	6282000
382	AAQLAVK	7	Unmodified	_AAQLAVK_	TGME49_309752-t26_1-p1	hypothetical protein	2	350.721	1.3076	0.045895	63.148	1	RH_rep3	4952000
383	AAQLAVK	7	Unmodified	_AAQLAVK_	TGME49_309752-t26_1-p1	hypothetical protein	2	350.721		0.0079347	83.614	1	RH_rep1
384	AAQLAVK	7	Unmodified	_AAQLAVK_	TGME49_309752-t26_1-p1	hypothetical protein	2	350.721		0.0038853	88.643	1	RH_rep2
385	AAQLAVK	7	Unmodified	_AAQLAVK_	TGME49_309752-t26_1-p1	hypothetical protein	2	350.721	1.9907	0.0089742	97.071	1	RH_rep3	2386900
386	AAQLAVK	7	Unmodified	_AAQLAVK_	TGME49_309752-t26_1-p1	hypothetical protein	2	350.721	2.4747	NaN	NaN	0	RH_rep3	953430
387	AAQLAVKVASVVDAAAK	17	Crotony(K)	_AAQLAVK(cr)VASVVDAAAK_	TGME49_309752-t26_1-p1	hypothetical protein	2	840.488	2.643	5.9583e-05	73.918	1	RH_rep1	6235800
388	AAQLAVKVASVVDAAAK	17	Crotony(K)	_AAQLAVK(cr)VASVVDAAAK_	TGME49_309752-t26_1-p1	hypothetical protein	3	560.661	1.7623	0.0018823	43.208	1	RH_rep1	5282800
389	AAQLAVKVASVVDAAAK	17	Crotony(K)	_AAQLAVK(cr)VASVVDAAAK_	TGME49_309752-t26_1-p1	hypothetical protein	2	840.488	2.7285	1.1047e-06	97.502	1	RH_rep2	7371200
390	AAQLAVKVASVVDAAAK	17	Crotony(K)	_AAQLAVK(cr)VASVVDAAAK_	TGME49_309752-t26_1-p1	hypothetical protein	2	840.488	2.999	NaN	NaN	0	RH_rep3	6128800
391	AAQLGLK	7	Unmodified	_AAQLGLK_	TGME49_206470-t26_1-p1	pyruvate dehydrogenase complex subunit PDH-E3II	2	350.721	1.7925	0.01412	79.939	1	RH_rep2	5932900
392	AAQLKVK	7	Crotony(K)	_AAQLK(cr)VK_	TGME49_265840-t26_1-p1	hypothetical protein	2	413.263		0.01297	74.415	1	RH_rep1
393	AAQLKVK	7	Crotony(K)	_AAQLK(cr)VK_	TGME49_265840-t26_1-p1	hypothetical protein	2	413.263		0.027962	62.717	1	RH_rep2
394	AAQLKVK	7	Crotony(K)	_AAQLK(cr)VK_	TGME49_265840-t26_1-p1	hypothetical protein	2	413.263		0.027962	62.717	1	RH_rep3
395	AAQLLQQQR	9	Unmodified	_AAQLLQQQR_	TGME49_318710-t26_1-p1	ATP-binding cassette sub-family F member 1	2	528.301	2.1251	0.011972	57.931	1	RH_rep1	2303200
396	AAQLLQQQR	9	Unmodified	_AAQLLQQQR_	TGME49_318710-t26_1-p1	ATP-binding cassette sub-family F member 1	2	528.301	2.992	0.020782	52.255	1	RH_rep3	1783800
397	AASAEYDR	8	Unmodified	_AASAEYDR_	TGME49_306650-t26_1-p1	hypothetical protein	2	441.701		0.017191	60.436	1	RH_rep1
398	AASDKNDELQK	11	Crotony(K)	_AASDK(cr)NDELQK_	TGME49_208370-t26_1-p1	hypothetical protein	2	643.815	2.0236	0.0013631	73.632	1	RH_rep1	912660
399	AASDKNDELQK	11	Crotony(K)	_AASDK(cr)NDELQK_	TGME49_208370-t26_1-p1	hypothetical protein	2	643.815	1.9647	NaN	NaN	0	RH_rep3	812410
400	AASEAKQLVGTAAGEIEEGVK	21	Crotony(K)	_AASEAK(cr)QLVGTAAGEIEEGVK_	TGME49_270240-t26_1-p1	MAG1	3	709.371	4.6493	8.1428e-50	174.15	1	RH_rep1	5650700
401	AASEAKQLVGTAAGEIEEGVK	21	Crotony(K)	_AASEAK(cr)QLVGTAAGEIEEGVK_	TGME49_270240-t26_1-p1	MAG1	3	709.371	4.4199	5.3602e-58	182.98	1	RH_rep2	17115000
402	AASEAKQLVGTAAGEIEEGVK	21	Crotony(K)	_AASEAK(cr)QLVGTAAGEIEEGVK_	TGME49_270240-t26_1-p1	MAG1	3	709.371	4.6422	3.2021e-50	178.54	1	RH_rep3	4303800
403	AASEAKQLVGTAAGEIEEGVK	21	Crotony(K)	_AASEAK(cr)QLVGTAAGEIEEGVK_	TGME49_270240-t26_1-p1	MAG1	2	1063.55	5.3511	1.2123e-09	92.913	1	RH_rep3	2958000
404	AASENTSFK	9	Unmodified	_AASENTSFK_	TGME49_219540-t26_1-p1	Alanine--tRNA ligase OS=Toxoplasma gondii (strain ATCC 50611 / Me49) GN=TGME49_219540 PE=3 SV=1	2	477.73	2.0722	0.0073077	65.157	1	RH_rep1	4928200
405	AASENTSFK	9	Unmodified	_AASENTSFK_	TGME49_219540-t26_1-p1	Alanine--tRNA ligase OS=Toxoplasma gondii (strain ATCC 50611 / Me49) GN=TGME49_219540 PE=3 SV=1	2	477.73	2.2006	0.0025479	79.148	1	RH_rep2	6439300
406	AASENTSFK	9	Unmodified	_AASENTSFK_	TGME49_219540-t26_1-p1	Alanine--tRNA ligase OS=Toxoplasma gondii (strain ATCC 50611 / Me49) GN=TGME49_219540 PE=3 SV=1	2	477.73	1.6988	NaN	NaN	0	RH_rep3	4248200
407	AASIDIETLR	10	Unmodified	_AASIDIETLR_	TGME49_311030-t26_1-p1	hypothetical protein	2	544.801	2.8487	0.0050626	62.463	2	RH_rep1	49315000
408	AASIDIETLR	10	Unmodified	_AASIDIETLR_	TGME49_311030-t26_1-p1	hypothetical protein	2	544.801	3.1096	0.0050626	62.463	2	RH_rep2	50703000
409	AASIDIETLR	10	Unmodified	_AASIDIETLR_	TGME49_311030-t26_1-p1	hypothetical protein	2	544.801	2.3165	0.013563	52.579	2	RH_rep3	58249000
410	AASIDIETLR	10	Unmodified	_AASIDIETLR_	TGME49_311030-t26_1-p1	hypothetical protein	2	544.801	1.9271	NaN	NaN	0	RH_rep2	1352600
411	AASLKLELQNIER	13	Crotony(K)	_AASLK(cr)LELQNIER_	TGME49_258060-t26_1-p1	hypothetical protein	2	776.938	2.5306	3.2528e-05	106.32	1	RH_rep1	9650900
412	AASLKLELQNIER	13	Crotony(K)	_AASLK(cr)LELQNIER_	TGME49_258060-t26_1-p1	hypothetical protein	2	776.938	3.2952	6.5913e-08	119.88	1	RH_rep2	9448800
413	AASLKLELQNIER	13	Crotony(K)	_AASLK(cr)LELQNIER_	TGME49_258060-t26_1-p1	hypothetical protein	2	776.938	2.255	6.5585e-25	180.61	1	RH_rep3	16192000
414	AASLKLELQNIER	13	Crotony(K)	_AASLK(cr)LELQNIER_	TGME49_258060-t26_1-p1	hypothetical protein	2	776.938	3.272	6.8772e-11	129.37	1	RH_rep1	7743200
415	AASLKLELQNIER	13	Crotony(K)	_AASLK(cr)LELQNIER_	TGME49_258060-t26_1-p1	hypothetical protein	2	776.938	2.8433	7.5405e-14	149.69	1	RH_rep2	8168400
416	AASLKLELQNIER	13	Crotony(K)	_AASLK(cr)LELQNIER_	TGME49_258060-t26_1-p1	hypothetical protein	2	776.938	3.7404	2.3235e-12	146.79	1	RH_rep3	7275700
417	AASLSSLLGVDAVEK	15	Unmodified	_AASLSSLLGVDAVEK_	TGME49_270240-t26_1-p1	MAG1	2	730.404	3.14	0.037474	35.098	1	RH_rep1	3333600
418	AASLSSLLGVDAVEK	15	Unmodified	_AASLSSLLGVDAVEK_	TGME49_270240-t26_1-p1	MAG1	2	730.404	2.8567	0.011738	42.314	1	RH_rep2	3676100
419	AASLSSLLGVDAVEK	15	Unmodified	_AASLSSLLGVDAVEK_	TGME49_270240-t26_1-p1	MAG1	2	730.404	2.5517	0.015573	39.91	1	RH_rep3	3216300
420	AASPCVLFFDELDSIGTQR	19	Unmodified	_AASPCVLFFDELDSIGTQR_	TGME49_273090-t26_1-p1	cell division protein CDC48CY	3	709.346	2.9233	0.019891	23.477	1	RH_rep2	4647000
421	AASPCVLFFDELDSIGTQR	19	Unmodified	_AASPCVLFFDELDSIGTQR_	TGME49_273090-t26_1-p1	cell division protein CDC48CY	3	709.346	3.2499	NaN	NaN	0	RH_rep1	2518100
422	AASPCVLFFDELDSIGTQR	19	Unmodified	_AASPCVLFFDELDSIGTQR_	TGME49_273090-t26_1-p1	cell division protein CDC48CY	3	709.346	3.7868	NaN	NaN	0	RH_rep3	2174500
423	AASSSAVSGASSSPGSVK	18	Acetyl (Protein N-term)	_(ac)AASSSAVSGASSSPGSVK_	TGME49_274060-t26_1-p1	2-oxoglutarate/malate translocase OMT	2	789.884	1.4517	6.3916e-29	150.91	1	RH_rep2	5862400
424	AASSSAVSGASSSPGSVK	18	Acetyl (Protein N-term)	_(ac)AASSSAVSGASSSPGSVK_	TGME49_274060-t26_1-p1	2-oxoglutarate/malate translocase OMT	2	789.884	1.5958	2.7423e-10	106.93	1	RH_rep3	6415800
425	AASSSAVSGASSSPGSVK	18	Acetyl (Protein N-term)	_(ac)AASSSAVSGASSSPGSVK_	TGME49_274060-t26_1-p1	2-oxoglutarate/malate translocase OMT	2	789.884	2.0131	NaN	NaN	0	RH_rep1	3715700
426	AASTLLATR	9	Unmodified	_AASTLLATR_	TGME49_294350-t26_1-p1	DEAD/DEAH box helicase domain-containing protein	2	452.267		0.03491	42.718	1	RH_rep1
427	AATAQDESTGDGTTSSVLLIGELLR	25	Unmodified	_AATAQDESTGDGTTSSVLLIGELLR_	TGME49_318410-t26_1-p1	Putative TCP-1 chaperonin OS=Toxoplasma gondii ARI GN=TGARI_318410 PE=3 SV=1	3	835.761	1.7698	2.2719e-15	95.666	1	RH_rep1	7351300
428	AATAQDESTGDGTTSSVLLIGELLR	25	Unmodified	_AATAQDESTGDGTTSSVLLIGELLR_	TGME49_318410-t26_1-p1	Putative TCP-1 chaperonin OS=Toxoplasma gondii ARI GN=TGARI_318410 PE=3 SV=1	3	835.761	2.0371	3.0705e-15	92.886	1	RH_rep2	8857200
429	AATAQDESTGDGTTSSVLLIGELLR	25	Unmodified	_AATAQDESTGDGTTSSVLLIGELLR_	TGME49_318410-t26_1-p1	Putative TCP-1 chaperonin OS=Toxoplasma gondii ARI GN=TGARI_318410 PE=3 SV=1	3	835.761	2.3701	3.0705e-15	92.886	1	RH_rep3	8526400
430	AATGEEGEAQGSGLGPATR	19	Unmodified	_AATGEEGEAQGSGLGPATR_	TGME49_263700-t26_1-p1	ribosomal protein RPS14	2	879.916	2.8752	7.1677e-29	152.01	2	RH_rep1	6941000
431	AATGEEGEAQGSGLGPATR	19	Unmodified	_AATGEEGEAQGSGLGPATR_	TGME49_263700-t26_1-p1	ribosomal protein RPS14	3	586.947	2.0863	0.0024907	34.476	1	RH_rep1	3314800
432	AATGEEGEAQGSGLGPATR	19	Unmodified	_AATGEEGEAQGSGLGPATR_	TGME49_263700-t26_1-p1	ribosomal protein RPS14	2	879.916	2.8769	7.3572e-14	123.55	2	RH_rep2	5374600
433	AATGEEGEAQGSGLGPATR	19	Unmodified	_AATGEEGEAQGSGLGPATR_	TGME49_263700-t26_1-p1	ribosomal protein RPS14	2	879.916	2.6656	1.1082e-39	173.87	2	RH_rep3	7705600
434	AATGEEGEAQGSGLGPATR	19	Unmodified	_AATGEEGEAQGSGLGPATR_	TGME49_263700-t26_1-p1	ribosomal protein RPS14	3	586.947	2.34	0.00041213	44.468	1	RH_rep3	4753800
435	AATGEEGEAQGSGLGPATR	19	Unmodified	_AATGEEGEAQGSGLGPATR_	TGME49_263700-t26_1-p1	ribosomal protein RPS14	3	586.947	2.0253	NaN	NaN	0	RH_rep2	2936400
436	AATLAAQEQQKMR	13	Oxidation (M),Crotony(K)	_AATLAAQEQQK(cr)M(ox)R_	TGME49_254570-t26_1-p1	hypothetical protein	2	765.391	2.4046	0.00016892	85.554	1	RH_rep1	1707500
437	AATLAAQEQQKMR	13	Oxidation (M),Crotony(K)	_AATLAAQEQQK(cr)M(ox)R_	TGME49_254570-t26_1-p1	hypothetical protein	2	765.391	2.9124	0.00023764	77.185	1	RH_rep3	1945100
438	AATLAAQEQQKMR	13	Crotony(K)	_AATLAAQEQQK(cr)MR_	TGME49_254570-t26_1-p1	hypothetical protein	2	757.393	2.7122	0.00076816	82.705	1	RH_rep1	2556000
439	AATLAAQEQQKMR	13	Crotony(K)	_AATLAAQEQQK(cr)MR_	TGME49_254570-t26_1-p1	hypothetical protein	2	757.393	2.7615	0.00096792	76.073	1	RH_rep2	2074700
440	AATPEELVELK	11	Unmodified	_AATPEELVELK_	TGME49_231410-t26_1-p1	hypothetical protein	2	600.33	1.2483	0.011632	50.354	1	RH_rep1	2658900
441	AATPEELVELK	11	Unmodified	_AATPEELVELK_	TGME49_231410-t26_1-p1	hypothetical protein	2	600.33	1.5757	0.027912	43.502	1	RH_rep2	3826600
442	AATPEELVELK	11	Unmodified	_AATPEELVELK_	TGME49_231410-t26_1-p1	hypothetical protein	2	600.33	1.978	0.0015631	75.819	1	RH_rep3	3142200
443	AATPEELVELK	11	Unmodified	_AATPEELVELK_	TGME49_231410-t26_1-p1	hypothetical protein	2	600.33	2.5939	NaN	NaN	0	RH_rep2	1063400
444	AATVAAGNELFK	12	Unmodified	_AATVAAGNELFK_	TGME49_288650-t26_1-p1	dense granule protein GRA12	2	596.322	2.8246	0.016468	45.507	1	RH_rep2	3336200
445	AATVAAGNELFK	12	Unmodified	_AATVAAGNELFK_	TGME49_288650-t26_1-p1	dense granule protein GRA12	2	596.322	1.9985	0.00064963	94.122	1	RH_rep1	14908000
446	AATVAAGNELFK	12	Unmodified	_AATVAAGNELFK_	TGME49_288650-t26_1-p1	dense granule protein GRA12	2	596.322	2.2678	0.00041351	98.105	1	RH_rep2	14136000
447	AATVAAGNELFK	12	Unmodified	_AATVAAGNELFK_	TGME49_288650-t26_1-p1	dense granule protein GRA12	2	596.322	1.8712	0.00041351	98.105	1	RH_rep3	14978000
448	AATVAAGNELFK	12	Unmodified	_AATVAAGNELFK_	TGME49_288650-t26_1-p1	dense granule protein GRA12	2	596.322	2.2802	NaN	NaN	0	RH_rep1	1353200
449	AATVAAGNELFK	12	Unmodified	_AATVAAGNELFK_	TGME49_288650-t26_1-p1	dense granule protein GRA12	2	596.322	2.4299	NaN	NaN	0	RH_rep2	1992300
450	AATVAAGNELFK	12	Unmodified	_AATVAAGNELFK_	TGME49_288650-t26_1-p1	dense granule protein GRA12	2	596.322	2.6873	NaN	NaN	0	RH_rep3	1734900
451	AATVAAGNELFK	12	Unmodified	_AATVAAGNELFK_	TGME49_288650-t26_1-p1	dense granule protein GRA12	2	596.322	2.5333	NaN	NaN	0	RH_rep1	3585800
452	AATVAAGNELFK	12	Unmodified	_AATVAAGNELFK_	TGME49_288650-t26_1-p1	dense granule protein GRA12	2	596.322	1.5071	NaN	NaN	0	RH_rep3	2825300
453	AATVAAGNELFKEALGHQR	19	Crotony(K)	_AATVAAGNELFK(cr)EALGHQR_	TGME49_288650-t26_1-p1	dense granule protein GRA12	3	684.36	1.9503	4.5417e-41	179.14	4	RH_rep1	77131000
454	AATVAAGNELFKEALGHQR	19	Crotony(K)	_AATVAAGNELFK(cr)EALGHQR_	TGME49_288650-t26_1-p1	dense granule protein GRA12	3	684.36	2.6025	1.3192e-48	185.25	4	RH_rep2	112720000
455	AATVAAGNELFKEALGHQR	19	Crotony(K)	_AATVAAGNELFK(cr)EALGHQR_	TGME49_288650-t26_1-p1	dense granule protein GRA12	3	684.36	2.3266	2.8421e-58	192.96	4	RH_rep3	89019000
456	AATVAAGNELFKEALGHQR	19	Crotony(K)	_AATVAAGNELFK(cr)EALGHQR_	TGME49_288650-t26_1-p1	dense granule protein GRA12	3	684.36	2.5098	9.6336e-31	158.45	2	RH_rep1	28874000
457	AATVAAGNELFKEALGHQR	19	Crotony(K)	_AATVAAGNELFK(cr)EALGHQR_	TGME49_288650-t26_1-p1	dense granule protein GRA12	3	684.36	2.3631	2.0737e-25	141.13	3	RH_rep2	25442000
458	AATVAAGNELFKEALGHQR	19	Crotony(K)	_AATVAAGNELFK(cr)EALGHQR_	TGME49_288650-t26_1-p1	dense granule protein GRA12	3	684.36	1.8623	1.7026e-14	122.01	3	RH_rep3	21217000
459	AATVAAGNELFKEALGHQR	19	Crotony(K)	_AATVAAGNELFK(cr)EALGHQR_	TGME49_288650-t26_1-p1	dense granule protein GRA12	3	684.36	3.0734	NaN	NaN	0	RH_rep2	2086200
460	AATVAAGNELFKEALGHQR	19	Crotony(K)	_AATVAAGNELFK(cr)EALGHQR_	TGME49_288650-t26_1-p1	dense granule protein GRA12	3	684.36	3.0577	NaN	NaN	0	RH_rep1	2878900
461	AATVAAGNELFKEALGHQR	19	Crotony(K)	_AATVAAGNELFK(cr)EALGHQR_	TGME49_288650-t26_1-p1	dense granule protein GRA12	3	684.36	2.627	NaN	NaN	0	RH_rep2	3274200
462	AAVADSAPTALLR	13	Unmodified	_AAVADSAPTALLR_	TGME49_278870-t26_1-p1	myosin F	2	628.354		0.0006123	52.576	1	RH_rep3
463	AAVDDDDFDLFGEESAEDKEAVKK	24	Crotony(K)	_AAVDDDDFDLFGEESAEDK(cr)EAVKK_	TGME49_219140-t26_1-p1	EF-1 guanine nucleotide exchange domain-containing protein	3	904.412	3.5019	3.0857e-08	69.071	1	RH_rep1	5911300
464	AAVDDDDFDLFGEESAEDKEAVKK	24	Crotony(K)	_AAVDDDDFDLFGEESAEDK(cr)EAVKK_	TGME49_219140-t26_1-p1	EF-1 guanine nucleotide exchange domain-containing protein	3	904.412	3.6505	6.286e-13	86.761	1	RH_rep2	7017400
465	AAVDDDDFDLFGEESAEDKEAVKK	24	Crotony(K)	_AAVDDDDFDLFGEESAEDK(cr)EAVKK_	TGME49_219140-t26_1-p1	EF-1 guanine nucleotide exchange domain-containing protein	3	904.412	2.6726	1.1973e-10	76.889	1	RH_rep3	8469200
466	AAVDDDDFDLFGEESAEDKEAVKK	24	Crotony(K)	_AAVDDDDFDLFGEESAEDK(cr)EAVKK_	TGME49_219140-t26_1-p1	EF-1 guanine nucleotide exchange domain-containing protein	3	904.412	3.7035	NaN	NaN	0	RH_rep1	2064900
467	AAVDDDDFDLFGEESAEDKEAVKK	24	Crotony(K)	_AAVDDDDFDLFGEESAEDK(cr)EAVKK_	TGME49_219140-t26_1-p1	EF-1 guanine nucleotide exchange domain-containing protein	3	904.412	3.1635	NaN	NaN	0	RH_rep2	3434500
468	AAVDDDDFDLFGEESAEDKEAVKK	24	Crotony(K)	_AAVDDDDFDLFGEESAEDK(cr)EAVKK_	TGME49_219140-t26_1-p1	EF-1 guanine nucleotide exchange domain-containing protein	3	904.412	3.9716	NaN	NaN	0	RH_rep3	2400500
469	AAVDDGSAPNGVWIGGQK	18	Unmodified	_AAVDDGSAPNGVWIGGQK_	TGME49_293690-t26_1-p1	profilin PRF	2	871.429	3.8146	5.8848e-08	103.13	2	RH_rep1	8436200
470	AAVDDGSAPNGVWIGGQK	18	Unmodified	_AAVDDGSAPNGVWIGGQK_	TGME49_293690-t26_1-p1	profilin PRF	2	871.429	3.788	2.5058e-09	105.53	2	RH_rep2	8897400
471	AAVDDGSAPNGVWIGGQK	18	Unmodified	_AAVDDGSAPNGVWIGGQK_	TGME49_293690-t26_1-p1	profilin PRF	2	871.429	3.43	8.0743e-06	90.561	2	RH_rep3	9145000
472	AAVDDGSAPNGVWIGGQKYK	20	Crotony(K)	_AAVDDGSAPNGVWIGGQK(cr)YK_	TGME49_293690-t26_1-p1	profilin PRF	2	1051.02	3.4561	7.3127e-13	107.62	2	RH_rep1	4615800
473	AAVDDGSAPNGVWIGGQKYK	20	Crotony(K)	_AAVDDGSAPNGVWIGGQK(cr)YK_	TGME49_293690-t26_1-p1	profilin PRF	3	701.016	3.1748	3.6525e-08	73.953	1	RH_rep1	15011000
474	AAVDDGSAPNGVWIGGQKYK	20	Crotony(K)	_AAVDDGSAPNGVWIGGQK(cr)YK_	TGME49_293690-t26_1-p1	profilin PRF	2	1051.02	4.2004	1.0272e-12	104.76	2	RH_rep2	3440400
475	AAVDDGSAPNGVWIGGQKYK	20	Crotony(K)	_AAVDDGSAPNGVWIGGQK(cr)YK_	TGME49_293690-t26_1-p1	profilin PRF	3	701.016	3.672	1.7395e-08	82.774	1	RH_rep2	7230900
476	AAVDDGSAPNGVWIGGQKYK	20	Crotony(K)	_AAVDDGSAPNGVWIGGQK(cr)YK_	TGME49_293690-t26_1-p1	profilin PRF	3	701.016	3.0305	0.00047003	43.326	1	RH_rep3	12666000
477	AAVDDGSAPNGVWIGGQKYK	20	Crotony(K)	_AAVDDGSAPNGVWIGGQK(cr)YK_	TGME49_293690-t26_1-p1	profilin PRF	2	1051.02	3.1544	2.2475e-08	90.385	1	RH_rep3	3714600
478	AAVDDGSAPNGVWIGGQKYK	20	Crotony(K)	_AAVDDGSAPNGVWIGGQK(cr)YK_	TGME49_293690-t26_1-p1	profilin PRF	3	701.016	2.3572	NaN	NaN	0	RH_rep1	2701600
479	AAVDDGSAPNGVWIGGQKYK	20	Crotony(K)	_AAVDDGSAPNGVWIGGQK(cr)YK_	TGME49_293690-t26_1-p1	profilin PRF	3	701.016	3.8888	NaN	NaN	0	RH_rep2	2878700
480	AAVDDGSAPNGVWIGGQKYK	20	Crotony(K)	_AAVDDGSAPNGVWIGGQK(cr)YK_	TGME49_293690-t26_1-p1	profilin PRF	3	701.016	3.665	NaN	NaN	0	RH_rep3	2014200
481	AAVEAALDALAEK	13	Unmodified	_AAVEAALDALAEK_	TGME49_268890-t26_1-p1	citrate synthase I	2	636.346	2.1531	0.013715	44.925	1	RH_rep1	3224600
482	AAVEAALDALAEK	13	Unmodified	_AAVEAALDALAEK_	TGME49_268890-t26_1-p1	citrate synthase I	2	636.346	2.0014	0.0017402	61.657	1	RH_rep2	3357300
483	AAVEAALDALAEK	13	Unmodified	_AAVEAALDALAEK_	TGME49_268890-t26_1-p1	citrate synthase I	2	636.346	2.6395	0.0015243	68.972	1	RH_rep3	3952900
484	AAVEAALDALAEKVQEAAEPK	21	Crotony(K)	_AAVEAALDALAEK(cr)VQEAAEPK_	TGME49_268890-t26_1-p1	citrate synthase I	3	731.386	1.866	1.2269e-11	102.98	2	RH_rep1	8015900
485	AAVEAALDALAEKVQEAAEPK	21	Crotony(K)	_AAVEAALDALAEK(cr)VQEAAEPK_	TGME49_268890-t26_1-p1	citrate synthase I	3	731.386	1.5414	4.3188e-05	55.337	2	RH_rep2	6404800
486	AAVEAALDALAEKVQEAAEPK	21	Crotony(K)	_AAVEAALDALAEK(cr)VQEAAEPK_	TGME49_268890-t26_1-p1	citrate synthase I	3	731.386	3.1886	1.8297e-10	94.632	2	RH_rep3	5288600
487	AAVEAALDALAEKVQEAAEPK	21	Crotony(K)	_AAVEAALDALAEK(cr)VQEAAEPK_	TGME49_268890-t26_1-p1	citrate synthase I	3	731.386	2.8418	4.82e-38	149.53	4	RH_rep1	15244000
488	AAVEAALDALAEKVQEAAEPK	21	Crotony(K)	_AAVEAALDALAEK(cr)VQEAAEPK_	TGME49_268890-t26_1-p1	citrate synthase I	3	731.386	2.4492	3.6488e-38	151.87	3	RH_rep2	22209000
489	AAVEAALDALAEKVQEAAEPK	21	Crotony(K)	_AAVEAALDALAEK(cr)VQEAAEPK_	TGME49_268890-t26_1-p1	citrate synthase I	3	731.386	3.0968	4.2561e-30	142.43	2	RH_rep3	13853000
490	AAVEAALDALAEKVQEAAEPK	21	Crotony(K)	_AAVEAALDALAEK(cr)VQEAAEPK_	TGME49_268890-t26_1-p1	citrate synthase I	2	1096.58	2.8753	8.5958e-10	96.016	1	RH_rep3	1778000
491	AAVEEGIVPGGGTALLYASETLK	23	Unmodified	_AAVEEGIVPGGGTALLYASETLK_	TGME49_247550-t26_1-p1	Heat shock protein HSP60 OS=Toxoplasma gondii FOU GN=TGFOU_247550 PE=3 SV=1	3	749.402	4.1915	2.9447e-11	79.69	1	RH_rep1	8257300
492	AAVEEGIVPGGGTALLYASETLK	23	Unmodified	_AAVEEGIVPGGGTALLYASETLK_	TGME49_247550-t26_1-p1	Heat shock protein HSP60 OS=Toxoplasma gondii FOU GN=TGFOU_247550 PE=3 SV=1	3	749.402	3.5207	1.8444e-07	59.539	1	RH_rep2	6948800
493	AAVEEGIVPGGGTALLYASETLK	23	Unmodified	_AAVEEGIVPGGGTALLYASETLK_	TGME49_247550-t26_1-p1	Heat shock protein HSP60 OS=Toxoplasma gondii FOU GN=TGFOU_247550 PE=3 SV=1	3	749.402	3.8186	2.9447e-11	79.69	1	RH_rep3	8409100
494	AAVEEGIVPGGGTALLYASETLKTIETTNYDQK	33	Crotony(K)	_AAVEEGIVPGGGTALLYASETLK(cr)TIETTNYDQK_	TGME49_247550-t26_1-p1	Heat shock protein HSP60 OS=Toxoplasma gondii FOU GN=TGFOU_247550 PE=3 SV=1	3	1169.93	2.7017	2.8132e-19	73.227	1	RH_rep1	5927700
495	AAVEEGIVPGGGTALLYASETLKTIETTNYDQK	33	Crotony(K)	_AAVEEGIVPGGGTALLYASETLK(cr)TIETTNYDQK_	TGME49_247550-t26_1-p1	Heat shock protein HSP60 OS=Toxoplasma gondii FOU GN=TGFOU_247550 PE=3 SV=1	3	1169.93	2.6145	3.2516e-12	50.464	1	RH_rep2	4846000
496	AAVEMAKEAGLEAEVLQQDDIEK	23	Oxidation (M),Crotony(K)	_AAVEM(ox)AK(cr)EAGLEAEVLQQDDIEK_	TGME49_290670-t26_1-p1	Leucyl aminopeptidase LAP OS=Toxoplasma gondii (strain ATCC 50611 / Me49) GN=LAP PE=3 SV=1	3	857.755	2.291	1.6349e-14	95.122	1	RH_rep1	4995700
497	AAVEMAKEAGLEAEVLQQDDIEK	23	Oxidation (M),Crotony(K)	_AAVEM(ox)AK(cr)EAGLEAEVLQQDDIEK_	TGME49_290670-t26_1-p1	Leucyl aminopeptidase LAP OS=Toxoplasma gondii (strain ATCC 50611 / Me49) GN=LAP PE=3 SV=1	3	857.755	2.7402	3.4675e-54	165.1	1	RH_rep2	6071000
498	AAVEMAKEAGLEAEVLQQDDIEK	23	Oxidation (M),Crotony(K)	_AAVEM(ox)AK(cr)EAGLEAEVLQQDDIEK_	TGME49_290670-t26_1-p1	Leucyl aminopeptidase LAP OS=Toxoplasma gondii (strain ATCC 50611 / Me49) GN=LAP PE=3 SV=1	3	857.755	2.4712	1.8531e-54	167.51	1	RH_rep3	6165900
499	AAVETAECVNAAIILALTETGQTAR	25	Unmodified	_AAVETAECVNAAIILALTETGQTAR_	TGME49_256760-t26_1-p1	pyruvate kinase PyK1	3	858.446	4.0096	6.1653e-122	233.85	1	RH_rep1	21197000
500	AAVETAECVNAAIILALTETGQTAR	25	Unmodified	_AAVETAECVNAAIILALTETGQTAR_	TGME49_256760-t26_1-p1	pyruvate kinase PyK1	3	858.446	3.9206	3.0266e-106	220.74	1	RH_rep2	15855000
501	AAVETAECVNAAIILALTETGQTAR	25	Unmodified	_AAVETAECVNAAIILALTETGQTAR_	TGME49_256760-t26_1-p1	pyruvate kinase PyK1	3	858.446	4.2591	2.2438e-80	195.15	1	RH_rep3	12258000
502	AAVETHTAAQCILK	14	Unmodified	_AAVETHTAAQCILK_	TGME49_273520-t26_1-p1	PCI domain-containing protein	3	504.933	2.2508	0.0089506	30.905	2	RH_rep1	2988300
503	AAVETHTAAQCILK	14	Unmodified	_AAVETHTAAQCILK_	TGME49_273520-t26_1-p1	PCI domain-containing protein	3	504.933	2.2342	0.0088544	30.998	1	RH_rep2	3321100
504	AAVETHTAAQCILK	14	Unmodified	_AAVETHTAAQCILK_	TGME49_273520-t26_1-p1	PCI domain-containing protein	3	504.933	2.3218	0.00031076	51.726	1	RH_rep3	5492400
505	AAVGFKGDPYELIVSGSR	18	Crotony(K)	_AAVGFK(cr)GDPYELIVSGSR_	TGME49_280380-t26_1-p1	Poly(ADP-ribose) glycohydrolase OS=Toxoplasma gondii FOU GN=TGFOU_280380 PE=4 SV=1	2	967.505	2.6348	3.2011e-05	72.359	1	RH_rep3	4267900
506	AAVIDVTK	8	Unmodified	_AAVIDVTK_	TGME49_310490-t26_1-p1	Ribosomal protein RPL27A OS=Toxoplasma gondii FOU GN=TGFOU_310490 PE=3 SV=1	2	408.745	1.1931	0.015634	69.812	2	RH_rep1	12200000
507	AAVIDVTK	8	Unmodified	_AAVIDVTK_	TGME49_310490-t26_1-p1	Ribosomal protein RPL27A OS=Toxoplasma gondii FOU GN=TGFOU_310490 PE=3 SV=1	2	408.745	0.82984	0.019271	66.692	2	RH_rep2	12384000
508	AAVIDVTK	8	Unmodified	_AAVIDVTK_	TGME49_310490-t26_1-p1	Ribosomal protein RPL27A OS=Toxoplasma gondii FOU GN=TGFOU_310490 PE=3 SV=1	2	408.745	0.36778	0.015634	69.812	1	RH_rep3	14540000
509	AAVIDVTKSGYFK	13	Crotony(K)	_AAVIDVTK(cr)SGYFK_	TGME49_310490-t26_1-p1	Ribosomal protein RPL27A OS=Toxoplasma gondii FOU GN=TGFOU_310490 PE=3 SV=1	2	733.898	3.2209	4.324e-11	133.32	5	RH_rep1	20158000
510	AAVIDVTKSGYFK	13	Crotony(K)	_AAVIDVTK(cr)SGYFK_	TGME49_310490-t26_1-p1	Ribosomal protein RPL27A OS=Toxoplasma gondii FOU GN=TGFOU_310490 PE=3 SV=1	2	733.898	2.7299	8.756e-08	117.93	5	RH_rep2	19681000
511	AAVIDVTKSGYFK	13	Crotony(K)	_AAVIDVTK(cr)SGYFK_	TGME49_310490-t26_1-p1	Ribosomal protein RPL27A OS=Toxoplasma gondii FOU GN=TGFOU_310490 PE=3 SV=1	2	733.898	3.461	4.324e-11	133.32	4	RH_rep3	27466000
512	AAVIDVTKSGYFK	13	Crotony(K)	_AAVIDVTK(cr)SGYFK_	TGME49_310490-t26_1-p1	Ribosomal protein RPL27A OS=Toxoplasma gondii FOU GN=TGFOU_310490 PE=3 SV=1	2	733.898	2.8187	NaN	NaN	0	RH_rep1	1778300
513	AAVIDVTKSGYFK	13	Crotony(K)	_AAVIDVTK(cr)SGYFK_	TGME49_310490-t26_1-p1	Ribosomal protein RPL27A OS=Toxoplasma gondii FOU GN=TGFOU_310490 PE=3 SV=1	2	733.898	2.0701	NaN	NaN	0	RH_rep2	1921800
514	AAVLKELPFK	10	Crotony(K)	_AAVLK(cr)ELPFK_	TGME49_223920-t26_1-p1	rhoptry neck protein RON3	2	592.358	2.653	0.0018566	73.499	3	RH_rep1	16959000
515	AAVLKELPFK	10	Crotony(K)	_AAVLK(cr)ELPFK_	TGME49_223920-t26_1-p1	rhoptry neck protein RON3	2	592.358	2.4929	0.00099889	80.706	1	RH_rep2	17493000
516	AAVLKELPFK	10	Crotony(K)	_AAVLK(cr)ELPFK_	TGME49_223920-t26_1-p1	rhoptry neck protein RON3	2	592.358	3.0086	0.0011235	79.659	2	RH_rep3	12785000
517	AAVPSGASTGIYEALELR	18	Unmodified	_AAVPSGASTGIYEALELR_	TGME49_268850-t26_1-p1	Enolase 2 OS=Toxoplasma gondii FOU GN=TGFOU_268850 PE=3 SV=1	2	902.976	3.3762	3.7336e-10	113.33	2	RH_rep1	41417000
518	AAVPSGASTGIYEALELR	18	Unmodified	_AAVPSGASTGIYEALELR_	TGME49_268850-t26_1-p1	Enolase 2 OS=Toxoplasma gondii FOU GN=TGFOU_268850 PE=3 SV=1	3	602.32	2.4581	1.2424e-06	89.468	2	RH_rep1	23690000
519	AAVPSGASTGIYEALELR	18	Unmodified	_AAVPSGASTGIYEALELR_	TGME49_268850-t26_1-p1	Enolase 2 OS=Toxoplasma gondii FOU GN=TGFOU_268850 PE=3 SV=1	2	902.976	4.1183	1.1915e-05	89.468	2	RH_rep2	30215000
520	AAVPSGASTGIYEALELR	18	Unmodified	_AAVPSGASTGIYEALELR_	TGME49_268850-t26_1-p1	Enolase 2 OS=Toxoplasma gondii FOU GN=TGFOU_268850 PE=3 SV=1	3	602.32	3.7797	2.2132e-10	106.93	2	RH_rep2	17691000
521	AAVPSGASTGIYEALELR	18	Unmodified	_AAVPSGASTGIYEALELR_	TGME49_268850-t26_1-p1	Enolase 2 OS=Toxoplasma gondii FOU GN=TGFOU_268850 PE=3 SV=1	2	902.976	2.8926	1.6615e-12	117.3	2	RH_rep3	25873000
522	AAVPSGASTGIYEALELR	18	Unmodified	_AAVPSGASTGIYEALELR_	TGME49_268850-t26_1-p1	Enolase 2 OS=Toxoplasma gondii FOU GN=TGFOU_268850 PE=3 SV=1	3	602.32	2.1506	2.7911e-07	92.096	2	RH_rep3	17613000
523	AAVPSGASTGIYEALELR	18	Unmodified	_AAVPSGASTGIYEALELR_	TGME49_268850-t26_1-p1	Enolase 2 OS=Toxoplasma gondii FOU GN=TGFOU_268850 PE=3 SV=1	2	902.976	2.9443	NaN	NaN	0	RH_rep1	2033400
524	AAVPSGASTGIYEALELR	18	Unmodified	_AAVPSGASTGIYEALELR_	TGME49_268850-t26_1-p1	Enolase 2 OS=Toxoplasma gondii FOU GN=TGFOU_268850 PE=3 SV=1	3	602.32	2.8884	NaN	NaN	0	RH_rep1	4132600
525	AAVPSGASTGIYEALELR	18	Unmodified	_AAVPSGASTGIYEALELR_	TGME49_268850-t26_1-p1	Enolase 2 OS=Toxoplasma gondii FOU GN=TGFOU_268850 PE=3 SV=1	2	902.976	2.4855	NaN	NaN	0	RH_rep2	1221800
526	AAVPSGASTGIYEALELR	18	Unmodified	_AAVPSGASTGIYEALELR_	TGME49_268850-t26_1-p1	Enolase 2 OS=Toxoplasma gondii FOU GN=TGFOU_268850 PE=3 SV=1	3	602.32	2.8385	NaN	NaN	0	RH_rep2	2456000
527	AAVSKDESAVER	12	Crotony(K)	_AAVSK(cr)DESAVER_	TGME49_265150-t26_1-p1	hypothetical protein	2	665.336	2.6454	0.0013241	72.29	1	RH_rep2	2628400
528	AAVSKDESAVER	12	Crotony(K)	_AAVSK(cr)DESAVER_	TGME49_265150-t26_1-p1	hypothetical protein	2	665.336	2.4857	0.0012762	73.082	1	RH_rep3	2687700
529	AAVSKDESAVER	12	Crotony(K)	_AAVSK(cr)DESAVER_	TGME49_265150-t26_1-p1	hypothetical protein	2	665.336	2.6584	NaN	NaN	0	RH_rep1	3084100
530	AAVSSLATR	9	Unmodified	_AAVSSLATR_	TGME49_278830-t26_1-p1	Glucose-6-phosphate 1-dehydrogenase OS=Toxoplasma gondii (strain ATCC 50861 / VEG) GN=TGVEG_278830 PE=3 SV=1	2	438.251	1.9357	0.00076771	111.61	1	RH_rep1	4745200
531	AAVSSLATR	9	Unmodified	_AAVSSLATR_	TGME49_278830-t26_1-p1	Glucose-6-phosphate 1-dehydrogenase OS=Toxoplasma gondii (strain ATCC 50861 / VEG) GN=TGVEG_278830 PE=3 SV=1	2	438.251	0.91111	0.0012102	90.15	1	RH_rep2	3496600
532	AAVSSLATR	9	Unmodified	_AAVSSLATR_	TGME49_278830-t26_1-p1	Glucose-6-phosphate 1-dehydrogenase OS=Toxoplasma gondii (strain ATCC 50861 / VEG) GN=TGVEG_278830 PE=3 SV=1	2	438.251	1.5259	0.0012102	90.15	1	RH_rep3	3850700
533	AAVTGHPVR	9	Unmodified	_AAVTGHPVR_	TGME49_286450-t26_1-p1	Dense granule protein GRA5 OS=Toxoplasma gondii (strain ATCC 50611 / Me49) GN=GRA5 PE=4 SV=1	2	454.259	0.819	0.044836	44.753	1	RH_rep1	1481000
534	AAVTGHPVR	9	Unmodified	_AAVTGHPVR_	TGME49_286450-t26_1-p1	Dense granule protein GRA5 OS=Toxoplasma gondii (strain ATCC 50611 / Me49) GN=GRA5 PE=4 SV=1	2	454.259	1.5123	0.058623	42.19	1	RH_rep3	1406300
535	AAVTGHPVR	9	Unmodified	_AAVTGHPVR_	TGME49_286450-t26_1-p1	Dense granule protein GRA5 OS=Toxoplasma gondii (strain ATCC 50611 / Me49) GN=GRA5 PE=4 SV=1	2	454.259	1.6463	0.0015918	85.676	1	RH_rep1	42860000
536	AAVTGHPVR	9	Unmodified	_AAVTGHPVR_	TGME49_286450-t26_1-p1	Dense granule protein GRA5 OS=Toxoplasma gondii (strain ATCC 50611 / Me49) GN=GRA5 PE=4 SV=1	2	454.259	2.1137	0.0010783	95.358	2	RH_rep2	42703000
537	AAVTGHPVR	9	Unmodified	_AAVTGHPVR_	TGME49_286450-t26_1-p1	Dense granule protein GRA5 OS=Toxoplasma gondii (strain ATCC 50611 / Me49) GN=GRA5 PE=4 SV=1	2	454.259	2.254	0.0011718	90.601	1	RH_rep3	44260000
538	AAVTGHPVR	9	Unmodified	_AAVTGHPVR_	TGME49_286450-t26_1-p1	Dense granule protein GRA5 OS=Toxoplasma gondii (strain ATCC 50611 / Me49) GN=GRA5 PE=4 SV=1	2	454.259	1.7867	0.016952	54.722	1	RH_rep1	3088900
539	AAVTGHPVR	9	Unmodified	_AAVTGHPVR_	TGME49_286450-t26_1-p1	Dense granule protein GRA5 OS=Toxoplasma gondii (strain ATCC 50611 / Me49) GN=GRA5 PE=4 SV=1	2	454.259	2.0307	NaN	NaN	0	RH_rep2	5386500
540	AAVVEAGKPFGR	12	Crotony(K)	_AAVVEAGK(cr)PFGR_	TGME49_244690-t26_1-p1	hypothetical protein	2	635.351	2.4752	0.00077146	81.625	1	RH_rep1	9394300
541	AAVVEAGKPFGR	12	Crotony(K)	_AAVVEAGK(cr)PFGR_	TGME49_244690-t26_1-p1	hypothetical protein	2	635.351	1.8425	0.0011107	75.819	2	RH_rep2	7709800
542	AAVVEAGKPFGR	12	Crotony(K)	_AAVVEAGK(cr)PFGR_	TGME49_244690-t26_1-p1	hypothetical protein	2	635.351	2.4542	0.0016019	67.385	2	RH_rep3	6032000
543	AAWMSELKELAGR	13	Crotony(K)	_AAWMSELK(cr)ELAGR_	TGME49_248600-t26_1-p1	aspartate aminotransferase	2	765.393	1.318	0.00088172	79.089	1	RH_rep1	2871200
544	AAWMSELKELAGR	13	Crotony(K)	_AAWMSELK(cr)ELAGR_	TGME49_248600-t26_1-p1	aspartate aminotransferase	2	765.393	2.3321	6.67e-05	102.87	1	RH_rep3	3732600
545	AAWMSELKELAGR	13	Crotony(K)	_AAWMSELK(cr)ELAGR_	TGME49_248600-t26_1-p1	aspartate aminotransferase	2	765.393	1.359	NaN	NaN	0	RH_rep2	4290500
546	AAYEGDLSR	9	Unmodified	_AAYEGDLSR_	TGME49_216050-t26_1-p1	Tetratricopeptide repeat-containing protein OS=Toxoplasma gondii FOU GN=TGFOU_216050 PE=4 SV=1	2	491.235	2.5773	0.03812	46.001	1	RH_rep2	1249700
547	AAYEGDLSR	9	Unmodified	_AAYEGDLSR_	TGME49_216050-t26_1-p1	Tetratricopeptide repeat-containing protein OS=Toxoplasma gondii FOU GN=TGFOU_216050 PE=4 SV=1	2	491.235	1.9973	NaN	NaN	0	RH_rep3	1323800
548	AAYLDTTDR	9	Unmodified	_AAYLDTTDR_	TGME49_243930-t26_1-p1	hypothetical protein	2	513.249		0.05572	37.556	1	RH_rep1
549	AAYLDTTDR	9	Unmodified	_AAYLDTTDR_	TGME49_243930-t26_1-p1	hypothetical protein	2	513.249		0.058576	37.344	1	RH_rep3
550	ACAAQTKATFLK	12	Crotony(K)	_ACAAQTK(cr)ATFLK_	TGME49_300310-t26_1-p1	26S protease regulatory subunit 6a, putative OS=Toxoplasma gondii (strain ATCC 50861 / VEG)GN=BN1205_007470 PE=3 SV=1	2	689.363	3.2372	0.0062376	51.135	1	RH_rep1	1740700
551	ACAAQTKATFLK	12	Crotony(K)	_ACAAQTK(cr)ATFLK_	TGME49_300310-t26_1-p1	26S protease regulatory subunit 6a, putative OS=Toxoplasma gondii (strain ATCC 50861 / VEG)GN=BN1205_007470 PE=3 SV=1	2	689.363	2.8858	0.0057454	52.071	1	RH_rep3	2206100
552	ACAAQTKATFLK	12	Crotony(K)	_ACAAQTK(cr)ATFLK_	TGME49_300310-t26_1-p1	26S protease regulatory subunit 6a, putative OS=Toxoplasma gondii (strain ATCC 50861 / VEG)GN=BN1205_007470 PE=3 SV=1	2	689.363	3.1024	NaN	NaN	0	RH_rep2	2082400
553	ACASGTKEQEATNILEK	17	Crotony(K)	_ACASGTK(cr)EQEATNILEK_	TGME49_242290-t26_1-p1	hypothetical protein	2	959.465	2.7809	6.0089e-05	71.601	1	RH_rep1	1660900
554	ACASGTKEQEATNILEK	17	Crotony(K)	_ACASGTK(cr)EQEATNILEK_	TGME49_242290-t26_1-p1	hypothetical protein	2	959.465	2.6955	0.00038121	56.424	1	RH_rep3	1912700
555	ACASGTKEQEATNILEK	17	Crotony(K)	_ACASGTK(cr)EQEATNILEK_	TGME49_242290-t26_1-p1	hypothetical protein	2	959.465	3.3287	NaN	NaN	0	RH_rep2	1404300
556	ACDFTFHVQQR	11	Unmodified	_ACDFTFHVQQR_	TGME49_317720-t26_1-p1	Putative eukaryotic translation initiation factor 3 subunit 7 OS=Toxoplasma gondii ARI GN=TGARI_317720 PE=3 SV=1	3	470.219	1.6053	0.00030726	64.906	3	RH_rep1	5314400
557	ACDFTFHVQQR	11	Unmodified	_ACDFTFHVQQR_	TGME49_317720-t26_1-p1	Putative eukaryotic translation initiation factor 3 subunit 7 OS=Toxoplasma gondii ARI GN=TGARI_317720 PE=3 SV=1	2	704.825	2.3308	0.0031428	63.624	1	RH_rep1	995040
558	ACDFTFHVQQR	11	Unmodified	_ACDFTFHVQQR_	TGME49_317720-t26_1-p1	Putative eukaryotic translation initiation factor 3 subunit 7 OS=Toxoplasma gondii ARI GN=TGARI_317720 PE=3 SV=1	3	470.219	1.5494	0.00036405	61.344	3	RH_rep2	9544500
559	ACDFTFHVQQR	11	Unmodified	_ACDFTFHVQQR_	TGME49_317720-t26_1-p1	Putative eukaryotic translation initiation factor 3 subunit 7 OS=Toxoplasma gondii ARI GN=TGARI_317720 PE=3 SV=1	2	704.825	2.6737	0.0033199	62.466	1	RH_rep2	1603300
560	ACDFTFHVQQR	11	Unmodified	_ACDFTFHVQQR_	TGME49_317720-t26_1-p1	Putative eukaryotic translation initiation factor 3 subunit 7 OS=Toxoplasma gondii ARI GN=TGARI_317720 PE=3 SV=1	3	470.219	1.5389	0.00012702	79.201	4	RH_rep3	8591700
561	ACDFTFHVQQR	11	Unmodified	_ACDFTFHVQQR_	TGME49_317720-t26_1-p1	Putative eukaryotic translation initiation factor 3 subunit 7 OS=Toxoplasma gondii ARI GN=TGARI_317720 PE=3 SV=1	2	704.825	2.9625	0.0033199	62.466	2	RH_rep3	1467800
562	ACELLGLHCGR	11	Unmodified	_ACELLGLHCGR_	TGME49_261780-t26_1-p1	microneme protein MIC7	3	429.21	0.3892	0.038258	19.456	1	RH_rep1	1864000
563	ACELLGLHCGR	11	Unmodified	_ACELLGLHCGR_	TGME49_261780-t26_1-p1	microneme protein MIC7	3	429.21	0.52191	0.020945	25.296	1	RH_rep2	1889400
564	ACELLGLHCGR	11	Unmodified	_ACELLGLHCGR_	TGME49_261780-t26_1-p1	microneme protein MIC7	3	429.21	1.3481	0.052011	14.817	1	RH_rep3	1976600
565	ACGIHPSLLEAPFGVYLLK	19	Unmodified	_ACGIHPSLLEAPFGVYLLK_	TGME49_306060-t26_1-p1	rhoptry neck protein RON8	3	695.712	3.136	4.4872e-05	57.097	1	RH_rep1	14080000
566	ACGIHPSLLEAPFGVYLLK	19	Unmodified	_ACGIHPSLLEAPFGVYLLK_	TGME49_306060-t26_1-p1	rhoptry neck protein RON8	3	695.712	4.7013	7.434e-07	77.13	1	RH_rep2	5961700
567	ACGIHPSLLEAPFGVYLLK	19	Unmodified	_ACGIHPSLLEAPFGVYLLK_	TGME49_306060-t26_1-p1	rhoptry neck protein RON8	3	695.712	3.5332	5.9784e-05	56.25	1	RH_rep3	5453600
568	ACGLLFLDAER	11	Unmodified	_ACGLLFLDAER_	TGME49_235470-t26_1-p1	myosin A	2	632.821	2.0155	1.7033e-06	118.28	3	RH_rep1	27494000
569	ACGLLFLDAER	11	Unmodified	_ACGLLFLDAER_	TGME49_235470-t26_1-p1	myosin A	2	632.821	1.7579	0.00022196	99.283	2	RH_rep2	31202000
570	ACGLLFLDAER	11	Unmodified	_ACGLLFLDAER_	TGME49_235470-t26_1-p1	myosin A	2	632.821	2.4103	3.3471e-07	140.49	2	RH_rep3	23190000
571	ACGLVLDK	8	Unmodified	_ACGLVLDK_	TGME49_216670-t26_1-p1	FUSE-binding protein 2 / KH-type splicing regulatory protein OS=Toxoplasma gondii ARI GN=TGARI_216670 PE=4 SV=1	2	438.236	1.8304	0.027049	60.019	2	RH_rep1	5224900
572	ACGLVLDK	8	Unmodified	_ACGLVLDK_	TGME49_216670-t26_1-p1	FUSE-binding protein 2 / KH-type splicing regulatory protein OS=Toxoplasma gondii ARI GN=TGARI_216670 PE=4 SV=1	2	438.236	1.1027	0.01368	72.23	1	RH_rep2	4719700
573	ACGLVLDK	8	Unmodified	_ACGLVLDK_	TGME49_216670-t26_1-p1	FUSE-binding protein 2 / KH-type splicing regulatory protein OS=Toxoplasma gondii ARI GN=TGARI_216670 PE=4 SV=1	2	438.236	1.273	0.042138	53.775	1	RH_rep3	6160300
574	ACKVGVAEAMR	11	Oxidation (M),Crotony(K)	_ACK(cr)VGVAEAM(ox)R_	TGME49_279390-t26_1-p1	hypothetical protein	2	638.313	2.4661	0.0013179	55.776	2	RH_rep1	6838800
575	ACKVGVAEAMR	11	Oxidation (M),Crotony(K)	_ACK(cr)VGVAEAM(ox)R_	TGME49_279390-t26_1-p1	hypothetical protein	2	638.313	2.6981	0.0024098	49.448	2	RH_rep2	7690500
576	ACKVGVAEAMR	11	Oxidation (M),Crotony(K)	_ACK(cr)VGVAEAM(ox)R_	TGME49_279390-t26_1-p1	hypothetical protein	2	638.313	2.4534	0.00061334	63.473	1	RH_rep3	6180300
577	ACLDESLR	8	Unmodified	_ACLDESLR_	TGME49_216670-t26_1-p1	FUSE-binding protein 2 / KH-type splicing regulatory protein OS=Toxoplasma gondii ARI GN=TGARI_216670 PE=4 SV=1	2	482.232	1.9604	0.049261	51.066	1	RH_rep1	2850800
578	ACLDESLR	8	Unmodified	_ACLDESLR_	TGME49_216670-t26_1-p1	FUSE-binding protein 2 / KH-type splicing regulatory protein OS=Toxoplasma gondii ARI GN=TGARI_216670 PE=4 SV=1	2	482.232	1.9231	0.052814	49.715	1	RH_rep3	2566100
579	ACLDESLR	8	Unmodified	_ACLDESLR_	TGME49_216670-t26_1-p1	FUSE-binding protein 2 / KH-type splicing regulatory protein OS=Toxoplasma gondii ARI GN=TGARI_216670 PE=4 SV=1	2	482.232	1.9001	NaN	NaN	0	RH_rep2	2384800
580	ACLDPDPWFSFWHYSHPPLLER	22	Unmodified	_ACLDPDPWFSFWHYSHPPLLER_	TGME49_221170-t26_1-p1	CAAX metallo endopeptidase	4	693.327	3.8106	8.3985e-10	87.319	1	RH_rep1	27728000
581	ACLDPDPWFSFWHYSHPPLLER	22	Unmodified	_ACLDPDPWFSFWHYSHPPLLER_	TGME49_221170-t26_1-p1	CAAX metallo endopeptidase	4	693.327	3.5065	1.5722e-09	82.635	1	RH_rep2	15519000
582	ACLDPDPWFSFWHYSHPPLLER	22	Unmodified	_ACLDPDPWFSFWHYSHPPLLER_	TGME49_221170-t26_1-p1	CAAX metallo endopeptidase	4	693.327	3.6072	4.1423e-09	70.452	1	RH_rep3	6800300
583	ACLDPDPWFSFWHYSHPPLLER	22	Unmodified	_ACLDPDPWFSFWHYSHPPLLER_	TGME49_221170-t26_1-p1	CAAX metallo endopeptidase	4	693.327	2.5082	NaN	NaN	0	RH_rep2	5517700
584	ACLEYFPK	8	Unmodified	_ACLEYFPK_	TGME49_263130-t26_1-p1	Citrate synthase OS=Toxoplasma gondii ARI GN=TGARI_263130 PE=3 SV=1	2	514.25	1.8455	0.022915	63.565	1	RH_rep1	2795700
585	ACLEYFPK	8	Unmodified	_ACLEYFPK_	TGME49_263130-t26_1-p1	Citrate synthase OS=Toxoplasma gondii ARI GN=TGARI_263130 PE=3 SV=1	2	514.25	1.5101	0.037521	55.531	1	RH_rep2	2154800
586	ACLEYFPK	8	Unmodified	_ACLEYFPK_	TGME49_263130-t26_1-p1	Citrate synthase OS=Toxoplasma gondii ARI GN=TGARI_263130 PE=3 SV=1	2	514.25	2.2542	NaN	NaN	0	RH_rep3	1528300
587	ACNGLLLK	8	Unmodified	_ACNGLLLK_	TGME49_268850-t26_1-p1	Enolase 2 OS=Toxoplasma gondii FOU GN=TGFOU_268850 PE=3 SV=1	2	444.752	1.7384	0.048304	51.43	1	RH_rep2	10399000
588	ACNGLLLK	8	Unmodified	_ACNGLLLK_	TGME49_268850-t26_1-p1	Enolase 2 OS=Toxoplasma gondii FOU GN=TGFOU_268850 PE=3 SV=1	2	444.752	2.3902	0.026245	60.709	1	RH_rep3	10290000
589	ACNGLLLK	8	Unmodified	_ACNGLLLK_	TGME49_268850-t26_1-p1	Enolase 2 OS=Toxoplasma gondii FOU GN=TGFOU_268850 PE=3 SV=1	2	444.752	3.2169	0.016829	68.787	2	RH_rep1	15597000
590	ACNGLLLK	8	Unmodified	_ACNGLLLK_	TGME49_268850-t26_1-p1	Enolase 2 OS=Toxoplasma gondii FOU GN=TGFOU_268850 PE=3 SV=1	2	444.752	3.0388	0.039938	54.611	1	RH_rep2	12294000
591	ACNGLLLK	8	Unmodified	_ACNGLLLK_	TGME49_268850-t26_1-p1	Enolase 2 OS=Toxoplasma gondii FOU GN=TGFOU_268850 PE=3 SV=1	2	444.752	1.9879	NaN	NaN	0	RH_rep1	8849500
592	ACNGLLLK	8	Unmodified	_ACNGLLLK_	TGME49_268850-t26_1-p1	Enolase 2 OS=Toxoplasma gondii FOU GN=TGFOU_268850 PE=3 SV=1	2	444.752	2.3886	NaN	NaN	0	RH_rep1	2206700
593	ACNGLLLK	8	Unmodified	_ACNGLLLK_	TGME49_268850-t26_1-p1	Enolase 2 OS=Toxoplasma gondii FOU GN=TGFOU_268850 PE=3 SV=1	2	444.752	2.4748	NaN	NaN	0	RH_rep2	2106900
594	ACNGLLLK	8	Unmodified	_ACNGLLLK_	TGME49_268850-t26_1-p1	Enolase 2 OS=Toxoplasma gondii FOU GN=TGFOU_268850 PE=3 SV=1	2	444.752	2.2526	NaN	NaN	0	RH_rep3	2312300
595	ACNGLLLK	8	Unmodified	_ACNGLLLK_	TGME49_268850-t26_1-p1	Enolase 2 OS=Toxoplasma gondii FOU GN=TGFOU_268850 PE=3 SV=1	2	444.752	2.4859	NaN	NaN	0	RH_rep3	337040
596	ACNGLLLK	8	Unmodified	_ACNGLLLK_	TGME49_268850-t26_1-p1	Enolase 2 OS=Toxoplasma gondii FOU GN=TGFOU_268850 PE=3 SV=1	2	444.752	2.2904	NaN	NaN	0	RH_rep3	14888000
597	ACNGLLLKVNQIGTVSESIEACQLAQK	27	Crotony(K)	_ACNGLLLK(cr)VNQIGTVSESIEACQLAQK_	TGME49_268850-t26_1-p1	Enolase 2 OS=Toxoplasma gondii FOU GN=TGFOU_268850 PE=3 SV=1	3	1004.85	2.8547	1.4753e-105	204.04	1	RH_rep1	7351900
598	ACNGLLLKVNQIGTVSESIEACQLAQK	27	Crotony(K)	_ACNGLLLK(cr)VNQIGTVSESIEACQLAQK_	TGME49_268850-t26_1-p1	Enolase 2 OS=Toxoplasma gondii FOU GN=TGFOU_268850 PE=3 SV=1	3	1004.85	3.2996	1.9098e-37	130.83	1	RH_rep2	4218600
599	ACNGLLLKVNQIGTVSESIEACQLAQK	27	Crotony(K)	_ACNGLLLK(cr)VNQIGTVSESIEACQLAQK_	TGME49_268850-t26_1-p1	Enolase 2 OS=Toxoplasma gondii FOU GN=TGFOU_268850 PE=3 SV=1	3	1004.85	3.2033	1.5947e-83	190.19	1	RH_rep3	8697000
600	ACQDMAPIEEALCHKTK	17	Oxidation (M),Crotony(K)	_ACQDM(ox)APIEEALCHK(cr)TK_	TGME49_270240-t26_1-p1	MAG1	3	695.985	2.0636	1.2797e-05	83.758	3	RH_rep1	6618100
601	ACQDMAPIEEALCHKTK	17	Oxidation (M),Crotony(K)	_ACQDM(ox)APIEEALCHK(cr)TK_	TGME49_270240-t26_1-p1	MAG1	3	695.985	2.9218	6.5648e-06	88.19	3	RH_rep2	7435600
602	ACQDMAPIEEALCHKTK	17	Oxidation (M),Crotony(K)	_ACQDM(ox)APIEEALCHK(cr)TK_	TGME49_270240-t26_1-p1	MAG1	3	695.985	2.0612	1.6648e-05	73.928	1	RH_rep2	9671500
603	ACQDMAPIEEALCHKTK	17	Oxidation (M),Crotony(K)	_ACQDM(ox)APIEEALCHK(cr)TK_	TGME49_270240-t26_1-p1	MAG1	3	695.985	2.059	1.8004e-07	100.04	5	RH_rep3	7069400
604	ACQDMAPIEEALCHKTK	17	Oxidation (M),Crotony(K)	_ACQDM(ox)APIEEALCHK(cr)TK_	TGME49_270240-t26_1-p1	MAG1	3	695.985	3.6178	NaN	NaN	0	RH_rep2	789500
605	ACQDMAPIEEALCHKTK	17	Crotony(K)	_ACQDMAPIEEALCHK(cr)TK_	TGME49_270240-t26_1-p1	MAG1	3	690.653	2.867	3.0894e-10	110.32	3	RH_rep1	14974000
606	ACQDMAPIEEALCHKTK	17	Crotony(K)	_ACQDMAPIEEALCHK(cr)TK_	TGME49_270240-t26_1-p1	MAG1	3	690.653	2.4274	8.2884e-08	101.05	3	RH_rep3	16508000
607	ACQDMAPIEEALCHKTK	17	Crotony(K)	_ACQDMAPIEEALCHK(cr)TK_	TGME49_270240-t26_1-p1	MAG1	3	690.653	3.12	NaN	NaN	0	RH_rep2	12985000
608	ACVFVPHTAGR	11	Unmodified	_ACVFVPHTAGR_	TGME49_242330-t26_1-p1	ribosomal protein RPS5	3	405.541	0.76087	0.0040579	40.015	3	RH_rep1	4584800
609	ACVFVPHTAGR	11	Unmodified	_ACVFVPHTAGR_	TGME49_242330-t26_1-p1	ribosomal protein RPS5	3	405.541	0.35988	0.0028519	43.68	3	RH_rep2	6023000
610	ACVFVPHTAGR	11	Unmodified	_ACVFVPHTAGR_	TGME49_242330-t26_1-p1	ribosomal protein RPS5	3	405.541	0.6057	0.00036405	61.344	2	RH_rep3	7285300
611	ACVFVPHTAGR	11	Unmodified	_ACVFVPHTAGR_	TGME49_242330-t26_1-p1	ribosomal protein RPS5	3	405.541	1.3271	0.011376	32.051	2	RH_rep1	2647900
612	ACVFVPHTAGR	11	Unmodified	_ACVFVPHTAGR_	TGME49_242330-t26_1-p1	ribosomal protein RPS5	3	405.541	1.4913	0.010141	32.999	2	RH_rep2	2362000
613	ACVFVPHTAGR	11	Unmodified	_ACVFVPHTAGR_	TGME49_242330-t26_1-p1	ribosomal protein RPS5	3	405.541	1.0965	0.012291	31.348	1	RH_rep3	2098800
614	ACVFVPHTAGR	11	Unmodified	_ACVFVPHTAGR_	TGME49_242330-t26_1-p1	ribosomal protein RPS5	3	405.541	1.1564	0.00071466	55.718	2	RH_rep1	6379600
615	ACVFVPHTAGR	11	Unmodified	_ACVFVPHTAGR_	TGME49_242330-t26_1-p1	ribosomal protein RPS5	3	405.541	1.5193	0.00033254	63.32	3	RH_rep2	5241400
616	ACVFVPHTAGR	11	Unmodified	_ACVFVPHTAGR_	TGME49_242330-t26_1-p1	ribosomal protein RPS5	3	405.541	1.3235	0.0012664	49.777	2	RH_rep3	6439400
617	ACVFVPHTAGR	11	Unmodified	_ACVFVPHTAGR_	TGME49_242330-t26_1-p1	ribosomal protein RPS5	3	405.541	1.243	NaN	NaN	0	RH_rep1	423470
618	ACVFVPHTAGR	11	Unmodified	_ACVFVPHTAGR_	TGME49_242330-t26_1-p1	ribosomal protein RPS5	3	405.541	1.4483	NaN	NaN	0	RH_rep3	333090
619	ACYGVLR	7	Unmodified	_ACYGVLR_	TGME49_232300-t26_1-p1	Ribosomal protein RPS3 OS=Toxoplasma gondii (strain ATCC 50861 / VEG) GN=TGVEG_232300 PE=4 SV=1	2	419.716	1.9395	0.0092272	97.596	3	RH_rep1	23800000
620	ACYGVLR	7	Unmodified	_ACYGVLR_	TGME49_232300-t26_1-p1	Ribosomal protein RPS3 OS=Toxoplasma gondii (strain ATCC 50861 / VEG) GN=TGVEG_232300 PE=4 SV=1	2	419.716	1.5884	0.0092272	97.596	3	RH_rep2	25452000
621	ACYGVLR	7	Unmodified	_ACYGVLR_	TGME49_232300-t26_1-p1	Ribosomal protein RPS3 OS=Toxoplasma gondii (strain ATCC 50861 / VEG) GN=TGVEG_232300 PE=4 SV=1	2	419.716	2.1948	0.0087958	111.69	2	RH_rep3	21920000
622	ACYGVLR	7	Unmodified	_ACYGVLR_	TGME49_232300-t26_1-p1	Ribosomal protein RPS3 OS=Toxoplasma gondii (strain ATCC 50861 / VEG) GN=TGVEG_232300 PE=4 SV=1	2	419.716	1.4038	NaN	NaN	0	RH_rep1	2375400
623	ACYGVLR	7	Unmodified	_ACYGVLR_	TGME49_232300-t26_1-p1	Ribosomal protein RPS3 OS=Toxoplasma gondii (strain ATCC 50861 / VEG) GN=TGVEG_232300 PE=4 SV=1	2	419.716	1.5703	NaN	NaN	0	RH_rep2	1233200
624	ADAAFLR	7	Unmodified	_ADAAFLR_	TGME49_240980-t26_1-p1	hypothetical protein	2	382.208		0.056202	58.604	1	RH_rep2
625	ADAALAHAAAASR	13	Unmodified	_ADAALAHAAAASR_	TGME49_219800-t26_1-p1	hypothetical protein	3	399.211	0.97547	0.0024381	40.477	1	RH_rep1	2814900
626	ADAALAHAAAASR	13	Unmodified	_ADAALAHAAAASR_	TGME49_219800-t26_1-p1	hypothetical protein	3	399.211	2.3391	0.0023329	40.941	1	RH_rep2	2404800
627	ADAALAHAAAASR	13	Unmodified	_ADAALAHAAAASR_	TGME49_219800-t26_1-p1	hypothetical protein	3	399.211	1.5229	0.0038937	36.292	1	RH_rep3	2051000
628	ADAALAHAAAASR	13	Unmodified	_ADAALAHAAAASR_	TGME49_219800-t26_1-p1	hypothetical protein	2	598.313	2.5949	0.0016119	66.004	1	RH_rep3	1210000
629	ADAFIALYANHLK	13	Unmodified	_ADAFIALYANHLK_	TGME49_212290-t26_1-p1	ribosomal protein RPS19	3	482.93	1.6632	3.2622e-05	97.749	4	RH_rep1	86461000
630	ADAFIALYANHLK	13	Unmodified	_ADAFIALYANHLK_	TGME49_212290-t26_1-p1	ribosomal protein RPS19	2	723.891	2.2692	9.847e-08	119.05	3	RH_rep1	26114000
631	ADAFIALYANHLK	13	Unmodified	_ADAFIALYANHLK_	TGME49_212290-t26_1-p1	ribosomal protein RPS19	3	482.93	2.05	3.9039e-06	107.34	4	RH_rep2	76901000
632	ADAFIALYANHLK	13	Unmodified	_ADAFIALYANHLK_	TGME49_212290-t26_1-p1	ribosomal protein RPS19	2	723.891	2.8101	9.9661e-08	118.97	3	RH_rep2	22017000
633	ADAFIALYANHLK	13	Unmodified	_ADAFIALYANHLK_	TGME49_212290-t26_1-p1	ribosomal protein RPS19	3	482.93	1.8571	2.4411e-05	99.539	4	RH_rep3	61890000
634	ADAFIALYANHLK	13	Unmodified	_ADAFIALYANHLK_	TGME49_212290-t26_1-p1	ribosomal protein RPS19	2	723.891	2.5563	4.7519e-05	105.36	4	RH_rep3	21517000
635	ADAFIALYANHLK	13	Unmodified	_ADAFIALYANHLK_	TGME49_212290-t26_1-p1	ribosomal protein RPS19	2	723.891	3.393	NaN	NaN	0	RH_rep1	502250
636	ADAFIALYANHLKK	14	Crotony(K)	_ADAFIALYANHLK(cr)K_	TGME49_212290-t26_1-p1	ribosomal protein RPS19	3	548.303	2.3423	0.00012996	60.364	1	RH_rep2	7899200
637	ADAGDAAANQPK	12	Acetyl (Protein N-term)	_(ac)ADAGDAAANQPK_	TGME49_213350-t26_1-p1	ribosomal protein RPS15	2	585.773	1.6885	5.2561e-12	158.56	3	RH_rep1	8005100
638	ADAGDAAANQPK	12	Acetyl (Protein N-term)	_(ac)ADAGDAAANQPK_	TGME49_213350-t26_1-p1	ribosomal protein RPS15	2	585.773	1.4586	4.835e-06	110.08	2	RH_rep2	14041000
639	ADAGDAAANQPK	12	Acetyl (Protein N-term)	_(ac)ADAGDAAANQPK_	TGME49_213350-t26_1-p1	ribosomal protein RPS15	2	585.773	1.4239	1.1987e-08	137.01	1	RH_rep3	15594000
640	ADAGDAAANQPKR	13	Acetyl (Protein N-term),Crotony(K)	_(ac)ADAGDAAANQPK(cr)R_	TGME49_213350-t26_1-p1	ribosomal protein RPS15	2	697.837	2.4157	7.6276e-65	216.84	3	RH_rep1	22115000
641	ADAGDAAANQPKR	13	Acetyl (Protein N-term),Crotony(K)	_(ac)ADAGDAAANQPK(cr)R_	TGME49_213350-t26_1-p1	ribosomal protein RPS15	2	697.837	2.8031	7.6532e-24	170.4	2	RH_rep2	24441000
642	ADAGDAAANQPKR	13	Acetyl (Protein N-term),Crotony(K)	_(ac)ADAGDAAANQPK(cr)R_	TGME49_213350-t26_1-p1	ribosomal protein RPS15	2	697.837	2.329	3.525e-14	153.74	1	RH_rep3	19432000
643	ADAGDAAANQPKR	13	Acetyl (Protein N-term),Crotony(K)	_(ac)ADAGDAAANQPK(cr)R_	TGME49_213350-t26_1-p1	ribosomal protein RPS15	2	697.837	2.3899	1.9913e-32	191.29	1	RH_rep3	22035000
644	ADAGDAAANQPKR	13	Acetyl (Protein N-term),Crotony(K)	_(ac)ADAGDAAANQPK(cr)R_	TGME49_213350-t26_1-p1	ribosomal protein RPS15	2	697.837	2.8234	0.00029458	94.122	1	RH_rep1	1271400
645	ADAGDAAANQPKR	13	Acetyl (Protein N-term),Crotony(K)	_(ac)ADAGDAAANQPK(cr)R_	TGME49_213350-t26_1-p1	ribosomal protein RPS15	2	697.837	2.5601	0.00029458	94.122	1	RH_rep2	1951200
646	ADAGDAAANQPKR	13	Acetyl (Protein N-term),Crotony(K)	_(ac)ADAGDAAANQPK(cr)R_	TGME49_213350-t26_1-p1	ribosomal protein RPS15	2	697.837	2.709	0.00016343	98.902	1	RH_rep3	1695300
647	ADAGDAAANQPKRR	14	Acetyl (Protein N-term),Crotony(K)	_(ac)ADAGDAAANQPK(cr)RR_	TGME49_213350-t26_1-p1	ribosomal protein RPS15	2	775.887	2.3852	0.00038985	50.088	1	RH_rep2	4771300
648	ADAGDAAANQPKRR	14	Acetyl (Protein N-term),Crotony(K)	_(ac)ADAGDAAANQPK(cr)RR_	TGME49_213350-t26_1-p1	ribosomal protein RPS15	2	775.887	2.5487	2.0087e-05	94.122	1	RH_rep3	6397100
649	ADAKFTTTK	9	Crotony(K)	_ADAK(cr)FTTTK_	TGME49_214220-t26_1-p1	hypothetical protein	2	525.777	2.0261	0.00051336	113.15	2	RH_rep1	11802000
650	ADAKFTTTK	9	Crotony(K)	_ADAK(cr)FTTTK_	TGME49_214220-t26_1-p1	hypothetical protein	2	525.777	1.8079	0.00048875	121.5	2	RH_rep2	18150000
651	ADAKFTTTK	9	Crotony(K)	_ADAK(cr)FTTTK_	TGME49_214220-t26_1-p1	hypothetical protein	2	525.777	1.5806	0.00010724	144.65	2	RH_rep3	14697000
652	ADAQVHSPQCAWAETK	16	Acetyl (Protein N-term)	_(ac)ADAQVHSPQCAWAETK_	TGME49_321520-t26_1-p1	hypothetical protein	2	920.918	2.7341	3.7184e-16	136.43	1	RH_rep1	3685800
653	ADAQVHSPQCAWAETK	16	Acetyl (Protein N-term)	_(ac)ADAQVHSPQCAWAETK_	TGME49_321520-t26_1-p1	hypothetical protein	2	920.918	2.7793	2.1035e-05	87.429	2	RH_rep2	2820600
654	ADAQVHSPQCAWAETK	16	Acetyl (Protein N-term)	_(ac)ADAQVHSPQCAWAETK_	TGME49_321520-t26_1-p1	hypothetical protein	2	920.918	2.7068	2.4349e-05	86.453	1	RH_rep3	3040700
655	ADATAFKEELAAHLENIK	18	Crotony(K)	_ADATAFK(cr)EELAAHLENIK_	TGME49_291630-t26_1-p1	hypothetical protein	3	680.353	3.4929	1.6648e-10	110.26	1	RH_rep1	8991200
656	ADATAFKEELAAHLENIK	18	Crotony(K)	_ADATAFK(cr)EELAAHLENIK_	TGME49_291630-t26_1-p1	hypothetical protein	3	680.353	3.0182	5.5655e-06	81.043	1	RH_rep2	7215800
657	ADATAFKEELAAHLENIK	18	Crotony(K)	_ADATAFK(cr)EELAAHLENIK_	TGME49_291630-t26_1-p1	hypothetical protein	3	680.353	3.228	1.1707e-10	111.58	1	RH_rep3	7482000
658	ADDPCSFFTVGK	12	Unmodified	_ADDPCSFFTVGK_	TGME49_230420-t26_1-p1	sarco/endoplasmic reticulum Ca2+-ATPase	2	672.3	1.288	0.036547	37.364	1	RH_rep1	2147700
659	ADDPCSFFTVGK	12	Unmodified	_ADDPCSFFTVGK_	TGME49_230420-t26_1-p1	sarco/endoplasmic reticulum Ca2+-ATPase	2	672.3	1.7008	0.036547	37.364	1	RH_rep2	3170400
660	ADDPCSFFTVGKVK	14	Crotony(K)	_ADDPCSFFTVGK(cr)VK_	TGME49_230420-t26_1-p1	sarco/endoplasmic reticulum Ca2+-ATPase	2	819.895	3.4738	0.006666	45.614	1	RH_rep3	2395000
661	ADDPCSFFTVGKVK	14	Crotony(K)	_ADDPCSFFTVGK(cr)VK_	TGME49_230420-t26_1-p1	sarco/endoplasmic reticulum Ca2+-ATPase	2	819.895	3.0517	NaN	NaN	0	RH_rep2	2418600
662	ADDVFEKAR	9	Crotony(K)	_ADDVFEK(cr)AR_	TGME49_214840-t26_1-p1	AP2 domain transcription factor AP2X-7 OS=Toxoplasma gondii GAB2-2007-GAL-DOM2 GN=TGDOM2_214840 PE=4 SV=1	2	559.777	0.95036	0.01702	51.276	1	RH_rep1	2923400
663	ADDVFEKAR	9	Crotony(K)	_ADDVFEK(cr)AR_	TGME49_214840-t26_1-p1	AP2 domain transcription factor AP2X-7 OS=Toxoplasma gondii GAB2-2007-GAL-DOM2 GN=TGDOM2_214840 PE=4 SV=1	2	559.777	1.5616	0.035564	44.425	1	RH_rep3	2009100
664	ADEDEYSCLK	10	Unmodified	_ADEDEYSCLK_	TGME49_293570-t26_1-p1	hypothetical protein	2	615.253	2.462	0.018662	48.188	1	RH_rep1	1861300
665	ADEDEYSCLK	10	Unmodified	_ADEDEYSCLK_	TGME49_293570-t26_1-p1	hypothetical protein	2	615.253	2.383	0.025701	46.352	1	RH_rep2	1423000
666	ADEDEYSCLK	10	Unmodified	_ADEDEYSCLK_	TGME49_293570-t26_1-p1	hypothetical protein	2	615.253	1.6837	0.031945	44.847	1	RH_rep3	1238700
667	ADEEVELPNLHVSYKPQTITAK	22	Unmodified	_ADEEVELPNLHVSYKPQTITAK_	TGME49_216790-t26_1-p1	hypothetical protein	4	621.326	2.4301	0.058945	14.686	1	RH_rep2	2273900
668	ADELLSVGQQDAALKILHGAIGHR	24	Crotony(K)	_ADELLSVGQQDAALK(cr)ILHGAIGHR_	TGME49_201680-t26_1-p1	hypothetical protein	4	645.853	3.827	4.4629e-13	82.635	1	RH_rep1	8024900
669	ADELLSVGQQDAALKILHGAIGHR	24	Crotony(K)	_ADELLSVGQQDAALK(cr)ILHGAIGHR_	TGME49_201680-t26_1-p1	hypothetical protein	4	645.853	3.3477	2.7269e-08	67.76	1	RH_rep2	6149000
670	ADELLSVGQQDAALKILHGAIGHR	24	Crotony(K)	_ADELLSVGQQDAALK(cr)ILHGAIGHR_	TGME49_201680-t26_1-p1	hypothetical protein	4	645.853	3.6207	7.7815e-11	74.364	1	RH_rep3	8704800
671	ADFPYSDANK	10	Unmodified	_ADFPYSDANK_	TGME49_219750-t26_1-p1	Putative cytochrome c OS=Toxoplasma gondii FOU GN=TGFOU_219750 PE=3 SV=1	2	564.254	1.4509	0.002599	72.434	3	RH_rep1	11124000
672	ADFPYSDANK	10	Unmodified	_ADFPYSDANK_	TGME49_219750-t26_1-p1	Putative cytochrome c OS=Toxoplasma gondii FOU GN=TGFOU_219750 PE=3 SV=1	2	564.254	2.0558	0.0025345	72.848	3	RH_rep2	10890000
673	ADFPYSDANK	10	Unmodified	_ADFPYSDANK_	TGME49_219750-t26_1-p1	Putative cytochrome c OS=Toxoplasma gondii FOU GN=TGFOU_219750 PE=3 SV=1	2	564.254	1.1538	0.0046149	64.103	3	RH_rep3	14598000
674	ADFPYSDANKTSGIIWSEK	19	Crotony(K)	_ADFPYSDANK(cr)TSGIIWSEK_	TGME49_219750-t26_1-p1	Putative cytochrome c OS=Toxoplasma gondii FOU GN=TGFOU_219750 PE=3 SV=1	3	733.02	2.5392	0.00026152	48.371	2	RH_rep1	12928000
675	ADFPYSDANKTSGIIWSEK	19	Crotony(K)	_ADFPYSDANK(cr)TSGIIWSEK_	TGME49_219750-t26_1-p1	Putative cytochrome c OS=Toxoplasma gondii FOU GN=TGFOU_219750 PE=3 SV=1	2	1099.03	2.9932	3.9759e-08	101.17	1	RH_rep1	5037000
676	ADFPYSDANKTSGIIWSEK	19	Crotony(K)	_ADFPYSDANK(cr)TSGIIWSEK_	TGME49_219750-t26_1-p1	Putative cytochrome c OS=Toxoplasma gondii FOU GN=TGFOU_219750 PE=3 SV=1	3	733.02	2.2426	0.00025828	48.51	1	RH_rep2	10575000
677	ADFPYSDANKTSGIIWSEK	19	Crotony(K)	_ADFPYSDANK(cr)TSGIIWSEK_	TGME49_219750-t26_1-p1	Putative cytochrome c OS=Toxoplasma gondii FOU GN=TGFOU_219750 PE=3 SV=1	2	1099.03	2.5436	2.3479e-13	116.39	1	RH_rep2	6650300
678	ADFPYSDANKTSGIIWSEK	19	Crotony(K)	_ADFPYSDANK(cr)TSGIIWSEK_	TGME49_219750-t26_1-p1	Putative cytochrome c OS=Toxoplasma gondii FOU GN=TGFOU_219750 PE=3 SV=1	3	733.02	2.0169	0.00013632	53.768	1	RH_rep3	8799200
679	ADFPYSDANKTSGIIWSEK	19	Crotony(K)	_ADFPYSDANK(cr)TSGIIWSEK_	TGME49_219750-t26_1-p1	Putative cytochrome c OS=Toxoplasma gondii FOU GN=TGFOU_219750 PE=3 SV=1	2	1099.03	2.0277	NaN	NaN	0	RH_rep3	5598600
680	ADFQNSSAIVAR	12	Unmodified	_ADFQNSSAIVAR_	TGME49_221470-t26_1-p1	hypothetical protein	2	639.825	3.2644	0.032499	39.006	1	RH_rep1	3176700
681	ADFQNSSAIVAR	12	Unmodified	_ADFQNSSAIVAR_	TGME49_221470-t26_1-p1	hypothetical protein	2	639.825	2.3503	0.013084	46.88	1	RH_rep3	2741900
682	ADFQNSSAIVAR	12	Unmodified	_ADFQNSSAIVAR_	TGME49_221470-t26_1-p1	hypothetical protein	2	639.825	3.0551	NaN	NaN	0	RH_rep2	2764700
683	ADFSKVAK	8	Crotony(K)	_ADFSK(cr)VAK_	TGME49_252220-t26_1-p1	Tetratricopeptide repeat domain containing protein OS=Toxoplasma gondii ARI GN=TGARI_252220 PE=4 SV=1	2	467.256	1.8655	0.0058426	80.438	2	RH_rep1	5910600
684	ADFSKVAK	8	Crotony(K)	_ADFSK(cr)VAK_	TGME49_252220-t26_1-p1	Tetratricopeptide repeat domain containing protein OS=Toxoplasma gondii ARI GN=TGARI_252220 PE=4 SV=1	2	467.256	1.9106	0.013993	67.494	2	RH_rep2	6589400
685	ADFSKVAK	8	Crotony(K)	_ADFSK(cr)VAK_	TGME49_252220-t26_1-p1	Tetratricopeptide repeat domain containing protein OS=Toxoplasma gondii ARI GN=TGARI_252220 PE=4 SV=1	2	467.256	1.2137	0.010742	71.692	2	RH_rep3	5636100
686	ADGTLVEK	8	Unmodified	_ADGTLVEK_	TGME49_279400-t26_1-p1	Putative glutaredoxin OS=Toxoplasma gondii ARI GN=TGARI_279400 PE=4 SV=1	2	416.724	1.3677	0.053285	49.536	1	RH_rep3	2380600
687	ADGTLVEK	8	Unmodified	_ADGTLVEK_	TGME49_279400-t26_1-p1	Putative glutaredoxin OS=Toxoplasma gondii ARI GN=TGARI_279400 PE=4 SV=1	2	416.724	1.7605	NaN	NaN	0	RH_rep2	1586100
688	ADGTLVEK	8	Unmodified	_ADGTLVEK_	TGME49_279400-t26_1-p1	Putative glutaredoxin OS=Toxoplasma gondii ARI GN=TGARI_279400 PE=4 SV=1	2	416.724	1.5415	NaN	NaN	0	RH_rep1	1285200
689	ADGTLVEK	8	Unmodified	_ADGTLVEK_	TGME49_279400-t26_1-p1	Putative glutaredoxin OS=Toxoplasma gondii ARI GN=TGARI_279400 PE=4 SV=1	2	416.724	1.7879	NaN	NaN	0	RH_rep2	1698800
690	ADGTLVEKLR	10	Crotony(K)	_ADGTLVEK(cr)LR_	TGME49_279400-t26_1-p1	Putative glutaredoxin OS=Toxoplasma gondii ARI GN=TGARI_279400 PE=4 SV=1	2	585.33	2.381	0.00011598	115.57	2	RH_rep3	17385000
691	ADGTLVEKLR	10	Crotony(K)	_ADGTLVEK(cr)LR_	TGME49_279400-t26_1-p1	Putative glutaredoxin OS=Toxoplasma gondii ARI GN=TGARI_279400 PE=4 SV=1	2	585.33	3.2676	NaN	NaN	0	RH_rep1	879250
692	ADGTLVEKLR	10	Crotony(K)	_ADGTLVEK(cr)LR_	TGME49_279400-t26_1-p1	Putative glutaredoxin OS=Toxoplasma gondii ARI GN=TGARI_279400 PE=4 SV=1	2	585.33	3.2404	NaN	NaN	0	RH_rep2	1286300
693	ADGTLVEKLR	10	Crotony(K)	_ADGTLVEK(cr)LR_	TGME49_279400-t26_1-p1	Putative glutaredoxin OS=Toxoplasma gondii ARI GN=TGARI_279400 PE=4 SV=1	2	585.33	2.7887	NaN	NaN	0	RH_rep3	1013400
694	ADHSITAQLIK	11	Unmodified	_ADHSITAQLIK_	TGME49_222952-t26_1-p1	phosphohistidine phosphatase	3	399.559	2.7479	0.029743	22.329	1	RH_rep2	1377700
695	ADHSITAQLIK	11	Unmodified	_ADHSITAQLIK_	TGME49_222952-t26_1-p1	phosphohistidine phosphatase	3	399.559	1.85	0.0078556	34.755	1	RH_rep3	1486900
696	ADHSITAQLIK	11	Unmodified	_ADHSITAQLIK_	TGME49_222952-t26_1-p1	phosphohistidine phosphatase	3	399.559	2.359	NaN	NaN	0	RH_rep1	1562700
697	ADIDTNKR	8	Crotony(K)	_ADIDTNK(cr)R_	TGME49_225080-t26_1-p1	ribosomal protein RPS18	2	500.757	2.4034	0.013166	69.812	1	RH_rep2	2046000
698	ADIDTNKR	8	Crotony(K)	_ADIDTNK(cr)R_	TGME49_225080-t26_1-p1	ribosomal protein RPS18	2	500.757	2.2347	NaN	NaN	0	RH_rep1	2019000
699	ADIDTNKR	8	Crotony(K)	_ADIDTNK(cr)R_	TGME49_225080-t26_1-p1	ribosomal protein RPS18	2	500.757	2.0667	NaN	NaN	0	RH_rep3	2205300
700	ADIEWFQK	8	Unmodified	_ADIEWFQK_	TGME49_270510-t26_1-p1	asparaginyl-tRNA synthetase (NOB+tRNA synthase)	2	518.759	2.3125	0.025114	61.679	1	RH_rep1	10607000
701	ADIEWFQK	8	Unmodified	_ADIEWFQK_	TGME49_270510-t26_1-p1	asparaginyl-tRNA synthetase (NOB+tRNA synthase)	2	518.759	2.6373	0.018336	67.494	2	RH_rep2	12314000
702	ADIEWFQK	8	Unmodified	_ADIEWFQK_	TGME49_270510-t26_1-p1	asparaginyl-tRNA synthetase (NOB+tRNA synthase)	2	518.759	2.4064	0.024061	62.582	2	RH_rep3	15559000
703	ADIEWFQKNQEEGLIAR	17	Crotony(K)	_ADIEWFQK(cr)NQEEGLIAR_	TGME49_270510-t26_1-p1	asparaginyl-tRNA synthetase (NOB+tRNA synthase)	3	705.688	3.7192	2.0759e-10	111.75	1	RH_rep1	10206000
704	ADIEWFQKNQEEGLIAR	17	Crotony(K)	_ADIEWFQK(cr)NQEEGLIAR_	TGME49_270510-t26_1-p1	asparaginyl-tRNA synthetase (NOB+tRNA synthase)	3	705.688	3.9071	2.1878e-24	141.55	1	RH_rep2	8364400
705	ADIEWFQKNQEEGLIAR	17	Crotony(K)	_ADIEWFQK(cr)NQEEGLIAR_	TGME49_270510-t26_1-p1	asparaginyl-tRNA synthetase (NOB+tRNA synthase)	3	705.688	3.5405	1.7336e-07	98.281	1	RH_rep3	7450100
706	ADKTVTVR	8	Crotony(K)	_ADK(cr)TVTVR_	TGME49_300260-t26_1-p1	Threonyl-tRNA synthetase family protein OS=Toxoplasma gondii (strain ATCC 50611 / Me49) GN=TGME49_300260 PE=3 SV=1	2	479.272	1.3595	0.048911	46.819	1	RH_rep3	2032100
707	ADKTVTVR	8	Crotony(K)	_ADK(cr)TVTVR_	TGME49_300260-t26_1-p1	Threonyl-tRNA synthetase family protein OS=Toxoplasma gondii (strain ATCC 50611 / Me49) GN=TGME49_300260 PE=3 SV=1	2	479.272	1.969	0.047298	47.187	1	RH_rep1	1846700
708	ADKTVTVR	8	Crotony(K)	_ADK(cr)TVTVR_	TGME49_300260-t26_1-p1	Threonyl-tRNA synthetase family protein OS=Toxoplasma gondii (strain ATCC 50611 / Me49) GN=TGME49_300260 PE=3 SV=1	2	479.272	1.7081	NaN	NaN	0	RH_rep1	2075600
709	ADKTVTVR	8	Crotony(K)	_ADK(cr)TVTVR_	TGME49_300260-t26_1-p1	Threonyl-tRNA synthetase family protein OS=Toxoplasma gondii (strain ATCC 50611 / Me49) GN=TGME49_300260 PE=3 SV=1	2	479.272	1.6912	NaN	NaN	0	RH_rep2	2233500
710	ADKTVTVR	8	Crotony(K)	_ADK(cr)TVTVR_	TGME49_300260-t26_1-p1	Threonyl-tRNA synthetase family protein OS=Toxoplasma gondii (strain ATCC 50611 / Me49) GN=TGME49_300260 PE=3 SV=1	2	479.272	1.8821	NaN	NaN	0	RH_rep2	1332200
711	ADKTVTVR	8	Crotony(K)	_ADK(cr)TVTVR_	TGME49_300260-t26_1-p1	Threonyl-tRNA synthetase family protein OS=Toxoplasma gondii (strain ATCC 50611 / Me49) GN=TGME49_300260 PE=3 SV=1	2	479.272	1.978	NaN	NaN	0	RH_rep3	1693900
712	ADKYLEEK	8	Crotony(K)	_ADK(cr)YLEEK_	TGME49_256990-t26_1-p1	Glycyl-tRNA synthetase OS=Toxoplasma gondii (strain ATCC 50611 / Me49) GN=TGME49_256990 PE=4 SV=1	2	532.269	3.0034	0.052403	46.022	1	RH_rep1	2653400
713	ADKYLEEK	8	Crotony(K)	_ADK(cr)YLEEK_	TGME49_256990-t26_1-p1	Glycyl-tRNA synthetase OS=Toxoplasma gondii (strain ATCC 50611 / Me49) GN=TGME49_256990 PE=4 SV=1	2	532.269	2.8647	0.0091887	74.464	1	RH_rep2	2165700
714	ADKYLEEK	8	Crotony(K)	_ADK(cr)YLEEK_	TGME49_256990-t26_1-p1	Glycyl-tRNA synthetase OS=Toxoplasma gondii (strain ATCC 50611 / Me49) GN=TGME49_256990 PE=4 SV=1	2	532.269	3.0499	0.019626	61.161	1	RH_rep3	2624400
715	ADLIAYLVDASNK	13	Unmodified	_ADLIAYLVDASNK_	TGME49_219750-t26_1-p1	Putative cytochrome c OS=Toxoplasma gondii FOU GN=TGFOU_219750 PE=3 SV=1	2	696.872	1.961	0.0009885	83.087	1	RH_rep2	4631200
716	ADLIAYLVDASNK	13	Unmodified	_ADLIAYLVDASNK_	TGME49_219750-t26_1-p1	Putative cytochrome c OS=Toxoplasma gondii FOU GN=TGFOU_219750 PE=3 SV=1	2	696.872	3.5615	0.0021869	58.32	1	RH_rep3	4444200
717	ADLIAYLVDASNK	13	Unmodified	_ADLIAYLVDASNK_	TGME49_219750-t26_1-p1	Putative cytochrome c OS=Toxoplasma gondii FOU GN=TGFOU_219750 PE=3 SV=1	2	696.872	4.3034	1.1784e-07	117.72	1	RH_rep1	14693000
718	ADLIAYLVDASNK	13	Unmodified	_ADLIAYLVDASNK_	TGME49_219750-t26_1-p1	Putative cytochrome c OS=Toxoplasma gondii FOU GN=TGFOU_219750 PE=3 SV=1	2	696.872	4.1265	0.0001112	102.33	1	RH_rep2	5483200
719	ADLIAYLVDASNK	13	Unmodified	_ADLIAYLVDASNK_	TGME49_219750-t26_1-p1	Putative cytochrome c OS=Toxoplasma gondii FOU GN=TGFOU_219750 PE=3 SV=1	2	696.872	3.1714	9.8807e-14	149.69	1	RH_rep3	31867000
720	ADLIAYLVDASNK	13	Unmodified	_ADLIAYLVDASNK_	TGME49_219750-t26_1-p1	Putative cytochrome c OS=Toxoplasma gondii FOU GN=TGFOU_219750 PE=3 SV=1	2	696.872	2.6934	NaN	NaN	0	RH_rep1	2830700
721	ADLIAYLVDASNK	13	Unmodified	_ADLIAYLVDASNK_	TGME49_219750-t26_1-p1	Putative cytochrome c OS=Toxoplasma gondii FOU GN=TGFOU_219750 PE=3 SV=1	2	696.872	4.3845	NaN	NaN	0	RH_rep1	34110000
722	ADLIAYLVDASNK	13	Unmodified	_ADLIAYLVDASNK_	TGME49_219750-t26_1-p1	Putative cytochrome c OS=Toxoplasma gondii FOU GN=TGFOU_219750 PE=3 SV=1	2	696.872	3.3544	NaN	NaN	0	RH_rep3	2784000
723	ADLNLPGYGHIPYK	14	Unmodified	_ADLNLPGYGHIPYK_	TGME49_285510-t26_1-p1	hypothetical protein	3	519.94	3.2373	0.052631	13.418	1	RH_rep2	3829700
724	ADLNLPGYGHIPYK	14	Unmodified	_ADLNLPGYGHIPYK_	TGME49_285510-t26_1-p1	hypothetical protein	3	519.94	2.512	NaN	NaN	0	RH_rep1	3215700
725	ADLNLPGYGHIPYK	14	Unmodified	_ADLNLPGYGHIPYK_	TGME49_285510-t26_1-p1	hypothetical protein	3	519.94	3.4256	NaN	NaN	0	RH_rep3	3541800
726	ADLNVPLEVGKER	13	Crotony(K)	_ADLNVPLEVGK(cr)ER_	TGME49_222020-t26_1-p1	Phosphoglycerate kinase OS=Toxoplasma gondii ARI GN=TGARI_222020 PE=3 SV=1	2	754.409	3.5937	0.0013138	62.287	1	RH_rep1	2301700
727	ADLNVPLEVGKER	13	Crotony(K)	_ADLNVPLEVGK(cr)ER_	TGME49_222020-t26_1-p1	Phosphoglycerate kinase OS=Toxoplasma gondii ARI GN=TGARI_222020 PE=3 SV=1	2	754.409	3.273	0.0013138	62.287	1	RH_rep2	1746600
728	ADLQKTPEFTLAK	13	Crotony(K)	_ADLQK(cr)TPEFTLAK_	TGME49_259710-t26_1-p1	protein kinase	2	765.414	2.3074	0.0012073	67.019	1	RH_rep1	4267500
729	ADLQKTPEFTLAK	13	Crotony(K)	_ADLQK(cr)TPEFTLAK_	TGME49_259710-t26_1-p1	protein kinase	2	765.414	2.6122	0.0013823	59.248	2	RH_rep2	4833000
730	ADLQKTPEFTLAK	13	Crotony(K)	_ADLQK(cr)TPEFTLAK_	TGME49_259710-t26_1-p1	protein kinase	2	765.414	3.5615	NaN	NaN	0	RH_rep1	1702200
731	ADLQKTPEFTLAK	13	Crotony(K)	_ADLQK(cr)TPEFTLAK_	TGME49_259710-t26_1-p1	protein kinase	2	765.414	3.4619	NaN	NaN	0	RH_rep2	1641700
732	ADLQKTPEFTLAK	13	Crotony(K)	_ADLQK(cr)TPEFTLAK_	TGME49_259710-t26_1-p1	protein kinase	2	765.414	3.5055	NaN	NaN	0	RH_rep3	1604900
733	ADLTKLGDIYINDAFGTAHR	20	Crotony(K)	_ADLTK(cr)LGDIYINDAFGTAHR_	TGME49_318230-t26_1-p1	phosphoglycerate kinase PGKI	3	753.718	3.3042	9.7269e-38	148.38	1	RH_rep1	57735000
734	ADLTKLGDIYINDAFGTAHR	20	Crotony(K)	_ADLTK(cr)LGDIYINDAFGTAHR_	TGME49_318230-t26_1-p1	phosphoglycerate kinase PGKI	3	753.718	5.3168	2.1083e-49	171	1	RH_rep2	45111000
735	ADLTKLGDIYINDAFGTAHR	20	Crotony(K)	_ADLTK(cr)LGDIYINDAFGTAHR_	TGME49_318230-t26_1-p1	phosphoglycerate kinase PGKI	3	753.718	4.2234	4.8164e-23	129.98	1	RH_rep3	20183000
736	ADLVQTFSGFGNIVSCHIAVDK	22	Unmodified	_ADLVQTFSGFGNIVSCHIAVDK_	TGME49_268200-t26_1-p1	RNA recognition motif-containing protein OS=Toxoplasma gondii FOU GN=TGFOU_268200 PE=4 SV=1	3	793.398	3.7615	3.8363e-10	90.475	1	RH_rep1	7823300
737	ADLVQTFSGFGNIVSCHIAVDK	22	Unmodified	_ADLVQTFSGFGNIVSCHIAVDK_	TGME49_268200-t26_1-p1	RNA recognition motif-containing protein OS=Toxoplasma gondii FOU GN=TGFOU_268200 PE=4 SV=1	3	793.398	4.1127	4.4569e-09	70.994	1	RH_rep2	8879700
738	ADLVQTFSGFGNIVSCHIAVDK	22	Unmodified	_ADLVQTFSGFGNIVSCHIAVDK_	TGME49_268200-t26_1-p1	RNA recognition motif-containing protein OS=Toxoplasma gondii FOU GN=TGFOU_268200 PE=4 SV=1	3	793.398	4.1986	2.0127e-09	81.144	1	RH_rep3	7233400
748	ADPTLQQK	8	Unmodified	_ADPTLQQK_	TGME49_262670-t26_1-p1	60S ribosomal protein L18a OS=Toxoplasma gondii FOU GN=TGFOU_262670 PE=3 SV=1	2	450.743	1.863	0.029144	58.716	1	RH_rep1	2860200
749	ADPTLQQK	8	Unmodified	_ADPTLQQK_	TGME49_262670-t26_1-p1	60S ribosomal protein L18a OS=Toxoplasma gondii FOU GN=TGFOU_262670 PE=3 SV=1	2	450.743	1.6098	0.022167	64.207	1	RH_rep2	3444000
750	ADPTLQQK	8	Unmodified	_ADPTLQQK_	TGME49_262670-t26_1-p1	60S ribosomal protein L18a OS=Toxoplasma gondii FOU GN=TGFOU_262670 PE=3 SV=1	2	450.743	1.569	NaN	NaN	0	RH_rep3	4367000
751	ADPTLQQKISQYQVVGR	17	Crotony(K)	_ADPTLQQK(cr)ISQYQVVGR_	TGME49_262670-t26_1-p1	60S ribosomal protein L18a OS=Toxoplasma gondii FOU GN=TGFOU_262670 PE=3 SV=1	3	667.025	3.1339	6.5938e-06	85.576	1	RH_rep1	6576200
752	ADPTLQQKISQYQVVGR	17	Crotony(K)	_ADPTLQQK(cr)ISQYQVVGR_	TGME49_262670-t26_1-p1	60S ribosomal protein L18a OS=Toxoplasma gondii FOU GN=TGFOU_262670 PE=3 SV=1	3	667.025	2.77	NaN	NaN	0	RH_rep2	5493900
753	ADPTLQQKISQYQVVGR	17	Crotony(K)	_ADPTLQQK(cr)ISQYQVVGR_	TGME49_262670-t26_1-p1	60S ribosomal protein L18a OS=Toxoplasma gondii FOU GN=TGFOU_262670 PE=3 SV=1	3	667.025	2.8487	NaN	NaN	0	RH_rep3	4143600
754	ADQLNVLVLNR	11	Unmodified	_ADQLNVLVLNR_	TGME49_267400-t26_1-p1	ribosomal protein RPL32	2	627.862	1.9691	2.7335e-07	141.89	2	RH_rep1	44181000
755	ADQLNVLVLNR	11	Unmodified	_ADQLNVLVLNR_	TGME49_267400-t26_1-p1	ribosomal protein RPL32	2	627.862	2.1387	3.0801e-07	141.1	3	RH_rep2	45257000
756	ADQLNVLVLNR	11	Unmodified	_ADQLNVLVLNR_	TGME49_267400-t26_1-p1	ribosomal protein RPL32	2	627.862	2.5095	2.5698e-09	152.07	3	RH_rep3	34953000
757	ADQLTEEQIAEFK	13	Acetyl (Protein N-term)	_(ac)ADQLTEEQIAEFK_	TGME49_249240-t26_1-p1	hypothetical protein	2	782.38	2.5307	4.4109e-06	107.99	1	RH_rep1	8940700
758	ADQLTEEQIAEFK	13	Acetyl (Protein N-term)	_(ac)ADQLTEEQIAEFK_	TGME49_249240-t26_1-p1	hypothetical protein	2	782.38	2.8251	7.4977e-12	133.16	1	RH_rep2	11053000
759	ADQLTEEQIAEFK	13	Acetyl (Protein N-term)	_(ac)ADQLTEEQIAEFK_	TGME49_249240-t26_1-p1	hypothetical protein	2	782.38	2.7202	1.0009e-14	151.74	1	RH_rep3	10184000
760	ADQLTEEQIAEFKEAFSLFDKDGDGTITTK	30	Acetyl (Protein N-term),Crotony(K)	_(ac)ADQLTEEQIAEFK(cr)EAFSLFDKDGDGTITTK_	TGME49_249240-t26_1-p1	hypothetical protein	3	1153.22	3.1646	4.0066e-32	122.57	2	RH_rep1	20216000
761	ADQLTEEQIAEFKEAFSLFDKDGDGTITTK	30	Acetyl (Protein N-term),Crotony(K)	_(ac)ADQLTEEQIAEFK(cr)EAFSLFDKDGDGTITTK_	TGME49_249240-t26_1-p1	hypothetical protein	4	865.169	3.3976	7.8465e-11	55.532	1	RH_rep1	5901400
762	ADQLTEEQIAEFKEAFSLFDKDGDGTITTK	30	Acetyl (Protein N-term),Crotony(K)	_(ac)ADQLTEEQIAEFK(cr)EAFSLFDKDGDGTITTK_	TGME49_249240-t26_1-p1	hypothetical protein	4	865.169	3.2157	1.506e-15	72.791	2	RH_rep2	4157300
763	ADQLTEEQIAEFKEAFSLFDKDGDGTITTK	30	Acetyl (Protein N-term),Crotony(K)	_(ac)ADQLTEEQIAEFK(cr)EAFSLFDKDGDGTITTK_	TGME49_249240-t26_1-p1	hypothetical protein	3	1153.22	2.7356	2.0274e-26	109.48	1	RH_rep2	18666000
764	ADQLTEEQIAEFKEAFSLFDKDGDGTITTK	30	Acetyl (Protein N-term),Crotony(K)	_(ac)ADQLTEEQIAEFK(cr)EAFSLFDKDGDGTITTK_	TGME49_249240-t26_1-p1	hypothetical protein	3	1153.22	2.9273	1.3698e-46	139.72	2	RH_rep3	15476000
765	ADQLTEEQIAEFKEAFSLFDKDGDGTITTK	30	Acetyl (Protein N-term),Crotony(K)	_(ac)ADQLTEEQIAEFK(cr)EAFSLFDKDGDGTITTK_	TGME49_249240-t26_1-p1	hypothetical protein	4	865.169	3.2403	7.3842e-16	77.149	1	RH_rep3	4394300
766	ADSGCVIGK	9	Unmodified	_ADSGCVIGK_	TGME49_205250-t26_1-p1	rhoptry protein ROP18	2	453.721	2.7062	0.052804	43.272	1	RH_rep2	12486000
767	ADSGCVIGK	9	Unmodified	_ADSGCVIGK_	TGME49_205250-t26_1-p1	rhoptry protein ROP18	2	453.721	2.0342	0.057773	42.348	1	RH_rep3	12816000
768	ADSGCVIGK	9	Unmodified	_ADSGCVIGK_	TGME49_205250-t26_1-p1	rhoptry protein ROP18	2	453.721	2.1223	NaN	NaN	0	RH_rep1	15391000
769	ADSGCVIGKR	10	Crotony(K)	_ADSGCVIGK(cr)R_	TGME49_205250-t26_1-p1	rhoptry protein ROP18	2	565.785	1.4434	0.016257	47.894	1	RH_rep1	6528000
770	ADSGCVIGKR	10	Crotony(K)	_ADSGCVIGK(cr)R_	TGME49_205250-t26_1-p1	rhoptry protein ROP18	2	565.785	1.5112	0.023472	45.829	1	RH_rep2	8064200
771	ADSGCVIGKR	10	Crotony(K)	_ADSGCVIGK(cr)R_	TGME49_205250-t26_1-p1	rhoptry protein ROP18	2	565.785	1.1553	0.0082653	55.806	1	RH_rep3	7736800
772	ADSLVTR	7	Unmodified	_ADSLVTR_	TGME49_311430-t26_1-p1	fibrillarin	2	381.211	0.38788	0.0082185	89.296	1	RH_rep1	5164900
773	ADSLVTR	7	Unmodified	_ADSLVTR_	TGME49_311430-t26_1-p1	fibrillarin	2	381.211	0.70806	0.011003	101.28	1	RH_rep2	5627400
774	ADSLVTR	7	Unmodified	_ADSLVTR_	TGME49_311430-t26_1-p1	fibrillarin	2	381.211	0.32798	0.0087435	111.82	2	RH_rep3	5351100
775	ADTQAVQDSSKDVLTK	16	Crotony(K)	_ADTQAVQDSSK(cr)DVLTK_	TGME49_270240-t26_1-p1	MAG1	2	887.447	3.6839	2.0055e-06	103.01	1	RH_rep1	3662000
776	ADTQAVQDSSKDVLTK	16	Crotony(K)	_ADTQAVQDSSK(cr)DVLTK_	TGME49_270240-t26_1-p1	MAG1	2	887.447	3.6818	5.0719e-07	108.18	1	RH_rep2	2506100
777	ADTQAVQDSSKDVLTK	16	Crotony(K)	_ADTQAVQDSSK(cr)DVLTK_	TGME49_270240-t26_1-p1	MAG1	2	887.447	3.9228	NaN	NaN	0	RH_rep3	4733600
778	ADTVYSKQLR	10	Crotony(K)	_ADTVYSK(cr)QLR_	TGME49_259630-t26_1-p1	hypothetical protein	2	624.833	2.714	0.0074901	55.806	1	RH_rep1	2551500
779	ADTVYSKQLR	10	Crotony(K)	_ADTVYSK(cr)QLR_	TGME49_259630-t26_1-p1	hypothetical protein	2	624.833	2.6098	0.014486	47.971	1	RH_rep2	2070900
780	ADTVYSKQLR	10	Crotony(K)	_ADTVYSK(cr)QLR_	TGME49_259630-t26_1-p1	hypothetical protein	2	624.833	1.4895	0.022524	45.433	1	RH_rep3	2209300
781	ADVASVFDLDPETAANLYKELPR	23	Crotony(K)	_ADVASVFDLDPETAANLYK(cr)ELPR_	TGME49_243580-t26_1-p1	Putative Hit family protein involved in cell-cycle regulation OS=Toxoplasma gondii FOU GN=TGFOU_243580 PE=4 SV=1	3	868.106	3.2773	2.2275e-11	80.412	2	RH_rep1	10790000
782	ADVASVFDLDPETAANLYKELPR	23	Crotony(K)	_ADVASVFDLDPETAANLYK(cr)ELPR_	TGME49_243580-t26_1-p1	Putative Hit family protein involved in cell-cycle regulation OS=Toxoplasma gondii FOU GN=TGFOU_243580 PE=4 SV=1	3	868.106	2.7732	8.559e-08	66.467	1	RH_rep2	13578000
783	ADVASVFDLDPETAANLYKELPR	23	Crotony(K)	_ADVASVFDLDPETAANLYK(cr)ELPR_	TGME49_243580-t26_1-p1	Putative Hit family protein involved in cell-cycle regulation OS=Toxoplasma gondii FOU GN=TGFOU_243580 PE=4 SV=1	3	868.106	2.524	4.9475e-15	99.603	1	RH_rep3	10151000
784	ADVFEDFQGR	10	Unmodified	_ADVFEDFQGR_	TGME49_262620-t26_1-p1	RNA recognition motif-containing protein	2	592.273	2.3228	0.023661	46.844	1	RH_rep1	49667000
785	ADVFEDFQGR	10	Unmodified	_ADVFEDFQGR_	TGME49_262620-t26_1-p1	RNA recognition motif-containing protein	2	592.273	1.8951	0.052949	39.785	1	RH_rep2	52644000
786	ADVFEDFQGR	10	Unmodified	_ADVFEDFQGR_	TGME49_262620-t26_1-p1	RNA recognition motif-containing protein	2	592.273	2.259	0.00047518	93.096	2	RH_rep3	37745000
787	ADVFEDFQGR	10	Unmodified	_ADVFEDFQGR_	TGME49_262620-t26_1-p1	RNA recognition motif-containing protein	2	592.273	2.3336	NaN	NaN	0	RH_rep1	2738300
788	ADVFEDFQGR	10	Unmodified	_ADVFEDFQGR_	TGME49_262620-t26_1-p1	RNA recognition motif-containing protein	2	592.273	3.405	NaN	NaN	0	RH_rep2	2259200
789	ADVFEDFQGR	10	Unmodified	_ADVFEDFQGR_	TGME49_262620-t26_1-p1	RNA recognition motif-containing protein	2	592.273	3.2727	NaN	NaN	0	RH_rep3	2725300
790	ADVFEDFQGR	10	Unmodified	_ADVFEDFQGR_	TGME49_262620-t26_1-p1	RNA recognition motif-containing protein	2	592.273	3.5718	NaN	NaN	0	RH_rep3	314490
791	ADVMTMPDGR	10	2 Oxidation (M)	_ADVM(ox)TM(ox)PDGR_	TGME49_262620-t26_1-p1	RNA recognition motif-containing protein	2	562.739	1.2789	8.454e-05	107.58	1	RH_rep1	7797000
792	ADVMTMPDGR	10	2 Oxidation (M)	_ADVM(ox)TM(ox)PDGR_	TGME49_262620-t26_1-p1	RNA recognition motif-containing protein	2	562.739	1.6441	0.0025799	55.806	1	RH_rep2	18008000
793	ADVMTMPDGR	10	2 Oxidation (M)	_ADVM(ox)TM(ox)PDGR_	TGME49_262620-t26_1-p1	RNA recognition motif-containing protein	2	562.739	1.686	0.0014682	60.547	2	RH_rep3	12222000
794	ADVMTMPDGR	10	Oxidation (M)	_ADVMTM(ox)PDGR_	TGME49_262620-t26_1-p1	RNA recognition motif-containing protein	2	554.742	1.7192	0.0017693	55.353	1	RH_rep1	7748800
795	ADVMTMPDGR	10	Oxidation (M)	_ADVM(ox)TMPDGR_	TGME49_262620-t26_1-p1	RNA recognition motif-containing protein	2	554.742	1.6488	0.00034342	76.228	1	RH_rep1	11178000
796	ADVMTMPDGR	10	Oxidation (M)	_ADVMTM(ox)PDGR_	TGME49_262620-t26_1-p1	RNA recognition motif-containing protein	2	554.742	1.2285	0.0083897	40.727	1	RH_rep2	8032300
797	ADVMTMPDGR	10	Oxidation (M)	_ADVM(ox)TMPDGR_	TGME49_262620-t26_1-p1	RNA recognition motif-containing protein	2	554.742	1.373	7.8491e-05	96.171	2	RH_rep2	8196900
798	ADVMTMPDGR	10	Oxidation (M)	_ADVMTM(ox)PDGR_	TGME49_262620-t26_1-p1	RNA recognition motif-containing protein	2	554.742	1.2655	0.00047701	71.221	2	RH_rep3	6066600
799	ADVMTMPDGR	10	Oxidation (M)	_ADVM(ox)TMPDGR_	TGME49_262620-t26_1-p1	RNA recognition motif-containing protein	2	554.742	1.4596	7.4199e-05	100.88	1	RH_rep3	8259900
800	ADVMTMPDGR	10	Unmodified	_ADVMTMPDGR_	TGME49_262620-t26_1-p1	RNA recognition motif-containing protein	2	546.744	2.2301	0.0044191	64.82	2	RH_rep1	3005600
801	ADVMTMPDGR	10	Unmodified	_ADVMTMPDGR_	TGME49_262620-t26_1-p1	RNA recognition motif-containing protein	2	546.744	1.8397	0.0047456	63.624	2	RH_rep2	4712600
802	ADVMTMPDGR	10	Unmodified	_ADVMTMPDGR_	TGME49_262620-t26_1-p1	RNA recognition motif-containing protein	2	546.744	2.6619	0.0030813	69.721	2	RH_rep3	4439800
803	ADVVQLHK	8	Acetyl (Protein N-term)	_(ac)ADVVQLHK_	TGME49_308860-t26_1-p1	hypothetical protein	2	476.267	3.1592	0.0054515	53.753	1	RH_rep2	1266000
804	ADVVQLHK	8	Acetyl (Protein N-term)	_(ac)ADVVQLHK_	TGME49_308860-t26_1-p1	hypothetical protein	2	476.267	3.3061	NaN	NaN	0	RH_rep1	1704500
805	AEAAEKEQER	10	Crotony(K)	_AEAAEK(cr)EQER_	TGME49_315210-t26_1-p1	Putative rhoptry protein OS=Toxoplasma gondii (strain ATCC 50861 / VEG) GN=TGVEG_315210 PE=4 SV=1	2	614.794	2.4223	0.0020112	72.2	1	RH_rep1	2782800
806	AEAAEKEQER	10	Crotony(K)	_AEAAEK(cr)EQER_	TGME49_315210-t26_1-p1	Putative rhoptry protein OS=Toxoplasma gondii (strain ATCC 50861 / VEG) GN=TGVEG_315210 PE=4 SV=1	2	614.794	2.7962	0.0020112	72.2	1	RH_rep2	3349500
807	AEAAEKEQER	10	Crotony(K)	_AEAAEK(cr)EQER_	TGME49_315210-t26_1-p1	Putative rhoptry protein OS=Toxoplasma gondii (strain ATCC 50861 / VEG) GN=TGVEG_315210 PE=4 SV=1	2	614.794	2.5907	0.0021611	70.942	1	RH_rep3	3831000
808	AEAAEKEQER	10	Crotony(K)	_AEAAEK(cr)EQER_	TGME49_315210-t26_1-p1	Putative rhoptry protein OS=Toxoplasma gondii (strain ATCC 50861 / VEG) GN=TGVEG_315210 PE=4 SV=1	2	614.794	2.1503	NaN	NaN	0	RH_rep3	928440
809	AEAEEKAR	8	Crotony(K)	_AEAEEK(cr)AR_	TGME49_223940-t26_1-p1	GAP45	2	486.243	2.4812	0.0033123	101.72	1	RH_rep1	13013000
810	AEAEEKAR	8	Crotony(K)	_AEAEEK(cr)AR_	TGME49_223940-t26_1-p1	GAP45	2	486.243	2.7362	0.0031391	91.064	1	RH_rep2	13789000
811	AEAEEKAR	8	Crotony(K)	_AEAEEK(cr)AR_	TGME49_223940-t26_1-p1	GAP45	2	486.243	2.1599	0.050791	46.39	1	RH_rep3	17580000
812	AEAEKNAADK	10	Crotony(K)	_AEAEK(cr)NAADK_	TGME49_223940-t26_1-p1	GAP45	2	557.772	1.218	0.0011235	79.659	1	RH_rep1	11915000
813	AEAEKNAADK	10	Crotony(K)	_AEAEK(cr)NAADK_	TGME49_223940-t26_1-p1	GAP45	2	557.772	2.1444	0.00025518	107.06	1	RH_rep2	12695000
814	AEAEKNAADK	10	Crotony(K)	_AEAEK(cr)NAADK_	TGME49_223940-t26_1-p1	GAP45	2	557.772	2.1493	0.00013163	120.36	2	RH_rep3	15877000
815	AEAEKNAADK	10	Crotony(K)	_AEAEK(cr)NAADK_	TGME49_223940-t26_1-p1	GAP45	2	557.772	2.1261	0.0011235	79.659	1	RH_rep1	8748600
816	AEAEKNAADK	10	Crotony(K)	_AEAEK(cr)NAADK_	TGME49_223940-t26_1-p1	GAP45	2	557.772	2.3322	0.0011235	79.659	1	RH_rep2	7519700
817	AEAEKNAADK	10	Crotony(K)	_AEAEK(cr)NAADK_	TGME49_223940-t26_1-p1	GAP45	2	557.772	2.1534	0.0025463	68.786	1	RH_rep3	8315500
818	AEAEKNAADKAEAER	15	Crotony(K)	_AEAEK(cr)NAADKAEAER_	TGME49_223940-t26_1-p1	GAP45	3	557.604	3.1086	0.00015895	62.861	1	RH_rep3	5489400
819	AEAGQVLSEVVLR	13	Unmodified	_AEAGQVLSEVVLR_	TGME49_223960-t26_1-p1	ubiquitin interaction motif family protein	2	685.886		0.00042815	54.898	1	RH_rep1
820	AEAGQVLSEVVLR	13	Unmodified	_AEAGQVLSEVVLR_	TGME49_223960-t26_1-p1	ubiquitin interaction motif family protein	2	685.886	1.4104	0.016399	43.69	1	RH_rep2	13072000
821	AEAGQVLSEVVLR	13	Unmodified	_AEAGQVLSEVVLR_	TGME49_223960-t26_1-p1	ubiquitin interaction motif family protein	2	685.886	0.95242	0.0041767	54.09	1	RH_rep3	6224800
822	AEALDAQDGR	10	Unmodified	_AEALDAQDGR_	TGME49_252290-t26_1-p1	hypothetical protein	2	523.249	1.4002	0.028602	45.653	1	RH_rep1	2156100
823	AEALDAQDGR	10	Unmodified	_AEALDAQDGR_	TGME49_252290-t26_1-p1	hypothetical protein	2	523.249	1.4471	0.012798	53.237	1	RH_rep2	3353900
824	AEALDAQDGR	10	Unmodified	_AEALDAQDGR_	TGME49_252290-t26_1-p1	hypothetical protein	2	523.249	2.1012	0.033209	44.543	1	RH_rep3	2488800
825	AEALDAQDGR	10	Unmodified	_AEALDAQDGR_	TGME49_252290-t26_1-p1	hypothetical protein	2	523.249	2.4883	NaN	NaN	0	RH_rep1	2183900
826	AEALELFADNPFK	13	Unmodified	_AEALELFADNPFK_	TGME49_300260-t26_1-p1	Threonyl-tRNA synthetase family protein OS=Toxoplasma gondii (strain ATCC 50611 / Me49) GN=TGME49_300260 PE=3 SV=1	2	732.872	5.0357	0.00093132	84.297	1	RH_rep1	3473100
827	AEALELFADNPFK	13	Unmodified	_AEALELFADNPFK_	TGME49_300260-t26_1-p1	Threonyl-tRNA synthetase family protein OS=Toxoplasma gondii (strain ATCC 50611 / Me49) GN=TGME49_300260 PE=3 SV=1	2	732.872	4.024	0.00069822	89.231	1	RH_rep2	3213000
828	AEALELFADNPFK	13	Unmodified	_AEALELFADNPFK_	TGME49_300260-t26_1-p1	Threonyl-tRNA synthetase family protein OS=Toxoplasma gondii (strain ATCC 50611 / Me49) GN=TGME49_300260 PE=3 SV=1	2	732.872	3.8829	NaN	NaN	0	RH_rep3	3807600
829	AEALELFADNPFKVQLIASK	20	Crotony(K)	_AEALELFADNPFK(cr)VQLIASK_	TGME49_300260-t26_1-p1	Threonyl-tRNA synthetase family protein OS=Toxoplasma gondii (strain ATCC 50611 / Me49) GN=TGME49_300260 PE=3 SV=1	3	758.079	2.0373	2.064e-08	81.016	1	RH_rep1	10158000
830	AEALELFADNPFKVQLIASK	20	Crotony(K)	_AEALELFADNPFK(cr)VQLIASK_	TGME49_300260-t26_1-p1	Threonyl-tRNA synthetase family protein OS=Toxoplasma gondii (strain ATCC 50611 / Me49) GN=TGME49_300260 PE=3 SV=1	3	758.079	2.1195	4.7383e-06	64.26	2	RH_rep2	9697600
831	AEALELFADNPFKVQLIASK	20	Crotony(K)	_AEALELFADNPFK(cr)VQLIASK_	TGME49_300260-t26_1-p1	Threonyl-tRNA synthetase family protein OS=Toxoplasma gondii (strain ATCC 50611 / Me49) GN=TGME49_300260 PE=3 SV=1	3	758.079	2.511	1.199e-08	85.855	1	RH_rep3	9827600
832	AEALELFADNPFKVQLIASK	20	Crotony(K)	_AEALELFADNPFK(cr)VQLIASK_	TGME49_300260-t26_1-p1	Threonyl-tRNA synthetase family protein OS=Toxoplasma gondii (strain ATCC 50611 / Me49) GN=TGME49_300260 PE=3 SV=1	2	1136.61	2.3751	4.682e-05	59.574	1	RH_rep3	1461800
833	AEAPEVAEKIDEVILR	16	Crotony(K)	_AEAPEVAEK(cr)IDEVILR_	TGME49_308040-t26_1-p1	ZPR1 zinc finger domain-containing protein OS=Toxoplasma gondii ARI GN=TGARI_308040 PE=4 SV=1	2	925.499	3.2637	0.00022572	62.94	1	RH_rep1	2141300
834	AEAPEVAEKIDEVILR	16	Crotony(K)	_AEAPEVAEK(cr)IDEVILR_	TGME49_308040-t26_1-p1	ZPR1 zinc finger domain-containing protein OS=Toxoplasma gondii ARI GN=TGARI_308040 PE=4 SV=1	3	617.335	2.9051	0.00023643	49.621	1	RH_rep1	4303300
835	AEAPEVAEKIDEVILR	16	Crotony(K)	_AEAPEVAEK(cr)IDEVILR_	TGME49_308040-t26_1-p1	ZPR1 zinc finger domain-containing protein OS=Toxoplasma gondii ARI GN=TGARI_308040 PE=4 SV=1	3	617.335	2.8645	NaN	NaN	0	RH_rep2	3506700
836	AEAPEVAEKIDEVILR	16	Crotony(K)	_AEAPEVAEK(cr)IDEVILR_	TGME49_308040-t26_1-p1	ZPR1 zinc finger domain-containing protein OS=Toxoplasma gondii ARI GN=TGARI_308040 PE=4 SV=1	2	925.499	3.1405	NaN	NaN	0	RH_rep3	1449700
837	AEAPEVAEKIDEVILR	16	Crotony(K)	_AEAPEVAEK(cr)IDEVILR_	TGME49_308040-t26_1-p1	ZPR1 zinc finger domain-containing protein OS=Toxoplasma gondii ARI GN=TGARI_308040 PE=4 SV=1	3	617.335	2.7873	NaN	NaN	0	RH_rep3	1709400
838	AEATVAGLNKYK	12	Acetyl (Protein N-term),Crotony(K)	_(ac)AEATVAGLNK(cr)YK_	TGME49_310460-t26_1-p1	Rab6	2	687.867	2.7073	0.00011461	99.5	1	RH_rep1	5920800
839	AEATVAGLNKYK	12	Acetyl (Protein N-term),Crotony(K)	_(ac)AEATVAGLNK(cr)YK_	TGME49_310460-t26_1-p1	Rab6	2	687.867	3.1825	1.7155e-05	108.56	1	RH_rep2	6137800
840	AEATVAGLNKYK	12	Acetyl (Protein N-term),Crotony(K)	_(ac)AEATVAGLNK(cr)YK_	TGME49_310460-t26_1-p1	Rab6	2	687.867	2.2818	1.4756e-07	119.74	1	RH_rep3	7838300
841	AEDGSILLSR	10	Unmodified	_AEDGSILLSR_	TGME49_221470-t26_1-p1	hypothetical protein	2	530.785	2.8472	0.0053681	61.344	1	RH_rep1	3966300
842	AEDGSILLSR	10	Unmodified	_AEDGSILLSR_	TGME49_221470-t26_1-p1	hypothetical protein	2	530.785	2.3402	0.0050617	62.466	2	RH_rep2	3274500
843	AEDGSILLSR	10	Unmodified	_AEDGSILLSR_	TGME49_221470-t26_1-p1	hypothetical protein	2	530.785	2.9064	0.0016776	78.342	1	RH_rep3	2890100
844	AEDGSILLSR	10	Unmodified	_AEDGSILLSR_	TGME49_221470-t26_1-p1	hypothetical protein	2	530.785	2.8904	NaN	NaN	0	RH_rep2	292950
845	AEDILEK	7	Unmodified	_AEDILEK_	TGME49_309820-t26_1-p1	ribosomal protein RPL11	2	409.219	0.95477	0.048651	61.962	2	RH_rep1	4479700
846	AEDILEK	7	Unmodified	_AEDILEK_	TGME49_309820-t26_1-p1	ribosomal protein RPL11	2	409.219	1.3524	0.0082185	89.296	1	RH_rep2	4037300
847	AEDILEK	7	Unmodified	_AEDILEK_	TGME49_309820-t26_1-p1	ribosomal protein RPL11	2	409.219	1.3219	0.024651	73.26	1	RH_rep3	4944300
848	AEDILEKGLK	10	Crotony(K)	_AEDILEK(cr)GLK_	TGME49_309820-t26_1-p1	ribosomal protein RPL11	2	592.332	2.7463	0.00033098	100.88	2	RH_rep1	17538000
849	AEDILEKGLK	10	Crotony(K)	_AEDILEK(cr)GLK_	TGME49_309820-t26_1-p1	ribosomal protein RPL11	2	592.332	2.9125	0.00016072	112.13	2	RH_rep2	20058000
850	AEDILEKGLK	10	Crotony(K)	_AEDILEK(cr)GLK_	TGME49_309820-t26_1-p1	ribosomal protein RPL11	2	592.332	2.4212	0.00033098	100.88	2	RH_rep3	17675000
851	AEDVAAHDFPQLLHR	15	Unmodified	_AEDVAAHDFPQLLHR_	TGME49_306650-t26_1-p1	hypothetical protein	4	430.471	2.6627	0.059318	13.171	1	RH_rep2	1275800
852	AEDVAAHDFPQLLHR	15	Unmodified	_AEDVAAHDFPQLLHR_	TGME49_306650-t26_1-p1	hypothetical protein	4	430.471	2.9474	0.041816	16.529	1	RH_rep3	1756300
853	AEDVAAHDFPQLLHR	15	Unmodified	_AEDVAAHDFPQLLHR_	TGME49_306650-t26_1-p1	hypothetical protein	3	573.625	3.2554	0.010189	28.812	1	RH_rep3	2045900
854	AEDVAAHDFPQLLHR	15	Unmodified	_AEDVAAHDFPQLLHR_	TGME49_306650-t26_1-p1	hypothetical protein	3	573.625	2.8836	NaN	NaN	0	RH_rep1	2848900
855	AEDVAAHDFPQLLHR	15	Unmodified	_AEDVAAHDFPQLLHR_	TGME49_306650-t26_1-p1	hypothetical protein	4	430.471	2.4781	NaN	NaN	0	RH_rep1	1969700
856	AEDVAAHDFPQLLHR	15	Unmodified	_AEDVAAHDFPQLLHR_	TGME49_306650-t26_1-p1	hypothetical protein	3	573.625	2.8987	NaN	NaN	0	RH_rep2	1049600
857	AEDVELAK	8	Unmodified	_AEDVELAK_	TGME49_218780-t26_1-p1	hypothetical protein	2	437.729	2.3727	0.027049	60.019	1	RH_rep1	2733700
858	AEDVELAK	8	Unmodified	_AEDVELAK_	TGME49_218780-t26_1-p1	hypothetical protein	2	437.729	2.4305	0.019271	66.692	1	RH_rep2	3421700
859	AEDVELAK	8	Unmodified	_AEDVELAK_	TGME49_218780-t26_1-p1	hypothetical protein	2	437.729	2.8399	0.031399	57.859	1	RH_rep3	2953700
860	AEDVELAKK	9	Crotony(K)	_AEDVELAK(cr)K_	TGME49_218780-t26_1-p1	hypothetical protein	2	535.79	2.5168	0.015134	54.066	1	RH_rep1	4671700
861	AEDVELAKK	9	Crotony(K)	_AEDVELAK(cr)K_	TGME49_218780-t26_1-p1	hypothetical protein	2	535.79	2.5034	0.017195	52.49	1	RH_rep2	2650100
862	AEDVELAKK	9	Crotony(K)	_AEDVELAK(cr)K_	TGME49_218780-t26_1-p1	hypothetical protein	2	535.79	2.8044	0.015134	54.066	1	RH_rep3	3835100
863	AEEDAETKR	9	Crotony(K)	_AEEDAETK(cr)R_	TGME49_250710-t26_1-p1	microneme protein MIC10	2	558.762	1.4964	0.0016694	81.263	2	RH_rep1	8244900
864	AEEDAETKR	9	Crotony(K)	_AEEDAETK(cr)R_	TGME49_250710-t26_1-p1	microneme protein MIC10	2	558.762	1.7171	0.0010263	101.65	1	RH_rep2	9960000
865	AEEDAETKR	9	Crotony(K)	_AEEDAETK(cr)R_	TGME49_250710-t26_1-p1	microneme protein MIC10	2	558.762	1.191	0.0074925	61.765	1	RH_rep3	10600000
866	AEEDAETKR	9	Crotony(K)	_AEEDAETK(cr)R_	TGME49_250710-t26_1-p1	microneme protein MIC10	2	558.762	2.4321	0.00091339	95.642	1	RH_rep1	8868900
867	AEEDAETKR	9	Crotony(K)	_AEEDAETK(cr)R_	TGME49_250710-t26_1-p1	microneme protein MIC10	2	558.762	2.9227	0.00084429	107.79	1	RH_rep2	9502900
868	AEEDAETKR	9	Crotony(K)	_AEEDAETK(cr)R_	TGME49_250710-t26_1-p1	microneme protein MIC10	2	558.762	2.3153	0.00025796	140.45	1	RH_rep3	7961700
869	AEEELEKGGDWER	13	Crotony(K)	_AEEELEK(cr)GGDWER_	TGME49_238180-t26_1-p1	hypothetical protein	2	808.365	2.6442	0.00053286	89.231	1	RH_rep2	2567900
870	AEEEVLGKAEHAGLTEK	17	Crotony(K)	_AEEEVLGK(cr)AEHAGLTEK_	TGME49_228770-t26_1-p1	hypothetical protein	3	626.986		5.9877e-06	52.52	1	RH_rep2
871	AEEKFFR	7	Crotony(K)	_AEEK(cr)FFR_	TGME49_291640-t26_1-p1	aspartate carbamoyltransferase	2	497.753		0.017674	69.998	1	RH_rep1
872	AEEKFFR	7	Crotony(K)	_AEEK(cr)FFR_	TGME49_291640-t26_1-p1	aspartate carbamoyltransferase	2	497.753	2.0313	0.011766	79.116	1	RH_rep3	2019500
873	AEELMNK	7	Unmodified	_AEELMNK_	TGME49_219690-t26_1-p1	hypothetical protein	2	417.705	1.4567	0.0081844	89.369	1	RH_rep1	7340300
874	AEELMNK	7	Unmodified	_AEELMNK_	TGME49_219690-t26_1-p1	hypothetical protein	2	417.705	1.835	0.051447	60.76	1	RH_rep2	6316800
875	AEELMNK	7	Unmodified	_AEELMNK_	TGME49_219690-t26_1-p1	hypothetical protein	2	417.705	1.5396	0.051447	60.76	1	RH_rep3	6533600
876	AEELMNK	7	Oxidation (M)	_AEELM(ox)NK_	TGME49_219690-t26_1-p1	hypothetical protein	2	425.702	2.5253	0.01813	48.756	1	RH_rep2	3905500
877	AEELMNKQLPEK	12	Crotony(K)	_AEELMNK(cr)QLPEK_	TGME49_219690-t26_1-p1	hypothetical protein	2	749.385	1.6255	0.0024626	58.32	1	RH_rep1	3800500
878	AEELMNKQLPEK	12	Crotony(K)	_AEELMNK(cr)QLPEK_	TGME49_219690-t26_1-p1	hypothetical protein	2	749.385	2.7419	0.007184	49.333	1	RH_rep3	2787800
879	AEELMNKQLPEK	12	Crotony(K)	_AEELMNK(cr)QLPEK_	TGME49_219690-t26_1-p1	hypothetical protein	2	749.385	2.429	NaN	NaN	0	RH_rep2	3192600
880	AEEPKAQFK	9	Crotony(K)	_AEEPK(cr)AQFK_	TGME49_270510-t26_1-p1	asparaginyl-tRNA synthetase (NOB+tRNA synthase)	2	558.29		0.00088183	66.27	1	RH_rep1
881	AEEPKAQFK	9	Crotony(K)	_AEEPK(cr)AQFK_	TGME49_270510-t26_1-p1	asparaginyl-tRNA synthetase (NOB+tRNA synthase)	2	558.29		3.318e-07	97.431	1	RH_rep1
882	AEEPKAQFK	9	Crotony(K)	_AEEPK(cr)AQFK_	TGME49_270510-t26_1-p1	asparaginyl-tRNA synthetase (NOB+tRNA synthase)	2	558.29		5.1383e-07	93.649	1	RH_rep1
883	AEEPKAQFK	9	Crotony(K)	_AEEPK(cr)AQFK_	TGME49_270510-t26_1-p1	asparaginyl-tRNA synthetase (NOB+tRNA synthase)	2	558.29		0.00017389	74.464	1	RH_rep2
884	AEEPKAQFK	9	Crotony(K)	_AEEPK(cr)AQFK_	TGME49_270510-t26_1-p1	asparaginyl-tRNA synthetase (NOB+tRNA synthase)	2	558.29		3.318e-07	97.431	1	RH_rep2
885	AEEPKAQFK	9	Crotony(K)	_AEEPK(cr)AQFK_	TGME49_270510-t26_1-p1	asparaginyl-tRNA synthetase (NOB+tRNA synthase)	2	558.29		8.8055e-11	108.74	1	RH_rep2
886	AEEPKAQFK	9	Crotony(K)	_AEEPK(cr)AQFK_	TGME49_270510-t26_1-p1	asparaginyl-tRNA synthetase (NOB+tRNA synthase)	2	558.29		0.00016678	74.92	1	RH_rep3
887	AEEPKAQFK	9	Crotony(K)	_AEEPK(cr)AQFK_	TGME49_270510-t26_1-p1	asparaginyl-tRNA synthetase (NOB+tRNA synthase)	2	558.29		3.318e-07	97.431	1	RH_rep3
888	AEEPKAQFK	9	Crotony(K)	_AEEPK(cr)AQFK_	TGME49_270510-t26_1-p1	asparaginyl-tRNA synthetase (NOB+tRNA synthase)	2	558.29		5.1383e-07	93.649	1	RH_rep3
889	AEESCVEGVEVTLAEK	16	Unmodified	_AEESCVEGVEVTLAEK_	TGME49_319560-t26_1-p1	microneme protein MIC3	2	875.414	2.9875	0.0003002	60.489	1	RH_rep1	1206900
890	AEESCVEGVEVTLAEK	16	Unmodified	_AEESCVEGVEVTLAEK_	TGME49_319560-t26_1-p1	microneme protein MIC3	2	875.414	2.6598	0.002469	47.548	1	RH_rep3	3064400
891	AEESCVEGVEVTLAEK	16	Unmodified	_AEESCVEGVEVTLAEK_	TGME49_319560-t26_1-p1	microneme protein MIC3	2	875.414	2.5556	NaN	NaN	0	RH_rep2	1849400
892	AEESCVEGVEVTLAEKCEK	19	Crotony(K)	_AEESCVEGVEVTLAEK(cr)CEK_	TGME49_319560-t26_1-p1	microneme protein MIC3	3	745.677	2.3205	2.6939e-14	119.8	1	RH_rep1	11001000
893	AEESCVEGVEVTLAEKCEK	19	Crotony(K)	_AEESCVEGVEVTLAEK(cr)CEK_	TGME49_319560-t26_1-p1	microneme protein MIC3	3	745.677	2.613	2.745e-08	94.281	1	RH_rep2	11610000
894	AEESCVEGVEVTLAEKCEK	19	Crotony(K)	_AEESCVEGVEVTLAEK(cr)CEK_	TGME49_319560-t26_1-p1	microneme protein MIC3	3	745.677	2.601	9.3855e-07	81.51	2	RH_rep3	7548800
904	AEFEPLCK	8	Unmodified	_AEFEPLCK_	TGME49_288380-t26_1-p1	heat shock protein HSP90	2	497.239	1.1751	0.042138	53.775	1	RH_rep1	8314200
905	AEFEPLCK	8	Unmodified	_AEFEPLCK_	TGME49_288380-t26_1-p1	heat shock protein HSP90	2	497.239	0.39187	0.051959	50.04	1	RH_rep2	9089800
906	AEFEPLCK	8	Unmodified	_AEFEPLCK_	TGME49_288380-t26_1-p1	heat shock protein HSP90	2	497.239	1.1082	0.051959	50.04	1	RH_rep3	8433300
907	AEFEPLCK	8	Unmodified	_AEFEPLCK_	TGME49_288380-t26_1-p1	heat shock protein HSP90	2	497.239	2.2854	0.026562	60.436	2	RH_rep1	17924000
908	AEFEPLCK	8	Unmodified	_AEFEPLCK_	TGME49_288380-t26_1-p1	heat shock protein HSP90	2	497.239	2.258	0.0076558	80.438	1	RH_rep2	12807000
909	AEFEPLCK	8	Unmodified	_AEFEPLCK_	TGME49_288380-t26_1-p1	heat shock protein HSP90	2	497.239	1.9869	0.0083634	79.474	3	RH_rep3	11354000
910	AEFEPLCKLMK	11	Crotony(K)	_AEFEPLCK(cr)LMK_	TGME49_288380-t26_1-p1	heat shock protein HSP90	2	717.362	1.9188	0.0027916	60.255	1	RH_rep1	8177100
911	AEFEPLCKLMK	11	Crotony(K)	_AEFEPLCK(cr)LMK_	TGME49_288380-t26_1-p1	heat shock protein HSP90	2	717.362	3.5546	0.0019795	67.214	1	RH_rep2	6900400
912	AEFEPLCKLMK	11	Crotony(K)	_AEFEPLCK(cr)LMK_	TGME49_288380-t26_1-p1	heat shock protein HSP90	2	717.362	3.4506	NaN	NaN	0	RH_rep2	710360
913	AEFEPLCKLMK	11	Oxidation (M),Crotony(K)	_AEFEPLCK(cr)LM(ox)K_	TGME49_288380-t26_1-p1	heat shock protein HSP90	2	725.359	3.2089	0.00061786	63.32	2	RH_rep2	5347900
914	AEFPLTYR	8	Unmodified	_AEFPLTYR_	TGME49_215590-t26_1-p1	flavoprotein subunit of succinate dehydrogenase	2	498.761	2.6846	0.05691	48.157	1	RH_rep2	4477100
915	AEFPLTYR	8	Unmodified	_AEFPLTYR_	TGME49_215590-t26_1-p1	flavoprotein subunit of succinate dehydrogenase	2	498.761	2.5651	NaN	NaN	0	RH_rep1	3522200
916	AEGFDGR	7	Unmodified	_AEGFDGR_	TGME49_207620-t26_1-p1	pyridine nucleotide-disulfide oxidoreductase domain-containing protein	2	376.172	1.5734	0.01489	79.451	1	RH_rep1	4272800
917	AEGFDGR	7	Unmodified	_AEGFDGR_	TGME49_207620-t26_1-p1	pyridine nucleotide-disulfide oxidoreductase domain-containing protein	2	376.172	1.7061	0.052033	60.508	1	RH_rep2	3205600
918	AEGFDGR	7	Unmodified	_AEGFDGR_	TGME49_207620-t26_1-p1	pyridine nucleotide-disulfide oxidoreductase domain-containing protein	2	376.172	0.99914	0.01063	84.097	1	RH_rep3	3797800
919	AEGFDGR	7	Unmodified	_AEGFDGR_	TGME49_207620-t26_1-p1	pyridine nucleotide-disulfide oxidoreductase domain-containing protein	2	376.172	0.78351	NaN	NaN	0	RH_rep1	803250
920	AEGFDGR	7	Unmodified	_AEGFDGR_	TGME49_207620-t26_1-p1	pyridine nucleotide-disulfide oxidoreductase domain-containing protein	2	376.172	1.2656	NaN	NaN	0	RH_rep2	622530
921	AEGFDGR	7	Unmodified	_AEGFDGR_	TGME49_207620-t26_1-p1	pyridine nucleotide-disulfide oxidoreductase domain-containing protein	2	376.172	0.95548	NaN	NaN	0	RH_rep3	642000
922	AEGIEAVK	8	Unmodified	_AEGIEAVK_	TGME49_226830-t26_1-p1	DnaK family protein	2	408.727	1.8119	0.035292	56.378	1	RH_rep1	4910900
923	AEGIEAVK	8	Unmodified	_AEGIEAVK_	TGME49_226830-t26_1-p1	DnaK family protein	2	408.727	2.0338	NaN	NaN	0	RH_rep2	4326400
924	AEGIEAVK	8	Unmodified	_AEGIEAVK_	TGME49_226830-t26_1-p1	DnaK family protein	2	408.727	1.8426	NaN	NaN	0	RH_rep3	4577000
925	AEGIEAVKK	9	Crotony(K)	_AEGIEAVK(cr)K_	TGME49_226830-t26_1-p1	DnaK family protein	2	506.787	1.9073	0.0009919	99.815	3	RH_rep1	18622000
926	AEGIEAVKK	9	Crotony(K)	_AEGIEAVK(cr)K_	TGME49_226830-t26_1-p1	DnaK family protein	2	506.787	1.7915	0.0017989	80.688	2	RH_rep2	12213000
927	AEGIEAVKK	9	Crotony(K)	_AEGIEAVK(cr)K_	TGME49_226830-t26_1-p1	DnaK family protein	2	506.787	1.524	0.0009919	99.815	2	RH_rep3	15838000
928	AEGIEAVKK	9	Crotony(K)	_AEGIEAVK(cr)K_	TGME49_226830-t26_1-p1	DnaK family protein	2	506.787	1.4808	NaN	NaN	0	RH_rep1	1928900
929	AEGIIPGIK	9	Unmodified	_AEGIIPGIK_	TGME49_236040-t26_1-p1	Fructose-bisphosphate aldolase OS=Toxoplasma gondii RUB GN=TGRUB_236040 PE=3 SV=1	2	449.274	1.907	0.0075437	64.654	4	RH_rep1	13225000
930	AEGIIPGIK	9	Unmodified	_AEGIIPGIK_	TGME49_236040-t26_1-p1	Fructose-bisphosphate aldolase OS=Toxoplasma gondii RUB GN=TGRUB_236040 PE=3 SV=1	2	449.274	1.9161	0.0038001	74.464	3	RH_rep2	13407000
931	AEGIIPGIK	9	Unmodified	_AEGIIPGIK_	TGME49_236040-t26_1-p1	Fructose-bisphosphate aldolase OS=Toxoplasma gondii RUB GN=TGRUB_236040 PE=3 SV=1	2	449.274	2.112	0.0075165	64.711	2	RH_rep3	14463000
932	AEGIIPGIKVDK	12	Crotony(K)	_AEGIIPGIK(cr)VDK_	TGME49_236040-t26_1-p1	Fructose-bisphosphate aldolase OS=Toxoplasma gondii RUB GN=TGRUB_236040 PE=3 SV=1	2	654.382	2.9865	0.0007244	84.169	3	RH_rep1	93131000
933	AEGIIPGIKVDK	12	Crotony(K)	_AEGIIPGIK(cr)VDK_	TGME49_236040-t26_1-p1	Fructose-bisphosphate aldolase OS=Toxoplasma gondii RUB GN=TGRUB_236040 PE=3 SV=1	2	654.382	2.9819	0.00076325	82.069	4	RH_rep2	113170000
934	AEGIIPGIKVDK	12	Crotony(K)	_AEGIIPGIK(cr)VDK_	TGME49_236040-t26_1-p1	Fructose-bisphosphate aldolase OS=Toxoplasma gondii RUB GN=TGRUB_236040 PE=3 SV=1	2	654.382	2.8234	0.00073621	83.53	3	RH_rep3	110190000
935	AEGIIPGIKVDK	12	Crotony(K)	_AEGIIPGIK(cr)VDK_	TGME49_236040-t26_1-p1	Fructose-bisphosphate aldolase OS=Toxoplasma gondii RUB GN=TGRUB_236040 PE=3 SV=1	2	654.382	2.6348	0.0099854	46.88	1	RH_rep1	1774500
936	AEGIIPGIKVDK	12	Crotony(K)	_AEGIIPGIK(cr)VDK_	TGME49_236040-t26_1-p1	Fructose-bisphosphate aldolase OS=Toxoplasma gondii RUB GN=TGRUB_236040 PE=3 SV=1	2	654.382	3.3912	0.02222	40.377	1	RH_rep2	1922300
937	AEGIIPGIKVDK	12	Crotony(K)	_AEGIIPGIK(cr)VDK_	TGME49_236040-t26_1-p1	Fructose-bisphosphate aldolase OS=Toxoplasma gondii RUB GN=TGRUB_236040 PE=3 SV=1	2	654.382	2.6483	0.02222	40.377	1	RH_rep3	2400200
938	AEGQAGKDDTATNLEPSVVYK	21	Crotony(K)	_AEGQAGK(cr)DDTATNLEPSVVYK_	TGME49_230210-t26_1-p1	alveolin domain containing intermediate filament IMC10	3	754.369	2.6701	0.00033548	42.123	1	RH_rep3	2801000
939	AEGQAGKDDTATNLEPSVVYK	21	Crotony(K)	_AEGQAGK(cr)DDTATNLEPSVVYK_	TGME49_230210-t26_1-p1	alveolin domain containing intermediate filament IMC10	3	754.369	1.9022	NaN	NaN	0	RH_rep1	5254300
940	AEGQAGKDDTATNLEPSVVYKGVVSR	26	Crotony(K)	_AEGQAGKDDTATNLEPSVVYK(cr)GVVSR_	TGME49_230210-t26_1-p1	alveolin domain containing intermediate filament IMC10	3	920.466	3.2268	8.4948e-38	135.8	1	RH_rep1	14952000
941	AEGQAGKDDTATNLEPSVVYKGVVSR	26	Crotony(K)	_AEGQAGKDDTATNLEPSVVYK(cr)GVVSR_	TGME49_230210-t26_1-p1	alveolin domain containing intermediate filament IMC10	3	920.466	2.7495	1.687e-20	93.166	1	RH_rep2	11741000
942	AEGQAGKDDTATNLEPSVVYKGVVSR	26	Crotony(K)	_AEGQAGKDDTATNLEPSVVYK(cr)GVVSR_	TGME49_230210-t26_1-p1	alveolin domain containing intermediate filament IMC10	3	920.466	2.4469	1.1104e-18	89.723	2	RH_rep3	11702000
943	AEGQFENIVR	10	Unmodified	_AEGQFENIVR_	TGME49_288380-t26_1-p1	heat shock protein HSP90	2	581.796	1.9648	2.1965e-10	162.36	3	RH_rep1	24051000
944	AEGQFENIVR	10	Unmodified	_AEGQFENIVR_	TGME49_288380-t26_1-p1	heat shock protein HSP90	2	581.796	2.3997	0.00018701	123.75	2	RH_rep2	24399000
945	AEGQFENIVR	10	Unmodified	_AEGQFENIVR_	TGME49_288380-t26_1-p1	heat shock protein HSP90	2	581.796	1.4504	1.3926e-06	148.32	2	RH_rep3	33540000
946	AEGQFENIVR	10	Unmodified	_AEGQFENIVR_	TGME49_288380-t26_1-p1	heat shock protein HSP90	2	581.796	2.2344	NaN	NaN	0	RH_rep2	1884800
947	AEILAAIADSVAVKVK	16	Crotony(K)	_AEILAAIADSVAVK(cr)VK_	TGME49_268950-t26_1-p1	La domain protein OS=Toxoplasma gondii ARI GN=TGARI_268950 PE=4 SV=1	3	555.998	2.9833	0.00024461	49.223	1	RH_rep1	2283100
948	AEILAAIADSVAVKVK	16	Crotony(K)	_AEILAAIADSVAVK(cr)VK_	TGME49_268950-t26_1-p1	La domain protein OS=Toxoplasma gondii ARI GN=TGARI_268950 PE=4 SV=1	3	555.998	2.7494	4.0831e-05	74.296	1	RH_rep2	3402800
949	AEILAAIADSVAVKVK	16	Crotony(K)	_AEILAAIADSVAVK(cr)VK_	TGME49_268950-t26_1-p1	La domain protein OS=Toxoplasma gondii ARI GN=TGARI_268950 PE=4 SV=1	3	555.998	2.1152	NaN	NaN	0	RH_rep2	1253200
950	AEILAAIADSVAVKVK	16	Crotony(K)	_AEILAAIADSVAVK(cr)VK_	TGME49_268950-t26_1-p1	La domain protein OS=Toxoplasma gondii ARI GN=TGARI_268950 PE=4 SV=1	3	555.998	2.0729	NaN	NaN	0	RH_rep3	1468200
951	AEILAAIADSVAVKVK	16	Crotony(K)	_AEILAAIADSVAVK(cr)VK_	TGME49_268950-t26_1-p1	La domain protein OS=Toxoplasma gondii ARI GN=TGARI_268950 PE=4 SV=1	3	555.998	3.3327	NaN	NaN	0	RH_rep3	2074000
952	AEIMEIVQQSK	11	Unmodified	_AEIMEIVQQSK_	TGME49_235470-t26_1-p1	myosin A	2	638.334	2.7377	1.0155e-06	129.82	2	RH_rep1	8179300
953	AEIMEIVQQSK	11	Unmodified	_AEIMEIVQQSK_	TGME49_235470-t26_1-p1	myosin A	2	638.334	1.9156	3.856e-07	139.32	3	RH_rep2	6052000
954	AEIMEIVQQSK	11	Unmodified	_AEIMEIVQQSK_	TGME49_235470-t26_1-p1	myosin A	2	638.334	2.4851	1.423e-06	123.67	2	RH_rep3	4799300
955	AEIMEIVQQSK	11	Oxidation (M)	_AEIM(ox)EIVQQSK_	TGME49_235470-t26_1-p1	myosin A	2	646.332	2.9114	0.00016951	81.525	1	RH_rep3	3006600
956	AEISALQASLSSEKLDFLEK	20	Crotony(K)	_AEISALQASLSSEK(cr)LDFLEK_	TGME49_227948-t26_1-p1	peptidase M16 inactive domain-containing protein	3	749.73	3.0906	3.5688e-18	121.21	1	RH_rep1	29917000
957	AEISALQASLSSEKLDFLEK	20	Crotony(K)	_AEISALQASLSSEK(cr)LDFLEK_	TGME49_227948-t26_1-p1	peptidase M16 inactive domain-containing protein	2	1124.09	3.2841	1.4376e-29	146.15	1	RH_rep1	6069000
958	AEISALQASLSSEKLDFLEK	20	Crotony(K)	_AEISALQASLSSEK(cr)LDFLEK_	TGME49_227948-t26_1-p1	peptidase M16 inactive domain-containing protein	3	749.73	3.112	8.2368e-43	159.75	1	RH_rep2	35473000
959	AEISALQASLSSEKLDFLEK	20	Crotony(K)	_AEISALQASLSSEK(cr)LDFLEK_	TGME49_227948-t26_1-p1	peptidase M16 inactive domain-containing protein	2	1124.09	3.7106	9.648e-49	172.83	1	RH_rep2	5975300
960	AEISALQASLSSEKLDFLEK	20	Crotony(K)	_AEISALQASLSSEK(cr)LDFLEK_	TGME49_227948-t26_1-p1	peptidase M16 inactive domain-containing protein	3	749.73	2.6968	1.2221e-29	139.11	1	RH_rep3	22096000
961	AEISALQASLSSEKLDFLEK	20	Crotony(K)	_AEISALQASLSSEK(cr)LDFLEK_	TGME49_227948-t26_1-p1	peptidase M16 inactive domain-containing protein	2	1124.09	2.609	2.36e-14	114.46	1	RH_rep3	3896900
962	AEIVNEVSLAAPVVTK	16	Unmodified	_AEIVNEVSLAAPVVTK_	TGME49_242070-t26_1-p1	cAMP-dependent protein kinase regulatory subunit	2	820.467	2.1516	0.00031463	81.656	1	RH_rep1	5623200
963	AEIVNEVSLAAPVVTK	16	Unmodified	_AEIVNEVSLAAPVVTK_	TGME49_242070-t26_1-p1	cAMP-dependent protein kinase regulatory subunit	2	820.467	2.82	2.3331e-05	95.197	1	RH_rep2	5530000
964	AEIVNEVSLAAPVVTK	16	Unmodified	_AEIVNEVSLAAPVVTK_	TGME49_242070-t26_1-p1	cAMP-dependent protein kinase regulatory subunit	2	820.467	2.2046	0.00029034	81.346	2	RH_rep3	6794600
965	AEKEEIFVK	9	Crotony(K)	_AEK(cr)EEIFVK_	TGME49_243800-t26_1-p1	hypothetical protein	2	580.814		0.00035972	70.028	1	RH_rep1
966	AEKEEIFVK	9	Crotony(K)	_AEK(cr)EEIFVK_	TGME49_243800-t26_1-p1	hypothetical protein	2	580.814		0.00016789	74.849	1	RH_rep1
967	AEKEEIFVK	9	Crotony(K)	_AEK(cr)EEIFVK_	TGME49_243800-t26_1-p1	hypothetical protein	2	580.814	2.1279	0.001427	82.417	2	RH_rep2	14882000
968	AEKEEIFVK	9	Crotony(K)	_AEK(cr)EEIFVK_	TGME49_243800-t26_1-p1	hypothetical protein	2	580.814	1.9852	0.00087952	90.827	1	RH_rep3	17305000
969	AEKEEIFVK	9	Crotony(K)	_AEK(cr)EEIFVK_	TGME49_243800-t26_1-p1	hypothetical protein	2	580.814		0.00030827	70.399	1	RH_rep3
970	AEKEFAR	7	Crotony(K)	_AEK(cr)EFAR_	TGME49_225050-t26_1-p1	Adenosylhomocysteinase OS=Toxoplasma gondii GAB2-2007-GAL-DOM2 GN=TGDOM2_225050 PE=3 SV=1	2	459.738	1.6622	0.0048076	116.88	2	RH_rep1	12876000
971	AEKEFAR	7	Crotony(K)	_AEK(cr)EFAR_	TGME49_225050-t26_1-p1	Adenosylhomocysteinase OS=Toxoplasma gondii GAB2-2007-GAL-DOM2 GN=TGDOM2_225050 PE=3 SV=1	2	459.738	1.308	0.0080688	100.39	1	RH_rep2	13208000
972	AEKEFAR	7	Crotony(K)	_AEK(cr)EFAR_	TGME49_225050-t26_1-p1	Adenosylhomocysteinase OS=Toxoplasma gondii GAB2-2007-GAL-DOM2 GN=TGDOM2_225050 PE=3 SV=1	2	459.738	1.0728	0.0080688	100.39	1	RH_rep3	15320000
973	AEKEFAR	7	Crotony(K)	_AEK(cr)EFAR_	TGME49_225050-t26_1-p1	Adenosylhomocysteinase OS=Toxoplasma gondii GAB2-2007-GAL-DOM2 GN=TGDOM2_225050 PE=3 SV=1	2	459.738	1.4828	0.0065251	96.19	2	RH_rep1	9159400
974	AEKEFAR	7	Crotony(K)	_AEK(cr)EFAR_	TGME49_225050-t26_1-p1	Adenosylhomocysteinase OS=Toxoplasma gondii GAB2-2007-GAL-DOM2 GN=TGDOM2_225050 PE=3 SV=1	2	459.738	2.3926	0.0077181	85.212	1	RH_rep2	10079000
975	AEKEFAR	7	Crotony(K)	_AEK(cr)EFAR_	TGME49_225050-t26_1-p1	Adenosylhomocysteinase OS=Toxoplasma gondii GAB2-2007-GAL-DOM2 GN=TGDOM2_225050 PE=3 SV=1	2	459.738	2.096	0.019737	72.492	1	RH_rep3	7615400
976	AEKENAEVR	9	Crotony(K)	_AEK(cr)ENAEVR_	TGME49_297500-t26_1-p1	T-complex protein 1 eta subunit OS=Toxoplasma gondii (strain ATCC 50611 / Me49) GN=TGME49_297500 PE=3 SV=1	2	557.28	2.2347	0.0010313	88.495	1	RH_rep1	17444000
977	AEKENAEVR	9	Crotony(K)	_AEK(cr)ENAEVR_	TGME49_297500-t26_1-p1	T-complex protein 1 eta subunit OS=Toxoplasma gondii (strain ATCC 50611 / Me49) GN=TGME49_297500 PE=3 SV=1	2	557.28	2.5535	0.00080501	94.309	1	RH_rep2	17834000
978	AEKENAEVR	9	Crotony(K)	_AEK(cr)ENAEVR_	TGME49_297500-t26_1-p1	T-complex protein 1 eta subunit OS=Toxoplasma gondii (strain ATCC 50611 / Me49) GN=TGME49_297500 PE=3 SV=1	2	557.28	2.5561	0.00041888	132.01	1	RH_rep3	19681000
979	AEKENAEVR	9	Crotony(K)	_AEK(cr)ENAEVR_	TGME49_297500-t26_1-p1	T-complex protein 1 eta subunit OS=Toxoplasma gondii (strain ATCC 50611 / Me49) GN=TGME49_297500 PE=3 SV=1	2	557.28	2.4299	NaN	NaN	0	RH_rep1	1584900
980	AEKENAEVR	9	Crotony(K)	_AEK(cr)ENAEVR_	TGME49_297500-t26_1-p1	T-complex protein 1 eta subunit OS=Toxoplasma gondii (strain ATCC 50611 / Me49) GN=TGME49_297500 PE=3 SV=1	2	557.28	2.5145	NaN	NaN	0	RH_rep2	1368700
981	AEKENAEVR	9	Crotony(K)	_AEK(cr)ENAEVR_	TGME49_297500-t26_1-p1	T-complex protein 1 eta subunit OS=Toxoplasma gondii (strain ATCC 50611 / Me49) GN=TGME49_297500 PE=3 SV=1	2	557.28	2.5435	NaN	NaN	0	RH_rep3	1511000
982	AEKGGDPALVR	11	Crotony(K)	_AEK(cr)GGDPALVR_	TGME49_251690-t26_1-p1	hypothetical protein	2	590.82	3.2549	0.0026645	61.344	2	RH_rep1	8130100
983	AEKGGDPALVR	11	Crotony(K)	_AEK(cr)GGDPALVR_	TGME49_251690-t26_1-p1	hypothetical protein	2	590.82	3.237	0.0010962	77.062	2	RH_rep2	5857200
984	AEKGGDPALVR	11	Crotony(K)	_AEK(cr)GGDPALVR_	TGME49_251690-t26_1-p1	hypothetical protein	2	590.82	2.8738	0.0015542	71.176	2	RH_rep3	6092700
985	AEKWAVQR	8	Crotony(K)	_AEK(cr)WAVQR_	TGME49_243800-t26_1-p1	hypothetical protein	2	528.285		0.012285	58.596	1	RH_rep2
986	AEKWAVQR	8	Crotony(K)	_AEK(cr)WAVQR_	TGME49_243800-t26_1-p1	hypothetical protein	2	528.285	3.7154	0.0049152	83.206	1	RH_rep3	1820700
987	AEKWAVQR	8	Crotony(K)	_AEK(cr)WAVQR_	TGME49_243800-t26_1-p1	hypothetical protein	2	528.285	2.9824	NaN	NaN	0	RH_rep1	1856800
988	AELIEGYK	8	Unmodified	_AELIEGYK_	TGME49_301440-t26_1-p1	calcium-dependent protein kinase CDPK1	2	461.748		0.030228	53.493	1	RH_rep1
989	AELIEGYK	8	Unmodified	_AELIEGYK_	TGME49_301440-t26_1-p1	calcium-dependent protein kinase CDPK1	2	461.748		0.010667	66.692	1	RH_rep2
990	AELIEGYKELMR	12	Oxidation (M),Crotony(K)	_AELIEGYK(cr)ELM(ox)R_	TGME49_301440-t26_1-p1	calcium-dependent protein kinase CDPK1	2	768.392	2.5146	5.4027e-05	100.38	3	RH_rep1	33582000
991	AELIEGYKELMR	12	Oxidation (M),Crotony(K)	_AELIEGYK(cr)ELM(ox)R_	TGME49_301440-t26_1-p1	calcium-dependent protein kinase CDPK1	3	512.597	2.1425	0.0027901	46.88	1	RH_rep1	8846400
992	AELIEGYKELMR	12	Oxidation (M),Crotony(K)	_AELIEGYK(cr)ELM(ox)R_	TGME49_301440-t26_1-p1	calcium-dependent protein kinase CDPK1	2	768.392	2.0888	1.6281e-05	104.24	3	RH_rep2	26815000
993	AELIEGYKELMR	12	Oxidation (M),Crotony(K)	_AELIEGYK(cr)ELM(ox)R_	TGME49_301440-t26_1-p1	calcium-dependent protein kinase CDPK1	3	512.597	1.7051	0.0023523	47.712	1	RH_rep2	6092300
994	AELIEGYKELMR	12	Oxidation (M),Crotony(K)	_AELIEGYK(cr)ELM(ox)R_	TGME49_301440-t26_1-p1	calcium-dependent protein kinase CDPK1	2	768.392	2.1945	7.096e-05	98.902	2	RH_rep3	38674000
995	AELIEGYKELMR	12	Oxidation (M),Crotony(K)	_AELIEGYK(cr)ELM(ox)R_	TGME49_301440-t26_1-p1	calcium-dependent protein kinase CDPK1	3	512.597	1.5941	0.0027901	46.88	1	RH_rep3	6461800
996	AELIEGYKELMR	12	Oxidation (M),Crotony(K)	_AELIEGYK(cr)ELM(ox)R_	TGME49_301440-t26_1-p1	calcium-dependent protein kinase CDPK1	2	768.392	2.6189	9.4867e-05	96.82	2	RH_rep1	14767000
997	AELIEGYKELMR	12	Oxidation (M),Crotony(K)	_AELIEGYK(cr)ELM(ox)R_	TGME49_301440-t26_1-p1	calcium-dependent protein kinase CDPK1	2	768.392	3.3355	0.00012994	93.766	2	RH_rep2	17381000
998	AELIEGYKELMR	12	Oxidation (M),Crotony(K)	_AELIEGYK(cr)ELM(ox)R_	TGME49_301440-t26_1-p1	calcium-dependent protein kinase CDPK1	3	512.597	2.7335	0.0023523	47.712	1	RH_rep2	3389500
999	AELIEGYKELMR	12	Oxidation (M),Crotony(K)	_AELIEGYK(cr)ELM(ox)R_	TGME49_301440-t26_1-p1	calcium-dependent protein kinase CDPK1	2	768.392	3.1277	0.00011097	95.417	3	RH_rep3	15460000
1000	AELIEGYKELMR	12	Crotony(K)	_AELIEGYK(cr)ELMR_	TGME49_301440-t26_1-p1	calcium-dependent protein kinase CDPK1	2	760.395	2.3813	6.4137e-05	104.24	1	RH_rep1	52653000
1001	AELIEGYKELMR	12	Crotony(K)	_AELIEGYK(cr)ELMR_	TGME49_301440-t26_1-p1	calcium-dependent protein kinase CDPK1	2	760.395	2.5706	0.00065872	87.719	2	RH_rep2	37388000
1002	AELIEGYKELMR	12	Crotony(K)	_AELIEGYK(cr)ELMR_	TGME49_301440-t26_1-p1	calcium-dependent protein kinase CDPK1	2	760.395	2.6511	0.00062707	89.43	2	RH_rep3	46247000
1003	AELIEGYKELMR	12	Crotony(K)	_AELIEGYK(cr)ELMR_	TGME49_301440-t26_1-p1	calcium-dependent protein kinase CDPK1	2	760.395	2.9634	3.445e-07	118.87	2	RH_rep1	27603000
1004	AELIEGYKELMR	12	Crotony(K)	_AELIEGYK(cr)ELMR_	TGME49_301440-t26_1-p1	calcium-dependent protein kinase CDPK1	2	760.395	2.8112	3.6861e-05	108.72	2	RH_rep2	28553000
1005	AELIEGYKELMR	12	Crotony(K)	_AELIEGYK(cr)ELMR_	TGME49_301440-t26_1-p1	calcium-dependent protein kinase CDPK1	2	760.395	3.024	0.001299	72.705	1	RH_rep3	35103000
1006	AELIEGYKELMR	12	Crotony(K)	_AELIEGYK(cr)ELMR_	TGME49_301440-t26_1-p1	calcium-dependent protein kinase CDPK1	2	760.395	2.6567	0.0063626	50.897	1	RH_rep2	2885800
1007	AELIEGYKELMR	12	Crotony(K)	_AELIEGYK(cr)ELMR_	TGME49_301440-t26_1-p1	calcium-dependent protein kinase CDPK1	2	760.395	3.238	NaN	NaN	0	RH_rep1	3476100
1008	AELIEGYKELMR	12	Crotony(K)	_AELIEGYK(cr)ELMR_	TGME49_301440-t26_1-p1	calcium-dependent protein kinase CDPK1	2	760.395	3.3633	NaN	NaN	0	RH_rep3	2238400
1009	AELVLAQESLLSEKQR	16	Crotony(K)	_AELVLAQESLLSEK(cr)QR_	TGME49_228170-t26_1-p1	Inner membrane complex protein IMC2A OS=Toxoplasma gondii (strain ATCC 50611 / Me49) GN=IMC2A PE=4 SV=1	2	941.518	3.1564	8.0464e-25	162.29	1	RH_rep1	6066000
1010	AELVLAQESLLSEKQR	16	Crotony(K)	_AELVLAQESLLSEK(cr)QR_	TGME49_228170-t26_1-p1	Inner membrane complex protein IMC2A OS=Toxoplasma gondii (strain ATCC 50611 / Me49) GN=IMC2A PE=4 SV=1	3	628.014	2.6203	8.9427e-26	165.34	1	RH_rep1	7357100
1011	AELVLAQESLLSEKQR	16	Crotony(K)	_AELVLAQESLLSEK(cr)QR_	TGME49_228170-t26_1-p1	Inner membrane complex protein IMC2A OS=Toxoplasma gondii (strain ATCC 50611 / Me49) GN=IMC2A PE=4 SV=1	3	628.014	2.3628	5.9514e-19	143.93	1	RH_rep2	7444700
1012	AELVLAQESLLSEKQR	16	Crotony(K)	_AELVLAQESLLSEK(cr)QR_	TGME49_228170-t26_1-p1	Inner membrane complex protein IMC2A OS=Toxoplasma gondii (strain ATCC 50611 / Me49) GN=IMC2A PE=4 SV=1	2	941.518	3.3116	7.3257e-18	138.91	1	RH_rep2	7826100
1013	AELVLAQESLLSEKQR	16	Crotony(K)	_AELVLAQESLLSEK(cr)QR_	TGME49_228170-t26_1-p1	Inner membrane complex protein IMC2A OS=Toxoplasma gondii (strain ATCC 50611 / Me49) GN=IMC2A PE=4 SV=1	2	941.518	3.3161	2.1847e-20	149	1	RH_rep3	6568800
1014	AELVLAQESLLSEKQR	16	Crotony(K)	_AELVLAQESLLSEK(cr)QR_	TGME49_228170-t26_1-p1	Inner membrane complex protein IMC2A OS=Toxoplasma gondii (strain ATCC 50611 / Me49) GN=IMC2A PE=4 SV=1	3	628.014	2.7484	8.9267e-32	176.23	1	RH_rep3	8706300
1015	AELVNNLGTIAR	12	Unmodified	_AELVNNLGTIAR_	TGME49_288380-t26_1-p1	heat shock protein HSP90	2	635.859	1.7653	0.020773	43.761	1	RH_rep1	6428500
1016	AELVNNLGTIAR	12	Unmodified	_AELVNNLGTIAR_	TGME49_288380-t26_1-p1	heat shock protein HSP90	2	635.859	2.4158	0.036547	37.364	1	RH_rep2	2092000
1017	AELVNNLGTIAR	12	Unmodified	_AELVNNLGTIAR_	TGME49_288380-t26_1-p1	heat shock protein HSP90	2	635.859	2.298	0.034238	38.3	1	RH_rep3	2741300
1018	AELVNNLGTIAR	12	Unmodified	_AELVNNLGTIAR_	TGME49_288380-t26_1-p1	heat shock protein HSP90	2	635.859	3.2036	0.051349	39.878	1	RH_rep1	1483700
1019	AELVNNLGTIAR	12	Unmodified	_AELVNNLGTIAR_	TGME49_288380-t26_1-p1	heat shock protein HSP90	2	635.859	2.3367	1.8296e-07	130.56	3	RH_rep1	23217000
1020	AELVNNLGTIAR	12	Unmodified	_AELVNNLGTIAR_	TGME49_288380-t26_1-p1	heat shock protein HSP90	2	635.859	1.905	6.6619e-08	140.14	3	RH_rep2	22372000
1021	AELVNNLGTIAR	12	Unmodified	_AELVNNLGTIAR_	TGME49_288380-t26_1-p1	heat shock protein HSP90	2	635.859	2.3098	3.9232e-08	143.42	2	RH_rep3	21769000
1022	AELVNNLGTIAR	12	Unmodified	_AELVNNLGTIAR_	TGME49_288380-t26_1-p1	heat shock protein HSP90	2	635.859	2.2897	0.001983	69.03	2	RH_rep1	2654000
1023	AELVNNLGTIAR	12	Unmodified	_AELVNNLGTIAR_	TGME49_288380-t26_1-p1	heat shock protein HSP90	2	635.859	2.6708	0.0079471	51.463	1	RH_rep2	3082100
1024	AELVNNLGTIAR	12	Unmodified	_AELVNNLGTIAR_	TGME49_288380-t26_1-p1	heat shock protein HSP90	2	635.859	2.2235	0.0026489	59.592	1	RH_rep3	3054600
1025	AELVNNLGTIAR	12	Unmodified	_AELVNNLGTIAR_	TGME49_288380-t26_1-p1	heat shock protein HSP90	2	635.859	3.2566	NaN	NaN	0	RH_rep2	1313300
1026	AELVNNLGTIAR	12	Unmodified	_AELVNNLGTIAR_	TGME49_288380-t26_1-p1	heat shock protein HSP90	2	635.859	3.3862	NaN	NaN	0	RH_rep3	1793900
1027	AEMKPAAPDEDSEEEEGDLEER	22	Unmodified	_AEMKPAAPDEDSEEEEGDLEER_	TGME49_310750-t26_1-p1	emp24/gp25L/p24 family protein	3	826.015	3.3216	2.0929e-05	54.559	1	RH_rep1	2718900
1028	AEMKPAAPDEDSEEEEGDLEER	22	Unmodified	_AEMKPAAPDEDSEEEEGDLEER_	TGME49_310750-t26_1-p1	emp24/gp25L/p24 family protein	3	826.015	3.0813	3.582e-09	81.144	1	RH_rep3	3732900
1029	AEMKPAAPDEDSEEEEGDLEER	22	Unmodified	_AEMKPAAPDEDSEEEEGDLEER_	TGME49_310750-t26_1-p1	emp24/gp25L/p24 family protein	3	826.015	3.1146	NaN	NaN	0	RH_rep3	1498200
1030	AEMKPAAPDEDSEEEEGDLEER	22	Unmodified	_AEMKPAAPDEDSEEEEGDLEER_	TGME49_310750-t26_1-p1	emp24/gp25L/p24 family protein	3	826.015	3.3338	NaN	NaN	0	RH_rep2	4800200
[truncated: 54,491 more rows]

## Sheet: ME49-Summary
Header line description of table 1			Table 1. MS/MS spectrum database search analysis summary
[truncated: 33 more rows]

## Sheet: ME49-Site_quant
Protein accession	Position	Amino acid	Protein description	Localization probability	PEP	Score	Modified sequence	Charge	Mass error [ppm]	MS/MS Count
[truncated: 3,396 more rows]

[truncated: 1 more sheets: ME49-pep_quant]
