# Supplementary material for: Global Lysine Crotonylation and 2-Hydroxyisobutyrylation in Phenotypically Different Toxoplasma gondii Parasites
Source: Mol Cell Proteomics. 2019 Sep 5;18(11):2207–24. doi: 10.1074/mcp.RA119.001611 (PMC6823851; doi:10.1074/mcp.RA119.001611)
Supplement: Supplementary dataset 6 [file 153316_2_supp_389879_pxb48y.xlsx]

## Sheet: RH-Summary
Header line description of table 1			Table 1. MS/MS spectrum database search analysis summary
Total spectrum	Number of spectrum produced by mass spectrometer
Matched spectrum	Number of spectrum matched with alignment protein		Total spectrum	Matched spectrum	Peptides	Modified peptides	Identified proteins	Identified sites
Peptides	Number of peptides which spectrum hit		338222	95668	16862	9484	1950	9502
Modified peptides	Total number of modified peptides identified
Identified proteins	Number of proteins detected by spectrum search analysis
Quantifiable proteins	Number of proteins quantifiable
Identified sites	Number of modification sites detected by spectrum search analysis
Quantifiable sites	Number of modification sites quantifiable
Header line description of worksheet "Site_ident"
Protein accession	Protein accession number of database used for search
Position	Modification site localization in protein
Amino acid	The amino acid that modification site modified
Protein description	Protein functional description
Gene name	Indicates the name of the gene that code for the protein sequence
Localization probability	Probability of a certain amino acid containing this modification in this peptide
PEP	The maximal posterior error probability for peptides
Score	A simple rule to be used to judge whether a result is significant or not
Modified sequence	Identified peptide sequence marked with modification sites localization probabilities
Charge	Carried charge of peptide
Mass error [ppm]	Parts per million ratio of peptide mass error between the theory and practice
MS/MS Count	Number of spectrum matched with peptide
Header line description of worksheet "pep_ident"
ID	Identified peptide index number
Sequence	Identified peptide amino acid sequence
Length	Identified peptide amino acid length
Modifications	identified peptide with modification markers
Modified sequence	Identified peptide sequence marked with modification sites localization probabilities
Protein accession	Protein accession number of database used for search
Protein description	Protein functional description
Charge	Carried charge of peptide
m/z	Mass-to-charge ratio of peptide
Mass error [ppm]	Parts per million ratio of peptide mass error between the theory and practice
PEP	The maximal posterior error probability for peptides
Score	A simple rule to be used to judge whether a result is significant or not
MS/MS Count	Number of spectrum matched with peptide

## Sheet: RH-Site_ident
Protein accession	Position	Amino acid	Protein description	Localization probability	PEP	Score	Modified sequence	Charge	Mass error [ppm]	MS/MS Count
TGME49_200250-t26_1-p1	289	K	microneme protein MIC17A	1	6.41885e-05	106.58	TK(1)YAGETVATFPK	2	-0.1253	6
TGME49_200250-t26_1-p1	179	K	microneme protein MIC17A	1	0.000598125	60.539	TCHFK(1)TSDNYLK	3	1.0582	6
TGME49_200250-t26_1-p1	165	K	microneme protein MIC17A	1	0.00304598	116.73	CK(1)AFLFEK	2	-0.56049	6
TGME49_200250-t26_1-p1	186	K	microneme protein MIC17A	1	2.82566e-15	130.56	TSDNYLK(1)SFHPDTSYIAGPK	3	0.50785	4
TGME49_200250-t26_1-p1	199	K	microneme protein MIC17A	1	6.18586e-12	80.702	SFHPDTSYIAGPK(1)TCTDEHWCIMK	4	-0.35462	4
TGME49_200250-t26_1-p1	264	K	microneme protein MIC17A	1	3.00352e-08	144.1	AGASTASTK(1)YNR	2	-0.35449	3
TGME49_200270-t26_1-p1	112	K	PAN/Apple domain-containing protein	0.999632	9.04942e-10	136.63	KPSQEK(1)NNANAVSGPK	3	-0.15859	2
TGME49_200270-t26_1-p1	122	K	PAN/Apple domain-containing protein	1	5.90097e-06	133.89	NNANAVSGPK(1)R	2	-0.23843	3
TGME49_200280-t26_1-p1	297	K	WD domain, G-beta repeat-containing protein	1	0.0113464	76.221	YK(1)EAEATR	2	0.048251	1
TGME49_200360-t26_1-p1	96	K	hypothetical protein	1	0.0297903	61.679	NK(1)GTSALK	2	-0.20929	2
TGME49_200360-t26_1-p1	167	K	hypothetical protein	1	0.0115335	75.825	FMLDK(1)ASK	2	0.58804	5
TGME49_201140-t26_1-p1	797	K	hypothetical protein	1	0.0250765	51.276	AMIASIK(1)EK	2	-0.55934	1
TGME49_201140-t26_1-p1	807	K	hypothetical protein	1	0.000359047	100.88	ISLLSDDK(1)QK	2	1.3637	3
TGME49_201140-t26_1-p1	799	K	hypothetical protein	1	0.000221622	101.3	EK(1)ISLLSDDK	2	-1.7689	7
TGME49_201150-t26_1-p1	1261	K	heavy metal translocating P-type ATPase subfamily protein	1	0.00743054	84.522	LK(1)ALVLDK	2	-0.21736	3
TGME49_201270-t26_1-p1	712	K	hypothetical protein	1	0.0269951	50.034	EAGTVK(1)VVR	2	-0.0072306	2
TGME49_201270-t26_1-p1	654	K	hypothetical protein	1	4.27649e-11	148.96	LQANLDGVNEEK(1)K	2	-0.4399	3
TGME49_201380-t26_1-p1	252	K	chorismate synthase, putative	1	0.00691174	70.028	MAVK(1)INQTR	2	1.0986	1
TGME49_201380-t26_1-p1	118	K	chorismate synthase, putative	1	0.000320705	75.197	YHIHAK(1)SGGGR	3	0.0056624	2
TGME49_201380-t26_1-p1	404	K	chorismate synthase, putative	1	0.000213453	82.505	YTSK(1)SEASITR	2	-2.5065	3
TGME49_201400-t26_1-p1	568	K	Sin3-associated polypeptide SAP18	1	6.11076e-05	55.453	TGK(1)NVIADIGLLHSTIPDLK	3	-0.47014	2
TGME49_201400-t26_1-p1	503	K	Sin3-associated polypeptide SAP18	1	1.68697e-07	104.2	VFYK(1)VDDQHSFEQFQQR	3	-0.43573	3
TGME49_201400-t26_1-p1	565	K	Sin3-associated polypeptide SAP18	1	0.00384888	79.148	LVYPDK(1)TGK	2	-0.23019	4
TGME49_201400-t26_1-p1	611	K	Sin3-associated polypeptide SAP18	1	0.0161517	83.883	K(1)DTDHVSR	2	-0.4686	2
TGME49_201630-t26_1-p1	242	K	protein phosphatase 2C domain-containing protein	1	0.0137409	46.159	SFGDFVAK(1)EVR	2	-3.0043	1
TGME49_201680-t26_1-p1	673	K	eukaryotic initiation factor-3 subunit 10, putative	1	7.25738e-25	186.51	SETAAQMLEEIK(1)K	3	-1.0419	11
TGME49_201680-t26_1-p1	860	K	eukaryotic initiation factor-3 subunit 10, putative	1	0.00792441	98.044	K(1)YLEQLEK	2	0.58041	2
TGME49_201680-t26_1-p1	208	K	eukaryotic initiation factor-3 subunit 10, putative	1	0.000145921	100.88	ENQRPQEFK(1)R	2	-0.67402	11
TGME49_201680-t26_1-p1	793	K	eukaryotic initiation factor-3 subunit 10, putative	1	0.000206852	125.3	QIFEVVK(1)EDK	2	0.62757	6
TGME49_201680-t26_1-p1	401	K	eukaryotic initiation factor-3 subunit 10, putative	1	0.00256778	73.655	EGLK(1)AVLFTK	2	-0.2099	6
TGME49_201680-t26_1-p1	796	K	eukaryotic initiation factor-3 subunit 10, putative	1	4.36129e-34	216.68	QIFEVVKEDK(1)EK	2	0.42283	8
TGME49_201680-t26_1-p1	635	K	eukaryotic initiation factor-3 subunit 10, putative	1	0.00126843	146.88	VEEK(1)QER	2	3.4008	6
TGME49_201680-t26_1-p1	867	K	eukaryotic initiation factor-3 subunit 10, putative	1	0.01151	89.698	YLEQLEK(1)K	2	-1.0365	3
TGME49_201680-t26_1-p1	106	K	eukaryotic initiation factor-3 subunit 10, putative	1	5.91526e-26	178.01	LTQAK(1)ESAAGASASPK	2	0.35301	9
TGME49_201680-t26_1-p1	383	K	eukaryotic initiation factor-3 subunit 10, putative	1	4.19766e-32	162.41	KPGDDAVTMGEGMNYGSLEQQK(1)K	3	0.65928	16
TGME49_201680-t26_1-p1	798	K	eukaryotic initiation factor-3 subunit 10, putative	1	0.000789614	133.05	EK(1)WVAEK	2	0.17048	13
TGME49_201680-t26_1-p1	885	K	eukaryotic initiation factor-3 subunit 10, putative	1	9.63593e-05	150.35	LAEQAEK(1)QR	2	-0.22075	2
TGME49_201680-t26_1-p1	1005	K	eukaryotic initiation factor-3 subunit 10, putative	1	5.30322e-07	83.758	VAAAALSEHLSAGK(1)EGR	3	0.32504	6
TGME49_201680-t26_1-p1	562	K	eukaryotic initiation factor-3 subunit 10, putative	1	0.00110633	44.391	QIDK(1)AVHMICPGQSMEER	3	0.26747	2
TGME49_201680-t26_1-p1	28	K	eukaryotic initiation factor-3 subunit 10, putative	1	4.18192e-18	124.08	RADELLSVGQQDAALK(1)ILHGAIGHR	4	0.29362	15
TGME49_201680-t26_1-p1	809	K	eukaryotic initiation factor-3 subunit 10, putative	1	2.28524e-15	180.2	QK(1)DFEQQAQEQR	2	-0.23203	4
TGME49_201680-t26_1-p1	64	K	eukaryotic initiation factor-3 subunit 10, putative	1	4.21236e-06	123.67	HVQLCVDENK(1)LR	3	1.5306	6
TGME49_201680-t26_1-p1	199	K	eukaryotic initiation factor-3 subunit 10, putative	1	1.10451e-13	150.26	AFLFCK(1)ENQRPQEFK	3	-0.51577	7
TGME49_201680-t26_1-p1	558	K	eukaryotic initiation factor-3 subunit 10, putative	1	0.00112066	57.792	HQLCNLAK(1)QIDK	3	0.55958	1
TGME49_201680-t26_1-p1	896	K	eukaryotic initiation factor-3 subunit 10, putative	1	0.00026836	141.48	ELEIEEK(1)QR	2	0.22987	5
TGME49_201680-t26_1-p1	277	K	eukaryotic initiation factor-3 subunit 10, putative	1	4.48343e-16	100.53	ECYATAEDLYSLGLHDYFLK(1)ALR	3	0.51676	1
TGME49_201680-t26_1-p1	776	K	eukaryotic initiation factor-3 subunit 10, putative	1	1.21854e-06	113.88	HEEEHK(1)AAFEAALEEK	3	0.037256	6
TGME49_201680-t26_1-p1	101	K	eukaryotic initiation factor-3 subunit 10, putative	1	9.63593e-05	150.35	AEQK(1)LTQAK	2	0.069515	4
TGME49_201680-t26_1-p1	686	K	eukaryotic initiation factor-3 subunit 10, putative	1	6.80602e-05	140.49	ASSNILIK(1)GK	2	-0.51971	9
TGME49_201680-t26_1-p1	843	K	eukaryotic initiation factor-3 subunit 10, putative	1	0.0129348	147.29	KEEHLK(1)K	2	0.56308	3
TGME49_201700-t26_1-p1	59	K	WD domain, G-beta repeat-containing protein	1	8.46472e-07	53.679	LWSLSTPEASTHAGEVAPK(1)TATFLQELR	3	1.9179	1
TGME49_201780-t26_1-p1	152	K	microneme protein MIC2	1	7.53829e-11	170.4	K(1)GSTNTSDGLK	2	-0.16899	8
TGME49_201780-t26_1-p1	564	K	microneme protein MIC2	1	0.000267827	112.36	SLVEAK(1)FGGR	2	0.36381	8
TGME49_201780-t26_1-p1	261	K	microneme protein MIC2	1	0.0245425	60.019	PMLK(1)EVCK	2	0.066817	2
TGME49_201780-t26_1-p1	181	K	microneme protein MIC2	1	1.49876e-34	171.79	EHVPK(1)LVIGMTDGESDSDFR	3	-0.19708	19
TGME49_201780-t26_1-p1	582	K	microneme protein MIC2	1	1.5375e-05	104.26	TIDQQNEALPEDLK(1)IK	2	-0.090285	3
TGME49_201780-t26_1-p1	630	K	microneme protein MIC2	1	0.00118396	69.03	NK(1)PCDLPTFETK	2	0.22174	2
TGME49_201780-t26_1-p1	558	K	microneme protein MIC2	1	0.00114473	145.16	GK(1)SLVEAK	2	0.51238	5
TGME49_201780-t26_1-p1	162	K	microneme protein MIC2	1	9.15241e-15	162.31	GSTNTSDGLK(1)ACK	2	-0.21969	12
TGME49_201780-t26_1-p1	624	K	microneme protein MIC2	1	1.13877e-08	172.59	HAAVK(1)FDYR	3	-0.42279	14
TGME49_201800-t26_1-p1	197	K	hypothetical protein	1	2.03001e-16	153.72	VENVPSLVVMK(1)GDDAFR	3	0.61484	12
TGME49_201800-t26_1-p1	213	K	hypothetical protein	1	1.25044e-15	137.89	QTITDSVGVK(1)TAGDLIQEAR	3	0.66408	4
TGME49_201840-t26_1-p1	357	K	aspartyl protease ASP1	1	9.28697e-05	100.11	TK(1)NFLLAEAVDLK	2	0.088843	3
TGME49_201880-t26_1-p1	28	K	hypothetical protein	1	0.000717572	115.71	VAK(1)SLPGIR	2	-1.2613	9
TGME49_201880-t26_1-p1	72	K	hypothetical protein	1	3.39357e-08	138.02	LLNATK(1)LYEYCLK	2	0.5511	3
TGME49_201880-t26_1-p1	49	K	hypothetical protein	1	0.00947469	47.606	DDYPEWIWK(1)SLR	2	-1.1189	1
TGME49_201880-t26_1-p1	114	K	hypothetical protein	1	1.92129e-05	95.755	GK(1)LYNDVPYVYPEEDE	2	0.81171	3
TGME49_201880-t26_1-p1	58	K	hypothetical protein	1	0.000594505	92.611	DK(1)DMFAPFFK	2	-0.16312	9
TGME49_201880-t26_1-p1	79	K	hypothetical protein	1	0.000667436	90.05	LYEYCLK(1)DNR	2	0.9666	2
TGME49_202120-t26_1-p1	210	K	hypothetical protein	1	0.0356249	49.934	K(1)GELLTDDEK	2	0.19068	1
TGME49_202190-t26_1-p1	392	K	hypothetical protein	1	0.00209727	60.157	TLK(1)ETLGEQLSR	2	0.64793	1
TGME49_202200-t26_1-p1	650	K	hypothetical protein	1	6.84098e-32	192.32	SLQESYETK(1)ESLFQR	2	-0.17896	11
TGME49_202200-t26_1-p1	385	K	hypothetical protein	1	0.00691469	110.41	VVQFSQK(1)K	2	-0.28117	6
TGME49_202200-t26_1-p1	285	K	hypothetical protein	1	0.000218271	88.338	EETLVK(1)TFGSK	2	0.21528	3
TGME49_202200-t26_1-p1	290	K	hypothetical protein	1	2.64619e-08	91.622	TFGSK(1)PGYPVPVTACEAHR	3	-0.62384	2
TGME49_202300-t26_1-p1	67	K	inosine triphosphate pyrophosphatase, putative	1	5.13876e-17	110.6	LVAANVDLPELQGASPAEIAEAK(1)CR	3	0.67343	2
TGME49_202310-t26_1-p1	392	K	O-sialoglycoprotein endopeptidase	1	0.0324285	41.227	QRGSDGK(1)AAEK(1)QQR	2	2.837	1
TGME49_202310-t26_1-p1	396	K	O-sialoglycoprotein endopeptidase	1	0.0324285	41.227	QRGSDGK(1)AAEK(1)QQR	2	2.837	1
TGME49_202370-t26_1-p1	271	K	T-complex protein 1, epsilon subunit (TCP-1-epsilon), putative	1	0.0315164	89.142	TVEDYK(1)K	2	-0.18123	3
TGME49_202370-t26_1-p1	206	K	T-complex protein 1, epsilon subunit (TCP-1-epsilon), putative	1	1.02594e-11	153.32	NDVNFDLIK(1)VDGK	2	0.17408	8
TGME49_202370-t26_1-p1	287	K	T-complex protein 1, epsilon subunit (TCP-1-epsilon), putative	1	0.000212808	123.86	YFTDMIQK(1)VK	2	0.084488	23
TGME49_202370-t26_1-p1	122	K	T-complex protein 1, epsilon subunit (TCP-1-epsilon), putative	1	9.66817e-05	104.22	LIEK(1)GLHPLR	2	-0.27415	11
TGME49_202370-t26_1-p1	158	K	T-complex protein 1, epsilon subunit (TCP-1-epsilon), putative	1	1.5126e-12	117.38	DVYDADK(1)ELLVHAAMTALGSK	3	-0.090961	6
TGME49_202370-t26_1-p1	366	K	T-complex protein 1, epsilon subunit (TCP-1-epsilon), putative	1	0.00137716	43.794	EISSGTMGDK(1)MIVIEECK	3	1.8854	1
TGME49_202370-t26_1-p1	255	K	T-complex protein 1, epsilon subunit (TCP-1-epsilon), putative	1	1.89535e-05	113.76	IAILTCPFEPPK(1)PK	2	0.043818	5
TGME49_202370-t26_1-p1	240	K	T-complex protein 1, epsilon subunit (TCP-1-epsilon), putative	1	4.95838e-05	67.136	DLSHSQMPSVTK(1)NAK	3	-0.062549	3
TGME49_202370-t26_1-p1	25	K	T-complex protein 1, epsilon subunit (TCP-1-epsilon), putative	1	0.0032242	107.69	LK(1)GIEAHK	2	-0.069833	3
TGME49_202370-t26_1-p1	272	K	T-complex protein 1, epsilon subunit (TCP-1-epsilon), putative	1	0.00713297	123.21	K(1)LQAAEQK	2	-0.78257	5
TGME49_202370-t26_1-p1	210	K	T-complex protein 1, epsilon subunit (TCP-1-epsilon), putative	1	1.0743e-16	140.73	VDGK(1)AGGLLEQTMLVNGVVLHK	3	0.3078	4
TGME49_202370-t26_1-p1	374	K	T-complex protein 1, epsilon subunit (TCP-1-epsilon), putative	1	0.000115396	108.7	MIVIEECK(1)NSK	2	-0.73829	3
TGME49_202370-t26_1-p1	51	K	T-complex protein 1, epsilon subunit (TCP-1-epsilon), putative	1	0.00256658	72.152	SSLGPK(1)GMDK	2	-0.12553	3
TGME49_202370-t26_1-p1	279	K	T-complex protein 1, epsilon subunit (TCP-1-epsilon), putative	1	6.11573e-09	136.57	LQAAEQK(1)YFTDMIQK	3	1.4631	9
TGME49_202370-t26_1-p1	135	K	T-complex protein 1, epsilon subunit (TCP-1-epsilon), putative	1	2.3046e-14	157.07	IADGFEK(1)ASQLAVER	3	0.96269	18
TGME49_202370-t26_1-p1	348	K	T-complex protein 1, epsilon subunit (TCP-1-epsilon), putative	1	3.425e-06	107.35	WEELTEAK(1)LGHAGVVR	3	-1.0524	5
TGME49_202370-t26_1-p1	172	K	T-complex protein 1, epsilon subunit (TCP-1-epsilon), putative	1	1.67166e-48	178.85	DVYDADKELLVHAAMTALGSK(1)VVSSHQR	4	-0.92056	3
TGME49_202370-t26_1-p1	265	K	T-complex protein 1, epsilon subunit (TCP-1-epsilon), putative	0.999976	0.000374143	72.289	LDIK(1)TVEDYKK	3	0.62608	3
TGME49_202370-t26_1-p1	151	K	T-complex protein 1, epsilon subunit (TCP-1-epsilon), putative	1	3.91362e-21	151.84	K(1)DVYDADKELLVHAAMTALGSK	4	-1.6908	7
TGME49_202370-t26_1-p1	76	K	T-complex protein 1, epsilon subunit (TCP-1-epsilon), putative	1	6.73784e-34	145.65	IIVGPDGQVTVTNDGATILNK(1)MQVEHQCAR	3	-0.0034931	3
TGME49_202370-t26_1-p1	31	K	T-complex protein 1, epsilon subunit (TCP-1-epsilon), putative	1	1.18785e-09	85.61	GIEAHK(1)SNILAACAVADTLR	3	0.0088095	5
TGME49_202380-t26_1-p1	306	K	rab GDI alpha, putative	1	0.0436276	101.33	K(1)SGQVIR	2	2.1256	1
TGME49_202380-t26_1-p1	145	K	rab GDI alpha, putative	1	3.58412e-09	76.118	VPATDTEALTSPLMPLLEK(1)NR	3	-0.084147	3
TGME49_202380-t26_1-p1	302	K	rab GDI alpha, putative	1	5.34417e-06	123.29	MVVCDPSYVNYDPK(1)K	2	-0.87922	1
TGME49_202380-t26_1-p1	28	K	rab GDI alpha, putative	1	2.56944e-05	95.264	ECILSGLLSTHGK(1)K	3	-1.2051	5
TGME49_202380-t26_1-p1	278	K	rab GDI alpha, putative	1	5.87839e-06	124.12	VCGVK(1)STDGEVAR	2	-1.2746	8
TGME49_202380-t26_1-p1	29	K	rab GDI alpha, putative	1	0.0371548	85.161	K(1)VLHVDR	2	0.35276	2
TGME49_202380-t26_1-p1	126	K	rab GDI alpha, putative	1	1.63437e-07	60.8	YIHK(1)VPATDTEALTSPLMPLLEK	3	0.29116	1
TGME49_202390-t26_1-p1	232	K	S15 sporozoite-expressed protein	1	5.796e-06	90.931	HIDICK(1)SGLCGGGNSK	3	0.54213	4
TGME49_202390-t26_1-p1	332	K	S15 sporozoite-expressed protein	1	7.24433e-05	108.56	TFFSAEELAK(1)IK	2	0.56042	3
TGME49_202390-t26_1-p1	340	K	S15 sporozoite-expressed protein	1	0.00110343	98.048	ADK(1)QAYVPR	2	-0.12081	5
TGME49_202390-t26_1-p1	279	K	S15 sporozoite-expressed protein	1	0.000181131	88.561	SLQYETDFVLTAK(1)K	2	0.82473	3
TGME49_202390-t26_1-p1	322	K	S15 sporozoite-expressed protein	1	0.00039127	81.565	FK(1)TFFSAEELAK	2	-2.1812	4
TGME49_202460-t26_1-p1	499	K	diacylglycerol kinase accessory domain (presumed) domain-containing protein	1	0.000932359	97.813	MTYGIEGVK(1)K	2	2.3789	6
TGME49_202470-t26_1-p1	90	K	rRNA metabolism protein, SBDS family protein	1	0.000669173	70.438	VILDK(1)GELQVSEK	2	1.5116	1
TGME49_202470-t26_1-p1	151	K	rRNA metabolism protein, SBDS family protein	1	0.00015931	99.283	LGAASK(1)AQALK	2	1.1155	3
TGME49_202500-t26_1-p1	269	K	GAPM1a	1	1.82666e-06	174.27	NEYYK(1)SR	2	-0.31127	7
TGME49_202500-t26_1-p1	257	K	GAPM1a	1	0.000131561	105.03	FDVK(1)LTQSAMR	2	-0.71287	2
TGME49_202530-t26_1-p1	591	K	aspartate-tRNA ligase	1	5.66423e-16	97.352	K(1)EIDLFHQQHPAEPFTWIEETPR	4	0.047636	2
TGME49_202530-t26_1-p1	364	K	aspartate-tRNA ligase	1	1.05219e-06	136.38	QETVQGVLDAK(1)R	2	1.0355	5
TGME49_202530-t26_1-p1	290	K	aspartate-tRNA ligase	1	2.07458e-05	110.84	AAQAVMNK(1)QVEDLEK	2	1.32	3
TGME49_202540-t26_1-p1	1433	K	3'5'-cyclic nucleotide phosphodiesterase domain-containing protein	1	0.0118009	52.716	TK(1)DYHMVR	3	-1.0692	1
TGME49_202572-t26_1-p1	855	K	ribophorin i protein	1	0.000475308	69.261	EQNSGDGLSQWK(1)AR	2	-0.26379	3
TGME49_202572-t26_1-p1	911	K	ribophorin i protein	1	0.0337343	69.598	K(1)VSLAQAR	2	-0.72256	1
TGME49_202630-t26_1-p1	870	K	ATP-dependent metallopeptidase HflB subfamily protein	1	0.0175355	68.016	SK(1)VGVEQR	2	0.2206	2
TGME49_202630-t26_1-p1	651	K	ATP-dependent metallopeptidase HflB subfamily protein	1	0.00013886	98.902	FSDVAGLHEAK(1)R	2	0.065408	10
TGME49_202630-t26_1-p1	313	K	ATP-dependent metallopeptidase HflB subfamily protein	1	0.0256126	48.115	QAAEADANAK(1)R	2	-0.41573	1
TGME49_202630-t26_1-p1	377	K	ATP-dependent metallopeptidase HflB subfamily protein	1	0.0274867	49.715	LYGK(1)AGQGR	2	-1.4388	1
TGME49_202630-t26_1-p1	396	K	ATP-dependent metallopeptidase HflB subfamily protein	1	0.0397353	63.306	LGAEK(1)YR	2	0.24205	3
TGME49_202680-t26_1-p1	533	K	peptidase M16, alpha subunit, putative	1	6.05988e-21	155.54	K(1)PPTVVAYGDVSTVPHYEEVR	3	0.18167	9
TGME49_202680-t26_1-p1	524	K	peptidase M16, alpha subunit, putative	1	1.96965e-20	150.69	VISPQEFCTAIDAVTEADIK(1)R	3	-0.81229	4
TGME49_202680-t26_1-p1	194	K	peptidase M16, alpha subunit, putative	1	9.39897e-32	184.99	TVK(1)TIEVLGANAGCVVGR	2	-1.2121	12
TGME49_202680-t26_1-p1	83	K	peptidase M16, alpha subunit, putative	1	1.3822e-15	164.93	EDMEK(1)VMEEVPEFK	2	0.75501	2
TGME49_202680-t26_1-p1	342	K	peptidase M16, alpha subunit, putative	1	1.3145e-07	133.16	AFVDYNAIPPSK(1)R	2	0.2349	9
TGME49_202680-t26_1-p1	245	K	peptidase M16, alpha subunit, putative	1	0.000292549	108.43	FLPWELK(1)ACK	2	0.024624	8
TGME49_202680-t26_1-p1	102	K	peptidase M16, alpha subunit, putative	1	1.37841e-16	108.55	ENTK(1)GNVYEGIPLDQSILEPADLR	3	-0.72114	1
TGME49_202680-t26_1-p1	250	K	peptidase M16, alpha subunit, putative	1	0.00500356	132.09	EK(1)LIMAR	2	-0.78337	20
TGME49_202680-t26_1-p1	78	K	peptidase M16, alpha subunit, putative	1	2.68525e-05	145.99	VPFVK(1)EDMEK	2	-0.35397	21
TGME49_202680-t26_1-p1	135	K	peptidase M16, alpha subunit, putative	1	3.536e-23	160.55	DYVPPHSNIQYSK(1)LDNGLR	3	-0.036498	7
TGME49_202680-t26_1-p1	92	K	peptidase M16, alpha subunit, putative	1	7.03527e-05	85.837	VMEEVPEFK(1)YYYVGK	2	0.19944	6
TGME49_202680-t26_1-p1	98	K	peptidase M16, alpha subunit, putative	1	7.98256e-05	139.43	YYYVGK(1)ENTK	2	-0.15277	6
TGME49_202680-t26_1-p1	453	K	peptidase M16, alpha subunit, putative	1	1.26278e-08	136.92	SANAVK(1)VMAEQFGK	3	-0.77411	8
TGME49_202680-t26_1-p1	532	K	peptidase M16, alpha subunit, putative	0.953462	1.32462e-23	110.01	VVDAMYK(0.953)K(0.047)PPTVVAYGDVSTVPHYEEVR	4	0.48929	11
TGME49_202680-t26_1-p1	478	K	peptidase M16, alpha subunit, putative	1	9.75951e-06	115.68	NSLK(1)SSIFMNLECR	3	0.15372	3
TGME49_202690-t26_1-p1	179	K	DNA-directed RNA polymerase II RPB9	1	6.15475e-16	139.11	VEEDESSVAGALEAGALSVK(1)R	3	-0.47847	3
TGME49_202690-t26_1-p1	71	K	DNA-directed RNA polymerase II RPB9	0.999574	0.000614289	45.363	SKEDIVISSDLSK(1)DPTLGR	3	1.3514	1
TGME49_202760-t26_1-p1	5	K	hypothetical protein	1	5.40597e-06	89.484	MEDAK(1)LQAIHDHLSAK	3	-1.688	4
TGME49_202770-t26_1-p1	483	K	RNA recognition motif-containing protein	1	2.79888e-05	113.03	VEVHTLK(1)ETVR	2	0.4428	15
TGME49_202770-t26_1-p1	470	K	RNA recognition motif-containing protein	1	0.000107496	136.96	EECSK(1)FGSIK	2	-0.21231	6
TGME49_202810-t26_1-p1	99	K	TIM14	1	0.0012891	95.642	LSPTATK(1)EK	2	0.067171	4
TGME49_202810-t26_1-p1	60	K	TIM14	1	0.000191295	93.345	EK(1)FGTASSQWR	2	-0.069423	3
TGME49_202810-t26_1-p1	101	K	TIM14	1	0.00161077	114.99	EK(1)ILQTHK	3	-0.93798	4
TGME49_202820-t26_1-p1	149	K	ubiquitin-conjugating enzyme subfamily protein	1	0.0285216	102.46	K(1)DLPEYK	2	0.72658	3
TGME49_202820-t26_1-p1	11	K	ubiquitin-conjugating enzyme subfamily protein	1	0.00340032	141.52	K(1)QFLELSR	2	0.16178	6
TGME49_202820-t26_1-p1	155	K	ubiquitin-conjugating enzyme subfamily protein	1	0.0466428	79.116	DLPEYK(1)K	2	1.3311	2
TGME49_202830-t26_1-p1	137	K	Elicitor-responsive protein, putative	0.991298	0.00450892	90.827	VLDK(0.009)DK(0.991)LTK	3	0.1146	8
TGME49_202830-t26_1-p1	131	K	Elicitor-responsive protein, putative	1	0.00406736	108.3	FK(1)VLDKDK	2	-0.34271	9
TGME49_202830-t26_1-p1	187	K	Elicitor-responsive protein, putative	1	0.0485158	40.154	ITIEFEPK(1)IK	2	0.93724	1
TGME49_202840-t26_1-p1	241	K	FHA domain-containing protein	1	0.000372921	61.167	HILQEGDVIK(1)LGR	3	0.30513	1
TGME49_202840-t26_1-p1	250	K	FHA domain-containing protein	1	0.00852415	113.41	VK(1)QLVTK	2	2.6399	3
TGME49_202870-t26_1-p1	251	K	SAP domain-containing protein	1	1.42247e-07	144.1	VQELK(1)DLLSQR	2	0.63598	5
TGME49_202870-t26_1-p1	265	K	SAP domain-containing protein	1	0.00682194	143.12	K(1)TDLVER	2	0.35823	6
TGME49_202870-t26_1-p1	390	K	SAP domain-containing protein	1	0.000560572	134.23	FGTK(1)TDDEK	2	-1.1512	2
TGME49_202870-t26_1-p1	462	K	SAP domain-containing protein	1	0.000688871	102.52	FGIVSEEEK(1)K	2	0.38992	3
TGME49_202870-t26_1-p1	441	K	SAP domain-containing protein	1	1.88881e-05	97.904	TSSIQSLPVDK(1)LEEERR	3	0.080099	6
TGME49_202870-t26_1-p1	396	K	SAP domain-containing protein	0.974985	0.00697385	56.404	TDDEK(0.025)K(0.975)LDR	3	0.01429	3
TGME49_202870-t26_1-p1	430	K	SAP domain-containing protein	1	6.2101e-33	167.59	FGSASGAAK(1)TSSIQSLPVDKLEEER	3	0.54721	7
TGME49_202980-t26_1-p1	945	K	hypothetical protein	1	0.000175758	96.229	LLQQQTAEK(1)AK	2	1.176	1
TGME49_203080-t26_1-p1	185	K	RNA recognition motif-containing protein	1	0.00805142	83.206	ALK(1)EMNFK	2	-0.055476	3
TGME49_203240-t26_1-p1	342	K	hypothetical protein	1	0.030474	71.379	TVDAPAK(1)R	2	0.13483	1
TGME49_203310-t26_1-p1	137	K	dense granule protein GRA7	1	0.00121501	153.78	SFK(1)DLLK	2	0.029395	14
TGME49_203310-t26_1-p1	63	K	dense granule protein GRA7	1	1.22961e-52	152.84	NSDFFDGQAPVDSLRPTNAGVDSK(1)GTDDHLTTSMDK	4	0.12809	33
TGME49_203310-t26_1-p1	142	K	dense granule protein GRA7	1	9.02608e-12	138.75	K(1)LALPAVGMGASYFAADR	3	-1.5807	37
TGME49_203310-t26_1-p1	75	K	dense granule protein GRA7	1	1.01762e-44	187.39	GTDDHLTTSMDK(1)ASVESQLPR	3	-0.091615	47
TGME49_203362-t26_1-p1	176	K	hypothetical protein	1	0.0284413	91.853	K(1)EAILLK	2	-0.72406	2
TGME49_203370-t26_1-p1	650	K	hypothetical protein	1	0.00032728	78.814	LLETVLTSTAK(1)DK	2	0.60687	2
TGME49_203370-t26_1-p1	3	K	hypothetical protein	1	0.0190126	57.347	PK(1)ESALNSR	2	0.093558	1
TGME49_203370-t26_1-p1	769	K	hypothetical protein	1	0.0177383	40.496	EPLVVHK(1)ER	3	0.7198	1
TGME49_203380-t26_1-p1	588	K	DnaJ domain-containing protein	1	0.000264172	112.94	TQEEVVEK(1)TK	2	-1.3008	10
TGME49_203380-t26_1-p1	366	K	DnaJ domain-containing protein	0.999941	0.0240789	44.318	KREEEK(1)AAR	3	-0.48844	1
TGME49_203380-t26_1-p1	580	K	DnaJ domain-containing protein	1	0.000573658	57.173	LIADLIGTK(1)TQEEVVEK	2	-0.039254	1
TGME49_203380-t26_1-p1	622	K	DnaJ domain-containing protein	1	0.00344836	90.709	VHNQGAFK(1)K	2	0.78686	1
TGME49_203380-t26_1-p1	355	K	DnaJ domain-containing protein	1	0.000770526	108.43	VLMEK(1)ESAK	2	-0.60945	4
TGME49_203390-t26_1-p1	361	K	CRAL/TRIO domain-containing protein	1	0.00627983	42.446	LVSLMVHPETAK(1)K	3	0.10369	1
TGME49_203400-t26_1-p1	440	K	hypothetical protein	1	0.00457458	66.683	ALVEK(1)ASPEK	2	0.2666	9
TGME49_203400-t26_1-p1	504	K	hypothetical protein	1	3.41584e-05	110.31	K(1)QHHAAEELIR	3	-2.5794	3
TGME49_203450-t26_1-p1	452	K	DUF3228 domain-containing protein	1	0.00115958	46.892	ASVAYWK(1)THAIVMDK	3	-1.0722	1
TGME49_203450-t26_1-p1	285	K	DUF3228 domain-containing protein	1	6.69494e-11	160.38	ISGVTK(1)EEFLEK	2	-0.47173	4
TGME49_203450-t26_1-p1	460	K	DUF3228 domain-containing protein	1	0.000108604	89.43	THAIVMDK(1)ESSLE	2	0.23005	4
TGME49_203540-t26_1-p1	936	K	RNA binding protein, putative	1	0.000332142	53.565	SHSSSTLDWLASEAK(1)QR	3	-0.28874	1
TGME49_203590-t26_1-p1	101	K	hypothetical protein	1	0.0131823	58.981	PEK(1)LPNNFK	2	-3.6047	3
TGME49_203630-t26_1-p1	6	K	ribosomal protein RPL44	1	0.025861	74.415	VNVPK(1)LR	2	-4.381	2
TGME49_203630-t26_1-p1	32	K	ribosomal protein RPL44	1	1.69983e-07	157.78	GK(1)DSLVVQGK	2	0.51035	12
TGME49_203630-t26_1-p1	40	K	ribosomal protein RPL44	1	1.81555e-06	143.73	GKDSLVVQGK(1)R	2	0.44699	23
TGME49_203630-t26_1-p1	97	K	ribosomal protein RPL44	1	0.00198762	100.02	SFELGAEK(1)K	2	2.2751	12
TGME49_203630-t26_1-p1	89	K	ribosomal protein RPL44	1	0.000559524	93.839	CK(1)SFELGAEK	2	0.20636	5
TGME49_203630-t26_1-p1	13	K	ribosomal protein RPL44	1	0.0251311	59.597	NTFCK(1)GPK	2	0.66981	2
TGME49_203630-t26_1-p1	76	K	ribosomal protein RPL44	1	0.00853077	114.78	LECTK(1)CK	2	-0.88325	4
TGME49_203630-t26_1-p1	48	K	ribosomal protein RPL44	1	0.0265886	50.297	QK(1)GFGGQTK	2	0.8091	1
TGME49_203780-t26_1-p1	1127	K	hypothetical protein	0.999254	0.000111773	51.876	DK(0.001)PSTVSLFGFK(0.999)DSASATDSR	3	0.65225	1
TGME49_203810-t26_1-p1	490	K	kelch repeat-containing protein	1	4.4154e-07	129.37	LTTETQSAEK(1)VAK	2	0.34269	5
TGME49_203870-t26_1-p1	24	K	RAB43, member RAS oncogene family protein	1	0.00117628	84.31	DAVVK(1)GAASR	2	1.1891	5
TGME49_203870-t26_1-p1	19	K	RAB43, member RAS oncogene family protein	1	0.021437	45.829	WLAVK(1)DAVVK	2	-0.16641	3
TGME49_203870-t26_1-p1	148	K	RAB43, member RAS oncogene family protein	1	0.0212476	53.756	EASEQQK(1)PR	2	-0.0067953	1
TGME49_203990-t26_1-p1	59	K	rhoptry protein ROP12	1	6.93505e-20	175.15	LDAELEEK(1)AIQEAK	2	0.08722	3
TGME49_204020-t26_1-p1	181	K	ribosomal protein RPL8	0.999723	0.000157942	71.513	IDKPMLK(1)AGNAYHK	3	-0.79564	12
TGME49_204020-t26_1-p1	28	K	ribosomal protein RPL8	1	4.01697e-05	96.059	GEAK(1)LRPLDFAER	3	0.015311	9
TGME49_204020-t26_1-p1	156	K	ribosomal protein RPL8	1	0.00159578	149.57	K(1)TVSGYSR	2	-0.21583	4
TGME49_204020-t26_1-p1	198	K	ribosomal protein RPL8	1	0.0175705	97.473	NCWPK(1)VR	2	-2.4105	4
TGME49_204020-t26_1-p1	188	K	ribosomal protein RPL8	1	0.000732174	113.71	AGNAYHK(1)YK	2	-0.29588	6
TGME49_204020-t26_1-p1	119	K	ribosomal protein RPL8	1	2.17216e-81	252.47	MPEGTVVSNVEEK(1)AGDR	3	-0.97951	17
TGME49_204020-t26_1-p1	145	K	ribosomal protein RPL8	1	2.69389e-31	176.69	TSGTYATIVGHSDDGSK(1)TR	3	-0.34796	10
TGME49_204020-t26_1-p1	46	K	ribosomal protein RPL8	1	1.60612e-05	118.76	GLVK(1)DILHDPGR	2	0.18903	16
TGME49_204020-t26_1-p1	106	K	ribosomal protein RPL8	1	2.73773e-24	115.34	NAALTIGNILPLNK(1)MPEGTVVSNVEEK	3	1.245	1
TGME49_204020-t26_1-p1	177	K	ribosomal protein RPL8	1	0.0144209	90.37	IDK(1)PMLK	2	-0.69503	7
TGME49_204050-t26_1-p1	84	K	subtilisin SUB1	1	0.00119597	73.881	GHNK(1)YADDDIR	2	0.63613	1
TGME49_204050-t26_1-p1	367	K	subtilisin SUB1	1	0.00662579	106.36	CIDYCVK(1)R	2	-0.92856	6
TGME49_204050-t26_1-p1	131	K	subtilisin SUB1	1	0.017286	104.45	MLIVDK(1)R	2	-0.84722	4
TGME49_204050-t26_1-p1	443	K	subtilisin SUB1	1	0.00833961	78.516	GDPDHGGK(1)R	2	2.0951	3
TGME49_204050-t26_1-p1	541	K	subtilisin SUB1	1	1.58642e-07	150.46	VEWGSMPDAK(1)R	2	0.67256	11
TGME49_204050-t26_1-p1	121	K	subtilisin SUB1	1	0.0233622	77.741	EAK(1)YPVR	2	-0.8653	3
TGME49_204060-t26_1-p1	147	K	SNARE domain-containing protein	1	0.00818794	97.431	K(1)VQAISER	2	0.89024	1
TGME49_204100-t26_1-p1	116	K	eIF2 kinase IF2K-C	1	0.00993081	93.374	LLLEEQK(1)K	2	0.47622	2
TGME49_204130-t26_1-p1	472	K	perforin-like protein PLP1	1	1.94455e-08	104.84	ATK(1)TVPAINYLGAGYDHVR	3	0.0012894	6
TGME49_204130-t26_1-p1	693	K	perforin-like protein PLP1	1	0.00151719	114.51	MTYQVTAK(1)R	2	0.51774	3
TGME49_204130-t26_1-p1	1043	K	perforin-like protein PLP1	1	2.95157e-08	130.61	DK(1)FLQCPENASECK	2	-0.10543	2
TGME49_204130-t26_1-p1	880	K	perforin-like protein PLP1	1	3.72879e-07	108.75	EK(1)CDGVGTASSETDEGR	2	-0.61935	3
TGME49_204130-t26_1-p1	1096	K	perforin-like protein PLP1	1	0.00266345	44.998	TVNEPAMHVATDVGK(1)AK	3	0.32307	2
TGME49_204130-t26_1-p1	791	K	perforin-like protein PLP1	1	1.01849e-08	110.6	FEVQPLYHLLPVEK(1)QEAFK	3	-0.33262	4
TGME49_204130-t26_1-p1	1006	K	perforin-like protein PLP1	1	4.25006e-07	85.563	ELVNVAELGSHGNANK(1)R	3	0.67518	3
TGME49_204160-t26_1-p1	585	K	GYF domain-containing protein	1	8.02141e-07	122.78	SPSDIYLLDK(1)QCHVR	3	0.98265	3
TGME49_204160-t26_1-p1	555	K	GYF domain-containing protein	1	0.00115446	84.479	LSQK(1)VAQDAK	2	0.3676	2
TGME49_204320-t26_1-p1	274	K	hypothetical protein	1	0.00463875	76.228	AAAEAVAAK(1)K	2	-0.6622	2
TGME49_204340-t26_1-p1	839	K	hypothetical protein	1	0.00458025	66.663	VSNIK(1)GELQR	2	0.69721	3
TGME49_204400-t26_1-p1	71	K	ATPase synthase subunit alpha, putative	1	5.31793e-14	156.24	IAGWK(1)TQTSTEEVGR	3	0.33402	8
TGME49_204400-t26_1-p1	443	K	ATPase synthase subunit alpha, putative	1	5.47003e-20	177.38	QVAGTMK(1)LELAQYR	3	-0.97007	8
TGME49_204400-t26_1-p1	511	K	ATPase synthase subunit alpha, putative	1	1.12221e-14	160.18	GYLDPLDPK(1)EISR	2	0.27326	4
TGME49_204400-t26_1-p1	481	K	ATPase synthase subunit alpha, putative	1	5.08081e-26	203.02	GTALTELLK(1)QR	2	1.0859	6
TGME49_204400-t26_1-p1	433	K	ATPase synthase subunit alpha, putative	1	1.20674e-07	146.17	VGSAAQVK(1)AMK	2	-0.46477	10
TGME49_204400-t26_1-p1	325	K	ATPase synthase subunit alpha, putative	1	4.66335e-16	148.57	HCVIIYDDLSK(1)QATAYR	3	-1.1008	16
TGME49_204400-t26_1-p1	238	K	ATPase synthase subunit alpha, putative	1	1.73132e-40	173.78	TAVAVDAIINQK(1)EINDSTDDESKK	3	0.45968	15
TGME49_204400-t26_1-p1	436	K	ATPase synthase subunit alpha, putative	1	0.000381392	94.465	AMK(1)QVAGTMK	2	-0.69058	18
TGME49_204400-t26_1-p1	261	K	ATPase synthase subunit alpha, putative	0.99971	0.000476307	42.348	EINDSTDDESKKLYCIYVAVGQK(1)R	4	-0.073323	1
TGME49_204400-t26_1-p1	183	K	ATPase synthase subunit alpha, putative	1	0.00204318	68.536	VELK(1)APGIIPR	2	-0.31374	6
TGME49_204400-t26_1-p1	249	K	ATPase synthase subunit alpha, putative	1	8.09727e-20	186.46	EINDSTDDESK(1)K	2	-0.3779	11
TGME49_204400-t26_1-p1	202	K	ATPase synthase subunit alpha, putative	1	2.03931e-12	115.57	SVHEPMMTGLK(1)CVDALVPVGR	3	-0.10924	7
TGME49_204400-t26_1-p1	226	K	ATPase synthase subunit alpha, putative	1	1.3159e-06	120.77	QTGK(1)TAVAVDAIINQK	3	-0.09906	8
TGME49_204400-t26_1-p1	191	K	ATPase synthase subunit alpha, putative	1	2.07722e-07	133.98	K(1)SVHEPMMTGLK	3	-0.72042	10
TGME49_204400-t26_1-p1	169	K	ATPase synthase subunit alpha, putative	1	7.79003e-23	170.11	VVDALGNPIDGK(1)GPIPAK	3	0.024376	19
TGME49_204400-t26_1-p1	175	K	ATPase synthase subunit alpha, putative	1	0.00634047	86.833	GPIPAK(1)ER	2	0.10241	8
TGME49_204400-t26_1-p1	270	K	ATPase synthase subunit alpha, putative	1	1.9492e-32	205.96	STVAQIVK(1)ALEQR	2	0.10814	6
TGME49_204400-t26_1-p1	140	K	ATPase synthase subunit alpha, putative	1	2.68432e-07	161.17	SVLEGDSVK(1)R	2	-0.40253	20
TGME49_204480-t26_1-p1	559	K	thioredoxin domain-containing protein	1	6.45229e-07	134.18	DLFAK(1)LTELAEK	2	-0.37412	3
TGME49_204480-t26_1-p1	309	K	thioredoxin domain-containing protein	1	0.010259	86.332	QLK(1)DEFVK	2	-0.52218	1
TGME49_204480-t26_1-p1	168	K	thioredoxin domain-containing protein	1	2.07371e-07	98.062	FLDIAK(1)AHEVLSNEEQR	3	0.49538	4
TGME49_204480-t26_1-p1	435	K	thioredoxin domain-containing protein	1	0.000100261	95.094	NQVAMGVVFK(1)NQK	2	2.1619	4
TGME49_204480-t26_1-p1	438	K	thioredoxin domain-containing protein	1	0.00401489	138.37	NQK(1)NLLK	2	-0.76254	5
TGME49_204480-t26_1-p1	566	K	thioredoxin domain-containing protein	1	0.000310016	140.45	LTELAEK(1)FK	2	0.17432	6
TGME49_204480-t26_1-p1	162	K	thioredoxin domain-containing protein	1	1.24106e-07	77.969	QYHPDVNPGNEEK(1)FLDIAK	3	-0.37088	2
TGME49_204480-t26_1-p1	410	K	thioredoxin domain-containing protein	1	0.00646944	126.52	VVLFTDK(1)R	2	0.50912	6
TGME49_204480-t26_1-p1	355	K	thioredoxin domain-containing protein	1	1.40758e-05	66.893	EAQHYPTLLFFPADK(1)HSK	3	-2.2087	3
TGME49_204530-t26_1-p1	147	K	microneme protein MIC11	1	0.00739205	141.39	K(1)FVDTLK	2	0.60387	38
TGME49_204530-t26_1-p1	131	K	microneme protein MIC11	0.999996	4.79177e-10	59.434	LDKEEAVDDESDFSFLDSPK(1)TSEASIRPHGFLQER	4	-1.4307	2
TGME49_204530-t26_1-p1	161	K	microneme protein MIC11	1	5.32427e-05	117.25	GALK(1)TFVEPMK	2	-1.3075	9
TGME49_204530-t26_1-p1	83	K	microneme protein MIC11	1	6.43973e-21	135.98	EILVAVK(1)GEVQQTCEELADLAAR	3	-0.29282	6
TGME49_204530-t26_1-p1	183	K	microneme protein MIC11	1	7.57851e-08	131.83	IK(1)EVAIDVFRQACEHAEEK	4	-0.90898	45
TGME49_204530-t26_1-p1	168	K	microneme protein MIC11	1	3.81473e-09	82.709	TFVEPMK(1)AALVDGIRPMLPK	3	0.66973	3
TGME49_204530-t26_1-p1	153	K	microneme protein MIC11	1	3.06274e-25	201.38	KFVDTLK(1)TLAK	2	-0.2627	37
TGME49_204530-t26_1-p1	200	K	microneme protein MIC11	1	1.68375e-11	150.51	QACEHAEEK(1)LQDA	2	-0.19077	7
TGME49_204530-t26_1-p1	76	K	microneme protein MIC11	1	1.03344e-10	126.71	SALK(1)EILVAVK	2	-0.74324	8
TGME49_204530-t26_1-p1	100	K	microneme protein MIC11	1	0.0018241	128.27	K(1)IHEAEER	3	-0.42721	26
TGME49_205010-t26_1-p1	155	K	U2 small nuclear ribonucleoprotein family protein, putative	1	0.0429965	60.76	EK(1)QAAVR	2	-0.17602	3
TGME49_205010-t26_1-p1	635	K	U2 small nuclear ribonucleoprotein family protein, putative	1	0.00349929	80.688	HLLVK(1)VIDR	2	-0.0073779	5
TGME49_205010-t26_1-p1	586	K	U2 small nuclear ribonucleoprotein family protein, putative	1	0.0446804	43.635	IK(1)NGTPPLR	2	-0.76906	4
TGME49_205010-t26_1-p1	99	K	U2 small nuclear ribonucleoprotein family protein, putative	1	4.78292e-13	116.39	MLMAQQGDGVEATGVDK(1)SIAAR	3	2.0765	4
TGME49_205010-t26_1-p1	1135	K	U2 small nuclear ribonucleoprotein family protein, putative	1	0.00834208	54.343	GGDLVSPK(1)EWDR	2	1.6119	1
TGME49_205010-t26_1-p1	866	K	U2 small nuclear ribonucleoprotein family protein, putative	1	0.0112952	57.175	EFETNDEEMK(1)K	2	-0.1985	3
TGME49_205010-t26_1-p1	781	K	U2 small nuclear ribonucleoprotein family protein, putative	1	9.33387e-12	133.86	QLVEIIQHGLDDQVLK(1)VK	3	0.30392	3
TGME49_205010-t26_1-p1	603	K	U2 small nuclear ribonucleoprotein family protein, putative	1	0.0292397	71.501	TLTEK(1)SK	2	0.038933	1
TGME49_205040-t26_1-p1	1219	K	PGAP1 family protein	1	0.0233622	77.741	VEFVK(1)QR	2	-0.32412	2
TGME49_205130-t26_1-p1	4397	K	hypothetical protein	1	0.00292166	59.709	K(1)VSANDALETVER	2	-0.96843	2
TGME49_205130-t26_1-p1	4335	K	hypothetical protein	1	0.00528092	61.11	K(1)SPQLAEDFYVR	2	-1.2688	1
TGME49_205130-t26_1-p1	4422	K	hypothetical protein	1	0.003534	124.98	VEEEK(1)QER	2	-1.1361	5
TGME49_205130-t26_1-p1	4739	K	hypothetical protein	1	6.55693e-05	106.32	AFTDK(1)SVVVEPYR	2	0.28885	3
TGME49_205180-t26_1-p1	59	K	RNA recognition motif-containing protein	1	1.00821e-08	115.56	FESGPPPPTVPYETPK(1)QR	3	-1.623	4
TGME49_205180-t26_1-p1	125	K	RNA recognition motif-containing protein	1	0.000559468	112.36	EFEQYGSIK(1)R	2	-0.19296	6
TGME49_205180-t26_1-p1	91	K	RNA recognition motif-containing protein	1	0.0218023	78.149	K(1)LTGDPFR	2	-2.9824	2
TGME49_205220-t26_1-p1	474	K	U5 snRNP-associated subunit, putative	1	1.23201e-05	94.688	LWK(1)EAVSLEEEK	2	1.0769	3
TGME49_205220-t26_1-p1	450	K	U5 snRNP-associated subunit, putative	1	0.0252794	86.794	EK(1)DLDQR	2	0.25664	3
TGME49_205220-t26_1-p1	483	K	U5 snRNP-associated subunit, putative	1	2.75335e-05	117.86	EAVSLEEEK(1)NAR	2	0.97089	3
TGME49_205220-t26_1-p1	390	K	U5 snRNP-associated subunit, putative	1	6.48609e-07	134.13	LEELAGK(1)LQAAR	2	0.45511	5
TGME49_205220-t26_1-p1	597	K	U5 snRNP-associated subunit, putative	1	0.0228879	41.621	ATMK(1)VGVEGMNAK	2	3.6276	1
TGME49_205220-t26_1-p1	898	K	U5 snRNP-associated subunit, putative	1	0.00642455	41.838	SAQTHK(1)AVDALTK	3	1.4781	1
TGME49_205220-t26_1-p1	425	K	U5 snRNP-associated subunit, putative	0.999999	3.81097e-05	99.5	LEKPANAK(1)AVLAK	3	0.20042	10
TGME49_205220-t26_1-p1	606	K	U5 snRNP-associated subunit, putative	1	0.000594913	109.66	VGVEGMNAK(1)R	2	-0.69386	5
TGME49_205240-t26_1-p1	298	K	cleft lip and palate transmembrane protein 1 (clptm1) protein	1	0.024177	60.436	GK(1)LPEIWK	2	0.13446	3
TGME49_205240-t26_1-p1	218	K	cleft lip and palate transmembrane protein 1 (clptm1) protein	1	0.0495077	61.344	ISK(1)DVVEAWK	2	0.78072	1
TGME49_205250-t26_1-p1	71	K	rhoptry protein ROP18	0.999999	1.76312e-05	67.645	LDSKPTSLDSQQHVADK(1)R	3	-0.69584	4
TGME49_205250-t26_1-p1	311	K	rhoptry protein ROP18	1	0.000736372	126.31	NFSLAK(1)TAK	2	0.84647	17
TGME49_205250-t26_1-p1	202	K	rhoptry protein ROP18	1	0.000149548	140.17	ADSGCVIGK(1)R	2	-0.2915	17
TGME49_205320-t26_1-p1	152	K	hypothetical protein	0.999966	1.74998e-05	45.193	DKETESATDAGTTVAPSDTQSNAHVPEK(1)R	4	-0.31157	1
TGME49_205320-t26_1-p1	362	K	hypothetical protein	1	8.02819e-06	108.63	APEK(1)QHLQTVFESQR	3	0.061741	3
TGME49_205320-t26_1-p1	206	K	hypothetical protein	0.999999	1.22065e-06	65.855	ETCQKPVGSQVASDSLDTK(1)SR	3	0.58823	2
TGME49_205320-t26_1-p1	386	K	hypothetical protein	1	0.00321933	100.84	AGEK(1)LADR	2	-1.7089	7
TGME49_205320-t26_1-p1	284	K	hypothetical protein	1	0.000448605	97.734	AATEATDK(1)SR	2	0.83132	1
TGME49_205320-t26_1-p1	293	K	hypothetical protein	1	3.90773e-05	104.95	ATSSGEK(1)TTAATGEK	2	0.40987	1
TGME49_205340-t26_1-p1	33	K	ribosomal protein RPS12	1	6.83392e-15	164.68	VLK(1)NALIHDGLVR	2	0.40638	29
TGME49_205340-t26_1-p1	50	K	ribosomal protein RPS12	1	3.03733e-07	139.48	GLHEVAK(1)ALDAK	2	-0.35089	19
TGME49_205340-t26_1-p1	80	K	ribosomal protein RPS12	1	5.80952e-20	144.82	LVQGLCK(1)EHGIPLLDVTDSK	3	-0.32822	17
TGME49_205340-t26_1-p1	112	K	ribosomal protein RPS12	1	4.17244e-28	133.74	K(1)VVGASCVCVTDFGEESEALTFLQNHIK	3	1.303	1
TGME49_205340-t26_1-p1	103	K	ribosomal protein RPS12	1	2.07326e-06	127.79	ELGEWAGLCK(1)VDK	2	-0.22155	8
TGME49_205340-t26_1-p1	93	K	ribosomal protein RPS12	1	2.65971e-62	204.47	EHGIPLLDVTDSK(1)ELGEWAGLCK	3	-0.355	9
TGME49_205340-t26_1-p1	56	K	ribosomal protein RPS12	1	3.99111e-58	223.07	K(1)AQVCFLSESCSEPAYKK	3	-0.44908	42
TGME49_205340-t26_1-p1	72	K	ribosomal protein RPS12	1	7.85803e-58	218.63	KAQVCFLSESCSEPAYK(1)K	3	-0.04733	16
TGME49_205340-t26_1-p1	106	K	ribosomal protein RPS12	1	0.0171501	68.456	VDK(1)DGTAR	2	2.1578	2
TGME49_205340-t26_1-p1	73	K	ribosomal protein RPS12	1	0.0069082	110.31	K(1)LVQGLCK	2	0.11974	6
TGME49_205360-t26_1-p1	2119	K	hypothetical protein	1	0.0115206	63.415	K(1)AVIDENAGK	2	0.39619	2
TGME49_205380-t26_1-p1	246	K	fructose-bisphospatase I	1	0.00292125	63.073	IYAINGGK(1)VNK	2	-0.84543	2
TGME49_205380-t26_1-p1	385	K	fructose-bisphospatase I	1	4.17951e-05	114.72	TAELGTPNAGNK(1)R	2	0.35852	3
TGME49_205380-t26_1-p1	75	K	fructose-bisphospatase I	1	0.00469749	93.649	SVNK(1)IITK	2	0.60725	5
TGME49_205380-t26_1-p1	71	K	fructose-bisphospatase I	1	0.00314318	105.14	LAAK(1)SVNK	2	-0.086657	3
TGME49_205380-t26_1-p1	108	K	fructose-bisphospatase I	1	1.4971e-06	97.502	QTTSEDIGGLASVANK(1)R	2	1.1412	2
TGME49_205380-t26_1-p1	91	K	fructose-bisphospatase I	1	0.000227478	89.231	QGSFGLDDGAVK(1)K	2	2.1322	3
TGME49_205380-t26_1-p1	79	K	fructose-bisphospatase I	1	1.79326e-13	144.29	IITK(1)QGSFGLDDGAVK	2	0.29615	4
TGME49_205380-t26_1-p1	92	K	fructose-bisphospatase I	1	2.14347e-16	157.11	K(1)QTTSEDIGGLASVANK	2	-0.56144	5
TGME49_205380-t26_1-p1	264	K	fructose-bisphospatase I	1	8.18922e-05	94.717	AYIDYCQSK(1)AISCR	2	-0.41196	1
TGME49_205380-t26_1-p1	140	K	fructose-bisphospatase I	1	1.51958e-05	93.909	EK(1)NLVALIHPMDGTK	3	0.013917	5
TGME49_205440-t26_1-p1	384	K	CCT chaperonin gamma subunit	1	5.76957e-06	127.56	GGSK(1)DVLNEVER	2	-0.62172	5
TGME49_205440-t26_1-p1	32	K	CCT chaperonin gamma subunit	1	2.61819e-48	205.68	AQLANIQASK(1)AIADIVR	2	-1.3204	6
TGME49_205440-t26_1-p1	225	K	CCT chaperonin gamma subunit	1	3.53239e-09	139.58	VLDGVMVNK(1)DVTHAK	3	0.10838	10
TGME49_205440-t26_1-p1	276	K	CCT chaperonin gamma subunit	1	2.15354e-05	148.32	LLEQEEK(1)EVR	2	-1.2944	4
TGME49_205440-t26_1-p1	370	K	CCT chaperonin gamma subunit	1	2.24539e-13	151.56	KIGDEYFTFLTQCK(1)EK	3	-0.83824	9
TGME49_205440-t26_1-p1	206	K	CCT chaperonin gamma subunit	1	0.00365415	54.898	VEK(1)IPGGDLEESR	2	0.33995	3
TGME49_205440-t26_1-p1	165	K	CCT chaperonin gamma subunit	1	6.65588e-05	103.79	QVVDACLNTK(1)FSSR	2	-0.1803	2
TGME49_205440-t26_1-p1	79	K	CCT chaperonin gamma subunit	1	1.40132e-07	106.35	EVDVLHPAAK(1)TMIELSR	3	0.88652	5
TGME49_205440-t26_1-p1	464	K	CCT chaperonin gamma subunit	1	3.33579e-16	145.79	TLAQNCGTNVVK(1)VMTELR	3	0.62941	3
TGME49_205440-t26_1-p1	22	K	CCT chaperonin gamma subunit	1	2.08201e-07	148.18	K(1)AQLANIQASK	2	0.76444	6
TGME49_205440-t26_1-p1	349	K	CCT chaperonin gamma subunit	1	5.67796e-32	184.32	TEEITKEDVGTK(1)CGLFEVK	3	-0.95985	10
TGME49_205440-t26_1-p1	240	K	CCT chaperonin gamma subunit	1	8.29696e-12	138.91	YIANPK(1)VLLLDCPLEYK	2	2.5158	2
TGME49_205440-t26_1-p1	251	K	CCT chaperonin gamma subunit	1	1.83563e-06	130.56	VLLLDCPLEYK(1)K	2	0.68857	5
TGME49_205440-t26_1-p1	252	K	CCT chaperonin gamma subunit	1	1.36662e-06	134.04	K(1)GESQTYVEITK	2	-0.97806	7
TGME49_205440-t26_1-p1	436	K	CCT chaperonin gamma subunit	1	3.91786e-06	129.89	NVESVK(1)QYPYK	2	0.50319	10
TGME49_205440-t26_1-p1	231	K	CCT chaperonin gamma subunit	1	0.0034004	113.26	DVTHAK(1)MR	2	-2.16	5
TGME49_205440-t26_1-p1	357	K	CCT chaperonin gamma subunit	1	1.80481e-05	117.08	K(1)IGDEYFTFLTQCK	2	-1.7164	3
TGME49_205440-t26_1-p1	372	K	CCT chaperonin gamma subunit	1	0.00032625	103.08	EK(1)GACTVLLR	2	-0.83787	6
TGME49_205440-t26_1-p1	507	K	CCT chaperonin gamma subunit	1	8.3132e-20	173.06	QVWDSLAVK(1)QQIVK	3	0.44622	14
TGME49_205440-t26_1-p1	343	K	CCT chaperonin gamma subunit	1	2.15448e-05	120.53	TEEITK(1)EDVGTK	2	0.82078	10
TGME49_205470-t26_1-p1	152	K	translation elongation factor 2 family protein, putative	1	7.99226e-72	227.6	NMSVIAHVDHGK(1)STLTDSLVSK	3	-0.60175	84
TGME49_205470-t26_1-p1	373	K	translation elongation factor 2 family protein, putative	1	1.42182e-09	161.99	WTK(1)TQSENTR	2	-0.03711	16
TGME49_205470-t26_1-p1	936	K	translation elongation factor 2 family protein, putative	0.986952	4.2824e-07	96.489	K(0.987)NLK(0.013)PEIPPFENYYDKL	3	0.33212	20
TGME49_205470-t26_1-p1	341	K	translation elongation factor 2 family protein, putative	1	0.00649435	124.83	FSK(1)IYAK	2	0.90097	17
TGME49_205470-t26_1-p1	520	K	translation elongation factor 2 family protein, putative	1	9.24711e-12	153.75	VFSGTVATGQK(1)VR	2	0.9033	9
TGME49_205470-t26_1-p1	427	K	translation elongation factor 2 family protein, putative	1	2.29963e-07	136.33	GDDRDLTGK(1)ALLK	3	0.50274	53
TGME49_205470-t26_1-p1	737	K	translation elongation factor 2 family protein, putative	1	2.73655e-06	156.57	FDFDK(1)NAALK	2	0.20766	32
TGME49_205470-t26_1-p1	162	K	translation elongation factor 2 family protein, putative	1	8.86584e-30	175.26	STLTDSLVSK(1)AGIISAK	3	0.086232	27
TGME49_205470-t26_1-p1	939	K	translation elongation factor 2 family protein, putative	1	2.8147e-05	69.979	NLK(1)PEIPPFENYYDKL	2	-1.9596	2
TGME49_205470-t26_1-p1	494	K	translation elongation factor 2 family protein, putative	1	5.92555e-12	113.73	NCDPNAPLMMYVSK(1)MVPTSDK	3	-0.70976	1
TGME49_205470-t26_1-p1	924	K	translation elongation factor 2 family protein, putative	1	3.3502e-07	138.99	GSK(1)MEELVHNIR	3	-0.35562	23
TGME49_205470-t26_1-p1	351	K	translation elongation factor 2 family protein, putative	1	0.00417139	116.12	KFDVPK(1)EK	2	0.08176	21
TGME49_205470-t26_1-p1	921	K	translation elongation factor 2 family protein, putative	1	3.41293e-07	55.691	AATSGQAFPQCVFDHWSTLNGDPLEK(1)GSK	3	0.19782	1
TGME49_205470-t26_1-p1	732	K	translation elongation factor 2 family protein, putative	1	2.29322e-08	147.33	ANALAEK(1)FDFDK	2	0.42002	21
TGME49_205470-t26_1-p1	609	K	translation elongation factor 2 family protein, putative	1	8.54242e-06	139.68	DNK(1)ELPK	2	0.65859	16
TGME49_205470-t26_1-p1	592	K	translation elongation factor 2 family protein, putative	1	1.2016e-105	244.01	SGTLTTLDTAHNIADMK(1)YSVSPVVR	3	-0.12747	39
TGME49_205470-t26_1-p1	533	K	translation elongation factor 2 family protein, putative	1	0.000140926	90.614	YVPGEK(1)TDLYIK	2	0.14049	20
TGME49_205470-t26_1-p1	782	K	translation elongation factor 2 family protein, putative	1	3.10866e-70	225.69	EHCNSAFQWASK(1)EGVLCEENMR	3	-0.20978	9
TGME49_205470-t26_1-p1	418	K	translation elongation factor 2 family protein, putative	1	3.12603e-31	178.22	MLGSLGIELK(1)GDDRDLTGK	3	-0.99041	39
TGME49_205470-t26_1-p1	273	K	translation elongation factor 2 family protein, putative	1	1.54198e-05	114.72	PVLHVNK(1)VDR	3	0.46552	14
TGME49_205470-t26_1-p1	606	K	translation elongation factor 2 family protein, putative	0.999995	5.77125e-08	172.98	VAVKPK(1)DNK	2	0.13716	17
TGME49_205470-t26_1-p1	408	K	translation elongation factor 2 family protein, putative	1	2.79422e-11	119.96	YTK(1)MLGSLGIELK	2	1.3703	17
TGME49_205470-t26_1-p1	367	K	translation elongation factor 2 family protein, putative	1	1.38709e-05	123.95	LWGNNFYNAK(1)EK	2	-0.33111	10
TGME49_205470-t26_1-p1	137	K	translation elongation factor 2 family protein, putative	1	0.000156065	124.92	EIMGNPK(1)NIR	2	0.088628	13
TGME49_205470-t26_1-p1	501	K	translation elongation factor 2 family protein, putative	1	0.0034725	74.376	MVPTSDK(1)GR	2	-0.40785	12
TGME49_205470-t26_1-p1	688	K	translation elongation factor 2 family protein, putative	1	1.16171e-11	131.45	ETVSAPSHMTCLSK(1)SPNK	3	-0.77715	15
TGME49_205470-t26_1-p1	169	K	translation elongation factor 2 family protein, putative	1	9.32641e-05	99.844	AGIISAK(1)AAGDAR	2	1.2086	34
TGME49_205470-t26_1-p1	539	K	translation elongation factor 2 family protein, putative	1	2.4318e-11	182.64	TDLYIK(1)SIQR	2	-0.11431	18
TGME49_205510-t26_1-p1	156	K	nucleolar protein 5, putative	1	0.00285548	145.34	LK(1)FSPEK	2	-0.31371	8
TGME49_205510-t26_1-p1	280	K	nucleolar protein 5, putative	1	0.000222198	121.6	ANLAEYLK(1)VR	2	-0.13906	8
TGME49_205510-t26_1-p1	51	K	nucleolar protein 5, putative	1	3.92759e-05	105.46	SVHLEAFAK(1)FK	3	-0.4731	8
TGME49_205510-t26_1-p1	188	K	nucleolar protein 5, putative	1	2.26158e-05	99.927	LK(1)EWYGWHFPELSK	3	0.83276	4
TGME49_205510-t26_1-p1	464	K	nucleolar protein 5, putative	1	3.68062e-40	214	SYDASTDVVQEK(1)K	2	-0.51358	6
TGME49_205510-t26_1-p1	137	K	nucleolar protein 5, putative	1	2.35548e-25	174.62	EQLSNLLDGLSAK(1)DR	2	0.58541	6
TGME49_205510-t26_1-p1	393	K	nucleolar protein 5, putative	1	1.1373e-15	73.371	VDALTEAAEAAATAAGGK(1)AAEEVASPALSEPTVAISCR	4	2.76	1
TGME49_205510-t26_1-p1	56	K	nucleolar protein 5, putative	1	1.31646e-15	167.05	DTK(1)HALDEVLALR	2	0.87625	20
TGME49_205510-t26_1-p1	96	K	nucleolar protein 5, putative	1	1.11414e-25	148.52	HLLQTDASAQLAVSDK(1)ALGAAIR	3	1.1455	4
TGME49_205510-t26_1-p1	105	K	nucleolar protein 5, putative	1	9.71085e-23	164.93	NK(1)FGIDVVFTPTTHEIIR	3	-0.4948	3
TGME49_205540-t26_1-p1	824	K	DEAD/DEAH box helicase domain-containing protein	1	0.0158411	87.754	MK(1)EIVGR	2	-0.40651	5
TGME49_205550-t26_1-p1	395	K	AGC kinase	1	0.00123426	83.862	LK(1)LVDFGLAK	2	-1.0824	3
TGME49_205558-t26_1-p1	173	K	NAC domain-containing protein	1	6.05931e-05	50.493	AVAALK(1)ANNNDIVEAIMDLSGN	3	0.82268	2
TGME49_205558-t26_1-p1	102	K	NAC domain-containing protein	1	3.32152e-83	162.26	SLASDTYVIFGEAK(1)IEDLNSQAHSAAAQR	3	2.7421	1
TGME49_205570-t26_1-p1	200	K	hypothetical protein	0.774067	0.00341952	46.89	GGEAAALAK(0.774)K(0.226)PPGLDR	3	3.6338	1
TGME49_205570-t26_1-p1	301	K	hypothetical protein	1	0.0433193	60.508	SLK(1)HGLR	2	-0.4868	1
TGME49_205580-t26_1-p1	197	K	nuclear factor NF4	1	1.48357e-09	128.45	EK(1)PVPVYLTDLQTGAIR	3	-0.47104	2
TGME49_205580-t26_1-p1	367	K	nuclear factor NF4	1	6.71727e-12	75.539	DPSVSPAVTDAAPGEAEGVAAAK(1)AK	3	-0.18606	2
TGME49_205580-t26_1-p1	260	K	nuclear factor NF4	1	0.00321678	61.235	FK(1)YGWCTAESR	2	-0.042078	3
TGME49_205580-t26_1-p1	465	K	nuclear factor NF4	1	0.00246587	49.537	AGAK(1)TAGADAAGASAK	2	0.6433	1
TGME49_205580-t26_1-p1	5	K	nuclear factor NF4	1	8.57638e-12	98.543	ASTK(1)SGALPLFWSAAELAANPR	3	0.49141	3
TGME49_205670-t26_1-p1	127	K	SF-assemblin/beta giardin protein	1	0.0216101	43.03	SLAQMK(1)GELPSK	2	0.35822	1
TGME49_205680-t26_1-p1	777	K	hypothetical protein	1	1.32815e-06	74.732	LPGSEVGATSTVHSSK(1)R	3	0.23037	3
TGME49_205700-t26_1-p1	190	K	cyclophilin precursor	0.885446	2.53422e-05	122.64	VFFDISIDK(0.885)K(0.115)PAGR	2	-0.41176	20
TGME49_205700-t26_1-p1	207	K	cyclophilin precursor	1	8.71421e-05	57.936	IEFELFADVVPK(1)TAENFR	3	1.0895	2
TGME49_205700-t26_1-p1	227	K	cyclophilin precursor	1	0.0159508	69.825	SGK(1)PLYYK	2	0.39649	9
TGME49_205700-t26_1-p1	323	K	cyclophilin precursor	1	1.76476e-33	199.15	VVAGQEVVK(1)MMEAEGR	3	0.78236	77
TGME49_205700-t26_1-p1	314	K	cyclophilin precursor	1	7.62178e-21	171.46	HVVFGK(1)VVAGQEVVK	2	0.62258	36
TGME49_205700-t26_1-p1	220	K	cyclophilin precursor	1	2.493e-05	118.28	ALCTGEK(1)GTGR	2	-0.36912	16
TGME49_205700-t26_1-p1	191	K	cyclophilin precursor	0.86115	9.13157e-05	78.814	VFFDISIDK(0.139)K(0.861)PAGR	3	1.0962	5
TGME49_205700-t26_1-p1	265	K	cyclophilin precursor	1	4.07759e-13	118.36	MNGTGGESIYGEK(1)FADENFSYK	3	-0.44194	15
TGME49_205710-t26_1-p1	516	K	lysine-tRNA ligase	1	2.01574e-13	91.317	TK(1)PVFITEHPQIMSPLAK	3	1.1935	4
TGME49_205710-t26_1-p1	149	K	lysine-tRNA ligase	1	0.0129708	44.318	K(1)GVPAYPHK	3	-0.45086	1
TGME49_205710-t26_1-p1	280	K	lysine-tRNA ligase	1	0.000727123	114.4	NSLK(1)DFEVR	2	0.37708	5
TGME49_205710-t26_1-p1	488	K	lysine-tRNA ligase	1	1.72175e-08	140.82	NK(1)VDLPQPATSAK	2	0.93784	8
TGME49_205710-t26_1-p1	486	K	lysine-tRNA ligase	1	0.00830765	110.61	ELLIK(1)NK	2	-0.66479	6
TGME49_205710-t26_1-p1	138	K	lysine-tRNA ligase	1	2.06182e-16	154.81	AQKPEEELDPTQYFEK(1)R	3	-1.1424	6
TGME49_205710-t26_1-p1	200	K	lysine-tRNA ligase	1	1.21139e-06	168.54	VSASGQK(1)LR	2	1.2405	4
TGME49_205710-t26_1-p1	575	K	lysine-tRNA ligase	1	1.36912e-06	126.31	ECFMDQAK(1)AK	2	-0.51744	21
TGME49_205710-t26_1-p1	379	K	lysine-tRNA ligase	1	0.0011511	97.431	VFEIGK(1)NFR	2	1.33	3
TGME49_205710-t26_1-p1	499	K	lysine-tRNA ligase	0.999579	3.2993e-09	63.095	NKVDLPQPATSAK(1)LLDALCGEYVECQAR	3	1.0096	1
TGME49_205710-t26_1-p1	343	K	lysine-tRNA ligase	1	0.000120391	58.885	PFK(1)THHNDLDMDLYMR	4	0.74489	2
TGME49_205720-t26_1-p1	91	K	Adenosine/AMP deaminase domain-containing protein	1	0.0095735	79.148	K(1)DDIVYALR	2	0.69188	1
TGME49_205730-t26_1-p1	112	K	hypothetical protein	1	0.000846653	71.08	K(1)VLDCCPIVYDDGK	2	0.14073	2
TGME49_205740-t26_1-p1	828	K	hypothetical protein	1	0.000454669	47.726	SLEMTGIVGMHLVGEHK(1)K	3	1.5799	1
TGME49_205740-t26_1-p1	201	K	hypothetical protein	1	6.77582e-05	64.52	GQDGAPVVAILK(1)HGGR	3	-0.1017	4
TGME49_205740-t26_1-p1	280	K	hypothetical protein	1	0.0186958	66.692	VLAFK(1)DGK	2	0.18001	3
TGME49_206300-t26_1-p1	117	K	hypothetical protein	1	0.00592215	42.317	AK(1)DCVFHSLDACR	3	-0.79114	1
TGME49_206320-t26_1-p1	252	K	hypothetical protein	1	0.00551006	89.698	DPEFLK(1)LK	2	-2.0629	7
TGME49_206470-t26_1-p1	276	K	pyruvate dehydrogenase complex subunit PDH-E3II	1	0.0102639	78.516	EMEK(1)TGIK	2	0.52141	8
TGME49_206470-t26_1-p1	328	K	pyruvate dehydrogenase complex subunit PDH-E3II	1	4.46157e-08	112.55	RPYTK(1)NLGLEELGIETDR	3	0.27763	9
TGME49_206470-t26_1-p1	455	K	pyruvate dehydrogenase complex subunit PDH-E3II	1	2.54149e-05	119.22	VLAHK(1)DSDK	2	-1.9672	3
TGME49_206470-t26_1-p1	129	K	pyruvate dehydrogenase complex subunit PDH-E3II	1	8.5058e-05	102.73	IDGLSIDIDK(1)MQK	2	0.71205	4
TGME49_206470-t26_1-p1	80	K	pyruvate dehydrogenase complex subunit PDH-E3II	1	0.00807525	139.31	TACVEK(1)R	2	0.091584	8
TGME49_206470-t26_1-p1	420	K	pyruvate dehydrogenase complex subunit PDH-E3II	1	2.14223e-15	161.21	TEEELK(1)ANGVSYNK	2	0.079901	3
TGME49_206470-t26_1-p1	505	K	pyruvate dehydrogenase complex subunit PDH-E3II	0.999956	1.3341e-13	79.236	TCVSHPTLSEAVK(1)EACMACYDKPIHMA	4	-0.58423	3
TGME49_206470-t26_1-p1	514	K	pyruvate dehydrogenase complex subunit PDH-E3II	1	8.43162e-05	91.62	EACMACYDK(1)PIHMA	2	-0.51254	2
TGME49_206470-t26_1-p1	105	K	pyruvate dehydrogenase complex subunit PDH-E3II	1	1.00616e-15	170.66	AVLNISNK(1)YVDAR	2	-0.12238	6
TGME49_206470-t26_1-p1	74	K	pyruvate dehydrogenase complex subunit PDH-E3II	1	3.59935e-06	126.32	AAQLGLK(1)TACVEK	2	-0.36603	6
TGME49_206470-t26_1-p1	272	K	pyruvate dehydrogenase complex subunit PDH-E3II	1	0.00298005	122.52	AFQK(1)EMEK	2	-0.75066	14
TGME49_206470-t26_1-p1	221	K	pyruvate dehydrogenase complex subunit PDH-E3II	1	4.43168e-05	80.738	VIISSTGALALDK(1)VPK	2	0.58394	2
TGME49_206470-t26_1-p1	286	K	pyruvate dehydrogenase complex subunit PDH-E3II	1	0.000109337	73.386	FQLGTK(1)VVGADVR	2	0.26493	6
TGME49_206470-t26_1-p1	268	K	pyruvate dehydrogenase complex subunit PDH-E3II	1	3.62003e-05	84.753	LLPPVDGEVAK(1)AFQK	3	0.74048	10
TGME49_206470-t26_1-p1	176	K	pyruvate dehydrogenase complex subunit PDH-E3II	1	6.42834e-81	246.27	LTDSNSVEVTPNGK(1)SEK	3	0.46427	7
TGME49_206470-t26_1-p1	450	K	pyruvate dehydrogenase complex subunit PDH-E3II	1	1.53101e-05	97.203	ANDVATGFVK(1)VLAHK	2	-2.1089	13
TGME49_206480-t26_1-p1	170	K	hypothetical protein	1	6.04054e-06	120.9	LLFPGK(1)GNVYEYTK	2	0.039576	3
TGME49_206480-t26_1-p1	178	K	hypothetical protein	1	0.00748789	50.897	GNVYEYTK(1)NGTK	2	-0.24481	1
TGME49_206480-t26_1-p1	91	K	hypothetical protein	1	5.40871e-08	116.13	ATGPQFDILDPK(1)SINLR	3	2.1794	5
TGME49_206490-t26_1-p1	348	K	ICE family protease (caspase) p20 domain-containing protein	1	0.0270319	73.26	AVDVLLK(1)R	2	-0.29159	1
TGME49_206510-t26_1-p1	1051	K	toxolysin TLN4	1	0.0527696	75.213	K(1)LAEDFR	2	0.78904	1
TGME49_206510-t26_1-p1	957	K	toxolysin TLN4	1	0.000445646	73.927	LIEVLK(1)ESQDNVK	2	1.0811	3
TGME49_206510-t26_1-p1	314	K	toxolysin TLN4	1	6.63538e-05	103.83	TPLEQGLDVLK(1)ALR	2	1.0507	5
TGME49_206510-t26_1-p1	970	K	toxolysin TLN4	1	4.2051e-05	113.99	QSDFNK(1)IFNTLK	2	0.85435	3
TGME49_206510-t26_1-p1	510	K	toxolysin TLN4	1	1.72786e-21	139.28	SRPNATAEDSSPTDGESDASGK(1)LYR	3	-0.553	4
TGME49_206510-t26_1-p1	566	K	toxolysin TLN4	1	3.56696e-11	106.86	LK(1)AQGLIADAEYVDYTTSQK	3	1.8609	2
TGME49_206510-t26_1-p1	292	K	toxolysin TLN4	1	0.00291211	66.989	K(1)FGTGDFDTLCK	2	-2.0439	2
TGME49_206510-t26_1-p1	1241	K	toxolysin TLN4	1	2.6782e-13	157.2	LATEK(1)FLSCPAILK	2	-0.94461	4
TGME49_206510-t26_1-p1	405	K	toxolysin TLN4	1	2.16675e-07	92.439	YVQANSPETEAHADK(1)TK	3	0.13593	1
TGME49_206510-t26_1-p1	964	K	toxolysin TLN4	1	1.1459e-05	118.73	ESQDNVK(1)QSDFNK	2	-0.6207	7
TGME49_206510-t26_1-p1	876	K	toxolysin TLN4	1	0.0135946	46.352	NAEPFNK(1)PIVR	2	-0.61212	1
TGME49_206540-t26_1-p1	353	K	hypothetical protein	1	0.0536567	59.35	LAGVSSK(1)R	2	1.0754	2
TGME49_206590-t26_1-p1	371	K	calcium-dependent protein kinase CDPK2A	1	8.01292e-08	150.06	LTEK(1)QAAVLMK	2	-0.54433	8
TGME49_206590-t26_1-p1	673	K	calcium-dependent protein kinase CDPK2A	1	6.94893e-05	107.35	K(1)VLGMPDVETAVGR	2	0.98182	5
TGME49_206590-t26_1-p1	309	K	calcium-dependent protein kinase CDPK2A	1	0.015573	70.256	TISK(1)SQVK	2	0.74444	4
TGME49_206590-t26_1-p1	729	K	calcium-dependent protein kinase CDPK2A	1	2.60022e-08	138.19	K(1)TVNAAAVASPETR	2	0.98336	4
TGME49_206590-t26_1-p1	665	K	calcium-dependent protein kinase CDPK2A	0.999888	2.83708e-07	100.77	VFDLDGNGK(1)ISQDELKK	3	1.0529	2
TGME49_206590-t26_1-p1	672	K	calcium-dependent protein kinase CDPK2A	1	0.00997674	93.267	ISQDELK(1)K	2	0.11475	4
TGME49_206590-t26_1-p1	426	K	calcium-dependent protein kinase CDPK2A	1	0.0319893	70.552	K(1)GEFVSTK	2	0.59218	2
TGME49_206590-t26_1-p1	326	K	calcium-dependent protein kinase CDPK2A	1	5.20721e-10	138.01	QEIAIMK(1)ELDHPNVIK	3	-0.16646	3
TGME49_206590-t26_1-p1	497	K	calcium-dependent protein kinase CDPK2A	1	0.00240179	63.181	TGVFSFSGPEWK(1)R	2	-0.84197	1
TGME49_206590-t26_1-p1	305	K	calcium-dependent protein kinase CDPK2A	1	0.0124544	93.992	AVK(1)TISK	2	1.5566	5
TGME49_206590-t26_1-p1	561	K	calcium-dependent protein kinase CDPK2A	1	1.30351e-05	109.07	K(1)AALTVIAQHMSEK	3	-0.78747	4
TGME49_206590-t26_1-p1	313	K	calcium-dependent protein kinase CDPK2A	1	0.0104372	78.149	SQVK(1)NLER	2	0.31754	4
TGME49_206590-t26_1-p1	254	K	calcium-dependent protein kinase CDPK2A	1	0.0145482	71.425	DK(1)EGGIDR	2	-1.7499	3
TGME49_206590-t26_1-p1	642	K	calcium-dependent protein kinase CDPK2A	1	2.72957e-21	118.19	SGHIDYTEFIAATMDK(1)K	3	-0.53041	5
TGME49_206590-t26_1-p1	574	K	calcium-dependent protein kinase CDPK2A	1	2.45878e-08	100.97	AALTVIAQHMSEK(1)EIDHLR	4	0.21932	7
TGME49_206590-t26_1-p1	485	K	calcium-dependent protein kinase CDPK2A	1	1.66377e-08	136.33	VK(1)TGVFSFSGPEWK	2	-0.24672	3
TGME49_206610-t26_1-p1	156	K	pyruvate dehydrogenase complex subunit PDH-E2	1	8.61529e-05	115.33	VVTWSK(1)QVGDR	2	0.39829	4
TGME49_206610-t26_1-p1	492	K	pyruvate dehydrogenase complex subunit PDH-E2	1	0.00257615	45.507	TAAFMK(1)HGQALAR	3	1.0416	1
TGME49_206610-t26_1-p1	626	K	pyruvate dehydrogenase complex subunit PDH-E2	1	0.00571366	70.552	NK(1)LNLEEVK	2	-2.3118	2
TGME49_206610-t26_1-p1	576	K	pyruvate dehydrogenase complex subunit PDH-E2	1	0.0213828	50.791	VSPAPPPYLK(1)R	2	-1.2757	3
TGME49_206670-t26_1-p1	625	K	hypothetical protein	1	0.0124756	127.12	K(1)FGYTNR	2	-0.98517	3
TGME49_206670-t26_1-p1	1487	K	hypothetical protein	1	0.0518695	47.706	LK(1)AELFSK	2	0.67671	1
TGME49_206670-t26_1-p1	609	K	hypothetical protein	1	0.000573757	71.879	EK(1)MTIEEQMNDYR	2	-0.57425	1
TGME49_207060-t26_1-p1	67	K	ribonucleoside-diphosphate reductase small subunit	1	0.00434938	76.943	LLSEQMK(1)EK	2	0.28843	3
TGME49_207060-t26_1-p1	53	K	ribonucleoside-diphosphate reductase small subunit	1	0.00110295	98.055	LSAIVEK(1)YR	2	-0.45436	4
TGME49_207060-t26_1-p1	366	K	ribonucleoside-diphosphate reductase small subunit	1	0.017609	109.36	TNFFEK(1)R	2	2.3615	4
TGME49_207060-t26_1-p1	46	K	ribonucleoside-diphosphate reductase small subunit	1	0.022409	77.533	K(1)LSAIVEK	2	-0.31092	4
TGME49_207060-t26_1-p1	283	K	ribonucleoside-diphosphate reductase small subunit	1	2.34485e-12	132.51	DEGLHADFACLLYSQLK(1)HK	3	0.01687	1
TGME49_207170-t26_1-p1	90	K	hypothetical protein	1	1.4092e-05	116.19	EPASPK(1)MAGMEGR	2	0.53258	10
TGME49_207170-t26_1-p1	43	K	hypothetical protein	1	3.92884e-24	114.06	SAPSRPSGNVALESVK(1)NAAVAETETFAGR	3	1.1184	2
TGME49_207170-t26_1-p1	65	K	hypothetical protein	1	8.37702e-08	63.869	ANVAAGTGK(1)LEGSLLPPPHIPGIR	3	0.9584	6
TGME49_207240-t26_1-p1	21	K	hypothetical protein	1	3.5687e-05	111.83	EK(1)EDAALQGDDLR	2	-1.3748	5
TGME49_207370-t26_1-p1	341	K	hypothetical protein	1	1.96237e-06	123.28	EQELVEK(1)ESELQR	2	-0.31688	4
TGME49_207370-t26_1-p1	469	K	hypothetical protein	1	0.00845259	110.34	LQGLK(1)QR	2	-0.25501	4
TGME49_207430-t26_1-p1	558	K	ATP-dependent RNA helicase DDX1, putative	1	0.000926336	61.419	NLAHFK(1)AGDVR	2	0.026449	5
TGME49_207440-t26_1-p1	155	K	ribosomal protein RPS4	1	0.00128542	143.61	MLFDTK(1)GR	2	-0.46902	18
TGME49_207440-t26_1-p1	204	K	ribosomal protein RPS4	1	2.01149e-05	105.65	YPHPSIK(1)AHDCIR	4	-0.27676	31
TGME49_207440-t26_1-p1	120	K	ribosomal protein RPS4	1	0.00748815	120.49	LIK(1)VDNK	2	0.5533	13
TGME49_207440-t26_1-p1	217	K	ribosomal protein RPS4	1	7.36992e-08	131.35	LDLNTGK(1)IVDTLK	2	0.56247	9
TGME49_207440-t26_1-p1	289	K	ribosomal protein RPS4	1	0.00384888	79.148	AWISLPK(1)EK	2	0.94609	6
TGME49_207440-t26_1-p1	183	K	ribosomal protein RPS4	1	9.62858e-08	109.67	VVVGPK(1)GVPALITHDGR	3	0.16446	16
TGME49_207440-t26_1-p1	282	K	ribosomal protein RPS4	1	0.00227342	75.819	GEK(1)AWISLPK	2	0.3995	6
TGME49_207440-t26_1-p1	263	K	ribosomal protein RPS4	1	2.09977e-05	148.56	DAK(1)NNEFATR	2	3.6388	10
TGME49_207440-t26_1-p1	279	K	ribosomal protein RPS4	1	4.57541e-07	137.09	ISNVFVIGK(1)GEK	2	-0.072738	14
TGME49_207440-t26_1-p1	143	K	ribosomal protein RPS4	1	7.23806e-09	112.44	TDQCYPAGFMDVISIEK(1)TK	3	0.87537	8
TGME49_207440-t26_1-p1	177	K	ribosomal protein RPS4	1	0.0410624	82.671	K(1)VVVGPK	2	0.066217	5
TGME49_207440-t26_1-p1	86	K	ribosomal protein RPS4	1	0.00277208	64.711	PSPGPHK(1)LR	3	-0.078629	8
TGME49_207440-t26_1-p1	171	K	ribosomal protein RPS4	1	1.94916e-07	144.77	FVPHPIREEEASYK(1)LCR	4	0.60071	18
TGME49_207440-t26_1-p1	223	K	ribosomal protein RPS4	1	3.34847e-21	139.69	IVDTLK(1)FEAGNMAMVTGGHNVGR	3	0.65278	7
TGME49_207450-t26_1-p1	4	K	DNA segment, Chr 10, Wayne State University 52, expressed family protein	1	0.0150405	47.603	AGK(1)MAGGAR	2	0.79983	1
TGME49_207450-t26_1-p1	16	K	DNA segment, Chr 10, Wayne State University 52, expressed family protein	1	0.0278714	42.629	SFDEEK(1)AYIAR	2	1.9038	2
TGME49_207450-t26_1-p1	153	K	DNA segment, Chr 10, Wayne State University 52, expressed family protein	1	0.000217949	102.87	TNLQEEDVADK(1)K	2	1.7081	3
TGME49_207470-t26_1-p1	400	K	hypothetical protein	1	0.01359	91.9	GPK(1)EPEK	2	0.45413	2
TGME49_207620-t26_1-p1	330	K	pyridine nucleotide-disulfide oxidoreductase domain-containing protein	1	7.11944e-07	133.15	LEGNAPDVK(1)FDK	2	-0.12381	6
TGME49_207620-t26_1-p1	162	K	pyridine nucleotide-disulfide oxidoreductase domain-containing protein	1	1.99007e-19	87.881	TADGTFYCTGASCSHYSASLSK(1)GVLTAK	3	-0.52008	2
TGME49_207620-t26_1-p1	376	K	pyridine nucleotide-disulfide oxidoreductase domain-containing protein	1	2.30694e-16	154.47	GKNDLQELSAFLEENK(1)K	3	-0.53528	1
TGME49_207620-t26_1-p1	133	K	pyridine nucleotide-disulfide oxidoreductase domain-containing protein	1	0.00195785	56.527	GGLYELAVNGGK(1)DK	2	-3.6034	2
TGME49_207620-t26_1-p1	333	K	pyridine nucleotide-disulfide oxidoreductase domain-containing protein	1	4.651e-08	135.91	FDK(1)LLLCTGSEAR	2	0.77328	4
TGME49_207620-t26_1-p1	437	K	pyridine nucleotide-disulfide oxidoreductase domain-containing protein	1	0.000729278	122.33	QLICSK(1)GVR	2	0.75055	6
TGME49_207620-t26_1-p1	406	K	pyridine nucleotide-disulfide oxidoreductase domain-containing protein	1	4.69912e-22	166.48	RGCK(1)NVTVIGQETVPFER	3	2.1213	10
TGME49_207620-t26_1-p1	168	K	pyridine nucleotide-disulfide oxidoreductase domain-containing protein	1	0.00980589	134.06	GVLTAK(1)R	2	0.29857	3
TGME49_207620-t26_1-p1	226	K	pyridine nucleotide-disulfide oxidoreductase domain-containing protein	1	0.0083616	107.67	GVYAK(1)EK	2	-0.19421	3
TGME49_207620-t26_1-p1	279	K	pyridine nucleotide-disulfide oxidoreductase domain-containing protein	1	1.24407e-25	146.6	IVMICEESVPPYDRPVLTK(1)NLNAK	3	-0.092857	6
TGME49_207620-t26_1-p1	316	K	pyridine nucleotide-disulfide oxidoreductase domain-containing protein	1	0.000967097	99.815	AVGVDLK(1)TK	2	-0.41704	6
TGME49_207620-t26_1-p1	135	K	pyridine nucleotide-disulfide oxidoreductase domain-containing protein	1	0.0128867	93.195	DK(1)VLLSR	2	0.11242	3
TGME49_207620-t26_1-p1	377	K	pyridine nucleotide-disulfide oxidoreductase domain-containing protein	1	0.0174478	106.04	K(1)FNSDPR	2	0.080053	3
TGME49_207620-t26_1-p1	362	K	pyridine nucleotide-disulfide oxidoreductase domain-containing protein	1	7.30823e-17	156.67	GK(1)NDLQELSAFLEENKK	3	1.008	3
TGME49_207620-t26_1-p1	527	K	pyridine nucleotide-disulfide oxidoreductase domain-containing protein	1	2.17919e-17	89.08	LPANPDVFVAGDIAAYPYVK(1)TGEQIR	3	0.58304	1
TGME49_207620-t26_1-p1	652	K	pyridine nucleotide-disulfide oxidoreductase domain-containing protein	1	6.72452e-42	213.49	NSQDVLAIAK(1)ETAATK	3	0.38236	17
TGME49_207620-t26_1-p1	284	K	pyridine nucleotide-disulfide oxidoreductase domain-containing protein	1	0.000101158	103.44	NLNAK(1)LDNILLR	2	-1.004	1
TGME49_207620-t26_1-p1	658	K	pyridine nucleotide-disulfide oxidoreductase domain-containing protein	1	0.000781819	106.88	ETAATK(1)TVK	2	0.08276	3
TGME49_207640-t26_1-p1	605	K	isoleucyl-tRNA synthetase family protein	1	2.46286e-05	61.477	LVEANEQTYWVPSFVK(1)EK	3	0.46096	2
TGME49_207640-t26_1-p1	1092	K	isoleucyl-tRNA synthetase family protein	1	1.51831e-05	94.203	NLSHAELVAFEK(1)TAR	3	0.65463	11
TGME49_207640-t26_1-p1	812	K	isoleucyl-tRNA synthetase family protein	1	0.00765408	68.525	IEGVK(1)DVVK	2	-0.0056522	5
TGME49_207640-t26_1-p1	546	K	isoleucyl-tRNA synthetase family protein	1	0.0334495	68.787	LLK(1)AADR	2	0.60434	2
TGME49_207640-t26_1-p1	295	K	isoleucyl-tRNA synthetase family protein	1	1.23565e-15	165.64	WIDFDNDYK(1)TLDTR	2	-1.05	2
TGME49_207640-t26_1-p1	420	K	isoleucyl-tRNA synthetase family protein	1	0.00337262	100.09	QLK(1)MDLAK	2	-0.12264	8
TGME49_207640-t26_1-p1	315	K	isoleucyl-tRNA synthetase family protein	1	8.64484e-11	174.86	QLFDK(1)GLVYR	2	0.48281	5
TGME49_207640-t26_1-p1	610	K	isoleucyl-tRNA synthetase family protein	1	0.0324884	46.475	FK(1)NWLAEAR	2	0.21094	3
TGME49_207640-t26_1-p1	1009	K	isoleucyl-tRNA synthetase family protein	1	0.00321158	111.95	VPVK(1)TPVR	2	0.22236	6
TGME49_207640-t26_1-p1	1080	K	isoleucyl-tRNA synthetase family protein	1	1.94455e-08	104.84	AVQEAVK(1)NLSHAELVAFEK	3	0.7259	3
TGME49_207640-t26_1-p1	1218	K	isoleucyl-tRNA synthetase family protein	1	5.79765e-16	95.122	GLHLENPLGEANGVEK(1)SHQTVCR	4	-0.75992	2
TGME49_207640-t26_1-p1	403	K	isoleucyl-tRNA synthetase family protein	1	0.001609	108.47	K(1)DWVLCESR	2	-0.63106	6
TGME49_207640-t26_1-p1	182	K	isoleucyl-tRNA synthetase family protein	1	0.0322485	56.432	SVELSK(1)GK	2	-0.18591	2
TGME49_207640-t26_1-p1	261	K	isoleucyl-tRNA synthetase family protein	1	2.53606e-05	87.863	HEIVEMGIDK(1)YNDK	3	-0.036731	2
TGME49_207640-t26_1-p1	800	K	isoleucyl-tRNA synthetase family protein	1	3.16277e-05	107.35	VYLVNSPVVK(1)AEALR	3	0.50123	8
TGME49_207640-t26_1-p1	848	K	isoleucyl-tRNA synthetase family protein	1	0.00594754	53.448	FEPCK(1)ASALISK	2	1.1378	1
TGME49_207640-t26_1-p1	456	K	isoleucyl-tRNA synthetase family protein	1	0.00150551	117.52	K(1)DENIVTFR	2	0.56005	4
TGME49_207640-t26_1-p1	439	K	isoleucyl-tRNA synthetase family protein	1	2.15442e-05	78.191	FPGAALK(1)GK	2	-0.13885	6
TGME49_207640-t26_1-p1	879	K	isoleucyl-tRNA synthetase family protein	1	0.000201261	89.171	FFHQEMK(1)AYR	3	0.30965	3
TGME49_207640-t26_1-p1	169	K	isoleucyl-tRNA synthetase family protein	1	0.0121754	74.464	ILAEWK(1)DR	2	-1.0458	3
TGME49_207640-t26_1-p1	855	K	isoleucyl-tRNA synthetase family protein	1	6.10223e-08	133.48	ASALISK(1)GNSMDR	2	0.22773	15
TGME49_207640-t26_1-p1	1164	K	isoleucyl-tRNA synthetase family protein	1	1.97703e-05	122.66	K(1)QHNLSQTDDVK	2	-0.11587	6
TGME49_207665-t26_1-p1	538	K	kinesin motor domain-containing protein	1	0.0206267	81.381	LK(1)AMEGK	2	-0.38069	3
TGME49_207680-t26_1-p1	137	K	suppressor of kinetochore protein 1, putative	1	0.000666757	93.143	AK(1)TPEEIRR	3	-0.10323	11
TGME49_207680-t26_1-p1	61	K	suppressor of kinetochore protein 1, putative	1	2.37276e-07	67.76	K(1)IIEYCEHHHNNPPEEIPKPLK	5	-0.34696	6
TGME49_207680-t26_1-p1	135	K	suppressor of kinetochore protein 1, putative	1	0.00423258	95.909	VATMIK(1)AK	2	0.69835	13
TGME49_207710-t26_1-p1	42	K	phosphatidylinositol synthase, putative	1	0.00599115	40.295	SVQAASDSDLSHEQK(1)WAR	3	0.51529	1
TGME49_207770-t26_1-p1	131	K	PCI domain-containing protein	1	9.34048e-05	138.22	SK(1)LDEVAFLR	2	-1.9807	3
TGME49_207770-t26_1-p1	21	K	PCI domain-containing protein	1	0.00700816	118.5	K(1)LEELAAR	2	1.2778	5
TGME49_207770-t26_1-p1	461	K	PCI domain-containing protein	1	0.00253181	144.38	GSIDQVK(1)R	2	1.0451	9
TGME49_207770-t26_1-p1	232	K	PCI domain-containing protein	1	1.07333e-12	138.98	K(1)LHETSLGVGPVAQAAFQR	3	0.099315	8
TGME49_207770-t26_1-p1	451	K	PCI domain-containing protein	1	0.0025706	135.77	AMSQK(1)LMR	2	-1.0791	13
TGME49_207770-t26_1-p1	257	K	PCI domain-containing protein	1	8.63298e-05	115.29	AAATLAK(1)AQDK	2	0.69986	3
TGME49_207840-t26_1-p1	32	K	ribosomal protein RPS17	1	0.00047753	120.06	LTLDFQINK(1)K	2	-2.2526	3
TGME49_207840-t26_1-p1	33	K	ribosomal protein RPS17	1	4.06909e-05	121.45	K(1)ISEEVAVIPSKR	3	0.039595	10
TGME49_207840-t26_1-p1	72	K	ribosomal protein RPS17	1	2.54513e-14	172.8	GISLK(1)LQEEERER	3	-0.93215	19
TGME49_207840-t26_1-p1	19	K	ribosomal protein RPS17	1	0.000717761	115.86	QIVEK(1)YYAK	2	0.34757	6
TGME49_207840-t26_1-p1	44	K	ribosomal protein RPS17	1	1.62265e-06	132.14	ISEEVAVIPSK(1)R	2	0.50663	6
TGME49_207990-t26_1-p1	487	K	ribosomal RNA large subunit methyltransferase J protein	1	0.0337343	69.598	AIDLLEK(1)K	2	-0.20901	1
TGME49_207990-t26_1-p1	569	K	ribosomal RNA large subunit methyltransferase J protein	1	0.036698	45.829	EAEALAAGPK(1)K	2	-0.32175	1
TGME49_208030-t26_1-p1	74	K	microneme protein MIC4	1	5.2702e-05	81.632	LDLSCVHSDNK(1)GSR	3	0.39999	5
TGME49_208030-t26_1-p1	131	K	microneme protein MIC4	1	1.34639e-07	109.67	EGKPDLYDLTGGK(1)TASR	3	-0.72037	3
TGME49_208030-t26_1-p1	436	K	microneme protein MIC4	1	0.000295944	146.69	AQTIGEVK(1)R	2	0.30441	6
TGME49_208030-t26_1-p1	452	K	microneme protein MIC4	1	2.89392e-09	132.08	CQAEK(1)ECSHYTYNVK	3	-1.6732	1
TGME49_208030-t26_1-p1	118	K	microneme protein MIC4	0.945896	0.000108767	56.817	MCHVK(0.946)EGK(0.054)PDLYDLTGGK	4	-0.61123	4
TGME49_208030-t26_1-p1	282	K	microneme protein MIC4	1	0.0473513	56.378	MCYLK(1)GDK	2	-1.9871	4
TGME49_208030-t26_1-p1	199	K	microneme protein MIC4	1	0.00370838	98.458	GFSAFK(1)ER	2	0.15057	5
TGME49_208030-t26_1-p1	211	K	microneme protein MIC4	1	4.06437e-07	93.226	GVLGVTSGPK(1)QFCDEGGK	2	1.5727	1
TGME49_208030-t26_1-p1	121	K	microneme protein MIC4	1	0.000220955	83.204	EGK(1)PDLYDLTGGK	2	-0.14266	6
TGME49_208030-t26_1-p1	98	K	microneme protein MIC4	1	4.03788e-44	126.5	APTIGEPVPDVSLEQCAAQCK(1)AVDGCTHFTYNDDSK	4	-0.39224	3
TGME49_208030-t26_1-p1	366	K	microneme protein MIC4	1	5.48899e-08	145.81	K(1)TGVTGVTVGPR	2	0.44399	12
TGME49_208030-t26_1-p1	462	K	microneme protein MIC4	1	8.56158e-09	122.33	ECSHYTYNVK(1)SGLCYPK	3	-0.52237	7
TGME49_208030-t26_1-p1	285	K	microneme protein MIC4	1	9.8243e-05	96.464	GDK(1)MQLYSSPGDR	2	-0.80464	6
TGME49_208030-t26_1-p1	113	K	microneme protein MIC4	1	0.000117039	49.537	AVDGCTHFTYNDDSK(1)MCHVK	4	-0.31187	2
TGME49_208200-t26_1-p1	87	K	PHD-finger domain-containing protein	1	0.0124463	94.006	EK(1)VVVNK	2	2.868	3
TGME49_208350-t26_1-p1	284	K	hypothetical protein	1	0.0018257	62.466	K(1)AVQTFHGTR	3	0.088031	3
TGME49_208370-t26_1-p1	155	K	myosin heavy chain, putative	1	3.11314e-114	288	AETLATELK(1)QALVTR	2	-0.27901	2
TGME49_208370-t26_1-p1	309	K	myosin heavy chain, putative	1	2.37413e-11	136.43	TAQEIK(1)TQSAAAEQDADR	2	-0.34261	6
TGME49_208370-t26_1-p1	346	K	myosin heavy chain, putative	1	0.0382225	53.775	NEMSK(1)LLK	2	-2.3885	1
TGME49_208370-t26_1-p1	683	K	myosin heavy chain, putative	1	0.00252533	62.287	VNSNTDVTEMEK(1)K	2	-1.4099	2
TGME49_208370-t26_1-p1	275	K	myosin heavy chain, putative	1	8.64358e-06	121.45	HK(1)QILQQVDDVGK	3	3.5661	6
TGME49_208370-t26_1-p1	508	K	myosin heavy chain, putative	1	3.56571e-16	144.97	NFNASAAK(1)LQEEHQLVLR	3	-0.36403	3
TGME49_208370-t26_1-p1	1040	K	myosin heavy chain, putative	1	0.00164298	72.891	K(1)GYSPEFGDLEK	2	-1.6739	3
TGME49_208370-t26_1-p1	847	K	myosin heavy chain, putative	1	6.45084e-07	141.88	AASDK(1)NDELQK	2	-0.040658	3
TGME49_208370-t26_1-p1	925	K	myosin heavy chain, putative	1	6.53011e-10	136.57	QELAVIEEALTNEK(1)QK	3	-0.020307	1
TGME49_208370-t26_1-p1	286	K	myosin heavy chain, putative	1	2.94309e-15	130.01	QILQQVDDVGK(1)QLLGIGSVR	3	-0.48794	1
TGME49_208370-t26_1-p1	589	K	myosin heavy chain, putative	1	0.000378783	81.632	QLLAAVDNIADAK(1)R	2	-0.18788	2
TGME49_208370-t26_1-p1	655	K	myosin heavy chain, putative	1	0.0330906	87.754	K(1)QIEALR	2	0.48543	1
TGME49_208370-t26_1-p1	202	K	myosin heavy chain, putative	1	8.75725e-05	79.886	GK(1)ELLVHLEGIAK	3	0.084167	7
TGME49_208370-t26_1-p1	417	K	myosin heavy chain, putative	1	0.0064777	113.66	VHLENCK(1)K	2	-1.359	3
TGME49_208370-t26_1-p1	601	K	myosin heavy chain, putative	1	0.00168146	87.184	K(1)SSDDVAAFR	2	0.2116	6
TGME49_208370-t26_1-p1	456	K	myosin heavy chain, putative	1	0.000157507	88.021	DVQLK(1)LEEHTR	3	0.15147	4
TGME49_208370-t26_1-p1	296	K	myosin heavy chain, putative	1	0.00707671	100.02	K(1)VMHAALK	2	0.40584	1
TGME49_208370-t26_1-p1	807	K	myosin heavy chain, putative	1	0.0158109	69.984	LANNFK(1)AK	2	-0.8248	5
TGME49_208370-t26_1-p1	223	K	myosin heavy chain, putative	1	0.000204985	125.75	DNALLNK(1)VLR	2	0.2364	2
TGME49_208400-t26_1-p1	849	K	hypothetical protein	1	0.00488687	100.98	EK(1)CQLLER	2	1.6955	4
TGME49_208400-t26_1-p1	1043	K	hypothetical protein	1	0.0294807	48.423	ILDLDVK(1)LR	2	2.3022	1
TGME49_208440-t26_1-p1	197	K	hypothetical protein	1	0.00158982	43.326	NPLLQDAAPTK(1)TGSTSAK	3	1.7172	1
TGME49_208450-t26_1-p1	143	K	protease inhibitor PI2	1	0.00168232	62.466	VK(1)LLHEGPCR	3	0.93809	3
TGME49_208500-t26_1-p1	501	K	protein phosphatase 2C domain-containing protein	1	0.0229487	61.78	FVIDEAVK(1)R	2	2.1614	3
TGME49_208500-t26_1-p1	316	K	protein phosphatase 2C domain-containing protein	1	9.14597e-06	69.422	ATAK(1)SFFMTDHNFLDSAR	3	1.8162	1
TGME49_208530-t26_1-p1	495	K	nicotinate phosphoribosyltransferase	1	0.00357807	90.15	DPPPVEGK(1)R	2	0.33206	8
TGME49_208530-t26_1-p1	474	K	nicotinate phosphoribosyltransferase	1	5.34882e-08	116.28	LFTK(1)DGAPAVDLLQEAK	2	-1.2339	3
TGME49_208530-t26_1-p1	283	K	nicotinate phosphoribosyltransferase	1	0.0196573	82.671	GK(1)DIIER	2	-2.8342	2
TGME49_208530-t26_1-p1	459	K	nicotinate phosphoribosyltransferase	1	0.000387896	76.311	VSQVFEK(1)ASLPCK	2	-0.13468	2
TGME49_208530-t26_1-p1	378	K	nicotinate phosphoribosyltransferase	1	0.0006826	47.088	K(1)LFHEAAAAFEMPDLGR	3	0.14947	1
TGME49_208560-t26_1-p1	479	K	carrier superfamily protein	0.999876	3.22686e-07	85.203	LSAGK(1)DSPQSSLKPSEGK	3	-0.33403	3
TGME49_208560-t26_1-p1	596	K	carrier superfamily protein	1	2.17065e-06	82.449	YIVEK(1)SQVDSEPGSATR	2	-0.20283	1
TGME49_208560-t26_1-p1	388	K	carrier superfamily protein	1	3.0581e-05	84.479	TPFDCAK(1)GLLQR	2	-2.6508	1
TGME49_208590-t26_1-p1	365	K	vacuolar ATP synthase subunit 54kD, putative	1	3.30448e-08	86.453	YCHELDK(1)GQLTFSVLHSEK	4	-0.44058	6
TGME49_208590-t26_1-p1	203	K	vacuolar ATP synthase subunit 54kD, putative	1	0.000607044	76.073	AANK(1)FLLSEGGR	2	0.52605	6
TGME49_208590-t26_1-p1	349	K	vacuolar ATP synthase subunit 54kD, putative	1	4.69037e-05	98.898	LATSHLEQK(1)IR	2	-0.43822	12
TGME49_208590-t26_1-p1	399	K	vacuolar ATP synthase subunit 54kD, putative	1	0.00540721	57.175	LVK(1)LLDTSTDK	2	1.9928	2
TGME49_208590-t26_1-p1	10	K	vacuolar ATP synthase subunit 54kD, putative	1	0.0125657	47.712	GQMLEPK(1)ETAK	2	-0.059671	1
TGME49_208590-t26_1-p1	429	K	vacuolar ATP synthase subunit 54kD, putative	1	0.0156264	120.52	K(1)VCQQLK	2	-1.0371	2
TGME49_208590-t26_1-p1	14	K	vacuolar ATP synthase subunit 54kD, putative	1	3.60313e-22	142.41	ETAK(1)ALSATSSGYYSDHVDQNEQVR	3	-0.62886	2
TGME49_208750-t26_1-p1	85	K	RWD domain-containing protein	1	0.000267129	95.417	GLDTEALEELK(1)K	2	-0.48389	3
TGME49_208750-t26_1-p1	93	K	RWD domain-containing protein	1	0.0242235	75.692	EVSEAMK(1)R	2	0.73196	2
TGME49_208780-t26_1-p1	208	K	ubiquitin-conjugating enzyme subfamily protein	1	0.000559794	134.25	VK(1)QQALSMR	2	-0.92035	3
TGME49_208780-t26_1-p1	108	K	ubiquitin-conjugating enzyme subfamily protein	1	0.00554604	60.301	K(1)GSIWEGGEYK	2	-4.3526	3
TGME49_208780-t26_1-p1	133	K	ubiquitin-conjugating enzyme subfamily protein	0.824964	0.000418547	54.281	LTMDFSEEYPSK(0.175)PPK(0.825)CK	3	-0.48363	1
TGME49_208790-t26_1-p1	308	K	MC family transporter, putative	1	0.00240454	97.431	AIQDQLNK(1)K	2	0.2776	3
TGME49_208790-t26_1-p1	161	K	MC family transporter, putative	1	2.60815e-07	140.14	TTK(1)QVEGGGGLK	2	0.40845	5
TGME49_208790-t26_1-p1	39	K	MC family transporter, putative	1	8.9465e-13	103.76	TPLEIIMYSK(1)DQAFR	3	0.32251	1
TGME49_208790-t26_1-p1	23	K	MC family transporter, putative	1	0.000874384	40.137	ASSAATSLAPSSSAAVPATANK(1)K	3	-0.74893	1
TGME49_208790-t26_1-p1	270	K	MC family transporter, putative	1	3.97181e-20	179.65	EVLSK(1)DGFTGLFFR	2	1.5359	2
TGME49_208790-t26_1-p1	82	K	MC family transporter, putative	1	0.0013608	81.625	YGGTTFGSIK(1)K	2	-0.36042	3
TGME49_208830-t26_1-p1	395	K	hypothetical protein	1	0.0311823	69.984	ELTEK(1)GR	2	1.1531	1
TGME49_209030-t26_1-p1	40	K	actin ACT1	1	2.63336e-08	139.3	PK(1)NPGIMVGMEEK	2	0.1886	19
TGME49_209030-t26_1-p1	207	K	actin ACT1	1	2.29873e-12	153.39	GYGFTTSAEK(1)EIVR	2	0.33178	21
TGME49_209030-t26_1-p1	192	K	actin ACT1	1	4.64797e-76	264.72	DLTEYMMK(1)ILHER	2	-1.172	26
TGME49_209030-t26_1-p1	239	K	actin ACT1	1	5.98901e-23	140.41	AAEDSSDIEK(1)SYELPDGNIITVGNER	3	-0.62399	35
TGME49_209030-t26_1-p1	114	K	actin ACT1	1	1.24483e-20	152.89	VAPEEHPVLLTEAPLNPK(1)ANR	3	0.10595	55
TGME49_209030-t26_1-p1	51	K	actin ACT1	1	7.06877e-46	196.76	NPGIMVGMEEK(1)DCYVGDEAQSK	2	-0.93254	26
TGME49_209030-t26_1-p1	316	K	actin ACT1	1	2.41379e-20	182.02	LTK(1)ELTSLAPSTMK	3	0.10952	25
TGME49_209030-t26_1-p1	327	K	actin ACT1	1	5.86417e-08	133.88	ELTSLAPSTMK(1)IK	2	-1.0042	21
TGME49_209030-t26_1-p1	69	K	actin ACT1	1	6.08708e-57	203.71	GILTLK(1)YPIEHGIVTNWDDMEK	3	-0.55373	11
TGME49_209030-t26_1-p1	292	K	actin ACT1	1	1.7737e-45	192.94	K(1)DLYGNVVLSGGTTMYEGIGER	3	-0.79994	21
TGME49_209030-t26_1-p1	216	K	actin ACT1	1	4.16891e-13	146.3	EK(1)LCYIALDFDEEMK	3	-2.7097	21
TGME49_209030-t26_1-p1	329	K	actin ACT1	1	0.000761576	109.66	IK(1)VVAPPERK	3	-0.25092	33
TGME49_209030-t26_1-p1	285	K	actin ACT1	1	3.88344e-26	192.65	TTFDSIMK(1)CDVDIRK	3	0.77255	52
TGME49_209030-t26_1-p1	270	K	actin ACT1	1	6.07454e-35	180.05	FRCPEALFQPSFLGK(1)EAAGVHR	4	0.42415	11
TGME49_209030-t26_1-p1	62	K	actin ACT1	1	1.11348e-10	162.68	DCYVGDEAQSK(1)R	2	-0.23992	55
TGME49_209095-t26_1-p1	17	K	hypothetical protein	0.999716	0.0100229	56.432	EKGDK(1)EDRK	3	-4.1616	1
TGME49_209140-t26_1-p1	59	K	anti-silencing protein, ASF1 family protein	1	1.42591e-07	70.452	EK(1)LAALSSSGLPSHQSLADGER	3	0.25785	2
TGME49_209150-t26_1-p1	183	K	non-proton pumping type-II NADH dehydrogenase I	1	0.000634987	106.62	VAEICPTEK(1)K	2	2.3051	3
TGME49_209150-t26_1-p1	381	K	non-proton pumping type-II NADH dehydrogenase I	1	0.00153623	81.525	SPK(1)VCLDLAR	2	-0.7283	6
TGME49_209150-t26_1-p1	231	K	non-proton pumping type-II NADH dehydrogenase I	1	8.74653e-15	162.72	ENAFFVK(1)ELEDAR	2	-0.22386	3
TGME49_209150-t26_1-p1	510	K	non-proton pumping type-II NADH dehydrogenase I	1	4.81468e-05	107.65	APAPTAQNAK(1)QAGR	2	0.22808	6
TGME49_209150-t26_1-p1	529	K	non-proton pumping type-II NADH dehydrogenase I	1	0.00399404	52.172	YLAQTFNAFPSVEEK(1)R	2	1.2252	1
TGME49_209150-t26_1-p1	260	K	non-proton pumping type-II NADH dehydrogenase I	1	8.54028e-07	66.636	SALFDVIETASVPGVSEEEK(1)K	3	2.1184	1
TGME49_209150-t26_1-p1	477	K	non-proton pumping type-II NADH dehydrogenase I	1	2.66052e-06	134.15	YDFSQK(1)PR	2	1.2338	3
TGME49_209150-t26_1-p1	485	K	non-proton pumping type-II NADH dehydrogenase I	1	3.58293e-06	131.12	QTQMTK(1)EQFVK	2	0.20059	6
TGME49_209160-t26_1-p1	219	K	myristoyl CoA:protein N-myristoyltransferase	1	3.72143e-06	68.41	VFSDSVPMAEVNFLCVHK(1)K	3	0.25426	4
TGME49_209160-t26_1-p1	40	K	myristoyl CoA:protein N-myristoyltransferase	1	7.23787e-09	139.66	TEGNSSSVSENAEK(1)K	2	-0.81326	2
TGME49_209160-t26_1-p1	379	K	myristoyl CoA:protein N-myristoyltransferase	1	1.56667e-21	141.83	GTVTDLISFYELPSSVIGNQK(1)YK	3	1.6616	3
TGME49_209160-t26_1-p1	97	K	myristoyl CoA:protein N-myristoyltransferase	1	0.00582289	88.177	LNEPK(1)EGK	2	-0.23877	1
TGME49_209160-t26_1-p1	232	K	myristoyl CoA:protein N-myristoyltransferase	1	6.61105e-05	118.9	LAPVLIK(1)EITR	2	0.13092	9
TGME49_209160-t26_1-p1	13	K	myristoyl CoA:protein N-myristoyltransferase	1	1.11769e-08	71.06	AETHTVGADLSK(1)DGVAAPALEVETK	3	3.6736	3
TGME49_209160-t26_1-p1	107	K	myristoyl CoA:protein N-myristoyltransferase	1	1.81544e-14	134.68	EGPIETK(1)TVDQVR	2	0.94599	3
TGME49_209210-t26_1-p1	403	K	hypothetical protein	1	0.0063136	60.641	VMSAVDQK(1)LR	2	1.7517	2
TGME49_209210-t26_1-p1	334	K	hypothetical protein	1	0.00267616	83.499	GAAAQTAAK(1)R	2	-0.40554	2
TGME49_209210-t26_1-p1	325	K	hypothetical protein	1	0.0253403	40.941	GAGK(1)GAAAQTAAK	2	0.20837	2
TGME49_209260-t26_1-p1	206	K	cytochrome c oxidase subunit, putative	1	1.93745e-08	104.88	IVGCTGGTGEK(1)EHVPLWFR	3	-0.34283	6
TGME49_209260-t26_1-p1	142	K	cytochrome c oxidase subunit, putative	1	0.0177085	85.265	SYK(1)QLAR	2	0.4104	8
TGME49_209260-t26_1-p1	139	K	cytochrome c oxidase subunit, putative	1	3.87685e-05	70.783	GEAVILDPATLPQK(1)SYK	2	-0.035508	2
TGME49_209260-t26_1-p1	108	K	cytochrome c oxidase subunit, putative	1	1.30013e-07	145.28	NVAELMSK(1)NPK	2	0.49817	6
TGME49_209260-t26_1-p1	263	K	cytochrome c oxidase subunit, putative	1	0.00322689	143.37	LLEK(1)GQK	2	0.1329	8
TGME49_209260-t26_1-p1	305	K	cytochrome c oxidase subunit, putative	1	0.00838581	53.237	LAQELK(1)EIEAA	2	-1.1318	2
TGME49_209260-t26_1-p1	266	K	cytochrome c oxidase subunit, putative	1	3.79413e-05	114.72	GQK(1)MWNCNEYVR	2	-0.37849	3
TGME49_209260-t26_1-p1	184	K	cytochrome c oxidase subunit, putative	1	3.65322e-05	47.058	AAAFVGPFGTVEK(1)PVLCPSVTTDR	3	0.044737	1
TGME49_209280-t26_1-p1	1115	K	hypothetical protein	1	0.00286137	82.417	NQQLLLDLK(1)R	2	-0.54453	2
TGME49_209280-t26_1-p1	1233	K	hypothetical protein	1	1.28935e-07	92.474	K(1)LAALETELAAAHAEVYK	3	0.39645	3
TGME49_209290-t26_1-p1	61	K	ribosomal protein RPS28	1	0.00532736	130.04	VEK(1)VLGR	2	0.0075426	10
TGME49_209290-t26_1-p1	96	K	ribosomal protein RPS28	1	0.0184759	84.244	NVK(1)GPVR	2	0.079666	3
TGME49_209420-t26_1-p1	27	K	hypothetical protein	1	0.0307969	40.751	SSTPAGLGEK(1)SK	2	0.22766	1
TGME49_209420-t26_1-p1	3	K	hypothetical protein	1	0.00151983	82.417	SK(1)LSAFFEK	2	-0.50474	1
TGME49_209420-t26_1-p1	183	K	hypothetical protein	1	0.0135752	46.378	ATPTQAAK(1)ETK	2	2.1101	1
TGME49_209420-t26_1-p1	227	K	hypothetical protein	1	3.58846e-05	56.304	YVQIDGGSLGSK(1)APQNDEAVR	3	2.0506	3
TGME49_209420-t26_1-p1	76	K	hypothetical protein	1	0.000345458	98.156	VSVVDAASVK(1)K	2	0.13622	7
TGME49_209420-t26_1-p1	10	K	hypothetical protein	1	0.00810009	97.635	LSAFFEK(1)K	2	0.24749	5
TGME49_209420-t26_1-p1	17	K	hypothetical protein	1	0.000432371	74.475	SLK(1)SSTPAGLGEK	2	0.54857	3
TGME49_209430-t26_1-p1	72	K	40S ribosomal protein S4, putative	1	0.0380007	42.338	VK(1)MTELLLDK	2	-0.16122	1
TGME49_209600-t26_1-p1	303	K	hypothetical protein	1	8.66586e-10	123.55	VLNDMQK(1)EFIGNNLTAWLK	3	-3.4046	2
TGME49_209600-t26_1-p1	374	K	hypothetical protein	1	7.27618e-07	126.09	QAVITEIVAVK(1)LGR	3	-0.68577	1
TGME49_209600-t26_1-p1	94	K	hypothetical protein	1	0.000543219	134.66	SSEVK(1)TIQK	2	0.66474	6
TGME49_209600-t26_1-p1	326	K	hypothetical protein	1	0.000162826	132.01	AYETGVK(1)LVK	2	0.30715	9
TGME49_209600-t26_1-p1	160	K	hypothetical protein	1	5.23887e-06	124.39	YK(1)VLPDTENVKK	3	0.14769	22
TGME49_209600-t26_1-p1	115	K	hypothetical protein	1	0.000134253	134.57	AK(1)NELLSVLR	2	0.8824	9
TGME49_209600-t26_1-p1	441	K	hypothetical protein	1	0.00011151	101.45	AK(1)AAAQQLQQSA	2	0.065733	5
TGME49_209600-t26_1-p1	109	K	hypothetical protein	1	0.00155172	92.239	QNTLK(1)GDTR	2	-0.081072	4
TGME49_209600-t26_1-p1	98	K	hypothetical protein	1	0.000718099	125.82	TIQK(1)FQGFK	2	-0.72109	9
TGME49_209600-t26_1-p1	200	K	hypothetical protein	1	0.00724753	94.363	RLPDCLK(1)TK	2	-4.2014	7
TGME49_209600-t26_1-p1	319	K	hypothetical protein	1	0.00635146	120.15	K(1)AYETGVK	2	0.15237	3
TGME49_209600-t26_1-p1	154	K	hypothetical protein	1	0.000670316	131.5	NSVFK(1)LAQK	2	2.1149	12
TGME49_209600-t26_1-p1	393	K	hypothetical protein	1	1.96456e-30	103.34	ALDQLVDEGK(1)EAADTNPPATLCAVVDLPQNR	3	0.87826	4
TGME49_209600-t26_1-p1	169	K	hypothetical protein	1	0.000532573	114.4	VLPDTENVK(1)K	2	-0.44158	9
TGME49_209600-t26_1-p1	89	K	hypothetical protein	1	2.85158e-26	194.51	LLSFDELFK(1)SSEVK	2	0.22118	6
TGME49_209680-t26_1-p1	370	K	hypothetical protein	1	0.00291211	66.989	K(1)LGFSPSSGVCK	2	0.8251	4
TGME49_209680-t26_1-p1	552	K	hypothetical protein	1	0.0264722	50.372	LVK(1)DLSSLK	2	-0.62288	3
TGME49_209680-t26_1-p1	558	K	hypothetical protein	1	0.00840694	82.452	DLSSLK(1)AR	2	0.085539	3
TGME49_209690-t26_1-p1	147	K	small nuclear ribonucleoprotein	1	0.000144139	89.43	VDAGAGSATK(1)AK	2	-0.22154	2
TGME49_209690-t26_1-p1	127	K	small nuclear ribonucleoprotein	1	0.0449014	50.805	LNDQFK(1)PR	2	0.64836	1
TGME49_209690-t26_1-p1	227	K	small nuclear ribonucleoprotein	1	0.0001623	67.102	VDPSHPIK(1)ISMVEK	3	-0.32804	4
TGME49_209690-t26_1-p1	115	K	small nuclear ribonucleoprotein	1	0.0202424	64.927	TK(1)SDAILK	2	0.063026	4
TGME49_209690-t26_1-p1	121	K	small nuclear ribonucleoprotein	1	1.08305e-08	93.766	SDAILK(1)LNDQFKPR	3	-0.39909	3
TGME49_209690-t26_1-p1	137	K	small nuclear ribonucleoprotein	1	5.43478e-05	111.79	NK(1)VDAGAGSATK	2	0.90989	2
TGME49_209690-t26_1-p1	100	K	small nuclear ribonucleoprotein	1	0.000251379	114.97	AAQGK(1)DFLGK	2	0.064662	6
TGME49_209690-t26_1-p1	105	K	small nuclear ribonucleoprotein	1	0.0404465	54.157	DFLGK(1)PLR	2	3.4341	3
TGME49_209690-t26_1-p1	113	K	small nuclear ribonucleoprotein	1	0.007145	121.99	LQYAK(1)TK	2	-0.14349	4
TGME49_209720-t26_1-p1	192	K	hypothetical protein	1	5.16323e-12	117.48	GGDGDQAAAGLEYQDVVK(1)AFK	2	0.4688	6
TGME49_209800-t26_1-p1	350	K	formate/nitrite transporter protein	1	0.0108367	91.265	K(1)DVQLTVR	2	-0.85159	6
TGME49_209800-t26_1-p1	19	K	formate/nitrite transporter protein	1	4.00077e-31	173.37	VVTASPDTYLHVIDYGLK(1)K	3	0.040788	17
TGME49_209820-t26_1-p1	557	K	syntaxin protein	1	0.00045072	84.479	NAVADLQDK(1)YR	2	-0.16005	2
TGME49_209850-t26_1-p1	1079	K	RNA recognition motif-containing protein	1	0.00126302	133.13	EEALTSFK(1)R	2	0.59708	3
TGME49_209850-t26_1-p1	390	K	RNA recognition motif-containing protein	1	0.00469749	93.649	VEK(1)DYSSR	2	0.22776	3
TGME49_209850-t26_1-p1	374	K	RNA recognition motif-containing protein	1	0.0214384	68.625	SLDK(1)SEMR	2	-0.39839	1
TGME49_209860-t26_1-p1	371	K	SRP40, C-terminal domain-containing protein	1	0.043094	64.485	K(1)DDSFAVK	2	-0.38094	2
TGME49_209860-t26_1-p1	203	K	SRP40, C-terminal domain-containing protein	1	1.75224e-19	94.031	K(1)DSTAQGLLTGEEAELFPGATLAQVVK	3	0.70145	2
TGME49_209860-t26_1-p1	370	K	SRP40, C-terminal domain-containing protein	1	0.0064734	103.74	DNSFWNK(1)K	2	0.95651	1
TGME49_209860-t26_1-p1	229	K	SRP40, C-terminal domain-containing protein	1	7.06704e-20	98.627	DSTAQGLLTGEEAELFPGATLAQVVK(1)R	3	0.03877	3
TGME49_209860-t26_1-p1	378	K	SRP40, C-terminal domain-containing protein	0.999987	0.000159899	65.298	KDDSFAVK(1)AAHDLGK	3	-3.5835	1
TGME49_209870-t26_1-p1	690	K	HAD hydrolase, family IIA protein	0.999892	0.00239765	50.108	K(1)AEVAGKPSDILR	3	-0.0014752	2
TGME49_209870-t26_1-p1	614	K	HAD hydrolase, family IIA protein	1	0.0462489	69.176	LDFQK(1)NK	2	-0.94293	2
TGME49_209870-t26_1-p1	616	K	HAD hydrolase, family IIA protein	1	0.0041861	77.662	NK(1)DLAVDFR	2	-0.80121	3
TGME49_209890-t26_1-p1	84	K	hypothetical protein	1	0.0125657	47.712	AK(1)EFWQTSEAR	2	0.091664	1
TGME49_209910-t26_1-p1	53	K	histone H2Bv	1	1.6596e-14	181.66	QVHPETGVSK(1)K	2	-0.61704	7
TGME49_209910-t26_1-p1	9	K	histone H2Bv	1	5.18444e-06	155.5	GPAQK(1)SQAAK	2	0.046663	4
TGME49_209910-t26_1-p1	117	K	histone H2Bv	1	0.000632834	91.265	AVTK(1)YTTSGA	2	0.85453	4
TGME49_209910-t26_1-p1	19	K	histone H2Bv	1	1.16582e-08	172.28	TAGK(1)SLGPR	2	0.64945	7
TGME49_209910-t26_1-p1	43	K	histone H2Bv	1	2.63336e-08	139.3	VLK(1)QVHPETGVSK	3	-0.0082596	17
TGME49_209910-t26_1-p1	105	K	histone H2Bv	1	1.49536e-15	149.19	LLLPGELSK(1)HAVSEGTK	2	-0.68651	14
TGME49_209910-t26_1-p1	113	K	histone H2Bv	1	4.82611e-27	208.87	HAVSEGTK(1)AVTK	3	0.25637	56
TGME49_209910-t26_1-p1	54	K	histone H2Bv	1	2.78739e-05	91.317	K(1)SMSIMNSFINDIFDR	2	1.0054	3
TGME49_209950-t26_1-p1	189	K	thioredoxin, putative	1	0.00365883	79.986	ALSTAFK(1)DK	2	3.3772	2
TGME49_209950-t26_1-p1	225	K	thioredoxin, putative	0.999346	0.0134652	135.72	DK(0.001)K(0.999)DEAYK	2	0.69206	7
TGME49_209950-t26_1-p1	207	K	thioredoxin, putative	1	0.046117	79.451	LPEVVK(1)K	2	0.71561	3
TGME49_209950-t26_1-p1	386	K	thioredoxin, putative	1	3.52305e-59	228.73	ESIASLLDK(1)ISSGNAR	3	0.2882	4
TGME49_209950-t26_1-p1	420	K	thioredoxin, putative	0.999856	0.0352818	123.69	ADK(1)KDEL	2	0.046909	4
TGME49_209950-t26_1-p1	401	K	thioredoxin, putative	1	2.55789e-05	113.69	VVPSSK(1)MPSFVDR	2	0.02119	14
TGME49_209950-t26_1-p1	281	K	thioredoxin, putative	1	8.74817e-05	142.83	FQVIPELTK(1)R	2	0.11427	16
TGME49_209950-t26_1-p1	363	K	thioredoxin, putative	1	2.57317e-11	104.38	DLFAMESYPSVVVFNPHLK(1)TR	3	-0.029317	5
TGME49_209950-t26_1-p1	174	K	thioredoxin, putative	1	0.000806064	103.55	VLVFSDK(1)PK	2	0.50212	10
TGME49_209950-t26_1-p1	46	K	thioredoxin, putative	1	1.94717e-27	164.5	IDPMTHDVALVTQQNWDGK(1)VQK	3	-0.077426	19
TGME49_209950-t26_1-p1	157	K	thioredoxin, putative	1	9.18172e-17	119.54	DFEK(1)AMATHVQVPK	3	-1.1516	41
TGME49_209950-t26_1-p1	290	K	thioredoxin, putative	1	0.000846786	138.08	SNVDLCFK(1)K	2	0.46291	18
TGME49_209950-t26_1-p1	84	K	thioredoxin, putative	1	4.39133e-16	155.2	MK(1)GMVGVLAVDCGESAK	2	0.0073669	23
TGME49_209950-t26_1-p1	272	K	thioredoxin, putative	1	6.16163e-06	63.869	AEPSPETQPWK(1)FQVIPELTK	2	0.49548	2
TGME49_209950-t26_1-p1	368	K	thioredoxin, putative	1	2.82037e-05	104.17	FTK(1)LDADEHLSK	3	-0.7277	21
TGME49_209950-t26_1-p1	326	K	thioredoxin, putative	1	8.7875e-07	130.56	YQYDSGK(1)GPDFR	2	-0.34258	11
TGME49_209950-t26_1-p1	377	K	thioredoxin, putative	1	1.31266e-69	238.64	LDADEHLSK(1)ESIASLLDK	3	-1.0574	18
TGME49_209950-t26_1-p1	153	K	thioredoxin, putative	1	6.0882e-10	85.855	AVGPLIPSSVIIPTDMK(1)DFEK	3	0.42145	4
TGME49_209950-t26_1-p1	81	K	thioredoxin, putative	1	3.35863e-26	168.79	DGCSECQSLLDGEFNTLAK(1)K	2	0.37807	8
TGME49_209950-t26_1-p1	421	K	thioredoxin, putative	0.999679	0.0370855	122.18	ADKK(1)DEL	2	0.11917	1
TGME49_209950-t26_1-p1	191	K	thioredoxin, putative	1	1.32022e-30	181.26	DK(1)LHLVMINAEKLPEVVK	3	0.66037	81
TGME49_209950-t26_1-p1	319	K	thioredoxin, putative	1	8.39582e-36	184.32	ELTAEETDMLEALK(1)YQYDSGK	3	-0.81521	3
TGME49_209950-t26_1-p1	201	K	thioredoxin, putative	1	2.47986e-10	141	LHLVMINAEK(1)LPEVVK	3	0.31106	12
TGME49_209950-t26_1-p1	395	K	thioredoxin, putative	1	0.0031922	106.68	FK(1)VVPSSK	2	-0.15156	6
TGME49_209950-t26_1-p1	224	K	thioredoxin, putative	1	4.22749e-07	178.32	DK(1)KDEAYK	2	0.76464	6
TGME49_209960-t26_1-p1	579	K	glycosyltransferase	1	0.000328864	64.798	K(1)FGSLETFASGHK	3	-0.56517	2
TGME49_209985-t26_1-p1	315	K	cAMP-dependent protein kinase	1	4.68384e-05	85.672	IVSLK(1)DPVDAMHR	2	-0.89592	10
TGME49_209985-t26_1-p1	294	K	cAMP-dependent protein kinase	1	4.84302e-05	66.893	AFLGK(1)TTESMSVAETEAR	2	0.94844	1
TGME49_209985-t26_1-p1	407	K	cAMP-dependent protein kinase	1	0.0039832	78.556	VVHGK(1)LEPK	3	-0.56649	5
TGME49_210370-t26_1-p1	349	K	hypothetical protein	1	0.000123712	80.69	VSLTEQVHK(1)LAR	2	-0.31829	4
TGME49_210370-t26_1-p1	416	K	hypothetical protein	0.976138	2.11528e-08	70.391	GSAGLESPIAAELEEGEEK(0.024)PSPEK(0.976)R	3	0.65507	2
TGME49_210370-t26_1-p1	256	K	hypothetical protein	1	0.00888195	95.815	K(1)QYLAAIK	2	-0.65939	6
TGME49_210408-t26_1-p1	74	K	HMG (high mobility group) box domain-containing protein	1	2.75777e-25	202.61	KPYESK(1)AVADK	2	0.33342	17
TGME49_210408-t26_1-p1	68	K	HMG (high mobility group) box domain-containing protein	0.999967	4.18642e-34	217.12	LSDAQK(1)KPYESK	2	0.18106	16
TGME49_210408-t26_1-p1	48	K	HMG (high mobility group) box domain-containing protein	1	0.00341315	113.66	SK(1)LAEVGK	2	1.8457	10
TGME49_210408-t26_1-p1	79	K	HMG (high mobility group) box domain-containing protein	1	0.00440922	135.87	AVADK(1)AR	2	-0.46995	9
TGME49_210408-t26_1-p1	15	K	HMG (high mobility group) box domain-containing protein	1	0.0250153	94.874	K(1)DPNAPK	2	0.84486	2
TGME49_210408-t26_1-p1	14	K	HMG (high mobility group) box domain-containing protein	0.999892	0.0026137	135.72	AK(1)KDPNAPK	2	3.1306	2
TGME49_210408-t26_1-p1	34	K	HMG (high mobility group) box domain-containing protein	1	0.001294	106.42	DK(1)REEIIR	3	-1.3823	5
TGME49_210408-t26_1-p1	46	K	HMG (high mobility group) box domain-containing protein	1	0.0159067	105.2	NPELK(1)SK	2	0.21227	11
TGME49_210408-t26_1-p1	62	K	HMG (high mobility group) box domain-containing protein	1	4.50807e-20	178.84	MVGEAWGK(1)LSDAQK	2	0.12496	10
TGME49_210408-t26_1-p1	54	K	HMG (high mobility group) box domain-containing protein	1	2.06808e-05	113.4	LAEVGK(1)MVGEAWGK	2	0.10947	5
TGME49_210690-t26_1-p1	149	K	ribosomal protein RPS6	1	3.41901e-34	218.18	LFNLSK(1)DQDVRK	3	0.5331	18
TGME49_210690-t26_1-p1	237	K	ribosomal protein RPS6	1	6.67341e-05	106.11	AQAAAAPK(1)PAEVK	2	0.52742	8
TGME49_210690-t26_1-p1	207	K	ribosomal protein RPS6	1	0.000329775	102.52	AYK(1)DVLSAYK	2	0.053741	8
TGME49_210690-t26_1-p1	227	K	ribosomal protein RPS6	1	0.0162596	104.2	RADVVAK(1)K	2	-0.079654	8
TGME49_210690-t26_1-p1	58	K	ribosomal protein RPS6	1	4.89967e-13	125.73	ISGGNDK(1)QGFPMMQGVLVNHR	3	-0.50659	7
TGME49_210690-t26_1-p1	14	K	ribosomal protein RPS6	1	4.41529e-45	195.86	LNLANPQAGMQK(1)TVEVDDEKK	3	-0.19039	23
TGME49_210690-t26_1-p1	22	K	ribosomal protein RPS6	1	0.00150994	120.31	TVEVDDEK(1)K	2	-0.33272	19
TGME49_210690-t26_1-p1	172	K	ribosomal protein RPS6	1	0.0469519	81.215	TKAPK(1)IQR	2	0.5932	2
TGME49_210690-t26_1-p1	191	K	ribosomal protein RPS6	1	0.00487005	132.94	AYLAK(1)QR	2	-0.27064	9
TGME49_210690-t26_1-p1	116	K	ribosomal protein RPS6	1	1.38998e-09	132.84	K(1)GPETIPGLTDAERPR	3	-0.14222	10
TGME49_210690-t26_1-p1	214	K	ribosomal protein RPS6	1	3.29487e-06	132.17	DVLSAYK(1)HELR	2	0.22201	22
TGME49_210690-t26_1-p1	229	K	ribosomal protein RPS6	1	0.00010916	135.71	K(1)AQAAAAPK	2	-0.13065	15
TGME49_210690-t26_1-p1	23	K	ribosomal protein RPS6	1	4.00372e-07	123.02	K(1)LLPFFEK	2	-0.043043	12
TGME49_210690-t26_1-p1	242	K	ribosomal protein RPS6	1	0.000742948	149.82	PAEVK(1)VVK	2	0.20561	12
TGME49_210730-t26_1-p1	630	K	ATP-dependent hsl protease ATP-binding subunit hslU, putative	1	0.00106532	75.739	TVLAK(1)VLEQTK	2	0.95316	3
TGME49_210730-t26_1-p1	198	K	ATP-dependent hsl protease ATP-binding subunit hslU, putative	1	0.000361022	131.12	YIVGQDTAK(1)K	2	0.055186	6
TGME49_210730-t26_1-p1	292	K	ATP-dependent hsl protease ATP-binding subunit hslU, putative	1	0.000666404	87.667	K(1)LIHGEAAGR	2	0.61386	4
TGME49_210730-t26_1-p1	651	K	ATP-dependent hsl protease ATP-binding subunit hslU, putative	1	0.00326484	78.939	VTK(1)EMVEER	2	-0.26432	4
TGME49_210790-t26_1-p1	482	K	dihydroorotate dehydrogenase reveal, putative	1	0.00452588	53.038	SPAK(1)SETGGLSGR	2	-3.389	1
TGME49_210790-t26_1-p1	568	K	dihydroorotate dehydrogenase reveal, putative	1	0.00102365	76.332	GYK(1)DVAAAVGR	2	-0.096362	3
TGME49_210790-t26_1-p1	565	K	dihydroorotate dehydrogenase reveal, putative	1	0.000129876	82.529	NELYHALNEK(1)GYK	3	-0.4266	4
TGME49_210790-t26_1-p1	449	K	dihydroorotate dehydrogenase reveal, putative	1	0.00123474	57.148	IAPDLSMEEK(1)ESIAK	2	-1.4772	2
TGME49_210790-t26_1-p1	555	K	dihydroorotate dehydrogenase reveal, putative	1	1.54204e-05	112.02	VK(1)NELYHALNEK	3	-0.40483	3
TGME49_210790-t26_1-p1	454	K	dihydroorotate dehydrogenase reveal, putative	1	0.000330409	102.42	ESIAK(1)VALEK	2	-0.24274	3
TGME49_210800-t26_1-p1	367	K	activator of hsp90 ATPase, putative	1	0.0358357	66.351	IK(1)DLLSK	2	-3.2911	1
TGME49_210800-t26_1-p1	365	K	activator of hsp90 ATPase, putative	1	0.0296444	57.59	TELPEK(1)IK	2	-2.047	4
TGME49_210800-t26_1-p1	359	K	activator of hsp90 ATPase, putative	1	1.97197e-07	141.13	IDTAAK(1)TELPEK	2	0.992	12
TGME49_210800-t26_1-p1	173	K	activator of hsp90 ATPase, putative	1	9.52261e-05	157.33	LQADK(1)AQR	2	-0.1141	3
TGME49_210800-t26_1-p1	280	K	activator of hsp90 ATPase, putative	1	4.97688e-05	100.11	FFNVK(1)VDGEASNTIR	2	0.62375	1
TGME49_210800-t26_1-p1	141	K	activator of hsp90 ATPase, putative	1	0.00157956	110.41	QQALAIVK(1)R	2	0.070924	9
TGME49_210800-t26_1-p1	202	K	activator of hsp90 ATPase, putative	1	0.00651387	108.46	AIAEQQK(1)R	2	-0.30734	3
TGME49_210800-t26_1-p1	195	K	activator of hsp90 ATPase, putative	1	0.00769326	98.582	K(1)AIAEQQK	2	-0.30706	3
TGME49_210810-t26_1-p1	7	K	hypothetical protein	1	0.015704	57.347	WK(1)SASCTDR	2	0.28127	1
TGME49_210820-t26_1-p1	745	K	hypothetical protein	1	0.00663368	106.88	K(1)ELAASQK	2	0.015307	3
TGME49_210840-t26_1-p1	204	K	arginyl-tRNA synthetase family protein	1	0.000649686	74.987	AK(1)AAFDADEDFK	2	-1.3446	2
TGME49_210840-t26_1-p1	289	K	arginyl-tRNA synthetase family protein	1	4.91948e-05	101.53	GMVTVSDGAK(1)CVFTK	2	2.0932	3
TGME49_210840-t26_1-p1	107	K	arginyl-tRNA synthetase family protein	1	0.0023807	49.732	QK(1)GHLQVPHAEK	3	0.83019	1
TGME49_210840-t26_1-p1	464	K	arginyl-tRNA synthetase family protein	1	0.00163152	63.073	HTDYK(1)FSYDR	3	0.34721	3
TGME49_210840-t26_1-p1	397	K	arginyl-tRNA synthetase family protein	1	1.93497e-19	185.77	LVDLLDEAK(1)AR	2	0.43891	25
TGME49_210840-t26_1-p1	214	K	arginyl-tRNA synthetase family protein	1	9.66491e-05	104.24	AAFDADEDFK(1)TR	2	-0.46407	5
TGME49_210840-t26_1-p1	494	K	arginyl-tRNA synthetase family protein	1	4.24635e-14	128.88	K(1)ADVDISTLDPEELKIEEPAER	3	-0.4039	5
TGME49_210840-t26_1-p1	65	K	arginyl-tRNA synthetase family protein	1	0.00330429	60.691	EAGEK(1)IAAQLK	2	-2.6075	2
TGME49_210840-t26_1-p1	304	K	arginyl-tRNA synthetase family protein	1	1.16546e-17	98.766	VSEVPLMAVK(1)SDGGFGYDSTDLAAVR	3	-1.6418	2
TGME49_210840-t26_1-p1	51	K	arginyl-tRNA synthetase family protein	1	0.000593362	74.611	SK(1)EELGVQSPK	2	0.42869	1
TGME49_210840-t26_1-p1	279	K	arginyl-tRNA synthetase family protein	1	1.40758e-05	66.893	VVQELTDK(1)GMVTVSDGAK	3	1.5045	2
TGME49_210840-t26_1-p1	377	K	arginyl-tRNA synthetase family protein	1	6.3755e-06	89.136	LDHMGFGVVQGQDGK(1)R	3	0.12999	8
TGME49_210840-t26_1-p1	456	K	arginyl-tRNA synthetase family protein	1	8.35702e-08	178.08	YFDLK(1)QNR	2	2.8429	2
TGME49_210840-t26_1-p1	60	K	arginyl-tRNA synthetase family protein	1	7.56915e-10	137.79	SKEELGVQSPK(1)EAGEK	3	0.053964	8
TGME49_210840-t26_1-p1	201	K	arginyl-tRNA synthetase family protein	1	5.80602e-05	108.58	ANMPDISDLNAFYK(1)K	2	0.64686	2
TGME49_210840-t26_1-p1	132	K	arginyl-tRNA synthetase family protein	1	5.74975e-07	69.935	VMVDFSSPNVAK(1)EMHVGHLR	4	0.1646	2
TGME49_210840-t26_1-p1	117	K	arginyl-tRNA synthetase family protein	1	3.03742e-05	113.03	GHLQVPHAEK(1)K	3	-0.21974	8
TGME49_210960-t26_1-p1	307	K	replication factor C subunit 4, putative	1	0.00100291	48.899	FENECK(1)EHILLEYLK	3	0.94869	1
TGME49_210980-t26_1-p1	170	K	alternative splicing type 3 and, putative	1	0.00245069	49.333	LK(1)NPHADIATIR	3	-0.67836	3
TGME49_210980-t26_1-p1	72	K	alternative splicing type 3 and, putative	1	0.000166757	71.879	EAFEK(1)DENHEYYK	3	-0.11117	3
TGME49_210980-t26_1-p1	517	K	alternative splicing type 3 and, putative	1	0.00122521	67.93	AK(1)SHLVEAPR	3	-0.43914	3
TGME49_210980-t26_1-p1	224	K	alternative splicing type 3 and, putative	1	0.000206011	90.614	SSLAK(1)LVETER	2	-0.25489	4
TGME49_211020-t26_1-p1	174	K	RNA recognition motif-containing protein	1	0.000129523	73.927	ITIMVDK(1)YTGHPK	3	1.6022	3
TGME49_211020-t26_1-p1	210	K	RNA recognition motif-containing protein	1	0.0295029	71.296	QIK(1)VVAK	2	0.17856	3
TGME49_211030-t26_1-p1	87	K	hypothetical protein	1	1.23838e-05	70.451	LWVGTICK(1)PEENPNTNR	3	1.0664	2
TGME49_211030-t26_1-p1	136	K	hypothetical protein	1	5.37242e-07	96.773	AYMPFLPECYSK(1)PVDVR	2	-0.99286	11
TGME49_211030-t26_1-p1	148	K	hypothetical protein	1	5.39426e-05	121.02	LTTADEK(1)FVTK	2	-0.0060809	7
TGME49_211030-t26_1-p1	122	K	hypothetical protein	1	1.73196e-71	249.3	LSEEVDSSPDSTCK(1)CK	2	0.11054	15
TGME49_211250-t26_1-p1	82	K	hypothetical protein	1	2.75084e-13	132.79	TPGAAPTFAEK(1)K	2	0.2173	5
TGME49_211260-t26_1-p1	154	K	rhoptry kinase family protein ROP26 (incomplete catalytic triad)	1	3.45068e-06	113.69	ESVDPQFLK(1)HGLVQR	3	0.59224	7
TGME49_211260-t26_1-p1	121	K	rhoptry kinase family protein ROP26 (incomplete catalytic triad)	1	7.18116e-07	57.21	DK(1)QDGGNVPDHIYWQPLFYTNPHSEK	4	-0.46225	2
TGME49_211290-t26_1-p1	308	K	rhoptry protein ROP15	1	0.000212808	123.86	SLGGTLK(1)QVR	2	1.0094	6
TGME49_211290-t26_1-p1	73	K	rhoptry protein ROP15	1	1.07421e-09	76.015	SSGTEIPSTLACPSSSPLK(1)TAK	3	0.55482	3
TGME49_211290-t26_1-p1	318	K	rhoptry protein ROP15	1	0.02422	75.696	SLTDIHK(1)K	2	1.0639	4
TGME49_211290-t26_1-p1	146	K	rhoptry protein ROP15	1	1.42058e-09	122.49	LSK(1)NTDFK	2	0.036816	10
TGME49_211290-t26_1-p1	115	K	rhoptry protein ROP15	1	0.00387767	97.635	SVK(1)WTQLK	2	-1.0835	4
TGME49_211410-t26_1-p1	429	K	translation initiation factor sui1 protein	1	0.0429087	60.828	TK(1)LLQTK	2	0.27993	2
TGME49_211420-t26_1-p1	13	K	RNA recognition motif-containing protein	1	1.44307e-13	126.02	K(1)VYIGGIEADTTTEELESIFGK	3	-0.41248	6
TGME49_211420-t26_1-p1	62	K	RNA recognition motif-containing protein	1	8.74653e-15	162.72	DAK(1)DAVAELDGYR	2	-1.37	9
TGME49_211630-t26_1-p1	52	K	hypothetical protein	1	7.41167e-08	178.94	HEALQK(1)LK	3	0.046094	8
TGME49_211630-t26_1-p1	201	K	hypothetical protein	1	4.04616e-06	114.31	AAQEALIQK(1)NADLK	2	-0.16368	5
TGME49_211630-t26_1-p1	46	K	hypothetical protein	1	6.58708e-15	182.35	RIETAK(1)HEALQK	3	0.033236	17
TGME49_211680-t26_1-p1	391	K	protein disulfide isomerase	1	8.49544e-06	126.34	SFEPIYK(1)EFAEK	2	-0.74339	11
TGME49_211680-t26_1-p1	398	K	protein disulfide isomerase	1	2.02383e-10	164.48	YK(1)DVDHLVVAK	2	0.50438	36
TGME49_211680-t26_1-p1	68	K	protein disulfide isomerase	1	0.00042003	93.325	MAPEYEK(1)AAK	2	0.25885	19
TGME49_211680-t26_1-p1	322	K	protein disulfide isomerase	1	1.34521e-13	147.64	DAAK(1)ISQFFDDVEAGK	2	-0.41481	15
TGME49_211680-t26_1-p1	358	K	protein disulfide isomerase	1	6.59441e-26	187.74	VVVGK(1)NFEEMVIQK	3	0.15935	28
TGME49_211680-t26_1-p1	460	K	protein disulfide isomerase	1	0.00825855	107.29	HGSK(1)PLK	2	1.0801	5
TGME49_211680-t26_1-p1	353	K	protein disulfide isomerase	1	3.488e-26	206.36	QDEAVK(1)VVVGK	2	-2.3126	67
TGME49_211680-t26_1-p1	147	K	protein disulfide isomerase	1	2.10633e-95	257.02	MTGPAVTEVEGSAEDK(1)VTK	3	0.19712	41
TGME49_211680-t26_1-p1	84	K	protein disulfide isomerase	1	1.68872e-30	183.7	IVLAK(1)VDATSETDIADK	2	-0.47896	92
TGME49_211680-t26_1-p1	334	K	protein disulfide isomerase	1	1.72459e-25	177.58	ISQFFDDVEAGK(1)IDR	2	-0.98881	28
TGME49_211680-t26_1-p1	440	K	protein disulfide isomerase	1	1.06935e-08	173.39	TPMK(1)FEGSR	2	-0.70096	16
TGME49_211680-t26_1-p1	259	K	protein disulfide isomerase	1	1.21215e-21	208.63	DFDEAK(1)TAVR	2	0.14568	57
TGME49_211680-t26_1-p1	194	K	protein disulfide isomerase	1	1.23653e-15	182.71	YGASDEK(1)IYSLR	2	0.5358	19
TGME49_211680-t26_1-p1	115	K	protein disulfide isomerase	1	4.69521e-07	164.33	EKPEK(1)YTGGR	2	-0.45965	15
TGME49_211680-t26_1-p1	163	K	protein disulfide isomerase	1	7.92171e-50	206.8	EAPIAFVAELASK(1)DSDMAK	3	-0.51836	42
TGME49_211680-t26_1-p1	187	K	protein disulfide isomerase	1	2.7126e-06	134.3	FLAK(1)YGASDEK	2	0.22458	15
TGME49_211680-t26_1-p1	150	K	protein disulfide isomerase	1	1.24807e-32	115.67	VTK(1)EAPIAFVAELASK	2	-0.24649	13
TGME49_211680-t26_1-p1	217	K	protein disulfide isomerase	1	1.10501e-44	192.62	K(1)FVDTESFPLLGPINAENFR	2	-0.70169	21
TGME49_211680-t26_1-p1	347	K	protein disulfide isomerase	1	8.72255e-05	102.33	SEPVPEK(1)QDEAVK	2	1.7228	17
TGME49_211680-t26_1-p1	79	K	protein disulfide isomerase	1	0.00310901	104.06	GSK(1)IVLAK	2	-0.67683	14
TGME49_211680-t26_1-p1	464	K	protein disulfide isomerase	1	7.72471e-07	172.23	K(1)DDKGEEL	2	0.036347	7
TGME49_211680-t26_1-p1	318	K	protein disulfide isomerase	1	9.14349e-08	128.95	FVLPEATTSLK(1)DAAK	2	0.92007	15
TGME49_211680-t26_1-p1	96	K	protein disulfide isomerase	1	3.39609e-40	204.82	VDATSETDIADK(1)QGVR	3	-2.0201	25
TGME49_211680-t26_1-p1	304	K	protein disulfide isomerase	1	2.4004e-80	238.49	GHAENALGITEFPGLVFQSK(1)K	3	0.81396	17
TGME49_211680-t26_1-p1	436	K	protein disulfide isomerase	1	0.000740677	146.23	AGEK(1)TPMK	2	0.70625	9
TGME49_211680-t26_1-p1	210	K	protein disulfide isomerase	1	2.08827e-12	156.81	YEEGTEAFTGK(1)TK	2	-3.1178	10
TGME49_211680-t26_1-p1	253	K	protein disulfide isomerase	1	9.33387e-12	133.86	DLDLVWLCGTEK(1)DFDEAK	2	-0.29845	4
TGME49_211680-t26_1-p1	396	K	protein disulfide isomerase	1	9.52477e-10	136.26	EFAEK(1)YK	2	2.9937	41
TGME49_211680-t26_1-p1	367	K	protein disulfide isomerase	1	2.26088e-14	174.24	NFEEMVIQK(1)DK	2	0.77947	41
TGME49_211680-t26_1-p1	456	K	protein disulfide isomerase	1	2.89392e-09	132.08	TVEGLTEFVNK(1)HGSK	2	3.1738	8
TGME49_211680-t26_1-p1	169	K	protein disulfide isomerase	1	3.09932e-49	220.59	DSDMAK(1)LFEEVANESR	3	-0.68929	42
TGME49_211680-t26_1-p1	216	K	protein disulfide isomerase	1	0.0101275	150.05	TKDELK(1)K	2	0.29365	4
TGME49_211680-t26_1-p1	340	K	protein disulfide isomerase	1	2.39145e-25	179.74	SLK(1)SEPVPEKQDEAVK	2	0.097294	19
TGME49_211860-t26_1-p1	605	K	hypothetical protein	1	0.0117156	95.352	ELEEK(1)EK	2	1.8503	1
TGME49_212250-t26_1-p1	567	K	XPG N-terminal domain-containing protein	1	0.000775848	107.58	RPDTPADK(1)R	2	-1.047	1
TGME49_212260-t26_1-p1	220	K	Sjogren's syndrome/scleroderma autoantigen 1 (Autoantigen p27) protein	1	0.00843201	49.333	EK(1)YFQASADLMK	2	1.6496	1
TGME49_212270-t26_1-p1	133	K	hypothetical protein	1	9.27608e-06	120.84	LADAQQK(1)LAAFLR	2	0.66206	1
TGME49_212270-t26_1-p1	126	K	hypothetical protein	1	0.00709784	118.06	K(1)LADAQQK	2	0.48914	11
TGME49_212290-t26_1-p1	209	K	ribosomal protein RPS19	1	7.26481e-10	128.59	TAHAK(1)ELAPYDPDWLYIR	3	0.99393	9
TGME49_212290-t26_1-p1	173	K	ribosomal protein RPS19	1	6.5189e-05	158.76	VHTVK(1)DVK	2	1.3459	10
TGME49_212290-t26_1-p1	204	K	ribosomal protein RPS19	1	5.38444e-05	94.465	WIDYVK(1)TAHAK	2	-0.67317	24
TGME49_212290-t26_1-p1	198	K	ribosomal protein RPS19	1	0.0016907	70.728	FQLPK(1)WIDYVK	2	-0.7849	2
TGME49_212290-t26_1-p1	307	K	ribosomal protein RPS19	1	0.0340981	43.149	QCAK(1)PAVASD	2	-0.56302	2
TGME49_212290-t26_1-p1	264	K	ribosomal protein RPS19	1	0.0196573	94.662	ASGK(1)IIR	2	-0.045182	3
TGME49_212290-t26_1-p1	176	K	ribosomal protein RPS19	1	5.50724e-08	128.45	DVK(1)ADAFIALYANHLK	3	-0.036394	1
TGME49_212300-t26_1-p1	542	K	hypothetical protein	1	0.0104372	78.149	IEVAK(1)SPR	2	-0.037442	2
TGME49_212300-t26_1-p1	185	K	hypothetical protein	1	0.00968049	134.44	K(1)AVFQQR	2	0.26528	6
TGME49_212300-t26_1-p1	206	K	hypothetical protein	1	6.20754e-07	134.56	LQTLAESNQK(1)SK	2	-0.79537	3
TGME49_212300-t26_1-p1	208	K	hypothetical protein	0.999883	0.00173488	40.137	SK(1)QALDALLQHVDDEKEQTK	4	1.8236	1
TGME49_212300-t26_1-p1	146	K	hypothetical protein	1	0.00326685	55.724	LDELSDAQK(1)SLAK	2	1.8985	2
TGME49_212300-t26_1-p1	168	K	hypothetical protein	1	1.63941e-07	94.203	LETTGQLLIADREEQAK(1)R	3	1.5106	1
TGME49_212300-t26_1-p1	430	K	hypothetical protein	1	0.000228678	61.167	ELETGDFK(1)ADPHGR	3	-0.52232	1
TGME49_212300-t26_1-p1	315	K	hypothetical protein	1	0.00593453	61.958	MMTTFEK(1)VLK	2	-0.95083	2
TGME49_212300-t26_1-p1	324	K	hypothetical protein	1	6.62875e-09	112.82	GK(1)FVLPIFVVTQCPDSMER	3	-0.97231	2
TGME49_212300-t26_1-p1	318	K	hypothetical protein	1	0.00827651	102.77	VLK(1)EQLK	2	0.20141	3
TGME49_212300-t26_1-p1	196	K	hypothetical protein	1	2.96311e-25	171.76	EIAAK(1)LQTLAESNQK	3	1.0815	6
TGME49_212300-t26_1-p1	410	K	hypothetical protein	1	6.57728e-05	49.66	VTGMQYLTPPAHEALTVTTK(1)DR	3	-1.3322	3
TGME49_212300-t26_1-p1	222	K	hypothetical protein	1	1.27333e-11	130.27	QALDALLQHVDDEK(1)EQTK	3	-0.30976	4
TGME49_212860-t26_1-p1	341	K	hypothetical protein	1	0.0145851	52.247	EK(1)EAAEEAVR	2	-1.3536	1
TGME49_212880-t26_1-p1	2810	K	surface antigen repeat-containing protein	1	0.00299116	47.037	EEMAAEK(1)ASLLESCEK	2	0.59479	2
TGME49_212880-t26_1-p1	6155	K	surface antigen repeat-containing protein	1	0.0106076	43.897	K(1)QLDSERSARLR	3	-2.5161	1
TGME49_212930-t26_1-p1	293	K	NifU family domain-containing protein	1	2.95478e-05	112.96	GSCEGCPSSLITVK(1)R	2	-0.073536	2
TGME49_212960-t26_1-p1	104	K	hypothetical protein	1	0.000688775	102.53	K(1)LFDTETLLR	2	0.76168	8
TGME49_212960-t26_1-p1	116	K	hypothetical protein	1	8.58197e-06	59.983	AK(1)EQLAAQNFSGQSVMGQR	3	-1.9156	3
TGME49_212960-t26_1-p1	168	K	hypothetical protein	1	7.76124e-10	124.63	SLAETHLQPLTVEVAGLK(1)K	3	-0.5474	3
TGME49_212980-t26_1-p1	91	K	hypothetical protein	1	0.00178845	89.171	HLK(1)QVTGAK	2	-0.46862	2
TGME49_212990-t26_1-p1	845	K	hypothetical protein	1	0.0184592	66.962	AK(1)AAEAVK	2	4.213	1
TGME49_213000-t26_1-p1	212	K	replication factor C, subunit 5, putative	1	4.1097e-05	123.26	TK(1)AAQIVQDEK	2	-0.10729	3
TGME49_213000-t26_1-p1	221	K	replication factor C, subunit 5, putative	1	1.37339e-05	128.01	AAQIVQDEK(1)MK	2	-1.0167	3
TGME49_213000-t26_1-p1	210	K	replication factor C, subunit 5, putative	1	0.000649686	74.987	FTPVSSASLK(1)TK	2	1.2182	1
TGME49_213050-t26_1-p1	104	K	hypothetical protein	1	1.39328e-09	138.55	QAHADTFQLFIQEK(1)R	3	1.0145	4
TGME49_213050-t26_1-p1	147	K	hypothetical protein	1	3.26407e-06	128.68	LGEQK(1)QCMEAAR	2	-1.1188	3
TGME49_213050-t26_1-p1	136	K	hypothetical protein	1	0.00741682	130.27	K(1)MQLASK	2	-0.79721	12
TGME49_213050-t26_1-p1	142	K	hypothetical protein	1	0.000165377	98.156	MQLASK(1)LGEQK	2	2.0084	3
TGME49_213072-t26_1-p1	1004	K	Sec1 family protein	1	0.00445949	94.806	ELAQK(1)TQR	2	3.1432	1
TGME49_213072-t26_1-p1	781	K	Sec1 family protein	1	3.72962e-50	210.43	SLDTHTSLATALVDHIK(1)AR	3	0.28438	11
TGME49_213072-t26_1-p1	822	K	Sec1 family protein	1	0.00540721	57.175	TSPGTAVDK(1)LR	2	-1.685	2
TGME49_213280-t26_1-p1	69	K	SAG-related sequence SRS25	1	3.13178e-24	84.889	ILVHSGDSVTIQCPGAIASNPQDVSK(1)YVCPGEEPNCTDATK	4	0.56354	5
TGME49_213280-t26_1-p1	114	K	SAG-related sequence SRS25	1	2.85482e-05	117.41	SNYGILK(1)IPEVK	2	0.21424	7
TGME49_213300-t26_1-p1	4915	K	hypothetical protein	1	0.022911	67.334	K(1)ESPCFSVRR	2	-0.54443	1
TGME49_213350-t26_1-p1	77	K	ribosomal protein RPS15	1	1.51692e-14	153.79	NCAFGEK(1)PEPVNTHLR	3	0.19416	7
TGME49_213350-t26_1-p1	70	K	ribosomal protein RPS15	1	1.39172e-08	116.06	K(1)NCAFGEKPEPVNTHLR	3	0.22024	20
TGME49_213350-t26_1-p1	57	K	ribosomal protein RPS15	1	0.00739205	141.39	K(1)ATTLMK	2	-0.14305	22
TGME49_213350-t26_1-p1	13	K	ribosomal protein RPS15	1	3.88231e-41	219.74	ADAGDAAANQPK(1)RR	2	-0.11849	27
TGME49_213350-t26_1-p1	29	K	ribosomal protein RPS15	1	7.98357e-07	140.09	GVELDK(1)LLDMK	2	-0.15468	19
TGME49_213350-t26_1-p1	135	K	ribosomal protein RPS15	1	2.70435e-05	99.991	HGK(1)PGIGATHSSR	2	-0.16439	7
TGME49_213392-t26_1-p1	953	K	surface antigen repeat-containing protein	1	0.017344	116.3	K(1)NTLLQR	2	0.1422	5
TGME49_213392-t26_1-p1	1912	K	surface antigen repeat-containing protein	1	0.00216585	46.797	AMHAK(1)GEELEEVK	3	0.93396	2
TGME49_213392-t26_1-p1	1354	K	surface antigen repeat-containing protein	1	0.00031242	70.089	EK(1)EMHLQEEWNR	3	0.86114	2
TGME49_213392-t26_1-p1	1768	K	surface antigen repeat-containing protein	1	7.24641e-05	73.168	EAVVEK(1)ENALAAASTK	2	-1.6606	4
TGME49_213392-t26_1-p1	1747	K	surface antigen repeat-containing protein	1	6.54601e-12	145.43	LLEAVQTQLEEK(1)EK	2	0.66181	4
TGME49_213392-t26_1-p1	1213	K	surface antigen repeat-containing protein	1	2.87901e-06	128.85	AELATK(1)ASLVAR	2	0.8753	4
TGME49_213392-t26_1-p1	1295	K	surface antigen repeat-containing protein	1	0.00464238	75.652	EK(1)DSEALSR	2	0.62843	3
TGME49_213392-t26_1-p1	1867	K	surface antigen repeat-containing protein	1	0.0123196	74.841	K(1)VAAEEAEK	2	0.45281	1
TGME49_213392-t26_1-p1	1998	K	surface antigen repeat-containing protein	1	0.0322181	69.176	DTLEK(1)ER	2	-1.0039	3
TGME49_213392-t26_1-p1	1241	K	surface antigen repeat-containing protein	1	0.00355571	128.61	DALDAK(1)ER	2	0.091542	3
TGME49_213392-t26_1-p1	1641	K	surface antigen repeat-containing protein	1	0.000165377	98.156	QLAETVEEK(1)GR	2	-0.79497	4
TGME49_213392-t26_1-p1	1865	K	surface antigen repeat-containing protein	1	0.00422946	77.744	MQFVLEQEK(1)K	2	4.0962	3
TGME49_213410-t26_1-p1	32	K	small nuclear ribonucleoprotein f (snrnp-f), putative	1	0.000567599	93.556	WGIEYK(1)GYLK	2	0.050015	5
TGME49_213410-t26_1-p1	24	K	small nuclear ribonucleoprotein f (snrnp-f), putative	1	0.0184411	73.975	QVMVK(1)LK	2	-0.34611	7
TGME49_213410-t26_1-p1	26	K	small nuclear ribonucleoprotein f (snrnp-f), putative	1	0.0106338	77.732	LK(1)WGIEYK	2	-1.548	3
TGME49_213620-t26_1-p1	1624	K	ABC1 family protein	1	0.0361734	42.718	TGIETK(1)TPTR	2	4.4231	1
TGME49_213670-t26_1-p1	393	K	hypothetical protein	1	0.000112451	81.676	AAVK(1)ESTETHEK	3	1.5685	2
TGME49_213670-t26_1-p1	496	K	hypothetical protein	1	0.000494752	96.113	AK(1)EIEESANR	2	0.52869	2
TGME49_213670-t26_1-p1	473	K	hypothetical protein	1	0.0177867	85.161	LK(1)TEIEK	2	1.7043	3
TGME49_213730-t26_1-p1	204	K	lanthionine synthetase C family protein	1	1.16286e-09	150.84	IK(1)QLSMK	2	-0.63542	7
TGME49_213730-t26_1-p1	375	K	lanthionine synthetase C family protein	1	3.31579e-05	115.57	AADFALK(1)MFDEK	2	-0.40727	3
TGME49_213730-t26_1-p1	321	K	lanthionine synthetase C family protein	1	0.0268889	58.815	EFQK(1)AALR	2	1.0029	1
TGME49_213730-t26_1-p1	91	K	lanthionine synthetase C family protein	1	1.22021e-09	121.03	LATIQTGDQK(1)QASLDTAQK	3	-0.33553	3
TGME49_213730-t26_1-p1	100	K	lanthionine synthetase C family protein	1	9.26117e-18	117.22	QASLDTAQK(1)LLSPDVVEAGVEQAR	3	2.0692	5
TGME49_213730-t26_1-p1	380	K	lanthionine synthetase C family protein	1	3.2984e-10	159.94	MFDEK(1)LQADSR	2	-0.56193	18
TGME49_213740-t26_1-p1	816	K	hypothetical protein	1	0.000364884	89.171	MLAAEK(1)STWR	2	0.96413	2
TGME49_213770-t26_1-p1	976	K	Superkiller viralicidic activity 2 family 2, putative	1	0.00313365	101.25	VQLQTK(1)LR	2	-0.24772	2
TGME49_213770-t26_1-p1	1079	K	Superkiller viralicidic activity 2 family 2, putative	1	6.92508e-11	159.99	EEVLLTCLEK(1)VK	2	0.17803	5
TGME49_213770-t26_1-p1	711	K	Superkiller viralicidic activity 2 family 2, putative	1	0.000420801	76.165	EK(1)EELEEEVKK	3	0.12805	2
TGME49_213770-t26_1-p1	122	K	Superkiller viralicidic activity 2 family 2, putative	1	0.027534	92.653	K(1)TALVVK	2	0.52017	2
TGME49_213770-t26_1-p1	751	K	Superkiller viralicidic activity 2 family 2, putative	1	0.00216768	45.207	EYYELK(1)HDLSGLGK	3	-1.3438	1
TGME49_213770-t26_1-p1	293	K	Superkiller viralicidic activity 2 family 2, putative	1	0.00317189	110.31	ALSNQK(1)YR	2	0.17135	3
TGME49_213770-t26_1-p1	988	K	Superkiller viralicidic activity 2 family 2, putative	1	4.16596e-11	164.65	ESLDSQK(1)QLVMK	2	0.48278	8
TGME49_213800-t26_1-p1	98	K	protein phosphatase 2b regulatory subunit, putative	1	4.07155e-11	164.81	LAANTDEFQK(1)TK	2	1.0147	6
TGME49_213800-t26_1-p1	172	K	protein phosphatase 2b regulatory subunit, putative	1	0.00114681	54.276	EMVSHIDIADK(1)LR	3	-0.68714	1
TGME49_213800-t26_1-p1	100	K	protein phosphatase 2b regulatory subunit, putative	1	0.000144681	89.231	TK(1)FAFDVYDINK	2	-0.20937	3
TGME49_213830-t26_1-p1	46	K	Ufm1-conjugating enzyme 1, putative	1	0.0182849	84.498	SDK(1)EWFK	2	1.7955	2
TGME49_213830-t26_1-p1	24	K	Ufm1-conjugating enzyme 1, putative	1	0.0188449	83.753	SPEWK(1)ER	2	0.71653	2
TGME49_213830-t26_1-p1	100	K	Ufm1-conjugating enzyme 1, putative	1	0.000439877	98.04	LPELDGK(1)TSK	2	0.65776	9
TGME49_213870-t26_1-p1	131	K	UBA/TS-N domain-containing protein	1	0.000411699	72.434	VDDEQAAK(1)IHR	3	0.52607	2
TGME49_213870-t26_1-p1	251	K	UBA/TS-N domain-containing protein	1	8.42908e-05	102.87	FVK(1)INDALPEVLR	2	0.37888	4
TGME49_213870-t26_1-p1	816	K	UBA/TS-N domain-containing protein	1	0.00125387	59.067	FFADQHWQAK(1)K	3	1.5848	2
TGME49_213870-t26_1-p1	783	K	UBA/TS-N domain-containing protein	1	0.000666528	104.22	DFYSSATGK(1)K	2	0.88631	3
TGME49_213870-t26_1-p1	337	K	UBA/TS-N domain-containing protein	1	0.0013355	70.889	K(1)LYGVGGGCADGR	2	-0.36654	3
TGME49_213870-t26_1-p1	528	K	UBA/TS-N domain-containing protein	1	9.39519e-07	105.9	K(1)VAGAAPNAETVQTLEK	3	0.90671	5
TGME49_213870-t26_1-p1	544	K	UBA/TS-N domain-containing protein	1	2.54055e-07	114.27	VAGAAPNAETVQTLEK(1)K	2	-0.98456	4
TGME49_213870-t26_1-p1	550	K	UBA/TS-N domain-containing protein	1	1.42169e-50	186.13	LAESK(1)AGAGLAYLETDSVTPQLYR	3	0.79884	3
TGME49_213890-t26_1-p1	401	K	Myb family DNA-binding domain-containing protein	1	0.0244557	60.118	SVEELK(1)QR	2	0.1782	2
TGME49_213900-t26_1-p1	808	K	regulator of chromosome condensation RCC1	1	0.00029871	107.45	DAEAK(1)TDLAK	2	-0.71056	6
TGME49_213900-t26_1-p1	891	K	regulator of chromosome condensation RCC1	1	3.24275e-05	87.719	VEEK(1)HDAVQGGAK	3	-0.67328	2
TGME49_213900-t26_1-p1	332	K	regulator of chromosome condensation RCC1	1	0.0337484	67.981	LEVK(1)LER	2	-0.65818	2
TGME49_213910-t26_1-p1	263	K	hypothetical protein	1	1.13441e-07	98.391	EK(1)VDAGFDAAALHALDGR	3	0.52235	3
TGME49_213910-t26_1-p1	396	K	hypothetical protein	1	0.0449014	50.805	TQK(1)EQYLK	2	-0.69967	1
TGME49_213930-t26_1-p1	308	K	3' exoribonuclease family, domain 1 domain-containing protein	1	0.0108294	77.318	LTK(1)LAAAK	2	-0.07766	3
TGME49_213930-t26_1-p1	315	K	3' exoribonuclease family, domain 1 domain-containing protein	1	0.00149917	50.831	AK(1)ELLSIVQAAIQQER	3	0.34025	2
TGME49_213930-t26_1-p1	313	K	3' exoribonuclease family, domain 1 domain-containing protein	1	0.0429607	60.788	LAAAK(1)AK	2	0.20453	1
TGME49_214080-t26_1-p1	126	K	toxofilin	1	1.39327e-25	199.7	K(1)YENLNTEQQK	3	-0.28748	37
TGME49_214090-t26_1-p1	205	K	signal peptidase	1	2.08635e-05	96.247	DAIRPIDFSADVVK(1)R	3	0.93855	5
TGME49_214090-t26_1-p1	492	K	signal peptidase	1	0.00595992	87.639	IK(1)SDQEQR	2	-0.43889	1
TGME49_214180-t26_1-p1	9	K	ENTH domain-containing protein	1	0.0033531	55.261	SSLFSQEK(1)IDK	2	2.0291	2
TGME49_214180-t26_1-p1	29	K	ENTH domain-containing protein	1	0.0113036	96.111	VK(1)EVTEK	2	-0.38964	2
TGME49_214180-t26_1-p1	140	K	ENTH domain-containing protein	1	0.00899026	100.37	DK(1)GAGIR	2	-1.2943	3
TGME49_214180-t26_1-p1	47	K	ENTH domain-containing protein	1	0.00184059	88.495	NLK(1)EATSDK	2	2.4059	1
TGME49_214200-t26_1-p1	1029	K	WD domain, G-beta repeat-containing protein	1	0.00163997	91.095	HK(1)AELAQQR	2	0.21619	3
TGME49_214210-t26_1-p1	406	K	rRNA pseudouridine synthase	1	6.67582e-06	119.96	TPASWLK(1)SEGYLPK	2	0.078739	2
TGME49_214210-t26_1-p1	143	K	rRNA pseudouridine synthase	1	0.000151753	68.044	SQQSAGK(1)EYVCIIR	3	2.3705	2
TGME49_214210-t26_1-p1	20	K	rRNA pseudouridine synthase	1	3.79549e-12	141.18	EATSDPGLVASAGTEGGK(1)K	3	1.8055	5
TGME49_214210-t26_1-p1	109	K	rRNA pseudouridine synthase	1	0.000303038	64.798	VEK(1)TGHSGTLDPK	2	-0.11679	6
TGME49_214210-t26_1-p1	158	K	rRNA pseudouridine synthase	0.999999	0.000112949	148.28	FHAKPESK(1)AK	2	-0.19823	11
TGME49_214210-t26_1-p1	294	K	rRNA pseudouridine synthase	1	5.85299e-20	166.9	IVVK(1)DSCVNAICYGAK	2	-0.37228	6
TGME49_214210-t26_1-p1	392	K	rRNA pseudouridine synthase	1	0.000585467	110.38	MILAGLLDK(1)K	2	0.48153	10
TGME49_214210-t26_1-p1	154	K	rRNA pseudouridine synthase	1	0.0215637	63.419	FHAK(1)PESK	2	-0.93807	2
TGME49_214210-t26_1-p1	136	K	rRNA pseudouridine synthase	1	0.000257943	113.93	LVK(1)SQQSAGK	2	-0.30542	7
TGME49_214210-t26_1-p1	383	K	rRNA pseudouridine synthase	1	0.00100402	88.338	K(1)MILAGLLDK	2	1.1695	14
TGME49_214220-t26_1-p1	180	K	hypothetical protein	1	0.00654928	124.59	FLK(1)ETGR	2	-0.021583	7
TGME49_214220-t26_1-p1	190	K	hypothetical protein	1	0.000672314	131.45	ADAK(1)FTTTK	2	0.10686	6
TGME49_214220-t26_1-p1	169	K	hypothetical protein	1	1.65953e-16	139.11	EQIMSYVDSSVTDK(1)ELQAHAIK	3	0.14829	5
TGME49_214220-t26_1-p1	177	K	hypothetical protein	1	9.65453e-27	211.64	ELQAHAIK(1)FLK	2	-0.12428	3
TGME49_214260-t26_1-p1	1387	K	alpha-glucan water dikinase 1, putative	1	0.0113103	55.314	LVGSK(1)SSNIK	2	-0.78673	2
TGME49_214260-t26_1-p1	938	K	alpha-glucan water dikinase 1, putative	1	0.00130503	91.549	DVHDALDIK(1)K	3	0.91315	4
TGME49_214260-t26_1-p1	1137	K	alpha-glucan water dikinase 1, putative	1	8.60327e-06	125.82	AVYLGNQVGTEK(1)K	2	0.87742	4
TGME49_214260-t26_1-p1	1196	K	alpha-glucan water dikinase 1, putative	1	0.00173908	43.794	VQGELVSIDHLK(1)NIQDK	3	-0.97447	1
TGME49_214260-t26_1-p1	1125	K	alpha-glucan water dikinase 1, putative	1	4.33086e-06	127.79	K(1)AVYLGNQVGTEK	2	0.62434	5
TGME49_214270-t26_1-p1	562	K	translation initiation factor IF-2, putative	1	2.15442e-07	124.69	SPIVCILGHVDTGK(1)TK	3	-0.86525	14
TGME49_214270-t26_1-p1	330	K	translation initiation factor IF-2, putative	1	0.00558067	89.355	LLK(1)EEEER	2	0.62527	2
TGME49_214270-t26_1-p1	213	K	translation initiation factor IF-2, putative	1	0.000188635	93.839	AESPAVAEK(1)GK	2	-0.46617	9
TGME49_214270-t26_1-p1	389	K	translation initiation factor IF-2, putative	1	0.02759	72.789	LLSSK(1)EK	2	0.18071	3
TGME49_214270-t26_1-p1	540	K	translation initiation factor IF-2, putative	1	0.000613914	136.06	KAQEEAAEK(1)K	2	1.2094	2
TGME49_214270-t26_1-p1	974	K	translation initiation factor IF-2, putative	1	0.000493104	96.171	VDPEAEK(1)EAK	2	0.53165	4
TGME49_214270-t26_1-p1	1103	K	translation initiation factor IF-2, putative	1	6.20481e-07	181.81	HFDAK(1)NK	2	-1.3456	4
TGME49_214270-t26_1-p1	531	K	translation initiation factor IF-2, putative	1	0.00316249	43.326	AAMEAAAAVEAAAAAEK(1)K	3	0.06991	1
TGME49_214270-t26_1-p1	977	K	translation initiation factor IF-2, putative	1	0.00334216	62.558	EAK(1)TLGVK	2	0.64275	3
TGME49_214270-t26_1-p1	1080	K	translation initiation factor IF-2, putative	1	0.000324132	103.42	ATK(1)GQEVCVK	2	-1.0725	5
TGME49_214270-t26_1-p1	837	K	translation initiation factor IF-2, putative	1	0.00133948	67.519	ALLTPQPLK(1)ELR	2	0.18793	2
TGME49_214270-t26_1-p1	1072	K	translation initiation factor IF-2, putative	0.808958	0.00255203	49.298	VVSLEVNK(0.809)K(0.191)PCDK	3	0.043638	1
TGME49_214270-t26_1-p1	768	K	translation initiation factor IF-2, putative	1	0.000243206	116.55	TIAK(1)EAVDSR	2	2.0073	7
TGME49_214270-t26_1-p1	1119	K	translation initiation factor IF-2, putative	1	0.00297625	50.786	DSIDCLK(1)EHFR	3	-0.044608	3
TGME49_214290-t26_1-p1	123	K	DJ-1 family protein	1	0.0042084	96.027	GVCVK(1)ADK	2	-0.42213	3
TGME49_214290-t26_1-p1	162	K	DJ-1 family protein	1	2.99657e-41	225.33	DSAALTAMLK(1)THK	2	-1.1634	14
TGME49_214290-t26_1-p1	242	K	DJ-1 family protein	1	5.82696e-27	207.88	LIEVLYNK(1)EQAK	2	1.0724	18
TGME49_214290-t26_1-p1	247	K	DJ-1 family protein	1	0.00464046	76.221	K(1)IAAQLLYAY	2	-0.42299	1
TGME49_214290-t26_1-p1	126	K	DJ-1 family protein	1	2.37621e-19	90.397	ADK(1)LISAVENETYDCIAIPGGMPGAER	3	-0.24231	1
TGME49_214320-t26_1-p1	286	K	facilitative glucose transporter GT1	1	0.0017217	151.17	YQQK(1)IQR	2	0.82321	8
TGME49_214320-t26_1-p1	563	K	facilitative glucose transporter GT1	1	0.000197102	84.188	GVSDDLTK(1)GTEVV	2	0.78455	11
TGME49_214320-t26_1-p1	541	K	facilitative glucose transporter GT1	1	4.26363e-22	142.93	GEGAAASAEK(1)GMGLTDAAAMNGGR	2	-0.81179	9
TGME49_214320-t26_1-p1	257	K	facilitative glucose transporter GT1	1	0.00307415	107.01	AK(1)ATALLR	2	-0.41977	10
TGME49_214320-t26_1-p1	505	K	facilitative glucose transporter GT1	1	4.4046e-06	125.54	GLSIEESPYFK(1)GK	2	-0.23881	6
TGME49_214340-t26_1-p1	34	K	hypothetical protein	1	0.0472721	58.815	EK(1)EIVTR	2	-0.020996	1
TGME49_214340-t26_1-p1	78	K	hypothetical protein	1	0.0351451	50.149	YDDASIAEK(1)K	2	-0.57625	1
TGME49_214350-t26_1-p1	182	K	GTP-binding protein, putative	1	0.0204816	79.489	K(1)VHLDVLK	2	-0.37365	4
TGME49_214350-t26_1-p1	198	K	GTP-binding protein, putative	1	8.15563e-15	188.04	VVLEHLNNK(1)R	2	0.02782	22
TGME49_214350-t26_1-p1	374	K	GTP-binding protein, putative	1	3.07567e-06	121.99	GK(1)DYVVEDGDIIFFK	2	-0.90955	2
TGME49_214350-t26_1-p1	368	K	GTP-binding protein, putative	1	0.00171569	140.98	AAGK(1)YLQK	2	0.033632	6
TGME49_214350-t26_1-p1	12	K	GTP-binding protein, putative	1	0.00204318	68.536	EQAEEK(1)ILLGR	2	-3.0243	2
TGME49_214350-t26_1-p1	172	K	GTP-binding protein, putative	1	0.00990872	63.961	LVGK(1)GQVPK	2	1.1449	6
TGME49_214350-t26_1-p1	395	K	GTP-binding protein, putative	1	0.00140023	131.5	FNVTNSGK(1)K	2	0.94126	6
TGME49_214350-t26_1-p1	284	K	GTP-binding protein, putative	1	0.000752712	110.88	YIK(1)DVGASR	2	0.28128	13
TGME49_214350-t26_1-p1	43	K	GTP-binding protein, putative	1	2.28597e-09	63.427	STTFNLLCK(1)QAVPAENYPFCTIDPHEAR	3	0.20815	3
TGME49_214350-t26_1-p1	364	K	GTP-binding protein, putative	1	8.22955e-09	125.96	YEDLVAAGSENAVK(1)AAGK	2	-0.29761	13
TGME49_214440-t26_1-p1	362	K	4'-phosphopantetheinyl transferase superfamily protein	1	0.00384483	88.495	K(1)YLECMPER	2	-2.649	3
TGME49_214440-t26_1-p1	376	K	4'-phosphopantetheinyl transferase superfamily protein	1	0.00820311	67.414	EAIK(1)AVTAR	2	-0.45583	3
TGME49_214440-t26_1-p1	224	K	4'-phosphopantetheinyl transferase superfamily protein	1	0.00244005	74.53	IWTMK(1)EAFVK	2	0.39942	3
TGME49_214490-t26_1-p1	625	K	peptidase M16 inactive domain-containing protein	1	2.53667e-08	97.083	ESVGEAQLAK(1)LAATVEEIK	3	-0.4098	2
TGME49_214490-t26_1-p1	662	K	peptidase M16 inactive domain-containing protein	1	0.000445469	44.641	VVLPDK(1)APLSNFDDPRDEEELR	3	0.50793	2
TGME49_214490-t26_1-p1	902	K	peptidase M16 inactive domain-containing protein	1	0.000294203	74.296	SAK(1)FLVQQLETSLR	2	1.3153	1
TGME49_214490-t26_1-p1	492	K	peptidase M16 inactive domain-containing protein	1	0.0148423	85.212	ELEAVGK(1)R	2	0.48123	1
TGME49_214490-t26_1-p1	229	K	peptidase M16 inactive domain-containing protein	1	7.96705e-06	124.16	K(1)LVELVYPGDSGYR	2	-1.0756	2
TGME49_214490-t26_1-p1	1274	K	peptidase M16 inactive domain-containing protein	1	0.000777498	61.409	AEGTVK(1)DLEAAGVR	2	-0.15313	1
TGME49_214490-t26_1-p1	388	K	peptidase M16 inactive domain-containing protein	1	0.0298845	44.024	GPAWK(1)DALGR	2	1.1528	2
TGME49_214500-t26_1-p1	189	K	ankyrin repeat-containing protein	1	0.000167654	97.734	FLLNCK(1)DSLQR	2	1.3807	3
TGME49_214500-t26_1-p1	135	K	ankyrin repeat-containing protein	1	0.00136751	82.831	DAAEK(1)TVGGK	2	0.08475	3
TGME49_214530-t26_1-p1	410	K	DnaJ domain-containing protein	1	0.00501305	74.841	DFYEVLGVK(1)K	2	-0.92717	2
TGME49_214575-t26_1-p1	21	K	hypothetical protein	1	0.000635578	58.246	NIGK(1)YSVDVGPVNVDR	2	0.19397	1
TGME49_214620-t26_1-p1	312	K	hypoxia- inducible factor prolyl hydroxylase (phd2), putative	1	0.00382014	53.597	HDVLK(1)EALIR	3	0.9811	3
TGME49_214620-t26_1-p1	290	K	hypoxia- inducible factor prolyl hydroxylase (phd2), putative	1	1.99489e-05	75.911	AK(1)GEAEGFELSDAEEK	2	-0.84182	1
TGME49_214750-t26_1-p1	370	K	hypothetical protein	1	0.0208757	56.548	AWLYESALK(1)K	2	1.1112	1
TGME49_214760-t26_1-p1	196	K	erythronate-4-phosphate dehydrogenase domain-containing protein	1	0.000512939	68.283	GK(1)TVGFLGYGDIAR	2	-1.1754	2
TGME49_214760-t26_1-p1	301	K	erythronate-4-phosphate dehydrogenase domain-containing protein	1	5.40872e-06	99.747	GSVVDEHALLK(1)ALETK	3	-0.18362	2
TGME49_214770-t26_1-p1	170	K	small GTP binding protein rab1a, putative	1	5.5878e-08	83.666	NAHNVEQAFHIMASEIK(1)AR	4	0.36435	4
TGME49_214770-t26_1-p1	128	K	small GTP binding protein rab1a, putative	1	4.04276e-06	173.59	CDLTSK(1)R	2	-0.44917	8
TGME49_214770-t26_1-p1	122	K	small GTP binding protein rab1a, putative	1	5.33044e-11	162.68	LLVGNK(1)CDLTSK	2	-0.56519	7
TGME49_214770-t26_1-p1	58	K	small GTP binding protein rab1a, putative	1	7.94808e-05	97.797	TVK(1)LQIWDTAGQER	2	0.70146	4
TGME49_214770-t26_1-p1	2	K	small GTP binding protein rab1a, putative	1	0.00349978	55.353	MK(1)PEYDYLFK	2	-0.78515	5
TGME49_214770-t26_1-p1	153	K	small GTP binding protein rab1a, putative	1	2.99946e-12	84.327	FIETSAK(1)NAHNVEQAFHIMASEIK	4	0.92419	2
TGME49_214770-t26_1-p1	137	K	small GTP binding protein rab1a, putative	1	3.6229e-11	137.61	TVTYEEGK(1)EFADSCNMR	2	-0.58031	2
TGME49_214770-t26_1-p1	116	K	small GTP binding protein rab1a, putative	1	0.000389569	67.234	YAMEGVSK(1)LLVGNK	2	1.2116	2
TGME49_214770-t26_1-p1	55	K	small GTP binding protein rab1a, putative	1	0.000205027	125.74	TIDLDGK(1)TVK	2	-0.13217	17
TGME49_214780-t26_1-p1	166	K	hydrolase, NUDIX family protein	1	2.53723e-05	61.096	LQDPFK(1)DATLSDEHTEAR	3	-1.9335	2
TGME49_214780-t26_1-p1	80	K	hydrolase, NUDIX family protein	1	3.629e-15	176.97	IDENAK(1)ANEANK	2	-0.61762	3
TGME49_214790-t26_1-p1	265	K	glycoprotein	1	6.91945e-12	190.26	FSVDK(1)ENR	2	-0.035358	14
TGME49_214790-t26_1-p1	276	K	glycoprotein	1	0.0050171	136.8	K(1)LAQFVEH	2	0.67258	12
TGME49_214790-t26_1-p1	214	K	glycoprotein	1	0.000722462	150.05	FFK(1)NAEEK	2	-0.16776	8
TGME49_214790-t26_1-p1	102	K	glycoprotein	1	9.03241e-27	155.17	DLLK(1)TIQSEIQHEQSTYEQDADLKK	4	-0.81473	3
TGME49_214790-t26_1-p1	275	K	glycoprotein	1	0.00651387	101.33	EYLAWLK(1)K	2	-0.64978	7
TGME49_214790-t26_1-p1	122	K	glycoprotein	1	6.05359e-35	176.67	TIQSEIQHEQSTYEQDADLK(1)K	3	-0.076059	25
TGME49_214820-t26_1-p1	127	K	G-patch domain-containing protein	1	0.00261253	73.499	AVK(1)SEAFGDR	2	1.3679	5
TGME49_214840-t26_1-p1	670	K	AP2 domain transcription factor AP2X-7	1	0.00121017	96.665	ADDVFEK(1)AR	2	-0.23826	3
TGME49_214840-t26_1-p1	392	K	AP2 domain transcription factor AP2X-7	1	2.68001e-09	69.845	AAAQAAALAAASSGGQDGAASVK(1)DGK	3	0.063714	2
TGME49_214840-t26_1-p1	563	K	AP2 domain transcription factor AP2X-7	1	0.000108898	89.231	VFSVAK(1)YGYEGAK	2	3.7877	4
TGME49_214840-t26_1-p1	142	K	AP2 domain transcription factor AP2X-7	1	1.92271e-05	95.662	EALASK(1)TGEAPDAAEK	2	-0.11644	2
TGME49_214840-t26_1-p1	160	K	AP2 domain transcription factor AP2X-7	1	0.000269403	112.11	GPAAAHFK(1)AK	2	-1.0405	1
TGME49_214840-t26_1-p1	645	K	AP2 domain transcription factor AP2X-7	1	0.0335193	78.192	FGNAEAK(1)R	2	-0.40208	2
TGME49_214840-t26_1-p1	638	K	AP2 domain transcription factor AP2X-7	1	0.00133756	60.345	FFLASK(1)FGNAEAK	2	-0.77427	1
TGME49_214840-t26_1-p1	1785	K	AP2 domain transcription factor AP2X-7	1	0.0012903	67.997	AFTFSGK(1)EEELR	2	-1.8542	2
TGME49_214870-t26_1-p1	474	K	ribosomal protein L9, N-terminal domain-containing protein	1	0.0223288	79.116	ILQEK(1)QR	2	0.95288	1
TGME49_214930-t26_1-p1	91	K	hypothetical protein	1	0.00686738	89.886	PVDEK(1)DPK	2	2.1066	3
TGME49_214940-t26_1-p1	92	K	MIC2-associated protein M2AP	1	6.92449e-28	134.91	VTGAGWDNGVLEFYVTRPTK(1)TGGDTSR	3	-1.0355	6
TGME49_214940-t26_1-p1	119	K	MIC2-associated protein M2AP	1	0.000186716	86.772	DIDGVPSDK(1)AGK	2	-1.6986	13
TGME49_214940-t26_1-p1	139	K	MIC2-associated protein M2AP	1	7.19105e-15	133.98	NFSGEDSSEIDEK(1)EVSLPIK	2	-0.37726	10
TGME49_214940-t26_1-p1	208	K	MIC2-associated protein M2AP	1	2.19744e-68	224.4	K(1)LYASSGLTAINDDPSLGCK	2	-0.54486	12
TGME49_214940-t26_1-p1	122	K	MIC2-associated protein M2AP	1	0.00828219	116.11	AGK(1)CFLK	2	0.70956	20
TGME49_214940-t26_1-p1	110	K	MIC2-associated protein M2AP	1	5.1458e-13	127.32	SHLASIMCYSK(1)DIDGVPSDK	3	-0.74214	7
TGME49_214940-t26_1-p1	126	K	MIC2-associated protein M2AP	1	6.98459e-16	153.72	CFLK(1)NFSGEDSSEIDEK	2	-0.089615	3
TGME49_214950-t26_1-p1	83	K	hypothetical protein	1	0.0126843	61.48	LAGNGHGVK(1)R	2	-0.76784	1
TGME49_214970-t26_1-p1	214	K	DNA replication licensing factor, putative	1	0.000693051	53.565	GSEQINLHDLNEAK(1)K	3	0.3769	2
TGME49_214970-t26_1-p1	896	K	DNA replication licensing factor, putative	1	0.00275951	83.948	MAEANAK(1)MR	2	-3.4421	1
TGME49_215040-t26_1-p1	483	K	HEAT repeat-containing protein	1	0.0406031	52.716	VTEK(1)PLAR	2	-0.025552	1
TGME49_215040-t26_1-p1	24	K	HEAT repeat-containing protein	0.798201	0.00101752	42.716	ANQSLHGLLVDMADCDK(0.202)DK(0.798)R	4	-0.17796	1
TGME49_215040-t26_1-p1	196	K	HEAT repeat-containing protein	1	0.0168116	61.833	APTVSASVK(1)K	2	-0.033033	1
TGME49_215060-t26_1-p1	67	K	small GTP-binding protein sar1, putative	1	1.98622e-15	164.68	FK(1)TFDLGGHETAR	3	-0.64718	3
TGME49_215060-t26_1-p1	63	K	small GTP-binding protein sar1, putative	1	1.12509e-09	84.166	VAQHVPTLHPHSEELIVGK(1)IR	4	-0.98697	4
TGME49_215060-t26_1-p1	156	K	small GTP-binding protein sar1, putative	1	0.00050038	55.335	QQLGLYSHVTFGK(1)DR	3	0.18143	2
TGME49_215060-t26_1-p1	41	K	small GTP-binding protein sar1, putative	1	4.55514e-06	99.539	TTLLHMLK(1)DDR	2	-0.4755	7
TGME49_215060-t26_1-p1	133	K	small GTP-binding protein sar1, putative	1	6.55693e-05	106.32	IDK(1)PQAASEEELR	2	1.2622	3
TGME49_215090-t26_1-p1	60	K	ATP binding protein, putative	1	0.000895079	62.088	DLIDHK(1)EVMEK	3	-0.74028	3
TGME49_215220-t26_1-p1	131	K	hypothetical protein	1	0.000251849	114.89	VLTSGEGK(1)EK	2	-0.10715	5
TGME49_215220-t26_1-p1	605	K	hypothetical protein	1	0.0442077	51.113	LLK(1)GTGGK	2	-1.1209	3
TGME49_215220-t26_1-p1	326	K	hypothetical protein	1	0.0369914	85.265	IVDELK(1)K	2	2.6858	2
TGME49_215220-t26_1-p1	626	K	hypothetical protein	1	0.000495871	78.903	MLDFASLFK(1)PGH	2	-0.279	3
TGME49_215220-t26_1-p1	389	K	hypothetical protein	1	0.000282143	78.69	K(1)FYDPQSLLEPSGLK	2	0.79826	1
TGME49_215220-t26_1-p1	91	K	hypothetical protein	1	0.00111361	63.727	EK(1)VSVAFQGDDAR	2	3.2748	1
TGME49_215220-t26_1-p1	133	K	hypothetical protein	1	1.29728e-08	141.54	EK(1)ASVAFQGDDAR	2	0.2755	9
TGME49_215260-t26_1-p1	743	K	carbamoylphosphate synthetase	1	0.00710527	85.212	DTALK(1)VIR	2	0.55395	6
TGME49_215260-t26_1-p1	267	K	carbamoylphosphate synthetase	1	0.000848364	72.29	VYK(1)STVVDPNLR	2	0.0081756	4
TGME49_215260-t26_1-p1	585	K	carbamoylphosphate synthetase	1	1.19126e-05	74.537	LHEQGVLAK(1)FGCK	3	0.52305	2
TGME49_215260-t26_1-p1	868	K	carbamoylphosphate synthetase	1	9.33862e-05	113.69	TFEESLQK(1)ALR	2	-1.8479	3
TGME49_215260-t26_1-p1	617	K	carbamoylphosphate synthetase	1	3.52761e-18	120.32	LEEIGEK(1)VAESAAATNTEEAVQAAK	3	-1.6643	2
TGME49_215260-t26_1-p1	1327	K	carbamoylphosphate synthetase	1	1.42611e-05	79.346	FVENAK(1)EVEFDSVACR	2	0.12988	2
TGME49_215260-t26_1-p1	610	K	carbamoylphosphate synthetase	1	0.000563366	77.185	VFAAK(1)LEEIGEK	2	-1.4457	2
TGME49_215260-t26_1-p1	1382	K	carbamoylphosphate synthetase	1	0.00857181	115.46	ISQK(1)LAR	2	-0.64156	3
TGME49_215260-t26_1-p1	979	K	carbamoylphosphate synthetase	1	0.000126391	153.24	LQNINDIK(1)R	2	-0.01434	5
TGME49_215260-t26_1-p1	1490	K	carbamoylphosphate synthetase	1	4.15429e-08	111.22	STGEVACFGASK(1)HEAFLK	3	0.28927	3
TGME49_215260-t26_1-p1	1675	K	carbamoylphosphate synthetase	1	0.000151328	108.56	VASMFVEALNK(1)K	2	0.066408	3
TGME49_215260-t26_1-p1	681	K	carbamoylphosphate synthetase	1	5.57743e-05	66.826	EAFSHSSQVFVDK(1)SLK	3	-0.34277	1
TGME49_215260-t26_1-p1	668	K	carbamoylphosphate synthetase	1	5.37887e-06	100.43	ICK(1)EAFSHSSQVFVDK	3	-0.5676	2
TGME49_215260-t26_1-p1	1260	K	carbamoylphosphate synthetase	1	0.0256865	59.35	WK(1)EFTDLR	2	-1.7532	2
TGME49_215260-t26_1-p1	1509	K	carbamoylphosphate synthetase	1	0.000139334	103.76	ALISAGVPLPLEK(1)R	2	0.12283	4
TGME49_215260-t26_1-p1	216	K	carbamoylphosphate synthetase	1	0.000475789	62.055	GENDATVTPDK(1)AEAR	2	-0.0323	1
TGME49_215280-t26_1-p1	308	K	succinate dehydrogenase [ubiquinone] iron-sulfur protein	1	0.0016344	141.48	MK(1)DQVEAR	2	-0.21558	6
TGME49_215280-t26_1-p1	306	K	succinate dehydrogenase [ubiquinone] iron-sulfur protein	1	0.00123484	68.536	GLNPAGAIQK(1)MK	2	0.85048	5
TGME49_215280-t26_1-p1	120	K	succinate dehydrogenase [ubiquinone] iron-sulfur protein	1	0.000438365	89.9	NCLACLTPIK(1)R	2	3.7751	3
TGME49_215280-t26_1-p1	280	K	succinate dehydrogenase [ubiquinone] iron-sulfur protein	1	4.78941e-09	110.08	LAAINDTMK(1)LYR	2	1.7601	6
TGME49_215280-t26_1-p1	330	K	succinate dehydrogenase [ubiquinone] iron-sulfur protein	1	4.62665e-20	184.21	SLQAQQALEK(1)SQK	2	0.38731	8
TGME49_215280-t26_1-p1	320	K	succinate dehydrogenase [ubiquinone] iron-sulfur protein	1	1.24735e-05	81.148	FSPAWK(1)SLQAQQALEK	3	0.59587	3
TGME49_215280-t26_1-p1	199	K	succinate dehydrogenase [ubiquinone] iron-sulfur protein	1	0.0416998	65.246	SVEPWLK(1)R	2	2.9331	1
TGME49_215280-t26_1-p1	153	K	succinate dehydrogenase [ubiquinone] iron-sulfur protein	1	2.31554e-05	116.55	VTDK(1)INHALFR	2	0.5268	11
TGME49_215290-t26_1-p1	279	K	saccharopine dehydrogenase domain-containing protein	1	0.00333425	111.17	YGK(1)DFVYR	2	1.3019	2
TGME49_215350-t26_1-p1	74	K	hypothetical protein	1	5.55228e-05	146.11	SGEETVYFK(1)K	2	0.72462	10
TGME49_215350-t26_1-p1	75	K	hypothetical protein	1	0.00735135	122.52	K(1)EDEALLR	2	-1.0058	6
TGME49_215350-t26_1-p1	94	K	hypothetical protein	1	5.13169e-23	101.86	NLLANHPEYDPK(1)YSVDHMNAEVGSIAR	3	0.65164	2
TGME49_215350-t26_1-p1	117	K	hypothetical protein	1	0.00022441	85.813	DITLACQK(1)HGMK	2	1.1457	6
TGME49_215390-t26_1-p1	66	K	TIM10 family protein, putative	1	3.22812e-11	94.45	YTDVHTIVGK(1)ELQTNVPDTPK	3	-0.36971	3
TGME49_215400-t26_1-p1	257	K	RNA recognition motif-containing protein	1	0.0520173	75.692	K(1)IVSGLK	2	0.21392	1
TGME49_215420-t26_1-p1	170	K	SNARE protein	1	7.72264e-05	104.17	LYQNPVEADK(1)LLK	2	-1.3864	3
TGME49_215420-t26_1-p1	182	K	SNARE protein	1	2.66323e-10	119.27	DLDEVK(1)DVMLK	2	-1.9854	20
TGME49_215420-t26_1-p1	198	K	SNARE protein	1	0.0124367	54.259	GEK(1)LDDLMQR	2	-0.17224	1
TGME49_215430-t26_1-p1	124	K	hypothetical protein	1	2.15406e-06	122.64	YQHDPQIK(1)DLIVR	2	-1.1892	7
TGME49_215430-t26_1-p1	159	K	hypothetical protein	1	7.6165e-09	132.08	VIQVHEYMK(1)QELQK	3	0.29159	6
TGME49_215430-t26_1-p1	71	K	hypothetical protein	1	0.00213844	122.52	ALMK(1)EFIK	2	1.0648	9
TGME49_215430-t26_1-p1	198	K	hypothetical protein	1	2.13701e-49	209.89	K(1)FGLTSEDVESAVIYNHK	3	-0.61977	6
TGME49_215430-t26_1-p1	61	K	hypothetical protein	1	0.00347097	130.27	GILK(1)SQEK	2	0.057375	5
TGME49_215430-t26_1-p1	42	K	hypothetical protein	1	0.00979021	93.701	K(1)ISGEATK	2	-0.36959	2
TGME49_215430-t26_1-p1	215	K	hypothetical protein	1	4.3374e-24	114.9	FGLTSEDVESAVIYNHK(1)ELAVDPDFVR	3	-0.0098042	1
TGME49_215430-t26_1-p1	34	K	hypothetical protein	1	0.000147098	83.856	EDGSEAK(1)EADGEPK	2	-0.094768	5
TGME49_215430-t26_1-p1	49	K	hypothetical protein	1	6.53339e-99	279.24	ISGEATK(1)EQVITILR	3	-0.70827	7
TGME49_215430-t26_1-p1	164	K	hypothetical protein	1	4.18762e-05	114.02	QELQK(1)LVDYIQK	3	1.2233	2
TGME49_215430-t26_1-p1	171	K	hypothetical protein	1	3.95323e-08	153.95	LVDYIQK(1)SSTR	2	0.17404	12
TGME49_215430-t26_1-p1	150	K	hypothetical protein	1	3.33728e-05	124.6	AK(1)VIQVHEYMK	2	-0.2077	25
TGME49_215460-t26_1-p1	238	K	ribosomal protein RPS24	0.999282	0.000178923	80.318	LGYVEAK(0.001)PTK(0.999)GR	3	0.26209	12
TGME49_215460-t26_1-p1	155	K	ribosomal protein RPS24	1	3.01916e-05	104.41	K(1)QFGVDILHPSR	3	1.084	42
TGME49_215460-t26_1-p1	177	K	ribosomal protein RPS24	1	0.000975247	116.73	ELVEK(1)IAK	2	-0.3496	13
TGME49_215460-t26_1-p1	218	K	ribosomal protein RPS24	1	2.38122e-19	162.37	SSGFAMIYDNPNAAK(1)K	2	-0.067603	7
TGME49_215460-t26_1-p1	235	K	ribosomal protein RPS24	1	0.000446338	97.813	LGYVEAK(1)PTK	2	0.31516	10
TGME49_215470-t26_1-p1	11	K	ribosomal protein RPL10A	1	2.74609e-07	145.14	K(1)AIGEILEGSR	2	0.11688	16
TGME49_215470-t26_1-p1	155	K	ribosomal protein RPL10A	1	0.00311831	101.33	SSIK(1)FQLK	2	1.2288	5
TGME49_215470-t26_1-p1	206	K	ribosomal protein RPL10A	1	2.4707e-05	105	TLHIK(1)STMGK	3	0.37702	20
TGME49_215470-t26_1-p1	3	K	ribosomal protein RPL10A	1	0.00049775	98.754	SK(1)LSTDGLKK	2	0.11893	30
TGME49_215470-t26_1-p1	142	K	ribosomal protein RPL10A	1	1.47407e-09	143.05	FPTLITHNDK(1)LEDK	3	0.83435	28
TGME49_215470-t26_1-p1	146	K	ribosomal protein RPL10A	1	1.91381e-60	226.72	LEDK(1)IQEIK	2	1.2445	30
TGME49_215470-t26_1-p1	211	K	ribosomal protein RPL10A	1	0.0371177	40.533	STMGK(1)PQQIYG	2	0.02082	1
TGME49_215470-t26_1-p1	77	K	ribosomal protein RPL10A	1	8.30648e-20	97.771	VCVMGDAVHCEQAK(1)ELGLEFMDVEAMK	3	-1.0749	2
TGME49_215470-t26_1-p1	132	K	ribosomal protein RPL10A	1	2.74937e-07	109.02	AGK(1)FPTLITHNDKLEDK	3	-0.71642	11
TGME49_215470-t26_1-p1	151	K	ribosomal protein RPL10A	1	4.7131e-06	159.34	IQEIK(1)SSIK	2	0.63595	11
TGME49_215470-t26_1-p1	10	K	ribosomal protein RPL10A	1	0.0060838	133.68	LSTDGLK(1)K	2	0.30613	24
TGME49_215470-t26_1-p1	195	K	ribosomal protein RPL10A	1	0.018345	100.75	K(1)NWNNVK	2	0.6838	4
TGME49_215490-t26_1-p1	526	K	transporter, major facilitator family protein	1	0.000937067	66.393	VLELK(1)AAHAADAA	2	0.24771	4
TGME49_215560-t26_1-p1	861	K	histone arginine methyltransferase PRMT5	1	0.000941515	84.479	NAETSVALQK(1)K	2	-0.42103	2
TGME49_215590-t26_1-p1	246	K	flavoprotein subunit of succinate dehydrogenase	1	0.000393455	51.76	K(1)CHGVVAMCMEDGSIHR	4	-1.5207	1
TGME49_215590-t26_1-p1	572	K	flavoprotein subunit of succinate dehydrogenase	1	0.000191862	128.91	SFADVGVK(1)DR	2	4.128	4
TGME49_215590-t26_1-p1	564	K	flavoprotein subunit of succinate dehydrogenase	1	2.90133e-05	117.2	DVAK(1)SFADVGVK	2	0.6349	7
TGME49_215590-t26_1-p1	194	K	flavoprotein subunit of succinate dehydrogenase	1	0.00460318	75.825	FGK(1)GGQAYR	2	0.4348	7
TGME49_215590-t26_1-p1	497	K	flavoprotein subunit of succinate dehydrogenase	1	2.57074e-13	123.12	K(1)DASAPSLPPNAGEETLAMVDR	3	-0.60217	3
TGME49_215590-t26_1-p1	160	K	flavoprotein subunit of succinate dehydrogenase	1	0.0493302	58.167	EAPK(1)VVR	2	-0.36935	3
TGME49_215590-t26_1-p1	537	K	flavoprotein subunit of succinate dehydrogenase	1	5.23325e-05	84.892	MQK(1)TMQDHAAVFR	3	0.34908	3
TGME49_215590-t26_1-p1	560	K	flavoprotein subunit of succinate dehydrogenase	1	0.000220746	87.878	EGVEMMK(1)DVAK	2	-2.6382	6
TGME49_215590-t26_1-p1	623	K	flavoprotein subunit of succinate dehydrogenase	1	0.0238755	77.058	DDK(1)NWMK	2	-0.69078	3
TGME49_215590-t26_1-p1	666	K	flavoprotein subunit of succinate dehydrogenase	1	5.3545e-06	65.949	QVISQPLDNEMEHIPPAK(1)R	3	-2.2085	2
TGME49_215590-t26_1-p1	351	K	flavoprotein subunit of succinate dehydrogenase	1	0.000116933	108.35	YAPTAK(1)DLASR	2	-0.27059	5
TGME49_215590-t26_1-p1	496	K	flavoprotein subunit of succinate dehydrogenase	1	0.00686879	122.52	TIADECK(1)K	2	-0.49022	8
TGME49_215610-t26_1-p1	31	K	hypothetical protein	1	0.000143168	102.4	MEGK(1)SATEVYR	2	0.48239	4
TGME49_215740-t26_1-p1	84	K	notchless, putative	1	0.0112952	57.175	K(1)EFSLTIDDNR	2	1.9567	1
TGME49_215740-t26_1-p1	436	K	notchless, putative	1	0.00540727	54.343	YIASASFDK(1)SIR	2	1.1238	2
TGME49_215785-t26_1-p1	318	K	rhoptry protein ROP2A	1	0.0521467	57.281	QAK(1)VHLR	2	-0.07968	1
TGME49_215785-t26_1-p1	331	K	rhoptry protein ROP2A	1	0.0028706	56.569	FIFPFDLVK(1)DPQK	2	-1.5028	1
TGME49_215890-t26_1-p1	824	K	hypothetical protein	1	0.000761113	57.106	AVAVADLK(1)HDVAK	3	-0.17895	1
TGME49_215940-t26_1-p1	601	K	Acetyl-coenzyme A transporter, putative	1	0.00325635	80.916	GDSDGTELK(1)R	2	0.76045	2
TGME49_215980-t26_1-p1	159	K	hypothetical protein	1	1.87488e-08	149.23	QK(1)ALISILEGMR	2	0.69669	7
TGME49_215980-t26_1-p1	186	K	hypothetical protein	1	0.0269191	93.195	K(1)ASGELR	2	4.3295	1
TGME49_215980-t26_1-p1	148	K	hypothetical protein	1	0.00291319	145.04	NAK(1)DQLR	2	0.2873	7
TGME49_215980-t26_1-p1	175	K	hypothetical protein	1	5.54358e-05	96.229	K(1)HWNDTTSICR	3	-1.1623	14
TGME49_216000-t26_1-p1	353	K	alveolin domain containing intermediate filament IMC3	1	1.01855e-30	107.19	VDVTVSQSPAGPHSPLSASPQTGTAASLK(1)LGR	3	0.77423	5
TGME49_216000-t26_1-p1	156	K	alveolin domain containing intermediate filament IMC3	1	1.04192e-05	67.645	TIEVPHVHYEHK(1)FAEVAR	5	-0.35784	6
TGME49_216000-t26_1-p1	234	K	alveolin domain containing intermediate filament IMC3	1	0.000229515	117.7	IVETIK(1)PVVK	2	-0.1591	10
TGME49_216000-t26_1-p1	178	K	alveolin domain containing intermediate filament IMC3	1	0.0161235	69.628	EVVK(1)EIPR	2	-0.058224	6
TGME49_216000-t26_1-p1	138	K	alveolin domain containing intermediate filament IMC3	1	0.0315164	89.142	EIYVSK(1)K	2	-2.2596	1
TGME49_216000-t26_1-p1	222	K	alveolin domain containing intermediate filament IMC3	1	1.56482e-05	168.27	PK(1)VQVIER	2	0.074261	18
TGME49_216020-t26_1-p1	824	K	peptidase family c78 protein	1	0.0177249	111.74	K(1)TNFFEK	2	-0.14074	3
TGME49_216020-t26_1-p1	830	K	peptidase family c78 protein	1	0.000426728	84.821	TNFFEK(1)TAGTK	2	0.87021	2
TGME49_216020-t26_1-p1	710	K	peptidase family c78 protein	1	0.000159393	68.481	K(1)FDLAHENLEIGSK	3	0.2664	4
TGME49_216020-t26_1-p1	361	K	peptidase family c78 protein	1	0.00382936	53.567	AK(1)HVVVGEAK	3	0.3058	2
TGME49_216030-t26_1-p1	60	K	hypothetical protein	1	0.00102365	76.332	VLAALVEEK(1)LR	2	-0.13509	2
TGME49_216050-t26_1-p1	191	K	tetratricopeptide repeat-containing protein	1	4.79424e-25	122.53	GADVNAK(1)NLDGVTPLHVAAGAEDETEAR	3	-0.88675	5
TGME49_216050-t26_1-p1	4	K	tetratricopeptide repeat-containing protein	1	0.000141654	108.9	AHK(1)TAGDPGR	2	-0.60521	3
TGME49_216050-t26_1-p1	102	K	tetratricopeptide repeat-containing protein	1	0.000362923	96.604	K(1)VFASTLAEFR	2	0.095492	4
TGME49_216080-t26_1-p1	666	K	apical complex lysine methyltransferase	1	4.91692e-06	71.592	AEESGPEVPAHK(1)LNVISR	3	-0.25482	5
TGME49_216260-t26_1-p1	495	K	eukaryotic initiation factor-2B, gamma subunit, putative	1	0.00769646	67.334	GCK(1)LTNCQVR	2	0.87921	2
TGME49_216260-t26_1-p1	286	K	eukaryotic initiation factor-2B, gamma subunit, putative	1	3.56283e-05	124.21	LSALK(1)ILEDPK	2	0.70588	6
TGME49_216260-t26_1-p1	292	K	eukaryotic initiation factor-2B, gamma subunit, putative	1	0.0144818	71.501	ILEDPK(1)LR	2	-0.021303	3
TGME49_216410-t26_1-p1	8	K	hypothetical protein	1	8.99914e-17	170.79	METLDEEK(1)AEALLR	2	3.1497	4
TGME49_216410-t26_1-p1	115	K	hypothetical protein	1	0.00536396	46.68	LQASLMSK(1)NEFLDK	2	3.8387	1
TGME49_216410-t26_1-p1	121	K	hypothetical protein	1	0.000110296	88.282	NEFLDK(1)APVLASR	2	0.36304	3
TGME49_216450-t26_1-p1	197	K	peptidase, T1 family protein	1	2.86958e-55	181.72	LNLETLTTK(1)EALEALTK	2	-0.3415	5
TGME49_216450-t26_1-p1	216	K	peptidase, T1 family protein	1	9.95854e-05	86.944	IFLVVDDEGSK(1)EGK	2	1.1966	1
TGME49_216450-t26_1-p1	183	K	peptidase, T1 family protein	1	5.05359e-05	116.24	GRPSAK(1)TELEK	3	-0.015136	7
TGME49_216450-t26_1-p1	177	K	peptidase, T1 family protein	1	0.00899085	81.215	ATALGK(1)GR	2	0.31464	3
TGME49_216450-t26_1-p1	188	K	peptidase, T1 family protein	1	5.97181e-33	202.4	TELEK(1)LNLETLTTK	3	0.4496	5
TGME49_216450-t26_1-p1	236	K	peptidase, T1 family protein	1	5.31434e-05	91.789	DSCGVFK(1)MLPSEEVR	2	-0.53233	1
TGME49_216450-t26_1-p1	100	K	peptidase, T1 family protein	1	0.00710314	123.98	QEAEEYK(1)K	2	-0.7876	3
TGME49_216510-t26_1-p1	567	K	thioredoxin, putative	1	0.00144414	73.927	K(1)MEEAFLQEQQR	2	0.039201	1
TGME49_216510-t26_1-p1	526	K	thioredoxin, putative	1	0.0449014	50.805	DFIEK(1)LEK	2	-1.3954	1
TGME49_216510-t26_1-p1	540	K	thioredoxin, putative	1	3.39318e-06	118.52	EK(1)LHALLDLLHER	3	-0.46797	1
TGME49_216510-t26_1-p1	316	K	thioredoxin, putative	1	0.00744204	84.498	MQQEGK(1)LK	2	0.97566	2
TGME49_216530-t26_1-p1	343	K	ribosome recycling factor protein	1	0.00343004	80.706	IPVSAGGEK(1)R	2	0.6502	6
TGME49_216590-t26_1-p1	724	K	HEAT repeat-containing protein	1	0.000296904	73.435	FEK(1)GEQAERPSR	3	-0.52988	4
TGME49_216590-t26_1-p1	132	K	HEAT repeat-containing protein	1	9.24106e-06	120.87	LLAAIEENEK(1)TVR	2	0.23649	3
TGME49_216590-t26_1-p1	473	K	HEAT repeat-containing protein	1	2.95057e-05	83.37	K(1)GSALALDHIASVYR	3	1.3085	2
TGME49_216600-t26_1-p1	565	K	exonuclease III APE	1	0.00655184	82.287	LDSFFAVK(1)R	2	2.7634	3
TGME49_216620-t26_1-p1	3354	K	EF hand domain-containing protein	1	0.0338321	50.194	VLMPEQDIK(1)R	2	-2.3828	1
TGME49_216620-t26_1-p1	2821	K	EF hand domain-containing protein	1	0.000445646	73.927	LITEAIDK(1)QLGGR	2	-0.59119	3
TGME49_216620-t26_1-p1	1400	K	EF hand domain-containing protein	1	0.0106338	77.732	AQVAK(1)DIR	2	-0.54328	3
TGME49_216620-t26_1-p1	3343	K	EF hand domain-containing protein	1	0.0272704	73.039	DVIQK(1)MR	2	1.4582	5
TGME49_216650-t26_1-p1	124	K	S15 sporozoite-expressed protein	1	0.000801424	79.492	GDCK(1)LGIEGDK	2	-1.0366	4
TGME49_216650-t26_1-p1	131	K	S15 sporozoite-expressed protein	1	3.11724e-05	116.24	LGIEGDK(1)TVFLK	2	1.0778	10
TGME49_216650-t26_1-p1	225	K	S15 sporozoite-expressed protein	1	0.00107479	64.313	NFEK(1)LPSCQAIPK	2	0.11201	4
TGME49_216650-t26_1-p1	83	K	S15 sporozoite-expressed protein	1	0.00649435	124.83	LELK(1)PTR	2	-0.11096	7
TGME49_216650-t26_1-p1	310	K	S15 sporozoite-expressed protein	1	9.45927e-05	98.942	ALQFGK(1)DFQVTAK	2	-3.5319	5
TGME49_216650-t26_1-p1	347	K	S15 sporozoite-expressed protein	1	0.0211745	47.603	INK(1)PERPK	3	-0.88642	1
TGME49_216650-t26_1-p1	79	K	S15 sporozoite-expressed protein	1	0.00256953	112.13	EK(1)LELKPTR	2	-0.25464	10
TGME49_216650-t26_1-p1	112	K	S15 sporozoite-expressed protein	1	0.000359047	100.88	AVQSGK(1)FDVK	2	0.68688	8
TGME49_216650-t26_1-p1	360	K	S15 sporozoite-expressed protein	1	7.54586e-27	182.31	HTDNIHFK(1)CSCDAEEK	3	-0.57246	10
TGME49_216650-t26_1-p1	136	K	S15 sporozoite-expressed protein	1	2.20345e-07	75.533	TVFLK(1)SPISPDVAVYVHAER	3	2.1411	3
TGME49_216650-t26_1-p1	317	K	S15 sporozoite-expressed protein	1	0.00718532	114.5	DFQVTAK(1)K	2	0.88266	6
TGME49_216650-t26_1-p1	116	K	S15 sporozoite-expressed protein	1	0.0246442	77.058	FDVK(1)CWK	2	4.0174	6
TGME49_216650-t26_1-p1	106	K	S15 sporozoite-expressed protein	1	2.60368e-16	145.48	FLDPIDELPEPFK(1)AVQSGK	2	3.4599	6
TGME49_216650-t26_1-p1	301	K	S15 sporozoite-expressed protein	1	0.000649904	132.01	LDIPAK(1)TTR	2	-0.012793	17
TGME49_216670-t26_1-p1	660	K	FUSE-binding protein 2 / KH-type splicing regulatory protein	1	1.15781e-40	174.55	SPAQSSGDLVLSFLGTK(1)EQVEAAR	3	0.10131	3
TGME49_216670-t26_1-p1	70	K	FUSE-binding protein 2 / KH-type splicing regulatory protein	1	0.000168167	96.489	PQVDTSNLSASQK(1)K	2	0.072272	2
TGME49_216670-t26_1-p1	552	K	FUSE-binding protein 2 / KH-type splicing regulatory protein	1	7.96702e-05	116.55	TVSADGEK(1)VLK	2	0.071341	10
TGME49_216670-t26_1-p1	777	K	FUSE-binding protein 2 / KH-type splicing regulatory protein	1	8.78409e-05	113.99	K(1)IQTQSGVESIR	2	0.88987	7
TGME49_216670-t26_1-p1	167	K	FUSE-binding protein 2 / KH-type splicing regulatory protein	0.999836	2.88205e-10	122.33	EVAALQKPLSK(1)R	3	0.024217	10
TGME49_216670-t26_1-p1	244	K	FUSE-binding protein 2 / KH-type splicing regulatory protein	1	4.41993e-06	125.53	LGALK(1)AEGEGLLK	2	0.5863	10
TGME49_216670-t26_1-p1	532	K	FUSE-binding protein 2 / KH-type splicing regulatory protein	1	6.98855e-21	135.98	GGSEGLLLVQQATPENAAAAAK(1)R	3	-0.041647	11
TGME49_216670-t26_1-p1	355	K	FUSE-binding protein 2 / KH-type splicing regulatory protein	1	5.31341e-05	91.812	ACGLVLDK(1)QSGGAGR	2	-1.275	4
TGME49_216670-t26_1-p1	252	K	FUSE-binding protein 2 / KH-type splicing regulatory protein	1	2.20345e-07	72.568	AEGEGLLK(1)ALHASGSPGGER	3	1.9344	4
TGME49_216670-t26_1-p1	817	K	FUSE-binding protein 2 / KH-type splicing regulatory protein	1	2.32782e-18	112.34	LIEEALK(1)EAAAGAIVHASDNGDEETR	3	2.3318	2
TGME49_216670-t26_1-p1	39	K	FUSE-binding protein 2 / KH-type splicing regulatory protein	1	1.63222e-13	153.23	TPETGSAPQATEK(1)PK	2	0.40535	3
TGME49_216670-t26_1-p1	675	K	FUSE-binding protein 2 / KH-type splicing regulatory protein	1	1.89075e-26	159.95	AMLTTLLK(1)EEGHSEAMGVGK	3	0.10164	18
TGME49_216670-t26_1-p1	138	K	FUSE-binding protein 2 / KH-type splicing regulatory protein	1	4.15411e-06	136.96	K(1)LSQDVEAVLR	2	-0.35232	6
TGME49_216670-t26_1-p1	919	K	FUSE-binding protein 2 / KH-type splicing regulatory protein	1	2.82556e-09	84.208	NAEEETHGVNGVANGTDK(1)R	3	-0.37415	1
TGME49_216670-t26_1-p1	540	K	FUSE-binding protein 2 / KH-type splicing regulatory protein	1	0.0014009	72.531	LQDEAAK(1)LVVK	2	-0.30882	5
TGME49_216670-t26_1-p1	749	K	FUSE-binding protein 2 / KH-type splicing regulatory protein	1	9.95996e-15	161.48	EFADEK(1)DEGVLER	2	-0.6118	1
TGME49_216670-t26_1-p1	41	K	FUSE-binding protein 2 / KH-type splicing regulatory protein	0.979366	1.96061e-33	124.71	TPETGSAPQATEK(0.021)PK(0.979)EVSTQDLLAATALVAR	3	0.42369	3
TGME49_216670-t26_1-p1	454	K	FUSE-binding protein 2 / KH-type splicing regulatory protein	1	1.99783e-33	115.77	QLK(1)EVVASPVASASGAGSPGGATSLVFPVPIAR	3	0.63665	1
TGME49_216670-t26_1-p1	163	K	FUSE-binding protein 2 / KH-type splicing regulatory protein	1	1.70033e-10	165.63	EVAALQK(1)PLSK	2	0.071825	6
TGME49_216670-t26_1-p1	510	K	FUSE-binding protein 2 / KH-type splicing regulatory protein	1	1.92577e-16	97.825	APK(1)GGSEGLLLVQQATPENAAAAAK	3	-0.21847	5
TGME49_216670-t26_1-p1	687	K	FUSE-binding protein 2 / KH-type splicing regulatory protein	1	2.61508e-16	136.46	EEGHSEAMGVGK(1)EMTAALLAER	3	-0.55132	10
TGME49_216670-t26_1-p1	633	K	FUSE-binding protein 2 / KH-type splicing regulatory protein	1	1.34827e-05	92.939	AHIEK(1)ETGVTFRPPR	4	0.5315	13
TGME49_216670-t26_1-p1	544	K	FUSE-binding protein 2 / KH-type splicing regulatory protein	1	6.26811e-05	110.31	LVVK(1)TVSADGEK	2	-0.25999	16
TGME49_216670-t26_1-p1	810	K	FUSE-binding protein 2 / KH-type splicing regulatory protein	1	0.00504293	65.056	AVK(1)LIEEALK	2	-0.98719	5
TGME49_216670-t26_1-p1	807	K	FUSE-binding protein 2 / KH-type splicing regulatory protein	1	0.000342787	86.014	GAPAAVEK(1)AVK	2	1.7552	9
TGME49_216670-t26_1-p1	187	K	FUSE-binding protein 2 / KH-type splicing regulatory protein	1	5.71161e-11	169.65	DVEAQVQK(1)QQR	2	-0.056233	7
TGME49_216680-t26_1-p1	332	K	ankyrin repeat-containing protein	1	2.91225e-05	85.837	FGLSNDDREK(1)LEQAR	3	-0.76218	4
TGME49_216680-t26_1-p1	263	K	ankyrin repeat-containing protein	1	0.0256865	59.35	HLAAK(1)EER	2	-1.0119	1
TGME49_216680-t26_1-p1	322	K	ankyrin repeat-containing protein	1	0.000994498	132.01	K(1)FGLSNDDREK	2	0.50828	14
TGME49_216680-t26_1-p1	348	K	ankyrin repeat-containing protein	1	0.000114127	108.98	EK(1)AATLEAMER	2	1.1308	6
TGME49_216680-t26_1-p1	321	K	ankyrin repeat-containing protein	1	0.00306852	54.281	YLDDAFFDLSSAMLK(1)K	2	1.3701	1
TGME49_216680-t26_1-p1	31	K	ankyrin repeat-containing protein	1	0.000363567	74.296	GLVLEGADVNALDK(1)R	2	1.7646	1
TGME49_216680-t26_1-p1	343	K	ankyrin repeat-containing protein	1	4.07207e-06	153.24	EDYLAK(1)SER	2	-0.84994	6
TGME49_216680-t26_1-p1	223	K	ankyrin repeat-containing protein	1	1.91401e-07	91.62	EGLDGFVEK(1)LVAR	2	2.182	1
TGME49_216720-t26_1-p1	153	K	hypothetical protein	1	0.00703465	58.172	LIADANK(1)AAER	2	0.4504	1
TGME49_216730-t26_1-p1	702	K	MCM2/3/5 family protein	1	0.00731689	54.65	SEMAYLDK(1)AGR	2	0.45105	1
TGME49_216730-t26_1-p1	989	K	MCM2/3/5 family protein	1	2.4149e-05	57.484	NEDGSGVEVSQLFTLVSEK(1)AK	3	0.16026	2
TGME49_216730-t26_1-p1	717	K	MCM2/3/5 family protein	1	0.0297425	90.706	K(1)YIQYVR	2	-0.017488	2
TGME49_216730-t26_1-p1	946	K	MCM2/3/5 family protein	1	0.000273126	46.461	NATATGSVEK(1)LAEVHDQAK	3	-0.52113	2
TGME49_216770-t26_1-p1	82	K	hypothetical protein	1	5.33035e-08	110.08	LLLLK(1)EAEEGK	2	0.069418	4
TGME49_216790-t26_1-p1	592	K	ATP-binding cassette sub-family E member 1, putative	1	0.00220632	108.74	INK(1)MESVK	2	1.2901	8
TGME49_216790-t26_1-p1	189	K	ATP-binding cassette sub-family E member 1, putative	1	1.4525e-05	83.252	ASIKPQYVDHVPK(1)QVK	3	-0.87988	3
TGME49_216790-t26_1-p1	139	K	ATP-binding cassette sub-family E member 1, putative	1	0.0431397	60.648	LK(1)PNLGK	2	-0.51548	1
TGME49_216790-t26_1-p1	7	K	ATP-binding cassette sub-family E member 1, putative	1	0.0011245	94.584	K(1)ETEAVDDAR	2	-0.20048	3
TGME49_216790-t26_1-p1	597	K	ATP-binding cassette sub-family E member 1, putative	1	0.000293438	137.78	MESVK(1)DK	2	-0.53719	4
TGME49_216790-t26_1-p1	213	K	ATP-binding cassette sub-family E member 1, putative	1	4.84866e-06	103.13	GAELMK(1)DMELDHLVDR	3	0.43382	10
TGME49_216790-t26_1-p1	192	K	ATP-binding cassette sub-family E member 1, putative	1	3.20651e-05	112.5	QVK(1)GTVGQVIQLK	2	-0.46881	1
TGME49_216790-t26_1-p1	202	K	ATP-binding cassette sub-family E member 1, putative	1	2.36289e-19	164.66	GTVGQVIQLK(1)DETGR	3	0.69654	9
TGME49_216790-t26_1-p1	425	K	ATP-binding cassette sub-family E member 1, putative	1	9.68873e-12	88.071	ADEEVELPNLHVSYK(1)PQTITAK	3	-0.13708	5
TGME49_216790-t26_1-p1	92	K	ATP-binding cassette sub-family E member 1, putative	1	0.00208985	86.898	DLGK(1)DVTHR	2	-0.006546	5
TGME49_216790-t26_1-p1	180	K	ATP-binding cassette sub-family E member 1, putative	1	0.000463028	59.294	ASIK(1)PQYVDHVPK	3	3.579	2
TGME49_216790-t26_1-p1	432	K	ATP-binding cassette sub-family E member 1, putative	0.99999	2.95236e-23	102.53	ADEEVELPNLHVSYKPQTITAK(1)YQGTVR	4	0.31303	3
TGME49_216790-t26_1-p1	444	K	ATP-binding cassette sub-family E member 1, putative	1	0.00335479	111.82	DLFFAK(1)IR	2	-0.11662	6
TGME49_216810-t26_1-p1	214	K	5'-nucleotidase, C-terminal domain-containing protein	1	0.000339149	78.324	SK(1)IGGGVLANAQR	2	-1.4598	3
TGME49_216810-t26_1-p1	80	K	5'-nucleotidase, C-terminal domain-containing protein	1	0.010986	61.78	AK(1)ESGCGVR	2	-0.24827	1
TGME49_216860-t26_1-p1	217	K	DEAD (Asp-Glu-Ala-Asp) box polypeptide DDX39	1	2.06027e-26	203.87	K(1)DVQNIFMATPK	2	-0.74799	18
TGME49_216860-t26_1-p1	342	K	DEAD (Asp-Glu-Ala-Asp) box polypeptide DDX39	1	7.49221e-11	185.6	YQQFK(1)NFEK	2	0.43037	6
TGME49_216860-t26_1-p1	282	K	DEAD (Asp-Glu-Ala-Asp) box polypeptide DDX39	1	7.53495e-08	178.83	LQESEK(1)NRK	2	0.51635	13
TGME49_216860-t26_1-p1	208	K	DEAD (Asp-Glu-Ala-Asp) box polypeptide DDX39	1	3.15657e-19	162.29	VAHFVLDECDK(1)CLEK	2	-0.80531	16
TGME49_216860-t26_1-p1	26	K	DEAD (Asp-Glu-Ala-Asp) box polypeptide DDX39	1	9.66904e-05	112.94	EK(1)GVEDVVVGR	2	-0.24481	12
TGME49_216860-t26_1-p1	212	K	DEAD (Asp-Glu-Ala-Asp) box polypeptide DDX39	1	1.42058e-09	122.49	CLEK(1)LDMR	2	-2.8882	17
TGME49_216860-t26_1-p1	136	K	DEAD (Asp-Glu-Ala-Asp) box polypeptide DDX39	1	6.42194e-45	236.11	ELAFQIK(1)NEFDR	2	-1.8586	7
TGME49_216860-t26_1-p1	197	K	DEAD (Asp-Glu-Ala-Asp) box polypeptide DDX39	1	1.39123e-58	216.17	HLNAEK(1)VAHFVLDECDKCLEK	4	-0.48451	32
TGME49_216860-t26_1-p1	228	K	DEAD (Asp-Glu-Ala-Asp) box polypeptide DDX39	1	2.07606e-14	167.61	KDVQNIFMATPK(1)K	3	-0.47473	25
TGME49_216860-t26_1-p1	168	K	DEAD (Asp-Glu-Ala-Asp) box polypeptide DDX39	1	0.000805015	103.69	NIDMLK(1)DAK	2	1.248	34
TGME49_216860-t26_1-p1	52	K	DEAD (Asp-Glu-Ala-Asp) box polypeptide DDX39	1	0.000204985	125.75	DFFLK(1)PELLR	2	-1.2697	10
TGME49_216860-t26_1-p1	392	K	DEAD (Asp-Glu-Ala-Asp) box polypeptide DDX39	1	2.05603e-22	132.39	FGTK(1)GLAITFVASQDDTNVLNDVQTR	3	0.75629	1
TGME49_216860-t26_1-p1	191	K	DEAD (Asp-Glu-Ala-Asp) box polypeptide DDX39	1	3.20819e-08	182.76	GK(1)HLNAEK	2	1.0263	9
TGME49_216860-t26_1-p1	89	K	DEAD (Asp-Glu-Ala-Asp) box polypeptide DDX39	1	2.03825e-52	146.6	AIGDAGFEHPSEVQHETIPHAITGVDVLCQAK(1)SGMGK	4	0.084168	33
TGME49_216860-t26_1-p1	171	K	DEAD (Asp-Glu-Ala-Asp) box polypeptide DDX39	1	1.51277e-05	94.487	DAK(1)TTPHILIGTPGR	3	-0.58498	7
TGME49_216860-t26_1-p1	150	K	DEAD (Asp-Glu-Ala-Asp) box polypeptide DDX39	1	2.75862e-09	140.49	NVK(1)CEVVYGGISIQK	2	-0.54079	10
TGME49_216880-t26_1-p1	262	K	guanine nucleotide-binding protein	1	1.69983e-07	157.78	SVK(1)IWDLENK	2	-1.2596	7
TGME49_216880-t26_1-p1	279	K	guanine nucleotide-binding protein	1	7.68761e-42	227.06	NVLSEITPEK(1)TNR	2	0.048776	7
TGME49_216880-t26_1-p1	167	K	guanine nucleotide-binding protein	1	1.12067e-21	159.26	FSPSANK(1)PLIVSCGWDK	3	-0.65216	16
TGME49_216880-t26_1-p1	41	K	guanine nucleotide-binding protein	1	9.86456e-41	179.42	DHK(1)VIVWTLNDNPDDSGSVGYAR	3	-3.4521	12
TGME49_216880-t26_1-p1	135	K	guanine nucleotide-binding protein	1	3.91577e-11	143.42	TIK(1)LWNTLAECK	2	0.92348	4
TGME49_216880-t26_1-p1	269	K	guanine nucleotide-binding protein	1	2.79685e-39	186.94	IWDLENK(1)NVLSEITPEK	3	-0.41607	2
TGME49_216880-t26_1-p1	144	K	guanine nucleotide-binding protein	1	1.17019e-76	224.49	LWNTLAECK(1)YTIVDDQHNDWVSCVR	3	0.82829	4
TGME49_216880-t26_1-p1	10	K	guanine nucleotide-binding protein	1	9.65466e-49	181.92	SGESPLEFK(1)GVLEGHTDCVTAISTPSLK	3	-1.5342	2
TGME49_216880-t26_1-p1	29	K	guanine nucleotide-binding protein	1	5.36557e-34	156.47	GVLEGHTDCVTAISTPSLK(1)SNTIVSSSR	3	0.48026	9
TGME49_216890-t26_1-p1	54	K	hypothetical protein	1	0.052809	42.075	VQANK(1)EALK	2	-0.29736	1
TGME49_216900-t26_1-p1	159	K	cytokine induced apoptosis inhibitor 1 family protein	1	1.25979e-08	109.72	VLVLSAEDSVVSAADASK(1)K	3	0.2065	2
TGME49_216930-t26_1-p1	280	K	cholinephosphate cytidylyltransferase	1	0.00383517	46.88	NSIHEK(1)YDSWR	3	0.64116	2
TGME49_216930-t26_1-p1	96	K	cholinephosphate cytidylyltransferase	1	6.60935e-11	160.52	LK(1)GQTVQTMTER	2	0.047328	9
TGME49_216930-t26_1-p1	247	K	cholinephosphate cytidylyltransferase	1	0.00814377	53.557	WGEK(1)VSDELTK	2	-0.19489	1
TGME49_216930-t26_1-p1	223	K	cholinephosphate cytidylyltransferase	1	2.06103e-06	76.526	GVTPK(1)DMNIGFTTANAIK	2	1.5874	3
TGME49_217000-t26_1-p1	423	K	hypothetical protein	1	0.000146593	101.64	SLVNLYSEK(1)AK	2	2.3119	3
TGME49_217010-t26_1-p1	389	K	hypothetical protein	1	0.0061545	72.34	K(1)EDILNEIEK	2	0.048325	2
TGME49_217020-t26_1-p1	694	K	ATPase, AFG1 family protein	1	0.00595992	87.639	IFK(1)LQDLR	2	0.20375	2
TGME49_217050-t26_1-p1	833	K	ADA2-A transcriptional co-activator SAGA component	1	0.0127662	61.344	LVQLLIEEK(1)R	2	4.3121	1
TGME49_217220-t26_1-p1	792	K	zinc finger, C3HC4 type (RING finger) domain-containing protein	1	0.0186475	48.442	EK(1)DEALADLR	2	1.5943	1
TGME49_217430-t26_1-p1	126	K	protease inhibitor PI1	1	0.000311105	60.509	ETLEK(1)ALHTEALLANFK	3	1.301	1
TGME49_217460-t26_1-p1	833	K	glutaminyl-tRNA synthetase (GlnRS)	1	0.0119753	94.874	EK(1)AALER	2	0.090776	2
TGME49_217460-t26_1-p1	795	K	glutaminyl-tRNA synthetase (GlnRS)	1	4.78496e-27	166.52	LGFFTPDGSTLPEEADNTK(1)TR	2	0.48514	10
TGME49_217460-t26_1-p1	700	K	glutaminyl-tRNA synthetase (GlnRS)	1	3.59074e-06	119.74	VK(1)GAIHWLSEK	2	1.0166	13
TGME49_217460-t26_1-p1	363	K	glutaminyl-tRNA synthetase (GlnRS)	1	1.54335e-32	188.39	K(1)GLAFVDDDSLEEIRR	3	-0.138	14
TGME49_217460-t26_1-p1	575	K	glutaminyl-tRNA synthetase (GlnRS)	1	1.17023e-08	172.23	VEVLEK(1)CIR	2	2.4066	10
TGME49_217460-t26_1-p1	725	K	glutaminyl-tRNA synthetase (GlnRS)	1	9.29621e-07	68.639	LFTK(1)PNPEEEDESNPNASWR	3	-1.1471	1
TGME49_217460-t26_1-p1	222	K	glutaminyl-tRNA synthetase (GlnRS)	1	3.26209e-07	103.88	AIPGAGALSGAGAK(1)GTDR	2	0.16812	7
TGME49_217460-t26_1-p1	422	K	glutaminyl-tRNA synthetase (GlnRS)	1	2.22817e-06	122.39	AK(1)IDMTHSNMNMR	3	-0.61236	10
TGME49_217460-t26_1-p1	197	K	glutaminyl-tRNA synthetase (GlnRS)	1	4.73289e-07	79.489	TSETAAK(1)HFSSWSACVAK	3	0.096542	1
TGME49_217460-t26_1-p1	709	K	glutaminyl-tRNA synthetase (GlnRS)	1	3.72175e-12	141.55	GAIHWLSEK(1)DAVPAEIR	3	1.489	3
TGME49_217460-t26_1-p1	630	K	glutaminyl-tRNA synthetase (GlnRS)	1	1.6148e-07	96.143	K(1)LYIDRDDFMENPPAGYR	3	-0.73846	3
TGME49_217460-t26_1-p1	64	K	glutaminyl-tRNA synthetase (GlnRS)	1	0.0286989	91.626	IAVETK(1)K	2	0.26441	3
TGME49_217460-t26_1-p1	518	K	glutaminyl-tRNA synthetase (GlnRS)	1	0.00158895	109.79	K(1)LLALVTEK	2	1.2851	10
TGME49_217460-t26_1-p1	558	K	glutaminyl-tRNA synthetase (GlnRS)	1	4.91428e-08	167.67	DFCDK(1)VGVAR	2	-0.019413	18
TGME49_217460-t26_1-p1	230	K	glutaminyl-tRNA synthetase (GlnRS)	1	2.08194e-30	102.6	GK(1)SGEMVGQGAGVASEAVDGPDATTSVNFLK	3	-0.11479	1
TGME49_217460-t26_1-p1	569	K	glutaminyl-tRNA synthetase (GlnRS)	1	0.000165377	98.156	RESTIK(1)VEVLEK	3	-2.4679	15
TGME49_217460-t26_1-p1	664	K	glutaminyl-tRNA synthetase (GlnRS)	1	1.16071e-08	152.47	HAYWIK(1)CVDVVK	2	-0.17858	4
TGME49_217460-t26_1-p1	629	K	glutaminyl-tRNA synthetase (GlnRS)	1	0.0037148	150.88	ELHFSK(1)K	2	-1.0437	7
TGME49_217460-t26_1-p1	753	K	glutaminyl-tRNA synthetase (GlnRS)	1	0.00303723	114.28	VYK(1)GFVER	2	0.3456	6
TGME49_217510-t26_1-p1	202	K	hypothetical protein	1	0.00343004	80.706	VFTYDEIYK(1)K	2	1.4488	7
TGME49_217530-t26_1-p1	128	K	hypothetical protein	1	0.00833414	109.11	MK(1)EEVAK	2	-0.17852	4
TGME49_217530-t26_1-p1	385	K	hypothetical protein	1	0.00077429	71.98	K(1)EAFAVPTSCVASR	2	0.59494	1
TGME49_217530-t26_1-p1	121	K	hypothetical protein	1	0.038615	42.21	LNIPK(1)SEVQK	2	1.1542	3
TGME49_217540-t26_1-p1	162	K	RNA recognition motif-containing protein	1	4.30063e-07	83.393	KDPDAPDSVMGK(1)VSFFSK	3	0.48457	2
TGME49_217540-t26_1-p1	151	K	RNA recognition motif-containing protein	1	0.0135236	52.576	K(1)DPDAPDSVMGK	2	-0.63266	6
TGME49_217540-t26_1-p1	37	K	RNA recognition motif-containing protein	1	0.0245692	76.134	EFEK(1)FGK	2	0.96705	5
TGME49_217540-t26_1-p1	43	K	RNA recognition motif-containing protein	1	0.00830993	104.21	IIK(1)LEFK	2	0.13387	4
TGME49_217560-t26_1-p1	67	K	DNA-directed RNA polymerase II RPB10	1	0.000562466	112.13	LLAYNIYEK(1)R	2	0.44632	6
TGME49_217570-t26_1-p1	139	K	ribosomal protein RPS27	1	0.000446338	97.813	CK(1)LTEGCSFR	2	-0.12626	5
TGME49_217600-t26_1-p1	203	K	calcium-dependent protein kinase CDPK9	1	0.0398257	66.27	VQLVTNK(1)K	2	1.6327	2
TGME49_217600-t26_1-p1	534	K	calcium-dependent protein kinase CDPK9	1	0.0192342	80.755	K(1)FEALDQK	2	-0.22227	4
TGME49_217600-t26_1-p1	552	K	calcium-dependent protein kinase CDPK9	1	0.00101418	43.164	GDGTITIDELK(1)ESMHNAGYK	3	0.053089	1
TGME49_217680-t26_1-p1	1657	K	hypothetical protein	1	0.00783164	51.436	VHVHGEEK(1)R	3	-0.2704	1
TGME49_217680-t26_1-p1	1784	K	hypothetical protein	1	0.00463139	76.255	K(1)TVEVLDAEK	2	-0.23836	3
TGME49_217680-t26_1-p1	326	K	hypothetical protein	1	0.0126108	87.476	VEASLQK(1)R	2	-3.3851	2
TGME49_217680-t26_1-p1	1982	K	hypothetical protein	1	8.20916e-12	78.976	QK(1)EIIPEADESVRPQHSEPLTFER	4	-1.7608	1
TGME49_217680-t26_1-p1	497	K	hypothetical protein	1	0.0075498	54.343	LEELK(1)QSEQSR	2	-1.2347	1
TGME49_217680-t26_1-p1	1557	K	hypothetical protein	1	0.0372507	65.246	TQSK(1)LTR	2	-0.14082	1
TGME49_217680-t26_1-p1	979	K	hypothetical protein	0.999983	5.15242e-07	65.184	VAEVLDAK(1)QLAADVADGEKDPR	3	0.89091	3
TGME49_217692-t26_1-p1	653	K	hypothetical protein	1	0.00649158	104.01	K(1)SAEGLGR	2	-0.29863	3
TGME49_217740-t26_1-p1	328	K	3-ketoacyl-(acyl-carrier-protein) reductase	1	0.000225852	80.706	K(1)HAMAQIPANR	3	0.16847	6
TGME49_217740-t26_1-p1	321	K	3-ketoacyl-(acyl-carrier-protein) reductase	1	0.00124228	68.463	SAMTDK(1)MPEEAK	2	0.75912	2
TGME49_217740-t26_1-p1	297	K	3-ketoacyl-(acyl-carrier-protein) reductase	1	3.77942e-06	161.79	TLGK(1)EYANR	2	-0.10879	5
TGME49_217820-t26_1-p1	233	K	PCI domain-containing protein	1	0.00384727	79.16	ADEAYPFLK(1)R	2	0.95375	4
TGME49_217820-t26_1-p1	90	K	PCI domain-containing protein	0.991467	4.98159e-05	85.45	QPAAAEK(0.991)GEK(0.009)PQNR	3	0.78227	1
TGME49_217820-t26_1-p1	346	K	PCI domain-containing protein	0.999848	0.0437712	107.29	KK(1)EVSIR	2	-0.16908	1
TGME49_217820-t26_1-p1	224	K	PCI domain-containing protein	1	0.000432094	125.3	K(1)ADEAYPFLK	2	-0.7484	6
TGME49_217820-t26_1-p1	311	K	PCI domain-containing protein	1	0.0265164	58.981	ELEAFK(1)NK	2	-0.42648	2
TGME49_217820-t26_1-p1	331	K	PCI domain-containing protein	1	1.91412e-10	87.411	HPQVFEEHGLNYEQCLGK(1)IR	4	-0.17292	11
TGME49_217820-t26_1-p1	313	K	PCI domain-containing protein	1	3.40037e-11	105.38	NK(1)HPQVFEEHGLNYEQCLGK	4	-2.1566	6
TGME49_217890-t26_1-p1	92	K	alkyl hydroperoxide reductase/ Thiol specific antioxidant/ Mal allergen, putative	1	3.58293e-06	131.12	NVELK(1)DGGIGK	2	0.028586	22
TGME49_217890-t26_1-p1	67	K	alkyl hydroperoxide reductase/ Thiol specific antioxidant/ Mal allergen, putative	1	0.00155809	136.27	LHGEFEK(1)R	3	-0.23422	21
TGME49_217890-t26_1-p1	180	K	alkyl hydroperoxide reductase/ Thiol specific antioxidant/ Mal allergen, putative	0.997359	4.75735e-05	95.538	GDK(0.997)AMK(0.003)PTAEGVK	3	-0.3041	8
TGME49_217890-t26_1-p1	98	K	alkyl hydroperoxide reductase/ Thiol specific antioxidant/ Mal allergen, putative	1	1.15077e-23	170.89	DGGIGK(1)ISFPLLADVSHK	3	-0.70019	14
TGME49_217890-t26_1-p1	190	K	alkyl hydroperoxide reductase/ Thiol specific antioxidant/ Mal allergen, putative	1	2.11374e-06	113.01	AMKPTAEGVK(1)EYLGSK	3	0.44169	35
TGME49_217890-t26_1-p1	177	K	alkyl hydroperoxide reductase/ Thiol specific antioxidant/ Mal allergen, putative	0.875922	4.20682e-05	88.561	K(0.876)GDK(0.124)AMKPTAEGVK	3	-0.22213	2
TGME49_217890-t26_1-p1	183	K	alkyl hydroperoxide reductase/ Thiol specific antioxidant/ Mal allergen, putative	1	0.000439866	91.549	AMK(1)PTAEGVK	2	-0.0082053	19
TGME49_217890-t26_1-p1	80	K	alkyl hydroperoxide reductase/ Thiol specific antioxidant/ Mal allergen, putative	1	1.77428e-08	105.9	GCQLLGVSVDSK(1)FVHNAWR	3	0.3735	3
TGME49_217890-t26_1-p1	176	K	alkyl hydroperoxide reductase/ Thiol specific antioxidant/ Mal allergen, putative	1	2.93786e-20	147.25	MLDALQHVEQYGEVCPANWK(1)K	3	-0.63806	16
TGME49_217900-t26_1-p1	145	K	hypothetical protein	1	0.000301228	107.06	LK(1)DSLEGEER	2	-0.64307	4
TGME49_217900-t26_1-p1	143	K	hypothetical protein	1	1.75112e-05	150.09	DNAEHSAK(1)LK	2	1.1178	4
TGME49_218000-t26_1-p1	1022	K	hypothetical protein	1	2.41077e-05	119.39	EK(1)AEAAVHASQK	2	-0.25979	10
TGME49_218200-t26_1-p1	567	K	UDP-sugar pyrophospharylase	1	0.0165748	49.448	AVPGAK(1)LVVER	2	-0.53048	1
TGME49_218220-t26_1-p1	55	K	cell-cycle-associated protein kinase CDK, putative	1	9.80033e-07	121.24	EISLLK(1)ELHHPNIVR	4	0.027559	6
TGME49_218240-t26_1-p1	1124	K	hypothetical protein	1	6.40922e-26	201.48	KDEK(1)EAASGVAR	2	-0.17236	5
TGME49_218240-t26_1-p1	899	K	hypothetical protein	1	0.00232505	85.862	SCYLTCK(1)QK	2	-2.6689	4
TGME49_218250-t26_1-p1	319	K	TAP42 family protein	1	0.00115035	74.53	EVDTK(1)IAALLR	2	-0.264	5
TGME49_218250-t26_1-p1	314	K	TAP42 family protein	1	0.000854439	148.52	FEK(1)EVDTK	2	-0.24136	6
TGME49_218260-t26_1-p1	57	K	histone H3.3	1	0.0223566	50.791	FQK(1)STDLLIR	2	1.0688	1
TGME49_218280-t26_1-p1	274	K	eukaryotic porin, putative	1	0.00214889	55.975	FNSNSSISEDAK(1)DK	2	2.2235	3
TGME49_218280-t26_1-p1	276	K	eukaryotic porin, putative	1	0.000801424	79.492	DK(1)SMYEVSFDK	2	-0.44207	5
TGME49_218280-t26_1-p1	186	K	eukaryotic porin, putative	1	2.20666e-05	156.35	LEATK(1)QVNK	2	1.0144	8
TGME49_218280-t26_1-p1	148	K	eukaryotic porin, putative	1	0.00298226	62.694	LIPSESK(1)ELDK	2	0.049013	1
TGME49_218280-t26_1-p1	257	K	eukaryotic porin, putative	1	0.000801329	104.2	AISK(1)TFDIK	2	0.99321	6
TGME49_218300-t26_1-p1	491	K	zinc finger (CCCH type) motif-containing protein	1	0.0044505	94.85	TK(1)LCTAFR	2	-0.28276	3
TGME49_218410-t26_1-p1	39	K	ribosomal protein RPP0	1	5.60215e-09	120.9	VLVVEADHVGSK(1)QMADIR	3	0.36432	17
TGME49_218410-t26_1-p1	182	K	ribosomal protein RPP0	1	8.38678e-21	133.65	LNIK(1)PFEYGLAIQHVYDDGSVYK	3	0.11002	3
TGME49_218410-t26_1-p1	51	K	ribosomal protein RPP0	1	0.0102929	55.064	GK(1)AVVLMGK	2	-0.53846	5
TGME49_218410-t26_1-p1	78	K	ribosomal protein RPP0	1	6.48378e-09	136.14	MSEMPQLEK(1)LLPLVR	3	-0.19744	10
TGME49_218410-t26_1-p1	167	K	ribosomal protein RPP0	1	1.6037e-06	115.83	EGDK(1)VTASAATLLQK	2	-0.43733	7
TGME49_218410-t26_1-p1	107	K	ribosomal protein RPP0	1	3.71178e-15	176.78	IVAENK(1)VPAPAR	2	-0.15195	13
TGME49_218410-t26_1-p1	69	K	ribosomal protein RPP0	1	7.98122e-11	168.85	QK(1)MSEMPQLEK	2	0.56386	35
TGME49_218410-t26_1-p1	163	K	ribosomal protein RPP0	1	6.84966e-08	111.77	GQIEIQNEVHLIK(1)EGDK	3	0.24872	3
TGME49_218410-t26_1-p1	215	K	ribosomal protein RPP0	1	1.33128e-19	160.81	ASVLDITDEVILEK(1)FR	2	-1.6194	8
TGME49_218410-t26_1-p1	150	K	ribosomal protein RPP0	1	4.11159e-14	147.12	IVK(1)GQIEIQNEVHLIK	3	0.086655	13
TGME49_218420-t26_1-p1	547	K	WD domain, G-beta repeat-containing protein	1	0.000356956	85.813	LLTGECDK(1)TIK	2	0.62633	2
TGME49_218420-t26_1-p1	227	K	WD domain, G-beta repeat-containing protein	1	0.000297832	90.005	K(1)ETVGGELANLR	2	-1.5306	3
TGME49_218520-t26_1-p1	192	K	microneme protein MIC6	1	2.31973e-07	94.203	ENFIATIDASAHITCK(1)R	3	-0.49962	3
TGME49_218520-t26_1-p1	314	K	microneme protein MIC6	1	1.20898e-19	176.89	K(1)SGSGGGEEIEYER	2	0.68429	4
TGME49_218520-t26_1-p1	218	K	microneme protein MIC6	1	0.000607094	61.833	GGHPVDSEPSK(1)R	3	0.63247	2
TGME49_218530-t26_1-p1	182	K	proteasome-interacting thioredoxin domain-containing protein	1	9.69733e-14	148.57	SK(1)VECLNEDAQHSIR	2	-0.041018	7
TGME49_218530-t26_1-p1	317	K	proteasome-interacting thioredoxin domain-containing protein	1	0.000890534	67.095	ISEIK(1)VCGVPTEK	2	0.63647	4
TGME49_218530-t26_1-p1	325	K	proteasome-interacting thioredoxin domain-containing protein	1	0.00168924	64.121	VCGVPTEK(1)LEMK	2	-1.8696	3
TGME49_218540-t26_1-p1	214	K	peptidase S15, putative	1	4.83722e-07	102.08	SVTSVVPLIDGQAQTK(1)K	3	0.3845	8
TGME49_218590-t26_1-p1	470	K	protein phosphatase 2C domain-containing protein	1	0.000469486	120.99	EVAALLGGK(1)R	2	-0.42393	9
TGME49_218590-t26_1-p1	846	K	protein phosphatase 2C domain-containing protein	1	0.000776989	72.891	LAAADLVK(1)TVLQR	2	0.24244	3
TGME49_218610-t26_1-p1	725	K	ATPase (DUF699) protein	1	0.0104481	62.869	GVSLK(1)TEGK	2	-1.4307	3
TGME49_218610-t26_1-p1	504	K	ATPase (DUF699) protein	1	0.00173331	89.886	LIQDLK(1)QNK	2	0.61882	3
TGME49_218720-t26_1-p1	986	K	calcium-dependent protein kinase CDPK6	1	0.000298945	91.313	DK(1)LDVADFSR	2	0.045207	3
TGME49_218720-t26_1-p1	1042	K	calcium-dependent protein kinase CDPK6	1	0.00090963	47.548	K(1)LGSGAFGDVHLVEER	3	0.52363	1
TGME49_218760-t26_1-p1	131	K	SNAP protein (soluble N-ethylmaleimide-sensitive factor Attachment Protein), putative	1	0.00214157	86.67	WSQAGK(1)LYR	2	0.88138	3
TGME49_218760-t26_1-p1	154	K	SNAP protein (soluble N-ethylmaleimide-sensitive factor Attachment Protein), putative	1	0.000639287	40.986	SVAEMYEEGEALSGLGNDGK(1)CVSK	3	-0.25575	1
TGME49_218760-t26_1-p1	165	K	SNAP protein (soluble N-ethylmaleimide-sensitive factor Attachment Protein), putative	1	3.66126e-11	150.22	K(1)AADTYELDEYGK	2	0.014362	11
TGME49_218760-t26_1-p1	292	K	SNAP protein (soluble N-ethylmaleimide-sensitive factor Attachment Protein), putative	1	0.0515382	47.853	ISK(1)LDPWK	2	0.31188	1
TGME49_218760-t26_1-p1	102	K	SNAP protein (soluble N-ethylmaleimide-sensitive factor Attachment Protein), putative	1	6.19889e-11	90.442	GEDTSTQAQMLAEAGNVLK(1)R	2	-0.18362	4
TGME49_218780-t26_1-p1	391	K	phosphoserine aminotransferase, putative	1	2.02112e-19	94.838	FSVVGPSLGEEYEREEEGGEQAGGAK(1)K	3	-0.62008	2
TGME49_218780-t26_1-p1	67	K	phosphoserine aminotransferase, putative	1	0.0301937	90.308	K(1)MMEETK	2	-1.1958	2
TGME49_218780-t26_1-p1	322	K	phosphoserine aminotransferase, putative	1	6.94987e-05	106.82	K(1)QGGLAAWSEVCEAK	2	-0.37004	5
TGME49_218780-t26_1-p1	336	K	phosphoserine aminotransferase, putative	1	1.96595e-05	92.8	QGGLAAWSEVCEAK(1)AK	2	1.9563	4
TGME49_218780-t26_1-p1	132	K	phosphoserine aminotransferase, putative	1	0.0258047	50.805	EAGK(1)YGNMR	2	0.71593	1
TGME49_218780-t26_1-p1	462	K	phosphoserine aminotransferase, putative	0.836586	1.5756e-05	70.783	EFAEENGDASPEAK(0.837)K(0.163)PR	3	-0.18073	3
TGME49_218780-t26_1-p1	232	K	phosphoserine aminotransferase, putative	1	2.09007e-07	97.073	HGDGDASFGGDSNTK(1)LR	3	0.042435	4
TGME49_218780-t26_1-p1	404	K	phosphoserine aminotransferase, putative	1	0.00230396	98.055	NRAEDVELAK(1)K	2	0.013219	10
TGME49_218820-t26_1-p1	109	K	alba 2	1	0.00413855	96.367	TALK(1)MVPK	2	-1.5619	13
TGME49_218820-t26_1-p1	60	K	alba 2	1	7.62085e-08	82.8	DDK(1)PACDEVIITGLGMATK	3	0.078629	2
TGME49_218820-t26_1-p1	120	K	alba 2	1	2.97551e-09	134.25	ITIVCTK(1)TPEFAEQIK	3	1.2271	11
TGME49_218820-t26_1-p1	95	K	alba 2	1	1.02546e-15	147.06	DNSATITK(1)VETSYFSSTR	2	0.12538	6
TGME49_218820-t26_1-p1	139	K	alba 2	1	3.81445e-06	114.21	EAALMEK(1)SPTANAVAA	2	-0.32727	8
TGME49_218820-t26_1-p1	132	K	alba 2	1	0.000691315	130.98	DK(1)EAALMEK	2	-3.0239	8
TGME49_218820-t26_1-p1	129	K	alba 2	1	3.37096e-29	221.5	TPEFAEQIK(1)K	2	-0.32896	4
TGME49_218820-t26_1-p1	76	K	alba 2	0.999872	1.47694e-07	54.308	DDKPACDEVIITGLGMATK(1)TAIGAASLLQR	4	-1.1145	3
TGME49_218880-t26_1-p1	60	K	SF-assemblin, putative	1	0.00332325	71.03	VIAIK(1)EAITK	2	-0.59547	2
TGME49_218920-t26_1-p1	215	K	proteasome subunit beta type, putative	1	2.07064e-05	97.2	DEKPELYFVDDK(1)ATR	3	0.78547	4
TGME49_218920-t26_1-p1	284	K	proteasome subunit beta type, putative	1	3.93047e-12	139.88	K(1)VIPGMDVSELHYEYAAK	3	-0.72112	9
TGME49_218920-t26_1-p1	301	K	proteasome subunit beta type, putative	1	1.24384e-07	97.095	VIPGMDVSELHYEYAAK(1)K	3	-0.2819	8
TGME49_218940-t26_1-p1	298	K	hypothetical protein	1	0.000262959	92.866	CDIDEQIK(1)EK	2	1.2103	3
TGME49_218940-t26_1-p1	290	K	hypothetical protein	1	8.74315e-10	140.93	AVLESAWK(1)CDIDEQIK	2	-2.865	3
TGME49_219080-t26_1-p1	261	K	edge expressed protein, putative	1	0.00840694	82.452	LFDLLK(1)QK	2	-1.3258	2
TGME49_219080-t26_1-p1	283	K	edge expressed protein, putative	1	0.00738222	124.98	YMDEIEK(1)R	2	0.12247	2
TGME49_219080-t26_1-p1	263	K	edge expressed protein, putative	1	0.0169977	45.335	QK(1)YHLVLR	3	-0.5003	4
TGME49_219140-t26_1-p1	112	K	EF-1 guanine nucleotide exchange domain-containing protein	1	1.70022e-05	89.911	SIQMEGVTWGEGMK(1)K	2	-0.60309	7
TGME49_219140-t26_1-p1	98	K	EF-1 guanine nucleotide exchange domain-containing protein	1	2.50771e-10	142.91	VK(1)SIQMEGVTWGEGMK	3	1.1707	5
TGME49_219140-t26_1-p1	50	K	EF-1 guanine nucleotide exchange domain-containing protein	0.965177	1.38322e-07	62.082	AAVDDDDFDLFGEESAEDK(0.965)EAVK(0.035)K	3	0.1666	5
TGME49_219140-t26_1-p1	95	K	EF-1 guanine nucleotide exchange domain-containing protein	1	2.05809e-21	155.76	SMLVIEVKPADADTDLDDVCK(1)K	3	0.046047	26
TGME49_219140-t26_1-p1	31	K	EF-1 guanine nucleotide exchange domain-containing protein	1	6.38731e-18	123.55	K(1)AAVDDDDFDLFGEESAEDKEAVK	3	-0.79199	10
TGME49_219140-t26_1-p1	54	K	EF-1 guanine nucleotide exchange domain-containing protein	0.987061	8.48916e-16	90.475	AAVDDDDFDLFGEESAEDK(0.013)EAVK(0.987)K	3	-0.61042	6
TGME49_219150-t26_1-p1	337	K	zinc finger, zz type domain-containing protein	1	0.000995734	46.249	ESQALSYHDELAELK(1)K	3	1.2172	1
TGME49_219150-t26_1-p1	496	K	zinc finger, zz type domain-containing protein	1	0.000807972	117.4	LAEEK(1)AQR	2	-0.39571	2
TGME49_219170-t26_1-p1	132	K	hypothetical protein	1	0.000789303	138.76	K(1)LHDAASVK	2	0.22001	6
TGME49_219170-t26_1-p1	140	K	hypothetical protein	1	8.17839e-12	135.08	LHDAASVK(1)DDQQAAPQSR	3	-0.5864	3
TGME49_219190-t26_1-p1	232	K	nuclear movement protein domain containing protein	1	1.58141e-10	77.746	GHGGALDPFSQQEVQK(1)K	3	-3.818	1
TGME49_219210-t26_1-p1	200	K	ankyrin repeat-containing protein	1	4.7149e-13	144.8	AVVASK(1)EATVEALMR	3	0.53278	12
TGME49_219210-t26_1-p1	194	K	ankyrin repeat-containing protein	1	7.59119e-05	117.2	TALSK(1)AVVASK	2	-0.78915	6
TGME49_219240-t26_1-p1	254	K	Peptidyl-tRNA hydrolase PTH2 domain-containing protein	1	0.010383	78.264	SK(1)VNSLLK	2	0.18306	2
TGME49_219240-t26_1-p1	219	K	Peptidyl-tRNA hydrolase PTH2 domain-containing protein	1	0.0116383	75.509	K(1)ISETLDTK	2	-0.88652	3
TGME49_219240-t26_1-p1	227	K	Peptidyl-tRNA hydrolase PTH2 domain-containing protein	1	2.22817e-06	122.39	ISETLDTK(1)DICHK	3	-0.20529	4
TGME49_219310-t26_1-p1	274	K	DnaK family protein	1	7.24058e-14	178.67	LKLEDQANK(1)AK	2	-0.15559	19
TGME49_219310-t26_1-p1	621	K	DnaK family protein	1	0.00308673	103.74	DDISGK(1)MR	2	-0.24427	12
TGME49_219310-t26_1-p1	673	K	DnaK family protein	1	6.3959e-26	197.25	LEELQAVGGK(1)VSR	3	-1.4615	8
TGME49_219310-t26_1-p1	68	K	DnaK family protein	1	1.6816e-30	173.28	YFK(1)NILGEVFDASNSHLK	3	0.55263	3
TGME49_219310-t26_1-p1	267	K	DnaK family protein	1	4.23711e-06	160.59	LK(1)LEDQANK	2	-0.15245	10
TGME49_219310-t26_1-p1	255	K	DnaK family protein	1	1.79621e-05	103.91	TK(1)MNPLSSLK	2	1.6013	8
TGME49_219310-t26_1-p1	663	K	DnaK family protein	1	4.66651e-14	153.48	SAVVAK(1)LEELQAVGGK	2	0.23996	8
TGME49_219310-t26_1-p1	252	K	DnaK family protein	1	7.08928e-06	162.8	HFASAFEK(1)K	2	1.3154	8
TGME49_219310-t26_1-p1	334	K	DnaK family protein	1	0.000112232	90.348	K(1)EDLFSVEIVGGGTR	2	-0.70361	1
TGME49_219310-t26_1-p1	757	K	DnaK family protein	1	1.31947e-06	62.739	QSGLPPHVDPIVTVLDMHNK(1)R	3	0.47157	8
TGME49_219310-t26_1-p1	57	K	DnaK family protein	1	2.36072e-25	174.59	LMGDHALAQMK(1)SNAK	3	0.18893	15
TGME49_219310-t26_1-p1	83	K	DnaK family protein	1	7.09412e-40	204.82	NILGEVFDASNSHLK(1)K	2	-1.1999	8
TGME49_219310-t26_1-p1	111	K	DnaK family protein	1	6.80602e-05	140.49	GK(1)EVEFSAER	2	-0.065302	6
TGME49_219310-t26_1-p1	561	K	DnaK family protein	1	5.21538e-16	102.45	VVK(1)VDVPYQVQEAPGRPTTLQLR	3	-0.12517	6
TGME49_219310-t26_1-p1	313	K	DnaK family protein	1	2.20975e-20	182.33	EVFEELCSK(1)TLVPR	2	-0.30166	6
TGME49_219310-t26_1-p1	392	K	DnaK family protein	1	0.000559794	134.25	VK(1)EYGFGER	2	1.833	8
TGME49_219310-t26_1-p1	717	K	DnaK family protein	1	4.28196e-23	159.26	VAAQSQDEAYAHIPVEEK(1)RK	3	0.78709	10
TGME49_219310-t26_1-p1	169	K	DnaK family protein	1	3.93669e-49	218.68	SALLDAAQIAGLK(1)CLR	2	0.067128	4
TGME49_219320-t26_1-p1	365	K	acid phosphatase GAP50	1	0.00458891	61.161	QPLK(1)NRPER	3	-0.51423	1
TGME49_219320-t26_1-p1	371	K	acid phosphatase GAP50	1	2.2944e-114	288.25	K(1)SIDAFNFVSQLPEVR	3	0.011105	11
TGME49_219320-t26_1-p1	159	K	acid phosphatase GAP50	1	2.09581e-27	163.95	DGK(1)LAPADATEAAAAENHGYPK	3	-0.74061	38
TGME49_219320-t26_1-p1	156	K	acid phosphatase GAP50	1	5.75377e-49	214.53	TELTYAVTSEQIK(1)DGK	2	0.35972	20
TGME49_219320-t26_1-p1	75	K	acid phosphatase GAP50	1	0.0126108	87.476	TVADTLK(1)K	2	0.9337	14
TGME49_219320-t26_1-p1	239	K	acid phosphatase GAP50	1	2.58392e-08	132.24	AWADLEK(1)TLELAPK	2	0.79507	5
TGME49_219320-t26_1-p1	68	K	acid phosphatase GAP50	1	8.81471e-45	189.11	FVGLGNWGSGSYGQK(1)TVADTLK	2	1.1843	12
TGME49_219320-t26_1-p1	361	K	acid phosphatase GAP50	1	1.06087e-11	139.88	LVSGTTGETLYTHK(1)QPLK	2	-0.52143	13
TGME49_219320-t26_1-p1	395	K	acid phosphatase GAP50	1	6.14172e-05	107.09	YYPVPEMGK(1)MPGR	2	-0.15637	7
TGME49_219520-t26_1-p1	131	K	histone arginine methyltransferase PRMT1	1	2.51372e-08	98.227	AGAK(1)HVYGIECSEIVNIAR	3	1.0502	2
TGME49_219520-t26_1-p1	56	K	histone arginine methyltransferase PRMT1	1	0.00479753	93.162	AAFAK(1)DWK	2	-0.86611	3
TGME49_219520-t26_1-p1	357	K	histone arginine methyltransferase PRMT1	1	0.0180085	66.568	VEGMIAVK(1)K	2	-0.68508	2
TGME49_219520-t26_1-p1	164	K	histone arginine methyltransferase PRMT1	1	8.92245e-08	114.99	VTFVQGK(1)AEEVSLPVEK	3	0.093963	7
TGME49_219520-t26_1-p1	51	K	histone arginine methyltransferase PRMT1	1	7.60819e-10	79.467	GPAGFSATVLPCDEATK(1)AAFAK	3	-0.58212	1
TGME49_219520-t26_1-p1	157	K	histone arginine methyltransferase PRMT1	1	6.67582e-06	119.96	ENDMEDK(1)VTFVQGK	2	-0.63463	4
TGME49_219520-t26_1-p1	202	K	histone arginine methyltransferase PRMT1	0.996894	0.00157212	51.004	DK(0.997)WLK(0.003)PGGMIFPDK	3	-0.10685	2
TGME49_219540-t26_1-p1	336	K	cytosolic tRNA-Ala synthetase	1	5.86349e-09	178.94	VADTQK(1)CIR	2	0.25869	7
TGME49_219540-t26_1-p1	327	K	cytosolic tRNA-Ala synthetase	1	0.0047428	93.429	SSPLSK(1)LR	2	1.2777	7
TGME49_219540-t26_1-p1	1276	K	cytosolic tRNA-Ala synthetase	1	3.37762e-12	115.68	VDAAVAEATAFAEK(1)K	2	0.008625	10
TGME49_219540-t26_1-p1	780	K	cytosolic tRNA-Ala synthetase	1	0.000117962	136.02	AK(1)VMAIWDGK	2	0.091021	12
TGME49_219540-t26_1-p1	1083	K	cytosolic tRNA-Ala synthetase	1	1.25525e-07	151.98	K(1)ELEELEEAFR	2	-0.33858	4
TGME49_219540-t26_1-p1	788	K	cytosolic tRNA-Ala synthetase	1	0.00150659	117.81	VMAIWDGK(1)R	2	0.51674	24
TGME49_219540-t26_1-p1	973	K	cytosolic tRNA-Ala synthetase	0.999916	8.43311e-07	52.556	FDYAGEKPLENEDIIAVENVVK(1)DCIAQAR	3	-1.6395	1
TGME49_219540-t26_1-p1	1154	K	cytosolic tRNA-Ala synthetase	1	0.0123077	94.262	ELVK(1)EAK	2	0.56556	4
TGME49_219540-t26_1-p1	488	K	cytosolic tRNA-Ala synthetase	1	5.58372e-10	81.696	EK(1)DGSLTPLPAPCVDTGMGLER	3	-0.32834	1
TGME49_219540-t26_1-p1	746	K	cytosolic tRNA-Ala synthetase	1	0.00868459	68.132	K(1)VPPTDDSAK	2	-0.49253	3
TGME49_219540-t26_1-p1	545	K	cytosolic tRNA-Ala synthetase	0.999677	2.02325e-19	87.881	ILELSPGLRPYGGK(1)VGEEDKDMVDMAYR	4	-0.40181	2
TGME49_219540-t26_1-p1	254	K	cytosolic tRNA-Ala synthetase	1	0.016074	57.108	AK(1)IEEISAK	2	0.50854	2
TGME49_219540-t26_1-p1	633	K	cytosolic tRNA-Ala synthetase	1	5.3993e-05	169.44	KNEEK(1)VVR	2	-0.93949	7
TGME49_219540-t26_1-p1	1146	K	cytosolic tRNA-Ala synthetase	1	0.000765604	109.11	ALLELQK(1)AR	2	0.10852	5
TGME49_219540-t26_1-p1	994	K	cytosolic tRNA-Ala synthetase	1	4.85278e-06	122.64	EVPLEQAMK(1)IPGLR	3	0.23334	11
TGME49_219540-t26_1-p1	551	K	cytosolic tRNA-Ala synthetase	1	0.000286615	74.789	VGEEDK(1)DMVDMAYR	2	-0.82763	2
TGME49_219540-t26_1-p1	858	K	cytosolic tRNA-Ala synthetase	1	1.26936e-11	136.36	SGDFILHIGSMSK(1)GTLR	3	0.90345	2
TGME49_219540-t26_1-p1	343	K	cytosolic tRNA-Ala synthetase	1	2.60268e-11	146.59	AGGK(1)HNDLEDVGK	2	0.47402	8
TGME49_219540-t26_1-p1	1139	K	cytosolic tRNA-Ala synthetase	1	0.00015406	67.838	QLEQAQK(1)ALLELQK	3	0.97814	3
TGME49_219540-t26_1-p1	516	K	cytosolic tRNA-Ala synthetase	1	5.78423e-33	169.9	VASVLQDK(1)QSNYDTDLFTALFDK	3	-3.6755	9
TGME49_219540-t26_1-p1	1256	K	cytosolic tRNA-Ala synthetase	1	2.30172e-42	180.88	AVGAAK(1)EGAADK	2	0.18152	9
TGME49_219540-t26_1-p1	1262	K	cytosolic tRNA-Ala synthetase	1	1.61534e-12	122.16	EGAADK(1)VDAAVAEATAFAEK	3	-0.85296	7
TGME49_219540-t26_1-p1	941	K	cytosolic tRNA-Ala synthetase	1	9.04626e-40	192.16	ELEDGEDIQQK(1)GSLVEVK	2	0.54928	11
TGME49_219540-t26_1-p1	985	K	cytosolic tRNA-Ala synthetase	1	5.59511e-05	80.905	PVHYK(1)EVPLEQAMK	3	-1.4958	12
TGME49_219540-t26_1-p1	1132	K	cytosolic tRNA-Ala synthetase	1	0.000105952	110.84	SLVK(1)QLEQAQK	2	1.2453	6
TGME49_219540-t26_1-p1	948	K	cytosolic tRNA-Ala synthetase	1	0.0337343	69.598	GSLVEVK(1)R	2	2.5913	1
TGME49_219540-t26_1-p1	261	K	cytosolic tRNA-Ala synthetase	1	0.000732789	126.07	IEEISAK(1)GK	2	-2.1443	6
TGME49_219540-t26_1-p1	1107	K	cytosolic tRNA-Ala synthetase	1	7.56209e-05	117.25	ELAALEK(1)EVAK	2	1.9471	8
TGME49_219540-t26_1-p1	930	K	cytosolic tRNA-Ala synthetase	1	6.06911e-20	144.25	ICESCLNEK(1)ELEDGEDIQQK	3	0.78719	6
TGME49_219540-t26_1-p1	265	K	cytosolic tRNA-Ala synthetase	1	0.000325166	103.26	AK(1)GWSGEAVR	2	-0.24226	6
TGME49_219540-t26_1-p1	666	K	cytosolic tRNA-Ala synthetase	1	8.37627e-15	181.44	VANSLQAK(1)GQK	2	0.19466	6
TGME49_219540-t26_1-p1	1158	K	cytosolic tRNA-Ala synthetase	1	1.29632e-07	151.79	K(1)LGEELGTEHK	2	0.24725	21
TGME49_219540-t26_1-p1	658	K	cytosolic tRNA-Ala synthetase	1	0.00716844	80.986	K(1)VANSLQAK	2	-0.3138	4
TGME49_219550-t26_1-p1	370	K	dihydrolipoyllysine-residue succinyltransferase component of oxoglutarate dehydrogenase	1	0.0002656	112.71	ELAHLAVK(1)AR	2	-0.42289	12
TGME49_219550-t26_1-p1	115	K	dihydrolipoyllysine-residue succinyltransferase component of oxoglutarate dehydrogenase	1	0.0248627	75.043	K(1)QPGEYVK	2	0.16905	2
TGME49_219550-t26_1-p1	313	K	dihydrolipoyllysine-residue succinyltransferase component of oxoglutarate dehydrogenase	1	5.00873e-07	84.653	K(1)VPEVNAFIEGNEIVYK	3	1.1759	3
TGME49_219550-t26_1-p1	355	K	dihydrolipoyllysine-residue succinyltransferase component of oxoglutarate dehydrogenase	1	0.00685057	111.61	K(1)SWPELEK	2	0.081291	8
TGME49_219590-t26_1-p1	71	K	RuvB family 1 protein	1	9.26351e-12	99.407	SLGLHADGTAMK(1)TGGGMVGQEK	3	-0.40556	3
TGME49_219590-t26_1-p1	94	K	RuvB family 1 protein	1	4.06144e-05	110.92	EAAGLVVDLIK(1)AK	2	0.10327	6
TGME49_219590-t26_1-p1	305	K	RuvB family 1 protein	1	0.0175223	107.57	K(1)TEITEK	2	1.7698	1
TGME49_219590-t26_1-p1	81	K	RuvB family 1 protein	1	1.83411e-08	149.41	TGGGMVGQEK(1)AR	2	-0.68423	11
TGME49_219590-t26_1-p1	464	K	RuvB family 1 protein	1	2.5619e-05	95.57	K(1)HIEDVDALFLDCK	3	-1.9186	3
TGME49_219590-t26_1-p1	145	K	RuvB family 1 protein	1	0.000247251	135.99	K(1)TEVLLEACR	2	-0.82603	4
TGME49_219590-t26_1-p1	219	K	RuvB family 1 protein	1	0.000128074	74.133	LAPQIHDAIQK(1)EK	3	0.51676	4
TGME49_219590-t26_1-p1	318	K	RuvB family 1 protein	1	0.0110945	61.56	SEINK(1)TVNK	2	-0.18229	2
TGME49_219590-t26_1-p1	477	K	RuvB family 1 protein	1	4.95162e-08	110.12	HIEDVDALFLDCK(1)SSAQR	3	-0.1067	3
TGME49_219630-t26_1-p1	913	K	flavodoxin domain-containing protein	1	5.00907e-18	116.38	TAMAAGVTK(1)TLAHAAAETLGGDEAR	3	0.67986	2
TGME49_219630-t26_1-p1	205	K	flavodoxin domain-containing protein	1	0.0126108	87.476	MLEFIEK(1)R	2	-0.37468	1
TGME49_219630-t26_1-p1	831	K	flavodoxin domain-containing protein	1	0.00425195	95.815	ANK(1)DFLYR	2	0.77934	3
TGME49_219682-t26_1-p1	153	K	pyruvate dehydrogenase kinase, putative	1	0.000269263	112.13	GQQIVLSK(1)ER	2	-0.43977	3
TGME49_219690-t26_1-p1	84	K	hypothetical protein	1	6.17776e-05	158.07	NDK(1)IDLAR	2	-0.25697	11
TGME49_219690-t26_1-p1	103	K	hypothetical protein	1	7.37049e-12	120.87	AEELMNK(1)QLPEK	2	1.0367	12
TGME49_219690-t26_1-p1	117	K	hypothetical protein	1	6.98007e-06	109.79	HEHNQETEK(1)MVAFDR	4	-0.47854	16
TGME49_219690-t26_1-p1	108	K	hypothetical protein	1	3.01005e-05	85.271	QLPEK(1)HEHNQETEK	4	0.073438	5
TGME49_219700-t26_1-p1	881	K	DNA replication licensing factor MCM4, putative	1	0.00144688	93.598	ISEALAK(1)MR	2	-0.62441	2
TGME49_219700-t26_1-p1	964	K	DNA replication licensing factor MCM4, putative	1	0.0129407	73.26	EDIFVK(1)VK	2	0.083895	3
TGME49_219710-t26_1-p1	1500	K	hypothetical protein	1	4.28546e-05	110.51	AGLADVK(1)AVVATK	2	0.23188	6
TGME49_219710-t26_1-p1	1459	K	hypothetical protein	1	0.000131112	105.13	SEDPMGSEK(1)QK	2	-0.97443	4
TGME49_219710-t26_1-p1	1234	K	hypothetical protein	1	0.0057504	64.121	EDSSALFAEK(1)K	2	-0.83745	1
TGME49_219710-t26_1-p1	1506	K	hypothetical protein	1	1.2812e-07	145.46	AVVATK(1)LAEVR	2	0.78434	8
TGME49_219750-t26_1-p1	25	K	cytochrome c, putative	1	9.62468e-07	114.64	AK(1)CSQCHTINAGGAAK	3	-0.020193	1
TGME49_219750-t26_1-p1	64	K	cytochrome c, putative	1	2.2659e-16	147.06	ADFPYSDANK(1)TSGIIWSEK	3	-0.38336	22
TGME49_219750-t26_1-p1	16	K	cytochrome c, putative	1	1.23358e-08	126.63	AEPDVQVPSGDIK(1)AGAK	3	-0.45103	27
TGME49_219750-t26_1-p1	100	K	cytochrome c, putative	1	2.32549e-05	69.188	EK(1)ERADLIAYLVDASNK	3	1.3259	1
TGME49_219750-t26_1-p1	54	K	cytochrome c, putative	1	1.24651e-05	115.12	ESGK(1)ADFPYSDANK	2	-0.51273	4
TGME49_219750-t26_1-p1	20	K	cytochrome c, putative	1	0.024034	76.847	AGAK(1)VFK	2	-0.57764	5
TGME49_219790-t26_1-p1	119	K	pre-mRNA processing factor PRP3	1	5.89571e-23	87.772	GPAAAAAELTGEK(1)AGAASSVAAAQATALAAAAK	3	0.51279	1
TGME49_219790-t26_1-p1	212	K	pre-mRNA processing factor PRP3	0.786492	0.0109437	42.843	LK(0.214)QEK(0.786)LAAALK	3	-0.29725	2
TGME49_219790-t26_1-p1	306	K	pre-mRNA processing factor PRP3	1	0.0172529	58.172	K(1)ALEFVEAGR	2	0.93886	1
TGME49_219790-t26_1-p1	268	K	pre-mRNA processing factor PRP3	1	7.16576e-05	85.837	IEEAAK(1)ALGAAAGVR	2	0.74943	3
TGME49_219800-t26_1-p1	476	K	vacuolar ATP synthase subunit b, putative	0.999971	0.00157593	97.635	K(1)IKEEELR	3	0.14692	6
TGME49_219800-t26_1-p1	120	K	vacuolar ATP synthase subunit b, putative	1	0.00298226	62.694	AFNGSGK(1)PIDR	2	0.94344	3
TGME49_219800-t26_1-p1	385	K	vacuolar ATP synthase subunit b, putative	1	0.00367316	98.629	LMK(1)SGIGR	2	-4.2171	10
TGME49_219800-t26_1-p1	7	K	vacuolar ATP synthase subunit b, putative	1	1.34061e-70	238.8	AAQAAK(1)ADAALAHAAAASR	3	-0.85574	10
TGME49_219800-t26_1-p1	199	K	vacuolar ATP synthase subunit b, putative	1	0.000565259	82.85	QASLVAGK(1)DVK	2	0.97897	4
TGME49_219800-t26_1-p1	490	K	vacuolar ATP synthase subunit b, putative	1	0.00184059	88.495	DK(1)YLEEQER	2	-1.2142	1
TGME49_219800-t26_1-p1	478	K	vacuolar ATP synthase subunit b, putative	1	0.0082492	117.16	IK(1)EEELR	2	0.23298	5
TGME49_219832-t26_1-p1	329	K	cyclin-dependent kinase regulatory subunit protein	1	0.00878914	100.74	ELFEK(1)LR	2	1.1616	3
TGME49_219850-t26_1-p1	643	K	prolyl-tRNA synthetase (ProRS)	1	0.0028297	113.74	ELK(1)TMLEK	2	0.61562	14
TGME49_219850-t26_1-p1	673	K	prolyl-tRNA synthetase (ProRS)	1	1.62786e-05	111.5	YNHWEVK(1)GVPLR	2	0.84674	9
TGME49_219850-t26_1-p1	812	K	prolyl-tRNA synthetase (ProRS)	1	6.67049e-05	49.515	TLCIPFDQPPMPEGTK(1)CFYTGK	3	0.094334	1
TGME49_219850-t26_1-p1	770	K	prolyl-tRNA synthetase (ProRS)	1	1.60861e-12	136.63	HLVLAPWCEDPESEEQIK(1)K	3	-0.56113	7
TGME49_219850-t26_1-p1	139	K	prolyl-tRNA synthetase (ProRS)	1	0.0107842	97.068	EAK(1)ALQK	2	-2.4161	2
TGME49_219850-t26_1-p1	638	K	prolyl-tRNA synthetase (ProRS)	1	1.25774e-44	230.81	DENTGEILGK(1)CR	2	0.061301	6
TGME49_219850-t26_1-p1	727	K	prolyl-tRNA synthetase (ProRS)	1	0.0161623	87.323	SLFEK(1)AK	2	0.12471	8
TGME49_219850-t26_1-p1	338	K	prolyl-tRNA synthetase (ProRS)	1	4.57282e-49	225.85	K(1)DENFSEWYTQAIVR	3	-0.86464	6
TGME49_219850-t26_1-p1	255	K	prolyl-tRNA synthetase (ProRS)	1	1.55262e-05	101.45	K(1)NPDLVVLVHPLHNK	4	0.45213	15
TGME49_219850-t26_1-p1	525	K	prolyl-tRNA synthetase (ProRS)	1	3.1166e-05	107.5	WYEECLAVPVIK(1)GEK	2	-0.51221	5
TGME49_219850-t26_1-p1	533	K	prolyl-tRNA synthetase (ProRS)	1	0.000673808	89.827	SEGEK(1)FAGGK	2	-0.54098	8
TGME49_219850-t26_1-p1	738	K	prolyl-tRNA synthetase (ProRS)	1	2.49409e-45	197.94	LHEGIEK(1)ISTFDEVMPALNR	3	1.0083	14
TGME49_219850-t26_1-p1	775	K	prolyl-tRNA synthetase (ProRS)	1	3.76067e-08	65.428	ETQK(1)LSEIQAIEAGDSEQVMTGAMK	3	0.078306	1
TGME49_219850-t26_1-p1	752	K	prolyl-tRNA synthetase (ProRS)	1	5.22127e-20	149.42	K(1)HLVLAPWCEDPESEEQIKK	4	-0.26373	37
TGME49_219850-t26_1-p1	323	K	prolyl-tRNA synthetase (ProRS)	1	1.44718e-22	158.44	APGAK(1)EAVTDSSMLGVTAK	2	-0.91829	2
TGME49_219850-t26_1-p1	581	K	prolyl-tRNA synthetase (ProRS)	1	2.84762e-06	116.51	MFEIEFEDEEGHK(1)R	3	-0.32629	4
TGME49_219850-t26_1-p1	243	K	prolyl-tRNA synthetase (ProRS)	1	5.09813e-05	119.25	K(1)EVTLVFDSAMK	2	1.1809	18
TGME49_219850-t26_1-p1	254	K	prolyl-tRNA synthetase (ProRS)	1	1.38558e-05	127.17	EVTLVFDSAMK(1)K	2	-1.6292	13
TGME49_219850-t26_1-p1	387	K	prolyl-tRNA synthetase (ProRS)	1	0.00344539	141.39	FFDDEIK(1)K	2	-2.8606	22
TGME49_219850-t26_1-p1	167	K	prolyl-tRNA synthetase (ProRS)	1	1.06317e-09	132.08	HAPVATVDAMVK(1)ASFR	3	0.50697	3
TGME49_219850-t26_1-p1	143	K	prolyl-tRNA synthetase (ProRS)	1	2.68138e-26	173.71	ALQK(1)LEELGIGYQLHR	3	0.18285	3
TGME49_219850-t26_1-p1	269	K	prolyl-tRNA synthetase (ProRS)	1	1.21945e-15	138.03	NPDLVVLVHPLHNK(1)ATVALK	4	0.58489	16
TGME49_219850-t26_1-p1	275	K	prolyl-tRNA synthetase (ProRS)	1	2.31135e-08	147.24	ATVALK(1)ASDLVK	2	-0.45897	15
TGME49_219850-t26_1-p1	183	K	prolyl-tRNA synthetase (ProRS)	1	0.000592525	59.227	GVIAANLFLK(1)EK	2	-0.0032756	6
TGME49_219850-t26_1-p1	684	K	prolyl-tRNA synthetase (ProRS)	1	0.000292317	108.47	LELGPK(1)DLAK	2	0.5888	9
TGME49_219850-t26_1-p1	688	K	prolyl-tRNA synthetase (ProRS)	1	0.00794638	83.429	DLAK(1)GTAR	2	0.87078	8
TGME49_219850-t26_1-p1	173	K	prolyl-tRNA synthetase (ProRS)	1	1.76475e-06	112.73	DK(1)GVIAANLFLK	2	0.052979	9
TGME49_219850-t26_1-p1	337	K	prolyl-tRNA synthetase (ProRS)	1	6.53913e-19	162.37	EAVTDSSMLGVTAK(1)K	2	0.032858	1
TGME49_219850-t26_1-p1	648	K	prolyl-tRNA synthetase (ProRS)	1	0.000559794	134.25	TMLEK(1)ADIR	2	-0.35044	15
TGME49_219850-t26_1-p1	409	K	prolyl-tRNA synthetase (ProRS)	1	1.79188e-19	120.85	EK(1)DHVEGFSPEVAWVTHYGDSPLPEK	4	-0.86774	7
TGME49_219850-t26_1-p1	666	K	prolyl-tRNA synthetase (ProRS)	1	0.000109014	66.022	SNYTPGWK(1)YNHWEVK	3	-0.171	4
TGME49_219850-t26_1-p1	539	K	prolyl-tRNA synthetase (ProRS)	1	1.64631e-19	173.71	K(1)TTTVEAFIPENGR	3	0.36143	7
TGME49_219850-t26_1-p1	311	K	prolyl-tRNA synthetase (ProRS)	1	4.00161e-07	95.236	LAAAPAGGANK(1)PNAPAGK	2	-0.37825	4
TGME49_219850-t26_1-p1	242	K	prolyl-tRNA synthetase (ProRS)	1	7.14504e-09	138.21	GSVTPLAAMCDEK(1)K	2	-0.078726	14
TGME49_219860-t26_1-p1	443	K	replication licensing factor, putative	1	0.0179933	67.494	LAK(1)SVAPR	2	-0.93411	3
TGME49_220090-t26_1-p1	134	K	hypothetical protein	1	0.01359	91.9	IYVK(1)ATR	2	0.19172	2
TGME49_220090-t26_1-p1	68	K	hypothetical protein	1	0.000396473	93.623	K(1)TTYITLSDVR	2	0.25046	3
TGME49_220100-t26_1-p1	516	K	phosphoribosylpyrophosphate synthetase	1	2.55375e-20	128.98	IEASPLEEVVVTDSIK(1)ARPEVAECPR	3	2.2499	11
TGME49_220100-t26_1-p1	398	K	phosphoribosylpyrophosphate synthetase	1	5.58169e-09	110.56	DLHK(1)PVVVSPDAGGVYR	3	0.68072	8
TGME49_220100-t26_1-p1	234	K	phosphoribosylpyrophosphate synthetase	1	4.09741e-11	137.69	K(1)LGDALLFCGNSNEPLAR	2	-0.30458	6
TGME49_220100-t26_1-p1	546	K	phosphoribosylpyrophosphate synthetase	1	6.03517e-13	153.81	IHQK(1)ESLNDLFNVK	3	0.80074	8
TGME49_220100-t26_1-p1	263	K	phosphoribosylpyrophosphate synthetase	1	0.0177085	85.265	LGK(1)AVVK	2	0.010086	2
TGME49_220100-t26_1-p1	394	K	phosphoribosylpyrophosphate synthetase	0.771808	1.26914e-20	78.531	VPVDNLEAQIIGLEYFHHK(0.772)DLHK(0.228)PVVVSPDAGGVYR	5	0.072631	2
TGME49_220100-t26_1-p1	434	K	phosphoribosylpyrophosphate synthetase	1	1.43163e-15	164.68	GYNDCGIAMLIK(1)QR	3	-0.31794	9
TGME49_220100-t26_1-p1	556	K	phosphoribosylpyrophosphate synthetase	1	0.000937384	84.507	ESLNDLFNVK(1)Y	2	1.2834	2
TGME49_220100-t26_1-p1	414	K	phosphoribosylpyrophosphate synthetase	1	0.000560579	141.48	K(1)FQEGLIAR	2	-0.21695	6
TGME49_220100-t26_1-p1	260	K	phosphoribosylpyrophosphate synthetase	1	0.0302785	70.69	LSTK(1)LGK	2	0.38661	3
TGME49_220250-t26_1-p1	61	K	Nucleotide-sensitive chloride conductance regulator (ICln) protein	1	0.0127733	41.482	IAWLAK(1)PGAASGDEQR	2	-0.29435	1
TGME49_220260-t26_1-p1	259	K	hypothetical protein	1	0.0033279	59.294	EVVAAALESQQK(1)K	2	0.13289	2
TGME49_220270-t26_1-p1	120	K	alveolin domain containing intermediate filament IMC6	1	0.00833744	113.7	DGK(1)LQLR	2	0.49323	10
TGME49_220270-t26_1-p1	370	K	alveolin domain containing intermediate filament IMC6	1	3.54683e-08	56.22	AHHQFAEENAALCGAGTACGAPQK(1)EPEIEFR	4	-1.0807	3
TGME49_220270-t26_1-p1	383	K	alveolin domain containing intermediate filament IMC6	1	1.10514e-08	172.98	TANQMK(1)EAR	2	0.025808	6
TGME49_220270-t26_1-p1	257	K	alveolin domain containing intermediate filament IMC6	1	0.0298442	48.188	VPK(1)IIEVPK	2	2.2215	2
TGME49_220270-t26_1-p1	220	K	alveolin domain containing intermediate filament IMC6	1	0.00257694	78.964	EVPRPVVK(1)YVGK	2	-0.84949	7
TGME49_220270-t26_1-p1	143	K	alveolin domain containing intermediate filament IMC6	1	1.45837e-07	102.57	DK(1)IIEVPQVDVVDAVRPK	3	-0.58985	6
TGME49_220350-t26_1-p1	768	K	tRNA ligases class II (D, K and N) domain-containing protein	1	0.0371059	56.013	IAPELALK(1)R	2	0.67159	2
TGME49_220360-t26_1-p1	23	K	FAD binding domain-containing protein	1	0.00144052	66.538	AAVGLAK(1)EAAAR	2	-3.3656	2
TGME49_220400-t26_1-p1	35	K	actin depolymerizing factor ADF	1	1.43664e-08	170.52	IENTK(1)IVVEK	2	0.46747	31
TGME49_220400-t26_1-p1	40	K	actin depolymerizing factor ADF	1	4.3691e-10	142.45	IVVEK(1)DGK	2	-0.029777	37
TGME49_220400-t26_1-p1	30	K	actin depolymerizing factor ADF	1	1.0154e-07	163.38	WIVFK(1)IENTK	2	-0.027713	6
TGME49_220400-t26_1-p1	91	K	actin depolymerizing factor ADF	1	1.00492e-08	151.26	MTYASSK(1)DALLK	2	0.38045	57
TGME49_220400-t26_1-p1	19	K	actin depolymerizing factor ADF	1	0.00301112	143	FNELK(1)IRK	2	-0.035624	44
TGME49_220400-t26_1-p1	43	K	actin depolymerizing factor ADF	1	0.000127598	135.16	DGK(1)GNADEFR	2	0.18666	49
TGME49_220400-t26_1-p1	82	K	actin depolymerizing factor ADF	1	1.03112e-28	185.67	IQFVLWCPDNAPVK(1)PR	3	-0.8324	12
TGME49_220500-t26_1-p1	163	K	UBX domain-containing protein	1	0.000259749	106.67	K(1)NTSSFTGGER	2	-0.28525	2
TGME49_220500-t26_1-p1	236	K	UBX domain-containing protein	1	6.48609e-07	134.13	FLDELK(1)AGFAPR	2	-0.81242	6
TGME49_220610-t26_1-p1	466	K	protein phosphatase 2C domain-containing protein	1	0.051503	47.869	GFGDK(1)ELK	2	0.84716	1
TGME49_220610-t26_1-p1	253	K	protein phosphatase 2C domain-containing protein	1	0.00393168	53.237	IISAFK(1)HVDR	3	-0.15269	3
TGME49_220610-t26_1-p1	262	K	protein phosphatase 2C domain-containing protein	1	0.0400585	63.054	EFLSK(1)FR	2	1.1561	1
TGME49_220860-t26_1-p1	349	K	DEAD/DEAH box helicase	1	0.000679795	103.21	K(1)EELTLSCIK	2	1.1719	4
TGME49_220860-t26_1-p1	95	K	DEAD/DEAH box helicase	1	2.21424e-16	108.08	STGGEETTGAPGFATDFEAVK(1)HK	3	0.27776	5
TGME49_220860-t26_1-p1	132	K	DEAD/DEAH box helicase	1	2.41429e-09	86.748	ADGSSGAPVSASSWTDLNLK(1)K	2	-0.83044	3
TGME49_220860-t26_1-p1	146	K	DEAD/DEAH box helicase	1	2.01607e-05	89.484	ELLLGVENQGFSK(1)PSK	2	0.23792	2
TGME49_220860-t26_1-p1	279	K	DEAD/DEAH box helicase	1	0.0256278	74.267	K(1)FGADTVK	2	0.60624	1
TGME49_220860-t26_1-p1	62	K	DEAD/DEAH box helicase	1	5.31341e-05	91.812	DAGEENGVK(1)DAGGAR	2	0.48124	3
TGME49_220860-t26_1-p1	133	K	DEAD/DEAH box helicase	1	1.08135e-06	80.596	K(1)ELLLGVENQGFSKPSK	3	0.39151	3
TGME49_220930-t26_1-p1	118	K	hypothetical protein	1	1.9878e-05	91.355	GLNYQGK(1)TCGVDGSVR	2	0.17886	3
TGME49_220930-t26_1-p1	558	K	hypothetical protein	1	0.00199915	61.11	AFFPAMDK(1)SCSR	2	-0.67702	3
TGME49_220950-t26_1-p1	189	K	hypothetical protein	1	6.78825e-12	134.29	SPGK(1)LVELDTGVASPVFAR	3	1.1385	6
TGME49_221170-t26_1-p1	427	K	CAAX metallo endopeptidase	1	0.000116933	108.35	AIEAIEEK(1)QSK	2	0.24388	4
TGME49_221170-t26_1-p1	156	K	CAAX metallo endopeptidase	1	0.029696	48.284	TLGIFVK(1)DK	2	0.51023	1
TGME49_221170-t26_1-p1	228	K	CAAX metallo endopeptidase	1	0.0179933	67.494	GK(1)ICELAK	2	0.45322	1
TGME49_221170-t26_1-p1	61	K	CAAX metallo endopeptidase	1	1.15647e-22	163.64	LAHLVTEEEYAK(1)TNAYNK	3	-1.1024	3
TGME49_221170-t26_1-p1	250	K	CAAX metallo endopeptidase	1	6.62031e-20	105.5	KLDFPLTQLYEMDNSK(1)R	3	-0.9978	3
TGME49_221170-t26_1-p1	235	K	CAAX metallo endopeptidase	1	0.000600609	61.477	K(1)LDFPLTQLYEMDNSK	2	1.7401	2
TGME49_221180-t26_1-p1	474	K	hypothetical protein	1	0.00512019	51.771	QDSGGVGTK(1)VDAR	2	-1.1715	1
TGME49_221210-t26_1-p1	50	K	cyclophilin	1	0.00110343	98.048	EDIAPK(1)TVK	2	0.40851	11
TGME49_221210-t26_1-p1	63	K	cyclophilin	1	0.00023102	155.75	YK(1)GSVFHR	3	0.055929	34
TGME49_221210-t26_1-p1	53	K	cyclophilin	1	0.000138585	103.44	TVK(1)NFIGLFDK	2	-0.91187	6
TGME49_221210-t26_1-p1	61	K	cyclophilin	1	0.000264827	112.83	NFIGLFDK(1)YK	2	-0.66152	7
TGME49_221210-t26_1-p1	168	K	cyclophilin	1	5.7976e-23	104.6	ITTESWPTVQAIEALGGSGGRPSK(1)VAK	3	0.42405	9
TGME49_221210-t26_1-p1	24	K	cyclophilin	1	5.53328e-19	163.8	K(1)AYMDIDIDGEHAGR	3	-1.0065	49
TGME49_221210-t26_1-p1	105	K	cyclophilin	1	8.74739e-20	178.84	RFDDENFDLK(1)HER	3	-0.53552	21
TGME49_221210-t26_1-p1	171	K	cyclophilin	1	7.40727e-05	117.52	VAK(1)ITDIGLLE	2	-0.91061	3
TGME49_221230-t26_1-p1	164	K	hypothetical protein	1	2.04963e-08	134.61	MIDADTTTK(1)NFLFR	2	0.38923	3
TGME49_221230-t26_1-p1	361	K	hypothetical protein	1	0.00122398	73.632	TGALTAAYK(1)MR	2	0.98002	3
TGME49_221320-t26_1-p1	982	K	acetyl-CoA carboxylase ACC1	1	0.0514481	42.336	SDVTGK(1)VVR	2	1.2958	1
TGME49_221320-t26_1-p1	535	K	acetyl-CoA carboxylase ACC1	1	0.00174162	70.412	ASEGGGGK(1)GIR	2	0.2181	3
TGME49_221320-t26_1-p1	1176	K	acetyl-CoA carboxylase ACC1	1	0.0373721	40.475	VQDPATLLK(1)LK	2	2.5442	1
TGME49_221320-t26_1-p1	2429	K	acetyl-CoA carboxylase ACC1	1	0.00552856	48.091	AADQK(1)ALMHR	3	0.72786	3
TGME49_221320-t26_1-p1	2440	K	acetyl-CoA carboxylase ACC1	1	0.00536302	63.944	VDDVLK(1)ELDK	2	1.1025	1
TGME49_221380-t26_1-p1	11	K	alba 1	1	1.55714e-10	166.14	DK(1)EPIGSNEIR	2	0.073227	6
TGME49_221380-t26_1-p1	98	K	alba 1	0.950836	1.07653e-16	111.97	CGSTTITDVYEPTEEGLDK(0.049)VK(0.951)EDR	3	-0.52048	2
TGME49_221380-t26_1-p1	77	K	alba 1	1	3.49054e-18	110.36	GLYQITK(1)CGSTTITDVYEPTEEGLDK	3	-0.48552	4
TGME49_221380-t26_1-p1	49	K	alba 1	1	1.67546e-15	181.66	INIK(1)ATGNAIAR	2	-1.7543	11
TGME49_221380-t26_1-p1	141	K	alba 1	1	2.53994e-06	120.59	EMKPEEITK(1)TGGFR	3	0.06678	14
TGME49_221380-t26_1-p1	132	K	alba 1	0.996207	6.05791e-26	154.13	DPGYQAPIDESLVK(0.996)EMK(0.004)PEEITK	3	-0.46487	9
TGME49_221380-t26_1-p1	66	K	alba 1	1	5.19558e-15	192.26	AVTLAEVLK(1)R	2	0.35067	12
TGME49_221380-t26_1-p1	135	K	alba 1	1	0.0041861	77.662	EMK(1)PEEITK	2	-2.1442	6
TGME49_221470-t26_1-p1	50	K	hypothetical protein	1	4.48673e-16	153.04	SDVQGSGLALVAK(1)NEGFK	2	-0.36155	3
TGME49_221470-t26_1-p1	468	K	hypothetical protein	1	0.00134498	81.525	K(1)RDDFMEVR	3	-0.62196	6
TGME49_221470-t26_1-p1	97	K	hypothetical protein	1	0.0108408	55.754	NIPLK(1)DFASK	2	0.59315	5
TGME49_221470-t26_1-p1	102	K	hypothetical protein	1	0.000204985	125.75	DFASK(1)YIALK	2	0.30462	13
TGME49_221470-t26_1-p1	374	K	hypothetical protein	1	8.71026e-08	153.74	DEGGANEHFK(1)R	2	-0.85907	10
TGME49_221470-t26_1-p1	386	K	hypothetical protein	1	2.8297e-07	142.08	LFTFLQPDAPK(1)R	2	0.40508	2
TGME49_221470-t26_1-p1	489	K	hypothetical protein	1	0.000143008	61.415	HGEPVAAIGVNGK(1)GR	3	-0.39539	2
TGME49_221470-t26_1-p1	348	K	hypothetical protein	1	1.3145e-07	133.16	K(1)ADFQNSSAIVAR	2	0.13933	5
TGME49_221470-t26_1-p1	177	K	hypothetical protein	1	6.40903e-33	147.17	VALSSLTTQPAEISK(1)AFLDVEK	3	-0.43006	2
TGME49_221470-t26_1-p1	415	K	hypothetical protein	1	0.0137387	91.626	MIK(1)PIER	2	-1.9593	5
TGME49_221490-t26_1-p1	4	K	cell cycle regulator protein	1	0.000145565	103.14	K(1)FSLEEISSQNVAK	2	0.11246	3
TGME49_221510-t26_1-p1	78	K	hypothetical protein	1	1.77996e-05	141.1	FK(1)ETDDLAHR	2	1.3133	17
TGME49_221522-t26_1-p1	130	K	adaptor complexes medium subunit family protein	1	6.03089e-20	144.33	EAITLAQIK(1)TFTDMDSHEEK	3	0.030299	5
TGME49_221522-t26_1-p1	385	K	adaptor complexes medium subunit family protein	1	0.0529321	75.109	VSPEDK(1)R	2	0.863	1
TGME49_221522-t26_1-p1	141	K	adaptor complexes medium subunit family protein	1	2.39438e-05	94.09	TFTDMDSHEEK(1)LQR	3	-4.0538	2
TGME49_221522-t26_1-p1	17	K	adaptor complexes medium subunit family protein	1	0.00200814	87.258	QFVEISK(1)VR	2	0.52539	4
TGME49_221522-t26_1-p1	5	K	adaptor complexes medium subunit family protein	1	0.0302459	70.716	QK(1)PLLAR	2	0.978	1
TGME49_221522-t26_1-p1	150	K	adaptor complexes medium subunit family protein	1	5.31601e-05	105.2	IIQEGK(1)EK	2	1.549	4
TGME49_221620-t26_1-p1	359	K	beta-tubulin, putative	1	0.00924223	47.991	SAVCDIPPK(1)GLK	2	-0.60335	1
TGME49_221660-t26_1-p1	1229	K	DEAD/DEAH box helicase domain-containing protein	1	1.87929e-06	118.08	ILQKPVEIIVGEK(1)GR	3	1.7584	3
TGME49_221670-t26_1-p1	359	K	transcriptional elongation factor FACT140	1	0.000238422	117.7	YK(1)ELCAAVAR	2	-0.14636	6
TGME49_221670-t26_1-p1	75	K	transcriptional elongation factor FACT140	1	0.00354043	57.434	TVAIDGGDVK(1)EK	2	-0.69234	3
TGME49_221670-t26_1-p1	831	K	transcriptional elongation factor FACT140	1	1.67951e-05	106.58	K(1)LIGALEAHTNGLR	3	2.1154	1
TGME49_221670-t26_1-p1	295	K	transcriptional elongation factor FACT140	1	1.93872e-17	114.15	IETVLDNEQQESHAAIADLAEK(1)LLK	3	-0.94042	2
TGME49_221670-t26_1-p1	226	K	transcriptional elongation factor FACT140	1	0.00666082	143.61	K(1)FTESNR	2	-0.50156	3
TGME49_221670-t26_1-p1	1042	K	transcriptional elongation factor FACT140	1	5.26745e-09	136.3	IDLVPIEFLDNLK(1)R	3	-0.33526	8
TGME49_221670-t26_1-p1	520	K	transcriptional elongation factor FACT140	1	2.24652e-07	98.281	HVSYELEDAEEEPAEK(1)K	3	0.49712	1
TGME49_221670-t26_1-p1	765	K	transcriptional elongation factor FACT140	1	0.000257943	113.93	ELMFK(1)SEDGR	2	1.1067	6
TGME49_221670-t26_1-p1	501	K	transcriptional elongation factor FACT140	1	6.19505e-09	119.96	EEGAAPVVLTDGTSK(1)VLR	2	0.43747	5
TGME49_221670-t26_1-p1	375	K	transcriptional elongation factor FACT140	1	0.000210369	89.805	TLLLNGTK(1)EQK	2	-0.77079	3
TGME49_221670-t26_1-p1	179	K	transcriptional elongation factor FACT140	1	0.00121937	52.172	ADGLPEAMEK(1)IHQAIGR	3	-0.53672	1
TGME49_221670-t26_1-p1	416	K	transcriptional elongation factor FACT140	1	0.00391374	54.286	K(1)PALADHLLK	3	1.7763	5
TGME49_221670-t26_1-p1	415	K	transcriptional elongation factor FACT140	0.782682	0.00383143	40.493	AFVEEK(0.783)K(0.217)PALADHLLK	4	0.53035	1
TGME49_221870-t26_1-p1	811	K	hypothetical protein	1	0.000204985	125.75	LK(1)GSVVAVQR	2	0.25419	8
TGME49_221870-t26_1-p1	715	K	hypothetical protein	1	1.01591e-09	122.49	AHLEEEAQALGDFLAEK(1)NR	3	-0.2951	1
TGME49_221870-t26_1-p1	789	K	hypothetical protein	1	1.98077e-20	154.56	SREEVAQAVVDSLLK(1)NQQVK	3	1.7355	6
TGME49_221870-t26_1-p1	809	K	hypothetical protein	1	0.000747444	111.61	TSFICEK(1)LK	2	1.181	4
TGME49_221870-t26_1-p1	825	K	hypothetical protein	1	0.000102458	111.63	TETEEK(1)LTMTR	2	0.1802	2
TGME49_221910-t26_1-p1	228	K	AN1 family Zinc finger domain-containing protein	1	0.0382723	53.753	VVADK(1)LQK	2	1.0706	2
TGME49_221922-t26_1-p1	290	K	NifU family domain-containing protein	1	0.00160748	108.57	LVELDSEK(1)K	2	1.489	6
TGME49_221950-t26_1-p1	317	K	splicesome-associated protein, putative	1	0.00209323	60.196	PTDK(1)VFLSEGPR	2	-0.23094	1
TGME49_221950-t26_1-p1	390	K	splicesome-associated protein, putative	1	0.0248716	67.169	TVAFHHK(1)K	3	-0.20608	4
TGME49_221950-t26_1-p1	91	K	splicesome-associated protein, putative	1	0.00163483	79.889	K(1)DEIGFLGGQR	2	-1.1159	3
TGME49_221950-t26_1-p1	193	K	splicesome-associated protein, putative	1	0.00322043	107.57	TYK(1)VNEAR	2	-0.022898	4
TGME49_221950-t26_1-p1	508	K	splicesome-associated protein, putative	1	0.00115083	84.507	EITK(1)IEDAIK	2	0.61077	4
TGME49_221950-t26_1-p1	343	K	splicesome-associated protein, putative	1	3.39778e-05	80.737	ALIEFTK(1)LSHEEQEK	3	-0.24749	5
TGME49_222020-t26_1-p1	243	K	phosphoglycerate kinase PGKII	1	2.483e-07	87.429	YLVDSGAK(1)TIVCSHLGR	3	2.2994	5
TGME49_222020-t26_1-p1	325	K	phosphoglycerate kinase PGKII	1	1.5983e-49	200.9	K(1)FANLADMFVNDAFGTAHR	3	-0.11484	2
TGME49_222020-t26_1-p1	313	K	phosphoglycerate kinase PGKII	1	0.017971	84.916	FEK(1)GETK	2	-0.38024	2
TGME49_222020-t26_1-p1	404	K	phosphoglycerate kinase PGKII	1	0.00569087	88.819	ALIEK(1)VDK	2	-1.3389	3
TGME49_222090-t26_1-p1	13	K	hypothetical protein	1	1.58061e-08	122.49	AK(1)ESSLSAALSEPSLLSK	2	2.0248	4
TGME49_222100-t26_1-p1	375	K	hypothetical protein	1	0.00580998	63.944	K(1)VAGSACLPGK	2	1.986	3
TGME49_222160-t26_1-p1	348	K	aldehyde dehydrogenase	1	4.80713e-05	69.979	YIK(1)QGIAEGATVALGGR	2	1.2485	3
TGME49_222160-t26_1-p1	401	K	aldehyde dehydrogenase	1	0.00049145	96.229	FK(1)TADEAVER	2	-0.75406	3
TGME49_222170-t26_1-p1	255	K	dense-granule antigen DG32	1	9.91118e-16	143.83	LKDLESILFDSK(1)LATIR	3	0.7067	8
TGME49_222170-t26_1-p1	288	K	dense-granule antigen DG32	1	0.00222816	67.385	LEALSAK(1)MAVK	2	0.98725	1
TGME49_222192-t26_1-p1	585	K	hypothetical protein	1	0.0466417	62.546	ESPDAIK(1)K	2	4.1124	1
TGME49_222210-t26_1-p1	330	K	SPFH domain / Band 7 family protein	1	2.84824e-06	133.81	ESAINLAK(1)GQR	2	1.3293	3
TGME49_222220-t26_1-p1	67	K	alveolin domain containing intermediate filament IMC7	1	0.00190753	44.925	QTK(1)EITTNTLHMGWK	3	-1.2076	1
TGME49_222220-t26_1-p1	50	K	alveolin domain containing intermediate filament IMC7	1	0.00336876	81.263	LVSK(1)TTHIK	2	0.0064092	2
TGME49_222220-t26_1-p1	373	K	alveolin domain containing intermediate filament IMC7	1	1.70462e-05	112.03	APDQK(1)PSVANGLPER	2	-0.69492	1
TGME49_222220-t26_1-p1	220	K	alveolin domain containing intermediate filament IMC7	1	2.01095e-16	148.26	AGEVTQVSK(1)NTVISDDLMR	2	-1.6193	3
TGME49_222220-t26_1-p1	211	K	alveolin domain containing intermediate filament IMC7	1	4.23306e-06	106.38	PVAIPIK(1)AGEVTQVSK	3	-0.50182	14
TGME49_222220-t26_1-p1	79	K	alveolin domain containing intermediate filament IMC7	1	9.931e-07	121.13	EITTNTLHMGWK(1)ETK	3	1.9336	1
TGME49_222220-t26_1-p1	308	K	alveolin domain containing intermediate filament IMC7	1	1.74703e-05	122.34	QLQLDMGGK(1)ELR	2	-0.10696	14
TGME49_222220-t26_1-p1	318	K	alveolin domain containing intermediate filament IMC7	1	0.00662579	107.9	SVEMVFK(1)R	2	0.2022	7
TGME49_222220-t26_1-p1	82	K	alveolin domain containing intermediate filament IMC7	1	0.00101829	85.533	ETK(1)EAFLAPR	2	2.8725	4
TGME49_222220-t26_1-p1	126	K	alveolin domain containing intermediate filament IMC7	1	1.49843e-16	107.88	FVPSVQVVDLPLDLVYTVPEVK(1)TR	3	-0.028756	6
TGME49_222220-t26_1-p1	55	K	alveolin domain containing intermediate filament IMC7	1	2.86826e-06	127.03	TTHIK(1)TVTESLSR	2	-0.19698	7
TGME49_222270-t26_1-p1	343	K	hypothetical protein	1	0.000624744	91.549	EYVAEEK(1)SPR	2	-0.20376	4
TGME49_222360-t26_1-p1	643	K	hypothetical protein	1	0.00595992	87.639	VK(1)QLVSSR	2	-0.22596	1
TGME49_222360-t26_1-p1	613	K	hypothetical protein	1	0.00033876	129.47	ACDVVQK(1)R	2	-0.34749	3
TGME49_222360-t26_1-p1	244	K	hypothetical protein	1	0.00449675	49.188	FSTGQSDK(1)VTSFYK	2	0.81436	1
TGME49_222380-t26_1-p1	387	K	importin-beta N-terminal domain-containing protein	1	6.77622e-09	126.07	LLGK(1)INAANQLSELCTSK	3	-0.55998	5
TGME49_222380-t26_1-p1	368	K	importin-beta N-terminal domain-containing protein	1	1.35662e-07	73.928	IIDK(1)NLGLHNDMCYHEFCR	4	-0.37423	5
TGME49_222380-t26_1-p1	614	K	importin-beta N-terminal domain-containing protein	1	0.0059751	67.334	K(1)VYIGEHAK	3	0.21371	4
TGME49_222380-t26_1-p1	1128	K	importin-beta N-terminal domain-containing protein	1	0.0097368	98.997	NK(1)DQFTR	2	0.83226	3
TGME49_222380-t26_1-p1	668	K	importin-beta N-terminal domain-containing protein	1	0.001699	102.55	ADMEDVIK(1)R	2	-0.86443	5
TGME49_222380-t26_1-p1	401	K	importin-beta N-terminal domain-containing protein	1	6.92253e-05	49.125	INAANQLSELCTSK(1)AFADWTAK	3	1.118	1
TGME49_222380-t26_1-p1	586	K	importin-beta N-terminal domain-containing protein	1	0.000169173	97.452	LVFK(1)LMDETNK	2	0.88286	2
TGME49_222380-t26_1-p1	1053	K	importin-beta N-terminal domain-containing protein	1	0.000273503	84.605	VFLESQPQSLK(1)R	2	0.16747	2
TGME49_222380-t26_1-p1	530	K	importin-beta N-terminal domain-containing protein	1	8.47658e-05	138.99	AAAEQK(1)AISR	2	0.51911	3
TGME49_222380-t26_1-p1	894	K	importin-beta N-terminal domain-containing protein	1	0.000168598	107.09	EVSSILVSYGK(1)R	2	0.91426	3
TGME49_222380-t26_1-p1	899	K	importin-beta N-terminal domain-containing protein	1	0.0382225	53.775	ILEK(1)QDFR	2	-1.8031	1
TGME49_222380-t26_1-p1	515	K	importin-beta N-terminal domain-containing protein	1	5.37887e-06	100.43	YGETATK(1)VLELFHETR	3	1.2021	2
TGME49_222430-t26_1-p1	939	K	HECT-domain (ubiquitin-transferase) domain-containing protein	1	0.00139196	94.309	HLK(1)TADAVR	2	1.0352	3
TGME49_222840-t26_1-p1	161	K	Ser/Thr phosphatase family protein	1	2.33796e-06	140.14	K(1)NAEWAEEIGR	2	-0.85807	6
TGME49_222840-t26_1-p1	180	K	Ser/Thr phosphatase family protein	1	0.00888195	95.815	CGLDAIK(1)R	2	0.089768	9
TGME49_222840-t26_1-p1	412	K	Ser/Thr phosphatase family protein	1	3.52751e-17	152	GAVK(1)HEFFALLESHIPEEK	3	-1.8773	5
TGME49_222840-t26_1-p1	138	K	Ser/Thr phosphatase family protein	1	0.000152436	42.791	QWQPPSGGGSALADDHGATEK(1)AETSDR	3	0.34682	1
TGME49_222850-t26_1-p1	81	K	stress responsive a/b barrel domain-containing protein	1	0.0155481	88.294	HK(1)EFVAK	2	1.4801	6
TGME49_222850-t26_1-p1	68	K	stress responsive a/b barrel domain-containing protein	1	8.32224e-12	78.272	GFSHFLYSEFHGK(1)DQLQVYAEHPK	5	1.2346	3
TGME49_222850-t26_1-p1	55	K	stress responsive a/b barrel domain-containing protein	1	1.55904e-05	90.561	TK(1)GFSHFLYSEFHGK	4	-0.10246	5
TGME49_222850-t26_1-p1	79	K	stress responsive a/b barrel domain-containing protein	1	1.73801e-05	107.39	DQLQVYAEHPK(1)HK	3	0.33725	6
TGME49_222860-t26_1-p1	90	K	eukaryotic translation initiation factor, putative	1	0.0177326	82.279	MGEELLK(1)K	2	-3.1205	4
TGME49_222860-t26_1-p1	387	K	eukaryotic translation initiation factor, putative	1	3.54966e-05	143.4	LSSLK(1)YPLEK	2	-0.61214	5
TGME49_222860-t26_1-p1	91	K	eukaryotic translation initiation factor, putative	1	8.41114e-12	80.453	K(1)GAESVNEGLTISMPVNEETGMTK	3	-2.6267	2
TGME49_222860-t26_1-p1	267	K	eukaryotic translation initiation factor, putative	1	0.00476902	133.58	FEHK(1)DVK	2	2.0359	3
TGME49_222860-t26_1-p1	663	K	eukaryotic translation initiation factor, putative	0.999893	0.025809	44.377	EK(1)IEEIKK	3	0.11599	1
TGME49_222860-t26_1-p1	640	K	eukaryotic translation initiation factor, putative	1	0.0194757	82.913	LQYK(1)CQK	2	0.086368	3
TGME49_222860-t26_1-p1	436	K	eukaryotic translation initiation factor, putative	1	1.61597e-05	87.647	NVYNVK(1)GASMHWQSK	3	0.17564	3
TGME49_222860-t26_1-p1	75	K	eukaryotic translation initiation factor, putative	1	0.0436652	111.82	DKHEK(1)LR	2	0.5781	3
TGME49_222860-t26_1-p1	83	K	eukaryotic translation initiation factor, putative	1	0.00835356	108.43	K(1)MGEELLK	2	-0.70976	7
TGME49_222860-t26_1-p1	531	K	eukaryotic translation initiation factor, putative	1	0.000871239	91.549	VCDASEDGK(1)R	2	0.33053	1
TGME49_222860-t26_1-p1	465	K	eukaryotic translation initiation factor, putative	1	1.35381e-10	177.57	K(1)EFTQLEIFR	2	-0.46462	3
TGME49_222860-t26_1-p1	668	K	eukaryotic translation initiation factor, putative	0.999988	0.00941783	61.582	EKIEEIK(1)K	3	0.96858	3
TGME49_222860-t26_1-p1	430	K	eukaryotic translation initiation factor, putative	1	0.000821855	79.201	ELSSK(1)NVYNVK	2	0.25507	5
TGME49_222860-t26_1-p1	684	K	eukaryotic translation initiation factor, putative	1	0.000967097	99.815	YEAEDEK(1)LR	2	-0.72608	6
TGME49_222860-t26_1-p1	382	K	eukaryotic translation initiation factor, putative	1	0.00470804	93.598	DGK(1)LSSLK	2	1.0787	12
TGME49_222860-t26_1-p1	260	K	eukaryotic translation initiation factor, putative	1	6.02568e-06	125.53	PGIALWAGDQFEK(1)K	2	0.39345	3
TGME49_222860-t26_1-p1	698	K	eukaryotic translation initiation factor, putative	1	0.000367132	138.22	QRK(1)EEMDEFTK	3	-0.75698	15
TGME49_222952-t26_1-p1	327	K	phosphohistidine phosphatase	1	1.40066e-11	94.569	ELESK(1)GLVAEVQGGGR	3	0.35748	5
TGME49_222952-t26_1-p1	322	K	phosphohistidine phosphatase	1	1.39248e-05	57.692	GNPQAEYHYQCALDTMK(1)ELESK	3	-0.99187	4
TGME49_222970-t26_1-p1	49	K	inositol(myo)-1(or 4)-monophosphatase 2, putative	0.906302	0.00661457	41.257	K(0.094)VDTK(0.906)DSPADLVTEYDR	3	0.13883	1
TGME49_222970-t26_1-p1	148	K	inositol(myo)-1(or 4)-monophosphatase 2, putative	1	0.00371432	69.672	GK(1)GAYLNGER	2	1.0089	2
TGME49_223000-t26_1-p1	92	K	dynein light chain DLC	1	0.0466417	62.546	DIAAFIK(1)K	2	0.17772	8
TGME49_223000-t26_1-p1	98	K	dynein light chain DLC	1	4.59774e-05	88.83	K(1)HNPTWHCVVGR	3	1.6985	7
TGME49_223000-t26_1-p1	85	K	dynein light chain DLC	1	0.000128573	95.162	YNIEK(1)DIAAFIK	2	2.5674	3
TGME49_223000-t26_1-p1	80	K	dynein light chain DLC	1	8.87397e-24	113.64	NADMPEDLQQDAIDCANQALEK(1)YNIEK	3	0.49808	2
TGME49_223020-t26_1-p1	263	K	coproporphyrinogen III oxidase	1	0.00102659	96.229	K(1)DQPFTESQK	2	-1.453	2
TGME49_223020-t26_1-p1	325	K	coproporphyrinogen III oxidase	0.952914	0.00398424	47.062	IEK(0.953)GSK(0.047)EEEAQR	3	0.8285	2
TGME49_223040-t26_1-p1	38	K	hypothetical protein	1	3.70989e-32	185.95	VPLNPQMDEDK(1)HFNK	3	0.10188	7
TGME49_223040-t26_1-p1	137	K	hypothetical protein	1	1.23693e-08	109.24	LLAYHHGLYSPEK(1)FNSTTK	3	-0.7166	4
TGME49_223040-t26_1-p1	158	K	hypothetical protein	1	6.10513e-05	65.811	LAVNDFAAK(1)VHADDPK	3	-0.22503	6
TGME49_223040-t26_1-p1	165	K	hypothetical protein	1	3.6767e-07	142.89	VHADDPK(1)NACK	2	-0.71801	3
TGME49_223040-t26_1-p1	194	K	hypothetical protein	1	0.000346506	82.705	IDPQGAATK(1)CVK	2	-0.67365	4
TGME49_223040-t26_1-p1	214	K	hypothetical protein	1	4.00523e-06	98.156	MVK(1)GYNYIEDR	2	2.665	5
TGME49_223050-t26_1-p1	158	K	ribosomal protein RPS20	1	2.28229e-11	167.83	VCTELINGAK(1)EK	3	0.56302	14
TGME49_223050-t26_1-p1	181	K	ribosomal protein RPS20	1	1.95707e-11	153.7	K(1)SPCGEGTNTWDR	2	-0.6972	4
TGME49_223050-t26_1-p1	141	K	ribosomal protein RPS20	1	0.000726307	114.51	ITLTSK(1)DLK	2	1.3047	12
TGME49_223050-t26_1-p1	144	K	ribosomal protein RPS20	1	0.00839045	116.54	DLK(1)SIER	2	0.026921	2
TGME49_223050-t26_1-p1	160	K	ribosomal protein RPS20	1	6.45084e-07	141.88	EK(1)NLQVAGPVR	2	-0.73666	20
TGME49_223050-t26_1-p1	121	K	ribosomal protein RPS20	1	7.84754e-08	142.97	LMK(1)GGLEGEEQR	2	0.048896	13
TGME49_223070-t26_1-p1	192	K	hypothetical protein	1	0.00475783	56.916	TGVK(1)HEVYR	3	-0.20514	3
TGME49_223070-t26_1-p1	146	K	hypothetical protein	1	0.0159622	69.812	DGSK(1)LFVR	2	1.1682	3
TGME49_223070-t26_1-p1	187	K	hypothetical protein	1	0.027913	92.319	YCVVNK(1)K	2	2.8755	2
TGME49_223070-t26_1-p1	167	K	hypothetical protein	1	0.000186967	129.85	VVLYK(1)DPENR	2	-0.35114	5
TGME49_223070-t26_1-p1	110	K	hypothetical protein	1	0.000316561	98.233	DIHFDGK(1)HK	3	-0.076246	10
TGME49_223110-t26_1-p1	77	K	glycolipid transfer protein GLTP	1	0.0120902	94.662	LK(1)EAAQR	2	-0.52674	3
TGME49_223140-t26_1-p1	363	K	tRNA binding domain-containing protein	0.999169	0.00402123	40.493	AEELEGQK(0.999)VIVLANMK(0.001)PK	3	-0.26563	1
TGME49_223140-t26_1-p1	450	K	tRNA binding domain-containing protein	1	0.00281907	122.19	VGMYK(1)THR	2	-1.1241	12
TGME49_223140-t26_1-p1	330	K	tRNA binding domain-containing protein	1	0.00181678	40.622	HPEADK(1)LFCEEVDIGEPQVR	3	0.3417	1
TGME49_223140-t26_1-p1	48	K	tRNA binding domain-containing protein	1	6.79355e-11	101.05	AYLK(1)AQEAELPVLLAAK	2	-4.458	3
TGME49_223390-t26_1-p1	849	K	activating signal cointegrator 1 complex subunit 3 family 1 ASCC3L1, putative	1	0.0134207	60.255	K(1)LVEDLFADR	2	1.4487	1
TGME49_223390-t26_1-p1	384	K	activating signal cointegrator 1 complex subunit 3 family 1 ASCC3L1, putative	1	0.00813922	78.939	K(1)EAASLAAK	2	0.47997	1
TGME49_223390-t26_1-p1	1020	K	activating signal cointegrator 1 complex subunit 3 family 1 ASCC3L1, putative	1	0.000328832	139.98	ILDK(1)NFLIK	2	0.95263	5
TGME49_223390-t26_1-p1	824	K	activating signal cointegrator 1 complex subunit 3 family 1 ASCC3L1, putative	1	4.24525e-09	130.21	EILQSEAEAVK(1)TGDLK	2	-0.28571	5
TGME49_223390-t26_1-p1	1443	K	activating signal cointegrator 1 complex subunit 3 family 1 ASCC3L1, putative	1	0.000141376	68.972	AVYIAPHPLVVK(1)ER	3	-0.45327	7
TGME49_223390-t26_1-p1	1932	K	activating signal cointegrator 1 complex subunit 3 family 1 ASCC3L1, putative	1	0.017998	42.976	PGEEGTLK(1)GLAQR	2	1.2851	3
TGME49_223390-t26_1-p1	1499	K	activating signal cointegrator 1 complex subunit 3 family 1 ASCC3L1, putative	1	0.0457065	79.713	K(1)ALQSIR	2	0.85762	2
TGME49_223390-t26_1-p1	2157	K	activating signal cointegrator 1 complex subunit 3 family 1 ASCC3L1, putative	1	0.000124206	120.06	ASSNSLAAIK(1)R	2	0.2141	4
TGME49_223390-t26_1-p1	581	K	activating signal cointegrator 1 complex subunit 3 family 1 ASCC3L1, putative	1	0.00015716	85.837	NAK(1)TGAVDLASFK	2	2.3588	1
TGME49_223390-t26_1-p1	143	K	activating signal cointegrator 1 complex subunit 3 family 1 ASCC3L1, putative	1	3.14463e-08	129.01	GAADEVLAALK(1)ADGCR	3	-0.43164	10
TGME49_223390-t26_1-p1	1652	K	activating signal cointegrator 1 complex subunit 3 family 1 ASCC3L1, putative	1	1.27929e-07	111.77	LTAIDLLLQAAADDDPK(1)K	2	1.6514	7
TGME49_223390-t26_1-p1	1904	K	activating signal cointegrator 1 complex subunit 3 family 1 ASCC3L1, putative	1	0.0168882	98.933	SLTPTCK(1)R	2	-0.47106	3
TGME49_223390-t26_1-p1	1452	K	activating signal cointegrator 1 complex subunit 3 family 1 ASCC3L1, putative	1	0.000359047	100.88	LEDWVTK(1)LGR	2	-0.023825	6
TGME49_223390-t26_1-p1	1653	K	activating signal cointegrator 1 complex subunit 3 family 1 ASCC3L1, putative	1	6.63526e-05	89.805	K(1)FLHVSDEVMR	2	-1.7512	8
TGME49_223390-t26_1-p1	1370	K	activating signal cointegrator 1 complex subunit 3 family 1 ASCC3L1, putative	1	0.000473912	73.386	DAK(1)MEQVYSGSFK	2	0.72475	1
TGME49_223390-t26_1-p1	1170	K	activating signal cointegrator 1 complex subunit 3 family 1 ASCC3L1, putative	1	0.00831358	104.37	FCK(1)EIDR	2	-0.57985	3
TGME49_223390-t26_1-p1	1187	K	activating signal cointegrator 1 complex subunit 3 family 1 ASCC3L1, putative	1	7.65379e-05	117.09	QFK(1)VLPEELLR	2	0.17689	3
TGME49_223410-t26_1-p1	207	K	eukaryotic initiation factor-4E, putative	1	8.92514e-06	114.64	CMATK(1)IDGSVGTLPR	2	0.094156	6
TGME49_223410-t26_1-p1	169	K	eukaryotic initiation factor-4E, putative	1	0.00020576	143.03	LVDK(1)LSQGR	2	0.63595	5
TGME49_223410-t26_1-p1	186	K	eukaryotic initiation factor-4E, putative	1	0.000717174	80.69	IEVWYSK(1)LPSR	2	-0.14697	2
TGME49_223410-t26_1-p1	198	K	eukaryotic initiation factor-4E, putative	1	4.078e-09	155.88	EVQDALLK(1)EINK	2	-1.3009	8
TGME49_223410-t26_1-p1	51	K	eukaryotic initiation factor-4E, putative	1	0.000967097	99.815	SK(1)EYSDNTR	2	0.50611	6
TGME49_223410-t26_1-p1	202	K	eukaryotic initiation factor-4E, putative	1	0.00758903	68.657	EINK(1)CMATK	2	-0.67648	3
TGME49_223500-t26_1-p1	1072	K	hypothetical protein	1	0.0452861	55.353	YAALDVNQK(1)R	2	-2.3416	1
TGME49_223540-t26_1-p1	805	K	importin-beta N-terminal domain-containing protein	1	0.00788549	79.474	ACVLQVAK(1)K	2	0.11814	1
TGME49_223540-t26_1-p1	310	K	importin-beta N-terminal domain-containing protein	1	0.00205871	51.567	SK(1)DNDVAHAFGR	3	-1.0136	3
TGME49_223540-t26_1-p1	1004	K	importin-beta N-terminal domain-containing protein	1	0.00291923	72.434	EILEK(1)LDNAK	2	-1.6405	2
TGME49_223540-t26_1-p1	999	K	importin-beta N-terminal domain-containing protein	1	0.043982	70.332	AK(1)EILEK	2	0.11462	1
TGME49_223540-t26_1-p1	68	K	importin-beta N-terminal domain-containing protein	1	0.0012903	67.997	TSAAVMLK(1)NEVK	2	2.3022	1
TGME49_223590-t26_1-p1	276	K	proteasome subunit	1	5.9869e-06	112.34	DALTAGLIVAGFDK(1)VK	2	0.26351	2
TGME49_223600-t26_1-p1	679	K	hypothetical protein	1	0.0412707	62.107	EK(1)ISWTR	2	1.2164	2
TGME49_223610-t26_1-p1	865	K	hypothetical protein	1	0.0167713	86.512	AK(1)GFAGK	2	-0.92795	4
TGME49_223668-t26_1-p1	185	K	LYAR-type C2HC zinc finger protein	1	0.0033094	81.525	VQK(1)GTVEIK	2	0.48688	3
TGME49_223668-t26_1-p1	210	K	LYAR-type C2HC zinc finger protein	1	1.36356e-07	160.53	LVNDK(1)DEFVR	2	0.16603	6
TGME49_223668-t26_1-p1	179	K	LYAR-type C2HC zinc finger protein	1	0.00144652	89.171	AVDLYLASK(1)K	2	1.0784	9
TGME49_223680-t26_1-p1	27	K	ubiquitin family protein	1	1.72907e-09	82.189	VSGGSQFVLELEPEWTVK(1)QVK	3	-0.30286	1
TGME49_223680-t26_1-p1	32	K	ubiquitin family protein	1	9.95704e-09	132.08	EK(1)CATQTEIPVQAQR	3	0.16156	3
TGME49_223680-t26_1-p1	54	K	ubiquitin family protein	1	1.00619e-25	147.67	ILK(1)DADLISTHDVQDGHIIHLVK	4	0.13667	4
TGME49_223710-t26_1-p1	553	K	tetratricopeptide repeat-containing protein	1	0.00036928	138.98	IYK(1)HAGAYK	2	-1.1643	5
TGME49_223710-t26_1-p1	559	K	tetratricopeptide repeat-containing protein	1	0.00620546	43.37	HAGAYK(1)EACEWHEMAR	3	-0.6683	1
TGME49_223710-t26_1-p1	950	K	tetratricopeptide repeat-containing protein	1	0.000124347	106.67	PAADALK(1)AICK	2	-1.1971	1
TGME49_223710-t26_1-p1	47	K	tetratricopeptide repeat-containing protein	1	0.00153118	55.258	K(1)CPDHGETLSMK	3	-0.51923	2
TGME49_223710-t26_1-p1	723	K	tetratricopeptide repeat-containing protein	1	1.25834e-05	108.66	AAEAHAADQK(1)AEAK	2	0.69126	3
TGME49_223710-t26_1-p1	548	K	tetratricopeptide repeat-containing protein	1	1.37016e-15	156.36	HTPTLVDLYLVK(1)GR	3	0.58658	3
TGME49_223710-t26_1-p1	536	K	tetratricopeptide repeat-containing protein	1	1.58934e-05	87.99	TIK(1)HTPTLVDLYLVK	3	-0.21545	3
TGME49_223710-t26_1-p1	219	K	tetratricopeptide repeat-containing protein	1	0.00563803	72.607	FEDCMK(1)YLK	2	-0.42945	3
TGME49_223710-t26_1-p1	526	K	tetratricopeptide repeat-containing protein	1	0.000251379	114.97	TEK(1)ALAVINK	2	0.54478	6
TGME49_223910-t26_1-p1	152	K	acyltransferase domain-containing protein	1	0.00734426	51.135	EVYLGNK(1)QDLTK	2	-0.73047	1
TGME49_223910-t26_1-p1	145	K	acyltransferase domain-containing protein	1	0.00110982	97.965	IK(1)EVYLGNK	2	-0.45214	3
TGME49_223910-t26_1-p1	56	K	acyltransferase domain-containing protein	1	0.0346356	55.37	IK(1)FAGYER	2	2.1771	1
TGME49_223920-t26_1-p1	1928	K	rhoptry neck protein RON3	1	7.98256e-05	139.43	AAVLK(1)ELPFK	2	0.74284	8
TGME49_223920-t26_1-p1	1429	K	rhoptry neck protein RON3	1	1.44708e-15	131.98	YLPLSEPVNVVDAVDK(1)LIASK	3	-0.84792	9
TGME49_223920-t26_1-p1	1539	K	rhoptry neck protein RON3	1	0.00708756	130.75	K(1)GANELER	2	0.0098641	3
TGME49_223920-t26_1-p1	552	K	rhoptry neck protein RON3	1	1.93656e-05	107.09	APHTLELEAILK(1)R	3	-0.02667	5
TGME49_223920-t26_1-p1	475	K	rhoptry neck protein RON3	1	0.0366002	42.629	NK(1)SYLAIIEK	2	-2.6207	1
TGME49_223920-t26_1-p1	1434	K	rhoptry neck protein RON3	1	1.03007e-11	132.84	LIASK(1)AIDAVQQHLGQVR	3	-0.73874	9
TGME49_223920-t26_1-p1	610	K	rhoptry neck protein RON3	1	6.14537e-07	84.94	PANAEK(1)LLDK	2	-0.53193	4
TGME49_223920-t26_1-p1	354	K	rhoptry neck protein RON3	1	8.62028e-05	102.52	DITGK(1)ILVDDLVR	2	1.758	2
TGME49_223920-t26_1-p1	1795	K	rhoptry neck protein RON3	1	2.447e-27	162.65	VFAGK(1)CEDMYTALIGSQPDIHK	3	-0.17872	13
TGME49_223920-t26_1-p1	473	K	rhoptry neck protein RON3	1	0.000443427	137.14	LLAWCDK(1)NK	2	-0.39421	6
TGME49_223920-t26_1-p1	747	K	rhoptry neck protein RON3	1	7.34711e-12	143.93	GK(1)EYLLFAEDINQK	2	2.5684	2
TGME49_223920-t26_1-p1	1868	K	rhoptry neck protein RON3	1	0.0252387	75.243	ANK(1)IWER	2	-0.46059	3
TGME49_223920-t26_1-p1	1731	K	rhoptry neck protein RON3	1	0.0136167	58.699	IK(1)CYEDALK	2	1.5971	5
TGME49_223920-t26_1-p1	1490	K	rhoptry neck protein RON3	1	0.0161262	76.825	SHMFFDK(1)R	3	-0.69055	4
TGME49_223920-t26_1-p1	185	K	rhoptry neck protein RON3	1	1.66929e-07	125.97	MK(1)EDLTQLIK	2	-3.7592	12
TGME49_223920-t26_1-p1	1165	K	rhoptry neck protein RON3	1	0.000344604	131.82	K(1)DEGTAQVIR	2	0.043986	11
TGME49_223920-t26_1-p1	1935	K	rhoptry neck protein RON3	1	0.000399599	93.345	K(1)TTPPGMTEYK	2	-0.54858	3
TGME49_223920-t26_1-p1	614	K	rhoptry neck protein RON3	1	0.00256013	135.83	LLDK(1)AFTR	2	0.83729	4
TGME49_223920-t26_1-p1	604	K	rhoptry neck protein RON3	1	6.03619e-26	197.38	TLLQQIK(1)PANAEK	2	-0.083775	9
TGME49_223920-t26_1-p1	1746	K	rhoptry neck protein RON3	1	0.00110241	84.882	DYVEYVDK(1)SR	2	-0.13539	3
TGME49_223920-t26_1-p1	1164	K	rhoptry neck protein RON3	0.983101	1.58051e-07	128.76	IVAPK(0.983)K(0.017)DEGTAQVIR	3	-0.61455	5
TGME49_223930-t26_1-p1	237	K	RNA recognition motif-containing protein	1	0.00325744	117.81	TINK(1)NVER	2	0.083272	5
TGME49_223930-t26_1-p1	93	K	RNA recognition motif-containing protein	1	6.45066e-05	125.03	DVVLQHGDLK(1)K	2	0.47551	5
TGME49_223930-t26_1-p1	179	K	RNA recognition motif-containing protein	1	0.000246774	115.7	ELFSK(1)HGDLK	2	-0.93566	4
TGME49_223930-t26_1-p1	101	K	RNA recognition motif-containing protein	1	0.00639233	110.12	VAVYPEK(1)R	2	1.8251	6
TGME49_223930-t26_1-p1	94	K	RNA recognition motif-containing protein	1	0.0163841	83.647	K(1)VAVYPEK	2	-0.50448	3
TGME49_223930-t26_1-p1	129	K	RNA recognition motif-containing protein	1	0.00731245	119.41	GSDVLGK(1)R	2	0.47306	5
TGME49_223940-t26_1-p1	11	K	GAP45	1	0.00349515	118.5	NTAK(1)TPTR	2	-0.045535	6
TGME49_223940-t26_1-p1	130	K	GAP45	1	0.000202678	137.89	K(1)AEAAAAAER	2	0.64741	5
TGME49_223940-t26_1-p1	71	K	GAP45	1	0.00150617	117.7	K(1)EAEAEAAR	2	-0.37368	8
TGME49_223940-t26_1-p1	40	K	GAP45	1	0.00291243	133.68	AEAEEK(1)AR	2	0.54001	2
TGME49_223940-t26_1-p1	80	K	GAP45	1	6.69395e-06	132.5	K(1)AEAEAAEAER	2	0.18469	9
TGME49_223940-t26_1-p1	160	K	GAP45	1	6.94578e-21	134.68	YDK(1)LASPEDSASETTMATQPQK	3	0.2068	9
TGME49_223940-t26_1-p1	47	K	GAP45	1	9.12553e-14	151.56	AEAEK(1)NAADK	2	-0.077778	5
TGME49_223940-t26_1-p1	52	K	GAP45	1	1.14051e-07	162.36	NAADK(1)AEAERR	2	0.15914	14
TGME49_223940-t26_1-p1	179	K	GAP45	1	4.17382e-49	168.26	LASPEDSASETTMATQPQK(1)VAEHSSAAVTDR	3	-0.68335	5
TGME49_223940-t26_1-p1	24	K	GAP45	1	9.82487e-08	163.65	EAEDLAEK(1)ER	2	-0.25225	15
TGME49_223940-t26_1-p1	16	K	GAP45	1	1.07151e-05	141.1	K(1)EAEDLAEKER	3	-0.088096	25
TGME49_223960-t26_1-p1	119	K	ubiquitin interaction motif family protein	1	0.00072102	67.136	IIAFVGSPIK(1)TAEK	2	2.3846	3
TGME49_223960-t26_1-p1	134	K	ubiquitin interaction motif family protein	1	2.36804e-05	58.339	K(1)NNVALDLISFGEVDHNAQR	3	3.4098	1
TGME49_224050-t26_1-p1	728	K	AP2 domain transcription factor AP2X-4	1	8.95194e-05	110.51	K(1)TVTAGGGAAGER	2	0.17151	3
TGME49_224050-t26_1-p1	379	K	AP2 domain transcription factor AP2X-4	1	0.00225779	55.66	VVSK(1)SVASSGLEAR	2	0.17736	2
TGME49_224060-t26_1-p1	271	K	thioredoxin, putative	1	5.83941e-05	107.65	LLGGEK(1)VAADIER	2	-0.50956	6
TGME49_224060-t26_1-p1	350	K	thioredoxin, putative	1	0.0103025	74.376	AVLIVDSK(1)R	2	0.26837	8
TGME49_224060-t26_1-p1	67	K	thioredoxin, putative	1	0.000257943	113.93	STK(1)SYSAQQR	2	-0.31328	1
TGME49_224060-t26_1-p1	466	K	thioredoxin, putative	1	0.0172318	117.16	K(1)LEPYYR	2	-1.9049	5
TGME49_224060-t26_1-p1	519	K	thioredoxin, putative	1	0.0266547	98.523	K(1)LEPAYK	2	-1.2597	3
TGME49_224060-t26_1-p1	203	K	thioredoxin, putative	1	2.17861e-05	85.493	SLTSK(1)QHLDEVMSNR	3	0.09762	7
TGME49_224060-t26_1-p1	342	K	thioredoxin, putative	1	1.343e-12	125.23	LPENFFTDGRPK(1)AVLIVDSK	3	0.62696	3
TGME49_224060-t26_1-p1	198	K	thioredoxin, putative	1	0.000233116	111.17	LDRDK(1)SLTSK	2	-0.25335	8
TGME49_224060-t26_1-p1	167	K	thioredoxin, putative	1	0.00748789	50.897	EFPTLK(1)FFIDGR	2	0.50775	1
TGME49_224060-t26_1-p1	541	K	thioredoxin, putative	1	0.000370667	71.98	DVPGVTIAK(1)IDATR	2	-1.1631	4
TGME49_224060-t26_1-p1	525	K	thioredoxin, putative	0.999994	0.0012759	58.098	KLEPAYK(1)ELAAR	2	-1.934	2
TGME49_224090-t26_1-p1	439	K	enoyl-CoA hydratase/isomerase family protein	1	0.000195479	128.03	FAAEVK(1)QTLR	2	-1.3279	5
TGME49_224090-t26_1-p1	338	K	enoyl-CoA hydratase/isomerase family protein	1	0.000846269	101.38	AHLAELK(1)EK	2	0.34903	5
TGME49_224090-t26_1-p1	343	K	enoyl-CoA hydratase/isomerase family protein	1	8.65973e-05	88.706	LEK(1)VNGFLSPEAAR	2	0.42745	3
TGME49_224180-t26_1-p1	602	K	hypothetical protein	1	0.0238755	77.058	IEEEK(1)VR	2	4.0986	1
TGME49_224220-t26_1-p1	264	K	serine/threonine-protein phosphatase PP2A catalytic subunit	1	7.14297e-10	85.51	GAGYTFGQDISEK(1)FNHVNGLK	3	0.18909	1
TGME49_224330-t26_1-p1	211	K	proteasome activator pa28 beta subunit protein	1	0.0138402	82.671	MLEEK(1)VK	2	-0.032791	8
TGME49_224330-t26_1-p1	82	K	proteasome activator pa28 beta subunit protein	1	0.0129164	59.153	LMQSGK(1)LAK	2	1.1707	3
TGME49_224330-t26_1-p1	377	K	proteasome activator pa28 beta subunit protein	1	0.0427249	60.972	LCSK(1)LVK	2	0.0070495	1
TGME49_224350-t26_1-p1	1139	K	aminopeptidase N, putative	1	2.24171e-25	175.15	IYVEAFK(1)QTLLEQGR	3	0.14463	3
TGME49_224350-t26_1-p1	1341	K	aminopeptidase N, putative	1	5.47694e-21	133.76	NPQFHNK(1)DGAGYALLADSVLAVDR	3	-0.18324	2
TGME49_224350-t26_1-p1	1256	K	aminopeptidase N, putative	1	4.3144e-11	104.84	GMTEK(1)YAALSILCDIEGPER	3	0.21964	4
TGME49_224350-t26_1-p1	1248	K	aminopeptidase N, putative	1	1.03423e-14	155.79	DKEAAALAMNHFK(1)SAK	3	0.1645	10
TGME49_224350-t26_1-p1	523	K	aminopeptidase N, putative	1	0.0405649	62.659	QPVEK(1)HR	2	-0.096556	1
TGME49_224350-t26_1-p1	773	K	aminopeptidase N, putative	1	0.00376086	104.2	SMK(1)WDEER	2	-0.13138	3
TGME49_224350-t26_1-p1	1320	K	aminopeptidase N, putative	1	3.95323e-08	153.95	HADFTAK(1)NPNR	2	0.56562	17
TGME49_224350-t26_1-p1	1283	K	aminopeptidase N, putative	1	0.00211195	68.108	DAK(1)GDPLVLDK	2	-0.04619	5
[truncated: 7,503 more rows]

## Sheet: RH-pep_ident
ID	Sequence	Length	Modifications	Modified sequence	Protein accession	Protein description	Charge	m/z	Mass error [ppm]	PEP	Score	MS/MS Count	Experiment	Intensity
0	AAAAAVEAKHR	11	2-OHib(K)	_AAAAAVEAK(2-)HR_	TGME49_259990-t26_1-p1	SAC3/GANP family protein	3	394.219	-1.0281	0.00048143	70.942	1	RH_rep1	6810700
1	AAAAAVEAKHR	11	2-OHib(K)	_AAAAAVEAK(2-)HR_	TGME49_259990-t26_1-p1	SAC3/GANP family protein	3	394.219	-0.63344	0.00053847	69.721	1	RH_rep2	7006300
2	AAAAAVEAKHR	11	2-OHib(K)	_AAAAAVEAK(2-)HR_	TGME49_259990-t26_1-p1	SAC3/GANP family protein	3	394.219	-0.93113	0.00028258	77.062	1	RH_rep3	7590900
3	AAAAAVEQTVR	11	Unmodified	_AAAAAVEQTVR_	TGME49_230060-t26_1-p1	hypothetical protein	2	543.799		0.0079018	58.274	1	RH_rep2
4	AAAAEKVAYGPEDEAR	16	Acetyl (Protein N-term),2-OHib(K)	_(ac)AAAAEK(2-)VAYGPEDEAR_	TGME49_314070-t26_1-p1	hypothetical protein	2	888.426	3.7921	2.2834e-06	113.47	1	RH_rep2	8681600
5	AAAAEKVAYGPEDEAR	16	Acetyl (Protein N-term),2-OHib(K)	_(ac)AAAAEK(2-)VAYGPEDEAR_	TGME49_314070-t26_1-p1	hypothetical protein	2	888.426	2.6806	NaN	NaN	0	RH_rep1	6291500
6	AAAAEKVAYGPEDEAR	16	Acetyl (Protein N-term),2-OHib(K)	_(ac)AAAAEK(2-)VAYGPEDEAR_	TGME49_314070-t26_1-p1	hypothetical protein	2	888.426	3.4837	NaN	NaN	0	RH_rep3	8711300
7	AAAAIPAAASR	11	Unmodified	_AAAAIPAAASR_	TGME49_215785-t26_1-p1	rhoptry protein ROP2A	2	485.277	0.52142	0.0006489	96.113	2	RH_rep1	58352000
8	AAAAIPAAASR	11	Unmodified	_AAAAIPAAASR_	TGME49_215785-t26_1-p1	rhoptry protein ROP2A	2	485.277	0.29938	0.0006489	96.113	3	RH_rep2	45929000
9	AAAAIPAAASR	11	Unmodified	_AAAAIPAAASR_	TGME49_215785-t26_1-p1	rhoptry protein ROP2A	2	485.277	-0.23023	0.0006489	96.113	2	RH_rep3	50389000
10	AAAAIPAAASR	11	Unmodified	_AAAAIPAAASR_	TGME49_215785-t26_1-p1	rhoptry protein ROP2A	2	485.277	0.69957	NaN	NaN	0	RH_rep1	1588900
11	AAAAIPAAASR	11	Unmodified	_AAAAIPAAASR_	TGME49_215785-t26_1-p1	rhoptry protein ROP2A	2	485.277	1.3698	NaN	NaN	0	RH_rep2	1839800
12	AAAAIPAAASR	11	Unmodified	_AAAAIPAAASR_	TGME49_215785-t26_1-p1	rhoptry protein ROP2A	2	485.277	1.4053	NaN	NaN	0	RH_rep3	1642900
13	AAAAKENMPCPPCEHLHEQMEK	22	2-OHib(K)	_AAAAK(2-)ENMPCPPCEHLHEQMEK_	TGME49_258730-t26_1-p1	hypothetical protein	3	888.727	1.9217	0.00028871	44.788	1	RH_rep1	5270300
14	AAAAKENMPCPPCEHLHEQMEK	22	2-OHib(K)	_AAAAK(2-)ENMPCPPCEHLHEQMEK_	TGME49_258730-t26_1-p1	hypothetical protein	4	666.797	1.4469	4.693e-07	60.532	1	RH_rep1	9979400
15	AAAAKENMPCPPCEHLHEQMEK	22	2-OHib(K)	_AAAAK(2-)ENMPCPPCEHLHEQMEK_	TGME49_258730-t26_1-p1	hypothetical protein	4	666.797	2.2265	6.4879e-08	71.946	1	RH_rep2	15125000
16	AAAAKENMPCPPCEHLHEQMEK	22	2-OHib(K)	_AAAAK(2-)ENMPCPPCEHLHEQMEK_	TGME49_258730-t26_1-p1	hypothetical protein	4	666.797	2.1346	3.1989e-07	64.749	1	RH_rep3	8938000
17	AAAAKENMPCPPCEHLHEQMEK	22	2-OHib(K)	_AAAAK(2-)ENMPCPPCEHLHEQMEK_	TGME49_258730-t26_1-p1	hypothetical protein	3	888.727	2.9319	NaN	NaN	0	RH_rep2	5689800
18	AAAAKENMPCPPCEHLHEQMEK	22	2-OHib(K)	_AAAAK(2-)ENMPCPPCEHLHEQMEK_	TGME49_258730-t26_1-p1	hypothetical protein	3	888.727	2.7046	NaN	NaN	0	RH_rep3	3118600
19	AAAAKENMPCPPCEHLHEQMEK	22	2-OHib(K)	_AAAAK(2-)ENMPCPPCEHLHEQMEK_	TGME49_258730-t26_1-p1	hypothetical protein	4	666.797	2.2807	NaN	NaN	0	RH_rep1	1595300
20	AAAANVINLLDHTDK	15	Unmodified	_AAAANVINLLDHTDK_	TGME49_320210-t26_1-p1	hypothetical protein	3	522.614	1.047	5.065e-05	73.834	2	RH_rep1	8712100
21	AAAANVINLLDHTDK	15	Unmodified	_AAAANVINLLDHTDK_	TGME49_320210-t26_1-p1	hypothetical protein	3	522.614	1.5801	1.528e-06	116.19	1	RH_rep2	7333800
22	AAAANVINLLDHTDK	15	Unmodified	_AAAANVINLLDHTDK_	TGME49_320210-t26_1-p1	hypothetical protein	3	522.614	0.56655	1.2649e-06	118.52	1	RH_rep3	5204600
23	AAAANVINLLDHTDKVTDVK	20	2-OHib(K)	_AAAANVINLLDHTDK(2-)VTDVK_	TGME49_320210-t26_1-p1	hypothetical protein	3	732.062	0.75709	1.3702e-26	163.18	1	RH_rep1	11981000
24	AAAANVINLLDHTDKVTDVK	20	2-OHib(K)	_AAAANVINLLDHTDK(2-)VTDVK_	TGME49_320210-t26_1-p1	hypothetical protein	3	732.062	3.2488	4.3144e-11	104.84	1	RH_rep2	6617500
25	AAAANVINLLDHTDKVTDVK	20	2-OHib(K)	_AAAANVINLLDHTDK(2-)VTDVK_	TGME49_320210-t26_1-p1	hypothetical protein	3	732.062	1.1931	1.065e-15	138.75	1	RH_rep3	7221400
26	AAAANVINLLDHTDKVTDVK	20	2-OHib(K)	_AAAANVINLLDHTDK(2-)VTDVK_	TGME49_320210-t26_1-p1	hypothetical protein	3	732.062	2.1742	1.5507e-15	136.49	1	RH_rep1	8961700
27	AAAANVINLLDHTDKVTDVK	20	2-OHib(K)	_AAAANVINLLDHTDK(2-)VTDVK_	TGME49_320210-t26_1-p1	hypothetical protein	3	732.062	1.6479	1.7949e-26	160.55	1	RH_rep2	12018000
28	AAAANVINLLDHTDKVTDVK	20	2-OHib(K)	_AAAANVINLLDHTDK(2-)VTDVK_	TGME49_320210-t26_1-p1	hypothetical protein	3	732.062	1.1747	8.2155e-35	178.06	1	RH_rep3	16106000
29	AAAATVDKEAR	11	2-OHib(K)	_AAAATVDK(2-)EAR_	TGME49_273560-t26_1-p1	hypothetical protein	2	594.815	0.76686	8.588e-05	115.39	1	RH_rep1	6507100
30	AAAATVDKEAR	11	2-OHib(K)	_AAAATVDK(2-)EAR_	TGME49_273560-t26_1-p1	hypothetical protein	2	594.815		0.017537	48.568	1	RH_rep2
31	AAAATVDKEAR	11	2-OHib(K)	_AAAATVDK(2-)EAR_	TGME49_273560-t26_1-p1	hypothetical protein	2	594.815	1.4602	0.00065848	81.525	1	RH_rep3	8775500
32	AAADIAADR	9	Unmodified	_AAADIAADR_	TGME49_293430-t26_1-p1	Putative transmembrane protein OS=Toxoplasma gondii MAS GN=TGMAS_293430 PE=4 SV=1	2	437.225		0.0067271	70.056	1	RH_rep3
33	AAADVATKSGGSK	13	Acetyl (Protein N-term),2-OHib(K)	_(ac)AAADVATK(2-)SGGSK_	TGME49_272910-t26_1-p1	T-complex protein 1 delta subunit	2	645.83	2.0115	8.9719e-05	84.753	1	RH_rep1	5492300
34	AAADVATKSGGSK	13	Acetyl (Protein N-term),2-OHib(K)	_(ac)AAADVATK(2-)SGGSK_	TGME49_272910-t26_1-p1	T-complex protein 1 delta subunit	2	645.83	1.2422	3.5509e-05	105.03	1	RH_rep2	2966600
35	AAADVATKSGGSK	13	Acetyl (Protein N-term),2-OHib(K)	_(ac)AAADVATK(2-)SGGSK_	TGME49_272910-t26_1-p1	T-complex protein 1 delta subunit	2	645.83	1.223	5.3069e-05	89.507	1	RH_rep3	3905500
36	AAADVATKSGGSKPSAGK	18	Acetyl (Protein N-term),2-OHib(K)	_(ac)AAADVATK(2-)SGGSKPSAGK_	TGME49_272910-t26_1-p1	T-complex protein 1 delta subunit	2	865.95	2.726	1.4555e-15	144.97	1	RH_rep1	5568000
37	AAADVATKSGGSKPSAGK	18	Acetyl (Protein N-term),2-OHib(K)	_(ac)AAADVATK(2-)SGGSKPSAGK_	TGME49_272910-t26_1-p1	T-complex protein 1 delta subunit	2	865.95	1.9706	3.334e-11	135.09	1	RH_rep2	4300700
38	AAADVATKSGGSKPSAGK	18	Acetyl (Protein N-term),2-OHib(K)	_(ac)AAADVATK(2-)SGGSKPSAGK_	TGME49_272910-t26_1-p1	T-complex protein 1 delta subunit	2	865.95	1.2592	7.5832e-30	171.98	2	RH_rep1	19697000
39	AAADVATKSGGSKPSAGK	18	Acetyl (Protein N-term),2-OHib(K)	_(ac)AAADVATK(2-)SGGSKPSAGK_	TGME49_272910-t26_1-p1	T-complex protein 1 delta subunit	2	865.95	2.4718	1.8638e-30	182.31	2	RH_rep2	28229000
40	AAADVATKSGGSKPSAGK	18	Acetyl (Protein N-term),2-OHib(K)	_(ac)AAADVATK(2-)SGGSKPSAGK_	TGME49_272910-t26_1-p1	T-complex protein 1 delta subunit	2	865.95	2.237	8.5721e-09	126.42	2	RH_rep3	23381000
41	AAADVATKSGGSKPSAGK	18	Acetyl (Protein N-term),2-OHib(K)	_(ac)AAADVATK(2-)SGGSKPSAGK_	TGME49_272910-t26_1-p1	T-complex protein 1 delta subunit	3	577.635	1.3908	8.8362e-07	78.078	1	RH_rep3	5475900
42	AAADVATKSGGSKPSAGK	18	Acetyl (Protein N-term),2-OHib(K)	_(ac)AAADVATK(2-)SGGSKPSAGK_	TGME49_272910-t26_1-p1	T-complex protein 1 delta subunit	2	865.95	2.3477	NaN	NaN	0	RH_rep3	4104500
43	AAADVATKSGGSKPSAGK	18	2-OHib(K)	_AAADVATK(2-)SGGSKPSAGK_	TGME49_272910-t26_1-p1	T-complex protein 1 delta subunit	3	563.632	1.8492	0.00050356	49.537	1	RH_rep3	2413300
44	AAADVATKSGGSKPSAGK	18	2-OHib(K)	_AAADVATK(2-)SGGSKPSAGK_	TGME49_272910-t26_1-p1	T-complex protein 1 delta subunit	3	563.632	0.28703	NaN	NaN	0	RH_rep3	1442000
45	AAADVATKSGGSKPSAGK	18	2-OHib(K)	_AAADVATK(2-)SGGSKPSAGK_	TGME49_272910-t26_1-p1	T-complex protein 1 delta subunit	3	563.632	0.77053	NaN	NaN	0	RH_rep1	3269600
46	AAADVATKSGGSKPSAGK	18	2-OHib(K)	_AAADVATK(2-)SGGSKPSAGK_	TGME49_272910-t26_1-p1	T-complex protein 1 delta subunit	3	563.632	1.1963	NaN	NaN	0	RH_rep2	2604000
47	AAAEAVAAKK	10	2-OHib(K)	_AAAEAVAAK(2-)K_	TGME49_204320-t26_1-p1	hypothetical protein	2	508.293	0.51139	0.0046388	76.228	1	RH_rep1	2968500
48	AAAEAVAAKK	10	2-OHib(K)	_AAAEAVAAK(2-)K_	TGME49_204320-t26_1-p1	hypothetical protein	2	508.293	1.0236	0.012369	62.005	1	RH_rep3	4891000
49	AAAEFVKK	8	2-OHib(K)	_AAAEFVK(2-)K_	TGME49_230350-t26_1-p1	hypothetical protein	2	475.271	0.37446	0.03368	69.628	1	RH_rep1	15136000
50	AAAEFVKK	8	2-OHib(K)	_AAAEFVK(2-)K_	TGME49_230350-t26_1-p1	hypothetical protein	2	475.271	-0.078952	0.030474	71.379	2	RH_rep2	10644000
51	AAAEFVKK	8	2-OHib(K)	_AAAEFVK(2-)K_	TGME49_230350-t26_1-p1	hypothetical protein	2	475.271	-0.40665	0.017561	82.452	2	RH_rep3	10824000
52	AAAEIAELAFK	11	Unmodified	_AAAEIAELAFK_	TGME49_254410-t26_1-p1	hypothetical protein	2	567.314	2.0039	0.014261	59.198	1	RH_rep1	1462400
53	AAAEIAELAFK	11	Unmodified	_AAAEIAELAFK_	TGME49_254410-t26_1-p1	hypothetical protein	2	567.314	2.1901	0.0075167	68.536	1	RH_rep2	1398900
54	AAAEIAELAFK	11	Unmodified	_AAAEIAELAFK_	TGME49_254410-t26_1-p1	hypothetical protein	2	567.314	1.5484	0.003246	78.342	1	RH_rep3	1078100
55	AAAEKGYISEK	11	2-OHib(K)	_AAAEK(2-)GYISEK_	TGME49_253900-t26_1-p1	Delta-aminolevulinic acid dehydratase OS=Toxoplasma gondii (strain ATCC 50611 / Me49) GN=PBGS PE=3 SV=1	2	626.825	0.38613	2.105e-06	136.53	3	RH_rep1	32521000
56	AAAEKGYISEK	11	2-OHib(K)	_AAAEK(2-)GYISEK_	TGME49_253900-t26_1-p1	Delta-aminolevulinic acid dehydratase OS=Toxoplasma gondii (strain ATCC 50611 / Me49) GN=PBGS PE=3 SV=1	2	626.825	0.51614	3.8709e-05	123.67	2	RH_rep2	34015000
57	AAAEKGYISEK	11	2-OHib(K)	_AAAEK(2-)GYISEK_	TGME49_253900-t26_1-p1	Delta-aminolevulinic acid dehydratase OS=Toxoplasma gondii (strain ATCC 50611 / Me49) GN=PBGS PE=3 SV=1	2	626.825	-0.16573	0.00010554	110.93	2	RH_rep3	44070000
58	AAAEKGYISEK	11	2-OHib(K)	_AAAEK(2-)GYISEK_	TGME49_253900-t26_1-p1	Delta-aminolevulinic acid dehydratase OS=Toxoplasma gondii (strain ATCC 50611 / Me49) GN=PBGS PE=3 SV=1	2	626.825	1.4686	NaN	NaN	0	RH_rep2	1216200
59	AAAEKGYISEK	11	2-OHib(K)	_AAAEK(2-)GYISEK_	TGME49_253900-t26_1-p1	Delta-aminolevulinic acid dehydratase OS=Toxoplasma gondii (strain ATCC 50611 / Me49) GN=PBGS PE=3 SV=1	2	626.825	2.0208	NaN	NaN	0	RH_rep3	1577000
60	AAAELQAKK	9	2-OHib(K)	_AAAELQAK(2-)K_	TGME49_299810-t26_1-p1	Cysteine-tRNA synthetase (CysRS) OS=Toxoplasma gondii ARI GN=TGARI_299810 PE=3 SV=1	2	508.293	1.6731	0.0016538	105.52	2	RH_rep1	43092000
61	AAAELQAKK	9	2-OHib(K)	_AAAELQAK(2-)K_	TGME49_299810-t26_1-p1	Cysteine-tRNA synthetase (CysRS) OS=Toxoplasma gondii ARI GN=TGARI_299810 PE=3 SV=1	2	508.293	0.68574	0.0016739	104.2	2	RH_rep2	50347000
62	AAAELQAKK	9	2-OHib(K)	_AAAELQAK(2-)K_	TGME49_299810-t26_1-p1	Cysteine-tRNA synthetase (CysRS) OS=Toxoplasma gondii ARI GN=TGARI_299810 PE=3 SV=1	2	508.293	0.77551	0.0016538	105.52	2	RH_rep3	43849000
63	AAAELQAKK	9	2-OHib(K)	_AAAELQAK(2-)K_	TGME49_299810-t26_1-p1	Cysteine-tRNA synthetase (CysRS) OS=Toxoplasma gondii ARI GN=TGARI_299810 PE=3 SV=1	2	508.293	0.58627	0.012802	71.614	1	RH_rep1	4102500
64	AAAELQAKK	9	2-OHib(K)	_AAAELQAK(2-)K_	TGME49_299810-t26_1-p1	Cysteine-tRNA synthetase (CysRS) OS=Toxoplasma gondii ARI GN=TGARI_299810 PE=3 SV=1	2	508.293	0.79752	0.011777	72.607	1	RH_rep2	3093100
65	AAAELQAKK	9	2-OHib(K)	_AAAELQAK(2-)K_	TGME49_299810-t26_1-p1	Cysteine-tRNA synthetase (CysRS) OS=Toxoplasma gondii ARI GN=TGARI_299810 PE=3 SV=1	2	508.293	1.2519	0.009369	76.345	1	RH_rep3	4425000
66	AAAELQAKK	9	2-OHib(K)	_AAAELQAK(2-)K_	TGME49_299810-t26_1-p1	Cysteine-tRNA synthetase (CysRS) OS=Toxoplasma gondii ARI GN=TGARI_299810 PE=3 SV=1	2	508.293	0.93275	NaN	NaN	0	RH_rep1	1692800
67	AAAELQAKK	9	2-OHib(K)	_AAAELQAK(2-)K_	TGME49_299810-t26_1-p1	Cysteine-tRNA synthetase (CysRS) OS=Toxoplasma gondii ARI GN=TGARI_299810 PE=3 SV=1	2	508.293	2.4602	NaN	NaN	0	RH_rep2	1272000
68	AAAELQAKK	9	2-OHib(K)	_AAAELQAK(2-)K_	TGME49_299810-t26_1-p1	Cysteine-tRNA synthetase (CysRS) OS=Toxoplasma gondii ARI GN=TGARI_299810 PE=3 SV=1	2	508.293	1.7355	NaN	NaN	0	RH_rep3	1701800
69	AAAEQKAISR	10	2-OHib(K)	_AAAEQK(2-)AISR_	TGME49_222380-t26_1-p1	importin-beta N-terminal domain-containing protein	2	565.812	0.79675	0.00019597	127.92	1	RH_rep1	31058000
70	AAAEQKAISR	10	2-OHib(K)	_AAAEQK(2-)AISR_	TGME49_222380-t26_1-p1	importin-beta N-terminal domain-containing protein	2	565.812	0.98277	8.4766e-05	138.99	1	RH_rep2	14023000
71	AAAEQKAISR	10	2-OHib(K)	_AAAEQK(2-)AISR_	TGME49_222380-t26_1-p1	importin-beta N-terminal domain-containing protein	2	565.812	1.0653	0.00029275	108.4	1	RH_rep3	16553000
72	AAAFVGPFGTVEKPVLCPSVTTDR	24	2-OHib(K)	_AAAFVGPFGTVEK(2-)PVLCPSVTTDR_	TGME49_209260-t26_1-p1	Cytochrome c oxidase, putative OS=Toxoplasma gondii (strain ATCC 50861 / VEG) GN=BN1205_039200 PE=4 SV=1	3	869.116	3.3987	3.6532e-05	47.058	1	RH_rep2	2507400
73	AAAFVGPFGTVEKPVLCPSVTTDR	24	Unmodified	_AAAFVGPFGTVEKPVLCPSVTTDR_	TGME49_209260-t26_1-p1	Cytochrome c oxidase, putative OS=Toxoplasma gondii (strain ATCC 50861 / VEG) GN=BN1205_039200 PE=4 SV=1	3	840.437	2.17	4.9467e-08	70.316	2	RH_rep1	10701000
74	AAAFVGPFGTVEKPVLCPSVTTDR	24	Unmodified	_AAAFVGPFGTVEKPVLCPSVTTDR_	TGME49_209260-t26_1-p1	Cytochrome c oxidase, putative OS=Toxoplasma gondii (strain ATCC 50861 / VEG) GN=BN1205_039200 PE=4 SV=1	3	840.437	1.6252	9.8946e-12	82.267	1	RH_rep3	11995000
75	AAAGNIIPSATGAAK	15	Unmodified	_AAAGNIIPSATGAAK_	TGME49_269190-t26_1-p1	Glyceraldehyde-3-phosphate dehydrogenase GAPDH2 OS=Toxoplasma gondii ARI GN=TGARI_269190 PE=3 SV=1	2	656.865	2.6863	0.00050285	78.508	3	RH_rep1	8869300
76	AAAGNIIPSATGAAK	15	Unmodified	_AAAGNIIPSATGAAK_	TGME49_269190-t26_1-p1	Glyceraldehyde-3-phosphate dehydrogenase GAPDH2 OS=Toxoplasma gondii ARI GN=TGARI_269190 PE=3 SV=1	2	656.865	2.5145	0.00090739	71.08	3	RH_rep2	9312300
77	AAAGNIIPSATGAAK	15	Unmodified	_AAAGNIIPSATGAAK_	TGME49_269190-t26_1-p1	Glyceraldehyde-3-phosphate dehydrogenase GAPDH2 OS=Toxoplasma gondii ARI GN=TGARI_269190 PE=3 SV=1	2	656.865	2.0212	0.00019335	93.237	2	RH_rep3	10499000
78	AAAGNIIPSATGAAKAVAR	19	2-OHib(K)	_AAAGNIIPSATGAAK(2-)AVAR_	TGME49_269190-t26_1-p1	Glyceraldehyde-3-phosphate dehydrogenase GAPDH2 OS=Toxoplasma gondii ARI GN=TGARI_269190 PE=3 SV=1	3	599.339	2.0026	1.2763e-12	137.61	3	RH_rep1	15713000
79	AAAGNIIPSATGAAKAVAR	19	2-OHib(K)	_AAAGNIIPSATGAAK(2-)AVAR_	TGME49_269190-t26_1-p1	Glyceraldehyde-3-phosphate dehydrogenase GAPDH2 OS=Toxoplasma gondii ARI GN=TGARI_269190 PE=3 SV=1	2	898.505	2.6373	0.00025799	56.424	2	RH_rep1	5316500
80	AAAGNIIPSATGAAKAVAR	19	2-OHib(K)	_AAAGNIIPSATGAAK(2-)AVAR_	TGME49_269190-t26_1-p1	Glyceraldehyde-3-phosphate dehydrogenase GAPDH2 OS=Toxoplasma gondii ARI GN=TGARI_269190 PE=3 SV=1	3	599.339	2.7958	2.8882e-23	162.59	3	RH_rep2	18590000
81	AAAGNIIPSATGAAKAVAR	19	2-OHib(K)	_AAAGNIIPSATGAAK(2-)AVAR_	TGME49_269190-t26_1-p1	Glyceraldehyde-3-phosphate dehydrogenase GAPDH2 OS=Toxoplasma gondii ARI GN=TGARI_269190 PE=3 SV=1	2	898.505	3.3481	0.00089725	47.082	2	RH_rep2	7309200
82	AAAGNIIPSATGAAKAVAR	19	2-OHib(K)	_AAAGNIIPSATGAAK(2-)AVAR_	TGME49_269190-t26_1-p1	Glyceraldehyde-3-phosphate dehydrogenase GAPDH2 OS=Toxoplasma gondii ARI GN=TGARI_269190 PE=3 SV=1	3	599.339	3.2495	1.8049e-12	135.09	3	RH_rep3	18612000
83	AAAGNIIPSATGAAKAVAR	19	2-OHib(K)	_AAAGNIIPSATGAAK(2-)AVAR_	TGME49_269190-t26_1-p1	Glyceraldehyde-3-phosphate dehydrogenase GAPDH2 OS=Toxoplasma gondii ARI GN=TGARI_269190 PE=3 SV=1	2	898.505	3.4685	2.6384e-05	61.477	2	RH_rep3	6301400
84	AAAGNIIPSATGAAKAVAR	19	2-OHib(K)	_AAAGNIIPSATGAAK(2-)AVAR_	TGME49_269190-t26_1-p1	Glyceraldehyde-3-phosphate dehydrogenase GAPDH2 OS=Toxoplasma gondii ARI GN=TGARI_269190 PE=3 SV=1	3	599.339	1.6546	NaN	NaN	0	RH_rep1	1634000
85	AAAKEAAVQVDTAAVR	16	2-OHib(K)	_AAAK(2-)EAAVQVDTAAVR_	TGME49_278870-t26_1-p1	myosin F	3	552.969	1.5598	4.7533e-05	68.413	1	RH_rep1	5182500
86	AAAKEAAVQVDTAAVR	16	2-OHib(K)	_AAAK(2-)EAAVQVDTAAVR_	TGME49_278870-t26_1-p1	myosin F	2	828.949	2.4988	1.8797e-05	98.508	1	RH_rep1	3398000
87	AAAKEAAVQVDTAAVR	16	2-OHib(K)	_AAAK(2-)EAAVQVDTAAVR_	TGME49_278870-t26_1-p1	myosin F	2	828.949	2.1532	1.9595e-05	93.226	1	RH_rep2	4476500
88	AAAKEAAVQVDTAAVR	16	2-OHib(K)	_AAAK(2-)EAAVQVDTAAVR_	TGME49_278870-t26_1-p1	myosin F	3	552.969	1.3654	5.2718e-05	67.415	1	RH_rep3	8115400
89	AAAKEAAVQVDTAAVR	16	2-OHib(K)	_AAAK(2-)EAAVQVDTAAVR_	TGME49_278870-t26_1-p1	myosin F	2	828.949	2.0945	4.1185e-05	81.656	1	RH_rep3	4736600
90	AAAKEAAVQVDTAAVR	16	2-OHib(K)	_AAAK(2-)EAAVQVDTAAVR_	TGME49_278870-t26_1-p1	myosin F	3	552.969	1.5006	NaN	NaN	0	RH_rep2	9015200
91	AAAKGSNALIQQLLEAEEEADTIVNK	26	Acetyl (Protein N-term),2-OHib(K)	_(ac)AAAK(2-)GSNALIQQLLEAEEEADTIVNK_	TGME49_246560-t26_1-p1	hypothetical protein	3	952.161	1.3947	1.5629e-19	122.79	1	RH_rep1	6025400
92	AAAKGSNALIQQLLEAEEEADTIVNK	26	Acetyl (Protein N-term),2-OHib(K)	_(ac)AAAK(2-)GSNALIQQLLEAEEEADTIVNK_	TGME49_246560-t26_1-p1	hypothetical protein	3	952.161	2.3582	2.2465e-19	119.76	1	RH_rep2	5930100
93	AAAKGSNALIQQLLEAEEEADTIVNK	26	Acetyl (Protein N-term),2-OHib(K)	_(ac)AAAK(2-)GSNALIQQLLEAEEEADTIVNK_	TGME49_246560-t26_1-p1	hypothetical protein	3	952.161	1.8343	NaN	NaN	0	RH_rep3	3796400
94	AAAKPAQSAGDDEEPAK	17	2-OHib(K)	_AAAK(2-)PAQSAGDDEEPAK_	TGME49_300140-t26_1-p1	Putative elongation factor 1-gamma OS=Toxoplasma gondii FOU GN=TGFOU_300140 PE=3 SV=1	2	871.416	2.2757	7.4103e-07	93.226	1	RH_rep2	19235000
95	AAAKPAQSAGDDEEPAK	17	2-OHib(K)	_AAAK(2-)PAQSAGDDEEPAK_	TGME49_300140-t26_1-p1	Putative elongation factor 1-gamma OS=Toxoplasma gondii FOU GN=TGFOU_300140 PE=3 SV=1	2	871.416	1.9342	7.395e-07	93.495	1	RH_rep3	13154000
96	AAAKPAQSAGDDEEPAK	17	2-OHib(K)	_AAAK(2-)PAQSAGDDEEPAK_	TGME49_300140-t26_1-p1	Putative elongation factor 1-gamma OS=Toxoplasma gondii FOU GN=TGFOU_300140 PE=3 SV=1	2	871.416	2.3783	NaN	NaN	0	RH_rep1	27640000
97	AAAKPAQSAGDDEEPAK	17	2-OHib(K)	_AAAK(2-)PAQSAGDDEEPAK_	TGME49_300140-t26_1-p1	Putative elongation factor 1-gamma OS=Toxoplasma gondii FOU GN=TGFOU_300140 PE=3 SV=1	2	871.416	1.9505	NaN	NaN	0	RH_rep1	5412700
98	AAAKPAQSAGDDEEPAK	17	2-OHib(K)	_AAAK(2-)PAQSAGDDEEPAK_	TGME49_300140-t26_1-p1	Putative elongation factor 1-gamma OS=Toxoplasma gondii FOU GN=TGFOU_300140 PE=3 SV=1	2	871.416	1.7369	NaN	NaN	0	RH_rep3	2237100
99	AAAKPAQSAGDDEEPAK	17	2-OHib(K)	_AAAK(2-)PAQSAGDDEEPAK_	TGME49_300140-t26_1-p1	Putative elongation factor 1-gamma OS=Toxoplasma gondii FOU GN=TGFOU_300140 PE=3 SV=1	2	871.416	1.531	NaN	NaN	0	RH_rep1	955580
100	AAAKPAQSAGDDEEPAKKPAVK	22	2-OHib(K)	_AAAKPAQSAGDDEEPAK(2-)KPAVK_	TGME49_300140-t26_1-p1	Putative elongation factor 1-gamma OS=Toxoplasma gondii FOU GN=TGFOU_300140 PE=3 SV=1	4	567.048	1.3643	6.6541e-06	58.835	1	RH_rep1	57550000
101	AAAKPAQSAGDDEEPAKKPAVK	22	2-OHib(K)	_AAAKPAQSAGDDEEPAK(2-)KPAVK_	TGME49_300140-t26_1-p1	Putative elongation factor 1-gamma OS=Toxoplasma gondii FOU GN=TGFOU_300140 PE=3 SV=1	3	755.729	2.0012	5.7684e-13	121.74	1	RH_rep1	33824000
102	AAAKPAQSAGDDEEPAKKPAVK	22	2-OHib(K)	_AAAKPAQSAGDDEEPAK(2-)KPAVK_	TGME49_300140-t26_1-p1	Putative elongation factor 1-gamma OS=Toxoplasma gondii FOU GN=TGFOU_300140 PE=3 SV=1	3	755.729	4.5157	3.161e-13	125.35	1	RH_rep2	43734000
103	AAAKPAQSAGDDEEPAKKPAVK	22	2-OHib(K)	_AAAKPAQSAGDDEEPAK(2-)KPAVK_	TGME49_300140-t26_1-p1	Putative elongation factor 1-gamma OS=Toxoplasma gondii FOU GN=TGFOU_300140 PE=3 SV=1	4	567.048	4.0952	8.543e-12	102.98	1	RH_rep2	21528000
104	AAAKPAQSAGDDEEPAKKPAVK	22	2-OHib(K)	_AAAKPAQSAGDDEEPAK(2-)KPAVK_	TGME49_300140-t26_1-p1	Putative elongation factor 1-gamma OS=Toxoplasma gondii FOU GN=TGFOU_300140 PE=3 SV=1	3	755.729	1.6419	9.0078e-12	109.32	1	RH_rep3	32919000
105	AAALCAEANR	10	Unmodified	_AAALCAEANR_	TGME49_289300-t26_1-p1	Methionyl-tRNA synthetase OS=Toxoplasma gondii ARI GN=TGARI_289300 PE=3 SV=1	2	523.756	0.75421	0.0081697	76.228	1	RH_rep1	8360500
106	AAALCAEANR	10	Unmodified	_AAALCAEANR_	TGME49_289300-t26_1-p1	Methionyl-tRNA synthetase OS=Toxoplasma gondii ARI GN=TGARI_289300 PE=3 SV=1	2	523.756	1.0456	0.017494	66.056	1	RH_rep2	10100000
107	AAALCAEANR	10	Unmodified	_AAALCAEANR_	TGME49_289300-t26_1-p1	Methionyl-tRNA synthetase OS=Toxoplasma gondii ARI GN=TGARI_289300 PE=3 SV=1	2	523.756	1.0635	0.0022261	92.239	1	RH_rep3	9765100
108	AAALTKLCEYPSALR	15	2-OHib(K)	_AAALTK(2-)LCEYPSALR_	TGME49_252220-t26_1-p1	Tetratricopeptide repeat domain containing protein OS=Toxoplasma gondii ARI GN=TGARI_252220 PE=4 SV=1	2	875.464	3.443	0.00011784	80.632	1	RH_rep2	3020300
109	AAALTKLCEYPSALR	15	2-OHib(K)	_AAALTK(2-)LCEYPSALR_	TGME49_252220-t26_1-p1	Tetratricopeptide repeat domain containing protein OS=Toxoplasma gondii ARI GN=TGARI_252220 PE=4 SV=1	2	875.464	2.5463	2.7958e-13	150.05	1	RH_rep1	9433400
110	AAALTKLCEYPSALR	15	2-OHib(K)	_AAALTK(2-)LCEYPSALR_	TGME49_252220-t26_1-p1	Tetratricopeptide repeat domain containing protein OS=Toxoplasma gondii ARI GN=TGARI_252220 PE=4 SV=1	2	875.464	2.7821	4.9326e-05	101.2	1	RH_rep2	10689000
111	AAALTKLCEYPSALR	15	2-OHib(K)	_AAALTK(2-)LCEYPSALR_	TGME49_252220-t26_1-p1	Tetratricopeptide repeat domain containing protein OS=Toxoplasma gondii ARI GN=TGARI_252220 PE=4 SV=1	2	875.464	2.3749	1.075e-09	142.45	1	RH_rep3	12315000
112	AAALTKLCEYPSALR	15	2-OHib(K)	_AAALTK(2-)LCEYPSALR_	TGME49_252220-t26_1-p1	Tetratricopeptide repeat domain containing protein OS=Toxoplasma gondii ARI GN=TGARI_252220 PE=4 SV=1	2	875.464	1.5663	NaN	NaN	0	RH_rep1	3054100
113	AAAMQQGGYGSSR	13	Unmodified	_AAAMQQGGYGSSR_	TGME49_226250-t26_1-p1	DEAD (Asp-Glu-Ala-Asp) box polypeptide DDX3X OS=Toxoplasma gondii FOU GN=TGFOU_226250 PE=3 SV=1	2	642.293	0.66741	0.00031292	102.73	1	RH_rep1	5750400
114	AAAMQQGGYGSSR	13	Unmodified	_AAAMQQGGYGSSR_	TGME49_226250-t26_1-p1	DEAD (Asp-Glu-Ala-Asp) box polypeptide DDX3X OS=Toxoplasma gondii FOU GN=TGFOU_226250 PE=3 SV=1	2	642.293	0.47871	0.00021483	107.65	1	RH_rep2	6548900
115	AAAMQQGGYGSSR	13	Unmodified	_AAAMQQGGYGSSR_	TGME49_226250-t26_1-p1	DEAD (Asp-Glu-Ala-Asp) box polypeptide DDX3X OS=Toxoplasma gondii FOU GN=TGFOU_226250 PE=3 SV=1	2	642.293	1.7016	3.966e-05	119.39	1	RH_rep3	5263500
116	AAAPLTAEEQEAVQK	15	Unmodified	_AAAPLTAEEQEAVQK_	TGME49_244560-t26_1-p1	hypothetical protein	2	778.402	3.2386	8.4126e-25	174.94	3	RH_rep1	74760000
117	AAAPLTAEEQEAVQK	15	Unmodified	_AAAPLTAEEQEAVQK_	TGME49_244560-t26_1-p1	hypothetical protein	3	519.27	2.6101	0.00095902	49.188	1	RH_rep1	9959500
118	AAAPLTAEEQEAVQK	15	Unmodified	_AAAPLTAEEQEAVQK_	TGME49_244560-t26_1-p1	hypothetical protein	2	778.402	2.9307	6.8395e-09	141.54	2	RH_rep2	106930000
119	AAAPLTAEEQEAVQK	15	Unmodified	_AAAPLTAEEQEAVQK_	TGME49_244560-t26_1-p1	hypothetical protein	3	519.27	1.9432	2.284e-05	84.859	1	RH_rep2	9697100
120	AAAPLTAEEQEAVQK	15	Unmodified	_AAAPLTAEEQEAVQK_	TGME49_244560-t26_1-p1	hypothetical protein	2	778.402	2.7192	4.8361e-13	154.1	2	RH_rep3	83402000
121	AAAPLTAEEQEAVQK	15	Unmodified	_AAAPLTAEEQEAVQK_	TGME49_244560-t26_1-p1	hypothetical protein	3	519.27	1.6668	0.049131	21.814	1	RH_rep3	9338800
122	AAAPLTAEEQEAVQK	15	Unmodified	_AAAPLTAEEQEAVQK_	TGME49_244560-t26_1-p1	hypothetical protein	2	778.402	0.1287	NaN	NaN	0	RH_rep3	11476000
123	AAAPLTAEEQEAVQKSQESHQYQTEVSR	28	2-OHib(K)	_AAAPLTAEEQEAVQK(2-)SQESHQYQTEVSR_	TGME49_244560-t26_1-p1	hypothetical protein	3	1067.85	3.139	3.4932e-14	84.878	1	RH_rep1	2415400
124	AAAPLTAEEQEAVQKSQESHQYQTEVSR	28	2-OHib(K)	_AAAPLTAEEQEAVQK(2-)SQESHQYQTEVSR_	TGME49_244560-t26_1-p1	hypothetical protein	3	1067.85	3.4161	1.2871e-06	50.505	1	RH_rep2	2514400
125	AAAPLTAEEQEAVQKSQESHQYQTEVSR	28	2-OHib(K)	_AAAPLTAEEQEAVQK(2-)SQESHQYQTEVSR_	TGME49_244560-t26_1-p1	hypothetical protein	3	1067.85	3.3737	3.7702e-33	149.04	1	RH_rep3	3168400
126	AAAPLTAEEQEAVQKSQESHQYQTEVSR	28	2-OHib(K)	_AAAPLTAEEQEAVQK(2-)SQESHQYQTEVSR_	TGME49_244560-t26_1-p1	hypothetical protein	3	1067.85	3.3151	1.8427e-09	65.428	1	RH_rep1	2652400
127	AAAPLTAEEQEAVQKSQESHQYQTEVSR	28	2-OHib(K)	_AAAPLTAEEQEAVQK(2-)SQESHQYQTEVSR_	TGME49_244560-t26_1-p1	hypothetical protein	3	1067.85	2.7586	7.7882e-07	54.167	1	RH_rep3	1893700
128	AAAPLTAEEQEAVQKSQESHQYQTEVSR	28	2-OHib(K)	_AAAPLTAEEQEAVQK(2-)SQESHQYQTEVSR_	TGME49_244560-t26_1-p1	hypothetical protein	3	1067.85	1.0545	4.6579e-20	98.491	1	RH_rep1	9949200
129	AAAPLTAEEQEAVQKSQESHQYQTEVSR	28	2-OHib(K)	_AAAPLTAEEQEAVQK(2-)SQESHQYQTEVSR_	TGME49_244560-t26_1-p1	hypothetical protein	3	1067.85	1.458	1.0901e-39	158.61	1	RH_rep2	9258700
130	AAAPLTAEEQEAVQKSQESHQYQTEVSR	28	2-OHib(K)	_AAAPLTAEEQEAVQK(2-)SQESHQYQTEVSR_	TGME49_244560-t26_1-p1	hypothetical protein	3	1067.85	0.93135	1.4478e-19	91.655	1	RH_rep3	6512300
131	AAAPLTAEEQEAVQKSQESHQYQTEVSR	28	2-OHib(K)	_AAAPLTAEEQEAVQK(2-)SQESHQYQTEVSR_	TGME49_244560-t26_1-p1	hypothetical protein	3	1067.85	2.526	1.6882e-84	225.48	4	RH_rep1	94591000
132	AAAPLTAEEQEAVQKSQESHQYQTEVSR	28	2-OHib(K)	_AAAPLTAEEQEAVQK(2-)SQESHQYQTEVSR_	TGME49_244560-t26_1-p1	hypothetical protein	4	801.138	2.6805	6.1805e-59	195.3	3	RH_rep1	24381000
133	AAAPLTAEEQEAVQKSQESHQYQTEVSR	28	2-OHib(K)	_AAAPLTAEEQEAVQK(2-)SQESHQYQTEVSR_	TGME49_244560-t26_1-p1	hypothetical protein	3	1067.85	3.0285	2.1108e-98	232.2	3	RH_rep2	142950000
134	AAAPLTAEEQEAVQKSQESHQYQTEVSR	28	2-OHib(K)	_AAAPLTAEEQEAVQK(2-)SQESHQYQTEVSR_	TGME49_244560-t26_1-p1	hypothetical protein	4	801.138	3.2074	9.7845e-59	192.75	3	RH_rep2	41802000
135	AAAPLTAEEQEAVQKSQESHQYQTEVSR	28	2-OHib(K)	_AAAPLTAEEQEAVQK(2-)SQESHQYQTEVSR_	TGME49_244560-t26_1-p1	hypothetical protein	3	1067.85	3.3098	1.5093e-98	234.89	3	RH_rep3	106760000
136	AAAPLTAEEQEAVQKSQESHQYQTEVSR	28	2-OHib(K)	_AAAPLTAEEQEAVQK(2-)SQESHQYQTEVSR_	TGME49_244560-t26_1-p1	hypothetical protein	4	801.138	3.4579	7.1754e-84	216.48	3	RH_rep3	38653000
137	AAAPVVDPVDAVALR	15	Unmodified	_AAAPVVDPVDAVALR_	TGME49_226980-t26_1-p1	Translation initiation factor eIF3 subunit OS=Toxoplasma gondii TgCatPRC2 GN=TGPRC2_226980 PE=4 SV=1	2	732.414	2.156	0.010588	51.03	2	RH_rep1	4553000
138	AAAPVVDPVDAVALR	15	Unmodified	_AAAPVVDPVDAVALR_	TGME49_226980-t26_1-p1	Translation initiation factor eIF3 subunit OS=Toxoplasma gondii TgCatPRC2 GN=TGPRC2_226980 PE=4 SV=1	2	732.414	3.0094	0.01729	45.614	1	RH_rep2	5036500
139	AAAPVVDPVDAVALR	15	Unmodified	_AAAPVVDPVDAVALR_	TGME49_226980-t26_1-p1	Translation initiation factor eIF3 subunit OS=Toxoplasma gondii TgCatPRC2 GN=TGPRC2_226980 PE=4 SV=1	2	732.414	3.3348	0.012381	49.216	2	RH_rep3	4833500
140	AAAPVVDPVDAVALR	15	Unmodified	_AAAPVVDPVDAVALR_	TGME49_226980-t26_1-p1	Translation initiation factor eIF3 subunit OS=Toxoplasma gondii TgCatPRC2 GN=TGPRC2_226980 PE=4 SV=1	2	732.414	1.9966	NaN	NaN	0	RH_rep1	954520
141	AAAQAAALAAASSGGQDGAASVKDGK	26	2-OHib(K)	_AAAQAAALAAASSGGQDGAASVK(2-)DGK_	TGME49_214840-t26_1-p1	AP2 domain transcription factor AP2X-7 OS=Toxoplasma gondii GAB2-2007-GAL-DOM2 GN=TGDOM2_214840 PE=4 SV=1	3	777.391	2.7809	7.4677e-09	62.871	1	RH_rep2	3461500
142	AAAQAAALAAASSGGQDGAASVKDGK	26	2-OHib(K)	_AAAQAAALAAASSGGQDGAASVK(2-)DGK_	TGME49_214840-t26_1-p1	AP2 domain transcription factor AP2X-7 OS=Toxoplasma gondii GAB2-2007-GAL-DOM2 GN=TGDOM2_214840 PE=4 SV=1	3	777.391	1.291	2.68e-09	69.845	1	RH_rep3	3217800
143	AAAQAAALAAASSGGQDGAASVKDGK	26	2-OHib(K)	_AAAQAAALAAASSGGQDGAASVK(2-)DGK_	TGME49_214840-t26_1-p1	AP2 domain transcription factor AP2X-7 OS=Toxoplasma gondii GAB2-2007-GAL-DOM2 GN=TGDOM2_214840 PE=4 SV=1	3	777.391	1.6246	NaN	NaN	0	RH_rep1	5132000
144	AAAQEGHLER	10	Unmodified	_AAAQEGHLER_	TGME49_220270-t26_1-p1	alveolin domain containing intermediate filament IMC6	3	361.184	0.73811	0.001352	66.056	1	RH_rep1	11159000
145	AAAQEGHLER	10	Unmodified	_AAAQEGHLER_	TGME49_220270-t26_1-p1	alveolin domain containing intermediate filament IMC6	2	541.273	1.8517	0.0011068	107.11	1	RH_rep1	9775100
146	AAAQEGHLER	10	Unmodified	_AAAQEGHLER_	TGME49_220270-t26_1-p1	alveolin domain containing intermediate filament IMC6	2	541.273	2.2815	8.5079e-05	147.62	1	RH_rep3	14323000
147	AAAQEGHLER	10	Unmodified	_AAAQEGHLER_	TGME49_220270-t26_1-p1	alveolin domain containing intermediate filament IMC6	3	361.184	1.9062	0.00063137	76.228	1	RH_rep3	13582000
148	AAAQEGHLER	10	Unmodified	_AAAQEGHLER_	TGME49_220270-t26_1-p1	alveolin domain containing intermediate filament IMC6	3	361.184	1.6239	NaN	NaN	0	RH_rep1	2349400
149	AAAQEGHLER	10	Unmodified	_AAAQEGHLER_	TGME49_220270-t26_1-p1	alveolin domain containing intermediate filament IMC6	2	541.273	1.5105	NaN	NaN	0	RH_rep2	1494100
150	AAAQEGHLER	10	Unmodified	_AAAQEGHLER_	TGME49_220270-t26_1-p1	alveolin domain containing intermediate filament IMC6	2	541.273	6.8402	NaN	NaN	0	RH_rep2	5145800
151	AAAQEGHLER	10	Unmodified	_AAAQEGHLER_	TGME49_220270-t26_1-p1	alveolin domain containing intermediate filament IMC6	3	361.184	5.7206	NaN	NaN	0	RH_rep2	2014400
152	AAAQQLQQSA	10	Unmodified	_AAAQQLQQSA_	TGME49_209600-t26_1-p1	hypothetical protein	2	508.262	0.52876	0.018917	64.711	1	RH_rep1	17671000
153	AAAQQLQQSA	10	Unmodified	_AAAQQLQQSA_	TGME49_209600-t26_1-p1	hypothetical protein	2	508.262	0.17029	0.018917	64.711	1	RH_rep2	16694000
154	AAAQQLQQSA	10	Unmodified	_AAAQQLQQSA_	TGME49_209600-t26_1-p1	hypothetical protein	2	508.262	-0.20207	0.016534	66.962	1	RH_rep3	17129000
155	AAAQQLQQSA	10	Unmodified	_AAAQQLQQSA_	TGME49_209600-t26_1-p1	hypothetical protein	2	508.262	2.5765	NaN	NaN	0	RH_rep2	589150
156	AAASGIPNPAYFKLEHAHR	19	2-OHib(K)	_AAASGIPNPAYFK(2-)LEHAHR_	TGME49_310320-t26_1-p1	calreticulin family protein	4	534.78	0.91205	0.00012043	52.866	1	RH_rep1	7898500
157	AAASGIPNPAYFKLEHAHR	19	2-OHib(K)	_AAASGIPNPAYFK(2-)LEHAHR_	TGME49_310320-t26_1-p1	calreticulin family protein	4	534.78	1.5665	8.5951e-05	54.964	4	RH_rep1	6820500
158	AAASGIPNPAYFKLEHAHR	19	2-OHib(K)	_AAASGIPNPAYFK(2-)LEHAHR_	TGME49_310320-t26_1-p1	calreticulin family protein	4	534.78	1.867	4.1487e-06	65.808	2	RH_rep2	7721800
159	AAASGIPNPAYFKLEHAHR	19	2-OHib(K)	_AAASGIPNPAYFK(2-)LEHAHR_	TGME49_310320-t26_1-p1	calreticulin family protein	3	712.704	2.3989	5.9436e-06	64.298	1	RH_rep2	4265100
160	AAASGIPNPAYFKLEHAHR	19	2-OHib(K)	_AAASGIPNPAYFK(2-)LEHAHR_	TGME49_310320-t26_1-p1	calreticulin family protein	3	712.704	1.5112	3.897e-06	67.645	1	RH_rep3	2604800
161	AAASGIPNPAYFKLEHAHR	19	2-OHib(K)	_AAASGIPNPAYFK(2-)LEHAHR_	TGME49_310320-t26_1-p1	calreticulin family protein	4	534.78	1.3857	2.6793e-05	58.564	1	RH_rep3	8373800
162	AAASGIPNPAYFKLEHAHR	19	2-OHib(K)	_AAASGIPNPAYFK(2-)LEHAHR_	TGME49_310320-t26_1-p1	calreticulin family protein	3	712.704	2.7557	1.1884e-07	78.501	1	RH_rep3	3482300
163	AAASGIPNPAYFKLEHAHR	19	2-OHib(K)	_AAASGIPNPAYFK(2-)LEHAHR_	TGME49_310320-t26_1-p1	calreticulin family protein	4	534.78	0.9312	NaN	NaN	0	RH_rep1	1016000
164	AAASGIPNPAYFKLEHAHR	19	2-OHib(K)	_AAASGIPNPAYFK(2-)LEHAHR_	TGME49_310320-t26_1-p1	calreticulin family protein	4	534.78	0.87178	NaN	NaN	0	RH_rep2	1415300
165	AAASGIPNPAYFKLEHAHR	19	2-OHib(K)	_AAASGIPNPAYFK(2-)LEHAHR_	TGME49_310320-t26_1-p1	calreticulin family protein	4	534.78	0.98494	NaN	NaN	0	RH_rep2	6276600
166	AAASVTGGEKK	11	2-OHib(K)	_AAASVTGGEK(2-)K_	TGME49_297810-t26_1-p1	hypothetical protein	2	552.798	0.54683	0.00027324	105.2	1	RH_rep1	31043000
167	AAASVTGGEKK	11	2-OHib(K)	_AAASVTGGEK(2-)K_	TGME49_297810-t26_1-p1	hypothetical protein	2	552.798	0.51961	1.8005e-06	141.08	1	RH_rep2	28336000
168	AAASVTGGEKK	11	2-OHib(K)	_AAASVTGGEK(2-)K_	TGME49_297810-t26_1-p1	hypothetical protein	2	552.798	0.48697	0.00030903	101.39	1	RH_rep3	31042000
169	AAASVTGGEKK	11	2-OHib(K)	_AAASVTGGEK(2-)K_	TGME49_297810-t26_1-p1	hypothetical protein	2	552.798	1.1701	NaN	NaN	0	RH_rep1	953840
170	AAASVTGGEKK	11	2-OHib(K)	_AAASVTGGEK(2-)K_	TGME49_297810-t26_1-p1	hypothetical protein	2	552.798	1.24	NaN	NaN	0	RH_rep2	1141100
171	AAATAKELQAGGAR	14	2-OHib(K)	_AAATAK(2-)ELQAGGAR_	TGME49_284580-t26_1-p1	Ribose-phosphate diphosphokinase subfamily protein OS=Toxoplasma gondii (strain ATCC 50611 / Me49)GN=TGME49_284580 PE=4 SV=1	2	700.878	2.309	0.0017019	57.267	1	RH_rep2	2228500
172	AAATAKELQAGGAR	14	2-OHib(K)	_AAATAK(2-)ELQAGGAR_	TGME49_284580-t26_1-p1	Ribose-phosphate diphosphokinase subfamily protein OS=Toxoplasma gondii (strain ATCC 50611 / Me49)GN=TGME49_284580 PE=4 SV=1	2	700.878	1.4602	0.00037457	71.879	1	RH_rep3	2587900
173	AAATAKELQAGGAR	14	2-OHib(K)	_AAATAK(2-)ELQAGGAR_	TGME49_284580-t26_1-p1	Ribose-phosphate diphosphokinase subfamily protein OS=Toxoplasma gondii (strain ATCC 50611 / Me49)GN=TGME49_284580 PE=4 SV=1	2	700.878	1.5676	NaN	NaN	0	RH_rep3	954730
174	AAATAKELQAGGAR	14	2-OHib(K)	_AAATAK(2-)ELQAGGAR_	TGME49_284580-t26_1-p1	Ribose-phosphate diphosphokinase subfamily protein OS=Toxoplasma gondii (strain ATCC 50611 / Me49)GN=TGME49_284580 PE=4 SV=1	2	700.878	0.76972	NaN	NaN	0	RH_rep1	3219400
175	AAATAKELQAGGAR	14	2-OHib(K)	_AAATAK(2-)ELQAGGAR_	TGME49_284580-t26_1-p1	Ribose-phosphate diphosphokinase subfamily protein OS=Toxoplasma gondii (strain ATCC 50611 / Me49)GN=TGME49_284580 PE=4 SV=1	2	700.878	0.61837	NaN	NaN	0	RH_rep1	1441000
176	AAATATALAKER	12	2-OHib(K)	_AAATATALAK(2-)ER_	TGME49_312280-t26_1-p1	hypothetical protein	2	630.351	0.67321	8.5367e-05	106.26	1	RH_rep1	5431900
177	AAATATALAKER	12	2-OHib(K)	_AAATATALAK(2-)ER_	TGME49_312280-t26_1-p1	hypothetical protein	2	630.351	0.76369	NaN	NaN	0	RH_rep2	5775700
178	AAATFKSVQDLEPTSK	16	2-OHib(K)	_AAATFK(2-)SVQDLEPTSK_	TGME49_248810-t26_1-p1	nuclear factor NF7	2	889.962	1.4901	6.591e-20	166.3	2	RH_rep1	12382000
179	AAATFKSVQDLEPTSK	16	2-OHib(K)	_AAATFK(2-)SVQDLEPTSK_	TGME49_248810-t26_1-p1	nuclear factor NF7	2	889.962	0.98831	2.5931e-09	135.47	1	RH_rep2	9297300
180	AAATFKSVQDLEPTSK	16	2-OHib(K)	_AAATFK(2-)SVQDLEPTSK_	TGME49_248810-t26_1-p1	nuclear factor NF7	2	889.962	1.3718	1.9002e-06	116.78	2	RH_rep3	5854300
181	AAATFKSVQDLEPTSK	16	2-OHib(K)	_AAATFK(2-)SVQDLEPTSK_	TGME49_248810-t26_1-p1	nuclear factor NF7	2	889.962	2.649	1.8671e-05	99.344	1	RH_rep1	2174400
182	AAATFKSVQDLEPTSK	16	2-OHib(K)	_AAATFK(2-)SVQDLEPTSK_	TGME49_248810-t26_1-p1	nuclear factor NF7	2	889.962	3.2825	1.8537e-05	100.23	1	RH_rep2	2918400
183	AAATFKSVQDLEPTSK	16	2-OHib(K)	_AAATFK(2-)SVQDLEPTSK_	TGME49_248810-t26_1-p1	nuclear factor NF7	2	889.962	3.6317	NaN	NaN	0	RH_rep3	2477500
184	AAATLAKAQDK	11	2-OHib(K)	_AAATLAK(2-)AQDK_	TGME49_207770-t26_1-p1	PCI domain-containing protein OS=Toxoplasma gondii ARI GN=TGARI_207770 PE=4 SV=1	2	587.327	1.0998	0.00010305	111.5	1	RH_rep1	6682200
185	AAATLAKAQDK	11	2-OHib(K)	_AAATLAK(2-)AQDK_	TGME49_207770-t26_1-p1	PCI domain-containing protein OS=Toxoplasma gondii ARI GN=TGARI_207770 PE=4 SV=1	2	587.327	2.8326	8.633e-05	115.29	1	RH_rep2	5493300
186	AAATLAKAQDK	11	2-OHib(K)	_AAATLAK(2-)AQDK_	TGME49_207770-t26_1-p1	PCI domain-containing protein OS=Toxoplasma gondii ARI GN=TGARI_207770 PE=4 SV=1	2	587.327	1.606	0.0001308	105.2	1	RH_rep3	5695800
187	AAATLAKAQDK	11	2-OHib(K)	_AAATLAK(2-)AQDK_	TGME49_207770-t26_1-p1	PCI domain-containing protein OS=Toxoplasma gondii ARI GN=TGARI_207770 PE=4 SV=1	2	587.327	1.2799	NaN	NaN	0	RH_rep1	2478200
188	AAATLAKAQDK	11	2-OHib(K)	_AAATLAK(2-)AQDK_	TGME49_207770-t26_1-p1	PCI domain-containing protein OS=Toxoplasma gondii ARI GN=TGARI_207770 PE=4 SV=1	2	587.327	0.49816	NaN	NaN	0	RH_rep2	2619900
189	AAATLAKAQDK	11	2-OHib(K)	_AAATLAK(2-)AQDK_	TGME49_207770-t26_1-p1	PCI domain-containing protein OS=Toxoplasma gondii ARI GN=TGARI_207770 PE=4 SV=1	2	587.327	0.65143	NaN	NaN	0	RH_rep3	3550500
190	AAAVEDLQR	9	Unmodified	_AAAVEDLQR_	TGME49_257490-t26_1-p1	Prefoldin subunit superfamily protein OS=Toxoplasma gondii (strain ATCC 50861 / VEG) GN=TGVEG_257490 PE=4 SV=1	2	486.759	1.1782	0.034854	64.841	1	RH_rep1	4103000
191	AAAVEDLQR	9	Unmodified	_AAAVEDLQR_	TGME49_257490-t26_1-p1	Prefoldin subunit superfamily protein OS=Toxoplasma gondii (strain ATCC 50861 / VEG) GN=TGVEG_257490 PE=4 SV=1	2	486.759	2.8769	0.031716	66.568	1	RH_rep2	2875000
192	AAAVEDLQR	9	Unmodified	_AAAVEDLQR_	TGME49_257490-t26_1-p1	Prefoldin subunit superfamily protein OS=Toxoplasma gondii (strain ATCC 50861 / VEG) GN=TGVEG_257490 PE=4 SV=1	2	486.759	1.2494	0.060225	56.916	1	RH_rep3	3010700
193	AACEQLHSEYK	11	Unmodified	_AACEQLHSEYK_	TGME49_285510-t26_1-p1	hypothetical protein	3	445.871	0.60322	0.015924	36.252	1	RH_rep1	21234000
194	AACEQLHSEYK	11	Unmodified	_AACEQLHSEYK_	TGME49_285510-t26_1-p1	hypothetical protein	2	668.304	1.0074	3.6876e-06	140.57	1	RH_rep1	13174000
195	AACEQLHSEYK	11	Unmodified	_AACEQLHSEYK_	TGME49_285510-t26_1-p1	hypothetical protein	2	668.304	0.55926	0.00021935	120.03	1	RH_rep2	19714000
196	AACEQLHSEYK	11	Unmodified	_AACEQLHSEYK_	TGME49_285510-t26_1-p1	hypothetical protein	2	668.304	0.062278	0.00045555	106.79	1	RH_rep3	9766800
197	AACEQLHSEYK	11	Unmodified	_AACEQLHSEYK_	TGME49_285510-t26_1-p1	hypothetical protein	3	445.871	0.38154	NaN	NaN	0	RH_rep2	27700000
198	AACEQLHSEYK	11	Unmodified	_AACEQLHSEYK_	TGME49_285510-t26_1-p1	hypothetical protein	3	445.871	-0.39325	NaN	NaN	0	RH_rep3	21613000
199	AACEQLHSEYKQCLAK	16	2-OHib(K)	_AACEQLHSEYK(2-)QCLAK_	TGME49_285510-t26_1-p1	hypothetical protein	3	674.652	0.77283	0.00090167	46.508	1	RH_rep1	8864500
200	AACEQLHSEYKQCLAK	16	2-OHib(K)	_AACEQLHSEYK(2-)QCLAK_	TGME49_285510-t26_1-p1	hypothetical protein	3	674.652	0.97647	0.0021421	43.914	1	RH_rep2	15307000
201	AACEQLHSEYKQCLAK	16	2-OHib(K)	_AACEQLHSEYK(2-)QCLAK_	TGME49_285510-t26_1-p1	hypothetical protein	3	674.652	1.2874	NaN	NaN	0	RH_rep1	875170
202	AACQALIEHR	10	Unmodified	_AACQALIEHR_	TGME49_213870-t26_1-p1	Ubiquitinyl hydrolase 1 OS=Toxoplasma gondii (strain ATCC 50611 / Me49) GN=TGME49_213870 PE=3 SV=1	3	390.201	1.0086	0.0059361	46.352	1	RH_rep1	3238400
203	AACQALIEHR	10	Unmodified	_AACQALIEHR_	TGME49_213870-t26_1-p1	Ubiquitinyl hydrolase 1 OS=Toxoplasma gondii (strain ATCC 50611 / Me49) GN=TGME49_213870 PE=3 SV=1	3	390.201	0.29702	0.0059361	46.352	1	RH_rep2	4099500
204	AACQALIEHR	10	Unmodified	_AACQALIEHR_	TGME49_213870-t26_1-p1	Ubiquitinyl hydrolase 1 OS=Toxoplasma gondii (strain ATCC 50611 / Me49) GN=TGME49_213870 PE=3 SV=1	3	390.201	-0.27466	0.0026589	57.149	1	RH_rep3	4888800
205	AADAAIVVSPEAIQKAK	17	2-OHib(K)	_AADAAIVVSPEAIQK(2-)AK_	TGME49_255890-t26_1-p1	Pyridine nucleotide-disulfide oxidoreductase domain-containing protein OS=Toxoplasma gondii(strain ATCC 50861 / VEG) GN=TGVEG_255890 PE=4 SV=1	2	884.496	1.7468	6.4298e-05	68.576	1	RH_rep1	5583400
206	AADAAIVVSPEAIQKAK	17	2-OHib(K)	_AADAAIVVSPEAIQK(2-)AK_	TGME49_255890-t26_1-p1	Pyridine nucleotide-disulfide oxidoreductase domain-containing protein OS=Toxoplasma gondii(strain ATCC 50861 / VEG) GN=TGVEG_255890 PE=4 SV=1	2	884.496		3.2238e-10	84.508	1	RH_rep1
207	AADAAIVVSPEAIQKAK	17	2-OHib(K)	_AADAAIVVSPEAIQK(2-)AK_	TGME49_255890-t26_1-p1	Pyridine nucleotide-disulfide oxidoreductase domain-containing protein OS=Toxoplasma gondii(strain ATCC 50861 / VEG) GN=TGVEG_255890 PE=4 SV=1	2	884.496	2.0674	7.6859e-07	88.385	1	RH_rep2	7205600
208	AADAAIVVSPEAIQKAK	17	2-OHib(K)	_AADAAIVVSPEAIQK(2-)AK_	TGME49_255890-t26_1-p1	Pyridine nucleotide-disulfide oxidoreductase domain-containing protein OS=Toxoplasma gondii(strain ATCC 50861 / VEG) GN=TGVEG_255890 PE=4 SV=1	2	884.496	2.1269	7.2083e-07	96.773	2	RH_rep3	7588200
209	AADAAIVVSPEAIQKAK	17	2-OHib(K)	_AADAAIVVSPEAIQK(2-)AK_	TGME49_255890-t26_1-p1	Pyridine nucleotide-disulfide oxidoreductase domain-containing protein OS=Toxoplasma gondii(strain ATCC 50861 / VEG) GN=TGVEG_255890 PE=4 SV=1	2	884.496	1.6914	NaN	NaN	0	RH_rep2	2248000
210	AADAPEKTK	9	2-OHib(K)	_AADAPEK(2-)TK_	TGME49_312150-t26_1-p1	hypothetical protein	2	508.767	1.8698	0.0022528	86.18	1	RH_rep1	6164400
211	AADAPEKTK	9	2-OHib(K)	_AADAPEK(2-)TK_	TGME49_312150-t26_1-p1	hypothetical protein	2	508.767	0.56834	0.022839	52.725	1	RH_rep2	1876000
212	AADAPEKTK	9	2-OHib(K)	_AADAPEK(2-)TK_	TGME49_312150-t26_1-p1	hypothetical protein	2	508.767	1.1662	0.0082031	67.414	1	RH_rep3	3240200
213	AADAPEKTK	9	2-OHib(K)	_AADAPEK(2-)TK_	TGME49_312150-t26_1-p1	hypothetical protein	2	508.767	3.899	NaN	NaN	0	RH_rep2	4520100
214	AADDAIEGR	9	Unmodified	_AADDAIEGR_	TGME49_319530-t26_1-p1	Splicing factor SF2 OS=Toxoplasma gondii (strain ATCC 50611 / Me49) GN=SF2 PE=4 SV=1	2	459.22	1.8105	0.040008	62.005	1	RH_rep1	9566500
215	AADDAIEGR	9	Unmodified	_AADDAIEGR_	TGME49_319530-t26_1-p1	Splicing factor SF2 OS=Toxoplasma gondii (strain ATCC 50611 / Me49) GN=SF2 PE=4 SV=1	2	459.22	0.58795	0.0028676	107.21	1	RH_rep2	8664400
216	AADDAIEGR	9	Unmodified	_AADDAIEGR_	TGME49_319530-t26_1-p1	Splicing factor SF2 OS=Toxoplasma gondii (strain ATCC 50611 / Me49) GN=SF2 PE=4 SV=1	2	459.22	-0.17603	0.0035465	99.855	1	RH_rep3	10469000
217	AADDAIEGR	9	Unmodified	_AADDAIEGR_	TGME49_319530-t26_1-p1	Splicing factor SF2 OS=Toxoplasma gondii (strain ATCC 50611 / Me49) GN=SF2 PE=4 SV=1	2	459.22	0.56753	NaN	NaN	0	RH_rep1	816440
218	AADFALKMFDEK	12	2-OHib(K)	_AADFALK(2-)MFDEK_	TGME49_213730-t26_1-p1	lanthionine synthetase C family protein	2	736.361	0.96136	0.00054531	77.644	1	RH_rep1	4593700
219	AADFALKMFDEK	12	2-OHib(K)	_AADFALK(2-)MFDEK_	TGME49_213730-t26_1-p1	lanthionine synthetase C family protein	2	736.361	2.1031	3.3158e-05	115.57	1	RH_rep2	3553700
220	AADFALKMFDEK	12	2-OHib(K)	_AADFALK(2-)MFDEK_	TGME49_213730-t26_1-p1	lanthionine synthetase C family protein	2	736.361	2.4106	0.0012724	68.171	1	RH_rep3	3840500
221	AADFITR	7	Unmodified	_AADFITR_	TGME49_225150-t26_1-p1	hypothetical protein	2	397.214		0.036675	77.923	1	RH_rep1
222	AADFITR	7	Unmodified	_AADFITR_	TGME49_225150-t26_1-p1	hypothetical protein	2	397.214		0.036675	77.923	1	RH_rep2
223	AADHIVKEAFDPAYGAR	17	2-OHib(K)	_AADHIVK(2-)EAFDPAYGAR_	TGME49_257990-t26_1-p1	hypothetical protein	3	639.655	0.59063	2.7279e-05	66.022	1	RH_rep1	5218000
224	AADHIVKEAFDPAYGAR	17	2-OHib(K)	_AADHIVK(2-)EAFDPAYGAR_	TGME49_257990-t26_1-p1	hypothetical protein	3	639.655	1.3077	0.0014213	44.391	1	RH_rep2	3230800
225	AADIGGSGKIGR	12	2-OHib(K)	_AADIGGSGK(2-)IGR_	TGME49_311260-t26_1-p1	hypothetical protein	2	594.323	0.013919	0.0063005	52.863	1	RH_rep1	6419000
226	AADIGGSGKIGR	12	2-OHib(K)	_AADIGGSGK(2-)IGR_	TGME49_311260-t26_1-p1	hypothetical protein	2	594.323		0.0040375	58.781	1	RH_rep2
227	AADIGGSGKIGR	12	2-OHib(K)	_AADIGGSGK(2-)IGR_	TGME49_311260-t26_1-p1	hypothetical protein	2	594.323	-0.51835	0.0046611	55.578	1	RH_rep3	5265200
228	AADKQAK	7	Acetyl (Protein N-term),2-OHib(K)	_(ac)AADK(2-)QAK_	TGME49_266060-t26_1-p1	ribosomal protein RPSA	2	430.23	1.404	0.0088703	84.699	1	RH_rep1	7014100
229	AADKQAK	7	Acetyl (Protein N-term),2-OHib(K)	_(ac)AADK(2-)QAK_	TGME49_266060-t26_1-p1	ribosomal protein RPSA	2	430.23	0.7696	0.013161	73.324	1	RH_rep2	4681700
230	AADKQAK	7	Acetyl (Protein N-term),2-OHib(K)	_(ac)AADK(2-)QAK_	TGME49_266060-t26_1-p1	ribosomal protein RPSA	2	430.23	0.19242	0.01944	63.301	1	RH_rep3	8076100
231	AADKQAK	7	Acetyl (Protein N-term),2-OHib(K)	_(ac)AADK(2-)QAK_	TGME49_266060-t26_1-p1	ribosomal protein RPSA	2	430.23	0.99148	NaN	NaN	0	RH_rep3	940250
232	AADLDLPDDLATWLQDSGKHIK	22	2-OHib(K)	_AADLDLPDDLATWLQDSGK(2-)HIK_	TGME49_275650-t26_1-p1	hypothetical protein	3	836.759	2.9731	4.3184e-07	63.706	1	RH_rep1	4375300
233	AADLDLPDDLATWLQDSGKHIK	22	2-OHib(K)	_AADLDLPDDLATWLQDSGK(2-)HIK_	TGME49_275650-t26_1-p1	hypothetical protein	3	836.759	2.8625	2.5024e-05	55.972	1	RH_rep2	3453000
234	AADLDLPDDLATWLQDSGKHIK	22	2-OHib(K)	_AADLDLPDDLATWLQDSGK(2-)HIK_	TGME49_275650-t26_1-p1	hypothetical protein	3	836.759	2.6652	2.0356e-07	69.03	1	RH_rep3	3683200
235	AADLDLPDDLATWLQDSGKHIK	22	2-OHib(K)	_AADLDLPDDLATWLQDSGK(2-)HIK_	TGME49_275650-t26_1-p1	hypothetical protein	3	836.759	4.1425	9.2634e-12	99.409	1	RH_rep2	5857700
236	AADLDLPDDLATWLQDSGKHIK	22	2-OHib(K)	_AADLDLPDDLATWLQDSGK(2-)HIK_	TGME49_275650-t26_1-p1	hypothetical protein	3	836.759	3.4286	NaN	NaN	0	RH_rep1	7164900
237	AADQKALMHR	10	2-OHib(K)	_AADQK(2-)ALMHR_	TGME49_221320-t26_1-p1	acetyl-CoA carboxylase ACC1	3	409.549	0.19567	0.031463	44.318	1	RH_rep3	917060
238	AADQKALMHR	10	2-OHib(K)	_AADQK(2-)ALMHR_	TGME49_221320-t26_1-p1	acetyl-CoA carboxylase ACC1	3	409.549	-0.13755	0.0055286	48.091	1	RH_rep1	5291500
239	AADQKALMHR	10	2-OHib(K)	_AADQK(2-)ALMHR_	TGME49_221320-t26_1-p1	acetyl-CoA carboxylase ACC1	3	409.549	2.1483	0.0055286	48.091	1	RH_rep2	4591500
240	AADQKALMHR	10	2-OHib(K)	_AADQK(2-)ALMHR_	TGME49_221320-t26_1-p1	acetyl-CoA carboxylase ACC1	3	409.549	0.64839	NaN	NaN	0	RH_rep1	1128400
241	AADQKALMHR	10	2-OHib(K)	_AADQK(2-)ALMHR_	TGME49_221320-t26_1-p1	acetyl-CoA carboxylase ACC1	3	409.549	0.20445	NaN	NaN	0	RH_rep2	1242000
242	AADQKALMHR	10	2-OHib(K)	_AADQK(2-)ALMHR_	TGME49_221320-t26_1-p1	acetyl-CoA carboxylase ACC1	3	409.549	0.14983	NaN	NaN	0	RH_rep3	2808100
243	AADSTKAGQEEVK	13	2-OHib(K)	_AADSTK(2-)AGQEEVK_	TGME49_236920-t26_1-p1	hypothetical protein	2	710.352	1.8519	2.598e-19	177.42	1	RH_rep1	5840200
244	AADSTKAGQEEVK	13	2-OHib(K)	_AADSTK(2-)AGQEEVK_	TGME49_236920-t26_1-p1	hypothetical protein	2	710.352	1.9611	9.3121e-05	99.941	1	RH_rep1	4265400
245	AADSTKAGQEEVK	13	2-OHib(K)	_AADSTK(2-)AGQEEVK_	TGME49_236920-t26_1-p1	hypothetical protein	2	710.352	1.5306	6.5569e-05	106.32	1	RH_rep2	5878600
246	AADSTKAGQEEVK	13	2-OHib(K)	_AADSTK(2-)AGQEEVK_	TGME49_236920-t26_1-p1	hypothetical protein	2	710.352	0.74039	2.8332e-11	145.6	1	RH_rep3	5655100
247	AADSTKAGQEEVK	13	2-OHib(K)	_AADSTK(2-)AGQEEVK_	TGME49_236920-t26_1-p1	hypothetical protein	2	710.352	1.4655	0.00030158	79.875	1	RH_rep3	2263100
248	AADSTKAGQEEVK	13	2-OHib(K)	_AADSTK(2-)AGQEEVK_	TGME49_236920-t26_1-p1	hypothetical protein	2	710.352	1.7051	NaN	NaN	0	RH_rep2	3189900
249	AADSTKAGQEEVK	13	Acetyl (Protein N-term),2-OHib(K)	_(ac)AADSTK(2-)AGQEEVK_	TGME49_236920-t26_1-p1	hypothetical protein	2	731.357	1.5381	0.00021799	73.927	1	RH_rep1	2893800
250	AADSTKAGQEEVK	13	Acetyl (Protein N-term),2-OHib(K)	_(ac)AADSTK(2-)AGQEEVK_	TGME49_236920-t26_1-p1	hypothetical protein	2	731.357	1.4733	0.00047095	66.004	1	RH_rep3	2554800
251	AADSTKAGQEEVK	13	Acetyl (Protein N-term),2-OHib(K)	_(ac)AADSTK(2-)AGQEEVK_	TGME49_236920-t26_1-p1	hypothetical protein	2	731.357	1.4718	NaN	NaN	0	RH_rep2	3125400
252	AADTYELDEYGK	12	Unmodified	_AADTYELDEYGK_	TGME49_218760-t26_1-p1	hypothetical protein	2	687.807	2.6773	0.00010635	89.301	1	RH_rep1	3592500
253	AADTYELDEYGK	12	Unmodified	_AADTYELDEYGK_	TGME49_218760-t26_1-p1	hypothetical protein	2	687.807	2.3311	0.015292	56.414	1	RH_rep2	4400100
254	AADTYELDEYGK	12	Unmodified	_AADTYELDEYGK_	TGME49_218760-t26_1-p1	hypothetical protein	2	687.807	2.4984	0.0077157	60.157	1	RH_rep3	2785700
255	AAEAGAEAAKK	11	2-OHib(K)	_AAEAGAEAAK(2-)K_	TGME49_293370-t26_1-p1	Histone arginine methyltransferase PRMT2 OS=Toxoplasma gondii MAS GN=TGMAS_293370 PE=4 SV=1	2	551.791	0.8304	0.0057504	64.121	1	RH_rep2	2227300
256	AAEAGAEAAKK	11	2-OHib(K)	_AAEAGAEAAK(2-)K_	TGME49_293370-t26_1-p1	Histone arginine methyltransferase PRMT2 OS=Toxoplasma gondii MAS GN=TGMAS_293370 PE=4 SV=1	2	551.791	1.1423	0.056249	42.843	1	RH_rep3	2120900
257	AAEAHAADQKAEAK	14	2-OHib(K)	_AAEAHAADQK(2-)AEAK_	TGME49_223710-t26_1-p1	Tetratricopeptide repeat-containing protein OS=Toxoplasma gondii FOU GN=TGFOU_223710 PE=4 SV=1	3	499.583	1.0889	2.3513e-05	95.981	1	RH_rep2	4414700
258	AAEAHAADQKAEAK	14	2-OHib(K)	_AAEAHAADQK(2-)AEAK_	TGME49_223710-t26_1-p1	Tetratricopeptide repeat-containing protein OS=Toxoplasma gondii FOU GN=TGFOU_223710 PE=4 SV=1	3	499.583	1.0193	1.2583e-05	108.66	1	RH_rep3	3537600
259	AAEAHAADQKAEAK	14	2-OHib(K)	_AAEAHAADQK(2-)AEAK_	TGME49_223710-t26_1-p1	Tetratricopeptide repeat-containing protein OS=Toxoplasma gondii FOU GN=TGFOU_223710 PE=4 SV=1	2	748.871	2.0739	8.2862e-05	93.478	1	RH_rep3	2043100
260	AAEAHAADQKAEAK	14	2-OHib(K)	_AAEAHAADQK(2-)AEAK_	TGME49_223710-t26_1-p1	Tetratricopeptide repeat-containing protein OS=Toxoplasma gondii FOU GN=TGFOU_223710 PE=4 SV=1	2	748.871	2.4949	NaN	NaN	0	RH_rep1	5843900
261	AAEAHAADQKAEAK	14	2-OHib(K)	_AAEAHAADQK(2-)AEAK_	TGME49_223710-t26_1-p1	Tetratricopeptide repeat-containing protein OS=Toxoplasma gondii FOU GN=TGFOU_223710 PE=4 SV=1	3	499.583	1.6316	NaN	NaN	0	RH_rep1	7343200
262	AAEAHAADQKAEAK	14	2-OHib(K)	_AAEAHAADQK(2-)AEAK_	TGME49_223710-t26_1-p1	Tetratricopeptide repeat-containing protein OS=Toxoplasma gondii FOU GN=TGFOU_223710 PE=4 SV=1	2	748.871	1.9288	NaN	NaN	0	RH_rep2	1503300
263	AAEAHAADQKAEAK	14	2-OHib(K)	_AAEAHAADQK(2-)AEAK_	TGME49_223710-t26_1-p1	Tetratricopeptide repeat-containing protein OS=Toxoplasma gondii FOU GN=TGFOU_223710 PE=4 SV=1	3	499.583	3.6309	NaN	NaN	0	RH_rep2	1618500
264	AAEDAVACR	9	Unmodified	_AAEDAVACR_	TGME49_209850-t26_1-p1	RNA recognition motif-containing protein	2	481.722		0.021024	57.59	1	RH_rep1
265	AAEDAVACR	9	Unmodified	_AAEDAVACR_	TGME49_209850-t26_1-p1	RNA recognition motif-containing protein	2	481.722	0.85273	0.020158	72.928	1	RH_rep2	2936100
266	AAEDAVACR	9	Unmodified	_AAEDAVACR_	TGME49_209850-t26_1-p1	RNA recognition motif-containing protein	2	481.722	1.1056	0.018315	74.173	1	RH_rep3	2002300
267	AAEDSSDIEK	10	Unmodified	_AAEDSSDIEK_	TGME49_209030-t26_1-p1	Actin ACT1 OS=Toxoplasma gondii FOU GN=TGFOU_209030 PE=3 SV=1	2	532.741	0.81352	0.0024555	90.05	1	RH_rep2	16659000
268	AAEDSSDIEK	10	Unmodified	_AAEDSSDIEK_	TGME49_209030-t26_1-p1	Actin ACT1 OS=Toxoplasma gondii FOU GN=TGFOU_209030 PE=3 SV=1	2	532.741	1.3596	0.0016421	97.813	2	RH_rep3	23536000
269	AAEDSSDIEK	10	Unmodified	_AAEDSSDIEK_	TGME49_209030-t26_1-p1	Actin ACT1 OS=Toxoplasma gondii FOU GN=TGFOU_209030 PE=3 SV=1	2	532.741	0.94434	0.04987	53.211	1	RH_rep1	1611400
270	AAEDSSDIEK	10	Unmodified	_AAEDSSDIEK_	TGME49_209030-t26_1-p1	Actin ACT1 OS=Toxoplasma gondii FOU GN=TGFOU_209030 PE=3 SV=1	2	532.741	1.7333	0.023175	60.691	1	RH_rep3	3756100
271	AAEDSSDIEK	10	Unmodified	_AAEDSSDIEK_	TGME49_209030-t26_1-p1	Actin ACT1 OS=Toxoplasma gondii FOU GN=TGFOU_209030 PE=3 SV=1	2	532.741	0.59132	0.024076	59.84	1	RH_rep1	3108900
272	AAEDSSDIEK	10	Unmodified	_AAEDSSDIEK_	TGME49_209030-t26_1-p1	Actin ACT1 OS=Toxoplasma gondii FOU GN=TGFOU_209030 PE=3 SV=1	2	532.741	0.43783	NaN	NaN	0	RH_rep2	1774300
273	AAEDSSDIEK	10	Unmodified	_AAEDSSDIEK_	TGME49_209030-t26_1-p1	Actin ACT1 OS=Toxoplasma gondii FOU GN=TGFOU_209030 PE=3 SV=1	2	532.741	0.72795	NaN	NaN	0	RH_rep1	533910
274	AAEDSSDIEKSYELPDGNIITVGNER	26	2-OHib(K)	_AAEDSSDIEK(2-)SYELPDGNIITVGNER_	TGME49_209030-t26_1-p1	Actin ACT1 OS=Toxoplasma gondii FOU GN=TGFOU_209030 PE=3 SV=1	3	970.128	1.8365	2.68e-09	69.845	1	RH_rep1	4096800
275	AAEDSSDIEKSYELPDGNIITVGNER	26	2-OHib(K)	_AAEDSSDIEK(2-)SYELPDGNIITVGNER_	TGME49_209030-t26_1-p1	Actin ACT1 OS=Toxoplasma gondii FOU GN=TGFOU_209030 PE=3 SV=1	3	970.128	2.8174	5.106e-07	58.272	1	RH_rep2	4307700
276	AAEDSSDIEKSYELPDGNIITVGNER	26	2-OHib(K)	_AAEDSSDIEK(2-)SYELPDGNIITVGNER_	TGME49_209030-t26_1-p1	Actin ACT1 OS=Toxoplasma gondii FOU GN=TGFOU_209030 PE=3 SV=1	3	970.128	1.5237	1.0172e-18	114.57	1	RH_rep1	13112000
277	AAEDSSDIEKSYELPDGNIITVGNER	26	2-OHib(K)	_AAEDSSDIEK(2-)SYELPDGNIITVGNER_	TGME49_209030-t26_1-p1	Actin ACT1 OS=Toxoplasma gondii FOU GN=TGFOU_209030 PE=3 SV=1	3	970.128	2.516	0.00032715	40.492	1	RH_rep1	8747200
278	AAEDSSDIEKSYELPDGNIITVGNER	26	2-OHib(K)	_AAEDSSDIEK(2-)SYELPDGNIITVGNER_	TGME49_209030-t26_1-p1	Actin ACT1 OS=Toxoplasma gondii FOU GN=TGFOU_209030 PE=3 SV=1	3	970.128	0.43493	2.2667e-17	88.244	1	RH_rep2	8402400
279	AAEDSSDIEKSYELPDGNIITVGNER	26	2-OHib(K)	_AAEDSSDIEK(2-)SYELPDGNIITVGNER_	TGME49_209030-t26_1-p1	Actin ACT1 OS=Toxoplasma gondii FOU GN=TGFOU_209030 PE=3 SV=1	3	970.128	2.392	2.1063e-19	121.1	7	RH_rep1	72934000
280	AAEDSSDIEKSYELPDGNIITVGNER	26	2-OHib(K)	_AAEDSSDIEK(2-)SYELPDGNIITVGNER_	TGME49_209030-t26_1-p1	Actin ACT1 OS=Toxoplasma gondii FOU GN=TGFOU_209030 PE=3 SV=1	3	970.128	1.7556	4.6828e-18	110.36	1	RH_rep1	11162000
281	AAEDSSDIEKSYELPDGNIITVGNER	26	2-OHib(K)	_AAEDSSDIEK(2-)SYELPDGNIITVGNER_	TGME49_209030-t26_1-p1	Actin ACT1 OS=Toxoplasma gondii FOU GN=TGFOU_209030 PE=3 SV=1	3	970.128	2.818	6.4072e-13	76.606	2	RH_rep1	9097100
282	AAEDSSDIEKSYELPDGNIITVGNER	26	2-OHib(K)	_AAEDSSDIEK(2-)SYELPDGNIITVGNER_	TGME49_209030-t26_1-p1	Actin ACT1 OS=Toxoplasma gondii FOU GN=TGFOU_209030 PE=3 SV=1	3	970.128	2.512	5.989e-23	140.41	4	RH_rep2	42178000
283	AAEDSSDIEKSYELPDGNIITVGNER	26	2-OHib(K)	_AAEDSSDIEK(2-)SYELPDGNIITVGNER_	TGME49_209030-t26_1-p1	Actin ACT1 OS=Toxoplasma gondii FOU GN=TGFOU_209030 PE=3 SV=1	3	970.128	2.4714	2.7375e-19	118.52	5	RH_rep2	20340000
284	AAEDSSDIEKSYELPDGNIITVGNER	26	2-OHib(K)	_AAEDSSDIEK(2-)SYELPDGNIITVGNER_	TGME49_209030-t26_1-p1	Actin ACT1 OS=Toxoplasma gondii FOU GN=TGFOU_209030 PE=3 SV=1	3	970.128	2.7805	1.3992e-17	96.533	1	RH_rep2	10163000
285	AAEDSSDIEKSYELPDGNIITVGNER	26	2-OHib(K)	_AAEDSSDIEK(2-)SYELPDGNIITVGNER_	TGME49_209030-t26_1-p1	Actin ACT1 OS=Toxoplasma gondii FOU GN=TGFOU_209030 PE=3 SV=1	3	970.128	2.2948	3.2689e-06	50.1	1	RH_rep2	7679000
286	AAEDSSDIEKSYELPDGNIITVGNER	26	2-OHib(K)	_AAEDSSDIEK(2-)SYELPDGNIITVGNER_	TGME49_209030-t26_1-p1	Actin ACT1 OS=Toxoplasma gondii FOU GN=TGFOU_209030 PE=3 SV=1	3	970.128	3.0905	1.4693e-22	135.62	6	RH_rep3	38323000
287	AAEDSSDIEKSYELPDGNIITVGNER	26	2-OHib(K)	_AAEDSSDIEK(2-)SYELPDGNIITVGNER_	TGME49_209030-t26_1-p1	Actin ACT1 OS=Toxoplasma gondii FOU GN=TGFOU_209030 PE=3 SV=1	3	970.128	2.9872	7.5977e-18	103.36	3	RH_rep3	23065000
288	AAEDSSDIEKSYELPDGNIITVGNER	26	2-OHib(K)	_AAEDSSDIEK(2-)SYELPDGNIITVGNER_	TGME49_209030-t26_1-p1	Actin ACT1 OS=Toxoplasma gondii FOU GN=TGFOU_209030 PE=3 SV=1	3	970.128	2.4	NaN	NaN	0	RH_rep2	2372500
289	AAEDSSDIEKSYELPDGNIITVGNER	26	2-OHib(K)	_AAEDSSDIEK(2-)SYELPDGNIITVGNER_	TGME49_209030-t26_1-p1	Actin ACT1 OS=Toxoplasma gondii FOU GN=TGFOU_209030 PE=3 SV=1	3	970.128	2.3467	NaN	NaN	0	RH_rep3	4046500
290	AAEDSSDIEKSYELPDGNIITVGNER	26	2-OHib(K)	_AAEDSSDIEK(2-)SYELPDGNIITVGNER_	TGME49_209030-t26_1-p1	Actin ACT1 OS=Toxoplasma gondii FOU GN=TGFOU_209030 PE=3 SV=1	3	970.128	2.1135	NaN	NaN	0	RH_rep2	5600100
291	AAEDSSDIEKSYELPDGNIITVGNER	26	2-OHib(K)	_AAEDSSDIEK(2-)SYELPDGNIITVGNER_	TGME49_209030-t26_1-p1	Actin ACT1 OS=Toxoplasma gondii FOU GN=TGFOU_209030 PE=3 SV=1	3	970.128	2.3523	NaN	NaN	0	RH_rep1	6861200
292	AAEEACASVEK	11	Unmodified	_AAEEACASVEK_	TGME49_244150-t26_1-p1	Glycerate kinase OS=Toxoplasma gondii ARI GN=TGARI_244150 PE=4 SV=1	2	582.764	0.81666	0.0016582	84.479	1	RH_rep2	1981000
293	AAEEACASVEK	11	Unmodified	_AAEEACASVEK_	TGME49_244150-t26_1-p1	Glycerate kinase OS=Toxoplasma gondii ARI GN=TGARI_244150 PE=4 SV=1	2	582.764	0.9398	0.00050222	103.91	1	RH_rep3	2943000
294	AAEEACASVEK	11	Unmodified	_AAEEACASVEK_	TGME49_244150-t26_1-p1	Glycerate kinase OS=Toxoplasma gondii ARI GN=TGARI_244150 PE=4 SV=1	2	582.764	1.4501	NaN	NaN	0	RH_rep1	530290
299	AAEEGLLLLDR	11	Unmodified	_AAEEGLLLLDR_	TGME49_216670-t26_1-p1	FUSE-binding protein 2 / KH-type splicing regulatory protein OS=Toxoplasma gondii ARI GN=TGARI_216670 PE=4 SV=1	2	600.335	2.4469	0.0026384	80.69	1	RH_rep1	6911400
300	AAEEGLLLLDR	11	Unmodified	_AAEEGLLLLDR_	TGME49_216670-t26_1-p1	FUSE-binding protein 2 / KH-type splicing regulatory protein OS=Toxoplasma gondii ARI GN=TGARI_216670 PE=4 SV=1	2	600.335	1.2359	0.0019825	83.226	1	RH_rep2	10079000
301	AAEEGLLLLDR	11	Unmodified	_AAEEGLLLLDR_	TGME49_216670-t26_1-p1	FUSE-binding protein 2 / KH-type splicing regulatory protein OS=Toxoplasma gondii ARI GN=TGARI_216670 PE=4 SV=1	2	600.335	1.5225	0.0042111	74.611	2	RH_rep3	8787200
302	AAEENEETDATDTAEKK	17	2-OHib(K)	_AAEENEETDATDTAEK(2-)K_	TGME49_249610-t26_1-p1	hypothetical protein	2	969.427	2.6979	3.4708e-06	84.375	1	RH_rep1	2440200
303	AAEENEETDATDTAEKK	17	2-OHib(K)	_AAEENEETDATDTAEK(2-)K_	TGME49_249610-t26_1-p1	hypothetical protein	2	969.427	1.8453	NaN	NaN	0	RH_rep2	1233200
304	AAEESLVAQHTQAQAGVSSAEDAGDK	26	Unmodified	_AAEESLVAQHTQAQAGVSSAEDAGDK_	TGME49_310950-t26_1-p1	AP2 domain transcription factor AP2XI-3 OS=Toxoplasma gondii ARI GN=TGARI_310950 PE=4 SV=1	3	857.404	3.0684	0.00079766	32.507	1	RH_rep1	2413400
305	AAEESLVAQHTQAQAGVSSAEDAGDK	26	Unmodified	_AAEESLVAQHTQAQAGVSSAEDAGDK_	TGME49_310950-t26_1-p1	AP2 domain transcription factor AP2XI-3 OS=Toxoplasma gondii ARI GN=TGARI_310950 PE=4 SV=1	3	857.404	3.2563	2.5815e-06	51.966	1	RH_rep2	2527100
306	AAEESLVAQHTQAQAGVSSAEDAGDK	26	Unmodified	_AAEESLVAQHTQAQAGVSSAEDAGDK_	TGME49_310950-t26_1-p1	AP2 domain transcription factor AP2XI-3 OS=Toxoplasma gondii ARI GN=TGARI_310950 PE=4 SV=1	3	857.404	2.8091	4.0852e-18	109.19	1	RH_rep3	3281400
307	AAEEVASPALSEPTVAISCR	20	Unmodified	_AAEEVASPALSEPTVAISCR_	TGME49_205510-t26_1-p1	Nucleolar protein 5, putative OS=Toxoplasma gondii (strain ATCC 50611 / Me49) GN=TGME49_205510 PE=4 SV=1	3	686.677	0.99934	0.0044663	31.917	1	RH_rep1	3823700
308	AAEEVASPALSEPTVAISCR	20	Unmodified	_AAEEVASPALSEPTVAISCR_	TGME49_205510-t26_1-p1	Nucleolar protein 5, putative OS=Toxoplasma gondii (strain ATCC 50611 / Me49) GN=TGME49_205510 PE=4 SV=1	2	1029.51	1.5853	8.275e-08	75.533	1	RH_rep1	1798700
309	AAEEVASPALSEPTVAISCR	20	Unmodified	_AAEEVASPALSEPTVAISCR_	TGME49_205510-t26_1-p1	Nucleolar protein 5, putative OS=Toxoplasma gondii (strain ATCC 50611 / Me49) GN=TGME49_205510 PE=4 SV=1	2	1029.51	1.8902	0.00088008	54.834	1	RH_rep3	3288000
310	AAEEVASPALSEPTVAISCR	20	Unmodified	_AAEEVASPALSEPTVAISCR_	TGME49_205510-t26_1-p1	Nucleolar protein 5, putative OS=Toxoplasma gondii (strain ATCC 50611 / Me49) GN=TGME49_205510 PE=4 SV=1	2	1029.51	1.9585	NaN	NaN	0	RH_rep2	760450
311	AAEKETSILR	10	2-OHib(K)	_AAEK(2-)ETSILR_	TGME49_313180-t26_1-p1	hypothetical protein	2	602.333	1.8245	0.00025794	113.93	2	RH_rep1	7494100
312	AAEKETSILR	10	2-OHib(K)	_AAEK(2-)ETSILR_	TGME49_313180-t26_1-p1	hypothetical protein	2	602.333	2.309	0.00062474	91.549	2	RH_rep2	8345300
313	AAEKETSILR	10	2-OHib(K)	_AAEK(2-)ETSILR_	TGME49_313180-t26_1-p1	hypothetical protein	2	602.333	1.9755	0.00022097	121.9	2	RH_rep3	7834000
314	AAEKGCPVAVLHNLR	15	2-OHib(K)	_AAEK(2-)GCPVAVLHNLR_	TGME49_300100-t26_1-p1	rhoptry neck protein RON2	3	574.31	2.3217	2.0827e-05	85.837	3	RH_rep1	8176100
315	AAEKGCPVAVLHNLR	15	2-OHib(K)	_AAEK(2-)GCPVAVLHNLR_	TGME49_300100-t26_1-p1	rhoptry neck protein RON2	3	574.31	2.7679	9.5329e-06	106.97	2	RH_rep2	11279000
316	AAEKGCPVAVLHNLR	15	2-OHib(K)	_AAEK(2-)GCPVAVLHNLR_	TGME49_300100-t26_1-p1	rhoptry neck protein RON2	3	574.31	2.5385	1.5175e-05	94.09	2	RH_rep3	13645000
317	AAEKTYGICR	10	2-OHib(K)	_AAEK(2-)TYGICR_	TGME49_255190-t26_1-p1	myosin C	2	627.811	1.1751	0.036903	72.2	1	RH_rep1	4267800
318	AAEKTYGICR	10	2-OHib(K)	_AAEK(2-)TYGICR_	TGME49_255190-t26_1-p1	myosin C	2	627.811	1.0981	0.0049791	65.278	1	RH_rep2	2868200
319	AAEKTYGICR	10	2-OHib(K)	_AAEK(2-)TYGICR_	TGME49_255190-t26_1-p1	myosin C	2	627.811	1.7997	0.002529	73.841	1	RH_rep3	2432600
320	AAELAKR	7	2-OHib(K)	_AAELAK(2-)R_	TGME49_247670-t26_1-p1	ribulose-phosphate 3 epimerase family protein	2	422.748	1.3697	0.017416	105.39	1	RH_rep1	33252000
321	AAELAKR	7	2-OHib(K)	_AAELAK(2-)R_	TGME49_247670-t26_1-p1	ribulose-phosphate 3 epimerase family protein	2	422.748	1.1701	0.041637	82.305	1	RH_rep2	27295000
322	AAELAKR	7	2-OHib(K)	_AAELAK(2-)R_	TGME49_247670-t26_1-p1	ribulose-phosphate 3 epimerase family protein	2	422.748	0.51532	0.017286	102.71	1	RH_rep3	23211000
323	AAELAKR	7	2-OHib(K)	_AAELAK(2-)R_	TGME49_247670-t26_1-p1	ribulose-phosphate 3 epimerase family protein	2	422.748	1.0347	NaN	NaN	0	RH_rep1	4222700
324	AAELAKR	7	2-OHib(K)	_AAELAK(2-)R_	TGME49_247670-t26_1-p1	ribulose-phosphate 3 epimerase family protein	2	422.748	0.81035	NaN	NaN	0	RH_rep3	2990400
325	AAELAKR	7	2-OHib(K)	_AAELAK(2-)R_	TGME49_247670-t26_1-p1	ribulose-phosphate 3 epimerase family protein	2	422.748	0.4481	NaN	NaN	0	RH_rep1	5481200
326	AAELAKR	7	2-OHib(K)	_AAELAK(2-)R_	TGME49_247670-t26_1-p1	ribulose-phosphate 3 epimerase family protein	2	422.748	0.4837	NaN	NaN	0	RH_rep2	7912200
327	AAELAKR	7	2-OHib(K)	_AAELAK(2-)R_	TGME49_247670-t26_1-p1	ribulose-phosphate 3 epimerase family protein	2	422.748	-0.10527	NaN	NaN	0	RH_rep3	7718600
328	AAELKDFEETLYR	13	2-OHib(K)	_AAELK(2-)DFEETLYR_	TGME49_251690-t26_1-p1	hypothetical protein	2	835.917	1.8214	3.2979e-15	168.31	1	RH_rep1	22890000
329	AAELKDFEETLYR	13	2-OHib(K)	_AAELK(2-)DFEETLYR_	TGME49_251690-t26_1-p1	hypothetical protein	2	835.917	3.2289	1.7585e-19	180.09	2	RH_rep2	17321000
330	AAELKDFEETLYR	13	2-OHib(K)	_AAELK(2-)DFEETLYR_	TGME49_251690-t26_1-p1	hypothetical protein	2	835.917	3.136	0.0010427	64.798	2	RH_rep3	12354000
331	AAELTDEQFAELLR	14	Unmodified	_AAELTDEQFAELLR_	TGME49_310080-t26_1-p1	AMP-binding enzyme domain-containing protein	2	803.41	2.3877	1.1708e-11	151.74	1	RH_rep1	4322800
332	AAELTDEQFAELLR	14	Unmodified	_AAELTDEQFAELLR_	TGME49_310080-t26_1-p1	AMP-binding enzyme domain-containing protein	2	803.41	4.0493	2.3921e-08	140.82	1	RH_rep3	3592600
333	AAELTDEQFAELLR	14	Unmodified	_AAELTDEQFAELLR_	TGME49_310080-t26_1-p1	AMP-binding enzyme domain-containing protein	2	803.41	2.6586	NaN	NaN	0	RH_rep2	3994800
334	AAETLNAKYR	10	2-OHib(K)	_AAETLNAK(2-)YR_	TGME49_249680-t26_1-p1	RNA polymerase II associated Paf1 complex component PAF1	2	611.825	1.8636	0.00071172	88.495	1	RH_rep1	8957600
335	AAETLNAKYR	10	2-OHib(K)	_AAETLNAK(2-)YR_	TGME49_249680-t26_1-p1	RNA polymerase II associated Paf1 complex component PAF1	2	611.825	1.0143	0.0047551	66.056	1	RH_rep2	6077600
336	AAETLNAKYR	10	2-OHib(K)	_AAETLNAK(2-)YR_	TGME49_249680-t26_1-p1	RNA polymerase II associated Paf1 complex component PAF1	2	611.825	1.1687	0.0043872	67.334	1	RH_rep3	6107300
337	AAETVAEKEGEQSAPK	16	2-OHib(K)	_AAETVAEK(2-)EGEQSAPK_	TGME49_232280-t26_1-p1	hypothetical protein	2	865.926	3.057	1.4313e-05	105.17	1	RH_rep1	7063400
338	AAETVAEKEGEQSAPK	16	2-OHib(K)	_AAETVAEK(2-)EGEQSAPK_	TGME49_232280-t26_1-p1	hypothetical protein	2	865.926	1.6609	4.0208e-14	154.69	1	RH_rep2	6766300
339	AAETVAEKEGEQSAPK	16	2-OHib(K)	_AAETVAEK(2-)EGEQSAPK_	TGME49_232280-t26_1-p1	hypothetical protein	3	577.62	1.051	5.9111e-06	88.311	1	RH_rep2	6128400
340	AAETVAEKEGEQSAPK	16	2-OHib(K)	_AAETVAEK(2-)EGEQSAPK_	TGME49_232280-t26_1-p1	hypothetical protein	3	577.62	2.1188	1.5273e-05	78.326	1	RH_rep3	5188000
341	AAETVAEKEGEQSAPK	16	2-OHib(K)	_AAETVAEK(2-)EGEQSAPK_	TGME49_232280-t26_1-p1	hypothetical protein	2	865.926	3.1048	1.1495e-19	162.29	1	RH_rep3	5415000
342	AAETVAEKEGEQSAPK	16	2-OHib(K)	_AAETVAEK(2-)EGEQSAPK_	TGME49_232280-t26_1-p1	hypothetical protein	2	865.926	2.3564	1.7257e-05	102.64	1	RH_rep2	6735800
343	AAETVAEKEGEQSAPK	16	2-OHib(K)	_AAETVAEK(2-)EGEQSAPK_	TGME49_232280-t26_1-p1	hypothetical protein	3	577.62	1.2911	1.7611e-05	75.969	1	RH_rep3	4964700
344	AAETVAEKEGEQSAPK	16	2-OHib(K)	_AAETVAEK(2-)EGEQSAPK_	TGME49_232280-t26_1-p1	hypothetical protein	2	865.926	2.1381	1.9529e-07	82.59	1	RH_rep3	3562000
345	AAFAKDWK	8	2-OHib(K)	_AAFAK(2-)DWK_	TGME49_219520-t26_1-p1	histone arginine methyltransferase PRMT1	2	511.769	1.7363	0.0084195	82.426	1	RH_rep1	8967000
346	AAFAKDWK	8	2-OHib(K)	_AAFAK(2-)DWK_	TGME49_219520-t26_1-p1	histone arginine methyltransferase PRMT1	2	511.769	1.5984	0.0047975	93.162	1	RH_rep2	7178500
347	AAFAKDWK	8	2-OHib(K)	_AAFAK(2-)DWK_	TGME49_219520-t26_1-p1	histone arginine methyltransferase PRMT1	2	511.769	1.7154	0.054955	46.334	1	RH_rep3	6025200
348	AAFAKDWK	8	2-OHib(K)	_AAFAK(2-)DWK_	TGME49_219520-t26_1-p1	histone arginine methyltransferase PRMT1	2	511.769	1.4069	NaN	NaN	0	RH_rep3	537000
349	AAFAKDWK	8	2-OHib(K)	_AAFAK(2-)DWK_	TGME49_219520-t26_1-p1	histone arginine methyltransferase PRMT1	2	511.769	1.7296	NaN	NaN	0	RH_rep1	924890
350	AAFAKDWK	8	2-OHib(K)	_AAFAK(2-)DWK_	TGME49_219520-t26_1-p1	histone arginine methyltransferase PRMT1	2	511.769	1.8487	NaN	NaN	0	RH_rep2	262450
351	AAFAVGELGKNALHR	15	2-OHib(K)	_AAFAVGELGK(2-)NALHR_	TGME49_311220-t26_1-p1	Sulfite exporter TauE/SafE protein OS=Toxoplasma gondii (strain ATCC 50861 / VEG) GN=TGVEG_311220 PE=4 SV=1	3	547.302	1.8342	1.5883e-05	88.075	1	RH_rep2	3223800
352	AAFDADEDFK	10	Unmodified	_AAFDADEDFK_	TGME49_210840-t26_1-p1	arginyl-tRNA synthetase family protein	2	564.746	1.1101	0.022484	61.344	1	RH_rep1	6012600
353	AAFDADEDFK	10	Unmodified	_AAFDADEDFK_	TGME49_210840-t26_1-p1	arginyl-tRNA synthetase family protein	2	564.746	2.161	0.01232	70.942	1	RH_rep2	7502200
354	AAFDADEDFK	10	Unmodified	_AAFDADEDFK_	TGME49_210840-t26_1-p1	arginyl-tRNA synthetase family protein	2	564.746	0.97353	0.034857	53.028	1	RH_rep3	7294500
355	AAFDADEDFK	10	Unmodified	_AAFDADEDFK_	TGME49_210840-t26_1-p1	arginyl-tRNA synthetase family protein	2	564.746	1.0659	NaN	NaN	0	RH_rep1	616960
356	AAFDADEDFK	10	Unmodified	_AAFDADEDFK_	TGME49_210840-t26_1-p1	arginyl-tRNA synthetase family protein	2	564.746	0.48106	NaN	NaN	0	RH_rep3	767700
357	AAFDADEDFKTR	12	2-OHib(K)	_AAFDADEDFK(2-)TR_	TGME49_210840-t26_1-p1	arginyl-tRNA synthetase family protein	2	736.339	2.0205	9.6649e-05	104.24	2	RH_rep1	13222000
358	AAFDADEDFKTR	12	2-OHib(K)	_AAFDADEDFK(2-)TR_	TGME49_210840-t26_1-p1	arginyl-tRNA synthetase family protein	2	736.339	1.3921	0.00022992	85.672	1	RH_rep2	17193000
359	AAFDADEDFKTR	12	2-OHib(K)	_AAFDADEDFK(2-)TR_	TGME49_210840-t26_1-p1	arginyl-tRNA synthetase family protein	2	736.339	1.0939	0.00011441	100.38	2	RH_rep3	9600300
360	AAFEAALEEK	10	Unmodified	_AAFEAALEEK_	TGME49_201680-t26_1-p1	hypothetical protein	2	539.774	0.50325	0.0018732	79.659	2	RH_rep1	22092000
361	AAFEAALEEK	10	Unmodified	_AAFEAALEEK_	TGME49_201680-t26_1-p1	hypothetical protein	2	539.774	0.76097	0.0022458	76.843	2	RH_rep2	12737000
362	AAFEAALEEK	10	Unmodified	_AAFEAALEEK_	TGME49_201680-t26_1-p1	hypothetical protein	2	539.774	-0.21279	0.0023282	75.566	2	RH_rep3	17742000
363	AAFNNPDR	8	Unmodified	_AAFNNPDR_	TGME49_295340-t26_1-p1	UV excision repair protein Rad23 protein	2	452.717	0.9203	0.064512	68.016	1	RH_rep3	5574200
364	AAFNNPDR	8	Unmodified	_AAFNNPDR_	TGME49_295340-t26_1-p1	UV excision repair protein Rad23 protein	2	452.717	0.12029	NaN	NaN	0	RH_rep1	4412600
365	AAFNNPDR	8	Unmodified	_AAFNNPDR_	TGME49_295340-t26_1-p1	UV excision repair protein Rad23 protein	2	452.717	0.47157	NaN	NaN	0	RH_rep2	5581100
366	AAFQEFKDSLLR	12	2-OHib(K)	_AAFQEFK(2-)DSLLR_	TGME49_304990-t26_1-p1	hypothetical protein	2	755.899	4.8232	8.8777e-05	105.65	1	RH_rep2	3717300
367	AAGAIPKLK	9	2-OHib(K)	_AAGAIPK(2-)LK_	TGME49_261440-t26_1-p1	ARM repeats containing protein	2	477.803	0.3257	0.0078031	68.224	3	RH_rep1	10728000
368	AAGAIPKLK	9	2-OHib(K)	_AAGAIPK(2-)LK_	TGME49_261440-t26_1-p1	ARM repeats containing protein	2	477.803	0.78629	0.0085596	66.692	2	RH_rep2	12256000
369	AAGAIPKLK	9	2-OHib(K)	_AAGAIPK(2-)LK_	TGME49_261440-t26_1-p1	ARM repeats containing protein	2	477.803	0.47752	0.0085596	66.692	2	RH_rep3	11990000
370	AAGAIPKLK	9	2-OHib(K)	_AAGAIPK(2-)LK_	TGME49_261440-t26_1-p1	ARM repeats containing protein	2	477.803		0.015028	58.981	1	RH_rep3
371	AAGDVQQFTAAAQEAAAR	18	Unmodified	_AAGDVQQFTAAAQEAAAR_	TGME49_269190-t26_1-p1	Glyceraldehyde-3-phosphate dehydrogenase GAPDH2 OS=Toxoplasma gondii ARI GN=TGARI_269190 PE=3 SV=1	2	888.437	2.7225	0.00042443	59.585	1	RH_rep2	3972400
372	AAGDVQQFTAAAQEAAAR	18	Unmodified	_AAGDVQQFTAAAQEAAAR_	TGME49_269190-t26_1-p1	Glyceraldehyde-3-phosphate dehydrogenase GAPDH2 OS=Toxoplasma gondii ARI GN=TGARI_269190 PE=3 SV=1	3	592.627	1.903	0.004975	35.625	1	RH_rep3	1966200
373	AAGDVQQFTAAAQEAAAR	18	Unmodified	_AAGDVQQFTAAAQEAAAR_	TGME49_269190-t26_1-p1	Glyceraldehyde-3-phosphate dehydrogenase GAPDH2 OS=Toxoplasma gondii ARI GN=TGARI_269190 PE=3 SV=1	2	888.437	2.7314	NaN	NaN	0	RH_rep1	4494700
374	AAGDVQQFTAAAQEAAAR	18	Unmodified	_AAGDVQQFTAAAQEAAAR_	TGME49_269190-t26_1-p1	Glyceraldehyde-3-phosphate dehydrogenase GAPDH2 OS=Toxoplasma gondii ARI GN=TGARI_269190 PE=3 SV=1	3	592.627	1.8726	NaN	NaN	0	RH_rep1	5429200
375	AAGDVQQFTAAAQEAAAR	18	Unmodified	_AAGDVQQFTAAAQEAAAR_	TGME49_269190-t26_1-p1	Glyceraldehyde-3-phosphate dehydrogenase GAPDH2 OS=Toxoplasma gondii ARI GN=TGARI_269190 PE=3 SV=1	3	592.627	1.923	NaN	NaN	0	RH_rep2	3805600
376	AAGDVQQFTAAAQEAAAR	18	Unmodified	_AAGDVQQFTAAAQEAAAR_	TGME49_269190-t26_1-p1	Glyceraldehyde-3-phosphate dehydrogenase GAPDH2 OS=Toxoplasma gondii ARI GN=TGARI_269190 PE=3 SV=1	2	888.437	2.5527	NaN	NaN	0	RH_rep3	3130900
377	AAGGVTAVPR	10	Unmodified	_AAGGVTAVPR_	TGME49_230850-t26_1-p1	Putative mucin OS=Toxoplasma gondii ARI GN=TGARI_230850 PE=4 SV=1	2	449.759	0.38298	0.034306	57.174	1	RH_rep1	3557200
378	AAGGVTAVPR	10	Unmodified	_AAGGVTAVPR_	TGME49_230850-t26_1-p1	Putative mucin OS=Toxoplasma gondii ARI GN=TGARI_230850 PE=4 SV=1	2	449.759	0.86936	0.038748	56.043	1	RH_rep3	4277800
379	AAGGVTAVPR	10	Unmodified	_AAGGVTAVPR_	TGME49_230850-t26_1-p1	Putative mucin OS=Toxoplasma gondii ARI GN=TGARI_230850 PE=4 SV=1	2	449.759	1.9038	NaN	NaN	0	RH_rep2	2016700
380	AAGIAGTGLNASEK	14	Unmodified	_AAGIAGTGLNASEK_	TGME49_306650-t26_1-p1	hypothetical protein	2	630.333	0.95059	0.0031544	59.709	1	RH_rep1	8183600
381	AAGIAGTGLNASEK	14	Unmodified	_AAGIAGTGLNASEK_	TGME49_306650-t26_1-p1	hypothetical protein	2	630.333		1.375e-05	74.853	1	RH_rep2
382	AAGIAGTGLNASEK	14	Unmodified	_AAGIAGTGLNASEK_	TGME49_306650-t26_1-p1	hypothetical protein	2	630.333	2.0439	0.00084407	78.505	1	RH_rep3	8648700
383	AAGIAGTGLNASEKVSNIDEHAK	23	2-OHib(K)	_AAGIAGTGLNASEK(2-)VSNIDEHAK_	TGME49_306650-t26_1-p1	hypothetical protein	3	780.399	1.3542	6.8562e-18	123.61	3	RH_rep1	47971000
384	AAGIAGTGLNASEKVSNIDEHAK	23	2-OHib(K)	_AAGIAGTGLNASEK(2-)VSNIDEHAK_	TGME49_306650-t26_1-p1	hypothetical protein	3	780.399	0.45366	7.5124e-17	113.51	3	RH_rep2	54889000
385	AAGIAGTGLNASEKVSNIDEHAK	23	2-OHib(K)	_AAGIAGTGLNASEK(2-)VSNIDEHAK_	TGME49_306650-t26_1-p1	hypothetical protein	3	780.399	1.4125	5.5412e-22	143.04	3	RH_rep3	54729000
386	AAGIAGTGLNASEKVSNIDEHAK	23	2-OHib(K)	_AAGIAGTGLNASEK(2-)VSNIDEHAK_	TGME49_306650-t26_1-p1	hypothetical protein	3	780.399	2.3027	NaN	NaN	0	RH_rep1	1182600
387	AAGIAGTGLNASEKVSNIDEHAK	23	2-OHib(K)	_AAGIAGTGLNASEK(2-)VSNIDEHAK_	TGME49_306650-t26_1-p1	hypothetical protein	3	780.399	2.8186	NaN	NaN	0	RH_rep1	1214500
388	AAGIAGTGLNASEKVSNIDEHAK	23	2-OHib(K)	_AAGIAGTGLNASEK(2-)VSNIDEHAK_	TGME49_306650-t26_1-p1	hypothetical protein	3	780.399	3.3881	NaN	NaN	0	RH_rep3	2667200
389	AAGIPLTKMMNLETR	15	2 Oxidation (M),2-OHib(K)	_AAGIPLTK(2-)M(ox)M(ox)NLETR_	TGME49_226960-t26_1-p1	phosphofructokinase PFKII	2	882.455	2.5104	0.0094732	40.941	2	RH_rep1	4237400
390	AAGIPLTKMMNLETR	15	2 Oxidation (M),2-OHib(K)	_AAGIPLTK(2-)M(ox)M(ox)NLETR_	TGME49_226960-t26_1-p1	phosphofructokinase PFKII	2	882.455	2.7303	0.0002138	65.374	1	RH_rep2	5987700
391	AAGIPLTKMMNLETR	15	Oxidation (M),2-OHib(K)	_AAGIPLTK(2-)M(ox)MNLETR_	TGME49_226960-t26_1-p1	phosphofructokinase PFKII	2	874.458	1.5849	3.8035e-05	89.624	1	RH_rep1	7557500
392	AAGIPLTKMMNLETR	15	Oxidation (M),2-OHib(K)	_AAGIPLTK(2-)MM(ox)NLETR_	TGME49_226960-t26_1-p1	phosphofructokinase PFKII	2	874.458	1.9607	0.0003059	63.682	2	RH_rep1	6021000
393	AAGIPLTKMMNLETR	15	Oxidation (M),2-OHib(K)	_AAGIPLTK(2-)M(ox)MNLETR_	TGME49_226960-t26_1-p1	phosphofructokinase PFKII	2	874.458	2.0176	3.8035e-05	89.624	1	RH_rep2	7268500
394	AAGIPLTKMMNLETR	15	Oxidation (M),2-OHib(K)	_AAGIPLTK(2-)MM(ox)NLETR_	TGME49_226960-t26_1-p1	phosphofructokinase PFKII	2	874.458	2.9685	0.0011328	55.755	1	RH_rep2	8295300
395	AAGIPLTKMMNLETR	15	Oxidation (M),2-OHib(K)	_AAGIPLTK(2-)M(ox)MNLETR_	TGME49_226960-t26_1-p1	phosphofructokinase PFKII	2	874.458	2.8033	0.00018944	70.197	2	RH_rep3	7760600
396	AAGIPLTKMMNLETR	15	Oxidation (M),2-OHib(K)	_AAGIPLTK(2-)MM(ox)NLETR_	TGME49_226960-t26_1-p1	phosphofructokinase PFKII	2	874.458	2.0819	8.2966e-05	80.632	1	RH_rep3	6483100
397	AAGIPLTKMMNLETR	15	2-OHib(K)	_AAGIPLTK(2-)MMNLETR_	TGME49_226960-t26_1-p1	phosphofructokinase PFKII	2	866.46	1.652	5.295e-05	92.265	2	RH_rep1	73280000
398	AAGIPLTKMMNLETR	15	2-OHib(K)	_AAGIPLTK(2-)MMNLETR_	TGME49_226960-t26_1-p1	phosphofructokinase PFKII	2	866.46	1.8724	0.00011784	80.632	2	RH_rep2	65857000
399	AAGIPLTKMMNLETR	15	2-OHib(K)	_AAGIPLTK(2-)MMNLETR_	TGME49_226960-t26_1-p1	phosphofructokinase PFKII	2	866.46	2.0459	5.7375e-05	87.447	2	RH_rep3	62811000
400	AAGKSAQTVQENK	13	2-OHib(K)	_AAGK(2-)SAQTVQENK_	TGME49_268830-t26_1-p1	hypothetical protein	2	709.368	1.5369	4.4154e-07	129.37	1	RH_rep1	16442000
401	AAGKSAQTVQENK	13	2-OHib(K)	_AAGK(2-)SAQTVQENK_	TGME49_268830-t26_1-p1	hypothetical protein	2	709.368	4.0029	2.6619e-07	129.54	1	RH_rep2	14350000
402	AAGKSAQTVQENK	13	2-OHib(K)	_AAGK(2-)SAQTVQENK_	TGME49_268830-t26_1-p1	hypothetical protein	2	709.368	1.9789	1.0959e-05	119.21	1	RH_rep3	8424700
403	AAGKSAQTVQENK	13	2-OHib(K)	_AAGK(2-)SAQTVQENK_	TGME49_268830-t26_1-p1	hypothetical protein	2	709.368	0.75269	NaN	NaN	0	RH_rep2	2765000
404	AAGKYLQK	8	2-OHib(K)	_AAGK(2-)YLQK_	TGME49_214350-t26_1-p1	Obg-like ATPase 1 OS=Toxoplasma gondii ARI GN=TGARI_214350 PE=3 SV=1	2	482.777	0.58203	0.003539	125.81	2	RH_rep1	19383000
405	AAGKYLQK	8	2-OHib(K)	_AAGK(2-)YLQK_	TGME49_214350-t26_1-p1	Obg-like ATPase 1 OS=Toxoplasma gondii ARI GN=TGARI_214350 PE=3 SV=1	2	482.777	1.1469	0.0017157	140.98	2	RH_rep2	16480000
406	AAGKYLQK	8	2-OHib(K)	_AAGK(2-)YLQK_	TGME49_214350-t26_1-p1	Obg-like ATPase 1 OS=Toxoplasma gondii ARI GN=TGARI_214350 PE=3 SV=1	2	482.777	1.2282	0.0035097	120.92	2	RH_rep3	24158000
407	AAGLASGDSPASR	13	Unmodified	_AAGLASGDSPASR_	TGME49_225320-t26_1-p1	hypothetical protein	2	580.289	0.6123	0.024536	48.467	1	RH_rep1	1591200
408	AAGLASGDSPASR	13	Unmodified	_AAGLASGDSPASR_	TGME49_225320-t26_1-p1	hypothetical protein	2	580.289	1.0497	0.024536	48.467	1	RH_rep2	3022600
409	AAGLASGDSPASR	13	Unmodified	_AAGLASGDSPASR_	TGME49_225320-t26_1-p1	hypothetical protein	2	580.289	1.1011	NaN	NaN	0	RH_rep3	3569500
410	AAGLKPDAEAKAGDSLSGQAR	21	2-OHib(K)	_AAGLKPDAEAK(2-)AGDSLSGQAR_	TGME49_289330-t26_1-p1	ubiquitin carboxyl-terminal hydrolase family 2 protein	3	700.362	1.9018	0.00044757	45.069	1	RH_rep1	4425100
411	AAGLKPDAEAKAGDSLSGQAR	21	2-OHib(K)	_AAGLKPDAEAK(2-)AGDSLSGQAR_	TGME49_289330-t26_1-p1	ubiquitin carboxyl-terminal hydrolase family 2 protein	3	700.362	2.6296	0.00089009	43.841	1	RH_rep2	5303900
412	AAGLKPDAEAKAGDSLSGQAR	21	2-OHib(K)	_AAGLKPDAEAK(2-)AGDSLSGQAR_	TGME49_289330-t26_1-p1	ubiquitin carboxyl-terminal hydrolase family 2 protein	3	700.362	1.7349	1.6685e-05	58.712	1	RH_rep3	4342500
413	AAGLLMKK	8	Oxidation (M),2-OHib(K)	_AAGLLM(ox)K(2-)K_	TGME49_318230-t26_1-p1	phosphoglycerate kinase PGKI	2	467.276	0.49632	0.015204	77.282	1	RH_rep1	7154600
414	AAGLLMKK	8	Oxidation (M),2-OHib(K)	_AAGLLM(ox)K(2-)K_	TGME49_318230-t26_1-p1	phosphoglycerate kinase PGKI	2	467.276	0.86586	0.026969	66.073	2	RH_rep2	8060000
415	AAGLLMKK	8	Oxidation (M),2-OHib(K)	_AAGLLM(ox)K(2-)K_	TGME49_318230-t26_1-p1	phosphoglycerate kinase PGKI	2	467.276	1.1181	0.021298	70.69	2	RH_rep3	7245900
416	AAGLPTSDQQK	11	Unmodified	_AAGLPTSDQQK_	TGME49_233680-t26_1-p1	nuclear movement family protein	2	558.288	0.72741	0.011491	61.815	1	RH_rep2	2140700
417	AAGLPTSDQQK	11	Unmodified	_AAGLPTSDQQK_	TGME49_233680-t26_1-p1	nuclear movement family protein	2	558.288	0.35855	NaN	NaN	0	RH_rep1	3095600
418	AAGLPTSDQQK	11	Unmodified	_AAGLPTSDQQK_	TGME49_233680-t26_1-p1	nuclear movement family protein	2	558.288	0.93878	NaN	NaN	0	RH_rep3	2086800
419	AAGMDMQNVR	10	Unmodified	_AAGMDMQNVR_	TGME49_251880-t26_1-p1	tRNA synthetases class I family protein	2	546.75	1.6934	0.014772	68.626	1	RH_rep1	5125000
420	AAGMDMQNVR	10	Unmodified	_AAGMDMQNVR_	TGME49_251880-t26_1-p1	tRNA synthetases class I family protein	2	546.75	2.2203	0.014739	68.657	1	RH_rep2	3128400
421	AAGMDMQNVR	10	Unmodified	_AAGMDMQNVR_	TGME49_251880-t26_1-p1	tRNA synthetases class I family protein	2	546.75	2.0492	0.026869	59.067	1	RH_rep3	3382100
422	AAGPEGALPHAPVTSLENSAALR	23	Unmodified	_AAGPEGALPHAPVTSLENSAALR_	TGME49_294350-t26_1-p1	DEAD/DEAH box helicase domain-containing protein	3	743.726	3.0402	0.025963	23.208	1	RH_rep1	1130900
423	AAGPEGALPHAPVTSLENSAALR	23	Unmodified	_AAGPEGALPHAPVTSLENSAALR_	TGME49_294350-t26_1-p1	DEAD/DEAH box helicase domain-containing protein	3	743.726	4.0244	0.052373	13.884	2	RH_rep2	2688600
424	AAGPEGALPHAPVTSLENSAALR	23	Unmodified	_AAGPEGALPHAPVTSLENSAALR_	TGME49_294350-t26_1-p1	DEAD/DEAH box helicase domain-containing protein	3	743.726	2.5884	NaN	NaN	0	RH_rep2	999120
425	AAGPEGALPHAPVTSLENSAALR	23	Unmodified	_AAGPEGALPHAPVTSLENSAALR_	TGME49_294350-t26_1-p1	DEAD/DEAH box helicase domain-containing protein	3	743.726	3.3962	NaN	NaN	0	RH_rep3	2744900
426	AAGQAASEEPAGTPESFR	18	Unmodified	_AAGQAASEEPAGTPESFR_	TGME49_244110-t26_1-p1	nucleosome assembly protein (nap) protein	2	888.413	1.697	8.8592e-16	155.2	2	RH_rep1	9276200
427	AAGQAASEEPAGTPESFR	18	Unmodified	_AAGQAASEEPAGTPESFR_	TGME49_244110-t26_1-p1	nucleosome assembly protein (nap) protein	3	592.611	1.1275	0.0039872	37.85	1	RH_rep1	5802100
428	AAGQAASEEPAGTPESFR	18	Unmodified	_AAGQAASEEPAGTPESFR_	TGME49_244110-t26_1-p1	nucleosome assembly protein (nap) protein	2	888.413	2.7597	8.8592e-16	155.2	2	RH_rep2	13709000
429	AAGQAASEEPAGTPESFR	18	Unmodified	_AAGQAASEEPAGTPESFR_	TGME49_244110-t26_1-p1	nucleosome assembly protein (nap) protein	2	888.413	1.7753	5.3695e-39	187.56	1	RH_rep3	8967800
430	AAGQAASEEPAGTPESFR	18	Unmodified	_AAGQAASEEPAGTPESFR_	TGME49_244110-t26_1-p1	nucleosome assembly protein (nap) protein	3	592.611	1.0394	3.6379e-06	72.207	1	RH_rep3	4073000
431	AAGQWKEYFTQDGR	14	2-OHib(K)	_AAGQWK(2-)EYFTQDGR_	TGME49_321500-t26_1-p1	RNA recognition motif-containing protein	2	871.91	2.2012	2.0816e-06	126.71	1	RH_rep2	10200000
432	AAGQWKEYFTQDGR	14	2-OHib(K)	_AAGQWK(2-)EYFTQDGR_	TGME49_321500-t26_1-p1	RNA recognition motif-containing protein	2	871.91		0.029853	44.252	1	RH_rep3
433	AAGQWKEYFTQDGR	14	2-OHib(K)	_AAGQWK(2-)EYFTQDGR_	TGME49_321500-t26_1-p1	RNA recognition motif-containing protein	2	871.91	1.7419	NaN	NaN	0	RH_rep1	1188800
434	AAGQWKEYFTQDGR	14	2-OHib(K)	_AAGQWK(2-)EYFTQDGR_	TGME49_321500-t26_1-p1	RNA recognition motif-containing protein	2	871.91	1.8055	NaN	NaN	0	RH_rep2	2233800
435	AAGSKLR	7	2-OHib(K)	_AAGSK(2-)LR_	TGME49_269800-t26_1-p1	hypothetical protein	2	394.735	0.11092	0.020672	81.32	1	RH_rep1	11655000
436	AAGSKLR	7	2-OHib(K)	_AAGSK(2-)LR_	TGME49_269800-t26_1-p1	hypothetical protein	2	394.735	0.61131	0.017708	85.265	1	RH_rep3	10217000
437	AAGSKLR	7	2-OHib(K)	_AAGSK(2-)LR_	TGME49_269800-t26_1-p1	hypothetical protein	2	394.735	0.51565	NaN	NaN	0	RH_rep1	6210400
438	AAGSKLR	7	2-OHib(K)	_AAGSK(2-)LR_	TGME49_269800-t26_1-p1	hypothetical protein	2	394.735	-0.054738	NaN	NaN	0	RH_rep2	4907300
439	AAGSKLR	7	2-OHib(K)	_AAGSK(2-)LR_	TGME49_269800-t26_1-p1	hypothetical protein	2	394.735	-0.74953	NaN	NaN	0	RH_rep3	5606100
440	AAGVAKPR	8	2-OHib(K)	_AAGVAK(2-)PR_	TGME49_308860-t26_1-p1	hypothetical protein	2	428.256	0.65921	0.038269	53.754	1	RH_rep1	3155700
441	AAGVAKPR	8	2-OHib(K)	_AAGVAK(2-)PR_	TGME49_308860-t26_1-p1	hypothetical protein	2	428.256	2.6083	0.023775	60.895	1	RH_rep2	2776800
442	AAGVAKPR	8	2-OHib(K)	_AAGVAK(2-)PR_	TGME49_308860-t26_1-p1	hypothetical protein	2	428.256	0.80472	0.024114	60.508	1	RH_rep3	3775300
443	AAGVAKPR	8	2-OHib(K)	_AAGVAK(2-)PR_	TGME49_308860-t26_1-p1	hypothetical protein	2	428.256	0.14342	NaN	NaN	0	RH_rep1	788070
444	AAGVAKPR	8	2-OHib(K)	_AAGVAK(2-)PR_	TGME49_308860-t26_1-p1	hypothetical protein	2	428.256	0.3313	NaN	NaN	0	RH_rep2	992480
445	AAGVAKPR	8	2-OHib(K)	_AAGVAK(2-)PR_	TGME49_308860-t26_1-p1	hypothetical protein	2	428.256	-0.39977	NaN	NaN	0	RH_rep3	1188100
446	AAGVDALTK	9	Unmodified	_AAGVDALTK_	TGME49_273370-t26_1-p1	Coatomer subunit gamma OS=Toxoplasma gondii ARI GN=TGARI_273370 PE=3 SV=1	2	423.24	0.42276	0.058227	57.267	1	RH_rep2	4099200
447	AAGVDALTK	9	Unmodified	_AAGVDALTK_	TGME49_273370-t26_1-p1	Coatomer subunit gamma OS=Toxoplasma gondii ARI GN=TGARI_273370 PE=3 SV=1	2	423.24	0.42259	NaN	NaN	0	RH_rep1	4359400
448	AAGVDALTK	9	Unmodified	_AAGVDALTK_	TGME49_273370-t26_1-p1	Coatomer subunit gamma OS=Toxoplasma gondii ARI GN=TGARI_273370 PE=3 SV=1	2	423.24	-0.37793	NaN	NaN	0	RH_rep3	5166400
449	AAGVGKTASR	10	2-OHib(K)	_AAGVGK(2-)TASR_	TGME49_238050-t26_1-p1	nuclease and tudor domain-containing protein	2	502.28	1.1257	0.00093355	86.189	1	RH_rep1	8432900
450	AAGVGKTASR	10	2-OHib(K)	_AAGVGK(2-)TASR_	TGME49_238050-t26_1-p1	nuclease and tudor domain-containing protein	2	502.28	0.90223	0.001974	78.136	1	RH_rep2	15223000
451	AAGVGKTASR	10	2-OHib(K)	_AAGVGK(2-)TASR_	TGME49_238050-t26_1-p1	nuclease and tudor domain-containing protein	2	502.28	1.3532	0.015611	51.286	1	RH_rep3	12193000
452	AAGVRPQSGPAQK	13	Unmodified	_AAGVRPQSGPAQK_	TGME49_244320-t26_1-p1	ribosomal protein RPL24	3	422.902	2.9442	0.00014374	80.312	1	RH_rep1	3101900
453	AAGVRPQSGPAQK	13	Unmodified	_AAGVRPQSGPAQK_	TGME49_244320-t26_1-p1	ribosomal protein RPL24	2	633.849	3.346	1.953e-06	136.01	1	RH_rep1	4401500
454	AAGVRPQSGPAQK	13	Unmodified	_AAGVRPQSGPAQK_	TGME49_244320-t26_1-p1	ribosomal protein RPL24	3	422.902	2.5088	0.00028311	71.888	1	RH_rep2	5687100
455	AAGVRPQSGPAQK	13	Unmodified	_AAGVRPQSGPAQK_	TGME49_244320-t26_1-p1	ribosomal protein RPL24	2	633.849	3.037	0.00054584	117.41	1	RH_rep2	4362100
456	AAGVRPQSGPAQK	13	Unmodified	_AAGVRPQSGPAQK_	TGME49_244320-t26_1-p1	ribosomal protein RPL24	3	422.902	3.5979	0.00023779	73.273	1	RH_rep3	6249000
457	AAGVRPQSGPAQK	13	Unmodified	_AAGVRPQSGPAQK_	TGME49_244320-t26_1-p1	ribosomal protein RPL24	2	633.849	4.2004	1.5442e-06	137.62	1	RH_rep3	5659200
458	AAGVRPQSGPAQK	13	Unmodified	_AAGVRPQSGPAQK_	TGME49_244320-t26_1-p1	ribosomal protein RPL24	3	422.902	2.6066	8.8942e-05	84.892	1	RH_rep1	6337500
459	AAGVRPQSGPAQK	13	Unmodified	_AAGVRPQSGPAQK_	TGME49_244320-t26_1-p1	ribosomal protein RPL24	2	633.849	2.9937	0.024585	42.317	1	RH_rep1	5065200
460	AAGVRPQSGPAQK	13	Unmodified	_AAGVRPQSGPAQK_	TGME49_244320-t26_1-p1	ribosomal protein RPL24	3	422.902	3.7328	0.00021456	74.392	1	RH_rep3	6845600
461	AAGVRPQSGPAQK	13	Unmodified	_AAGVRPQSGPAQK_	TGME49_244320-t26_1-p1	ribosomal protein RPL24	2	633.849	4.0474	0.0012327	113.07	1	RH_rep3	5899200
462	AAGVRPQSGPAQK	13	Unmodified	_AAGVRPQSGPAQK_	TGME49_244320-t26_1-p1	ribosomal protein RPL24	3	422.902	1.3558	0.00019845	75.739	1	RH_rep1	3456900
463	AAGVRPQSGPAQK	13	Unmodified	_AAGVRPQSGPAQK_	TGME49_244320-t26_1-p1	ribosomal protein RPL24	3	422.902	1.5763	0.00040469	68.171	1	RH_rep2	4369500
464	AAGVRPQSGPAQK	13	Unmodified	_AAGVRPQSGPAQK_	TGME49_244320-t26_1-p1	ribosomal protein RPL24	2	633.849	1.9609	0.004129	97.276	1	RH_rep2	5230900
465	AAGVRPQSGPAQK	13	Unmodified	_AAGVRPQSGPAQK_	TGME49_244320-t26_1-p1	ribosomal protein RPL24	2	633.849	1.5009	0.01513	77.644	1	RH_rep3	3142800
466	AAGVRPQSGPAQK	13	Unmodified	_AAGVRPQSGPAQK_	TGME49_244320-t26_1-p1	ribosomal protein RPL24	2	633.849	7.522	NaN	NaN	0	RH_rep2	5953900
467	AAGVRPQSGPAQK	13	Unmodified	_AAGVRPQSGPAQK_	TGME49_244320-t26_1-p1	ribosomal protein RPL24	2	633.849	1.7886	NaN	NaN	0	RH_rep1	5022300
468	AAGVRPQSGPAQK	13	Unmodified	_AAGVRPQSGPAQK_	TGME49_244320-t26_1-p1	ribosomal protein RPL24	3	422.902	1.0386	NaN	NaN	0	RH_rep3	3125700
469	AAHVPVPDFSQ	11	Unmodified	_AAHVPVPDFSQ_	TGME49_227620-t26_1-p1	Dense granule protein GRA2 OS=Toxoplasma gondii MAS GN=TGMAS_227620 PE=4 SV=1	2	584.293	1.0825	0.042697	48.981	1	RH_rep1	14377000
470	AAHVPVPDFSQ	11	Unmodified	_AAHVPVPDFSQ_	TGME49_227620-t26_1-p1	Dense granule protein GRA2 OS=Toxoplasma gondii MAS GN=TGMAS_227620 PE=4 SV=1	2	584.293	1.899	0.00039473	110.53	3	RH_rep1	14433000
471	AAHVPVPDFSQ	11	Unmodified	_AAHVPVPDFSQ_	TGME49_227620-t26_1-p1	Dense granule protein GRA2 OS=Toxoplasma gondii MAS GN=TGMAS_227620 PE=4 SV=1	2	584.293	2.0927	0.0010324	86.898	4	RH_rep2	14626000
472	AAHVPVPDFSQ	11	Unmodified	_AAHVPVPDFSQ_	TGME49_227620-t26_1-p1	Dense granule protein GRA2 OS=Toxoplasma gondii MAS GN=TGMAS_227620 PE=4 SV=1	2	584.293	0.31978	0.044637	48.284	1	RH_rep3	6542100
473	AAHVPVPDFSQ	11	Unmodified	_AAHVPVPDFSQ_	TGME49_227620-t26_1-p1	Dense granule protein GRA2 OS=Toxoplasma gondii MAS GN=TGMAS_227620 PE=4 SV=1	2	584.293	1.4794	0.00054451	101.38	4	RH_rep3	14379000
474	AAHVPVPDFSQ	11	Unmodified	_AAHVPVPDFSQ_	TGME49_227620-t26_1-p1	Dense granule protein GRA2 OS=Toxoplasma gondii MAS GN=TGMAS_227620 PE=4 SV=1	2	584.293	1.8978	0.048186	44.425	1	RH_rep1	4180200
475	AAHVPVPDFSQ	11	Unmodified	_AAHVPVPDFSQ_	TGME49_227620-t26_1-p1	Dense granule protein GRA2 OS=Toxoplasma gondii MAS GN=TGMAS_227620 PE=4 SV=1	2	584.293	1.4779	0.0035569	77.14	2	RH_rep1	4853600
476	AAHVPVPDFSQ	11	Unmodified	_AAHVPVPDFSQ_	TGME49_227620-t26_1-p1	Dense granule protein GRA2 OS=Toxoplasma gondii MAS GN=TGMAS_227620 PE=4 SV=1	2	584.293	1.6485	0.0037928	76.228	2	RH_rep2	5541400
477	AAHVPVPDFSQ	11	Unmodified	_AAHVPVPDFSQ_	TGME49_227620-t26_1-p1	Dense granule protein GRA2 OS=Toxoplasma gondii MAS GN=TGMAS_227620 PE=4 SV=1	2	584.293	1.0459	0.011521	61.765	2	RH_rep3	4594900
478	AAHVPVPDFSQ	11	Unmodified	_AAHVPVPDFSQ_	TGME49_227620-t26_1-p1	Dense granule protein GRA2 OS=Toxoplasma gondii MAS GN=TGMAS_227620 PE=4 SV=1	2	584.293	0.89355	0.00068466	94.309	7	RH_rep1	48887000
479	AAHVPVPDFSQ	11	Unmodified	_AAHVPVPDFSQ_	TGME49_227620-t26_1-p1	Dense granule protein GRA2 OS=Toxoplasma gondii MAS GN=TGMAS_227620 PE=4 SV=1	2	584.293	1.7819	0.00064437	96.342	6	RH_rep2	45098000
480	AAHVPVPDFSQ	11	Unmodified	_AAHVPVPDFSQ_	TGME49_227620-t26_1-p1	Dense granule protein GRA2 OS=Toxoplasma gondii MAS GN=TGMAS_227620 PE=4 SV=1	2	584.293	2.1659	0.00064437	96.342	6	RH_rep3	54792000
481	AAHVPVPDFSQ	11	Unmodified	_AAHVPVPDFSQ_	TGME49_227620-t26_1-p1	Dense granule protein GRA2 OS=Toxoplasma gondii MAS GN=TGMAS_227620 PE=4 SV=1	2	584.293	0.33583	NaN	NaN	0	RH_rep2	1118400
482	AAIAAAEKTQR	11	2-OHib(K)	_AAIAAAEK(2-)TQR_	TGME49_257480-t26_1-p1	NADP-dependent succinate-semialdehyde dehydrogenase	2	608.338	1.9031	0.0024079	66.267	1	RH_rep1	5846700
483	AAIAAAEKTQR	11	2-OHib(K)	_AAIAAAEK(2-)TQR_	TGME49_257480-t26_1-p1	NADP-dependent succinate-semialdehyde dehydrogenase	2	608.338	1.545	0.0010597	75.819	1	RH_rep2	6519300
484	AAIAAAEKTQR	11	2-OHib(K)	_AAIAAAEK(2-)TQR_	TGME49_257480-t26_1-p1	NADP-dependent succinate-semialdehyde dehydrogenase	2	608.338	1.5962	3.2973e-05	124.67	2	RH_rep3	5432300
485	AAIAAAEKTQR	11	2-OHib(K)	_AAIAAAEK(2-)TQR_	TGME49_257480-t26_1-p1	NADP-dependent succinate-semialdehyde dehydrogenase	2	608.338	0.84341	0.00035696	85.813	1	RH_rep1	4342500
486	AAIAAAEKTQR	11	2-OHib(K)	_AAIAAAEK(2-)TQR_	TGME49_257480-t26_1-p1	NADP-dependent succinate-semialdehyde dehydrogenase	2	608.338	1.8383	0.00015175	100.69	1	RH_rep2	5649500
487	AAIAAAEKTQR	11	2-OHib(K)	_AAIAAAEK(2-)TQR_	TGME49_257480-t26_1-p1	NADP-dependent succinate-semialdehyde dehydrogenase	2	608.338	0.88557	6.3635e-05	119.34	1	RH_rep3	5904000
488	AAIAAGAASQAPR	13	Acetyl (Protein N-term)	_(ac)AAIAAGAASQAPR_	TGME49_315110-t26_1-p1	hypothetical protein	2	598.823	1.0135	0.0042035	56.414	1	RH_rep3	7225300
489	AAIADLEQKR	10	2-OHib(K)	_AAIADLEQK(2-)R_	TGME49_269690-t26_1-p1	hypothetical protein	2	600.833	1.0192	0.0011994	93.325	1	RH_rep1	9422000
490	AAIADLEQKR	10	2-OHib(K)	_AAIADLEQK(2-)R_	TGME49_269690-t26_1-p1	hypothetical protein	2	600.833	2.5398	0.021195	56.404	1	RH_rep3	2957200
491	AAIADLEQKR	10	2-OHib(K)	_AAIADLEQK(2-)R_	TGME49_269690-t26_1-p1	hypothetical protein	2	600.833	1.4094	NaN	NaN	0	RH_rep1	1669600
492	AAIYIGPDR	9	Unmodified	_AAIYIGPDR_	TGME49_309210-t26_1-p1	Putative peroxiredoxin 6 OS=Toxoplasma gondii (strain ATCC 50861 / VEG) GN=TGVEG_309210 PE=4 SV=1	2	488.267	0.56664	0.031	66.962	1	RH_rep1	48578000
493	AAIYIGPDR	9	Unmodified	_AAIYIGPDR_	TGME49_309210-t26_1-p1	Putative peroxiredoxin 6 OS=Toxoplasma gondii (strain ATCC 50861 / VEG) GN=TGVEG_309210 PE=4 SV=1	2	488.267	1.3491	0.011802	81.972	1	RH_rep2	48093000
494	AAIYIGPDR	9	Unmodified	_AAIYIGPDR_	TGME49_309210-t26_1-p1	Putative peroxiredoxin 6 OS=Toxoplasma gondii (strain ATCC 50861 / VEG) GN=TGVEG_309210 PE=4 SV=1	2	488.267	0.89563	0.02844	68.371	2	RH_rep3	51867000
495	AAIYIGPDR	9	Unmodified	_AAIYIGPDR_	TGME49_309210-t26_1-p1	Putative peroxiredoxin 6 OS=Toxoplasma gondii (strain ATCC 50861 / VEG) GN=TGVEG_309210 PE=4 SV=1	2	488.267		0.0030647	81.972	1	RH_rep1
496	AAIYIGPDR	9	Unmodified	_AAIYIGPDR_	TGME49_309210-t26_1-p1	Putative peroxiredoxin 6 OS=Toxoplasma gondii (strain ATCC 50861 / VEG) GN=TGVEG_309210 PE=4 SV=1	2	488.267	1.5587	0.016647	76.17	1	RH_rep2	6784500
497	AAIYIGPDR	9	Unmodified	_AAIYIGPDR_	TGME49_309210-t26_1-p1	Putative peroxiredoxin 6 OS=Toxoplasma gondii (strain ATCC 50861 / VEG) GN=TGVEG_309210 PE=4 SV=1	2	488.267	1.6484	0.037477	63.397	1	RH_rep3	9292500
498	AAIYIGPDRR	10	Unmodified	_AAIYIGPDRR_	TGME49_309210-t26_1-p1	Putative peroxiredoxin 6 OS=Toxoplasma gondii (strain ATCC 50861 / VEG) GN=TGVEG_309210 PE=4 SV=1	3	377.88	-1.4453	7.6499e-05	114.97	2	RH_rep1	13580000
499	AAIYIGPDRR	10	Unmodified	_AAIYIGPDRR_	TGME49_309210-t26_1-p1	Putative peroxiredoxin 6 OS=Toxoplasma gondii (strain ATCC 50861 / VEG) GN=TGVEG_309210 PE=4 SV=1	3	377.88	-1.4944	9.0264e-05	107.79	2	RH_rep2	10327000
500	AAIYIGPDRR	10	Unmodified	_AAIYIGPDRR_	TGME49_309210-t26_1-p1	Putative peroxiredoxin 6 OS=Toxoplasma gondii (strain ATCC 50861 / VEG) GN=TGVEG_309210 PE=4 SV=1	3	377.88	-1.544	0.00011848	99.815	2	RH_rep3	11738000
501	AAKAAIR	7	2-OHib(K)	_AAK(2-)AAIR_	TGME49_273090-t26_1-p1	cell division protein CDC48CY	2	393.745	0.12785	0.042947	60.799	1	RH_rep1	27201000
502	AAKAAIR	7	2-OHib(K)	_AAK(2-)AAIR_	TGME49_273090-t26_1-p1	cell division protein CDC48CY	2	393.745	1.586	0.02069	81.297	1	RH_rep2	25334000
503	AAKAAIR	7	2-OHib(K)	_AAK(2-)AAIR_	TGME49_273090-t26_1-p1	cell division protein CDC48CY	2	393.745	0.5727	0.025861	74.415	1	RH_rep3	28350000
504	AAKAAIR	7	2-OHib(K)	_AAK(2-)AAIR_	TGME49_273090-t26_1-p1	cell division protein CDC48CY	2	393.745	-1.034	NaN	NaN	0	RH_rep1	1929500
505	AAKADSAAVVFK	12	2-OHib(K)	_AAK(2-)ADSAAVVFK_	TGME49_319658-t26_1-p1	CBF/Mak21 family protein	2	632.351	1.614	0.032323	40.373	1	RH_rep1	1524600
506	AAKADSAAVVFK	12	2-OHib(K)	_AAK(2-)ADSAAVVFK_	TGME49_319658-t26_1-p1	CBF/Mak21 family protein	2	632.351	1.7896	NaN	NaN	0	RH_rep2	2198000
507	AAKADSAAVVFK	12	2-OHib(K)	_AAK(2-)ADSAAVVFK_	TGME49_319658-t26_1-p1	CBF/Mak21 family protein	2	632.351	1.8609	NaN	NaN	0	RH_rep2	804490
508	AAKCPILVATDVAAR	15	2-OHib(K)	_AAK(2-)CPILVATDVAAR_	TGME49_226250-t26_1-p1	DEAD (Asp-Glu-Ala-Asp) box polypeptide DDX3X OS=Toxoplasma gondii FOU GN=TGFOU_226250 PE=3 SV=1	2	821.453	1.3067	0.001197	57.288	2	RH_rep3	4303600
509	AAKCPILVATDVAAR	15	2-OHib(K)	_AAK(2-)CPILVATDVAAR_	TGME49_226250-t26_1-p1	DEAD (Asp-Glu-Ala-Asp) box polypeptide DDX3X OS=Toxoplasma gondii FOU GN=TGFOU_226250 PE=3 SV=1	3	547.971	1.0059	0.0029563	43.592	1	RH_rep3	1974800
510	AAKCPILVATDVAAR	15	2-OHib(K)	_AAK(2-)CPILVATDVAAR_	TGME49_226250-t26_1-p1	DEAD (Asp-Glu-Ala-Asp) box polypeptide DDX3X OS=Toxoplasma gondii FOU GN=TGFOU_226250 PE=3 SV=1	2	821.453	2.4126	0.003789	47.639	1	RH_rep1	3891100
511	AAKCPILVATDVAAR	15	2-OHib(K)	_AAK(2-)CPILVATDVAAR_	TGME49_226250-t26_1-p1	DEAD (Asp-Glu-Ala-Asp) box polypeptide DDX3X OS=Toxoplasma gondii FOU GN=TGFOU_226250 PE=3 SV=1	2	821.453	2.6602	0.0034507	48.899	1	RH_rep2	5408000
512	AAKCPILVATDVAAR	15	2-OHib(K)	_AAK(2-)CPILVATDVAAR_	TGME49_226250-t26_1-p1	DEAD (Asp-Glu-Ala-Asp) box polypeptide DDX3X OS=Toxoplasma gondii FOU GN=TGFOU_226250 PE=3 SV=1	2	821.453	3.029	0.0036339	48.216	2	RH_rep3	4063700
513	AAKCPILVATDVAAR	15	2-OHib(K)	_AAK(2-)CPILVATDVAAR_	TGME49_226250-t26_1-p1	DEAD (Asp-Glu-Ala-Asp) box polypeptide DDX3X OS=Toxoplasma gondii FOU GN=TGFOU_226250 PE=3 SV=1	3	547.971	1.2716	NaN	NaN	0	RH_rep1	6830100
514	AAKDALER	8	2-OHib(K)	_AAK(2-)DALER_	TGME49_238510-t26_1-p1	hypothetical protein	2	480.261	0.92731	0.02904	57.859	1	RH_rep1	2429300
515	AAKDALER	8	2-OHib(K)	_AAK(2-)DALER_	TGME49_238510-t26_1-p1	hypothetical protein	2	480.261	0.23065	0.010264	78.516	1	RH_rep1	114640000
516	AAKDALER	8	2-OHib(K)	_AAK(2-)DALER_	TGME49_238510-t26_1-p1	hypothetical protein	2	480.261	-0.13205	0.010264	78.516	1	RH_rep2	132210000
517	AAKDALER	8	2-OHib(K)	_AAK(2-)DALER_	TGME49_238510-t26_1-p1	hypothetical protein	2	480.261	-0.68426	0.0055807	89.355	1	RH_rep3	157780000
518	AAKDALER	8	2-OHib(K)	_AAK(2-)DALER_	TGME49_238510-t26_1-p1	hypothetical protein	2	480.261	1.6047	NaN	NaN	0	RH_rep1	1128300
519	AAKDALER	8	2-OHib(K)	_AAK(2-)DALER_	TGME49_238510-t26_1-p1	hypothetical protein	2	480.261	1.2358	NaN	NaN	0	RH_rep2	1535900
520	AAKDALER	8	2-OHib(K)	_AAK(2-)DALER_	TGME49_238510-t26_1-p1	hypothetical protein	2	480.261	1.194	NaN	NaN	0	RH_rep3	1855400
521	AAKDALER	8	2-OHib(K)	_AAK(2-)DALER_	TGME49_238510-t26_1-p1	hypothetical protein	2	480.261	1.6318	NaN	NaN	0	RH_rep2	2218700
522	AAKDEYYDYLYK	12	Acetyl (Protein N-term),2-OHib(K)	_(ac)AAK(2-)DEYYDYLYK_	TGME49_289680-t26_1-p1	Ras-related protein Rab11	2	835.385	2.4035	1.622e-05	115.57	1	RH_rep1	13851000
523	AAKDEYYDYLYK	12	Acetyl (Protein N-term),2-OHib(K)	_(ac)AAK(2-)DEYYDYLYK_	TGME49_289680-t26_1-p1	Ras-related protein Rab11	2	835.385	2.0783	6.4275e-05	94.122	1	RH_rep2	10937000
524	AAKDEYYDYLYK	12	Acetyl (Protein N-term),2-OHib(K)	_(ac)AAK(2-)DEYYDYLYK_	TGME49_289680-t26_1-p1	Ras-related protein Rab11	2	835.385	1.8771	0.00018172	82.069	1	RH_rep3	8845300
525	AAKDGTVQEFQGTSK	15	2-OHib(K)	_AAK(2-)DGTVQEFQGTSK_	TGME49_291930-t26_1-p1	RNA recognition motif-containing protein	2	826.91	2.1943	0.0041625	46.249	1	RH_rep1	2878100
526	AAKDGTVQEFQGTSK	15	2-OHib(K)	_AAK(2-)DGTVQEFQGTSK_	TGME49_291930-t26_1-p1	RNA recognition motif-containing protein	2	826.91	1.8758	4.9238e-05	101.42	1	RH_rep2	3141300
527	AAKDGTVQEFQGTSK	15	2-OHib(K)	_AAK(2-)DGTVQEFQGTSK_	TGME49_291930-t26_1-p1	RNA recognition motif-containing protein	2	826.91	0.41931	1.6608e-05	112.17	1	RH_rep1	16235000
528	AAKDGTVQEFQGTSK	15	2-OHib(K)	_AAK(2-)DGTVQEFQGTSK_	TGME49_291930-t26_1-p1	RNA recognition motif-containing protein	2	826.91	1.2535	3.4649e-09	139.66	1	RH_rep2	18805000
529	AAKDGTVQEFQGTSK	15	2-OHib(K)	_AAK(2-)DGTVQEFQGTSK_	TGME49_291930-t26_1-p1	RNA recognition motif-containing protein	2	826.91	1.3702	1.7878e-07	129.29	1	RH_rep3	14755000
530	AAKDGTVQEFQGTSK	15	2-OHib(K)	_AAK(2-)DGTVQEFQGTSK_	TGME49_291930-t26_1-p1	RNA recognition motif-containing protein	2	826.91	1.5392	NaN	NaN	0	RH_rep3	2778700
531	AAKEIEALTGAPAAVTR	17	2-OHib(K)	_AAK(2-)EIEALTGAPAAVTR_	TGME49_293470-t26_1-p1	hypothetical protein	3	585.66	2.2634	0.0035301	40.432	1	RH_rep1	2400100
532	AAKEIEALTGAPAAVTR	17	2-OHib(K)	_AAK(2-)EIEALTGAPAAVTR_	TGME49_293470-t26_1-p1	hypothetical protein	2	877.986	2.7199	0.000334	58.693	1	RH_rep1	2030600
533	AAKEIEALTGAPAAVTR	17	2-OHib(K)	_AAK(2-)EIEALTGAPAAVTR_	TGME49_293470-t26_1-p1	hypothetical protein	2	877.986	2.8256	0.012596	40.186	1	RH_rep3	2235300
534	AAKEIEALTGAPAAVTR	17	2-OHib(K)	_AAK(2-)EIEALTGAPAAVTR_	TGME49_293470-t26_1-p1	hypothetical protein	2	877.986	2.9191	0.00010909	64.705	1	RH_rep2	3477300
535	AAKEIEALTGAPAAVTR	17	2-OHib(K)	_AAK(2-)EIEALTGAPAAVTR_	TGME49_293470-t26_1-p1	hypothetical protein	2	877.986	2.3435	NaN	NaN	0	RH_rep1	2804800
536	AAKEIEALTGAPAAVTR	17	2-OHib(K)	_AAK(2-)EIEALTGAPAAVTR_	TGME49_293470-t26_1-p1	hypothetical protein	2	877.986	2.77	NaN	NaN	0	RH_rep3	3926700
537	AAKGTQDFGPAQMAVR	16	2-OHib(K)	_AAK(2-)GTQDFGPAQMAVR_	TGME49_280600-t26_1-p1	hypothetical protein	2	867.436	3.188	0.002884	47.548	1	RH_rep3	4201600
538	AAKGTQDFGPAQMAVR	16	2-OHib(K)	_AAK(2-)GTQDFGPAQMAVR_	TGME49_280600-t26_1-p1	hypothetical protein	2	867.436	2.7596	NaN	NaN	0	RH_rep2	1470200
539	AAKGTTLETVR	11	2-OHib(K)	_AAK(2-)GTTLETVR_	TGME49_253360-t26_1-p1	hypothetical protein	2	616.846		0.001891	57.175	1	RH_rep1
540	AAKGTTLETVR	11	2-OHib(K)	_AAK(2-)GTTLETVR_	TGME49_253360-t26_1-p1	hypothetical protein	2	616.846		0.00022041	68.676	1	RH_rep3
541	AAKHHPDLIMCR	12	Acetyl (Protein N-term),2-OHib(K)	_(ac)AAK(2-)HHPDLIMCR_	TGME49_248250-t26_1-p1	Putative translation initiation factor IF-2 OS=Toxoplasma gondii FOU GN=TGFOU_248250 PE=4 SV=1	3	526.262	2.7817	0.00016688	75.683	1	RH_rep1	5811300
542	AAKHHPDLIMCR	12	Acetyl (Protein N-term),2-OHib(K)	_(ac)AAK(2-)HHPDLIMCR_	TGME49_248250-t26_1-p1	Putative translation initiation factor IF-2 OS=Toxoplasma gondii FOU GN=TGFOU_248250 PE=4 SV=1	3	526.262	2.1317	4.0089e-05	87.719	1	RH_rep2	4633200
543	AAKHHPDLIMCR	12	Acetyl (Protein N-term),2-OHib(K)	_(ac)AAK(2-)HHPDLIMCR_	TGME49_248250-t26_1-p1	Putative translation initiation factor IF-2 OS=Toxoplasma gondii FOU GN=TGFOU_248250 PE=4 SV=1	3	526.262	2.1056	0.0015948	53.448	1	RH_rep3	4177600
544	AAKIVADSK	9	2-OHib(K)	_AAK(2-)IVADSK_	TGME49_270550-t26_1-p1	hypothetical protein	2	494.787	1.4718	0.0017955	89.08	1	RH_rep1	7363000
545	AAKIVADSK	9	2-OHib(K)	_AAK(2-)IVADSK_	TGME49_270550-t26_1-p1	hypothetical protein	2	494.787	1.6333	0.0049212	74.424	1	RH_rep1	12959000
546	AAKIVADSK	9	2-OHib(K)	_AAK(2-)IVADSK_	TGME49_270550-t26_1-p1	hypothetical protein	2	494.787	1.4776	0.0013843	94.409	1	RH_rep2	5782200
547	AAKIVADSK	9	2-OHib(K)	_AAK(2-)IVADSK_	TGME49_270550-t26_1-p1	hypothetical protein	2	494.787	0.92043	0.0058177	72.243	1	RH_rep3	6465900
548	AAKIVADSK	9	2-OHib(K)	_AAK(2-)IVADSK_	TGME49_270550-t26_1-p1	hypothetical protein	2	494.787	0.91217	NaN	NaN	0	RH_rep3	388710
549	AAKLYITR	8	2-OHib(K)	_AAK(2-)LYITR_	TGME49_242230-t26_1-p1	Rhoptry kinase family protein ROP29 OS=Toxoplasma gondii (strain ATCC 50611 / Me49) GN=ROP29 PE=3 SV=1	2	511.306	1.5147	0.022297	62.582	1	RH_rep1	1881900
550	AAKLYITR	8	2-OHib(K)	_AAK(2-)LYITR_	TGME49_242230-t26_1-p1	Rhoptry kinase family protein ROP29 OS=Toxoplasma gondii (strain ATCC 50611 / Me49) GN=ROP29 PE=3 SV=1	2	511.306	1.3385	0.01196	74.92	1	RH_rep2	2235600
551	AAKLYITR	8	2-OHib(K)	_AAK(2-)LYITR_	TGME49_242230-t26_1-p1	Rhoptry kinase family protein ROP29 OS=Toxoplasma gondii (strain ATCC 50611 / Me49) GN=ROP29 PE=3 SV=1	2	511.306	1.9397	0.02904	57.859	1	RH_rep3	1904000
552	AAKPEQDCK	9	Acetyl (Protein N-term),2-OHib(K)	_(ac)AAK(2-)PEQDCK_	TGME49_263180-t26_1-p1	myosin D	2	587.774	1.4965	0.002436	74.165	1	RH_rep1	5488900
553	AAKPEQDCK	9	Acetyl (Protein N-term),2-OHib(K)	_(ac)AAK(2-)PEQDCK_	TGME49_263180-t26_1-p1	myosin D	2	587.774	0.57696	0.00070775	93.598	1	RH_rep2	4959800
554	AAKPEQDCK	9	Acetyl (Protein N-term),2-OHib(K)	_(ac)AAK(2-)PEQDCK_	TGME49_263180-t26_1-p1	myosin D	2	587.774	0.64106	0.0011504	85.744	1	RH_rep3	5574100
555	AAKPEQDCKTAAALIR	16	Acetyl (Protein N-term),2-OHib(K)	_(ac)AAKPEQDCK(2-)TAAALIR_	TGME49_263180-t26_1-p1	myosin D	3	624.328	2.5105	3.2193e-05	74.141	1	RH_rep2	6168700
556	AAKPEQDCKTAAALIR	16	Acetyl (Protein N-term),2-OHib(K)	_(ac)AAKPEQDCK(2-)TAAALIR_	TGME49_263180-t26_1-p1	myosin D	2	935.988	2.3621	0.00019056	68.576	1	RH_rep3	2795100
557	AAKPEQDCKTAAALIR	16	Acetyl (Protein N-term),2-OHib(K)	_(ac)AAKPEQDCK(2-)TAAALIR_	TGME49_263180-t26_1-p1	myosin D	2	935.988	2.7351	NaN	NaN	0	RH_rep1	2565500
558	AAKPEQDCKTAAALIR	16	Acetyl (Protein N-term),2-OHib(K)	_(ac)AAKPEQDCK(2-)TAAALIR_	TGME49_263180-t26_1-p1	myosin D	3	624.328	2.0641	NaN	NaN	0	RH_rep1	6832700
559	AAKPEQDCKTAAALIR	16	Acetyl (Protein N-term),2-OHib(K)	_(ac)AAKPEQDCK(2-)TAAALIR_	TGME49_263180-t26_1-p1	myosin D	2	935.988	3.2916	NaN	NaN	0	RH_rep2	4170700
560	AAKPEQDCKTAAALIR	16	Acetyl (Protein N-term),2-OHib(K)	_(ac)AAKPEQDCK(2-)TAAALIR_	TGME49_263180-t26_1-p1	myosin D	3	624.328	1.7263	NaN	NaN	0	RH_rep3	3985400
561	AAKPEQDCKTAAALIR	16	Acetyl (Protein N-term),2-OHib(K)	_(ac)AAKPEQDCK(2-)TAAALIR_	TGME49_263180-t26_1-p1	myosin D	2	935.988	1.9229	NaN	NaN	0	RH_rep1	1511700
562	AAKQQER	7	Acetyl (Protein N-term),2-OHib(K)	_(ac)AAK(2-)QQER_	TGME49_295350-t26_1-p1	Nucleoside diphosphate kinase OS=Toxoplasma gondii FOU GN=TGFOU_295350 PE=3 SV=1	2	479.751	1.7335	0.0049166	98.418	1	RH_rep1	71016000
563	AAKQQER	7	Acetyl (Protein N-term),2-OHib(K)	_(ac)AAK(2-)QQER_	TGME49_295350-t26_1-p1	Nucleoside diphosphate kinase OS=Toxoplasma gondii FOU GN=TGFOU_295350 PE=3 SV=1	2	479.751	0.63299	0.0041426	111.04	1	RH_rep2	55800000
564	AAKQQER	7	Acetyl (Protein N-term),2-OHib(K)	_(ac)AAK(2-)QQER_	TGME49_295350-t26_1-p1	Nucleoside diphosphate kinase OS=Toxoplasma gondii FOU GN=TGFOU_295350 PE=3 SV=1	2	479.751	0.27185	0.004193	115.46	1	RH_rep3	62770000
565	AAKQQER	7	Acetyl (Protein N-term),2-OHib(K)	_(ac)AAK(2-)QQER_	TGME49_295350-t26_1-p1	Nucleoside diphosphate kinase OS=Toxoplasma gondii FOU GN=TGFOU_295350 PE=3 SV=1	2	479.751	0.96295	NaN	NaN	0	RH_rep1	3051500
566	AAKSPGSSAAQWR	13	2-OHib(K)	_AAK(2-)SPGSSAAQWR_	TGME49_275650-t26_1-p1	hypothetical protein	2	701.857	1.4805	0.00026064	81.565	1	RH_rep1	3473700
567	AAKSPGSSAAQWR	13	2-OHib(K)	_AAK(2-)SPGSSAAQWR_	TGME49_275650-t26_1-p1	hypothetical protein	2	701.857	1.4447	0.0070655	47.621	1	RH_rep2	3254100
568	AAKSPGSSAAQWR	13	2-OHib(K)	_AAK(2-)SPGSSAAQWR_	TGME49_275650-t26_1-p1	hypothetical protein	2	701.857	1.9614	0.0010806	64.224	1	RH_rep3	2750900
569	AAKTAADER	9	2-OHib(K)	_AAK(2-)TAADER_	TGME49_313670-t26_1-p1	Adaptin n terminal region domain-containing protein OS=Toxoplasma gondii FOU GN=TGFOU_313670 PE=4 SV=1	2	509.762	1.1812	0.015704	57.347	1	RH_rep2	7751400
570	AAKTAADER	9	2-OHib(K)	_AAK(2-)TAADER_	TGME49_313670-t26_1-p1	Adaptin n terminal region domain-containing protein OS=Toxoplasma gondii FOU GN=TGFOU_313670 PE=4 SV=1	2	509.762	1.4516	0.0088075	66.19	1	RH_rep3	8810800
571	AAKTAADER	9	2-OHib(K)	_AAK(2-)TAADER_	TGME49_313670-t26_1-p1	Adaptin n terminal region domain-containing protein OS=Toxoplasma gondii FOU GN=TGFOU_313670 PE=4 SV=1	2	509.762	1.9036	NaN	NaN	0	RH_rep1	10215000
572	AAKTAADER	9	2-OHib(K)	_AAK(2-)TAADER_	TGME49_313670-t26_1-p1	Adaptin n terminal region domain-containing protein OS=Toxoplasma gondii FOU GN=TGFOU_313670 PE=4 SV=1	2	509.762	3.7981	NaN	NaN	0	RH_rep2	1985100
573	AAKTAADER	9	2-OHib(K)	_AAK(2-)TAADER_	TGME49_313670-t26_1-p1	Adaptin n terminal region domain-containing protein OS=Toxoplasma gondii FOU GN=TGFOU_313670 PE=4 SV=1	2	509.762	1.2123	NaN	NaN	0	RH_rep3	1165600
574	AAKVMMEEVK	10	2-OHib(K)	_AAK(2-)VMMEEVK_	TGME49_240600-t26_1-p1	Putative chaperonin cpn60 OS=Toxoplasma gondii (strain ATCC 50861 / VEG) GN=BN1205_090700 PE=3 SV=1	2	611.315	2.2912	0.029885	44.024	1	RH_rep2	4688600
575	AAKVMMEEVK	10	2-OHib(K)	_AAK(2-)VMMEEVK_	TGME49_240600-t26_1-p1	Putative chaperonin cpn60 OS=Toxoplasma gondii (strain ATCC 50861 / VEG) GN=BN1205_090700 PE=3 SV=1	2	611.315	0.8561	NaN	NaN	0	RH_rep1	7123600
576	AAKVMMEEVKR	11	2-OHib(K)	_AAK(2-)VMMEEVKR_	TGME49_240600-t26_1-p1	Putative chaperonin cpn60 OS=Toxoplasma gondii (strain ATCC 50861 / VEG) GN=BN1205_090700 PE=3 SV=1	3	459.912	1.2428	0.015235	40.449	1	RH_rep3	2497000
577	AAKYVQTSGK	10	2-OHib(K)	_AAK(2-)YVQTSGK_	TGME49_251550-t26_1-p1	Acyl-coa-binding protein OS=Toxoplasma gondii FOU GN=TGFOU_251550 PE=4 SV=1	2	569.809	1.0007	0.00066744	90.05	1	RH_rep1	6397000
578	AAKYVQTSGK	10	2-OHib(K)	_AAK(2-)YVQTSGK_	TGME49_251550-t26_1-p1	Acyl-coa-binding protein OS=Toxoplasma gondii FOU GN=TGFOU_251550 PE=4 SV=1	2	569.809	2.028	0.027387	44.543	1	RH_rep2	754320
579	AAKYVQTSGK	10	2-OHib(K)	_AAK(2-)YVQTSGK_	TGME49_251550-t26_1-p1	Acyl-coa-binding protein OS=Toxoplasma gondii FOU GN=TGFOU_251550 PE=4 SV=1	2	569.809	1.4945	0.00035905	100.88	1	RH_rep3	7073800
580	AALAEAAKK	9	2-OHib(K)	_AALAEAAK(2-)K_	TGME49_273520-t26_1-p1	PCI domain-containing protein	2	479.782	2.0296	0.0030141	93.649	2	RH_rep1	21396000
581	AALAEAAKK	9	2-OHib(K)	_AALAEAAK(2-)K_	TGME49_273520-t26_1-p1	PCI domain-containing protein	2	479.782	1.3176	0.0030141	93.649	2	RH_rep2	32616000
582	AALAEAAKK	9	2-OHib(K)	_AALAEAAK(2-)K_	TGME49_273520-t26_1-p1	PCI domain-containing protein	2	479.782	1.2028	0.0034563	90.906	2	RH_rep3	44026000
583	AALAEAAKK	9	2-OHib(K)	_AALAEAAK(2-)K_	TGME49_273520-t26_1-p1	PCI domain-containing protein	2	479.782	1.3399	0.0016767	104.01	2	RH_rep1	34190000
584	AALAEAAKK	9	2-OHib(K)	_AALAEAAK(2-)K_	TGME49_273520-t26_1-p1	PCI domain-containing protein	2	479.782	2.369	0.0016838	103.55	2	RH_rep2	19731000
585	AALAEAAKK	9	2-OHib(K)	_AALAEAAK(2-)K_	TGME49_273520-t26_1-p1	PCI domain-containing protein	2	479.782	1.9579	0.0016838	103.55	2	RH_rep3	23861000
586	AALAEAAKK	9	2-OHib(K)	_AALAEAAK(2-)K_	TGME49_273520-t26_1-p1	PCI domain-containing protein	2	479.782	0.4849	NaN	NaN	0	RH_rep1	1117400
587	AALAEAAKK	9	2-OHib(K)	_AALAEAAK(2-)K_	TGME49_273520-t26_1-p1	PCI domain-containing protein	2	479.782	0.33498	NaN	NaN	0	RH_rep2	684020
588	AALDVFKR	8	2-OHib(K)	_AALDVFK(2-)R_	TGME49_262100-t26_1-p1	Tetratricopeptide repeat-containing protein OS=Toxoplasma gondii (strain ATCC 50611 / Me49) GN=TGME49_262100 PE=4 SV=1	2	503.29	0.65507	0.019305	80.684	1	RH_rep1	11331000
589	AALDVFKR	8	2-OHib(K)	_AALDVFK(2-)R_	TGME49_262100-t26_1-p1	Tetratricopeptide repeat-containing protein OS=Toxoplasma gondii (strain ATCC 50611 / Me49) GN=TGME49_262100 PE=4 SV=1	2	503.29	1.067	0.0072873	117.4	1	RH_rep2	10347000
590	AALDVFKR	8	2-OHib(K)	_AALDVFK(2-)R_	TGME49_262100-t26_1-p1	Tetratricopeptide repeat-containing protein OS=Toxoplasma gondii (strain ATCC 50611 / Me49) GN=TGME49_262100 PE=4 SV=1	2	503.29	0.61955	0.033734	69.598	1	RH_rep3	9492700
591	AALDVFKR	8	2-OHib(K)	_AALDVFK(2-)R_	TGME49_262100-t26_1-p1	Tetratricopeptide repeat-containing protein OS=Toxoplasma gondii (strain ATCC 50611 / Me49) GN=TGME49_262100 PE=4 SV=1	2	503.29	1.5893	0.037641	67.464	1	RH_rep1	6010300
592	AALDVFKR	8	2-OHib(K)	_AALDVFK(2-)R_	TGME49_262100-t26_1-p1	Tetratricopeptide repeat-containing protein OS=Toxoplasma gondii (strain ATCC 50611 / Me49) GN=TGME49_262100 PE=4 SV=1	2	503.29	1.8612	NaN	NaN	0	RH_rep2	3984300
593	AALDVFKR	8	2-OHib(K)	_AALDVFK(2-)R_	TGME49_262100-t26_1-p1	Tetratricopeptide repeat-containing protein OS=Toxoplasma gondii (strain ATCC 50611 / Me49) GN=TGME49_262100 PE=4 SV=1	2	503.29	1.5166	NaN	NaN	0	RH_rep3	3228700
594	AALEAALEQK	10	Unmodified	_AALEAALEQK_	TGME49_233190-t26_1-p1	SKIP/SNW domain-containing protein	2	522.29	1.5321	0.039678	55.806	1	RH_rep1	1923400
595	AALEAALEQK	10	Unmodified	_AALEAALEQK_	TGME49_233190-t26_1-p1	SKIP/SNW domain-containing protein	2	522.29	1.6978	NaN	NaN	0	RH_rep3	1298500
596	AALEAKYK	8	2-OHib(K)	_AALEAK(2-)YK_	TGME49_288685-t26_1-p1	Fe-S protein assembly co-chaperone HscB protein OS=Toxoplasma gondii TgCatPRC2 GN=TGPRC2_288685 PE=4 SV=1	2	490.277	0.45679	0.038223	53.775	1	RH_rep1	13257000
597	AALEAKYK	8	2-OHib(K)	_AALEAK(2-)YK_	TGME49_288685-t26_1-p1	Fe-S protein assembly co-chaperone HscB protein OS=Toxoplasma gondii TgCatPRC2 GN=TGPRC2_288685 PE=4 SV=1	2	490.277	0.50074	0.023762	60.91	1	RH_rep2	8305000
598	AALEAKYK	8	2-OHib(K)	_AALEAK(2-)YK_	TGME49_288685-t26_1-p1	Fe-S protein assembly co-chaperone HscB protein OS=Toxoplasma gondii TgCatPRC2 GN=TGPRC2_288685 PE=4 SV=1	2	490.277	0.36335	0.023762	60.91	1	RH_rep3	9099700
599	AALECSPEINPAR	13	Unmodified	_AALECSPEINPAR_	TGME49_265370-t26_1-p1	hypothetical protein	2	714.351	1.6168	0.00036788	95.273	2	RH_rep1	7270900
600	AALECSPEINPAR	13	Unmodified	_AALECSPEINPAR_	TGME49_265370-t26_1-p1	hypothetical protein	2	714.351	2.003	0.00060342	85.554	2	RH_rep2	6074100
601	AALECSPEINPAR	13	Unmodified	_AALECSPEINPAR_	TGME49_265370-t26_1-p1	hypothetical protein	2	714.351	2.515	0.00070939	84.365	2	RH_rep3	4616200
602	AALEDLEGYKK	11	2-OHib(K)	_AALEDLEGYK(2-)K_	TGME49_255190-t26_1-p1	myosin C	2	661.846	1.0596	0.0069189	60.641	1	RH_rep1	3214100
603	AALEDLEGYKK	11	2-OHib(K)	_AALEDLEGYK(2-)K_	TGME49_255190-t26_1-p1	myosin C	2	661.846		0.00023763	87.184	1	RH_rep2
604	AALEDLEGYKK	11	2-OHib(K)	_AALEDLEGYK(2-)K_	TGME49_255190-t26_1-p1	myosin C	2	661.846	1.8447	7.0795e-06	131.83	1	RH_rep1	6158100
605	AALEDLEGYKK	11	2-OHib(K)	_AALEDLEGYK(2-)K_	TGME49_255190-t26_1-p1	myosin C	2	661.846	1.4636	0.00014562	118.28	1	RH_rep2	6522400
606	AALEDLEGYKK	11	2-OHib(K)	_AALEDLEGYK(2-)K_	TGME49_255190-t26_1-p1	myosin C	2	661.846	1.0994	0.00093738	84.507	1	RH_rep3	6364300
607	AALEDLEGYKK	11	2-OHib(K)	_AALEDLEGYK(2-)K_	TGME49_255190-t26_1-p1	myosin C	2	661.846	1.512	NaN	NaN	0	RH_rep3	2156200
608	AALEDLEGYKK	11	Unmodified	_AALEDLEGYKK_	TGME49_255190-t26_1-p1	myosin C	3	412.887	1.0843	0.016822	36.417	1	RH_rep2	1588500
609	AALEDLEGYKK	11	Unmodified	_AALEDLEGYKK_	TGME49_255190-t26_1-p1	myosin C	3	412.887	0.8979	NaN	NaN	0	RH_rep1	1660800
610	AALEDLEGYKK	11	Unmodified	_AALEDLEGYKK_	TGME49_255190-t26_1-p1	myosin C	3	412.887	0.65501	NaN	NaN	0	RH_rep3	2198500
611	AALEEQCR	8	Unmodified	_AALEEQCR_	TGME49_294898-t26_1-p1	Tetratricopeptide repeat-containing protein OS=Toxoplasma gondii FOU GN=TGFOU_294898 PE=4 SV=1	2	488.729	1.0397	0.019763	90.37	1	RH_rep3	3016100
612	AALEEQCR	8	Unmodified	_AALEEQCR_	TGME49_294898-t26_1-p1	Tetratricopeptide repeat-containing protein OS=Toxoplasma gondii FOU GN=TGFOU_294898 PE=4 SV=1	2	488.729	1.4142	NaN	NaN	0	RH_rep1	910400
613	AALEEQCR	8	Unmodified	_AALEEQCR_	TGME49_294898-t26_1-p1	Tetratricopeptide repeat-containing protein OS=Toxoplasma gondii FOU GN=TGFOU_294898 PE=4 SV=1	2	488.729	0.85218	NaN	NaN	0	RH_rep2	814210
614	AALEETGRPWQLNPGDGAFYGPK	23	Unmodified	_AALEETGRPWQLNPGDGAFYGPK_	TGME49_300260-t26_1-p1	Threonyl-tRNA synthetase family protein OS=Toxoplasma gondii (strain ATCC 50611 / Me49) GN=TGME49_300260 PE=3 SV=1	3	825.408	1.7552	8.9214e-18	125.04	1	RH_rep1	9260400
615	AALEETGRPWQLNPGDGAFYGPK	23	Unmodified	_AALEETGRPWQLNPGDGAFYGPK_	TGME49_300260-t26_1-p1	Threonyl-tRNA synthetase family protein OS=Toxoplasma gondii (strain ATCC 50611 / Me49) GN=TGME49_300260 PE=3 SV=1	3	825.408	2.1591	1.7911e-17	120.32	1	RH_rep2	8120300
616	AALEETGRPWQLNPGDGAFYGPK	23	Unmodified	_AALEETGRPWQLNPGDGAFYGPK_	TGME49_300260-t26_1-p1	Threonyl-tRNA synthetase family protein OS=Toxoplasma gondii (strain ATCC 50611 / Me49) GN=TGME49_300260 PE=3 SV=1	3	825.408	1.5516	2.7917e-07	60.735	1	RH_rep3	9555100
617	AALEETGRPWQLNPGDGAFYGPKIDIR	27	2-OHib(K)	_AALEETGRPWQLNPGDGAFYGPK(2-)IDIR_	TGME49_300260-t26_1-p1	Threonyl-tRNA synthetase family protein OS=Toxoplasma gondii (strain ATCC 50611 / Me49) GN=TGME49_300260 PE=3 SV=1	3	1019.85	3.0797	2.2636e-13	78.653	1	RH_rep2	6053600
618	AALEETGRPWQLNPGDGAFYGPKIDIR	27	2-OHib(K)	_AALEETGRPWQLNPGDGAFYGPK(2-)IDIR_	TGME49_300260-t26_1-p1	Threonyl-tRNA synthetase family protein OS=Toxoplasma gondii (strain ATCC 50611 / Me49) GN=TGME49_300260 PE=3 SV=1	3	1019.85	2.9693	3.4711e-19	89.891	1	RH_rep3	6888600
619	AALEETGRPWQLNPGDGAFYGPKIDIR	27	2-OHib(K)	_AALEETGRPWQLNPGDGAFYGPK(2-)IDIR_	TGME49_300260-t26_1-p1	Threonyl-tRNA synthetase family protein OS=Toxoplasma gondii (strain ATCC 50611 / Me49) GN=TGME49_300260 PE=3 SV=1	3	1019.85	2.3991	NaN	NaN	0	RH_rep1	10103000
620	AALESGADMLKTSTGK	16	2-OHib(K)	_AALESGADMLK(2-)TSTGK_	TGME49_270650-t26_1-p1	Deoxyribose-phosphate aldolase OS=Toxoplasma gondii FOU GN=TGFOU_270650 PE=4 SV=1	2	833.422	1.6037	4.0989e-05	81.713	1	RH_rep3	3224700
621	AALESGADMLKTSTGK	16	2-OHib(K)	_AALESGADMLK(2-)TSTGK_	TGME49_270650-t26_1-p1	Deoxyribose-phosphate aldolase OS=Toxoplasma gondii FOU GN=TGFOU_270650 PE=4 SV=1	2	833.422	1.1029	NaN	NaN	0	RH_rep1	6449400
622	AALESGADMLKTSTGK	16	2-OHib(K)	_AALESGADMLK(2-)TSTGK_	TGME49_270650-t26_1-p1	Deoxyribose-phosphate aldolase OS=Toxoplasma gondii FOU GN=TGFOU_270650 PE=4 SV=1	2	833.422	0.34375	NaN	NaN	0	RH_rep2	4066700
623	AALGETGKHR	10	2-OHib(K)	_AALGETGK(2-)HR_	TGME49_290290-t26_1-p1	ubiquitin-activating enzyme E1 family protein	3	375.872	-0.039013	0.00053574	79.148	2	RH_rep1	18067000
624	AALGETGKHR	10	2-OHib(K)	_AALGETGK(2-)HR_	TGME49_290290-t26_1-p1	ubiquitin-activating enzyme E1 family protein	2	563.304	1.0375	0.0064501	60.167	2	RH_rep1	12776000
625	AALGETGKHR	10	2-OHib(K)	_AALGETGK(2-)HR_	TGME49_290290-t26_1-p1	ubiquitin-activating enzyme E1 family protein	3	375.872	0.25541	6.8071e-05	118.71	2	RH_rep2	21701000
626	AALGETGKHR	10	2-OHib(K)	_AALGETGK(2-)HR_	TGME49_290290-t26_1-p1	ubiquitin-activating enzyme E1 family protein	2	563.304	1.2554	0.00024638	115.78	1	RH_rep2	14877000
627	AALGETGKHR	10	2-OHib(K)	_AALGETGK(2-)HR_	TGME49_290290-t26_1-p1	ubiquitin-activating enzyme E1 family protein	3	375.872	0.93433	0.00064541	76.228	1	RH_rep3	21514000
628	AALGETGKHR	10	2-OHib(K)	_AALGETGK(2-)HR_	TGME49_290290-t26_1-p1	ubiquitin-activating enzyme E1 family protein	2	563.304	1.7481	0.00021281	123.86	1	RH_rep3	16770000
629	AALKTVK	7	2-OHib(K)	_AALK(2-)TVK_	TGME49_312630-t26_1-p1	hypothetical protein	2	408.763	-0.32069	0.010388	97.798	2	RH_rep1	40868000
630	AALKTVK	7	2-OHib(K)	_AALK(2-)TVK_	TGME49_312630-t26_1-p1	hypothetical protein	2	408.763	0.32819	0.0045986	134.66	2	RH_rep2	43281000
631	AALKTVK	7	2-OHib(K)	_AALK(2-)TVK_	TGME49_312630-t26_1-p1	hypothetical protein	2	408.763	0.63127	0.010388	97.798	2	RH_rep3	48239000
632	AALLDDFDEIVGR	13	Unmodified	_AALLDDFDEIVGR_	TGME49_222860-t26_1-p1	hypothetical protein	2	717.367	2.5698	1.6902e-05	125.36	1	RH_rep1	11974000
633	AALLDDFDEIVGR	13	Unmodified	_AALLDDFDEIVGR_	TGME49_222860-t26_1-p1	hypothetical protein	2	717.367	3.2258	2.637e-07	131.69	1	RH_rep2	7110300
634	AALLDDFDEIVGR	13	Unmodified	_AALLDDFDEIVGR_	TGME49_222860-t26_1-p1	hypothetical protein	2	717.367	2.9128	NaN	NaN	0	RH_rep3	1330300
635	AALLDEILR	9	Unmodified	_AALLDEILR_	TGME49_214080-t26_1-p1	Toxofilin OS=Toxoplasma gondii GAB2-2007-GAL-DOM2 GN=TGDOM2_214080 PE=4 SV=1	2	507.303	2.7791	0.04154	61.161	1	RH_rep2	5986700
636	AALLDEILR	9	Unmodified	_AALLDEILR_	TGME49_214080-t26_1-p1	Toxofilin OS=Toxoplasma gondii GAB2-2007-GAL-DOM2 GN=TGDOM2_214080 PE=4 SV=1	2	507.303	2.3749	0.04154	61.161	1	RH_rep3	4123000
637	AALLDEILR	9	Unmodified	_AALLDEILR_	TGME49_214080-t26_1-p1	Toxofilin OS=Toxoplasma gondii GAB2-2007-GAL-DOM2 GN=TGDOM2_214080 PE=4 SV=1	2	507.303	-0.50853	0.0026539	117.89	2	RH_rep1	220790000
638	AALLDEILR	9	Unmodified	_AALLDEILR_	TGME49_214080-t26_1-p1	Toxofilin OS=Toxoplasma gondii GAB2-2007-GAL-DOM2 GN=TGDOM2_214080 PE=4 SV=1	2	507.303	-0.26207	0.0026539	117.89	1	RH_rep2	236420000
639	AALLDEILR	9	Unmodified	_AALLDEILR_	TGME49_214080-t26_1-p1	Toxofilin OS=Toxoplasma gondii GAB2-2007-GAL-DOM2 GN=TGDOM2_214080 PE=4 SV=1	2	507.303	0.46022	0.00063994	144.09	1	RH_rep3	179880000
640	AALLDEILR	9	Unmodified	_AALLDEILR_	TGME49_214080-t26_1-p1	Toxofilin OS=Toxoplasma gondii GAB2-2007-GAL-DOM2 GN=TGDOM2_214080 PE=4 SV=1	2	507.303	1.0085	NaN	NaN	0	RH_rep1	5971600
641	AALLDEILR	9	Unmodified	_AALLDEILR_	TGME49_214080-t26_1-p1	Toxofilin OS=Toxoplasma gondii GAB2-2007-GAL-DOM2 GN=TGDOM2_214080 PE=4 SV=1	2	507.303	1.5626	NaN	NaN	0	RH_rep1	5415700
642	AALLDEILR	9	Unmodified	_AALLDEILR_	TGME49_214080-t26_1-p1	Toxofilin OS=Toxoplasma gondii GAB2-2007-GAL-DOM2 GN=TGDOM2_214080 PE=4 SV=1	2	507.303	1.7773	NaN	NaN	0	RH_rep2	4585900
643	AALLDEILR	9	Unmodified	_AALLDEILR_	TGME49_214080-t26_1-p1	Toxofilin OS=Toxoplasma gondii GAB2-2007-GAL-DOM2 GN=TGDOM2_214080 PE=4 SV=1	2	507.303	1.8878	NaN	NaN	0	RH_rep3	3534900
644	AALQKIK	7	2-OHib(K)	_AALQK(2-)IK_	TGME49_270240-t26_1-p1	MAG1	2	429.276	1.253	0.024034	76.847	1	RH_rep1	45459000
645	AALQKIK	7	2-OHib(K)	_AALQK(2-)IK_	TGME49_270240-t26_1-p1	MAG1	2	429.276	0.82858	0.02603	74.191	2	RH_rep2	53221000
646	AALQKIK	7	2-OHib(K)	_AALQK(2-)IK_	TGME49_270240-t26_1-p1	MAG1	2	429.276	1.1468	0.020627	81.381	2	RH_rep3	48285000
647	AALQKIK	7	2-OHib(K)	_AALQK(2-)IK_	TGME49_270240-t26_1-p1	MAG1	2	429.276	1.2496	NaN	NaN	0	RH_rep1	573580
648	AALQKIK	7	2-OHib(K)	_AALQK(2-)IK_	TGME49_270240-t26_1-p1	MAG1	2	429.276	2.1092	NaN	NaN	0	RH_rep2	849200
649	AALQKIK	7	2-OHib(K)	_AALQK(2-)IK_	TGME49_270240-t26_1-p1	MAG1	2	429.276	1.3437	NaN	NaN	0	RH_rep3	1228600
650	AALQLASGR	9	Unmodified	_AALQLASGR_	TGME49_275802-t26_1-p1	SRP72 RNA-binding domain-containing protein	2	443.759		0.041118	50.372	1	RH_rep1
651	AALQLASGR	9	Unmodified	_AALQLASGR_	TGME49_275802-t26_1-p1	SRP72 RNA-binding domain-containing protein	2	443.759	-0.39479	0.02933	67.881	1	RH_rep3	2649200
652	AALQLASGR	9	Unmodified	_AALQLASGR_	TGME49_275802-t26_1-p1	SRP72 RNA-binding domain-containing protein	2	443.759	0.078827	NaN	NaN	0	RH_rep2	2286500
653	AALSPQKVAELK	12	Acetyl (Protein N-term),2-OHib(K)	_(ac)AALSPQK(2-)VAELK_	TGME49_232660-t26_1-p1	Hsp70 interacting protein HIP OS=Toxoplasma gondii (strain ATCC 50611 / Me49) GN=HIP PE=4 SV=1	2	691.898	1.9529	6.079e-05	96.745	2	RH_rep1	7512000
654	AALSPQKVAELK	12	Acetyl (Protein N-term),2-OHib(K)	_(ac)AALSPQK(2-)VAELK_	TGME49_232660-t26_1-p1	Hsp70 interacting protein HIP OS=Toxoplasma gondii (strain ATCC 50611 / Me49) GN=HIP PE=4 SV=1	2	691.898	2.6901	0.00024637	78.705	1	RH_rep2	8403900
655	AALSPQKVAELK	12	Acetyl (Protein N-term),2-OHib(K)	_(ac)AALSPQK(2-)VAELK_	TGME49_232660-t26_1-p1	Hsp70 interacting protein HIP OS=Toxoplasma gondii (strain ATCC 50611 / Me49) GN=HIP PE=4 SV=1	2	691.898	2.5174	0.00023124	79.492	2	RH_rep3	7115300
656	AALTVIAQHMSEK	13	Unmodified	_AALTVIAQHMSEK_	TGME49_206590-t26_1-p1	calcium-dependent protein kinase CDPK2A	3	466.919	1.6124	0.0056369	42.469	1	RH_rep2	2063600
657	AALTVIAQHMSEK	13	Unmodified	_AALTVIAQHMSEK_	TGME49_206590-t26_1-p1	calcium-dependent protein kinase CDPK2A	3	466.919		0.061335	18.336	1	RH_rep3
658	AALTVIAQHMSEKEIDHLR	19	2-OHib(K)	_AALTVIAQHMSEK(2-)EIDHLR_	TGME49_206590-t26_1-p1	calcium-dependent protein kinase CDPK2A	3	750.063	1.1539	5.354e-08	85.087	2	RH_rep1	6763900
659	AALTVIAQHMSEKEIDHLR	19	2-OHib(K)	_AALTVIAQHMSEK(2-)EIDHLR_	TGME49_206590-t26_1-p1	calcium-dependent protein kinase CDPK2A	4	562.799	0.81497	0.00017134	49.768	1	RH_rep1	5018600
660	AALTVIAQHMSEKEIDHLR	19	2-OHib(K)	_AALTVIAQHMSEK(2-)EIDHLR_	TGME49_206590-t26_1-p1	calcium-dependent protein kinase CDPK2A	3	750.063	0.59943	1.3292e-07	77.08	1	RH_rep2	5762100
661	AALTVIAQHMSEKEIDHLR	19	2-OHib(K)	_AALTVIAQHMSEK(2-)EIDHLR_	TGME49_206590-t26_1-p1	calcium-dependent protein kinase CDPK2A	3	750.063	1.5319	2.4588e-08	100.97	2	RH_rep3	6439700
662	AALTVIAQHMSEKEIDHLR	19	2-OHib(K)	_AALTVIAQHMSEK(2-)EIDHLR_	TGME49_206590-t26_1-p1	calcium-dependent protein kinase CDPK2A	4	562.799	0.982	0.00071594	44.238	1	RH_rep3	4263800
663	AALTVIAQHMSEKEIDHLR	19	2-OHib(K)	_AALTVIAQHMSEK(2-)EIDHLR_	TGME49_206590-t26_1-p1	calcium-dependent protein kinase CDPK2A	4	562.799	0.30856	NaN	NaN	0	RH_rep2	5037300
664	AALVDGIR	8	Unmodified	_AALVDGIR_	TGME49_204530-t26_1-p1	microneme protein MIC11	2	407.743	-0.48561	0.058682	69.825	1	RH_rep1	12514000
665	AALVDGIR	8	Unmodified	_AALVDGIR_	TGME49_204530-t26_1-p1	microneme protein MIC11	2	407.743	-0.182	0.058682	69.825	1	RH_rep2	13245000
666	AALVDGIR	8	Unmodified	_AALVDGIR_	TGME49_204530-t26_1-p1	microneme protein MIC11	2	407.743	-0.99182	0.029621	83.206	1	RH_rep3	15177000
667	AALVDGIR	8	Unmodified	_AALVDGIR_	TGME49_204530-t26_1-p1	microneme protein MIC11	2	407.743	0.81209	NaN	NaN	0	RH_rep2	1251000
668	AAMADANDKDLSQFER	16	2-OHib(K)	_AAMADANDK(2-)DLSQFER_	TGME49_224460-t26_1-p1	hypothetical protein	2	934.428	2.329	3.7999e-05	82.59	1	RH_rep2	2533100
669	AAMADANDKDLSQFER	16	2-OHib(K)	_AAMADANDK(2-)DLSQFER_	TGME49_224460-t26_1-p1	hypothetical protein	2	934.428	2.7218	NaN	NaN	0	RH_rep1	2545500
670	AAMADANDKDLSQFER	16	2-OHib(K)	_AAMADANDK(2-)DLSQFER_	TGME49_224460-t26_1-p1	hypothetical protein	2	934.428	1.9408	NaN	NaN	0	RH_rep3	2195000
671	AAMCTLNQLNEGTR	14	Oxidation (M)	_AAM(ox)CTLNQLNEGTR_	TGME49_244200-t26_1-p1	Putative 2-oxoglutarate dehydrogenase e1 component, mitochondrial OS=Toxoplasma gondii TgCatPRC2 GN=TGPRC2_244200 PE=4 SV=1	2	797.869	2.0897	0.0017064	56.527	1	RH_rep3	1111600
672	AAMCTLNQLNEGTR	14	Oxidation (M)	_AAM(ox)CTLNQLNEGTR_	TGME49_244200-t26_1-p1	Putative 2-oxoglutarate dehydrogenase e1 component, mitochondrial OS=Toxoplasma gondii TgCatPRC2 GN=TGPRC2_244200 PE=4 SV=1	2	797.869	2.3037	NaN	NaN	0	RH_rep1	1848500
673	AAMCTLNQLNEGTR	14	Oxidation (M)	_AAM(ox)CTLNQLNEGTR_	TGME49_244200-t26_1-p1	Putative 2-oxoglutarate dehydrogenase e1 component, mitochondrial OS=Toxoplasma gondii TgCatPRC2 GN=TGPRC2_244200 PE=4 SV=1	2	797.869	2.5641	NaN	NaN	0	RH_rep2	1522800
674	AAMEAAAAVEAAAAAEKK	18	2-OHib(K)	_AAMEAAAAVEAAAAAEK(2-)K_	TGME49_214270-t26_1-p1	Putative translation initiation factor IF-2 OS=Toxoplasma gondii GAB2-2007-GAL-DOM2 GN=TGDOM2_214270 PE=4 SV=1	3	587.301	1.3203	0.0031625	43.326	1	RH_rep1	1912900
675	AAMEAAAAVEAAAAAEKK	18	2-OHib(K)	_AAMEAAAAVEAAAAAEK(2-)K_	TGME49_214270-t26_1-p1	Putative translation initiation factor IF-2 OS=Toxoplasma gondii GAB2-2007-GAL-DOM2 GN=TGDOM2_214270 PE=4 SV=1	3	587.301	2.2432	NaN	NaN	0	RH_rep3	2535000
676	AAMEQKK	7	2-OHib(K)	_AAMEQK(2-)K_	TGME49_238050-t26_1-p1	nuclease and tudor domain-containing protein	2	446.234	1.4642	0.05542	73.616	1	RH_rep3	10799000
677	AAMEQKK	7	2-OHib(K)	_AAMEQK(2-)K_	TGME49_238050-t26_1-p1	nuclease and tudor domain-containing protein	2	446.234	1.7539	NaN	NaN	0	RH_rep1	1409700
678	AAMEQKK	7	2-OHib(K)	_AAMEQK(2-)K_	TGME49_238050-t26_1-p1	nuclease and tudor domain-containing protein	2	446.234	0.813	NaN	NaN	0	RH_rep1	5340300
679	AAMEQKK	7	2-OHib(K)	_AAMEQK(2-)K_	TGME49_238050-t26_1-p1	nuclease and tudor domain-containing protein	2	446.234	3.1151	NaN	NaN	0	RH_rep2	8752000
680	AAMEQKK	7	2-OHib(K)	_AAMEQK(2-)K_	TGME49_238050-t26_1-p1	nuclease and tudor domain-containing protein	2	446.234	1.2872	NaN	NaN	0	RH_rep1	464100
681	AAMETKFSQLLNEHR	15	Oxidation (M),2-OHib(K)	_AAM(ox)ETK(2-)FSQLLNEHR_	TGME49_286920-t26_1-p1	SWIRM domain-containing protein OS=Toxoplasma gondii (strain ATCC 50611 / Me49) GN=TGME49_286920 PE=4 SV=1	3	626.312	0.72767	7.7995e-05	70.26	1	RH_rep1	4111100
682	AAMETKFSQLLNEHR	15	Oxidation (M),2-OHib(K)	_AAM(ox)ETK(2-)FSQLLNEHR_	TGME49_286920-t26_1-p1	SWIRM domain-containing protein OS=Toxoplasma gondii (strain ATCC 50611 / Me49) GN=TGME49_286920 PE=4 SV=1	3	626.312	0.96694	3.9862e-05	78.505	1	RH_rep3	3403500
683	AAMETKFSQLLNEHR	15	Oxidation (M),2-OHib(K)	_AAM(ox)ETK(2-)FSQLLNEHR_	TGME49_286920-t26_1-p1	SWIRM domain-containing protein OS=Toxoplasma gondii (strain ATCC 50611 / Me49) GN=TGME49_286920 PE=4 SV=1	3	626.312	2.1533	NaN	NaN	0	RH_rep2	3719500
684	AAMETKFSQLLNEHR	15	2-OHib(K)	_AAMETK(2-)FSQLLNEHR_	TGME49_286920-t26_1-p1	SWIRM domain-containing protein OS=Toxoplasma gondii (strain ATCC 50611 / Me49) GN=TGME49_286920 PE=4 SV=1	3	620.981	2.513	9.1435e-08	128.95	1	RH_rep1	9847900
685	AAMETKFSQLLNEHR	15	2-OHib(K)	_AAMETK(2-)FSQLLNEHR_	TGME49_286920-t26_1-p1	SWIRM domain-containing protein OS=Toxoplasma gondii (strain ATCC 50611 / Me49) GN=TGME49_286920 PE=4 SV=1	3	620.981	1.032	2.2246e-05	85.287	1	RH_rep2	10628000
686	AAMETKFSQLLNEHR	15	2-OHib(K)	_AAMETK(2-)FSQLLNEHR_	TGME49_286920-t26_1-p1	SWIRM domain-containing protein OS=Toxoplasma gondii (strain ATCC 50611 / Me49) GN=TGME49_286920 PE=4 SV=1	3	620.981	2.2831	4.9632e-06	112.02	1	RH_rep3	7428700
687	AAMETKFSQLLNEHR	15	2-OHib(K)	_AAMETK(2-)FSQLLNEHR_	TGME49_286920-t26_1-p1	SWIRM domain-containing protein OS=Toxoplasma gondii (strain ATCC 50611 / Me49) GN=TGME49_286920 PE=4 SV=1	3	620.981	3.3766	NaN	NaN	0	RH_rep2	1176800
688	AAMQSLGFETK	11	Unmodified	_AAMQSLGFETK_	TGME49_250340-t26_1-p1	centrin 2	2	591.795		0.0089907	57.401	1	RH_rep1
689	AAMQSLGFETK	11	Unmodified	_AAMQSLGFETK_	TGME49_250340-t26_1-p1	centrin 2	2	591.795	0.6309	0.041865	49.28	1	RH_rep2	3183800
690	AANAGGVAVSGLEMSQNAMR	20	Unmodified	_AANAGGVAVSGLEMSQNAMR_	TGME49_293180-t26_1-p1	NADP-specific glutamate dehydrogenase	3	645.312		2.0514e-05	59.585	1	RH_rep3
691	AANEYEAKVTVR	12	2-OHib(K)	_AANEYEAK(2-)VTVR_	TGME49_293470-t26_1-p1	hypothetical protein	2	718.873	1.3342	5.4348e-05	111.79	1	RH_rep1	5032400
692	AANEYEAKVTVR	12	2-OHib(K)	_AANEYEAK(2-)VTVR_	TGME49_293470-t26_1-p1	hypothetical protein	2	718.873	1.3282	0.0012903	67.997	1	RH_rep3	3987900
693	AANKFLLSEGGR	12	2-OHib(K)	_AANK(2-)FLLSEGGR_	TGME49_208590-t26_1-p1	hypothetical protein	2	674.865	2.691	0.0010261	70.563	2	RH_rep1	4477800
694	AANKFLLSEGGR	12	2-OHib(K)	_AANK(2-)FLLSEGGR_	TGME49_208590-t26_1-p1	hypothetical protein	2	674.865	2.6699	0.00080571	72.705	2	RH_rep2	4738900
695	AANKFLLSEGGR	12	2-OHib(K)	_AANK(2-)FLLSEGGR_	TGME49_208590-t26_1-p1	hypothetical protein	2	674.865	3.3428	0.00060704	76.073	2	RH_rep3	4950100
696	AANLSASSVK	10	Unmodified	_AANLSASSVK_	TGME49_263070-t26_1-p1	hypothetical protein	2	474.261	0.9101	0.0018202	96.113	1	RH_rep3	8868000
697	AANLSASSVK	10	Unmodified	_AANLSASSVK_	TGME49_263070-t26_1-p1	hypothetical protein	2	474.261	1.5827	NaN	NaN	0	RH_rep1	9236500
698	AANLSASSVK	10	Unmodified	_AANLSASSVK_	TGME49_263070-t26_1-p1	hypothetical protein	2	474.261	1.3282	NaN	NaN	0	RH_rep2	8729100
699	AANSLYR	7	Unmodified	_AANSLYR_	TGME49_271930-t26_1-p1	Inner membrane complex protein 20 OS=Toxoplasma gondii GN=IMC20 PE=2 SV=1	2	397.711	-0.43634	0.039675	97.068	1	RH_rep1	10906000
700	AANSLYR	7	Unmodified	_AANSLYR_	TGME49_271930-t26_1-p1	Inner membrane complex protein 20 OS=Toxoplasma gondii GN=IMC20 PE=2 SV=1	2	397.711	-0.69162	0.044989	94.407	1	RH_rep2	7138600
701	AANSLYR	7	Unmodified	_AANSLYR_	TGME49_271930-t26_1-p1	Inner membrane complex protein 20 OS=Toxoplasma gondii GN=IMC20 PE=2 SV=1	2	397.711	-1.1324	0.044989	94.407	1	RH_rep3	9001800
702	AANVQNVR	8	Unmodified	_AANVQNVR_	TGME49_320050-t26_1-p1	ribosomal protein RPL5	2	436.241	1.8511	0.011474	104.37	1	RH_rep1	12131000
703	AANVQNVR	8	Unmodified	_AANVQNVR_	TGME49_320050-t26_1-p1	ribosomal protein RPL5	2	436.241	1.2451	0.043494	75.213	1	RH_rep2	9686300
704	AANVQNVR	8	Unmodified	_AANVQNVR_	TGME49_320050-t26_1-p1	ribosomal protein RPL5	2	436.241	1.4405	0.012584	113.89	1	RH_rep3	10764000
705	AANVQNVR	8	Unmodified	_AANVQNVR_	TGME49_320050-t26_1-p1	ribosomal protein RPL5	2	436.241	1.0438	NaN	NaN	0	RH_rep1	2567100
706	AANVQNVR	8	Unmodified	_AANVQNVR_	TGME49_320050-t26_1-p1	ribosomal protein RPL5	2	436.241	3.5551	NaN	NaN	0	RH_rep2	4281600
707	AAPAKLR	7	2-OHib(K)	_AAPAK(2-)LR_	TGME49_235700-t26_1-p1	hypothetical protein	2	406.753	-0.043081	0.036705	65.672	1	RH_rep2	19512000
708	AAPAKLR	7	2-OHib(K)	_AAPAK(2-)LR_	TGME49_235700-t26_1-p1	hypothetical protein	2	406.753	-0.59229	0.057993	55.441	1	RH_rep3	20262000
709	AAPAKLR	7	2-OHib(K)	_AAPAK(2-)LR_	TGME49_235700-t26_1-p1	hypothetical protein	2	406.753	0.29936	NaN	NaN	0	RH_rep1	14163000
710	AAPAKLR	7	2-OHib(K)	_AAPAK(2-)LR_	TGME49_235700-t26_1-p1	hypothetical protein	2	406.753	-0.29339	NaN	NaN	0	RH_rep1	2006000
711	AAPAKLR	7	2-OHib(K)	_AAPAK(2-)LR_	TGME49_235700-t26_1-p1	hypothetical protein	2	406.753	0.011028	NaN	NaN	0	RH_rep2	2165800
712	AAPAKLR	7	2-OHib(K)	_AAPAK(2-)LR_	TGME49_235700-t26_1-p1	hypothetical protein	2	406.753	0.33459	NaN	NaN	0	RH_rep3	2211300
713	AAPALEPPPSHAVAVDAPVVGGGK	24	Unmodified	_AAPALEPPPSHAVAVDAPVVGGGK_	TGME49_263810-t26_1-p1	hypothetical protein	3	736.399	1.8078	0.0017096	32.146	1	RH_rep2	5048500
714	AAPALEPPPSHAVAVDAPVVGGGK	24	Unmodified	_AAPALEPPPSHAVAVDAPVVGGGK_	TGME49_263810-t26_1-p1	hypothetical protein	3	736.399	0.73861	NaN	NaN	0	RH_rep3	7347500
715	AAPALEPPPSHAVAVDAPVVGGGKR	25	2-OHib(K)	_AAPALEPPPSHAVAVDAPVVGGGK(2-)R_	TGME49_263810-t26_1-p1	hypothetical protein	3	817.111	2.1476	2.3502e-05	46.065	2	RH_rep1	4519700
716	AAPALEPPPSHAVAVDAPVVGGGKR	25	2-OHib(K)	_AAPALEPPPSHAVAVDAPVVGGGK(2-)R_	TGME49_263810-t26_1-p1	hypothetical protein	3	817.111	1.892	2.1804e-05	47.058	1	RH_rep3	5393000
717	AAPENVKVACR	11	2-OHib(K)	_AAPENVK(2-)VACR_	TGME49_260180-t26_1-p1	hypothetical protein	2	650.838		0.063087	41.109	1	RH_rep2
719	AAPLFADQSTEPGLLQTGIK	20	Unmodified	_AAPLFADQSTEPGLLQTGIK_	TGME49_261950-t26_1-p1	ATP synthase subunit beta OS=Toxoplasma gondii FOU GN=TGFOU_261950 PE=3 SV=1	3	686.369	1.8554	6.5392e-05	55.031	2	RH_rep1	14216000
720	AAPLFADQSTEPGLLQTGIK	20	Unmodified	_AAPLFADQSTEPGLLQTGIK_	TGME49_261950-t26_1-p1	ATP synthase subunit beta OS=Toxoplasma gondii FOU GN=TGFOU_261950 PE=3 SV=1	2	1029.05	2.3155	9.1352e-15	140.35	1	RH_rep1	7391400
721	AAPLFADQSTEPGLLQTGIK	20	Unmodified	_AAPLFADQSTEPGLLQTGIK_	TGME49_261950-t26_1-p1	ATP synthase subunit beta OS=Toxoplasma gondii FOU GN=TGFOU_261950 PE=3 SV=1	3	686.369	1.4178	0.0018509	40.384	1	RH_rep2	18529000
722	AAPLFADQSTEPGLLQTGIK	20	Unmodified	_AAPLFADQSTEPGLLQTGIK_	TGME49_261950-t26_1-p1	ATP synthase subunit beta OS=Toxoplasma gondii FOU GN=TGFOU_261950 PE=3 SV=1	2	1029.05	1.9673	3.5767e-14	130.56	1	RH_rep2	9764900
723	AAPLFADQSTEPGLLQTGIK	20	Unmodified	_AAPLFADQSTEPGLLQTGIK_	TGME49_261950-t26_1-p1	ATP synthase subunit beta OS=Toxoplasma gondii FOU GN=TGFOU_261950 PE=3 SV=1	3	686.369	1.9703	0.0037771	34.148	2	RH_rep3	14952000
724	AAPLFADQSTEPGLLQTGIK	20	Unmodified	_AAPLFADQSTEPGLLQTGIK_	TGME49_261950-t26_1-p1	ATP synthase subunit beta OS=Toxoplasma gondii FOU GN=TGFOU_261950 PE=3 SV=1	2	1029.05	2.4386	2.969e-14	132.79	1	RH_rep3	6105700
725	AAPLFADQSTEPGLLQTGIK	20	Unmodified	_AAPLFADQSTEPGLLQTGIK_	TGME49_261950-t26_1-p1	ATP synthase subunit beta OS=Toxoplasma gondii FOU GN=TGFOU_261950 PE=3 SV=1	2	1029.05	1.8286	NaN	NaN	0	RH_rep1	1923400
726	AAPLFADQSTEPGLLQTGIK	20	Unmodified	_AAPLFADQSTEPGLLQTGIK_	TGME49_261950-t26_1-p1	ATP synthase subunit beta OS=Toxoplasma gondii FOU GN=TGFOU_261950 PE=3 SV=1	3	686.369	1.6568	NaN	NaN	0	RH_rep1	2989100
727	AAPLFADQSTEPGLLQTGIK	20	Unmodified	_AAPLFADQSTEPGLLQTGIK_	TGME49_261950-t26_1-p1	ATP synthase subunit beta OS=Toxoplasma gondii FOU GN=TGFOU_261950 PE=3 SV=1	2	1029.05	1.4946	NaN	NaN	0	RH_rep2	2159400
728	AAPLFADQSTEPGLLQTGIK	20	Unmodified	_AAPLFADQSTEPGLLQTGIK_	TGME49_261950-t26_1-p1	ATP synthase subunit beta OS=Toxoplasma gondii FOU GN=TGFOU_261950 PE=3 SV=1	3	686.369	1.1917	NaN	NaN	0	RH_rep2	3132600
729	AAPLFADQSTEPGLLQTGIK	20	Unmodified	_AAPLFADQSTEPGLLQTGIK_	TGME49_261950-t26_1-p1	ATP synthase subunit beta OS=Toxoplasma gondii FOU GN=TGFOU_261950 PE=3 SV=1	2	1029.05	2.0007	NaN	NaN	0	RH_rep3	1297800
730	AAPLFADQSTEPGLLQTGIK	20	Unmodified	_AAPLFADQSTEPGLLQTGIK_	TGME49_261950-t26_1-p1	ATP synthase subunit beta OS=Toxoplasma gondii FOU GN=TGFOU_261950 PE=3 SV=1	3	686.369	1.6036	NaN	NaN	0	RH_rep3	2795900
731	AAPQAAAKK	9	2-OHib(K)	_AAPQAAAK(2-)K_	TGME49_300140-t26_1-p1	Putative elongation factor 1-gamma OS=Toxoplasma gondii FOU GN=TGFOU_300140 PE=3 SV=1	2	471.274	1.8561	0.004014	87.639	1	RH_rep1	35621000
732	AAPQAAAKK	9	2-OHib(K)	_AAPQAAAK(2-)K_	TGME49_300140-t26_1-p1	Putative elongation factor 1-gamma OS=Toxoplasma gondii FOU GN=TGFOU_300140 PE=3 SV=1	2	471.274	1.4092	0.0021292	99.139	1	RH_rep2	19907000
733	AAPQAAAKK	9	2-OHib(K)	_AAPQAAAK(2-)K_	TGME49_300140-t26_1-p1	Putative elongation factor 1-gamma OS=Toxoplasma gondii FOU GN=TGFOU_300140 PE=3 SV=1	2	471.274	1.0556	0.0017129	101.72	1	RH_rep3	28277000
734	AAPQAAAKK	9	2-OHib(K)	_AAPQAAAK(2-)K_	TGME49_300140-t26_1-p1	Putative elongation factor 1-gamma OS=Toxoplasma gondii FOU GN=TGFOU_300140 PE=3 SV=1	2	471.274	5.4219	NaN	NaN	0	RH_rep2	6568700
735	AAPQAAAKK	9	2-OHib(K)	_AAPQAAAK(2-)K_	TGME49_300140-t26_1-p1	Putative elongation factor 1-gamma OS=Toxoplasma gondii FOU GN=TGFOU_300140 PE=3 SV=1	2	471.274	1.3991	NaN	NaN	0	RH_rep1	1089400
736	AAPSGKR	7	Acetyl (Protein N-term),2-OHib(K)	_(ac)AAPSGK(2-)R_	TGME49_224900-t26_1-p1	hypothetical protein	2	407.725	-0.15265	0.010082	73.616	1	RH_rep1	114170000
737	AAPSGKR	7	Acetyl (Protein N-term),2-OHib(K)	_(ac)AAPSGK(2-)R_	TGME49_224900-t26_1-p1	hypothetical protein	2	407.725	-0.43385	0.0075748	82.305	1	RH_rep2	113260000
738	AAPSGKR	7	Acetyl (Protein N-term),2-OHib(K)	_(ac)AAPSGK(2-)R_	TGME49_224900-t26_1-p1	hypothetical protein	2	407.725	-0.82412	0.008477	79.146	1	RH_rep3	100680000
739	AAPTVSAGGK	10	Acetyl (Protein N-term)	_(ac)AAPTVSAGGK_	TGME49_249900-t26_1-p1	hypothetical protein	2	450.743	1.1283	0.016152	55.314	2	RH_rep1	37549000
740	AAPTVSAGGK	10	Acetyl (Protein N-term)	_(ac)AAPTVSAGGK_	TGME49_249900-t26_1-p1	hypothetical protein	2	450.743	0.47153	0.029066	46.844	1	RH_rep2	34331000
741	AAPTVSAGGK	10	Acetyl (Protein N-term)	_(ac)AAPTVSAGGK_	TGME49_249900-t26_1-p1	hypothetical protein	2	450.743	-0.14218	0.016093	55.353	1	RH_rep3	43569000
742	AAPTVSAGGKEK	12	Acetyl (Protein N-term),2-OHib(K)	_(ac)AAPTVSAGGK(2-)EK_	TGME49_249900-t26_1-p1	hypothetical protein	2	622.33	0.80722	0.00050195	70.563	2	RH_rep1	83830000
743	AAPTVSAGGKEK	12	Acetyl (Protein N-term),2-OHib(K)	_(ac)AAPTVSAGGK(2-)EK_	TGME49_249900-t26_1-p1	hypothetical protein	2	622.33	0.86312	6.8697e-05	90.793	2	RH_rep2	88306000
744	AAPTVSAGGKEK	12	Acetyl (Protein N-term),2-OHib(K)	_(ac)AAPTVSAGGK(2-)EK_	TGME49_249900-t26_1-p1	hypothetical protein	2	622.33	0.35296	0.00058921	68.83	2	RH_rep3	76475000
745	AAPTVSAGGKEK	12	Acetyl (Protein N-term),2-OHib(K)	_(ac)AAPTVSAGGK(2-)EK_	TGME49_249900-t26_1-p1	hypothetical protein	2	622.33	1.4277	NaN	NaN	0	RH_rep1	1820100
746	AAPTVSAGGKEK	12	2-OHib(K)	_AAPTVSAGGK(2-)EK_	TGME49_249900-t26_1-p1	hypothetical protein	2	601.325	0.94643	0.00060047	76.24	1	RH_rep1	7378100
747	AAPTVSAGGKEK	12	2-OHib(K)	_AAPTVSAGGK(2-)EK_	TGME49_249900-t26_1-p1	hypothetical protein	2	601.325	1.1167	0.00062235	75.683	1	RH_rep2	8675200
748	AAPTVSAGGKEK	12	2-OHib(K)	_AAPTVSAGGK(2-)EK_	TGME49_249900-t26_1-p1	hypothetical protein	2	601.325	2.1122	0.0001248	96.551	1	RH_rep3	7558800
749	AAPVAVAR	8	Unmodified	_AAPVAVAR_	TGME49_291930-t26_1-p1	RNA recognition motif-containing protein	2	377.732	-0.45771	0.011197	101.69	1	RH_rep1	10331000
750	AAPVAVAR	8	Unmodified	_AAPVAVAR_	TGME49_291930-t26_1-p1	RNA recognition motif-containing protein	2	377.732	-0.15146	NaN	NaN	0	RH_rep3	5196700
751	AAQAAKADAALAHAAAASR	19	Acetyl (Protein N-term),2-OHib(K)	_(ac)AAQAAK(2-)ADAALAHAAAASR_	TGME49_219800-t26_1-p1	hypothetical protein	2	932.487	1.6629	1.3406e-70	238.8	2	RH_rep1	15234000
752	AAQAAKADAALAHAAAASR	19	Acetyl (Protein N-term),2-OHib(K)	_(ac)AAQAAK(2-)ADAALAHAAAASR_	TGME49_219800-t26_1-p1	hypothetical protein	3	621.994	1.0054	7.8746e-08	81.878	2	RH_rep1	12210000
753	AAQAAKADAALAHAAAASR	19	Acetyl (Protein N-term),2-OHib(K)	_(ac)AAQAAK(2-)ADAALAHAAAASR_	TGME49_219800-t26_1-p1	hypothetical protein	2	932.487	2.836	2.2974e-08	108.45	2	RH_rep2	16568000
754	AAQAAKADAALAHAAAASR	19	Acetyl (Protein N-term),2-OHib(K)	_(ac)AAQAAK(2-)ADAALAHAAAASR_	TGME49_219800-t26_1-p1	hypothetical protein	3	621.994	2.4465	3.1468e-05	58.479	2	RH_rep2	14473000
755	AAQAAKADAALAHAAAASR	19	Acetyl (Protein N-term),2-OHib(K)	_(ac)AAQAAK(2-)ADAALAHAAAASR_	TGME49_219800-t26_1-p1	hypothetical protein	2	932.487	1.7316	1.3226e-31	183.06	1	RH_rep3	20175000
756	AAQAAKADAALAHAAAASR	19	Acetyl (Protein N-term),2-OHib(K)	_(ac)AAQAAK(2-)ADAALAHAAAASR_	TGME49_219800-t26_1-p1	hypothetical protein	3	621.994	0.94038	1.008e-07	79.467	1	RH_rep3	18516000
757	AAQAAKADAALAHAAAASR	19	Acetyl (Protein N-term),2-OHib(K)	_(ac)AAQAAK(2-)ADAALAHAAAASR_	TGME49_219800-t26_1-p1	hypothetical protein	2	932.487	3.679	NaN	NaN	0	RH_rep2	1865600
758	AAQAVMNKQVEDLEK	15	2-OHib(K)	_AAQAVMNK(2-)QVEDLEK_	TGME49_202530-t26_1-p1	Aspartate-tRNA ligase OS=Toxoplasma gondii (strain ATCC 50611 / Me49) GN=TGME49_202530 PE=4 SV=1	2	880.448	2.5456	7.4927e-05	85.469	1	RH_rep1	8544400
759	AAQAVMNKQVEDLEK	15	2-OHib(K)	_AAQAVMNK(2-)QVEDLEK_	TGME49_202530-t26_1-p1	Aspartate-tRNA ligase OS=Toxoplasma gondii (strain ATCC 50611 / Me49) GN=TGME49_202530 PE=4 SV=1	2	880.448	2.9035	2.0746e-05	110.84	1	RH_rep2	9395200
760	AAQAVMNKQVEDLEK	15	2-OHib(K)	_AAQAVMNK(2-)QVEDLEK_	TGME49_202530-t26_1-p1	Aspartate-tRNA ligase OS=Toxoplasma gondii (strain ATCC 50611 / Me49) GN=TGME49_202530 PE=4 SV=1	2	880.448	3.0422	5.2904e-05	92.38	1	RH_rep3	6929600
761	AAQDLPAYK	9	Unmodified	_AAQDLPAYK_	TGME49_235700-t26_1-p1	hypothetical protein	2	488.759		0.0080147	66.962	1	RH_rep1
762	AAQDLPAYK	9	Unmodified	_AAQDLPAYK_	TGME49_235700-t26_1-p1	hypothetical protein	2	488.759		0.0055322	72.928	1	RH_rep3
763	AAQEALIQK	9	Unmodified	_AAQEALIQK_	TGME49_211630-t26_1-p1	hypothetical protein	2	486.28	1.533	0.0047523	95.608	1	RH_rep1	3116800
764	AAQEALIQK	9	Unmodified	_AAQEALIQK_	TGME49_211630-t26_1-p1	hypothetical protein	2	486.28	0.28779	0.0061431	90.709	1	RH_rep3	3808900
765	AAQEALIQK	9	Unmodified	_AAQEALIQK_	TGME49_211630-t26_1-p1	hypothetical protein	2	486.28	0.20489	NaN	NaN	0	RH_rep2	3684200
766	AAQEALIQKNADLK	14	2-OHib(K)	_AAQEALIQK(2-)NADLK_	TGME49_211630-t26_1-p1	hypothetical protein	2	799.941	2.3088	9.0737e-05	87.519	1	RH_rep1	6433600
767	AAQEALIQKNADLK	14	2-OHib(K)	_AAQEALIQK(2-)NADLK_	TGME49_211630-t26_1-p1	hypothetical protein	2	799.941	3.0541	6.0129e-05	105.14	1	RH_rep3	5914800
768	AAQEALIQKNADLK	14	2-OHib(K)	_AAQEALIQK(2-)NADLK_	TGME49_211630-t26_1-p1	hypothetical protein	2	799.941	3.2558	NaN	NaN	0	RH_rep2	6929700
769	AAQEALIQKNADLKR	15	2-OHib(K)	_AAQEALIQK(2-)NADLKR_	TGME49_211630-t26_1-p1	hypothetical protein	3	585.663	2.1782	2.213e-05	88.561	1	RH_rep1	7088100
770	AAQEALIQKNADLKR	15	2-OHib(K)	_AAQEALIQK(2-)NADLKR_	TGME49_211630-t26_1-p1	hypothetical protein	3	585.663	2.5495	2.1716e-05	91.076	1	RH_rep2	7112000
771	AAQEALIQKNADLKR	15	2-OHib(K)	_AAQEALIQK(2-)NADLKR_	TGME49_211630-t26_1-p1	hypothetical protein	3	585.663	2.1603	4.0462e-06	114.31	1	RH_rep3	9120600
772	AAQEKPLK	8	2-OHib(K)	_AAQEK(2-)PLK_	TGME49_272660-t26_1-p1	hypothetical protein	2	485.782	0.79689	0.014482	71.501	1	RH_rep1	4401400
773	AAQEKPLK	8	2-OHib(K)	_AAQEK(2-)PLK_	TGME49_272660-t26_1-p1	hypothetical protein	2	485.782	0.86012	0.0073263	84.743	1	RH_rep2	6994400
774	AAQEKPLK	8	2-OHib(K)	_AAQEK(2-)PLK_	TGME49_272660-t26_1-p1	hypothetical protein	2	485.782	1.4781	0.01033	78.377	1	RH_rep3	6968200
775	AAQELPFQLR	10	Unmodified	_AAQELPFQLR_	TGME49_202530-t26_1-p1	Aspartate-tRNA ligase OS=Toxoplasma gondii (strain ATCC 50611 / Me49) GN=TGME49_202530 PE=4 SV=1	2	586.825	1.4177	0.016275	67.207	1	RH_rep1	3685400
776	AAQELPFQLR	10	Unmodified	_AAQELPFQLR_	TGME49_202530-t26_1-p1	Aspartate-tRNA ligase OS=Toxoplasma gondii (strain ATCC 50611 / Me49) GN=TGME49_202530 PE=4 SV=1	2	586.825	2.302	NaN	NaN	0	RH_rep2	3926900
777	AAQELPFQLR	10	Unmodified	_AAQELPFQLR_	TGME49_202530-t26_1-p1	Aspartate-tRNA ligase OS=Toxoplasma gondii (strain ATCC 50611 / Me49) GN=TGME49_202530 PE=4 SV=1	2	586.825	2.2877	NaN	NaN	0	RH_rep3	3005700
778	AAQGKDFLGK	10	2-OHib(K)	_AAQGK(2-)DFLGK_	TGME49_209690-t26_1-p1	Small nuclear ribonucleoprotein OS=Toxoplasma gondii FOU GN=TGFOU_209690 PE=4 SV=1	2	560.803	2.1168	0.0010414	85.355	2	RH_rep1	11353000
779	AAQGKDFLGK	10	2-OHib(K)	_AAQGK(2-)DFLGK_	TGME49_209690-t26_1-p1	Small nuclear ribonucleoprotein OS=Toxoplasma gondii FOU GN=TGFOU_209690 PE=4 SV=1	2	560.803	2.8347	0.00048825	96.342	2	RH_rep2	26428000
780	AAQGKDFLGK	10	2-OHib(K)	_AAQGK(2-)DFLGK_	TGME49_209690-t26_1-p1	Small nuclear ribonucleoprotein OS=Toxoplasma gondii FOU GN=TGFOU_209690 PE=4 SV=1	2	560.803	2.202	0.00025138	114.97	2	RH_rep3	14072000
781	AAQGMPQCVK	10	Unmodified	_AAQGMPQCVK_	TGME49_229990-t26_1-p1	Putative T-complex protein 1 subunit alpha OS=Toxoplasma gondii FOU GN=TGFOU_229990 PE=3 SV=1	2	545.263	2.1981	0.010855	72.325	1	RH_rep1	7590600
782	AAQGMPQCVK	10	Unmodified	_AAQGMPQCVK_	TGME49_229990-t26_1-p1	Putative T-complex protein 1 subunit alpha OS=Toxoplasma gondii FOU GN=TGFOU_229990 PE=3 SV=1	2	545.263		0.025184	50.978	1	RH_rep3
783	AAQGMPQCVK	10	Unmodified	_AAQGMPQCVK_	TGME49_229990-t26_1-p1	Putative T-complex protein 1 subunit alpha OS=Toxoplasma gondii FOU GN=TGFOU_229990 PE=3 SV=1	2	545.263	1.5513	NaN	NaN	0	RH_rep2	6368700
784	AAQGMPQCVKNAK	13	2-OHib(K)	_AAQGMPQCVK(2-)NAK_	TGME49_229990-t26_1-p1	Putative T-complex protein 1 subunit alpha OS=Toxoplasma gondii FOU GN=TGFOU_229990 PE=3 SV=1	2	744.869	1.0858	0.0076486	46.378	1	RH_rep2	3130000
785	AAQGMPQCVKNAK	13	2-OHib(K)	_AAQGMPQCVK(2-)NAK_	TGME49_229990-t26_1-p1	Putative T-complex protein 1 subunit alpha OS=Toxoplasma gondii FOU GN=TGFOU_229990 PE=3 SV=1	2	744.869	1.025	NaN	NaN	0	RH_rep1	2468100
786	AAQIVQDEKMK	11	2-OHib(K)	_AAQIVQDEK(2-)MK_	TGME49_213000-t26_1-p1	hypothetical protein	2	673.853	1.8209	1.3734e-05	128.01	1	RH_rep1	5179500
787	AAQIVQDEKMK	11	2-OHib(K)	_AAQIVQDEK(2-)MK_	TGME49_213000-t26_1-p1	hypothetical protein	2	673.853	1.3293	0.00026051	87.184	1	RH_rep2	5628900
788	AAQIVQDEKMK	11	2-OHib(K)	_AAQIVQDEK(2-)MK_	TGME49_213000-t26_1-p1	hypothetical protein	2	673.853	1.2932	0.00017576	96.229	1	RH_rep3	5301400
789	AAQIVQDEKMK	11	2-OHib(K)	_AAQIVQDEK(2-)MK_	TGME49_213000-t26_1-p1	hypothetical protein	2	673.853	2.3476	NaN	NaN	0	RH_rep3	1160500
790	AAQLAVK	7	Unmodified	_AAQLAVK_	TGME49_309752-t26_1-p1	hypothetical protein	2	350.721	0.87278	0.056504	88.643	1	RH_rep1	5554900
791	AAQLAVK	7	Unmodified	_AAQLAVK_	TGME49_309752-t26_1-p1	hypothetical protein	2	350.721	2.4577	0.061701	86.512	1	RH_rep3	4939700
792	AAQLAVK	7	Unmodified	_AAQLAVK_	TGME49_309752-t26_1-p1	hypothetical protein	2	350.721	-0.024918	NaN	NaN	0	RH_rep2	1981800
793	AAQLAVK	7	Unmodified	_AAQLAVK_	TGME49_309752-t26_1-p1	hypothetical protein	2	350.721	-0.52405	NaN	NaN	0	RH_rep3	1442300
794	AAQLAVKVASVVDAAAK	17	2-OHib(K)	_AAQLAVK(2-)VASVVDAAAK_	TGME49_309752-t26_1-p1	hypothetical protein	2	849.493	2.7395	7.5699e-07	90.422	1	RH_rep3	19362000
795	AAQLAVKVASVVDAAAK	17	2-OHib(K)	_AAQLAVK(2-)VASVVDAAAK_	TGME49_309752-t26_1-p1	hypothetical protein	2	849.493	3.2247	NaN	NaN	0	RH_rep1	11418000
796	AAQLAVKVASVVDAAAK	17	2-OHib(K)	_AAQLAVK(2-)VASVVDAAAK_	TGME49_309752-t26_1-p1	hypothetical protein	2	849.493	3.627	NaN	NaN	0	RH_rep2	2322700
797	AAQLAVKVASVVDAAAK	17	2-OHib(K)	_AAQLAVK(2-)VASVVDAAAK_	TGME49_309752-t26_1-p1	hypothetical protein	2	849.493	4.297	NaN	NaN	0	RH_rep2	2273200
798	AAQLAVKVASVVDAAAK	17	2-OHib(K)	_AAQLAVK(2-)VASVVDAAAK_	TGME49_309752-t26_1-p1	hypothetical protein	2	849.493	4.9888	NaN	NaN	0	RH_rep3	1991800
799	AAQLGLKTACVEK	13	2-OHib(K)	_AAQLGLK(2-)TACVEK_	TGME49_206470-t26_1-p1	pyruvate dehydrogenase complex subunit PDH-E3II	2	737.9	1.8651	1.0917e-05	119.25	2	RH_rep1	26792000
800	AAQLGLKTACVEK	13	2-OHib(K)	_AAQLGLK(2-)TACVEK_	TGME49_206470-t26_1-p1	pyruvate dehydrogenase complex subunit PDH-E3II	2	737.9	1.6773	3.5994e-06	126.32	2	RH_rep2	26073000
801	AAQLGLKTACVEK	13	2-OHib(K)	_AAQLGLK(2-)TACVEK_	TGME49_206470-t26_1-p1	pyruvate dehydrogenase complex subunit PDH-E3II	2	737.9	2.2139	1.1425e-05	118.76	2	RH_rep3	20139000
802	AAQLGLKTACVEK	13	2-OHib(K)	_AAQLGLK(2-)TACVEK_	TGME49_206470-t26_1-p1	pyruvate dehydrogenase complex subunit PDH-E3II	2	737.9	2.1455	NaN	NaN	0	RH_rep1	714510
803	AAQLKVK	7	2-OHib(K)	_AAQLK(2-)VK_	TGME49_265840-t26_1-p1	hypothetical protein	2	422.269	0.64434	0.024034	76.847	1	RH_rep1	14491000
804	AAQLKVK	7	2-OHib(K)	_AAQLK(2-)VK_	TGME49_265840-t26_1-p1	hypothetical protein	2	422.269	1.5488	0.029701	71.141	2	RH_rep2	11346000
805	AAQLKVK	7	2-OHib(K)	_AAQLK(2-)VK_	TGME49_265840-t26_1-p1	hypothetical protein	2	422.269	1.3122	0.018949	83.614	1	RH_rep3	12436000
806	AAQLLQQQR	9	Unmodified	_AAQLLQQQR_	TGME49_318710-t26_1-p1	ATP-binding cassette sub-family F member 1	2	528.301	2.2151	0.031755	66.546	1	RH_rep1	3250700
807	AAQLLQQQR	9	Unmodified	_AAQLLQQQR_	TGME49_318710-t26_1-p1	ATP-binding cassette sub-family F member 1	2	528.301	1.2375	0.0089561	85.38	1	RH_rep2	3204200
808	AAQLLQQQR	9	Unmodified	_AAQLLQQQR_	TGME49_318710-t26_1-p1	ATP-binding cassette sub-family F member 1	2	528.301	1.5577	NaN	NaN	0	RH_rep3	5121200
809	AASAGKESTQESSEK	15	2-OHib(K)	_AASAGK(2-)ESTQESSEK_	TGME49_308860-t26_1-p1	hypothetical protein	2	798.373	1.8128	6.5355e-05	86.548	1	RH_rep2	2540800
810	AASAGKESTQESSEK	15	2-OHib(K)	_AASAGK(2-)ESTQESSEK_	TGME49_308860-t26_1-p1	hypothetical protein	2	798.373	2.4989	NaN	NaN	0	RH_rep1	5882800
811	AASAGKESTQESSEK	15	2-OHib(K)	_AASAGK(2-)ESTQESSEK_	TGME49_308860-t26_1-p1	hypothetical protein	2	798.373	1.9883	NaN	NaN	0	RH_rep3	2051100
812	AASAIGKSGEK	11	2-OHib(K)	_AASAIGK(2-)SGEK_	TGME49_251930-t26_1-p1	Enoyl-acyl carrier reductase ENR OS=Toxoplasma gondii FOU GN=TGFOU_251930 PE=4 SV=1	2	552.798	1.2346	0.00011693	108.35	1	RH_rep2	6773200
813	AASAIGKSGEK	11	2-OHib(K)	_AASAIGK(2-)SGEK_	TGME49_251930-t26_1-p1	Enoyl-acyl carrier reductase ENR OS=Toxoplasma gondii FOU GN=TGFOU_251930 PE=4 SV=1	2	552.798	0.82577	0.00013651	103.91	1	RH_rep3	7262100
814	AASAIGKSGEK	11	2-OHib(K)	_AASAIGK(2-)SGEK_	TGME49_251930-t26_1-p1	Enoyl-acyl carrier reductase ENR OS=Toxoplasma gondii FOU GN=TGFOU_251930 PE=4 SV=1	2	552.798	0.3129	0.00020224	91.313	1	RH_rep1	4642100
815	AASAIGKSGEK	11	2-OHib(K)	_AASAIGK(2-)SGEK_	TGME49_251930-t26_1-p1	Enoyl-acyl carrier reductase ENR OS=Toxoplasma gondii FOU GN=TGFOU_251930 PE=4 SV=1	2	552.798	0.67978	0.0025827	65.179	1	RH_rep2	4151300
816	AASAIGKSGEK	11	2-OHib(K)	_AASAIGK(2-)SGEK_	TGME49_251930-t26_1-p1	Enoyl-acyl carrier reductase ENR OS=Toxoplasma gondii FOU GN=TGFOU_251930 PE=4 SV=1	2	552.798	2.1382	NaN	NaN	0	RH_rep1	5962500
817	AASAIGKSGEK	11	2-OHib(K)	_AASAIGK(2-)SGEK_	TGME49_251930-t26_1-p1	Enoyl-acyl carrier reductase ENR OS=Toxoplasma gondii FOU GN=TGFOU_251930 PE=4 SV=1	2	552.798	1.1933	NaN	NaN	0	RH_rep3	5334100
818	AASASSAGTTAGEAAR	16	Unmodified	_AASASSAGTTAGEAAR_	TGME49_263070-t26_1-p1	hypothetical protein	2	689.831	2.0082	6.3489e-05	102.64	1	RH_rep1	5714600
819	AASASSAGTTAGEAAR	16	Unmodified	_AASASSAGTTAGEAAR_	TGME49_263070-t26_1-p1	hypothetical protein	2	689.831	1.4519	6.2196e-06	118.21	1	RH_rep2	3335200
820	AASASSAGTTAGEAAR	16	Unmodified	_AASASSAGTTAGEAAR_	TGME49_263070-t26_1-p1	hypothetical protein	2	689.831	1.642	0.011117	46.892	1	RH_rep3	2224400
821	AASASSAGTTAGEAAR	16	Unmodified	_AASASSAGTTAGEAAR_	TGME49_263070-t26_1-p1	hypothetical protein	2	689.831	3.6938	NaN	NaN	0	RH_rep2	23125000
822	AASAYGDDGDSKK	13	2-OHib(K)	_AASAYGDDGDSK(2-)K_	TGME49_229650-t26_1-p1	josephin protein	2	685.807	1.7836	0.015331	47.037	1	RH_rep1	12119000
823	AASAYGDDGDSKK	13	2-OHib(K)	_AASAYGDDGDSK(2-)K_	TGME49_229650-t26_1-p1	josephin protein	2	685.807	1.2887	0.00023103	88.075	1	RH_rep2	6199500
824	AASAYGDDGDSKK	13	2-OHib(K)	_AASAYGDDGDSK(2-)K_	TGME49_229650-t26_1-p1	josephin protein	2	685.807	0.74888	0.00020841	95.428	1	RH_rep3	7942100
825	AASDKNDELQK	11	2-OHib(K)	_AASDK(2-)NDELQK_	TGME49_208370-t26_1-p1	hypothetical protein	2	652.82	2.5463	6.4508e-07	141.88	1	RH_rep1	6646000
826	AASDKNDELQK	11	2-OHib(K)	_AASDK(2-)NDELQK_	TGME49_208370-t26_1-p1	hypothetical protein	2	652.82	1.8932	2.6926e-05	125.72	1	RH_rep2	6073600
827	AASDKNDELQK	11	2-OHib(K)	_AASDK(2-)NDELQK_	TGME49_208370-t26_1-p1	hypothetical protein	2	652.82	1.7205	0.00019388	92.866	1	RH_rep3	5815600
828	AASEAAQAPAQVSSDAAK	18	Unmodified	_AASEAAQAPAQVSSDAAK_	TGME49_310070-t26_1-p1	hypothetical protein	2	836.91	2.7041	0.0027204	54.004	1	RH_rep2	2641000
829	AASEAAQAPAQVSSDAAK	18	Unmodified	_AASEAAQAPAQVSSDAAK_	TGME49_310070-t26_1-p1	hypothetical protein	2	836.91	1.301	NaN	NaN	0	RH_rep1	4145200
830	AASEAAQAPAQVSSDAAK	18	Unmodified	_AASEAAQAPAQVSSDAAK_	TGME49_310070-t26_1-p1	hypothetical protein	2	836.91	1.7232	NaN	NaN	0	RH_rep3	3603000
831	AASEAKQLVGTAAGEIEEGVK	21	2-OHib(K)	_AASEAK(2-)QLVGTAAGEIEEGVK_	TGME49_270240-t26_1-p1	MAG1	3	715.374	3.0533	1.5167e-45	197.84	2	RH_rep1	151760000
832	AASEAKQLVGTAAGEIEEGVK	21	2-OHib(K)	_AASEAK(2-)QLVGTAAGEIEEGVK_	TGME49_270240-t26_1-p1	MAG1	2	1072.56	3.1576	8.014e-45	196.86	1	RH_rep1	16776000
833	AASEAKQLVGTAAGEIEEGVK	21	2-OHib(K)	_AASEAK(2-)QLVGTAAGEIEEGVK_	TGME49_270240-t26_1-p1	MAG1	3	715.374	1.8837	5.124e-35	177.41	2	RH_rep2	137990000
834	AASEAKQLVGTAAGEIEEGVK	21	2-OHib(K)	_AASEAK(2-)QLVGTAAGEIEEGVK_	TGME49_270240-t26_1-p1	MAG1	2	1072.56	2.0422	2.5317e-44	190.79	1	RH_rep2	16383000
835	AASEAKQLVGTAAGEIEEGVK	21	2-OHib(K)	_AASEAK(2-)QLVGTAAGEIEEGVK_	TGME49_270240-t26_1-p1	MAG1	3	715.374	1.7886	1.6146e-45	197.72	1	RH_rep3	138110000
836	AASEAKQLVGTAAGEIEEGVK	21	2-OHib(K)	_AASEAK(2-)QLVGTAAGEIEEGVK_	TGME49_270240-t26_1-p1	MAG1	2	1072.56	1.5355	7.3817e-35	182.22	1	RH_rep3	13041000
837	AASEAKQLVGTAAGEIEEGVK	21	2-OHib(K)	_AASEAK(2-)QLVGTAAGEIEEGVK_	TGME49_270240-t26_1-p1	MAG1	3	715.374	1.4061	2.0004e-11	107.09	1	RH_rep1	6089000
838	AASEAKQLVGTAAGEIEEGVK	21	2-OHib(K)	_AASEAK(2-)QLVGTAAGEIEEGVK_	TGME49_270240-t26_1-p1	MAG1	3	715.374	1.4043	2.2922e-20	148.85	1	RH_rep3	9547300
839	AASEAKQLVGTAAGEIEEGVK	21	2-OHib(K)	_AASEAK(2-)QLVGTAAGEIEEGVK_	TGME49_270240-t26_1-p1	MAG1	3	715.374	1.3418	NaN	NaN	0	RH_rep2	8797900
840	AASENTSFK	9	Unmodified	_AASENTSFK_	TGME49_219540-t26_1-p1	Alanine--tRNA ligase OS=Toxoplasma gondii (strain ATCC 50611 / Me49) GN=TGME49_219540 PE=3 SV=1	2	477.73	0.83513	0.021403	72.243	1	RH_rep1	7299200
841	AASENTSFK	9	Unmodified	_AASENTSFK_	TGME49_219540-t26_1-p1	Alanine--tRNA ligase OS=Toxoplasma gondii (strain ATCC 50611 / Me49) GN=TGME49_219540 PE=3 SV=1	2	477.73	3.6591	0.058227	57.267	1	RH_rep2	7879200
842	AASENTSFK	9	Unmodified	_AASENTSFK_	TGME49_219540-t26_1-p1	Alanine--tRNA ligase OS=Toxoplasma gondii (strain ATCC 50611 / Me49) GN=TGME49_219540 PE=3 SV=1	2	477.73	0.22739	0.024477	70.552	1	RH_rep1	4245100
843	AASENTSFK	9	Unmodified	_AASENTSFK_	TGME49_219540-t26_1-p1	Alanine--tRNA ligase OS=Toxoplasma gondii (strain ATCC 50611 / Me49) GN=TGME49_219540 PE=3 SV=1	2	477.73	1.0909	NaN	NaN	0	RH_rep3	1820700
844	AASENTSFK	9	Unmodified	_AASENTSFK_	TGME49_219540-t26_1-p1	Alanine--tRNA ligase OS=Toxoplasma gondii (strain ATCC 50611 / Me49) GN=TGME49_219540 PE=3 SV=1	2	477.73	0.30038	NaN	NaN	0	RH_rep2	4283000
845	AASENTSFK	9	Unmodified	_AASENTSFK_	TGME49_219540-t26_1-p1	Alanine--tRNA ligase OS=Toxoplasma gondii (strain ATCC 50611 / Me49) GN=TGME49_219540 PE=3 SV=1	2	477.73	-0.23438	NaN	NaN	0	RH_rep3	3163900
846	AASFKCTYSLPLHSSADR	18	2-OHib(K)	_AASFK(2-)CTYSLPLHSSADR_	TGME49_320210-t26_1-p1	hypothetical protein	3	699.674	1.7827	2.863e-07	83.894	1	RH_rep1	7894700
847	AASFKCTYSLPLHSSADR	18	2-OHib(K)	_AASFK(2-)CTYSLPLHSSADR_	TGME49_320210-t26_1-p1	hypothetical protein	3	699.674	3.196	2.4629e-05	61.477	1	RH_rep2	5916100
848	AASFKCTYSLPLHSSADR	18	2-OHib(K)	_AASFK(2-)CTYSLPLHSSADR_	TGME49_320210-t26_1-p1	hypothetical protein	3	699.674	2.4874	8.7142e-05	57.936	1	RH_rep3	5321600
849	AASFKCTYSLPLHSSADR	18	2-OHib(K)	_AASFK(2-)CTYSLPLHSSADR_	TGME49_320210-t26_1-p1	hypothetical protein	3	699.674	2.3833	NaN	NaN	0	RH_rep1	1819600
850	AASFKCTYSLPLHSSADR	18	2-OHib(K)	_AASFK(2-)CTYSLPLHSSADR_	TGME49_320210-t26_1-p1	hypothetical protein	3	699.674	2.1571	NaN	NaN	0	RH_rep2	4418400
851	AASGNSTDLPR	11	Unmodified	_AASGNSTDLPR_	TGME49_257150-t26_1-p1	NOT2 / NOT3 / NOT5 family protein OS=Toxoplasma gondii ARI GN=TGARI_257150 PE=4 SV=1	2	544.77	0.5707	0.0043818	73.951	1	RH_rep2	3635400
852	AASGNSTDLPR	11	Unmodified	_AASGNSTDLPR_	TGME49_257150-t26_1-p1	NOT2 / NOT3 / NOT5 family protein OS=Toxoplasma gondii ARI GN=TGARI_257150 PE=4 SV=1	2	544.77	0.57428	NaN	NaN	0	RH_rep1	3323600
853	AASGNSTDLPR	11	Unmodified	_AASGNSTDLPR_	TGME49_257150-t26_1-p1	NOT2 / NOT3 / NOT5 family protein OS=Toxoplasma gondii ARI GN=TGARI_257150 PE=4 SV=1	2	544.77	-0.0026038	NaN	NaN	0	RH_rep3	4065500
854	AASLGAAPTPAR	12	Unmodified	_AASLGAAPTPAR_	TGME49_220860-t26_1-p1	DEAD/DEAH box helicase	2	541.801	0.89951	0.002013	77.597	1	RH_rep1	4164500
855	AASLGAAPTPAR	12	Unmodified	_AASLGAAPTPAR_	TGME49_220860-t26_1-p1	DEAD/DEAH box helicase	2	541.801	0.64651	0.0073548	61.11	1	RH_rep2	3806700
856	AASLGAAPTPAR	12	Unmodified	_AASLGAAPTPAR_	TGME49_220860-t26_1-p1	DEAD/DEAH box helicase	2	541.801	0.061407	0.00047369	95.094	1	RH_rep3	5057300
857	AASLKLELQNIER	13	2-OHib(K)	_AASLK(2-)LELQNIER_	TGME49_258060-t26_1-p1	hypothetical protein	2	785.944	2.6574	2.1618e-25	191.48	1	RH_rep1	24202000
858	AASLKLELQNIER	13	2-OHib(K)	_AASLK(2-)LELQNIER_	TGME49_258060-t26_1-p1	hypothetical protein	3	524.298	2.5212	6.9716e-06	113.99	1	RH_rep1	4573200
859	AASLKLELQNIER	13	2-OHib(K)	_AASLK(2-)LELQNIER_	TGME49_258060-t26_1-p1	hypothetical protein	2	785.944	1.1732	5.3826e-08	134.68	1	RH_rep2	21266000
860	AASLKLELQNIER	13	2-OHib(K)	_AASLK(2-)LELQNIER_	TGME49_258060-t26_1-p1	hypothetical protein	3	524.298	0.58142	0.0036212	44.511	1	RH_rep2	2510700
861	AASLKLELQNIER	13	2-OHib(K)	_AASLK(2-)LELQNIER_	TGME49_258060-t26_1-p1	hypothetical protein	2	785.944	2.3109	0.0001106	88.075	2	RH_rep3	17174000
862	AASLKLELQNIER	13	2-OHib(K)	_AASLK(2-)LELQNIER_	TGME49_258060-t26_1-p1	hypothetical protein	3	524.298	1.991	0.0017175	50.088	1	RH_rep3	3113000
863	AASLKLELQNIER	13	2-OHib(K)	_AASLK(2-)LELQNIER_	TGME49_258060-t26_1-p1	hypothetical protein	2	785.944	3.9357	NaN	NaN	0	RH_rep2	1626300
864	AASLKLELQNIER	13	2-OHib(K)	_AASLK(2-)LELQNIER_	TGME49_258060-t26_1-p1	hypothetical protein	2	785.944	3.3121	NaN	NaN	0	RH_rep3	1193900
865	AASLSSLLGVDAVEK	15	Unmodified	_AASLSSLLGVDAVEK_	TGME49_270240-t26_1-p1	MAG1	2	730.404	0.80846	0.0010708	69.331	2	RH_rep1	14019000
866	AASLSSLLGVDAVEK	15	Unmodified	_AASLSSLLGVDAVEK_	TGME49_270240-t26_1-p1	MAG1	2	730.404	0.73317	8.2006e-05	110.35	2	RH_rep2	11824000
867	AASLSSLLGVDAVEK	15	Unmodified	_AASLSSLLGVDAVEK_	TGME49_270240-t26_1-p1	MAG1	2	730.404	0.89858	0.0003386	83.54	1	RH_rep3	12749000
868	AASMPQYAHLMDEAVEVAK	19	Unmodified	_AASMPQYAHLMDEAVEVAK_	TGME49_229360-t26_1-p1	Transaldolase OS=Toxoplasma gondii ARI GN=TGARI_229360 PE=3 SV=1	3	687.664	2.6581	2.0718e-06	70.555	1	RH_rep1	5006100
869	AASMPQYAHLMDEAVEVAK	19	Unmodified	_AASMPQYAHLMDEAVEVAK_	TGME49_229360-t26_1-p1	Transaldolase OS=Toxoplasma gondii ARI GN=TGARI_229360 PE=3 SV=1	3	687.664	1.3894	0.00012503	53.768	1	RH_rep2	4569200
870	AASMPQYAHLMDEAVEVAK	19	Unmodified	_AASMPQYAHLMDEAVEVAK_	TGME49_229360-t26_1-p1	Transaldolase OS=Toxoplasma gondii ARI GN=TGARI_229360 PE=3 SV=1	3	687.664	2.5076	4.3318e-06	66.777	1	RH_rep3	3490700
871	AASMPQYAHLMDEAVEVAKK	20	Oxidation (M),2-OHib(K)	_AASM(ox)PQYAHLMDEAVEVAK(2-)K_	TGME49_229360-t26_1-p1	Transaldolase OS=Toxoplasma gondii ARI GN=TGARI_229360 PE=3 SV=1	3	764.373	1.8908	1.7367e-05	58.693	1	RH_rep1	3131800
872	AASMPQYAHLMDEAVEVAKK	20	Oxidation (M),2-OHib(K)	_AASM(ox)PQYAHLMDEAVEVAK(2-)K_	TGME49_229360-t26_1-p1	Transaldolase OS=Toxoplasma gondii ARI GN=TGARI_229360 PE=3 SV=1	3	764.373	2.5622	0.00019501	45.916	1	RH_rep3	2563700
873	AASMPQYAHLMDEAVEVAKK	20	Oxidation (M),2-OHib(K)	_AASM(ox)PQYAHLMDEAVEVAK(2-)K_	TGME49_229360-t26_1-p1	Transaldolase OS=Toxoplasma gondii ARI GN=TGARI_229360 PE=3 SV=1	3	764.373	3.3513	NaN	NaN	0	RH_rep2	2358000
874	AASMPQYAHLMDEAVEVAKK	20	Oxidation (M),2-OHib(K)	_AASM(ox)PQYAHLMDEAVEVAK(2-)K_	TGME49_229360-t26_1-p1	Transaldolase OS=Toxoplasma gondii ARI GN=TGARI_229360 PE=3 SV=1	3	764.373	3.9708	NaN	NaN	0	RH_rep1	1979300
875	AASMPQYAHLMDEAVEVAKK	20	Oxidation (M),2-OHib(K)	_AASM(ox)PQYAHLMDEAVEVAK(2-)K_	TGME49_229360-t26_1-p1	Transaldolase OS=Toxoplasma gondii ARI GN=TGARI_229360 PE=3 SV=1	3	764.373	2.7451	NaN	NaN	0	RH_rep2	1404900
876	AASMPQYAHLMDEAVEVAKK	20	2-OHib(K)	_AASMPQYAHLMDEAVEVAK(2-)K_	TGME49_229360-t26_1-p1	Transaldolase OS=Toxoplasma gondii ARI GN=TGARI_229360 PE=3 SV=1	3	759.041	1.4014	6.6521e-09	76.301	1	RH_rep1	10607000
877	AASMPQYAHLMDEAVEVAKK	20	2-OHib(K)	_AASMPQYAHLMDEAVEVAK(2-)K_	TGME49_229360-t26_1-p1	Transaldolase OS=Toxoplasma gondii ARI GN=TGARI_229360 PE=3 SV=1	3	759.041	2.4054	6.0337e-11	97.271	2	RH_rep2	10723000
878	AASMPQYAHLMDEAVEVAKK	20	2-OHib(K)	_AASMPQYAHLMDEAVEVAK(2-)K_	TGME49_229360-t26_1-p1	Transaldolase OS=Toxoplasma gondii ARI GN=TGARI_229360 PE=3 SV=1	3	759.041	1.7787	3.0939e-07	72.21	1	RH_rep3	7794600
879	AASMPQYAHLMDEAVEVAKK	20	2-OHib(K)	_AASMPQYAHLMDEAVEVAK(2-)K_	TGME49_229360-t26_1-p1	Transaldolase OS=Toxoplasma gondii ARI GN=TGARI_229360 PE=3 SV=1	3	759.041	1.3346	6.1497e-11	92.474	1	RH_rep2	8673600
880	AASMPQYAHLMDEAVEVAKK	20	2-OHib(K)	_AASMPQYAHLMDEAVEVAK(2-)K_	TGME49_229360-t26_1-p1	Transaldolase OS=Toxoplasma gondii ARI GN=TGARI_229360 PE=3 SV=1	3	759.041	2.1826	5.7314e-09	77.899	1	RH_rep3	8245500
881	AASPAPAKAGDR	12	2-OHib(K)	_AASPAPAK(2-)AGDR_	TGME49_268200-t26_1-p1	RNA recognition motif-containing protein OS=Toxoplasma gondii FOU GN=TGFOU_268200 PE=4 SV=1	2	599.315	0.76538	0.0011635	69.229	1	RH_rep1	7200000
882	AASPAPAKAGDR	12	2-OHib(K)	_AASPAPAK(2-)AGDR_	TGME49_268200-t26_1-p1	RNA recognition motif-containing protein OS=Toxoplasma gondii FOU GN=TGFOU_268200 PE=4 SV=1	2	599.315	0.53859	0.00055967	77.279	1	RH_rep2	8834600
883	AASPAPAKAGDR	12	2-OHib(K)	_AASPAPAK(2-)AGDR_	TGME49_268200-t26_1-p1	RNA recognition motif-containing protein OS=Toxoplasma gondii FOU GN=TGFOU_268200 PE=4 SV=1	2	599.315	0.04219	0.0010261	70.563	1	RH_rep3	5721300
884	AASPCVLFFDELDSIGTQR	19	Unmodified	_AASPCVLFFDELDSIGTQR_	TGME49_273090-t26_1-p1	cell division protein CDC48CY	3	709.346	3.9926	3.9119e-08	86.453	1	RH_rep2	3970600
885	AASPCVLFFDELDSIGTQR	19	Unmodified	_AASPCVLFFDELDSIGTQR_	TGME49_273090-t26_1-p1	cell division protein CDC48CY	3	709.346	4.1105	0.0020677	40.952	1	RH_rep3	2148500
886	AASPCVLFFDELDSIGTQR	19	Unmodified	_AASPCVLFFDELDSIGTQR_	TGME49_273090-t26_1-p1	cell division protein CDC48CY	3	709.346	4.4469	NaN	NaN	0	RH_rep1	2803700
887	AASQLFAASGEKTR	14	2-OHib(K)	_AASQLFAASGEK(2-)TR_	TGME49_246040-t26_1-p1	MIF4G domain-containing protein OS=Toxoplasma gondii (strain ATCC 50861 / VEG) GN=TGVEG_246040 PE=4 SV=1	2	761.897	2.284	0.00033534	72.898	1	RH_rep2	4223600
888	AASQLFAASGEKTR	14	2-OHib(K)	_AASQLFAASGEK(2-)TR_	TGME49_246040-t26_1-p1	MIF4G domain-containing protein OS=Toxoplasma gondii (strain ATCC 50861 / VEG) GN=TGVEG_246040 PE=4 SV=1	2	761.897	2.0431	NaN	NaN	0	RH_rep1	8013400
889	AASQLFAASGEKTR	14	2-OHib(K)	_AASQLFAASGEK(2-)TR_	TGME49_246040-t26_1-p1	MIF4G domain-containing protein OS=Toxoplasma gondii (strain ATCC 50861 / VEG) GN=TGVEG_246040 PE=4 SV=1	2	761.897	1.1832	NaN	NaN	0	RH_rep3	5214800
890	AASSMGKFSTDR	12	Oxidation (M),2-OHib(K)	_AASSM(ox)GK(2-)FSTDR_	TGME49_310670-t26_1-p1	Alpha-1,4 glucan phosphorylase OS=Toxoplasma gondii ARI GN=TGARI_310670 PE=3 SV=1	2	680.314	1.754	9.0037e-05	95.417	2	RH_rep1	3751900
891	AASSMGKFSTDR	12	Oxidation (M),2-OHib(K)	_AASSM(ox)GK(2-)FSTDR_	TGME49_310670-t26_1-p1	Alpha-1,4 glucan phosphorylase OS=Toxoplasma gondii ARI GN=TGARI_310670 PE=3 SV=1	2	680.314	1.9199	0.0013367	62.088	1	RH_rep2	2786100
892	AASSMGKFSTDR	12	Oxidation (M),2-OHib(K)	_AASSM(ox)GK(2-)FSTDR_	TGME49_310670-t26_1-p1	Alpha-1,4 glucan phosphorylase OS=Toxoplasma gondii ARI GN=TGARI_310670 PE=3 SV=1	2	680.314	1.4109	0.00027548	81.565	1	RH_rep3	3104400
893	AASSMGKFSTDR	12	2-OHib(K)	_AASSMGK(2-)FSTDR_	TGME49_310670-t26_1-p1	Alpha-1,4 glucan phosphorylase OS=Toxoplasma gondii ARI GN=TGARI_310670 PE=3 SV=1	2	672.317	1.7235	0.00014797	88.021	2	RH_rep1	8235700
894	AASSMGKFSTDR	12	2-OHib(K)	_AASSMGK(2-)FSTDR_	TGME49_310670-t26_1-p1	Alpha-1,4 glucan phosphorylase OS=Toxoplasma gondii ARI GN=TGARI_310670 PE=3 SV=1	2	672.317	2.0116	0.00044051	80.312	2	RH_rep2	9070900
895	AASSMGKFSTDR	12	2-OHib(K)	_AASSMGK(2-)FSTDR_	TGME49_310670-t26_1-p1	Alpha-1,4 glucan phosphorylase OS=Toxoplasma gondii ARI GN=TGARI_310670 PE=3 SV=1	2	672.317	1.5557	0.00023457	85.554	2	RH_rep3	7674300
896	AASSSAVSGASSSPGSVK	18	Acetyl (Protein N-term)	_(ac)AASSSAVSGASSSPGSVK_	TGME49_274060-t26_1-p1	2-oxoglutarate/malate translocase OMT	2	789.884	2.522	3.722e-08	117.78	1	RH_rep1	8855000
897	AASSSAVSGASSSPGSVK	18	Acetyl (Protein N-term)	_(ac)AASSSAVSGASSSPGSVK_	TGME49_274060-t26_1-p1	2-oxoglutarate/malate translocase OMT	2	789.884	1.752	6.2623e-30	176.28	1	RH_rep3	8215600
898	AASSSAVSGASSSPGSVK	18	Acetyl (Protein N-term)	_(ac)AASSSAVSGASSSPGSVK_	TGME49_274060-t26_1-p1	2-oxoglutarate/malate translocase OMT	2	789.884	2.4695	NaN	NaN	0	RH_rep2	6262700
899	AASSSAVSGASSSPGSVKK	19	Acetyl (Protein N-term),2-OHib(K)	_(ac)AASSSAVSGASSSPGSVK(2-)K_	TGME49_274060-t26_1-p1	2-oxoglutarate/malate translocase OMT	2	896.95	2.5996	4.6249e-31	173.87	1	RH_rep1	7297700
900	AASSSAVSGASSSPGSVKK	19	Acetyl (Protein N-term),2-OHib(K)	_(ac)AASSSAVSGASSSPGSVK(2-)K_	TGME49_274060-t26_1-p1	2-oxoglutarate/malate translocase OMT	3	598.302	2.0141	0.00083957	44.1	1	RH_rep1	7050200
901	AASSSAVSGASSSPGSVKK	19	Acetyl (Protein N-term),2-OHib(K)	_(ac)AASSSAVSGASSSPGSVK(2-)K_	TGME49_274060-t26_1-p1	2-oxoglutarate/malate translocase OMT	3	598.302	2.1673	3.5622e-06	67.644	1	RH_rep2	6280600
902	AASSSAVSGASSSPGSVKK	19	Acetyl (Protein N-term),2-OHib(K)	_(ac)AASSSAVSGASSSPGSVK(2-)K_	TGME49_274060-t26_1-p1	2-oxoglutarate/malate translocase OMT	2	896.95	2.7609	1.9601e-49	200.67	1	RH_rep2	9104800
903	AASSSAVSGASSSPGSVKK	19	Acetyl (Protein N-term),2-OHib(K)	_(ac)AASSSAVSGASSSPGSVK(2-)K_	TGME49_274060-t26_1-p1	2-oxoglutarate/malate translocase OMT	2	896.95	2.5563	1.881e-31	180.88	1	RH_rep3	6669100
904	AASSSAVSGASSSPGSVKK	19	Acetyl (Protein N-term),2-OHib(K)	_(ac)AASSSAVSGASSSPGSVK(2-)K_	TGME49_274060-t26_1-p1	2-oxoglutarate/malate translocase OMT	3	598.302	1.6735	4.3958e-06	66.152	1	RH_rep3	6092300
905	AASVKEDR	8	2-OHib(K)	_AASVK(2-)EDR_	TGME49_298630-t26_1-p1	vacuolar transporter chaperone VTC2	2	481.251	1.8117	0.03116	56.916	1	RH_rep1	1333600
906	AASVKEDR	8	2-OHib(K)	_AASVK(2-)EDR_	TGME49_298630-t26_1-p1	vacuolar transporter chaperone VTC2	2	481.251	0.68574	NaN	NaN	0	RH_rep2	2206100
907	AASVKEDR	8	2-OHib(K)	_AASVK(2-)EDR_	TGME49_298630-t26_1-p1	vacuolar transporter chaperone VTC2	2	481.251	0.48136	NaN	NaN	0	RH_rep3	2319100
908	AASVSEDGKR	10	2-OHib(K)	_AASVSEDGK(2-)R_	TGME49_281430-t26_1-p1	hypothetical protein	2	553.278	1.1136	0.012209	62.271	1	RH_rep2	1276500
909	AASVSEDGKR	10	2-OHib(K)	_AASVSEDGK(2-)R_	TGME49_281430-t26_1-p1	hypothetical protein	2	553.278	1.1773	0.022001	56.043	1	RH_rep3	811980
910	AATEATDKSR	10	2-OHib(K)	_AATEATDK(2-)SR_	TGME49_205320-t26_1-p1	hypothetical protein	2	568.283	1.4551	0.00044861	97.734	1	RH_rep3	1498800
911	AATEATDKSR	10	2-OHib(K)	_AATEATDK(2-)SR_	TGME49_205320-t26_1-p1	hypothetical protein	2	568.283	1.3531	NaN	NaN	0	RH_rep2	1197500
912	AATEVKSAVAEK	12	2-OHib(K)	_AATEVK(2-)SAVAEK_	TGME49_246040-t26_1-p1	MIF4G domain-containing protein OS=Toxoplasma gondii (strain ATCC 50861 / VEG) GN=TGVEG_246040 PE=4 SV=1	2	645.351	0.56585	1.7662e-06	129.34	1	RH_rep1	7188100
913	AATEVKSAVAEK	12	2-OHib(K)	_AATEVK(2-)SAVAEK_	TGME49_246040-t26_1-p1	MIF4G domain-containing protein OS=Toxoplasma gondii (strain ATCC 50861 / VEG) GN=TGVEG_246040 PE=4 SV=1	2	645.351	0.20089	7.1589e-05	108.72	1	RH_rep2	3776300
914	AATEVKSAVAEK	12	2-OHib(K)	_AATEVK(2-)SAVAEK_	TGME49_246040-t26_1-p1	MIF4G domain-containing protein OS=Toxoplasma gondii (strain ATCC 50861 / VEG) GN=TGVEG_246040 PE=4 SV=1	2	645.351	-0.05281	NaN	NaN	0	RH_rep3	2764700
915	AATGEEGEAQGSGLGPATR	19	Unmodified	_AATGEEGEAQGSGLGPATR_	TGME49_263700-t26_1-p1	ribosomal protein RPS14	2	879.916	2.2462	8.9055e-12	140.35	2	RH_rep1	23382000
916	AATGEEGEAQGSGLGPATR	19	Unmodified	_AATGEEGEAQGSGLGPATR_	TGME49_263700-t26_1-p1	ribosomal protein RPS14	3	586.947	1.4009	2.0871e-08	103.66	1	RH_rep1	12647000
917	AATGEEGEAQGSGLGPATR	19	Unmodified	_AATGEEGEAQGSGLGPATR_	TGME49_263700-t26_1-p1	ribosomal protein RPS14	2	879.916	3.0135	3.9254e-30	175.33	2	RH_rep2	27630000
918	AATGEEGEAQGSGLGPATR	19	Unmodified	_AATGEEGEAQGSGLGPATR_	TGME49_263700-t26_1-p1	ribosomal protein RPS14	3	586.947	2.3259	2.5794e-08	92.093	1	RH_rep2	10624000
919	AATGEEGEAQGSGLGPATR	19	Unmodified	_AATGEEGEAQGSGLGPATR_	TGME49_263700-t26_1-p1	ribosomal protein RPS14	2	879.916	2.3583	2.4967e-30	179.09	2	RH_rep3	19436000
920	AATGEEGEAQGSGLGPATR	19	Unmodified	_AATGEEGEAQGSGLGPATR_	TGME49_263700-t26_1-p1	ribosomal protein RPS14	3	586.947	1.6931	NaN	NaN	0	RH_rep3	12290000
921	AATGLEAAVAAGTSK	15	Unmodified	_AATGLEAAVAAGTSK_	TGME49_248740-t26_1-p1	hypothetical protein	2	659.354	1.9776	0.0082509	53.395	1	RH_rep1	2814800
922	AATGLEAAVAAGTSK	15	Unmodified	_AATGLEAAVAAGTSK_	TGME49_248740-t26_1-p1	hypothetical protein	2	659.354	1.4277	0.00019154	94.45	1	RH_rep3	7037700
923	AATLAAQEQQKMR	13	2-OHib(K)	_AATLAAQEQQK(2-)MR_	TGME49_254570-t26_1-p1	hypothetical protein	2	766.398	2.275	5.2009e-08	134.99	1	RH_rep1	5414900
924	AATLAAQEQQKMR	13	2-OHib(K)	_AATLAAQEQQK(2-)MR_	TGME49_254570-t26_1-p1	hypothetical protein	2	766.398	2.3592	8.4291e-05	102.87	1	RH_rep2	4075600
925	AATLAAQEQQKMR	13	2-OHib(K)	_AATLAAQEQQK(2-)MR_	TGME49_254570-t26_1-p1	hypothetical protein	2	766.398	2.4667	9.9785e-05	95.417	1	RH_rep3	4242000
926	AATLAAQEQQKMR	13	2-OHib(K)	_AATLAAQEQQK(2-)MR_	TGME49_254570-t26_1-p1	hypothetical protein	2	766.398	2.628	NaN	NaN	0	RH_rep2	723870
927	AATLAAVPSQACR	13	Unmodified	_AATLAAVPSQACR_	TGME49_235340-t26_1-p1	hypothetical protein	2	658.343	1.921	0.0022821	71.176	1	RH_rep1	1879800
928	AATLAAVPSQACR	13	Unmodified	_AATLAAVPSQACR_	TGME49_235340-t26_1-p1	hypothetical protein	2	658.343	2.209	0.00040719	88.021	1	RH_rep2	2453600
929	AATLAAVPSQACR	13	Unmodified	_AATLAAVPSQACR_	TGME49_235340-t26_1-p1	hypothetical protein	2	658.343	2.0198	0.0012477	78.324	1	RH_rep3	1808900
930	AATPEELVELK	11	Unmodified	_AATPEELVELK_	TGME49_231410-t26_1-p1	hypothetical protein	2	600.33		0.00022604	83.045	1	RH_rep1
931	AATPEELVELK	11	Unmodified	_AATPEELVELK_	TGME49_231410-t26_1-p1	hypothetical protein	2	600.33	1.3543	0.00071326	92.866	2	RH_rep2	5743800
932	AATPEELVELK	11	Unmodified	_AATPEELVELK_	TGME49_231410-t26_1-p1	hypothetical protein	2	600.33	1.0249	0.0038985	75.819	1	RH_rep3	4568900
933	AATPEELVELKYTKPK	16	2-OHib(K)	_AATPEELVELK(2-)YTKPK_	TGME49_231410-t26_1-p1	hypothetical protein	3	635.019	2.0621	6.1343e-07	119.45	2	RH_rep1	9791700
934	AATPEELVELKYTKPK	16	2-OHib(K)	_AATPEELVELK(2-)YTKPK_	TGME49_231410-t26_1-p1	hypothetical protein	3	635.019	2.5031	7.5214e-06	100.43	2	RH_rep2	11282000
935	AATPEELVELKYTKPK	16	2-OHib(K)	_AATPEELVELK(2-)YTKPK_	TGME49_231410-t26_1-p1	hypothetical protein	3	635.019	1.6171	7.5944e-07	117	2	RH_rep3	20089000
936	AATPEELVELKYTKPK	16	2-OHib(K)	_AATPEELVELK(2-)YTKPK_	TGME49_231410-t26_1-p1	hypothetical protein	3	635.019	2.4101	7.9916e-06	92.773	1	RH_rep1	3930900
937	AATPEELVELKYTKPK	16	2-OHib(K)	_AATPEELVELK(2-)YTKPK_	TGME49_231410-t26_1-p1	hypothetical protein	3	635.019	2.6758	1.5443e-05	82.59	1	RH_rep2	3586900
938	AATPEELVELKYTKPK	16	2-OHib(K)	_AATPEELVELK(2-)YTKPK_	TGME49_231410-t26_1-p1	hypothetical protein	3	635.019	2.6879	0.0010567	48.899	1	RH_rep3	2683000
939	AATSGQAFPQCVFDHWSTLNGDPLEKGSK	29	2-OHib(K)	_AATSGQAFPQCVFDHWSTLNGDPLEK(2-)GSK_	TGME49_205470-t26_1-p1	Putative translation elongation factor 2 family protein OS=Toxoplasma gondii ARI GN=TGARI_205470 PE=4 SV=1	3	1078.84	2.7287	3.4129e-07	55.691	1	RH_rep1	3695300
940	AATVAAGNELFK	12	Unmodified	_AATVAAGNELFK_	TGME49_288650-t26_1-p1	dense granule protein GRA12	2	596.322	0.84533	3.3117e-05	126.12	3	RH_rep1	52212000
941	AATVAAGNELFK	12	Unmodified	_AATVAAGNELFK_	TGME49_288650-t26_1-p1	dense granule protein GRA12	2	596.322	1.6306	0.00048839	93.623	2	RH_rep2	49977000
942	AATVAAGNELFK	12	Unmodified	_AATVAAGNELFK_	TGME49_288650-t26_1-p1	dense granule protein GRA12	2	596.322	1.3869	0.0019079	78.324	2	RH_rep3	39618000
943	AATVAAGNELFKEALGHQR	19	2-OHib(K)	_AATVAAGNELFK(2-)EALGHQR_	TGME49_288650-t26_1-p1	dense granule protein GRA12	3	690.364	1.0356	1.759e-31	179.81	4	RH_rep1	150450000
944	AATVAAGNELFKEALGHQR	19	2-OHib(K)	_AATVAAGNELFK(2-)EALGHQR_	TGME49_288650-t26_1-p1	dense granule protein GRA12	2	1035.04	1.3723	1.2434e-17	157.11	1	RH_rep1	4966100
945	AATVAAGNELFKEALGHQR	19	2-OHib(K)	_AATVAAGNELFK(2-)EALGHQR_	TGME49_288650-t26_1-p1	dense granule protein GRA12	3	690.364	0.063645	1.0016e-40	186.72	3	RH_rep2	163960000
946	AATVAAGNELFKEALGHQR	19	2-OHib(K)	_AATVAAGNELFK(2-)EALGHQR_	TGME49_288650-t26_1-p1	dense granule protein GRA12	2	1035.04	0.52452	5.3125e-09	118.72	1	RH_rep2	3904300
947	AATVAAGNELFKEALGHQR	19	2-OHib(K)	_AATVAAGNELFK(2-)EALGHQR_	TGME49_288650-t26_1-p1	dense granule protein GRA12	3	690.364	0.99084	4.1845e-31	171.71	4	RH_rep3	146610000
948	AATVAAGNELFKEALGHQR	19	2-OHib(K)	_AATVAAGNELFK(2-)EALGHQR_	TGME49_288650-t26_1-p1	dense granule protein GRA12	2	1035.04	1.3073	1.1462e-16	152.32	1	RH_rep3	3092700
949	AATVAAGNELFKEALGHQR	19	2-OHib(K)	_AATVAAGNELFK(2-)EALGHQR_	TGME49_288650-t26_1-p1	dense granule protein GRA12	3	690.364	1.8869	2.5137e-08	98.227	1	RH_rep1	3172700
950	AATVAAGNELFKEALGHQR	19	2-OHib(K)	_AATVAAGNELFK(2-)EALGHQR_	TGME49_288650-t26_1-p1	dense granule protein GRA12	3	690.364	3.0602	7.9687e-08	82.449	1	RH_rep2	3356900
951	AATVAAGNELFKEALGHQR	19	2-OHib(K)	_AATVAAGNELFK(2-)EALGHQR_	TGME49_288650-t26_1-p1	dense granule protein GRA12	3	690.364	3.0181	4.8814e-08	85.563	1	RH_rep3	3277600
952	AATVAAGNELFKEALGHQR	19	2-OHib(K)	_AATVAAGNELFK(2-)EALGHQR_	TGME49_288650-t26_1-p1	dense granule protein GRA12	3	690.364	1.7384	NaN	NaN	0	RH_rep2	1769000
953	AATVAAGNELFKEALGHQR	19	2-OHib(K)	_AATVAAGNELFK(2-)EALGHQR_	TGME49_288650-t26_1-p1	dense granule protein GRA12	3	690.364	1.3281	NaN	NaN	0	RH_rep3	2371800
954	AATVAAGNELFKEALGHQR	19	2-OHib(K)	_AATVAAGNELFK(2-)EALGHQR_	TGME49_288650-t26_1-p1	dense granule protein GRA12	3	690.364	2.1971	NaN	NaN	0	RH_rep2	959410
955	AATVAECAEELRR	13	Unmodified	_AATVAECAEELRR_	TGME49_286650-t26_1-p1	hypothetical protein	3	492.581	0.73275	0.0081789	40.516	1	RH_rep1	3058400
956	AATVAECAEELRR	13	Unmodified	_AATVAECAEELRR_	TGME49_286650-t26_1-p1	hypothetical protein	3	492.581	2.246	0.0018895	49.448	1	RH_rep2	2796400
957	AATVAECAEELRR	13	Unmodified	_AATVAECAEELRR_	TGME49_286650-t26_1-p1	hypothetical protein	3	492.581	1.8239	0.0021372	47.712	1	RH_rep3	2959800
958	AATVHTHTDKLLPFQDGDFVVFR	23	2-OHib(K)	_AATVHTHTDK(2-)LLPFQDGDFVVFR_	TGME49_290290-t26_1-p1	ubiquitin-activating enzyme E1 family protein	4	675.85	1.5587	4.8821e-16	97.49	1	RH_rep1	6190000
[truncated: 84,925 more rows]

## Sheet: ME49-Summary
Header line description of table 1			Table 1. MS/MS spectrum database search analysis summary
[truncated: 33 more rows]

## Sheet: ME49-Site_ident
Protein accession	Position	Amino acid	Protein description	Localization probability	PEP	Score	Modified sequence	Charge	Mass error [ppm]	MS/MS Count
[truncated: 8,092 more rows]

[truncated: 1 more sheets: ME49-pep_ident]
