# Supplementary material for: Global Lysine Crotonylation and 2-Hydroxyisobutyrylation in Phenotypically Different Toxoplasma gondii Parasites
Source: Mol Cell Proteomics. 2019 Sep 5;18(11):2207–24. doi: 10.1074/mcp.RA119.001611 (PMC6823851; doi:10.1074/mcp.RA119.001611)
Supplement: Supplementary dataset 7 [file 153316_2_supp_389880_pxb4cz.xlsx]

## Sheet: RH-khib
GO Terms Level 1	GO Terms Description	GO Terms Level	GO Terms ID	Mapping	Background	All Mapping	All Background	Fold Enrichment	Fisher' exact test P value	FDR	-log10(p value)	Related Protein
Molecular Function	unfolded protein binding	4	GO:0051082	22	24	1079	3015	2.56	1.603e-08	2.67167e-06	7.8	TGME49_288380-t26_1-p1 TGME49_258390-t26_1-p1 TGME49_318410-t26_1-p1 TGME49_202370-t26_1-p1 TGME49_287500-t26_1-p1 TGME49_315110-t26_1-p1 TGME49_297500-t26_1-p1 TGME49_244560-t26_1-p1 TGME49_272910-t26_1-p1 TGME49_292920-t26_1-p1 TGME49_289210-t26_1-p1 TGME49_310430-t26_1-p1 TGME49_248370-t26_1-p1 TGME49_254520-t26_1-p1 TGME49_293580-t26_1-p1 TGME49_229990-t26_1-p1 TGME49_265310-t26_1-p1 TGME49_3…
	translation initiation factor activity	7	GO:0003743	22	25	1079	3015	2.46	8.8519e-08	8.8519e-06	7.05	TGME49_262040-t26_1-p1 TGME49_235540-t26_1-p1 TGME49_313230-t26_1-p1 TGME49_273460-t26_1-p1 TGME49_211410-t26_1-p1 TGME49_223410-t26_1-p1 TGME49_294670-t26_1-p1 TGME49_273520-t26_1-p1 TGME49_286090-t26_1-p1 TGME49_317720-t26_1-p1 TGME49_222860-t26_1-p1 TGME49_228190-t26_1-p1 TGME49_257060-t26_1-p1 TGME49_251500-t26_1-p1 TGME49_262720-t26_1-p1 TGME49_315150-t26_1-p1 TGME49_289830-t26_1-p1 TGME49_2…
	threonine-type peptidase activity	6	GO:0070003	15	15	1079	3015	2.79	1.8998e-07	1.46138e-05	6.72	TGME49_280710-t26_1-p1 TGME49_290005-t26_1-p1 TGME49_239500-t26_1-p1 TGME49_242290-t26_1-p1 TGME49_314090-t26_1-p1 TGME49_254900-t26_1-p1 TGME49_216450-t26_1-p1 TGME49_218920-t26_1-p1 TGME49_278050-t26_1-p1 TGME49_306930-t26_1-p1 TGME49_249590-t26_1-p1 TGME49_258150-t26_1-p1 TGME49_272230-t26_1-p1 TGME49_223590-t26_1-p1 TGME49_287210-t26_1-p1
	threonine-type endopeptidase activity	7	GO:0004298	15	15	1079	3015	2.79	1.8998e-07	1.46138e-05	6.72	TGME49_280710-t26_1-p1 TGME49_290005-t26_1-p1 TGME49_239500-t26_1-p1 TGME49_242290-t26_1-p1 TGME49_314090-t26_1-p1 TGME49_254900-t26_1-p1 TGME49_216450-t26_1-p1 TGME49_218920-t26_1-p1 TGME49_278050-t26_1-p1 TGME49_306930-t26_1-p1 TGME49_249590-t26_1-p1 TGME49_258150-t26_1-p1 TGME49_272230-t26_1-p1 TGME49_223590-t26_1-p1 TGME49_287210-t26_1-p1
	translation factor activity, RNA binding	6	GO:0008135	32	44	1079	3015	2.03	5.60351e-07	3.11306e-05	6.25	TGME49_262040-t26_1-p1 TGME49_235540-t26_1-p1 TGME49_313230-t26_1-p1 TGME49_273460-t26_1-p1 TGME49_211410-t26_1-p1 TogoCp15 TGME49_223410-t26_1-p1 TGME49_219140-t26_1-p1 TGME49_294670-t26_1-p1 TGME49_309010-t26_1-p1 TGME49_273520-t26_1-p1 TGME49_286090-t26_1-p1 TGME49_317720-t26_1-p1 TGME49_222860-t26_1-p1 TGME49_228190-t26_1-p1 TGME49_304710-t26_1-p1 TGME49_260170-t26_1-p1 TGME49_257060-t26_1-p1…
	hydrogen ion transmembrane transporter activity	9	GO:0015078	25	32	1079	3015	2.18	1.08654e-06	5.4327e-05	5.96	TGME49_268830-t26_1-p1 TGME49_310960-t26_1-p1 TGME49_314820-t26_1-p1 TGME49_209260-t26_1-p1 TGME49_315620-t26_1-p1 TGME49_291310-t26_1-p1 TGME49_262640-t26_1-p1 TGME49_259200-t26_1-p1 TGME49_204400-t26_1-p1 TGME49_231910-t26_1-p1 TGME49_232830-t26_1-p1 TGME49_299060-t26_1-p1 TGME49_261950-t26_1-p1 TGME49_323400-t26_1-p1 TGME49_256970-t26_1-p1 TGME49_284540-t26_1-p1 TGME49_305180-t26_1-p1 TGME49_3…
	cation-transporting ATPase activity	13	GO:0019829	10	10	1079	3015	2.79	3.35478e-05	0.00115682	4.47	TGME49_310960-t26_1-p1 TGME49_314820-t26_1-p1 TGME49_261950-t26_1-p1 TGME49_256970-t26_1-p1 TGME49_284540-t26_1-p1 TGME49_226000-t26_1-p1 TGME49_305290-t26_1-p1 TGME49_204400-t26_1-p1 TGME49_231910-t26_1-p1 TGME49_208590-t26_1-p1
	active ion transmembrane transporter activity	6	GO:0022853	10	10	1079	3015	2.79	3.35478e-05	0.00115682	4.47	TGME49_310960-t26_1-p1 TGME49_314820-t26_1-p1 TGME49_261950-t26_1-p1 TGME49_256970-t26_1-p1 TGME49_284540-t26_1-p1 TGME49_226000-t26_1-p1 TGME49_305290-t26_1-p1 TGME49_204400-t26_1-p1 TGME49_231910-t26_1-p1 TGME49_208590-t26_1-p1
Cellular Component	proteasome complex	6	GO:0000502	22	23	422	1033	2.34	2.86945e-08	3.58681e-06	7.54	TGME49_280710-t26_1-p1 TGME49_314090-t26_1-p1 TGME49_254900-t26_1-p1 TGME49_216450-t26_1-p1 TGME49_272230-t26_1-p1 TGME49_236920-t26_1-p1 TGME49_290005-t26_1-p1 TGME49_242290-t26_1-p1 TGME49_239500-t26_1-p1 TGME49_224330-t26_1-p1 TGME49_313410-t26_1-p1 TGME49_289780-t26_1-p1 TGME49_251760-t26_1-p1 TGME49_292220-t26_1-p1 TGME49_218920-t26_1-p1 TGME49_278050-t26_1-p1 TGME49_269250-t26_1-p1 TGME49_3…
	endopeptidase complex	5	GO:1905369	22	23	422	1033	2.34	2.86945e-08	3.58681e-06	7.54	TGME49_280710-t26_1-p1 TGME49_314090-t26_1-p1 TGME49_254900-t26_1-p1 TGME49_216450-t26_1-p1 TGME49_272230-t26_1-p1 TGME49_236920-t26_1-p1 TGME49_290005-t26_1-p1 TGME49_242290-t26_1-p1 TGME49_239500-t26_1-p1 TGME49_224330-t26_1-p1 TGME49_313410-t26_1-p1 TGME49_289780-t26_1-p1 TGME49_251760-t26_1-p1 TGME49_292220-t26_1-p1 TGME49_218920-t26_1-p1 TGME49_278050-t26_1-p1 TGME49_269250-t26_1-p1 TGME49_3…
	peptidase complex	4	GO:1905368	24	26	422	1033	2.26	3.93631e-08	4.37368e-06	7.4	TGME49_280710-t26_1-p1 TGME49_314090-t26_1-p1 TGME49_254900-t26_1-p1 TGME49_216450-t26_1-p1 TGME49_321400-t26_1-p1 TGME49_272230-t26_1-p1 TGME49_236920-t26_1-p1 TGME49_290005-t26_1-p1 TGME49_242290-t26_1-p1 TGME49_239500-t26_1-p1 TGME49_224330-t26_1-p1 TGME49_313410-t26_1-p1 TGME49_289780-t26_1-p1 TGME49_251760-t26_1-p1 TGME49_229030-t26_1-p1 TGME49_292220-t26_1-p1 TGME49_218920-t26_1-p1 TGME49_2…
	proteasome core complex	7	GO:0005839	15	16	422	1033	2.29	1.26866e-05	0.000528608	4.9	TGME49_280710-t26_1-p1 TGME49_290005-t26_1-p1 TGME49_239500-t26_1-p1 TGME49_242290-t26_1-p1 TGME49_314090-t26_1-p1 TGME49_254900-t26_1-p1 TGME49_216450-t26_1-p1 TGME49_218920-t26_1-p1 TGME49_278050-t26_1-p1 TGME49_306930-t26_1-p1 TGME49_249590-t26_1-p1 TGME49_258150-t26_1-p1 TGME49_272230-t26_1-p1 TGME49_223590-t26_1-p1 TGME49_287210-t26_1-p1
	proton-transporting two-sector ATPase complex	5	GO:0016469	17	19	422	1033	2.19	1.34655e-05	0.00053862	4.87	TGME49_268830-t26_1-p1 TGME49_310960-t26_1-p1 TGME49_314820-t26_1-p1 TGME49_315620-t26_1-p1 TGME49_291310-t26_1-p1 TGME49_204400-t26_1-p1 TGME49_231910-t26_1-p1 TGME49_232830-t26_1-p1 TGME49_261950-t26_1-p1 TGME49_256970-t26_1-p1 TGME49_226000-t26_1-p1 TGME49_219800-t26_1-p1 TGME49_246560-t26_1-p1 TGME49_305290-t26_1-p1 TGME49_290720-t26_1-p1 TGME49_259010-t26_1-p1 TGME49_208590-t26_1-p1
	membrane protein complex	4	GO:0098796	39	57	422	1033	1.67	1.42675e-05	0.00054875	4.85	TGME49_268830-t26_1-p1 TGME49_314820-t26_1-p1 TGME49_266990-t26_1-p1 TGME49_315620-t26_1-p1 TGME49_291680-t26_1-p1 TGME49_235020-t26_1-p1 TGME49_288750-t26_1-p1 TGME49_231910-t26_1-p1 TGME49_277000-t26_1-p1 TGME49_224960-t26_1-p1 TGME49_309370-t26_1-p1 TGME49_273370-t26_1-p1 TGME49_226000-t26_1-p1 TGME49_290950-t26_1-p1 TGME49_246560-t26_1-p1 TGME49_219800-t26_1-p1 TGME49_305290-t26_1-p1 TGME49_2…
	eukaryotic translation initiation factor 3 complex	8	GO:0005852	12	12	422	1033	2.45	1.9672e-05	0.000728593	4.71	TGME49_262040-t26_1-p1 TGME49_273460-t26_1-p1 TGME49_289830-t26_1-p1 TGME49_294620-t26_1-p1 TGME49_294670-t26_1-p1 TGME49_273520-t26_1-p1 TGME49_217820-t26_1-p1 TGME49_317720-t26_1-p1 TGME49_226980-t26_1-p1 TGME49_222860-t26_1-p1 TGME49_228190-t26_1-p1 TGME49_251500-t26_1-p1
	proton-transporting two-sector ATPase complex, catalytic domain	6	GO:0033178	11	11	422	1033	2.45	4.89167e-05	0.00163056	4.31	TGME49_310960-t26_1-p1 TGME49_314820-t26_1-p1 TGME49_315620-t26_1-p1 TGME49_261950-t26_1-p1 TGME49_256970-t26_1-p1 TGME49_226000-t26_1-p1 TGME49_219800-t26_1-p1 TGME49_305290-t26_1-p1 TGME49_204400-t26_1-p1 TGME49_231910-t26_1-p1 TGME49_208590-t26_1-p1
Biological Process	small molecule metabolic process	4	GO:0044281	123	210	747	1937	1.52	4.08922e-10	4.08922e-07	9.39	TGME49_268830-t26_1-p1 TGME49_314820-t26_1-p1 TGME49_269190-t26_1-p1 TGME49_233110-t26_1-p1 TGME49_293590-t26_1-p1 TGME49_268850-t26_1-p1 TGME49_233140-t26_1-p1 TGME49_318230-t26_1-p1 TGME49_288360-t26_1-p1 TGME49_270650-t26_1-p1 TGME49_229360-t26_1-p1 TGME49_233500-t26_1-p1 TGME49_271350-t26_1-p1 TGME49_280750-t26_1-p1 TGME49_217740-t26_1-p1 TGME49_291640-t26_1-p1 TGME49_202530-t26_1-p1 TGME49_2…
	nucleoside phosphate metabolic process	7	GO:0006753	52	71	747	1937	1.9	1.63479e-09	6.12867e-07	8.79	TGME49_268830-t26_1-p1 TGME49_314820-t26_1-p1 TGME49_259690-t26_1-p1 TGME49_233110-t26_1-p1 TGME49_225930-t26_1-p1 TGME49_268850-t26_1-p1 TGME49_216810-t26_1-p1 TGME49_233140-t26_1-p1 TGME49_208530-t26_1-p1 TGME49_318230-t26_1-p1 TGME49_256760-t26_1-p1 TGME49_270650-t26_1-p1 TGME49_229360-t26_1-p1 TGME49_202300-t26_1-p1 TGME49_233500-t26_1-p1 TGME49_280750-t26_1-p1 TGME49_288750-t26_1-p1 TGME49_2…
	nucleobase-containing small molecule metabolic process	6	GO:0055086	59	84	747	1937	1.82	1.8386e-09	6.12867e-07	8.74	TGME49_268830-t26_1-p1 TGME49_314820-t26_1-p1 TGME49_259690-t26_1-p1 TGME49_233110-t26_1-p1 TGME49_225930-t26_1-p1 TGME49_268850-t26_1-p1 TGME49_216810-t26_1-p1 TGME49_233140-t26_1-p1 TGME49_208530-t26_1-p1 TGME49_318230-t26_1-p1 TGME49_256760-t26_1-p1 TGME49_270650-t26_1-p1 TGME49_229360-t26_1-p1 TGME49_202300-t26_1-p1 TGME49_233500-t26_1-p1 TGME49_280750-t26_1-p1 TGME49_288750-t26_1-p1 TGME49_2…
	nucleotide metabolic process	8	GO:0009117	51	70	747	1937	1.89	3.2289e-09	8.07225e-07	8.49	TGME49_268830-t26_1-p1 TGME49_314820-t26_1-p1 TGME49_259690-t26_1-p1 TGME49_233110-t26_1-p1 TGME49_225930-t26_1-p1 TGME49_268850-t26_1-p1 TGME49_216810-t26_1-p1 TGME49_233140-t26_1-p1 TGME49_208530-t26_1-p1 TGME49_318230-t26_1-p1 TGME49_256760-t26_1-p1 TGME49_270650-t26_1-p1 TGME49_229360-t26_1-p1 TGME49_233500-t26_1-p1 TGME49_280750-t26_1-p1 TGME49_288750-t26_1-p1 TGME49_231910-t26_1-p1 TGME49_2…
	protein folding	3	GO:0006457	37	47	747	1937	2.04	1.5653e-08	2.67167e-06	7.81	TGME49_202370-t26_1-p1 TGME49_287500-t26_1-p1 TGME49_297500-t26_1-p1 TGME49_244560-t26_1-p1 TGME49_272910-t26_1-p1 TGME49_263530-t26_1-p1 TGME49_310430-t26_1-p1 TGME49_221210-t26_1-p1 TGME49_254520-t26_1-p1 TGME49_240600-t26_1-p1 TGME49_293580-t26_1-p1 TGME49_320640-t26_1-p1 TGME49_229990-t26_1-p1 TGME49_283850-t26_1-p1 TGME49_265310-t26_1-p1 TGME49_311240-t26_1-p1 TGME49_265220-t26_1-p1 TGME49_2…
	nucleoside monophosphate metabolic process	8	GO:0009123	28	34	747	1937	2.14	1.6892e-07	1.46138e-05	6.77	TGME49_268830-t26_1-p1 TGME49_263190-t26_1-p1 TGME49_314820-t26_1-p1 TGME49_225930-t26_1-p1 TGME49_268850-t26_1-p1 TGME49_222020-t26_1-p1 TGME49_318230-t26_1-p1 TGME49_256760-t26_1-p1 TGME49_233500-t26_1-p1 TGME49_249180-t26_1-p1 TGME49_265450-t26_1-p1 TGME49_268860-t26_1-p1 TGME49_288750-t26_1-p1 TGME49_236040-t26_1-p1 TGME49_204400-t26_1-p1 TGME49_231910-t26_1-p1 TGME49_299070-t26_1-p1 TGME49_2…
	ribonucleoside monophosphate metabolic process	9	GO:0009161	27	33	747	1937	2.12	3.69718e-07	2.31074e-05	6.43	TGME49_268830-t26_1-p1 TGME49_263190-t26_1-p1 TGME49_314820-t26_1-p1 TGME49_225930-t26_1-p1 TGME49_268850-t26_1-p1 TGME49_222020-t26_1-p1 TGME49_318230-t26_1-p1 TGME49_256760-t26_1-p1 TGME49_233500-t26_1-p1 TGME49_265450-t26_1-p1 TGME49_268860-t26_1-p1 TGME49_288750-t26_1-p1 TGME49_236040-t26_1-p1 TGME49_204400-t26_1-p1 TGME49_231910-t26_1-p1 TGME49_299070-t26_1-p1 TGME49_261950-t26_1-p1 TGME49_2…
	purine nucleoside monophosphate metabolic process	9	GO:0009126	27	33	747	1937	2.12	3.69718e-07	2.31074e-05	6.43	TGME49_268830-t26_1-p1 TGME49_263190-t26_1-p1 TGME49_314820-t26_1-p1 TGME49_225930-t26_1-p1 TGME49_268850-t26_1-p1 TGME49_222020-t26_1-p1 TGME49_318230-t26_1-p1 TGME49_256760-t26_1-p1 TGME49_233500-t26_1-p1 TGME49_265450-t26_1-p1 TGME49_268860-t26_1-p1 TGME49_288750-t26_1-p1 TGME49_236040-t26_1-p1 TGME49_204400-t26_1-p1 TGME49_231910-t26_1-p1 TGME49_299070-t26_1-p1 TGME49_261950-t26_1-p1 TGME49_2…
	purine ribonucleoside monophosphate metabolic process	10	GO:0009167	27	33	747	1937	2.12	3.69718e-07	2.31074e-05	6.43	TGME49_268830-t26_1-p1 TGME49_263190-t26_1-p1 TGME49_314820-t26_1-p1 TGME49_225930-t26_1-p1 TGME49_268850-t26_1-p1 TGME49_222020-t26_1-p1 TGME49_318230-t26_1-p1 TGME49_256760-t26_1-p1 TGME49_233500-t26_1-p1 TGME49_265450-t26_1-p1 TGME49_268860-t26_1-p1 TGME49_288750-t26_1-p1 TGME49_236040-t26_1-p1 TGME49_204400-t26_1-p1 TGME49_231910-t26_1-p1 TGME49_299070-t26_1-p1 TGME49_261950-t26_1-p1 TGME49_2…
	ATP metabolic process	11	GO:0046034	25	30	747	1937	2.16	5.26197e-07	3.09528e-05	6.28	TGME49_268830-t26_1-p1 TGME49_314820-t26_1-p1 TGME49_225930-t26_1-p1 TGME49_268850-t26_1-p1 TGME49_222020-t26_1-p1 TGME49_318230-t26_1-p1 TGME49_256760-t26_1-p1 TGME49_233500-t26_1-p1 TGME49_265450-t26_1-p1 TGME49_288750-t26_1-p1 TGME49_268860-t26_1-p1 TGME49_236040-t26_1-p1 TGME49_204400-t26_1-p1 TGME49_231910-t26_1-p1 TGME49_299070-t26_1-p1 TGME49_261950-t26_1-p1 TGME49_201880-t26_1-p1 TGME49_2…
	nucleoside triphosphate metabolic process	8	GO:0009141	29	37	747	1937	2.03	7.39325e-07	3.89118e-05	6.13	TGME49_268830-t26_1-p1 TGME49_314820-t26_1-p1 TGME49_225930-t26_1-p1 TGME49_268850-t26_1-p1 TGME49_222020-t26_1-p1 TGME49_233140-t26_1-p1 TGME49_318230-t26_1-p1 TGME49_256760-t26_1-p1 TGME49_202300-t26_1-p1 TGME49_233500-t26_1-p1 TGME49_265450-t26_1-p1 TGME49_268860-t26_1-p1 TGME49_288750-t26_1-p1 TGME49_236040-t26_1-p1 TGME49_204400-t26_1-p1 TGME49_231910-t26_1-p1 TGME49_295350-t26_1-p1 TGME49_2…
	ribose phosphate metabolic process	6	GO:0019693	33	45	747	1937	1.9	1.79163e-06	8.53157e-05	5.75	TGME49_268830-t26_1-p1 TGME49_314820-t26_1-p1 TGME49_225930-t26_1-p1 TGME49_268850-t26_1-p1 TGME49_318230-t26_1-p1 TGME49_256760-t26_1-p1 TGME49_229360-t26_1-p1 TGME49_233500-t26_1-p1 TGME49_288750-t26_1-p1 TGME49_231910-t26_1-p1 TGME49_295350-t26_1-p1 TGME49_307850-t26_1-p1 TGME49_299070-t26_1-p1 TGME49_284540-t26_1-p1 TGME49_226000-t26_1-p1 TGME49_240890-t26_1-p1 TGME49_219800-t26_1-p1 TGME49_2…
	carbohydrate metabolic process	4	GO:0005975	41	60	747	1937	1.77	2.04627e-06	9.30123e-05	5.69	TGME49_269190-t26_1-p1 TGME49_307570-t26_1-p1 TGME49_225930-t26_1-p1 TGME49_268850-t26_1-p1 TGME49_318230-t26_1-p1 TGME49_284190-t26_1-p1 TGME49_289650-t26_1-p1 TGME49_256760-t26_1-p1 TGME49_229360-t26_1-p1 TGME49_233500-t26_1-p1 TGME49_316520-t26_1-p1 TGME49_299070-t26_1-p1 TGME49_318430-t26_1-p1 TGME49_209960-t26_1-p1 TGME49_310670-t26_1-p1 TGME49_240890-t26_1-p1 TGME49_232350-t26_1-p1 TGME49_2…
	mRNA processing	9	GO:0006397	26	33	747	1937	2.04	2.41502e-06	0.000105001	5.62	TGME49_294780-t26_1-p1 TGME49_231970-t26_1-p1 TGME49_210980-t26_1-p1 TGME49_213410-t26_1-p1 TGME49_270140-t26_1-p1 TGME49_305320-t26_1-p1 TGME49_270770-t26_1-p1 TGME49_318140-t26_1-p1 TGME49_261470-t26_1-p1 TGME49_294360-t26_1-p1 TGME49_278950-t26_1-p1 TGME49_267350-t26_1-p1 TGME49_309740-t26_1-p1 TGME49_238230-t26_1-p1 TGME49_275750-t26_1-p1 TGME49_305240-t26_1-p1 TGME49_270740-t26_1-p1 TGME49_2…

## Sheet: RH-kcr
GO Terms Level 1	GO Terms Description	GO Terms Level	GO Terms ID	Mapping	Background	All Mapping	All Background	Fold Enrichment	Fisher' exact test P value	FDR	-log10(p value)	Related Protein
Molecular Function	structural constituent of ribosome	3	GO:0003735	66	131	643	3015	2.36	4.92524e-14	9.85048e-12	13.31	TGME49_215470-t26_1-p1 TGME49_299050-t26_1-p1 TGME49_212290-t26_1-p1 TGME49_223050-t26_1-p1 TGME49_292130-t26_1-p1 TGME49_228470-t26_1-p1 TGME49_305520-t26_1-p1 TGME49_249250-t26_1-p1 TGME49_289530-t26_1-p1 TGME49_215460-t26_1-p1 TGME49_242330-t26_1-p1 TGME49_254440-t26_1-p1 TGME49_309810-t26_1-p1 TGME49_210690-t26_1-p1 TGME49_248390-t26_1-p1 TGME49_312090-t26_1-p1 TGME49_227360-t26_1-p1 TGME49_2…
	structural molecule activity	2	GO:0005198	74	151	643	3015	2.3	2.68341e-13	3.83344e-11	12.57	TGME49_215470-t26_1-p1 TGME49_299050-t26_1-p1 TGME49_266990-t26_1-p1 TGME49_212290-t26_1-p1 TGME49_223050-t26_1-p1 TGME49_235020-t26_1-p1 TGME49_292130-t26_1-p1 TGME49_228470-t26_1-p1 TGME49_305520-t26_1-p1 TGME49_266960-t26_1-p1 TGME49_249250-t26_1-p1 TGME49_289530-t26_1-p1 TGME49_215460-t26_1-p1 TGME49_242330-t26_1-p1 TGME49_254440-t26_1-p1 TGME49_309810-t26_1-p1 TGME49_210690-t26_1-p1 TGME49_2…
	unfolded protein binding	4	GO:0051082	21	24	643	3015	4.1	6.49601e-12	7.21779e-10	11.19	TGME49_288380-t26_1-p1 TGME49_318410-t26_1-p1 TGME49_202370-t26_1-p1 TGME49_287500-t26_1-p1 TGME49_315110-t26_1-p1 TGME49_297500-t26_1-p1 TGME49_244560-t26_1-p1 TGME49_272910-t26_1-p1 TGME49_292920-t26_1-p1 TGME49_289210-t26_1-p1 TGME49_310430-t26_1-p1 TGME49_248370-t26_1-p1 TGME49_254520-t26_1-p1 TGME49_293580-t26_1-p1 TGME49_229990-t26_1-p1 TGME49_205440-t26_1-p1 TGME49_265310-t26_1-p1 TGME49_3…
	translation initiation factor activity	7	GO:0003743	19	25	643	3015	3.56	6.7895e-09	4.52633e-07	8.17	TGME49_262040-t26_1-p1 TGME49_235540-t26_1-p1 TGME49_313230-t26_1-p1 TGME49_273460-t26_1-p1 TGME49_223410-t26_1-p1 TGME49_294670-t26_1-p1 TGME49_273520-t26_1-p1 TGME49_286090-t26_1-p1 TGME49_317720-t26_1-p1 TGME49_222860-t26_1-p1 TGME49_228190-t26_1-p1 TGME49_257060-t26_1-p1 TGME49_251500-t26_1-p1 TGME49_262720-t26_1-p1 TGME49_289830-t26_1-p1 TGME49_294620-t26_1-p1 TGME49_217820-t26_1-p1 TGME49_2…
	translation factor activity, RNA binding	6	GO:0008135	27	44	643	3015	2.88	7.79518e-09	4.87199e-07	8.11	TGME49_262040-t26_1-p1 TGME49_235540-t26_1-p1 TGME49_313230-t26_1-p1 TGME49_273460-t26_1-p1 TGME49_223410-t26_1-p1 TGME49_219140-t26_1-p1 TGME49_294670-t26_1-p1 TGME49_273520-t26_1-p1 TGME49_286090-t26_1-p1 TGME49_317720-t26_1-p1 TGME49_222860-t26_1-p1 TGME49_228190-t26_1-p1 TGME49_304710-t26_1-p1 TGME49_260170-t26_1-p1 TGME49_257060-t26_1-p1 TGME49_251500-t26_1-p1 TGME49_251810-t26_1-p1 TGME49_2…
	threonine-type peptidase activity	6	GO:0070003	12	15	643	3015	3.75	1.94624e-06	6.95086e-05	5.71	TGME49_280710-t26_1-p1 TGME49_290005-t26_1-p1 TGME49_239500-t26_1-p1 TGME49_242290-t26_1-p1 TGME49_254900-t26_1-p1 TGME49_216450-t26_1-p1 TGME49_278050-t26_1-p1 TGME49_306930-t26_1-p1 TGME49_249590-t26_1-p1 TGME49_258150-t26_1-p1 TGME49_223590-t26_1-p1 TGME49_287210-t26_1-p1
	threonine-type endopeptidase activity	7	GO:0004298	12	15	643	3015	3.75	1.94624e-06	6.95086e-05	5.71	TGME49_280710-t26_1-p1 TGME49_290005-t26_1-p1 TGME49_239500-t26_1-p1 TGME49_242290-t26_1-p1 TGME49_254900-t26_1-p1 TGME49_216450-t26_1-p1 TGME49_278050-t26_1-p1 TGME49_306930-t26_1-p1 TGME49_249590-t26_1-p1 TGME49_258150-t26_1-p1 TGME49_223590-t26_1-p1 TGME49_287210-t26_1-p1
	RNA binding	5	GO:0003723	63	175	643	3015	1.69	3.0288e-06	0.000104441	5.52	TGME49_215470-t26_1-p1 TGME49_262040-t26_1-p1 TGME49_235540-t26_1-p1 TGME49_313230-t26_1-p1 TGME49_321500-t26_1-p1 TGME49_269180-t26_1-p1 TGME49_223410-t26_1-p1 TGME49_219140-t26_1-p1 TGME49_321560-t26_1-p1 TGME49_294670-t26_1-p1 TGME49_286090-t26_1-p1 TGME49_317720-t26_1-p1 TGME49_305520-t26_1-p1 TGME49_228190-t26_1-p1 TGME49_216670-t26_1-p1 TGME49_260170-t26_1-p1 TGME49_257060-t26_1-p1 TGME49_3…
Cellular Component	cytoplasm	6	GO:0005737	153	320	283	1033	1.75	5.61462e-22	5.61462e-19	21.25	TGME49_215470-t26_1-p1 TGME49_268830-t26_1-p1 TGME49_314820-t26_1-p1 TGME49_219140-t26_1-p1 TGME49_268850-t26_1-p1 TGME49_292130-t26_1-p1 TGME49_228470-t26_1-p1 TGME49_305520-t26_1-p1 TGME49_229360-t26_1-p1 TGME49_248390-t26_1-p1 TGME49_213030-t26_1-p1 TGME49_225080-t26_1-p1 TGME49_219850-t26_1-p1 TGME49_321310-t26_1-p1 TGME49_207640-t26_1-p1 TGME49_209290-t26_1-p1 TGME49_209260-t26_1-p1 TGME49_2…
	macromolecular complex	2	GO:0032991	165	381	283	1033	1.58	4.13013e-18	2.06506e-15	17.38	TGME49_215470-t26_1-p1 TGME49_268830-t26_1-p1 TGME49_314820-t26_1-p1 TGME49_219140-t26_1-p1 TGME49_268850-t26_1-p1 TGME49_294550-t26_1-p1 TGME49_292130-t26_1-p1 TGME49_228470-t26_1-p1 TGME49_305520-t26_1-p1 TGME49_270830-t26_1-p1 TGME49_242070-t26_1-p1 TGME49_248390-t26_1-p1 TGME49_278870-t26_1-p1 TGME49_213030-t26_1-p1 TGME49_293580-t26_1-p1 TGME49_255190-t26_1-p1 TGME49_316220-t26_1-p1 TGME49_2…
	cytoplasmic part	7	GO:0044444	117	245	283	1033	1.74	1.62537e-13	2.70895e-11	12.79	TGME49_215470-t26_1-p1 TGME49_268830-t26_1-p1 TGME49_314820-t26_1-p1 TGME49_299050-t26_1-p1 TGME49_266990-t26_1-p1 TGME49_212290-t26_1-p1 TGME49_219140-t26_1-p1 TGME49_223050-t26_1-p1 TGME49_268850-t26_1-p1 TGME49_235020-t26_1-p1 TGME49_292130-t26_1-p1 TGME49_228470-t26_1-p1 TGME49_317720-t26_1-p1 TGME49_305520-t26_1-p1 TGME49_228190-t26_1-p1 TGME49_249250-t26_1-p1 TGME49_289530-t26_1-p1 TGME49_2…
	ribosome	8	GO:0005840	67	131	283	1033	1.87	4.81666e-10	4.01388e-08	9.32	TGME49_215470-t26_1-p1 TGME49_299050-t26_1-p1 TGME49_212290-t26_1-p1 TGME49_223050-t26_1-p1 TGME49_292130-t26_1-p1 TGME49_228470-t26_1-p1 TGME49_305520-t26_1-p1 TGME49_249250-t26_1-p1 TGME49_289530-t26_1-p1 TGME49_215460-t26_1-p1 TGME49_242330-t26_1-p1 TGME49_254440-t26_1-p1 TGME49_309810-t26_1-p1 TGME49_210690-t26_1-p1 TGME49_248390-t26_1-p1 TGME49_312090-t26_1-p1 TGME49_227360-t26_1-p1 TGME49_2…
	intracellular ribonucleoprotein complex	6	GO:0030529	78	164	283	1033	1.74	1.19295e-09	8.52107e-08	8.92	TGME49_215470-t26_1-p1 TGME49_299050-t26_1-p1 TGME49_212290-t26_1-p1 TGME49_223050-t26_1-p1 TGME49_292130-t26_1-p1 TGME49_228470-t26_1-p1 TGME49_305520-t26_1-p1 TGME49_249250-t26_1-p1 TGME49_289530-t26_1-p1 TGME49_215460-t26_1-p1 TGME49_270830-t26_1-p1 TGME49_242330-t26_1-p1 TGME49_254440-t26_1-p1 TGME49_309740-t26_1-p1 TGME49_309810-t26_1-p1 TGME49_210690-t26_1-p1 TGME49_248390-t26_1-p1 TGME49_3…
	ribonucleoprotein complex	3	GO:1990904	78	164	283	1033	1.74	1.19295e-09	8.52107e-08	8.92	TGME49_215470-t26_1-p1 TGME49_299050-t26_1-p1 TGME49_212290-t26_1-p1 TGME49_223050-t26_1-p1 TGME49_292130-t26_1-p1 TGME49_228470-t26_1-p1 TGME49_305520-t26_1-p1 TGME49_249250-t26_1-p1 TGME49_289530-t26_1-p1 TGME49_215460-t26_1-p1 TGME49_270830-t26_1-p1 TGME49_242330-t26_1-p1 TGME49_254440-t26_1-p1 TGME49_309740-t26_1-p1 TGME49_309810-t26_1-p1 TGME49_210690-t26_1-p1 TGME49_248390-t26_1-p1 TGME49_3…
	eukaryotic translation initiation factor 3 complex	8	GO:0005852	12	12	283	1033	3.65	1.50453e-07	5.78665e-06	6.82	TGME49_262040-t26_1-p1 TGME49_273460-t26_1-p1 TGME49_289830-t26_1-p1 TGME49_294620-t26_1-p1 TGME49_294670-t26_1-p1 TGME49_273520-t26_1-p1 TGME49_217820-t26_1-p1 TGME49_317720-t26_1-p1 TGME49_226980-t26_1-p1 TGME49_222860-t26_1-p1 TGME49_228190-t26_1-p1 TGME49_251500-t26_1-p1
	organelle membrane	4	GO:0031090	20	30	283	1033	2.43	6.01273e-06	0.000200424	5.22	TGME49_268830-t26_1-p1 TGME49_314820-t26_1-p1 TGME49_235880-t26_1-p1 TGME49_266990-t26_1-p1 TGME49_280610-t26_1-p1 TGME49_291680-t26_1-p1 TGME49_218280-t26_1-p1 TGME49_288750-t26_1-p1 TGME49_277000-t26_1-p1 TGME49_224960-t26_1-p1 TGME49_232830-t26_1-p1 TGME49_213030-t26_1-p1 TGME49_201880-t26_1-p1 TGME49_263300-t26_1-p1 TGME49_273370-t26_1-p1 TGME49_290950-t26_1-p1 TGME49_246560-t26_1-p1 TGME49_2…
Biological Process	translation	8	GO:0006412	102	201	480	1937	2.05	3.15593e-17	1.05198e-14	16.5	TGME49_215470-t26_1-p1 TGME49_299050-t26_1-p1 TGME49_212290-t26_1-p1 TGME49_219140-t26_1-p1 TGME49_223050-t26_1-p1 TGME49_286090-t26_1-p1 TGME49_288360-t26_1-p1 TGME49_292130-t26_1-p1 TGME49_228470-t26_1-p1 TGME49_305520-t26_1-p1 TGME49_249250-t26_1-p1 TGME49_289530-t26_1-p1 TGME49_215460-t26_1-p1 TGME49_242330-t26_1-p1 TGME49_202530-t26_1-p1 TGME49_254440-t26_1-p1 TGME49_309810-t26_1-p1 TGME49_2…
	peptide biosynthetic process	7	GO:0043043	102	203	480	1937	2.03	7.90083e-17	1.97521e-14	16.1	TGME49_215470-t26_1-p1 TGME49_299050-t26_1-p1 TGME49_212290-t26_1-p1 TGME49_219140-t26_1-p1 TGME49_223050-t26_1-p1 TGME49_286090-t26_1-p1 TGME49_288360-t26_1-p1 TGME49_292130-t26_1-p1 TGME49_228470-t26_1-p1 TGME49_305520-t26_1-p1 TGME49_249250-t26_1-p1 TGME49_289530-t26_1-p1 TGME49_215460-t26_1-p1 TGME49_242330-t26_1-p1 TGME49_202530-t26_1-p1 TGME49_254440-t26_1-p1 TGME49_309810-t26_1-p1 TGME49_2…
	organonitrogen compound metabolic process	4	GO:1901564	158	354	480	1937	1.8	1.73572e-12	2.16965e-10	11.76	TGME49_215470-t26_1-p1 TGME49_268830-t26_1-p1 TGME49_314820-t26_1-p1 TGME49_219140-t26_1-p1 TGME49_268850-t26_1-p1 TGME49_286090-t26_1-p1 TGME49_318230-t26_1-p1 TGME49_292130-t26_1-p1 TGME49_228470-t26_1-p1 TGME49_305520-t26_1-p1 TGME49_229360-t26_1-p1 TGME49_271350-t26_1-p1 TGME49_248390-t26_1-p1 TGME49_307850-t26_1-p1 TGME49_239820-t26_1-p1 TGME49_219800-t26_1-p1 TGME49_225080-t26_1-p1 TGME49_2…
	protein folding	3	GO:0006457	33	47	480	1937	2.83	3.93039e-11	3.93039e-09	10.41	TGME49_202370-t26_1-p1 TGME49_287500-t26_1-p1 TGME49_297500-t26_1-p1 TGME49_244560-t26_1-p1 TGME49_272910-t26_1-p1 TGME49_263530-t26_1-p1 TGME49_310430-t26_1-p1 TGME49_221210-t26_1-p1 TGME49_254520-t26_1-p1 TGME49_240600-t26_1-p1 TGME49_293580-t26_1-p1 TGME49_320640-t26_1-p1 TGME49_229990-t26_1-p1 TGME49_265310-t26_1-p1 TGME49_311240-t26_1-p1 TGME49_283850-t26_1-p1 TGME49_265220-t26_1-p1 TGME49_3…
	small molecule metabolic process	4	GO:0044281	92	210	480	1937	1.77	1.13862e-10	1.03511e-08	9.94	TGME49_268830-t26_1-p1 TGME49_314820-t26_1-p1 TGME49_269190-t26_1-p1 TGME49_233110-t26_1-p1 TGME49_268850-t26_1-p1 TGME49_318230-t26_1-p1 TGME49_288360-t26_1-p1 TGME49_229360-t26_1-p1 TGME49_271350-t26_1-p1 TGME49_280750-t26_1-p1 TGME49_217740-t26_1-p1 TGME49_291640-t26_1-p1 TGME49_202530-t26_1-p1 TGME49_264080-t26_1-p1 TGME49_307850-t26_1-p1 TGME49_318430-t26_1-p1 TGME49_251690-t26_1-p1 TGME49_2…
	ribose phosphate metabolic process	6	GO:0019693	29	45	480	1937	2.6	1.41843e-08	8.34371e-07	7.85	TGME49_268830-t26_1-p1 TGME49_263190-t26_1-p1 TGME49_314820-t26_1-p1 TGME49_225930-t26_1-p1 TGME49_268850-t26_1-p1 TGME49_222020-t26_1-p1 TGME49_318230-t26_1-p1 TGME49_278830-t26_1-p1 TGME49_256760-t26_1-p1 TGME49_229360-t26_1-p1 TGME49_265450-t26_1-p1 TGME49_288750-t26_1-p1 TGME49_236040-t26_1-p1 TGME49_204400-t26_1-p1 TGME49_231910-t26_1-p1 TGME49_295350-t26_1-p1 TGME49_307850-t26_1-p1 TGME49_2…
	nucleoside monophosphate metabolic process	8	GO:0009123	24	34	480	1937	2.85	1.80362e-08	1.00201e-06	7.74	TGME49_268830-t26_1-p1 TGME49_263190-t26_1-p1 TGME49_314820-t26_1-p1 TGME49_225930-t26_1-p1 TGME49_268850-t26_1-p1 TGME49_222020-t26_1-p1 TGME49_318230-t26_1-p1 TGME49_256760-t26_1-p1 TGME49_249180-t26_1-p1 TGME49_265450-t26_1-p1 TGME49_288750-t26_1-p1 TGME49_236040-t26_1-p1 TGME49_204400-t26_1-p1 TGME49_231910-t26_1-p1 TGME49_261950-t26_1-p1 TGME49_201880-t26_1-p1 TGME49_256970-t26_1-p1 TGME49_2…
	cellular macromolecule biosynthetic process	6	GO:0034645	115	306	480	1937	1.52	3.56987e-08	1.87888e-06	7.45	TGME49_215470-t26_1-p1 TGME49_299050-t26_1-p1 TGME49_212290-t26_1-p1 TGME49_219140-t26_1-p1 TGME49_223050-t26_1-p1 TGME49_286090-t26_1-p1 TGME49_288360-t26_1-p1 TGME49_292130-t26_1-p1 TGME49_228470-t26_1-p1 TGME49_305520-t26_1-p1 TGME49_249250-t26_1-p1 TGME49_289530-t26_1-p1 TGME49_215460-t26_1-p1 TGME49_242330-t26_1-p1 TGME49_202530-t26_1-p1 TGME49_254440-t26_1-p1 TGME49_309810-t26_1-p1 TGME49_2…
	macromolecule biosynthetic process	5	GO:0009059	115	307	480	1937	1.51	4.4537e-08	2.22685e-06	7.35	TGME49_215470-t26_1-p1 TGME49_299050-t26_1-p1 TGME49_212290-t26_1-p1 TGME49_219140-t26_1-p1 TGME49_223050-t26_1-p1 TGME49_286090-t26_1-p1 TGME49_288360-t26_1-p1 TGME49_292130-t26_1-p1 TGME49_228470-t26_1-p1 TGME49_305520-t26_1-p1 TGME49_249250-t26_1-p1 TGME49_289530-t26_1-p1 TGME49_215460-t26_1-p1 TGME49_242330-t26_1-p1 TGME49_202530-t26_1-p1 TGME49_254440-t26_1-p1 TGME49_309810-t26_1-p1 TGME49_2…
	ribonucleoside monophosphate metabolic process	9	GO:0009161	23	33	480	1937	2.81	5.33653e-08	2.32023e-06	7.27	TGME49_268830-t26_1-p1 TGME49_263190-t26_1-p1 TGME49_314820-t26_1-p1 TGME49_225930-t26_1-p1 TGME49_268850-t26_1-p1 TGME49_222020-t26_1-p1 TGME49_318230-t26_1-p1 TGME49_256760-t26_1-p1 TGME49_265450-t26_1-p1 TGME49_288750-t26_1-p1 TGME49_236040-t26_1-p1 TGME49_204400-t26_1-p1 TGME49_231910-t26_1-p1 TGME49_261950-t26_1-p1 TGME49_201880-t26_1-p1 TGME49_256970-t26_1-p1 TGME49_284540-t26_1-p1 TGME49_2…
	purine nucleoside monophosphate metabolic process	9	GO:0009126	23	33	480	1937	2.81	5.33653e-08	2.32023e-06	7.27	TGME49_268830-t26_1-p1 TGME49_263190-t26_1-p1 TGME49_314820-t26_1-p1 TGME49_225930-t26_1-p1 TGME49_268850-t26_1-p1 TGME49_222020-t26_1-p1 TGME49_318230-t26_1-p1 TGME49_256760-t26_1-p1 TGME49_265450-t26_1-p1 TGME49_288750-t26_1-p1 TGME49_236040-t26_1-p1 TGME49_204400-t26_1-p1 TGME49_231910-t26_1-p1 TGME49_261950-t26_1-p1 TGME49_201880-t26_1-p1 TGME49_256970-t26_1-p1 TGME49_284540-t26_1-p1 TGME49_2…
	purine ribonucleoside monophosphate metabolic process	10	GO:0009167	23	33	480	1937	2.81	5.33653e-08	2.32023e-06	7.27	TGME49_268830-t26_1-p1 TGME49_263190-t26_1-p1 TGME49_314820-t26_1-p1 TGME49_225930-t26_1-p1 TGME49_268850-t26_1-p1 TGME49_222020-t26_1-p1 TGME49_318230-t26_1-p1 TGME49_256760-t26_1-p1 TGME49_265450-t26_1-p1 TGME49_288750-t26_1-p1 TGME49_236040-t26_1-p1 TGME49_204400-t26_1-p1 TGME49_231910-t26_1-p1 TGME49_261950-t26_1-p1 TGME49_201880-t26_1-p1 TGME49_256970-t26_1-p1 TGME49_284540-t26_1-p1 TGME49_2…
	amide biosynthetic process	6	GO:0043604	104	210	480	1937	2	6.9723e-08	2.90512e-06	7.16	TGME49_215470-t26_1-p1 TGME49_299050-t26_1-p1 TGME49_212290-t26_1-p1 TGME49_219140-t26_1-p1 TGME49_223050-t26_1-p1 TGME49_286090-t26_1-p1 TGME49_288360-t26_1-p1 TGME49_292130-t26_1-p1 TGME49_228470-t26_1-p1 TGME49_305520-t26_1-p1 TGME49_271350-t26_1-p1 TGME49_249250-t26_1-p1 TGME49_289530-t26_1-p1 TGME49_215460-t26_1-p1 TGME49_242330-t26_1-p1 TGME49_202530-t26_1-p1 TGME49_254440-t26_1-p1 TGME49_3…
	peptide metabolic process	6	GO:0006518	103	208	480	1937	2	7.9006e-08	3.16024e-06	7.1	TGME49_215470-t26_1-p1 TGME49_299050-t26_1-p1 TGME49_212290-t26_1-p1 TGME49_219140-t26_1-p1 TGME49_223050-t26_1-p1 TGME49_286090-t26_1-p1 TGME49_288360-t26_1-p1 TGME49_292130-t26_1-p1 TGME49_228470-t26_1-p1 TGME49_305520-t26_1-p1 TGME49_249250-t26_1-p1 TGME49_289530-t26_1-p1 TGME49_215460-t26_1-p1 TGME49_242330-t26_1-p1 TGME49_202530-t26_1-p1 TGME49_254440-t26_1-p1 TGME49_309810-t26_1-p1 TGME49_2…

## Sheet: ME49-khib
GO Terms Level 1	GO Terms Description	GO Terms Level	GO Terms ID	Mapping	Background	All Mapping	All Background	Fold Enrichment	Fisher' exact test P value	FDR	-log10(p value)	Related Protein
Molecular Function	unfolded protein binding	4	GO:0051082	22	24	972	3015	2.84	1.7395e-09	5.79833e-07	8.76	TGME49_288380-t26_1-p1 TGME49_258390-t26_1-p1 TGME49_318410-t26_1-p1 TGME49_202370-t26_1-p1 TGME49_287500-t26_1-p1 TGME49_315110-t26_1-p1 TGME49_297500-t26_1-p1 TGME49_244560-t26_1-p1 TGME49_272910-t26_1-p1 TGME49_292920-t26_1-p1 TGME49_289210-t26_1-p1 TGME49_310430-t26_1-p1 TGME49_248370-t26_1-p1 TGME49_254520-t26_1-p1 TGME49_293580-t26_1-p1 TGME49_229990-t26_1-p1 TGME49_265310-t26_1-p1 TGME49_3…
	translation initiation factor activity	7	GO:0003743	20	25	972	3015	2.48	1.13041e-06	7.61371e-05	5.95	TGME49_262040-t26_1-p1 TGME49_235540-t26_1-p1 TGME49_313230-t26_1-p1 TGME49_273460-t26_1-p1 TGME49_211410-t26_1-p1 TGME49_223410-t26_1-p1 TGME49_294670-t26_1-p1 TGME49_273520-t26_1-p1 TGME49_286090-t26_1-p1 TGME49_317720-t26_1-p1 TGME49_222860-t26_1-p1 TGME49_228190-t26_1-p1 TGME49_251500-t26_1-p1 TGME49_262720-t26_1-p1 TGME49_315150-t26_1-p1 TGME49_289830-t26_1-p1 TGME49_294620-t26_1-p1 TGME49_2…
	RNA binding	5	GO:0003723	86	175	972	3015	1.52	1.25605e-06	7.61371e-05	5.9	TGME49_215470-t26_1-p1 TGME49_321500-t26_1-p1 TGME49_211410-t26_1-p1 TGME49_269180-t26_1-p1 TGME49_219140-t26_1-p1 TGME49_286090-t26_1-p1 TGME49_309570-t26_1-p1 TGME49_317720-t26_1-p1 TGME49_305520-t26_1-p1 TGME49_228190-t26_1-p1 TGME49_242330-t26_1-p1 TGME49_258380-t26_1-p1 TGME49_294800-t26_1-p1 TGME49_209210-t26_1-p1 TGME49_233230-t26_1-p1 TGME49_313100-t26_1-p1 TGME49_225080-t26_1-p1 TGME49_2…
	threonine-type peptidase activity	6	GO:0070003	14	15	972	3015	2.9	1.29433e-06	7.61371e-05	5.89	TGME49_280710-t26_1-p1 TGME49_290005-t26_1-p1 TGME49_239500-t26_1-p1 TGME49_242290-t26_1-p1 TGME49_314090-t26_1-p1 TGME49_254900-t26_1-p1 TGME49_216450-t26_1-p1 TGME49_218920-t26_1-p1 TGME49_278050-t26_1-p1 TGME49_306930-t26_1-p1 TGME49_249590-t26_1-p1 TGME49_258150-t26_1-p1 TGME49_272230-t26_1-p1 TGME49_287210-t26_1-p1
	threonine-type endopeptidase activity	7	GO:0004298	14	15	972	3015	2.9	1.29433e-06	7.61371e-05	5.89	TGME49_280710-t26_1-p1 TGME49_290005-t26_1-p1 TGME49_239500-t26_1-p1 TGME49_242290-t26_1-p1 TGME49_314090-t26_1-p1 TGME49_254900-t26_1-p1 TGME49_216450-t26_1-p1 TGME49_218920-t26_1-p1 TGME49_278050-t26_1-p1 TGME49_306930-t26_1-p1 TGME49_249590-t26_1-p1 TGME49_258150-t26_1-p1 TGME49_272230-t26_1-p1 TGME49_287210-t26_1-p1
	structural constituent of ribosome	3	GO:0003735	68	131	972	3015	1.61	1.474e-06	8.18889e-05	5.83	TGME49_215470-t26_1-p1 TGME49_299050-t26_1-p1 TGME49_212290-t26_1-p1 TGME49_223050-t26_1-p1 TGME49_292130-t26_1-p1 TGME49_228470-t26_1-p1 TGME49_305520-t26_1-p1 TGME49_249250-t26_1-p1 TGME49_289530-t26_1-p1 TGME49_215460-t26_1-p1 TGME49_242330-t26_1-p1 TGME49_254440-t26_1-p1 TGME49_309810-t26_1-p1 TGME49_210690-t26_1-p1 TGME49_248390-t26_1-p1 TGME49_312090-t26_1-p1 TGME49_227360-t26_1-p1 TGME49_2…
	structural molecule activity	2	GO:0005198	75	151	972	3015	1.54	3.78737e-06	0.000151495	5.42	TGME49_215470-t26_1-p1 TGME49_299050-t26_1-p1 TGME49_266990-t26_1-p1 TGME49_212290-t26_1-p1 TGME49_223050-t26_1-p1 TGME49_235020-t26_1-p1 TGME49_292130-t26_1-p1 TGME49_228470-t26_1-p1 TGME49_305520-t26_1-p1 TGME49_266960-t26_1-p1 TGME49_249250-t26_1-p1 TGME49_289530-t26_1-p1 TGME49_215460-t26_1-p1 TGME49_242330-t26_1-p1 TGME49_254440-t26_1-p1 TGME49_309810-t26_1-p1 TGME49_210690-t26_1-p1 TGME49_2…
	translation factor activity, RNA binding	6	GO:0008135	29	44	972	3015	2.04	4.09163e-06	0.00015737	5.39	TGME49_262040-t26_1-p1 TGME49_235540-t26_1-p1 TGME49_313230-t26_1-p1 TGME49_273460-t26_1-p1 TGME49_211410-t26_1-p1 TGME49_223410-t26_1-p1 TGME49_219140-t26_1-p1 TGME49_294670-t26_1-p1 TGME49_273520-t26_1-p1 TGME49_286090-t26_1-p1 TGME49_317720-t26_1-p1 TGME49_222860-t26_1-p1 TGME49_228190-t26_1-p1 TGME49_304710-t26_1-p1 TGME49_260170-t26_1-p1 TGME49_251500-t26_1-p1 TGME49_251810-t26_1-p1 TGME49_2…
Cellular Component	cytoplasm	6	GO:0005737	180	320	385	1033	1.51	4.62277e-17	4.62277e-14	16.34	TGME49_215470-t26_1-p1 TGME49_268830-t26_1-p1 TGME49_314820-t26_1-p1 TGME49_219140-t26_1-p1 TGME49_268850-t26_1-p1 TGME49_292130-t26_1-p1 TGME49_228470-t26_1-p1 TGME49_305520-t26_1-p1 TGME49_270650-t26_1-p1 TGME49_229360-t26_1-p1 TGME49_248390-t26_1-p1 TGME49_226510-t26_1-p1 TGME49_225080-t26_1-p1 TGME49_219850-t26_1-p1 TGME49_207640-t26_1-p1 TGME49_209290-t26_1-p1 TGME49_209260-t26_1-p1 TGME49_2…
	peptidase complex	4	GO:1905368	22	26	385	1033	2.27	7.01501e-07	7.01501e-05	6.15	TGME49_280710-t26_1-p1 TGME49_314090-t26_1-p1 TGME49_254900-t26_1-p1 TGME49_216450-t26_1-p1 TGME49_321400-t26_1-p1 TGME49_272230-t26_1-p1 TGME49_290005-t26_1-p1 TGME49_242290-t26_1-p1 TGME49_239500-t26_1-p1 TGME49_224330-t26_1-p1 TGME49_313410-t26_1-p1 TGME49_289780-t26_1-p1 TGME49_251760-t26_1-p1 TGME49_229030-t26_1-p1 TGME49_292220-t26_1-p1 TGME49_218920-t26_1-p1 TGME49_278050-t26_1-p1 TGME49_2…
	proteasome complex	6	GO:0000502	20	23	385	1033	2.33	9.78031e-07	7.61371e-05	6.01	TGME49_280710-t26_1-p1 TGME49_314090-t26_1-p1 TGME49_254900-t26_1-p1 TGME49_216450-t26_1-p1 TGME49_272230-t26_1-p1 TGME49_290005-t26_1-p1 TGME49_242290-t26_1-p1 TGME49_239500-t26_1-p1 TGME49_224330-t26_1-p1 TGME49_313410-t26_1-p1 TGME49_289780-t26_1-p1 TGME49_251760-t26_1-p1 TGME49_292220-t26_1-p1 TGME49_218920-t26_1-p1 TGME49_278050-t26_1-p1 TGME49_269250-t26_1-p1 TGME49_306930-t26_1-p1 TGME49_2…
	endopeptidase complex	5	GO:1905369	20	23	385	1033	2.33	9.78031e-07	7.61371e-05	6.01	TGME49_280710-t26_1-p1 TGME49_314090-t26_1-p1 TGME49_254900-t26_1-p1 TGME49_216450-t26_1-p1 TGME49_272230-t26_1-p1 TGME49_290005-t26_1-p1 TGME49_242290-t26_1-p1 TGME49_239500-t26_1-p1 TGME49_224330-t26_1-p1 TGME49_313410-t26_1-p1 TGME49_289780-t26_1-p1 TGME49_251760-t26_1-p1 TGME49_292220-t26_1-p1 TGME49_218920-t26_1-p1 TGME49_278050-t26_1-p1 TGME49_269250-t26_1-p1 TGME49_306930-t26_1-p1 TGME49_2…
	eukaryotic translation initiation factor 3 complex	8	GO:0005852	12	12	385	1033	2.68	6.44129e-06	0.000238566	5.19	TGME49_262040-t26_1-p1 TGME49_273460-t26_1-p1 TGME49_289830-t26_1-p1 TGME49_294620-t26_1-p1 TGME49_294670-t26_1-p1 TGME49_273520-t26_1-p1 TGME49_217820-t26_1-p1 TGME49_317720-t26_1-p1 TGME49_226980-t26_1-p1 TGME49_222860-t26_1-p1 TGME49_228190-t26_1-p1 TGME49_251500-t26_1-p1
	membrane protein complex	4	GO:0098796	37	57	385	1033	1.74	1.24659e-05	0.000445211	4.9	TGME49_268830-t26_1-p1 TGME49_314820-t26_1-p1 TGME49_266990-t26_1-p1 TGME49_315620-t26_1-p1 TGME49_291680-t26_1-p1 TGME49_235020-t26_1-p1 TGME49_288750-t26_1-p1 TGME49_231910-t26_1-p1 TGME49_277000-t26_1-p1 TGME49_224960-t26_1-p1 TGME49_273370-t26_1-p1 TGME49_226000-t26_1-p1 TGME49_226510-t26_1-p1 TGME49_290950-t26_1-p1 TGME49_246560-t26_1-p1 TGME49_219800-t26_1-p1 TGME49_305290-t26_1-p1 TGME49_2…
	proton-transporting two-sector ATPase complex, catalytic domain	6	GO:0033178	11	11	385	1033	2.68	1.76016e-05	0.000606952	4.75	TGME49_310960-t26_1-p1 TGME49_314820-t26_1-p1 TGME49_315620-t26_1-p1 TGME49_261950-t26_1-p1 TGME49_256970-t26_1-p1 TGME49_226000-t26_1-p1 TGME49_219800-t26_1-p1 TGME49_305290-t26_1-p1 TGME49_204400-t26_1-p1 TGME49_231910-t26_1-p1 TGME49_208590-t26_1-p1
	proton-transporting two-sector ATPase complex	5	GO:0016469	16	19	385	1033	2.26	3.147e-05	0.001049	4.5	TGME49_268830-t26_1-p1 TGME49_232830-t26_1-p1 TGME49_310960-t26_1-p1 TGME49_314820-t26_1-p1 TGME49_315620-t26_1-p1 TGME49_261950-t26_1-p1 TGME49_256970-t26_1-p1 TGME49_226000-t26_1-p1 TGME49_246560-t26_1-p1 TGME49_219800-t26_1-p1 TGME49_305290-t26_1-p1 TGME49_204400-t26_1-p1 TGME49_259010-t26_1-p1 TGME49_290720-t26_1-p1 TGME49_231910-t26_1-p1 TGME49_208590-t26_1-p1
Biological Process	small molecule metabolic process	4	GO:0044281	117	210	690	1937	1.56	2.41856e-10	1.20928e-07	9.62	TGME49_268830-t26_1-p1 TGME49_314820-t26_1-p1 TGME49_269190-t26_1-p1 TGME49_233110-t26_1-p1 TGME49_293590-t26_1-p1 TGME49_268850-t26_1-p1 TGME49_233140-t26_1-p1 TGME49_318230-t26_1-p1 TGME49_288360-t26_1-p1 TGME49_270650-t26_1-p1 TGME49_229360-t26_1-p1 TGME49_233500-t26_1-p1 TGME49_271350-t26_1-p1 TGME49_280750-t26_1-p1 TGME49_217740-t26_1-p1 TGME49_291640-t26_1-p1 TGME49_202530-t26_1-p1 TGME49_2…
	protein folding	3	GO:0006457	36	47	690	1937	2.15	7.81983e-09	1.95496e-06	8.11	TGME49_202370-t26_1-p1 TGME49_287500-t26_1-p1 TGME49_297500-t26_1-p1 TGME49_244560-t26_1-p1 TGME49_272910-t26_1-p1 TGME49_263530-t26_1-p1 TGME49_310430-t26_1-p1 TGME49_221210-t26_1-p1 TGME49_254520-t26_1-p1 TGME49_240600-t26_1-p1 TGME49_293580-t26_1-p1 TGME49_320640-t26_1-p1 TGME49_229990-t26_1-p1 TGME49_283850-t26_1-p1 TGME49_265310-t26_1-p1 TGME49_311240-t26_1-p1 TGME49_265220-t26_1-p1 TGME49_2…
	peptide metabolic process	6	GO:0006518	112	208	690	1937	1.51	9.88164e-09	1.97633e-06	8.01	TGME49_215470-t26_1-p1 TGME49_299050-t26_1-p1 TGME49_211410-t26_1-p1 TGME49_212290-t26_1-p1 TGME49_219140-t26_1-p1 TGME49_223050-t26_1-p1 TGME49_286090-t26_1-p1 TGME49_288360-t26_1-p1 TGME49_292130-t26_1-p1 TGME49_228470-t26_1-p1 TGME49_305520-t26_1-p1 TGME49_249250-t26_1-p1 TGME49_289530-t26_1-p1 TGME49_215460-t26_1-p1 TGME49_242330-t26_1-p1 TGME49_258380-t26_1-p1 TGME49_202530-t26_1-p1 TGME49_2…
	nucleobase-containing small molecule metabolic process	6	GO:0055086	55	84	690	1937	1.84	1.23577e-08	2.05962e-06	7.91	TGME49_268830-t26_1-p1 TGME49_314820-t26_1-p1 TGME49_259690-t26_1-p1 TGME49_233110-t26_1-p1 TGME49_225930-t26_1-p1 TGME49_268850-t26_1-p1 TGME49_233140-t26_1-p1 TGME49_208530-t26_1-p1 TGME49_318230-t26_1-p1 TGME49_256760-t26_1-p1 TGME49_270650-t26_1-p1 TGME49_229360-t26_1-p1 TGME49_202300-t26_1-p1 TGME49_233500-t26_1-p1 TGME49_280750-t26_1-p1 TGME49_288750-t26_1-p1 TGME49_291640-t26_1-p1 TGME49_2…
	translation	8	GO:0006412	108	201	690	1937	1.51	2.25211e-08	3.2173e-06	7.65	TGME49_215470-t26_1-p1 TGME49_299050-t26_1-p1 TGME49_211410-t26_1-p1 TGME49_212290-t26_1-p1 TGME49_219140-t26_1-p1 TGME49_223050-t26_1-p1 TGME49_286090-t26_1-p1 TGME49_288360-t26_1-p1 TGME49_292130-t26_1-p1 TGME49_228470-t26_1-p1 TGME49_305520-t26_1-p1 TGME49_249250-t26_1-p1 TGME49_289530-t26_1-p1 TGME49_215460-t26_1-p1 TGME49_242330-t26_1-p1 TGME49_258380-t26_1-p1 TGME49_202530-t26_1-p1 TGME49_2…
	nucleoside phosphate metabolic process	7	GO:0006753	47	71	690	1937	1.86	9.22509e-08	1.15314e-05	7.04	TGME49_268830-t26_1-p1 TGME49_314820-t26_1-p1 TGME49_259690-t26_1-p1 TGME49_233110-t26_1-p1 TGME49_225930-t26_1-p1 TGME49_268850-t26_1-p1 TGME49_233140-t26_1-p1 TGME49_208530-t26_1-p1 TGME49_318230-t26_1-p1 TGME49_256760-t26_1-p1 TGME49_270650-t26_1-p1 TGME49_229360-t26_1-p1 TGME49_202300-t26_1-p1 TGME49_233500-t26_1-p1 TGME49_280750-t26_1-p1 TGME49_288750-t26_1-p1 TGME49_231910-t26_1-p1 TGME49_2…
	nucleotide metabolic process	8	GO:0009117	46	70	690	1937	1.84	1.78403e-07	1.98226e-05	6.75	TGME49_268830-t26_1-p1 TGME49_314820-t26_1-p1 TGME49_259690-t26_1-p1 TGME49_233110-t26_1-p1 TGME49_225930-t26_1-p1 TGME49_268850-t26_1-p1 TGME49_233140-t26_1-p1 TGME49_208530-t26_1-p1 TGME49_318230-t26_1-p1 TGME49_256760-t26_1-p1 TGME49_270650-t26_1-p1 TGME49_229360-t26_1-p1 TGME49_233500-t26_1-p1 TGME49_280750-t26_1-p1 TGME49_288750-t26_1-p1 TGME49_231910-t26_1-p1 TGME49_295350-t26_1-p1 TGME49_3…
	nucleoside monophosphate metabolic process	8	GO:0009123	26	34	690	1937	2.15	1.13765e-06	7.61371e-05	5.94	TGME49_268830-t26_1-p1 TGME49_263190-t26_1-p1 TGME49_314820-t26_1-p1 TGME49_225930-t26_1-p1 TGME49_268850-t26_1-p1 TGME49_222020-t26_1-p1 TGME49_318230-t26_1-p1 TGME49_256760-t26_1-p1 TGME49_233500-t26_1-p1 TGME49_249180-t26_1-p1 TGME49_265450-t26_1-p1 TGME49_268860-t26_1-p1 TGME49_288750-t26_1-p1 TGME49_236040-t26_1-p1 TGME49_204400-t26_1-p1 TGME49_231910-t26_1-p1 TGME49_261950-t26_1-p1 TGME49_2…
	cellular homeostasis	5	GO:0019725	29	40	690	1937	2.04	1.7761e-06	9.34789e-05	5.75	TGME49_204480-t26_1-p1 TGME49_268730-t26_1-p1 TGME49_238040-t26_1-p1 TGME49_286630-t26_1-p1 TGME49_265450-t26_1-p1 TGME49_249270-t26_1-p1 TGME49_207620-t26_1-p1 TGME49_206470-t26_1-p1 TGME49_211680-t26_1-p1 TGME49_230410-t26_1-p1 TGME49_309210-t26_1-p1 TGME49_217890-t26_1-p1 TGME49_238070-t26_1-p1 TGME49_309730-t26_1-p1 TGME49_225060-t26_1-p1 TGME49_312110-t26_1-p1 TGME49_246920-t26_1-p1 TGME49_2…
	carboxylic acid metabolic process	7	GO:0019752	72	131	690	1937	1.54	2.23247e-06	0.000109065	5.65	TGME49_293590-t26_1-p1 TGME49_268850-t26_1-p1 TGME49_318230-t26_1-p1 TGME49_288360-t26_1-p1 TGME49_233500-t26_1-p1 TGME49_271350-t26_1-p1 TGME49_217740-t26_1-p1 TGME49_291640-t26_1-p1 TGME49_202530-t26_1-p1 TGME49_264080-t26_1-p1 TGME49_318430-t26_1-p1 TGME49_251690-t26_1-p1 TGME49_219540-t26_1-p1 TGME49_232350-t26_1-p1 TGME49_239820-t26_1-p1 TGME49_270310-t26_1-p1 TGME49_219850-t26_1-p1 TGME49_2…
	ribonucleoside monophosphate metabolic process	9	GO:0009161	25	33	690	1937	2.13	2.50849e-06	0.000109065	5.6	TGME49_268830-t26_1-p1 TGME49_263190-t26_1-p1 TGME49_314820-t26_1-p1 TGME49_225930-t26_1-p1 TGME49_268850-t26_1-p1 TGME49_222020-t26_1-p1 TGME49_318230-t26_1-p1 TGME49_256760-t26_1-p1 TGME49_233500-t26_1-p1 TGME49_265450-t26_1-p1 TGME49_288750-t26_1-p1 TGME49_268860-t26_1-p1 TGME49_236040-t26_1-p1 TGME49_204400-t26_1-p1 TGME49_231910-t26_1-p1 TGME49_261950-t26_1-p1 TGME49_201880-t26_1-p1 TGME49_2…
	purine nucleoside monophosphate metabolic process	9	GO:0009126	25	33	690	1937	2.13	2.50849e-06	0.000109065	5.6	TGME49_268830-t26_1-p1 TGME49_263190-t26_1-p1 TGME49_314820-t26_1-p1 TGME49_225930-t26_1-p1 TGME49_268850-t26_1-p1 TGME49_222020-t26_1-p1 TGME49_318230-t26_1-p1 TGME49_256760-t26_1-p1 TGME49_233500-t26_1-p1 TGME49_265450-t26_1-p1 TGME49_288750-t26_1-p1 TGME49_268860-t26_1-p1 TGME49_236040-t26_1-p1 TGME49_204400-t26_1-p1 TGME49_231910-t26_1-p1 TGME49_261950-t26_1-p1 TGME49_201880-t26_1-p1 TGME49_2…
	purine ribonucleoside monophosphate metabolic process	10	GO:0009167	25	33	690	1937	2.13	2.50849e-06	0.000109065	5.6	TGME49_268830-t26_1-p1 TGME49_263190-t26_1-p1 TGME49_314820-t26_1-p1 TGME49_225930-t26_1-p1 TGME49_268850-t26_1-p1 TGME49_222020-t26_1-p1 TGME49_318230-t26_1-p1 TGME49_256760-t26_1-p1 TGME49_233500-t26_1-p1 TGME49_265450-t26_1-p1 TGME49_288750-t26_1-p1 TGME49_268860-t26_1-p1 TGME49_236040-t26_1-p1 TGME49_204400-t26_1-p1 TGME49_231910-t26_1-p1 TGME49_261950-t26_1-p1 TGME49_201880-t26_1-p1 TGME49_2…
	oxoacid metabolic process	6	GO:0043436	72	132	690	1937	1.53	3.27042e-06	0.000136268	5.49	TGME49_293590-t26_1-p1 TGME49_268850-t26_1-p1 TGME49_318230-t26_1-p1 TGME49_288360-t26_1-p1 TGME49_233500-t26_1-p1 TGME49_271350-t26_1-p1 TGME49_217740-t26_1-p1 TGME49_291640-t26_1-p1 TGME49_202530-t26_1-p1 TGME49_264080-t26_1-p1 TGME49_318430-t26_1-p1 TGME49_251690-t26_1-p1 TGME49_219540-t26_1-p1 TGME49_232350-t26_1-p1 TGME49_239820-t26_1-p1 TGME49_270310-t26_1-p1 TGME49_219850-t26_1-p1 TGME49_2…

## Sheet: ME49-kcr
GO Terms Level 1	GO Terms Description	GO Terms Level	GO Terms ID	Mapping	Background	All Mapping	All Background	Fold Enrichment	Fisher' exact test P value	FDR	-log10(p value)	Related Protein
Molecular Function	structural molecule activity	2	GO:0005198	72	151	618	3015	2.33	1.73306e-13	5.77687e-11	12.76	TGME49_215470-t26_1-p1 TGME49_299050-t26_1-p1 TGME49_266990-t26_1-p1 TGME49_212290-t26_1-p1 TGME49_223050-t26_1-p1 TGME49_235020-t26_1-p1 TGME49_292130-t26_1-p1 TGME49_228470-t26_1-p1 TGME49_305520-t26_1-p1 TGME49_266960-t26_1-p1 TGME49_249250-t26_1-p1 TGME49_289530-t26_1-p1 TGME49_215460-t26_1-p1 TGME49_242330-t26_1-p1 TGME49_254440-t26_1-p1 TGME49_309810-t26_1-p1 TGME49_210690-t26_1-p1 TGME49_2…
	structural constituent of ribosome	3	GO:0003735	64	131	618	3015	2.38	8.09464e-13	1.34911e-10	12.09	TGME49_215470-t26_1-p1 TGME49_299050-t26_1-p1 TGME49_212290-t26_1-p1 TGME49_223050-t26_1-p1 TGME49_292130-t26_1-p1 TGME49_228470-t26_1-p1 TGME49_305520-t26_1-p1 TGME49_231080-t26_1-p1 TGME49_232710-t26_1-p1 TGME49_263050-t26_1-p1 TGME49_320050-t26_1-p1 TGME49_249250-t26_1-p1 TGME49_289530-t26_1-p1 TGME49_245460-t26_1-p1 TGME49_215460-t26_1-p1 TGME49_242330-t26_1-p1 TGME49_300190-t26_1-p1 TGME49_2…
	unfolded protein binding	4	GO:0051082	21	24	618	3015	4.27	2.87069e-12	4.10099e-10	11.54	TGME49_288380-t26_1-p1 TGME49_318410-t26_1-p1 TGME49_202370-t26_1-p1 TGME49_287500-t26_1-p1 TGME49_315110-t26_1-p1 TGME49_297500-t26_1-p1 TGME49_244560-t26_1-p1 TGME49_272910-t26_1-p1 TGME49_292920-t26_1-p1 TGME49_289210-t26_1-p1 TGME49_310430-t26_1-p1 TGME49_248370-t26_1-p1 TGME49_254520-t26_1-p1 TGME49_293580-t26_1-p1 TGME49_229990-t26_1-p1 TGME49_205440-t26_1-p1 TGME49_265310-t26_1-p1 TGME49_3…
	translation initiation factor activity	7	GO:0003743	19	25	618	3015	3.71	3.3527e-09	2.09544e-07	8.47	TGME49_262040-t26_1-p1 TGME49_235540-t26_1-p1 TGME49_313230-t26_1-p1 TGME49_273460-t26_1-p1 TGME49_223410-t26_1-p1 TGME49_294670-t26_1-p1 TGME49_273520-t26_1-p1 TGME49_286090-t26_1-p1 TGME49_317720-t26_1-p1 TGME49_222860-t26_1-p1 TGME49_228190-t26_1-p1 TGME49_257060-t26_1-p1 TGME49_251500-t26_1-p1 TGME49_262720-t26_1-p1 TGME49_289830-t26_1-p1 TGME49_294620-t26_1-p1 TGME49_217820-t26_1-p1 TGME49_2…
	threonine-type peptidase activity	6	GO:0070003	13	15	618	3015	4.23	7.07115e-08	2.61894e-06	7.15	TGME49_280710-t26_1-p1 TGME49_290005-t26_1-p1 TGME49_239500-t26_1-p1 TGME49_242290-t26_1-p1 TGME49_254900-t26_1-p1 TGME49_216450-t26_1-p1 TGME49_218920-t26_1-p1 TGME49_278050-t26_1-p1 TGME49_306930-t26_1-p1 TGME49_249590-t26_1-p1 TGME49_258150-t26_1-p1 TGME49_223590-t26_1-p1 TGME49_287210-t26_1-p1
	threonine-type endopeptidase activity	7	GO:0004298	13	15	618	3015	4.23	7.07115e-08	2.61894e-06	7.15	TGME49_280710-t26_1-p1 TGME49_290005-t26_1-p1 TGME49_239500-t26_1-p1 TGME49_242290-t26_1-p1 TGME49_254900-t26_1-p1 TGME49_216450-t26_1-p1 TGME49_218920-t26_1-p1 TGME49_278050-t26_1-p1 TGME49_306930-t26_1-p1 TGME49_249590-t26_1-p1 TGME49_258150-t26_1-p1 TGME49_223590-t26_1-p1 TGME49_287210-t26_1-p1
	translation factor activity, RNA binding	6	GO:0008135	25	44	618	3015	2.77	1.06251e-07	3.66383e-06	6.97	TGME49_262040-t26_1-p1 TGME49_235540-t26_1-p1 TGME49_313230-t26_1-p1 TGME49_273460-t26_1-p1 TGME49_223410-t26_1-p1 TGME49_219140-t26_1-p1 TGME49_294670-t26_1-p1 TGME49_273520-t26_1-p1 TGME49_286090-t26_1-p1 TGME49_317720-t26_1-p1 TGME49_222860-t26_1-p1 TGME49_228190-t26_1-p1 TGME49_257060-t26_1-p1 TGME49_251500-t26_1-p1 TGME49_251810-t26_1-p1 TGME49_262720-t26_1-p1 TGME49_226410-t26_1-p1 TGME49_3…
	aminoacyl-tRNA ligase activity	6	GO:0004812	21	35	618	3015	2.93	3.23996e-07	1.07999e-05	6.49	TGME49_234505-t26_1-p1 TGME49_253290-t26_1-p1 TGME49_306960-t26_1-p1 TGME49_288360-t26_1-p1 TGME49_280600-t26_1-p1 TGME49_205710-t26_1-p1 TGME49_263870-t26_1-p1 TGME49_217460-t26_1-p1 TGME49_202530-t26_1-p1 TGME49_292080-t26_1-p1 TGME49_256990-t26_1-p1 TGME49_299810-t26_1-p1 TGME49_251690-t26_1-p1 TGME49_219540-t26_1-p1 TGME49_289300-t26_1-p1 TGME49_300260-t26_1-p1 TGME49_270510-t26_1-p1 TGME49_2…
Cellular Component	cytoplasm	6	GO:0005737	143	320	267	1033	1.73	1.47743e-19	1.47743e-16	18.83	TGME49_215470-t26_1-p1 TGME49_268830-t26_1-p1 TGME49_314820-t26_1-p1 TGME49_219140-t26_1-p1 TGME49_268850-t26_1-p1 TGME49_292130-t26_1-p1 TGME49_228470-t26_1-p1 TGME49_305520-t26_1-p1 TGME49_229360-t26_1-p1 TGME49_248390-t26_1-p1 TGME49_213030-t26_1-p1 TGME49_225080-t26_1-p1 TGME49_219850-t26_1-p1 TGME49_207640-t26_1-p1 TGME49_209290-t26_1-p1 TGME49_209260-t26_1-p1 TGME49_248480-t26_1-p1 TGME49_2…
	macromolecular complex	2	GO:0032991	160	381	267	1033	1.62	3.37233e-19	1.68617e-16	18.47	TGME49_215470-t26_1-p1 TGME49_268830-t26_1-p1 TGME49_314820-t26_1-p1 TGME49_219140-t26_1-p1 TGME49_268850-t26_1-p1 TGME49_292130-t26_1-p1 TGME49_228470-t26_1-p1 TGME49_305520-t26_1-p1 TGME49_242070-t26_1-p1 TGME49_248390-t26_1-p1 TGME49_278870-t26_1-p1 TGME49_213030-t26_1-p1 TGME49_293580-t26_1-p1 TGME49_255190-t26_1-p1 TGME49_219800-t26_1-p1 TGME49_225080-t26_1-p1 TGME49_236580-t26_1-p1 TGME49_3…
	cytoplasmic part	7	GO:0044444	110	245	267	1033	1.74	4.79172e-13	9.58344e-11	12.32	TGME49_215470-t26_1-p1 TGME49_268830-t26_1-p1 TGME49_314820-t26_1-p1 TGME49_299050-t26_1-p1 TGME49_266990-t26_1-p1 TGME49_212290-t26_1-p1 TGME49_219140-t26_1-p1 TGME49_223050-t26_1-p1 TGME49_268850-t26_1-p1 TGME49_235020-t26_1-p1 TGME49_292130-t26_1-p1 TGME49_228470-t26_1-p1 TGME49_317720-t26_1-p1 TGME49_305520-t26_1-p1 TGME49_228190-t26_1-p1 TGME49_249250-t26_1-p1 TGME49_289530-t26_1-p1 TGME49_2…
	ribosome	8	GO:0005840	64	131	267	1033	1.89	9.57764e-10	8.70695e-08	9.02	TGME49_215470-t26_1-p1 TGME49_299050-t26_1-p1 TGME49_212290-t26_1-p1 TGME49_223050-t26_1-p1 TGME49_292130-t26_1-p1 TGME49_228470-t26_1-p1 TGME49_305520-t26_1-p1 TGME49_231080-t26_1-p1 TGME49_232710-t26_1-p1 TGME49_263050-t26_1-p1 TGME49_320050-t26_1-p1 TGME49_249250-t26_1-p1 TGME49_289530-t26_1-p1 TGME49_245460-t26_1-p1 TGME49_215460-t26_1-p1 TGME49_242330-t26_1-p1 TGME49_300190-t26_1-p1 TGME49_2…
	intracellular ribonucleoprotein complex	6	GO:0030529	73	164	267	1033	1.72	1.01575e-08	4.23229e-07	7.99	TGME49_215470-t26_1-p1 TGME49_299050-t26_1-p1 TGME49_212290-t26_1-p1 TGME49_223050-t26_1-p1 TGME49_292130-t26_1-p1 TGME49_228470-t26_1-p1 TGME49_305520-t26_1-p1 TGME49_249250-t26_1-p1 TGME49_289530-t26_1-p1 TGME49_215460-t26_1-p1 TGME49_242330-t26_1-p1 TGME49_254440-t26_1-p1 TGME49_309810-t26_1-p1 TGME49_210690-t26_1-p1 TGME49_248390-t26_1-p1 TGME49_312090-t26_1-p1 TGME49_272010-t26_1-p1 TGME49_2…
	ribonucleoprotein complex	3	GO:1990904	73	164	267	1033	1.72	1.01575e-08	4.23229e-07	7.99	TGME49_215470-t26_1-p1 TGME49_299050-t26_1-p1 TGME49_212290-t26_1-p1 TGME49_223050-t26_1-p1 TGME49_292130-t26_1-p1 TGME49_228470-t26_1-p1 TGME49_305520-t26_1-p1 TGME49_249250-t26_1-p1 TGME49_289530-t26_1-p1 TGME49_215460-t26_1-p1 TGME49_242330-t26_1-p1 TGME49_254440-t26_1-p1 TGME49_309810-t26_1-p1 TGME49_210690-t26_1-p1 TGME49_248390-t26_1-p1 TGME49_312090-t26_1-p1 TGME49_272010-t26_1-p1 TGME49_2…
	protein complex	3	GO:0043234	77	179	267	1033	1.66	2.39729e-08	9.58916e-07	7.62	TGME49_268830-t26_1-p1 TGME49_314820-t26_1-p1 TGME49_266990-t26_1-p1 TGME49_315620-t26_1-p1 TGME49_219140-t26_1-p1 TGME49_223000-t26_1-p1 TGME49_235020-t26_1-p1 TGME49_317720-t26_1-p1 TGME49_228190-t26_1-p1 TGME49_278870-t26_1-p1 TGME49_254520-t26_1-p1 TGME49_213030-t26_1-p1 TGME49_293580-t26_1-p1 TGME49_255190-t26_1-p1 TGME49_219800-t26_1-p1 TGME49_306930-t26_1-p1 TGME49_249590-t26_1-p1 TGME49_2…
	eukaryotic translation initiation factor 3 complex	8	GO:0005852	12	12	267	1033	3.87	7.37656e-08	2.63449e-06	7.13	TGME49_262040-t26_1-p1 TGME49_273460-t26_1-p1 TGME49_289830-t26_1-p1 TGME49_294620-t26_1-p1 TGME49_294670-t26_1-p1 TGME49_273520-t26_1-p1 TGME49_217820-t26_1-p1 TGME49_317720-t26_1-p1 TGME49_226980-t26_1-p1 TGME49_222860-t26_1-p1 TGME49_228190-t26_1-p1 TGME49_251500-t26_1-p1
Biological Process	organonitrogen compound metabolic process	4	GO:1901564	158	354	444	1937	1.95	3.61822e-13	9.04555e-11	12.44	TGME49_215470-t26_1-p1 TGME49_268830-t26_1-p1 TGME49_314820-t26_1-p1 TGME49_219140-t26_1-p1 TGME49_268850-t26_1-p1 TGME49_286090-t26_1-p1 TGME49_318230-t26_1-p1 TGME49_292130-t26_1-p1 TGME49_228470-t26_1-p1 TGME49_305520-t26_1-p1 TGME49_229360-t26_1-p1 TGME49_271350-t26_1-p1 TGME49_248390-t26_1-p1 TGME49_307850-t26_1-p1 TGME49_246920-t26_1-p1 TGME49_239820-t26_1-p1 TGME49_219800-t26_1-p1 TGME49_2…
	protein folding	3	GO:0006457	31	47	444	1937	2.88	2.20687e-10	2.75859e-08	9.66	TGME49_288380-t26_1-p1 TGME49_318410-t26_1-p1 TGME49_247550-t26_1-p1 TGME49_202370-t26_1-p1 TGME49_287500-t26_1-p1 TGME49_315110-t26_1-p1 TGME49_297500-t26_1-p1 TGME49_244560-t26_1-p1 TGME49_230520-t26_1-p1 TGME49_272910-t26_1-p1 TGME49_263530-t26_1-p1 TGME49_292920-t26_1-p1 TGME49_289210-t26_1-p1 TGME49_310430-t26_1-p1 TGME49_248370-t26_1-p1 TGME49_221210-t26_1-p1 TGME49_285760-t26_1-p1 TGME49_2…
	ribose phosphate metabolic process	6	GO:0019693	30	45	444	1937	2.91	2.94585e-10	3.27317e-08	9.53	TGME49_268830-t26_1-p1 TGME49_263190-t26_1-p1 TGME49_314820-t26_1-p1 TGME49_225930-t26_1-p1 TGME49_268850-t26_1-p1 TGME49_222020-t26_1-p1 TGME49_318230-t26_1-p1 TGME49_278830-t26_1-p1 TGME49_256760-t26_1-p1 TGME49_229360-t26_1-p1 TGME49_265450-t26_1-p1 TGME49_288750-t26_1-p1 TGME49_236040-t26_1-p1 TGME49_204400-t26_1-p1 TGME49_231910-t26_1-p1 TGME49_295350-t26_1-p1 TGME49_307850-t26_1-p1 TGME49_2…
	nucleoside monophosphate metabolic process	8	GO:0009123	25	34	444	1937	3.21	3.71028e-10	3.71028e-08	9.43	TGME49_268830-t26_1-p1 TGME49_263190-t26_1-p1 TGME49_314820-t26_1-p1 TGME49_225930-t26_1-p1 TGME49_268850-t26_1-p1 TGME49_222020-t26_1-p1 TGME49_318230-t26_1-p1 TGME49_256760-t26_1-p1 TGME49_249180-t26_1-p1 TGME49_265450-t26_1-p1 TGME49_288750-t26_1-p1 TGME49_236040-t26_1-p1 TGME49_204400-t26_1-p1 TGME49_231910-t26_1-p1 TGME49_261950-t26_1-p1 TGME49_201880-t26_1-p1 TGME49_256970-t26_1-p1 TGME49_2…
	ribonucleoside monophosphate metabolic process	9	GO:0009161	24	33	444	1937	3.17	1.24226e-09	8.87329e-08	8.91	TGME49_268830-t26_1-p1 TGME49_263190-t26_1-p1 TGME49_314820-t26_1-p1 TGME49_225930-t26_1-p1 TGME49_268850-t26_1-p1 TGME49_222020-t26_1-p1 TGME49_318230-t26_1-p1 TGME49_256760-t26_1-p1 TGME49_265450-t26_1-p1 TGME49_288750-t26_1-p1 TGME49_236040-t26_1-p1 TGME49_204400-t26_1-p1 TGME49_231910-t26_1-p1 TGME49_261950-t26_1-p1 TGME49_201880-t26_1-p1 TGME49_256970-t26_1-p1 TGME49_284540-t26_1-p1 TGME49_2…
	purine nucleoside monophosphate metabolic process	9	GO:0009126	24	33	444	1937	3.17	1.24226e-09	8.87329e-08	8.91	TGME49_268830-t26_1-p1 TGME49_263190-t26_1-p1 TGME49_314820-t26_1-p1 TGME49_225930-t26_1-p1 TGME49_268850-t26_1-p1 TGME49_222020-t26_1-p1 TGME49_318230-t26_1-p1 TGME49_256760-t26_1-p1 TGME49_265450-t26_1-p1 TGME49_288750-t26_1-p1 TGME49_236040-t26_1-p1 TGME49_204400-t26_1-p1 TGME49_231910-t26_1-p1 TGME49_261950-t26_1-p1 TGME49_201880-t26_1-p1 TGME49_256970-t26_1-p1 TGME49_284540-t26_1-p1 TGME49_2…
	purine ribonucleoside monophosphate metabolic process	10	GO:0009167	24	33	444	1937	3.17	1.24226e-09	8.87329e-08	8.91	TGME49_268830-t26_1-p1 TGME49_263190-t26_1-p1 TGME49_314820-t26_1-p1 TGME49_225930-t26_1-p1 TGME49_268850-t26_1-p1 TGME49_222020-t26_1-p1 TGME49_318230-t26_1-p1 TGME49_256760-t26_1-p1 TGME49_265450-t26_1-p1 TGME49_288750-t26_1-p1 TGME49_236040-t26_1-p1 TGME49_204400-t26_1-p1 TGME49_231910-t26_1-p1 TGME49_261950-t26_1-p1 TGME49_201880-t26_1-p1 TGME49_256970-t26_1-p1 TGME49_284540-t26_1-p1 TGME49_2…
	nucleobase-containing small molecule metabolic process	6	GO:0055086	44	84	444	1937	2.29	1.73461e-09	1.15641e-07	8.76	TGME49_268830-t26_1-p1 TGME49_314820-t26_1-p1 TGME49_233110-t26_1-p1 TGME49_225930-t26_1-p1 TGME49_268850-t26_1-p1 TGME49_318230-t26_1-p1 TGME49_256760-t26_1-p1 TGME49_229360-t26_1-p1 TGME49_280750-t26_1-p1 TGME49_288750-t26_1-p1 TGME49_291640-t26_1-p1 TGME49_215260-t26_1-p1 TGME49_231910-t26_1-p1 TGME49_295350-t26_1-p1 TGME49_307850-t26_1-p1 TGME49_284540-t26_1-p1 TGME49_312480-t26_1-p1 TGME49_2…
	peptide metabolic process	6	GO:0006518	102	208	444	1937	2.14	4.3385e-09	2.32566e-07	8.36	TGME49_215470-t26_1-p1 TGME49_299050-t26_1-p1 TGME49_212290-t26_1-p1 TGME49_219140-t26_1-p1 TGME49_223050-t26_1-p1 TGME49_286090-t26_1-p1 TGME49_288360-t26_1-p1 TGME49_292130-t26_1-p1 TGME49_228470-t26_1-p1 TGME49_305520-t26_1-p1 TGME49_249250-t26_1-p1 TGME49_289530-t26_1-p1 TGME49_215460-t26_1-p1 TGME49_242330-t26_1-p1 TGME49_202530-t26_1-p1 TGME49_254440-t26_1-p1 TGME49_309810-t26_1-p1 TGME49_2…
	nucleoside metabolic process	7	GO:0009116	31	51	444	1937	2.65	4.41875e-09	2.32566e-07	8.35	TGME49_268830-t26_1-p1 TGME49_314820-t26_1-p1 TGME49_310640-t26_1-p1 TGME49_225930-t26_1-p1 TGME49_268850-t26_1-p1 TGME49_222020-t26_1-p1 TGME49_318230-t26_1-p1 TGME49_220100-t26_1-p1 TGME49_256760-t26_1-p1 TGME49_265450-t26_1-p1 TGME49_288750-t26_1-p1 TGME49_236040-t26_1-p1 TGME49_204400-t26_1-p1 TGME49_225050-t26_1-p1 TGME49_231910-t26_1-p1 TGME49_295350-t26_1-p1 TGME49_261950-t26_1-p1 TGME49_2…
	glycosyl compound metabolic process	5	GO:1901657	31	51	444	1937	2.65	4.41875e-09	2.32566e-07	8.35	TGME49_268830-t26_1-p1 TGME49_314820-t26_1-p1 TGME49_310640-t26_1-p1 TGME49_225930-t26_1-p1 TGME49_268850-t26_1-p1 TGME49_222020-t26_1-p1 TGME49_318230-t26_1-p1 TGME49_220100-t26_1-p1 TGME49_256760-t26_1-p1 TGME49_265450-t26_1-p1 TGME49_288750-t26_1-p1 TGME49_236040-t26_1-p1 TGME49_204400-t26_1-p1 TGME49_225050-t26_1-p1 TGME49_231910-t26_1-p1 TGME49_295350-t26_1-p1 TGME49_261950-t26_1-p1 TGME49_2…
	ATP metabolic process	11	GO:0046034	22	30	444	1937	3.2	4.93085e-09	2.46542e-07	8.31	TGME49_268830-t26_1-p1 TGME49_314820-t26_1-p1 TGME49_225930-t26_1-p1 TGME49_268850-t26_1-p1 TGME49_222020-t26_1-p1 TGME49_318230-t26_1-p1 TGME49_256760-t26_1-p1 TGME49_265450-t26_1-p1 TGME49_288750-t26_1-p1 TGME49_236040-t26_1-p1 TGME49_204400-t26_1-p1 TGME49_231910-t26_1-p1 TGME49_261950-t26_1-p1 TGME49_201880-t26_1-p1 TGME49_256970-t26_1-p1 TGME49_284540-t26_1-p1 TGME49_240890-t26_1-p1 TGME49_2…
	carboxylic acid metabolic process	7	GO:0019752	59	131	444	1937	1.96	5.31907e-09	2.53159e-07	8.27	TGME49_225930-t26_1-p1 TGME49_268850-t26_1-p1 TGME49_219550-t26_1-p1 TGME49_318230-t26_1-p1 TGME49_288360-t26_1-p1 TGME49_284190-t26_1-p1 TGME49_256760-t26_1-p1 TGME49_205710-t26_1-p1 TGME49_271350-t26_1-p1 TGME49_217740-t26_1-p1 TGME49_291640-t26_1-p1 TGME49_215260-t26_1-p1 TGME49_202530-t26_1-p1 TGME49_264080-t26_1-p1 TGME49_318430-t26_1-p1 TGME49_293180-t26_1-p1 TGME49_251690-t26_1-p1 TGME49_2…
	translation	8	GO:0006412	99	201	444	1937	2.15	5.5695e-09	2.53159e-07	8.25	TGME49_215470-t26_1-p1 TGME49_299050-t26_1-p1 TGME49_212290-t26_1-p1 TGME49_219140-t26_1-p1 TGME49_223050-t26_1-p1 TGME49_286090-t26_1-p1 TGME49_288360-t26_1-p1 TGME49_292130-t26_1-p1 TGME49_228470-t26_1-p1 TGME49_305520-t26_1-p1 TGME49_249250-t26_1-p1 TGME49_289530-t26_1-p1 TGME49_215460-t26_1-p1 TGME49_242330-t26_1-p1 TGME49_202530-t26_1-p1 TGME49_254440-t26_1-p1 TGME49_309810-t26_1-p1 TGME49_2…
