# Supplementary material for: Global Lysine Crotonylation and 2-Hydroxyisobutyrylation in Phenotypically Different Toxoplasma gondii Parasites
Source: Mol Cell Proteomics. 2019 Sep 5;18(11):2207–24. doi: 10.1074/mcp.RA119.001611 (PMC6823851; doi:10.1074/mcp.RA119.001611)
Supplement: Supplementary dataset 8 [file 153316_2_supp_389881_pxb4bz.xlsx]

## Sheet: KEGG enrichment
cate	KEGG pathway	Mapping	p value	FDR
Hib_RH	Ribosome	74	2.03303e-10	6.496e-09
Hib_RH	Spliceosome	52	1.95169e-05	0.000312
Hib_RH	Carbon metabolism	46	0.00012448	0.00132779
Hib_RH	Biosynthesis of amino acids	25	0.00106113	0.00848903
Hib_RH	Citrate cycle (TCA cycle)	16	0.00328972	0.0210542
Hib_RH	Glycolysis / Gluconeogenesis	25	0.00482814	0.0257501
Hib_RH	Proteasome	13	0.00974705	0.0445579
Hib_RH	Peroxisome	9	0.0410518	0.145962
Hib_ME49	Ribosome	68	1.81266e-06	3.258e-05
Hib_ME49	Proteasome	30	0.000244898	0.00220408
Hib_ME49	Aminoacyl-tRNA biosynthesis	20	0.000715849	0.00429509
Hib_ME49	Carbon metabolism	39	0.00186094	0.00837424
Hib_ME49	Citrate cycle (TCA cycle)	16	0.0147567	0.0531243
Hib_ME49	Glycolysis / Gluconeogenesis	18	0.0202807	0.0608422
Hib_ME49	Alanine, aspartate and glutamate metabolism	8	0.0242073	0.0622473
Cr_RH	Ribosome	72	1.73976e-21	5.916e-20
Cr_RH	Microbial metabolism in diverse environments	43	2.07915e-05	0.0003536
Cr_RH	Aminoacyl-tRNA biosynthesis	17	0.00011414	0.00128198
Cr_RH	Carbon metabolism	36	0.000170021	0.00128198
Cr_RH	Glycolysis / Gluconeogenesis	22	0.000188527	0.00128198
Cr_RH	Citrate cycle (TCA cycle)	14	0.000850365	0.00481874
Cr_RH	Peroxisome	8	0.0119586	0.0508241
Cr_RH	Pentose phosphate pathway	14	0.015739	0.0563493
Cr_RH	Biosynthesis of amino acids	18	0.0165733	0.0563493
Cr_RH	2-Oxocarboxylic acid metabolism	5	0.0225041	0.0695583
Cr_RH	Glutathione metabolism	10	0.0273376	0.0714983
Cr_RH	Proteasome	10	0.0273376	0.0714983
Cr_ME49	Ribosome	65	3.32301e-13	1.1288e-11
Cr_ME49	Aminoacyl-tRNA biosynthesis	20	7.63035e-07	1.2971e-05
Cr_ME49	Proteasome	27	7.44291e-06	8.432e-05
Cr_ME49	Carbon metabolism	33	0.000195498	0.00166173
Cr_ME49	Microbial metabolism in diverse environments	39	0.000637085	0.00433218
Cr_ME49	RNA transport	29	0.0024501	0.0132298
Cr_ME49	Glycolysis / Gluconeogenesis	16	0.00272378	0.0132298
Cr_ME49	Citrate cycle (TCA cycle)	14	0.00373412	0.01587
Cr_ME49	Oxidative phosphorylation	23	0.00430407	0.0162598
Cr_ME49	Pentose phosphate pathway	12	0.0452552	0.153868

## Sheet: RH-khib
KEGG pathway	Mapping	Background	All Mapping	All Background	Fold enrichment	p value	FDR	Related proteins
ko03010 Ribosome (75)	74	76	422	600	1.38	2.03303e-10	6.496e-09	TGME49_215470-t26_1-p1 TGME49_299050-t26_1-p1 TGME49_212290-t26_1-p1 TGME49_223050-t26_1-p1 TGME49_292130-t26_1-p1 TGME49_228470-t26_1-p1 TGME49_305520-t26_1-p1 TGME49_249250-t26_1-p1 TGME49_289530-t26_1-p1 TGME49_215460-t26_1-p1 TGME49_242330-t26_1-p1 TGME49_254440-t26_1-p1 TGME49_309810-t26_1-p1 TGME49_210690-t26_1-p1 TGME49_248390-t26_1-p1 TGME49_312090-t26_1-p1 TGME49_227360-t26_1-p1 TGME49_2…
ko03040 Spliceosome (56)	52	56	422	600	1.32	1.95169e-05	0.000312	TGME49_273760-t26_1-p1 TGME49_264610-t26_1-p1 TGME49_260200-t26_1-p1 TGME49_314740-t26_1-p1 TGME49_270770-t26_1-p1 TGME49_209690-t26_1-p1 TGME49_300280-t26_1-p1 TGME49_318140-t26_1-p1 TGME49_265410-t26_1-p1 TGME49_279430-t26_1-p1 TGME49_270830-t26_1-p1 TGME49_278950-t26_1-p1 TGME49_216860-t26_1-p1 TGME49_221660-t26_1-p1 TGME49_309740-t26_1-p1 TGME49_246500-t26_1-p1 TGME49_214820-t26_1-p1 TGME49_3…
ko01200 Carbon metabolism (41)	46	50	422	600	1.31	0.00012448	0.00132779	TGME49_225930-t26_1-p1 TGME49_268850-t26_1-p1 TGME49_219550-t26_1-p1 TGME49_206610-t26_1-p1 TGME49_318230-t26_1-p1 TGME49_284190-t26_1-p1 TGME49_289650-t26_1-p1 TGME49_256760-t26_1-p1 TGME49_229360-t26_1-p1 TGME49_233500-t26_1-p1 TGME49_226730-t26_1-p1 TGME49_307850-t26_1-p1 TGME49_244150-t26_1-p1 TGME49_272290-t26_1-p1 TGME49_215590-t26_1-p1 TGME49_205380-t26_1-p1 TGME49_239820-t26_1-p1 TGME49_2…
ko01230 Biosynthesis of amino acids (20)	25	26	422	600	1.37	0.00106113	0.00848903	TGME49_318310-t26_1-p1 TGME49_225930-t26_1-p1 TGME49_268850-t26_1-p1 TGME49_222020-t26_1-p1 TGME49_318230-t26_1-p1 TGME49_284190-t26_1-p1 TGME49_220100-t26_1-p1 TGME49_256760-t26_1-p1 TGME49_229360-t26_1-p1 TGME49_233500-t26_1-p1 TGME49_266760-t26_1-p1 TGME49_289690-t26_1-p1 TGME49_268860-t26_1-p1 TGME49_313140-t26_1-p1 TGME49_226730-t26_1-p1 TGME49_240690-t26_1-p1 TGME49_236070-t26_1-p1 TGME49_2…
ko00020 Citrate cycle (TCA cycle) (14)	16	16	422	600	1.42	0.00328972	0.0210542	TGME49_267330-t26_1-p1 TGME49_219550-t26_1-p1 TGME49_206610-t26_1-p1 TGME49_284190-t26_1-p1 TGME49_289650-t26_1-p1 TGME49_266760-t26_1-p1 TGME49_313140-t26_1-p1 TGME49_206470-t26_1-p1 TGME49_290600-t26_1-p1 TGME49_226730-t26_1-p1 TGME49_245670-t26_1-p1 TGME49_215280-t26_1-p1 TGME49_272290-t26_1-p1 TGME49_215590-t26_1-p1 TGME49_268890-t26_1-p1 TGME49_305980-t26_1-p1
ko00010 Glycolysis / Gluconeogenesis (19)	25	27	422	600	1.32	0.00482814	0.0257501	TGME49_225930-t26_1-p1 TGME49_268850-t26_1-p1 TGME49_222020-t26_1-p1 TGME49_206610-t26_1-p1 TGME49_318230-t26_1-p1 TGME49_289650-t26_1-p1 TGME49_256760-t26_1-p1 TGME49_233500-t26_1-p1 TGME49_289690-t26_1-p1 TGME49_265450-t26_1-p1 TGME49_268860-t26_1-p1 TGME49_206470-t26_1-p1 TGME49_285980-t26_1-p1 TGME49_245670-t26_1-p1 TGME49_318430-t26_1-p1 TGME49_272290-t26_1-p1 TGME49_240890-t26_1-p1 TGME49_2…
ko03050 Proteasome (13)	13	13	422	600	1.42	0.00974705	0.0445579	TGME49_269840-t26_1-p1 TGME49_250830-t26_1-p1 TGME49_313410-t26_1-p1 TGME49_314090-t26_1-p1 TGME49_228210-t26_1-p1 TGME49_227960-t26_1-p1 TGME49_292220-t26_1-p1 TGME49_223960-t26_1-p1 TGME49_263060-t26_1-p1 TGME49_207770-t26_1-p1 TGME49_269250-t26_1-p1 TGME49_223590-t26_1-p1 TGME49_236920-t26_1-p1
ko00710 Carbon fixation in photosynthetic organisms (9)	12	12	422	600	1.42	0.0139787	0.0559148	TGME49_318310-t26_1-p1 TGME49_225930-t26_1-p1 TGME49_222020-t26_1-p1 TGME49_318230-t26_1-p1 TGME49_289650-t26_1-p1 TGME49_205380-t26_1-p1 TGME49_248600-t26_1-p1 TGME49_233500-t26_1-p1 TGME49_289690-t26_1-p1 TGME49_239310-t26_1-p1 TGME49_247670-t26_1-p1 TGME49_247510-t26_1-p1
ko04146 Peroxisome (5)	9	9	422	600	1.42	0.0410518	0.145962	TGME49_316330-t26_1-p1 TGME49_232250-t26_1-p1 TGME49_310080-t26_1-p1 TGME49_247760-t26_1-p1 TGME49_266760-t26_1-p1 TGME49_316310-t26_1-p1 TGME49_313140-t26_1-p1 TGME49_310150-t26_1-p1 TGME49_239530-t26_1-p1
ko04022 cGMP-PKG signaling pathway (6)	7	7	422	600	1.42	0.0838804	0.244016	TGME49_310700-t26_1-p1 TGME49_226040-t26_1-p1 TGME49_312100-t26_1-p1 TGME49_311360-t26_1-p1 TGME49_263300-t26_1-p1 TGME49_262010-t26_1-p1 TGME49_221210-t26_1-p1
ko00190 Oxidative phosphorylation (6)	7	7	422	600	1.42	0.0838804	0.244016	TGME49_283830-t26_1-p1 TGME49_215280-t26_1-p1 TGME49_261950-t26_1-p1 TGME49_323400-t26_1-p1 TGME49_215590-t26_1-p1 TGME49_231910-t26_1-p1 TGME49_248670-t26_1-p1
ko00720 Carbon fixation pathways in prokaryotes (5)	6	6	422	600	1.42	0.119771	0.255512	TGME49_284190-t26_1-p1 TGME49_226730-t26_1-p1 TGME49_301120-t26_1-p1 TGME49_266760-t26_1-p1 TGME49_267330-t26_1-p1 TGME49_313140-t26_1-p1
ko00983 Drug metabolism	6	6	422	600	1.42	0.119771	0.255512	TGME49_207060-t26_1-p1 TGME49_294640-t26_1-p1 TGME49_310640-t26_1-p1 TGME49_257740-t26_1-p1 TGME49_233110-t26_1-p1 TGME49_230450-t26_1-p1
ko04020 Calcium signaling pathway (5)	6	6	422	600	1.42	0.119771	0.255512	TGME49_226040-t26_1-p1 TGME49_226030-t26_1-p1 TGME49_312100-t26_1-p1 TGME49_263300-t26_1-p1 TGME49_262010-t26_1-p1 TGME49_221210-t26_1-p1
ko04013 MAPK signaling pathway	6	6	422	600	1.42	0.119771	0.255512	TGME49_316330-t26_1-p1 TGME49_224220-t26_1-p1 TGME49_316310-t26_1-p1 TGME49_223540-t26_1-p1 TGME49_319870-t26_1-p1 TGME49_270320-t26_1-p1
ko00052 Galactose metabolism (5)	5	5	422	600	1.42	0.170897	0.321688	TGME49_225880-t26_1-p1 TGME49_318580-t26_1-p1 TGME49_265450-t26_1-p1 TGME49_218200-t26_1-p1 TGME49_285980-t26_1-p1
ko01210 2-Oxocarboxylic acid metabolism (4)	5	5	422	600	1.42	0.170897	0.321688	TGME49_226730-t26_1-p1 TGME49_248600-t26_1-p1 TGME49_266760-t26_1-p1 TGME49_313140-t26_1-p1 TGME49_268890-t26_1-p1
ko04010 MAPK signaling pathway (4)	4	4	422	600	1.42	0.243671	0.339021	TGME49_273760-t26_1-p1 TGME49_226030-t26_1-p1 TGME49_270320-t26_1-p1 TGME49_312200-t26_1-p1
ko02024 Quorum sensing (2)	4	4	422	600	1.42	0.243671	0.339021	TGME49_247760-t26_1-p1 TGME49_310080-t26_1-p1 TGME49_313100-t26_1-p1 TGME49_310150-t26_1-p1
ko04216 Ferroptosis (2)	4	4	422	600	1.42	0.243671	0.339021	TGME49_247760-t26_1-p1 TGME49_310080-t26_1-p1 TGME49_263300-t26_1-p1 TGME49_310150-t26_1-p1
ko04371 Apelin signaling pathway (3)	4	4	422	600	1.42	0.243671	0.339021	TGME49_226040-t26_1-p1 TGME49_226030-t26_1-p1 TGME49_262010-t26_1-p1 TGME49_210690-t26_1-p1
ko04540 Gap junction (4)	4	4	422	600	1.42	0.243671	0.339021	TGME49_316400-t26_1-p1 TGME49_266960-t26_1-p1 TGME49_226030-t26_1-p1 TGME49_311360-t26_1-p1
ko04014 Ras signaling pathway (3)	4	4	422	600	1.42	0.243671	0.339021	TGME49_226040-t26_1-p1 TGME49_226030-t26_1-p1 TGME49_267810-t26_1-p1 TGME49_262010-t26_1-p1
ko00780 Biotin metabolism (3)	3	3	422	600	1.42	0.347188	0.411482	TGME49_251930-t26_1-p1 TGME49_321570-t26_1-p1 TGME49_217740-t26_1-p1
ko04016 MAPK signaling pathway	3	3	422	600	1.42	0.347188	0.411482	TGME49_232250-t26_1-p1 TGME49_226040-t26_1-p1 TGME49_262010-t26_1-p1
ko00220 Arginine biosynthesis (3)	3	3	422	600	1.42	0.347188	0.411482	TGME49_248600-t26_1-p1 TGME49_293180-t26_1-p1 TGME49_249390-t26_1-p1
ko04064 NF-kappa B signaling pathway (2)	3	3	422	600	1.42	0.347188	0.411482	TGME49_272400-t26_1-p1 TGME49_268810-t26_1-p1 TGME49_208780-t26_1-p1
ko00040 Pentose and glucuronate interconversions (2)	2	2	422	600	1.42	0.494329	0.494329	TGME49_247670-t26_1-p1 TGME49_218200-t26_1-p1
ko00670 One carbon pool by folate (2)	2	2	422	600	1.42	0.494329	0.494329	TGME49_249180-t26_1-p1 TGME49_237470-t26_1-p1
ko04115 p53 signaling pathway (2)	2	2	422	600	1.42	0.494329	0.494329	TGME49_207060-t26_1-p1 TGME49_230440-t26_1-p1
ko00521 Streptomycin biosynthesis (2)	2	2	422	600	1.42	0.494329	0.494329	TGME49_265450-t26_1-p1 TGME49_285980-t26_1-p1
ko00910 Nitrogen metabolism (2)	2	2	422	600	1.42	0.494329	0.494329	TGME49_293180-t26_1-p1 TGME49_249390-t26_1-p1

## Sheet: ME49-khib
KEGG pathway	Mapping	Background	All Mapping	All Background	Fold enrichment	p value	FDR	Related proteins
ko03010 Ribosome (78)	68	79	505	802	1.37	1.81266e-06	3.258e-05	TGME49_215470-t26_1-p1 TGME49_299050-t26_1-p1 TGME49_223050-t26_1-p1 TGME49_228470-t26_1-p1 TGME49_292130-t26_1-p1 TGME49_305520-t26_1-p1 TGME49_249250-t26_1-p1 TGME49_289530-t26_1-p1 TGME49_242330-t26_1-p1 TGME49_254440-t26_1-p1 TGME49_248390-t26_1-p1 TGME49_309810-t26_1-p1 TGME49_210690-t26_1-p1 TGME49_312090-t26_1-p1 TGME49_227360-t26_1-p1 TGME49_245620-t26_1-p1 TGME49_262690-t26_1-p1 TGME49_2…
ko03050 Proteasome (33)	30	33	505	802	1.44	0.000244898	0.00220408	TGME49_280710-t26_1-p1 TGME49_314090-t26_1-p1 TGME49_228210-t26_1-p1 TGME49_229950-t26_1-p1 TGME49_227960-t26_1-p1 TGME49_216450-t26_1-p1 TGME49_254900-t26_1-p1 TGME49_223960-t26_1-p1 TGME49_263060-t26_1-p1 TGME49_207770-t26_1-p1 TGME49_300310-t26_1-p1 TGME49_261210-t26_1-p1 TGME49_269840-t26_1-p1 TGME49_290005-t26_1-p1 TGME49_313410-t26_1-p1 TGME49_239500-t26_1-p1 TGME49_242290-t26_1-p1 TGME49_2…
ko00970 Aminoacyl-tRNA biosynthesis (21)	20	21	505	802	1.51	0.000715849	0.00429509	TGME49_234505-t26_1-p1 TGME49_253290-t26_1-p1 TGME49_306960-t26_1-p1 TGME49_288360-t26_1-p1 TGME49_217460-t26_1-p1 TGME49_205710-t26_1-p1 TGME49_263870-t26_1-p1 TGME49_202530-t26_1-p1 TGME49_256990-t26_1-p1 TGME49_292080-t26_1-p1 TGME49_299810-t26_1-p1 TGME49_251690-t26_1-p1 TGME49_219540-t26_1-p1 TGME49_289300-t26_1-p1 TGME49_300260-t26_1-p1 TGME49_270510-t26_1-p1 TGME49_210840-t26_1-p1 TGME49_2…
ko01200 Carbon metabolism (39)	39	47	505	802	1.32	0.00186094	0.00837424	TGME49_309752-t26_1-p1 TGME49_225930-t26_1-p1 TGME49_268850-t26_1-p1 TGME49_219550-t26_1-p1 TGME49_318230-t26_1-p1 TGME49_289650-t26_1-p1 TGME49_284190-t26_1-p1 TGME49_256760-t26_1-p1 TGME49_233500-t26_1-p1 TGME49_226730-t26_1-p1 TGME49_244200-t26_1-p1 TGME49_307850-t26_1-p1 TGME49_272290-t26_1-p1 TGME49_215590-t26_1-p1 TGME49_235700-t26_1-p1 TGME49_283780-t26_1-p1 TGME49_268890-t26_1-p1 TGME49_2…
ko00020 Citrate cycle (TCA cycle) (16)	16	18	505	802	1.41	0.0147567	0.0531243	TGME49_226730-t26_1-p1 TGME49_244200-t26_1-p1 TGME49_215280-t26_1-p1 TGME49_272290-t26_1-p1 TGME49_309752-t26_1-p1 TGME49_215590-t26_1-p1 TGME49_267330-t26_1-p1 TGME49_219550-t26_1-p1 TGME49_284190-t26_1-p1 TGME49_289650-t26_1-p1 TGME49_266760-t26_1-p1 TGME49_288500-t26_1-p1 TGME49_313140-t26_1-p1 TGME49_268890-t26_1-p1 TGME49_206470-t26_1-p1 TGME49_290600-t26_1-p1
ko00010 Glycolysis / Gluconeogenesis (16)	18	21	505	802	1.36	0.0202807	0.0608422	TGME49_266640-t26_1-p1 TGME49_225930-t26_1-p1 TGME49_268850-t26_1-p1 TGME49_318230-t26_1-p1 TGME49_289650-t26_1-p1 TGME49_256760-t26_1-p1 TGME49_289690-t26_1-p1 TGME49_233500-t26_1-p1 TGME49_265450-t26_1-p1 TGME49_268860-t26_1-p1 TGME49_236040-t26_1-p1 TGME49_206470-t26_1-p1 TGME49_285980-t26_1-p1 TGME49_272290-t26_1-p1 TGME49_297060-t26_1-p1 TGME49_318580-t26_1-p1 TGME49_226960-t26_1-p1 TGME49_2…
ko00250 Alanine, aspartate and glutamate metabolism (8)	8	8	505	802	1.59	0.0242073	0.0622473	TGME49_263190-t26_1-p1 TGME49_249390-t26_1-p1 TGME49_253430-t26_1-p1 TGME49_264030-t26_1-p1 TGME49_231350-t26_1-p1 TGME49_291640-t26_1-p1 TGME49_215260-t26_1-p1 TGME49_279450-t26_1-p1
ko00710 Carbon fixation in photosynthetic organisms (9)	10	11	505	802	1.44	0.0450178	0.10129	TGME49_318310-t26_1-p1 TGME49_225930-t26_1-p1 TGME49_318230-t26_1-p1 TGME49_289650-t26_1-p1 TGME49_239310-t26_1-p1 TGME49_233500-t26_1-p1 TGME49_289690-t26_1-p1 TGME49_264030-t26_1-p1 TGME49_235700-t26_1-p1 TGME49_236040-t26_1-p1
ko00061 Fatty acid biosynthesis (7)	8	9	505	802	1.41	0.0966462	0.193292	TGME49_251930-t26_1-p1 TGME49_247760-t26_1-p1 TGME49_321570-t26_1-p1 TGME49_217740-t26_1-p1 TGME49_293590-t26_1-p1 TGME49_221320-t26_1-p1 TGME49_243800-t26_1-p1 TGME49_310150-t26_1-p1
ko00620 Pyruvate metabolism (12)	10	12	505	802	1.32	0.118165	0.212698	TGME49_266640-t26_1-p1 TGME49_272290-t26_1-p1 TGME49_267330-t26_1-p1 TGME49_284190-t26_1-p1 TGME49_289650-t26_1-p1 TGME49_256760-t26_1-p1 TGME49_248400-t26_1-p1 TGME49_288500-t26_1-p1 TGME49_221320-t26_1-p1 TGME49_206470-t26_1-p1
ko04064 NF-kappa B signaling pathway (3)	4	4	505	802	1.59	0.156513	0.234769	TGME49_272400-t26_1-p1 TGME49_268810-t26_1-p1 TGME49_263070-t26_1-p1 TGME49_208780-t26_1-p1
ko00780 Biotin metabolism (4)	4	4	505	802	1.59	0.156513	0.234769	TGME49_251930-t26_1-p1 TGME49_321570-t26_1-p1 TGME49_217740-t26_1-p1 TGME49_293590-t26_1-p1
ko00670 One carbon pool by folate (3)	3	3	505	802	1.59	0.249111	0.298933	TGME49_249180-t26_1-p1 TGME49_234190-t26_1-p1 TGME49_237470-t26_1-p1
ko04016 MAPK signaling pathway	3	3	505	802	1.59	0.249111	0.298933	TGME49_249240-t26_1-p1 TGME49_232250-t26_1-p1 TGME49_295350-t26_1-p1
ko04115 p53 signaling pathway (2)	3	3	505	802	1.59	0.249111	0.298933	TGME49_207060-t26_1-p1 TGME49_229420-t26_1-p1 TGME49_219750-t26_1-p1
ko04139 Mitophagy	5	6	505	802	1.32	0.281347	0.316515	TGME49_254120-t26_1-p1 TGME49_272400-t26_1-p1 TGME49_268810-t26_1-p1 TGME49_263070-t26_1-p1 TGME49_309740-t26_1-p1
ko00760 Nicotinate and nicotinamide metabolism (2)	2	2	505	802	1.59	0.396201	0.396201	TGME49_269800-t26_1-p1 TGME49_208530-t26_1-p1
ko00220 Arginine biosynthesis (2)	2	2	505	802	1.59	0.396201	0.396201	TGME49_264030-t26_1-p1 TGME49_249390-t26_1-p1

## Sheet: RH-kcr
KEGG pathway	Mapping	Background	All Mapping	All Background	Fold enrichment	p value	FDR	Related proteins
ko03010 Ribosome (75)	72	76	282	600	2.02	1.73976e-21	5.916e-20	TGME49_215470-t26_1-p1 TGME49_299050-t26_1-p1 TGME49_212290-t26_1-p1 TGME49_223050-t26_1-p1 TGME49_292130-t26_1-p1 TGME49_228470-t26_1-p1 TGME49_305520-t26_1-p1 TGME49_249250-t26_1-p1 TGME49_289530-t26_1-p1 TGME49_215460-t26_1-p1 TGME49_242330-t26_1-p1 TGME49_254440-t26_1-p1 TGME49_309810-t26_1-p1 TGME49_210690-t26_1-p1 TGME49_248390-t26_1-p1 TGME49_312090-t26_1-p1 TGME49_227360-t26_1-p1 TGME49_2…
ko01120 Microbial metabolism in diverse environments (47)	43	59	282	600	1.55	2.07915e-05	0.0003536	TGME49_225930-t26_1-p1 TGME49_268850-t26_1-p1 TGME49_206610-t26_1-p1 TGME49_318230-t26_1-p1 TGME49_289650-t26_1-p1 TGME49_253900-t26_1-p1 TGME49_256760-t26_1-p1 TGME49_229360-t26_1-p1 TGME49_226730-t26_1-p1 TGME49_307850-t26_1-p1 TGME49_318430-t26_1-p1 TGME49_272290-t26_1-p1 TGME49_215590-t26_1-p1 TGME49_257480-t26_1-p1 TGME49_240890-t26_1-p1 TGME49_232350-t26_1-p1 TGME49_239820-t26_1-p1 TGME49_2…
ko00970 Aminoacyl-tRNA biosynthesis (19)	17	19	282	600	1.9	0.00011414	0.00128198	TGME49_253290-t26_1-p1 TGME49_288360-t26_1-p1 TGME49_205710-t26_1-p1 TGME49_263870-t26_1-p1 TGME49_217460-t26_1-p1 TGME49_202530-t26_1-p1 TGME49_292080-t26_1-p1 TGME49_256990-t26_1-p1 TGME49_299810-t26_1-p1 TGME49_219540-t26_1-p1 TGME49_289300-t26_1-p1 TGME49_300260-t26_1-p1 TGME49_270510-t26_1-p1 TGME49_210840-t26_1-p1 TGME49_219850-t26_1-p1 TGME49_251880-t26_1-p1 TGME49_207640-t26_1-p1
ko01200 Carbon metabolism (41)	36	50	282	600	1.53	0.000170021	0.00128198	TGME49_225930-t26_1-p1 TGME49_268850-t26_1-p1 TGME49_206610-t26_1-p1 TGME49_318230-t26_1-p1 TGME49_289650-t26_1-p1 TGME49_256760-t26_1-p1 TGME49_229360-t26_1-p1 TGME49_226730-t26_1-p1 TGME49_307850-t26_1-p1 TGME49_272290-t26_1-p1 TGME49_215590-t26_1-p1 TGME49_239820-t26_1-p1 TGME49_283780-t26_1-p1 TGME49_268890-t26_1-p1 TGME49_247510-t26_1-p1 TGME49_318310-t26_1-p1 TGME49_294200-t26_1-p1 TGME49_2…
ko00010 Glycolysis / Gluconeogenesis (19)	22	27	282	600	1.73	0.000188527	0.00128198	TGME49_225930-t26_1-p1 TGME49_268850-t26_1-p1 TGME49_222020-t26_1-p1 TGME49_206610-t26_1-p1 TGME49_318230-t26_1-p1 TGME49_289650-t26_1-p1 TGME49_256760-t26_1-p1 TGME49_289690-t26_1-p1 TGME49_265450-t26_1-p1 TGME49_206470-t26_1-p1 TGME49_285980-t26_1-p1 TGME49_245670-t26_1-p1 TGME49_318430-t26_1-p1 TGME49_272290-t26_1-p1 TGME49_240890-t26_1-p1 TGME49_232350-t26_1-p1 TGME49_297060-t26_1-p1 TGME49_3…
ko00020 Citrate cycle (TCA cycle) (14)	14	16	282	600	1.86	0.000850365	0.00481874	TGME49_226730-t26_1-p1 TGME49_245670-t26_1-p1 TGME49_215280-t26_1-p1 TGME49_272290-t26_1-p1 TGME49_267330-t26_1-p1 TGME49_215590-t26_1-p1 TGME49_206610-t26_1-p1 TGME49_289650-t26_1-p1 TGME49_266760-t26_1-p1 TGME49_268890-t26_1-p1 TGME49_313140-t26_1-p1 TGME49_206470-t26_1-p1 TGME49_305980-t26_1-p1 TGME49_290600-t26_1-p1
ko00710 Carbon fixation in photosynthetic organisms (9)	10	12	282	600	1.77	0.0107844	0.0508241	TGME49_318310-t26_1-p1 TGME49_225930-t26_1-p1 TGME49_222020-t26_1-p1 TGME49_318230-t26_1-p1 TGME49_289650-t26_1-p1 TGME49_248600-t26_1-p1 TGME49_289690-t26_1-p1 TGME49_239310-t26_1-p1 TGME49_247670-t26_1-p1 TGME49_247510-t26_1-p1
ko04146 Peroxisome (5)	8	9	282	600	1.89	0.0119586	0.0508241	TGME49_232250-t26_1-p1 TGME49_266760-t26_1-p1 TGME49_247760-t26_1-p1 TGME49_316330-t26_1-p1 TGME49_310080-t26_1-p1 TGME49_313140-t26_1-p1 TGME49_316310-t26_1-p1 TGME49_310150-t26_1-p1
ko00030 Pentose phosphate pathway (13)	14	19	282	600	1.57	0.015739	0.0563493	TGME49_318310-t26_1-p1 TGME49_307850-t26_1-p1 TGME49_294200-t26_1-p1 TGME49_240890-t26_1-p1 TGME49_278830-t26_1-p1 TGME49_220100-t26_1-p1 TGME49_229360-t26_1-p1 TGME49_239310-t26_1-p1 TGME49_318580-t26_1-p1 TGME49_226960-t26_1-p1 TGME49_283780-t26_1-p1 TGME49_247670-t26_1-p1 TGME49_285980-t26_1-p1 TGME49_247510-t26_1-p1
ko01230 Biosynthesis of amino acids (20)	18	26	282	600	1.47	0.0165733	0.0563493	TGME49_318310-t26_1-p1 TGME49_225930-t26_1-p1 TGME49_268850-t26_1-p1 TGME49_222020-t26_1-p1 TGME49_318230-t26_1-p1 TGME49_220100-t26_1-p1 TGME49_256760-t26_1-p1 TGME49_229360-t26_1-p1 TGME49_266760-t26_1-p1 TGME49_289690-t26_1-p1 TGME49_313140-t26_1-p1 TGME49_226730-t26_1-p1 TGME49_297060-t26_1-p1 TGME49_248600-t26_1-p1 TGME49_239310-t26_1-p1 TGME49_239820-t26_1-p1 TGME49_268890-t26_1-p1 TGME49_2…
ko01210 2-Oxocarboxylic acid metabolism (4)	5	5	282	600	2.13	0.0225041	0.0695583	TGME49_226730-t26_1-p1 TGME49_248600-t26_1-p1 TGME49_266760-t26_1-p1 TGME49_313140-t26_1-p1 TGME49_268890-t26_1-p1
ko00480 Glutathione metabolism (9)	10	13	282	600	1.64	0.0273376	0.0714983	TGME49_307850-t26_1-p1 TGME49_294200-t26_1-p1 TGME49_278830-t26_1-p1 TGME49_207060-t26_1-p1 TGME49_294640-t26_1-p1 TGME49_219130-t26_1-p1 TGME49_266760-t26_1-p1 TGME49_290670-t26_1-p1 TGME49_266120-t26_1-p1 TGME49_313140-t26_1-p1
ko03050 Proteasome (13)	10	13	282	600	1.64	0.0273376	0.0714983	TGME49_269840-t26_1-p1 TGME49_250830-t26_1-p1 TGME49_313410-t26_1-p1 TGME49_228210-t26_1-p1 TGME49_227960-t26_1-p1 TGME49_292220-t26_1-p1 TGME49_263060-t26_1-p1 TGME49_207770-t26_1-p1 TGME49_269250-t26_1-p1 TGME49_223590-t26_1-p1
ko04010 MAPK signaling pathway (4)	4	4	282	600	2.13	0.0482463	0.102523	TGME49_273760-t26_1-p1 TGME49_226030-t26_1-p1 TGME49_270320-t26_1-p1 TGME49_312200-t26_1-p1
ko04216 Ferroptosis (2)	4	4	282	600	2.13	0.0482463	0.102523	TGME49_247760-t26_1-p1 TGME49_310080-t26_1-p1 TGME49_263300-t26_1-p1 TGME49_310150-t26_1-p1
ko04540 Gap junction (4)	4	4	282	600	2.13	0.0482463	0.102523	TGME49_316400-t26_1-p1 TGME49_266960-t26_1-p1 TGME49_226030-t26_1-p1 TGME49_311360-t26_1-p1
ko00983 Drug metabolism	5	6	282	600	1.77	0.0826413	0.1561	TGME49_207060-t26_1-p1 TGME49_294640-t26_1-p1 TGME49_310640-t26_1-p1 TGME49_233110-t26_1-p1 TGME49_230450-t26_1-p1
ko04013 MAPK signaling pathway	5	6	282	600	1.77	0.0826413	0.1561	TGME49_316330-t26_1-p1 TGME49_316310-t26_1-p1 TGME49_223540-t26_1-p1 TGME49_319870-t26_1-p1 TGME49_270320-t26_1-p1
ko04145 Phagosome (12)	9	13	282	600	1.47	0.089412	0.16	TGME49_270070-t26_1-p1 TGME49_316400-t26_1-p1 TGME49_209030-t26_1-p1 TGME49_294550-t26_1-p1 TGME49_248880-t26_1-p1 TGME49_266960-t26_1-p1 TGME49_267810-t26_1-p1 TGME49_321530-t26_1-p1 TGME49_310320-t26_1-p1
ko00220 Arginine biosynthesis (3)	3	3	282	600	2.13	0.103237	0.165507	TGME49_248600-t26_1-p1 TGME49_293180-t26_1-p1 TGME49_249390-t26_1-p1
ko00250 Alanine, aspartate and glutamate metabolism (8)	6	8	282	600	1.6	0.107093	0.165507	TGME49_248600-t26_1-p1 TGME49_293180-t26_1-p1 TGME49_291640-t26_1-p1 TGME49_215260-t26_1-p1 TGME49_257480-t26_1-p1 TGME49_249390-t26_1-p1
ko04066 HIF-1 signaling pathway (7)	6	8	282	600	1.6	0.107093	0.165507	TGME49_245670-t26_1-p1 TGME49_289690-t26_1-p1 TGME49_265450-t26_1-p1 TGME49_272290-t26_1-p1 TGME49_268850-t26_1-p1 TGME49_210690-t26_1-p1
ko04068 FoxO signaling pathway (4)	4	5	282	600	1.7	0.151215	0.223065	TGME49_232250-t26_1-p1 TGME49_316330-t26_1-p1 TGME49_219520-t26_1-p1 TGME49_316310-t26_1-p1
ko00620 Pyruvate metabolism (13)	10	16	282	600	1.33	0.157458	0.223065	TGME49_245670-t26_1-p1 TGME49_318430-t26_1-p1 TGME49_272290-t26_1-p1 TGME49_267330-t26_1-p1 TGME49_206610-t26_1-p1 TGME49_289650-t26_1-p1 TGME49_232350-t26_1-p1 TGME49_256760-t26_1-p1 TGME49_206470-t26_1-p1 TGME49_305980-t26_1-p1
ko00280 Valine, leucine and isoleucine degradation (6)	5	7	282	600	1.52	0.178921	0.243333	TGME49_239490-t26_1-p1 TGME49_224090-t26_1-p1 TGME49_206470-t26_1-p1 TGME49_305980-t26_1-p1 TGME49_319920-t26_1-p1
ko00640 Propanoate metabolism (10)	8	13	282	600	1.31	0.217458	0.258499	TGME49_232350-t26_1-p1 TGME49_239490-t26_1-p1 TGME49_318430-t26_1-p1 TGME49_224090-t26_1-p1 TGME49_206470-t26_1-p1 TGME49_305980-t26_1-p1 TGME49_290600-t26_1-p1 TGME49_319920-t26_1-p1
ko01040 Biosynthesis of unsaturated fatty acids (2)	2	2	282	600	2.13	0.220484	0.258499	TGME49_217740-t26_1-p1 TGME49_285240-t26_1-p1
ko00910 Nitrogen metabolism (2)	2	2	282	600	2.13	0.220484	0.258499	TGME49_293180-t26_1-p1 TGME49_249390-t26_1-p1
ko00521 Streptomycin biosynthesis (2)	2	2	282	600	2.13	0.220484	0.258499	TGME49_265450-t26_1-p1 TGME49_285980-t26_1-p1
ko02024 Quorum sensing (2)	3	4	282	600	1.6	0.268208	0.294164	TGME49_247760-t26_1-p1 TGME49_310080-t26_1-p1 TGME49_310150-t26_1-p1
ko04810 Regulation of actin cytoskeleton (3)	3	4	282	600	1.6	0.268208	0.294164	TGME49_310700-t26_1-p1 TGME49_220400-t26_1-p1 TGME49_209030-t26_1-p1
ko00720 Carbon fixation pathways in prokaryotes (5)	4	6	282	600	1.42	0.288362	0.2971	TGME49_226730-t26_1-p1 TGME49_266760-t26_1-p1 TGME49_267330-t26_1-p1 TGME49_313140-t26_1-p1
ko00500 Starch and sucrose metabolism (6)	4	6	282	600	1.42	0.288362	0.2971	TGME49_318580-t26_1-p1 TGME49_265450-t26_1-p1 TGME49_283780-t26_1-p1 TGME49_285980-t26_1-p1
ko00565 Ether lipid metabolism (3)	2	3	282	600	1.42	0.454979	0.454979	TGME49_256090-t26_1-p1 TGME49_223910-t26_1-p1

## Sheet: ME49-kcr
KEGG pathway	Mapping	Background	All Mapping	All Background	Fold enrichment	p value	FDR	Related proteins
ko03010 Ribosome (78)	65	79	355	802	1.86	3.32301e-13	1.1288e-11	TGME49_215470-t26_1-p1 TGME49_299050-t26_1-p1 TGME49_223050-t26_1-p1 TGME49_228470-t26_1-p1 TGME49_292130-t26_1-p1 TGME49_305520-t26_1-p1 TGME49_249250-t26_1-p1 TGME49_289530-t26_1-p1 TGME49_242330-t26_1-p1 TGME49_254440-t26_1-p1 TGME49_248390-t26_1-p1 TGME49_309810-t26_1-p1 TGME49_210690-t26_1-p1 TGME49_312090-t26_1-p1 TGME49_227360-t26_1-p1 TGME49_245620-t26_1-p1 TGME49_262690-t26_1-p1 TGME49_2…
ko00970 Aminoacyl-tRNA biosynthesis (21)	20	21	355	802	2.15	7.63035e-07	1.2971e-05	TGME49_234505-t26_1-p1 TGME49_253290-t26_1-p1 TGME49_306960-t26_1-p1 TGME49_288360-t26_1-p1 TGME49_217460-t26_1-p1 TGME49_205710-t26_1-p1 TGME49_263870-t26_1-p1 TGME49_202530-t26_1-p1 TGME49_256990-t26_1-p1 TGME49_292080-t26_1-p1 TGME49_299810-t26_1-p1 TGME49_251690-t26_1-p1 TGME49_219540-t26_1-p1 TGME49_289300-t26_1-p1 TGME49_300260-t26_1-p1 TGME49_270510-t26_1-p1 TGME49_210840-t26_1-p1 TGME49_2…
ko03050 Proteasome (33)	27	33	355	802	1.85	7.44291e-06	8.432e-05	TGME49_280710-t26_1-p1 TGME49_228210-t26_1-p1 TGME49_229950-t26_1-p1 TGME49_227960-t26_1-p1 TGME49_216450-t26_1-p1 TGME49_254900-t26_1-p1 TGME49_263060-t26_1-p1 TGME49_207770-t26_1-p1 TGME49_300310-t26_1-p1 TGME49_261210-t26_1-p1 TGME49_269840-t26_1-p1 TGME49_290005-t26_1-p1 TGME49_313410-t26_1-p1 TGME49_239500-t26_1-p1 TGME49_242290-t26_1-p1 TGME49_251760-t26_1-p1 TGME49_267080-t26_1-p1 TGME49_2…
ko01200 Carbon metabolism (39)	33	47	355	802	1.59	0.000195498	0.00166173	TGME49_309752-t26_1-p1 TGME49_225930-t26_1-p1 TGME49_268850-t26_1-p1 TGME49_219550-t26_1-p1 TGME49_318230-t26_1-p1 TGME49_289650-t26_1-p1 TGME49_284190-t26_1-p1 TGME49_256760-t26_1-p1 TGME49_226730-t26_1-p1 TGME49_307850-t26_1-p1 TGME49_215590-t26_1-p1 TGME49_235700-t26_1-p1 TGME49_283780-t26_1-p1 TGME49_268890-t26_1-p1 TGME49_318310-t26_1-p1 TGME49_294200-t26_1-p1 TGME49_266640-t26_1-p1 TGME49_2…
ko01120 Microbial metabolism in diverse environments (50)	39	60	355	802	1.47	0.000637085	0.00433218	TGME49_309752-t26_1-p1 TGME49_225930-t26_1-p1 TGME49_268850-t26_1-p1 TGME49_219550-t26_1-p1 TGME49_318230-t26_1-p1 TGME49_289650-t26_1-p1 TGME49_284190-t26_1-p1 TGME49_256760-t26_1-p1 TGME49_253900-t26_1-p1 TGME49_226730-t26_1-p1 TGME49_307850-t26_1-p1 TGME49_215590-t26_1-p1 TGME49_249390-t26_1-p1 TGME49_240890-t26_1-p1 TGME49_235700-t26_1-p1 TGME49_283780-t26_1-p1 TGME49_268890-t26_1-p1 TGME49_3…
ko03013 RNA transport (42)	29	44	355	802	1.49	0.0024501	0.0132298	TGME49_235540-t26_1-p1 TGME49_313230-t26_1-p1 TGME49_223410-t26_1-p1 TGME49_273520-t26_1-p1 TGME49_294670-t26_1-p1 TGME49_248340-t26_1-p1 TGME49_286090-t26_1-p1 TGME49_274190-t26_1-p1 TGME49_222860-t26_1-p1 TGME49_317720-t26_1-p1 TGME49_250770-t26_1-p1 TGME49_251500-t26_1-p1 TGME49_216860-t26_1-p1 TGME49_235970-t26_1-p1 TGME49_262720-t26_1-p1 TGME49_201680-t26_1-p1 TGME49_249530-t26_1-p1 TGME49_2…
ko00010 Glycolysis / Gluconeogenesis (16)	16	21	355	802	1.72	0.00272378	0.0132298	TGME49_266640-t26_1-p1 TGME49_225930-t26_1-p1 TGME49_268850-t26_1-p1 TGME49_318230-t26_1-p1 TGME49_289650-t26_1-p1 TGME49_256760-t26_1-p1 TGME49_289690-t26_1-p1 TGME49_265450-t26_1-p1 TGME49_236040-t26_1-p1 TGME49_206470-t26_1-p1 TGME49_285980-t26_1-p1 TGME49_240890-t26_1-p1 TGME49_297060-t26_1-p1 TGME49_318580-t26_1-p1 TGME49_283780-t26_1-p1 TGME49_226960-t26_1-p1
ko00020 Citrate cycle (TCA cycle) (16)	14	18	355	802	1.76	0.00373412	0.01587	TGME49_226730-t26_1-p1 TGME49_215280-t26_1-p1 TGME49_309752-t26_1-p1 TGME49_215590-t26_1-p1 TGME49_267330-t26_1-p1 TGME49_219550-t26_1-p1 TGME49_284190-t26_1-p1 TGME49_289650-t26_1-p1 TGME49_266760-t26_1-p1 TGME49_288500-t26_1-p1 TGME49_313140-t26_1-p1 TGME49_268890-t26_1-p1 TGME49_206470-t26_1-p1 TGME49_290600-t26_1-p1
ko00190 Oxidative phosphorylation (33)	23	34	355	802	1.53	0.00430407	0.0162598	TGME49_314820-t26_1-p1 TGME49_209260-t26_1-p1 TGME49_315620-t26_1-p1 TGME49_209150-t26_1-p1 TGME49_281920-t26_1-p1 TGME49_288750-t26_1-p1 TGME49_204400-t26_1-p1 TGME49_231910-t26_1-p1 TGME49_232830-t26_1-p1 TGME49_261950-t26_1-p1 TGME49_288830-t26_1-p1 TGME49_215280-t26_1-p1 TGME49_284540-t26_1-p1 TGME49_256970-t26_1-p1 TGME49_215590-t26_1-p1 TGME49_246540-t26_1-p1 TGME49_310470-t26_1-p1 TGME49_2…
ko00030 Pentose phosphate pathway (11)	12	18	355	802	1.51	0.0452552	0.153868	TGME49_307850-t26_1-p1 TGME49_318310-t26_1-p1 TGME49_294200-t26_1-p1 TGME49_278830-t26_1-p1 TGME49_240890-t26_1-p1 TGME49_220100-t26_1-p1 TGME49_239310-t26_1-p1 TGME49_318580-t26_1-p1 TGME49_236040-t26_1-p1 TGME49_226960-t26_1-p1 TGME49_283780-t26_1-p1 TGME49_285980-t26_1-p1
ko00710 Carbon fixation in photosynthetic organisms (9)	8	11	355	802	1.64	0.0539242	0.166675	TGME49_318310-t26_1-p1 TGME49_225930-t26_1-p1 TGME49_318230-t26_1-p1 TGME49_289650-t26_1-p1 TGME49_239310-t26_1-p1 TGME49_289690-t26_1-p1 TGME49_235700-t26_1-p1 TGME49_236040-t26_1-p1
ko00480 Glutathione metabolism (10)	9	13	355	802	1.56	0.0613043	0.173696	TGME49_307850-t26_1-p1 TGME49_294200-t26_1-p1 TGME49_278830-t26_1-p1 TGME49_207060-t26_1-p1 TGME49_294640-t26_1-p1 TGME49_246920-t26_1-p1 TGME49_266760-t26_1-p1 TGME49_313140-t26_1-p1 TGME49_224350-t26_1-p1
ko00250 Alanine, aspartate and glutamate metabolism (8)	6	8	355	802	1.69	0.0806909	0.183429	TGME49_263190-t26_1-p1 TGME49_253430-t26_1-p1 TGME49_291640-t26_1-p1 TGME49_215260-t26_1-p1 TGME49_249390-t26_1-p1 TGME49_279450-t26_1-p1
ko00720 Carbon fixation pathways in prokaryotes (7)	6	8	355	802	1.69	0.0806909	0.183429	TGME49_226730-t26_1-p1 TGME49_284190-t26_1-p1 TGME49_266760-t26_1-p1 TGME49_266640-t26_1-p1 TGME49_313140-t26_1-p1 TGME49_267330-t26_1-p1
ko04016 MAPK signaling pathway	3	3	355	802	2.26	0.0863196	0.183429	TGME49_249240-t26_1-p1 TGME49_232250-t26_1-p1 TGME49_295350-t26_1-p1
ko04115 p53 signaling pathway (2)	3	3	355	802	2.26	0.0863196	0.183429	TGME49_207060-t26_1-p1 TGME49_229420-t26_1-p1 TGME49_219750-t26_1-p1
ko04150 mTOR signaling pathway (13)	9	14	355	802	1.45	0.105987	0.211974	TGME49_315620-t26_1-p1 TGME49_223410-t26_1-p1 TGME49_265330-t26_1-p1 TGME49_256970-t26_1-p1 TGME49_281920-t26_1-p1 TGME49_219800-t26_1-p1 TGME49_246560-t26_1-p1 TGME49_208590-t26_1-p1 TGME49_210690-t26_1-p1
ko00983 Drug metabolism	6	9	355	802	1.51	0.15332	0.289604	TGME49_207060-t26_1-p1 TGME49_294640-t26_1-p1 TGME49_310640-t26_1-p1 TGME49_233110-t26_1-p1 TGME49_230450-t26_1-p1 TGME49_295350-t26_1-p1
ko00521 Streptomycin biosynthesis (3)	3	4	355	802	1.69	0.231194	0.333818	TGME49_265450-t26_1-p1 TGME49_318580-t26_1-p1 TGME49_285980-t26_1-p1
ko00620 Pyruvate metabolism (12)	7	12	355	802	1.32	0.242314	0.333818	TGME49_289650-t26_1-p1 TGME49_284190-t26_1-p1 TGME49_256760-t26_1-p1 TGME49_288500-t26_1-p1 TGME49_266640-t26_1-p1 TGME49_267330-t26_1-p1 TGME49_206470-t26_1-p1
ko00640 Propanoate metabolism (11)	7	12	355	802	1.32	0.242314	0.333818	TGME49_314400-t26_1-p1 TGME49_239490-t26_1-p1 TGME49_266640-t26_1-p1 TGME49_309752-t26_1-p1 TGME49_206470-t26_1-p1 TGME49_290600-t26_1-p1 TGME49_263130-t26_1-p1
ko00630 Glyoxylate and dicarboxylate metabolism (9)	6	10	355	802	1.36	0.244816	0.333818	TGME49_226730-t26_1-p1 TGME49_232250-t26_1-p1 TGME49_266640-t26_1-p1 TGME49_234190-t26_1-p1 TGME49_268890-t26_1-p1 TGME49_206470-t26_1-p1
ko00051 Fructose and mannose metabolism (7)	6	10	355	802	1.36	0.244816	0.333818	TGME49_265450-t26_1-p1 TGME49_239710-t26_1-p1 TGME49_236040-t26_1-p1 TGME49_226960-t26_1-p1 TGME49_225930-t26_1-p1 TGME49_240890-t26_1-p1
ko00680 Methane metabolism (6)	5	8	355	802	1.41	0.245455	0.333818	TGME49_297060-t26_1-p1 TGME49_236040-t26_1-p1 TGME49_266640-t26_1-p1 TGME49_234190-t26_1-p1 TGME49_268850-t26_1-p1
ko04010 MAPK signaling pathway (6)	5	8	355	802	1.41	0.245455	0.333818	TGME49_273760-t26_1-p1 TGME49_226030-t26_1-p1 TGME49_311310-t26_1-p1 TGME49_213800-t26_1-p1 TGME49_312200-t26_1-p1
ko00052 Galactose metabolism (4)	3	5	355	802	1.36	0.393134	0.414236	TGME49_265450-t26_1-p1 TGME49_318580-t26_1-p1 TGME49_285980-t26_1-p1
ko02024 Quorum sensing (3)	3	5	355	802	1.36	0.393134	0.414236	TGME49_247760-t26_1-p1 TGME49_243800-t26_1-p1 TGME49_310150-t26_1-p1
ko01040 Biosynthesis of unsaturated fatty acids (5)	3	5	355	802	1.36	0.393134	0.414236	TGME49_217740-t26_1-p1 TGME49_285240-t26_1-p1 TGME49_311290-t26_1-p1
ko04215 Apoptosis	2	3	355	802	1.51	0.414236	0.414236	TGME49_229420-t26_1-p1 TGME49_219750-t26_1-p1
ko00450 Selenocompound metabolism (3)	2	3	355	802	1.51	0.414236	0.414236	TGME49_289300-t26_1-p1 TGME49_309730-t26_1-p1
ko00670 One carbon pool by folate (3)	2	3	355	802	1.51	0.414236	0.414236	TGME49_249180-t26_1-p1 TGME49_234190-t26_1-p1
ko04370 VEGF signaling pathway (3)	2	3	355	802	1.51	0.414236	0.414236	TGME49_311310-t26_1-p1 TGME49_213800-t26_1-p1
ko04810 Regulation of actin cytoskeleton (3)	2	3	355	802	1.51	0.414236	0.414236	TGME49_310700-t26_1-p1 TGME49_220400-t26_1-p1
ko04510 Focal adhesion (3)	2	3	355	802	1.51	0.414236	0.414236	TGME49_310700-t26_1-p1 TGME49_265330-t26_1-p1
