# Supplementary material for: Global Lysine Crotonylation and 2-Hydroxyisobutyrylation in Phenotypically Different Toxoplasma gondii Parasites
Source: Mol Cell Proteomics. 2019 Sep 5;18(11):2207–24. doi: 10.1074/mcp.RA119.001611 (PMC6823851; doi:10.1074/mcp.RA119.001611)
Supplement: Supplementary dataset 11 [file 153316_2_supp_389884_pxb4p0.xlsx]

## Sheet: Diff distribution
Compared sample name	Type	Up-regulated	Down-regulated
RH/ME49	Sites	52	129
	Proteins	43	106

## Sheet: RHvsME49
Protein accession	Position	RH/ME49 Ratio	Regulated Type	RH/ME49 P value	Amino acid	Protein description	Gene name	Localization probability	PEP	Score	Modified sequence	Charge	Mass error [ppm]	MS/MS Count	ME49_rep1	ME49_rep2	ME49_rep3	RH_rep1	RH_rep2	RH_rep3
TGME49_318230-t26_1-p1	264	1.88	Up	0.023263	K	transcript=TGME49_318230-t26_1 gene=TGME49_318230 organism=Toxoplasma_gondii_ME49 gene_product=phosphoglycerate kinase PGKI transcript_product=phosphoglycerate kinase PGKI location=TGME49_chrIV:1472986-1475939(+) protein_length=417 sequence_SO=chromosome SO=protein_coding is_pseudo=false	---	1	2.74098e-32	115.06	VLDNMPIGDSLFDEEGAK(1)IVPDIMAK	3	1.1307	14	0.730159	0.848943	0.580321	1.4334	1.2729	1.13473
TGME49_294600-t26_1-p1	3849	0.608	Down	0.041683	K	transcript=TGME49_294600-t26_1 gene=TGME49_294600 organism=Toxoplasma_gondii_ME49 gene_product=Toxoplasma gondii family D protein transcript_product=Toxoplasma gondii family D protein location=TGME49_chrIa:990121-991818(+) protein_length=565 sequence_SO=chromosome SO=protein_coding is_pseudo=false	---	1	0.000221731	77.062	NPK(1)FALSHDR	2	2.2589	20	1.26581	1.28152	0.921705	0.675122	0.730564	1.09529
TGME49_294600-t26_1-p1	3059	0.637	Down	0.021576	K	transcript=TGME49_294600-t26_1 gene=TGME49_294600 organism=Toxoplasma_gondii_ME49 gene_product=Toxoplasma gondii family D protein transcript_product=Toxoplasma gondii family D protein location=TGME49_chrIa:990121-991818(+) protein_length=565 sequence_SO=chromosome SO=protein_coding is_pseudo=false	---	1	0.000270281	70.68	NHMK(1)IADFSELYK	3	0.53004	7	1.29606	1.13978	1.2002	0.866341	0.677316	0.750274
TGME49_288620-t26_1-p1	678	0.599	Down	0.044243	K	transcript=TGME49_288620-t26_1 gene=TGME49_288620 organism=Toxoplasma_gondii_ME49 gene_product=Erv1 / Alr family protein transcript_product=Erv1 / Alr family protein location=TGME49_chrIX:2641250-2642847(-) protein_length=204 sequence_SO=chromosome SO=protein_coding is_pseudo=false	---	1	1.30379e-06	74.732	FTFDEAAK(1)AFMEPLVLEK	2	2.1736	9	1.41797	1.38478	1.02842	0.838415	0.690499	0.696884
TGME49_216860-t26_1-p1	189	1.596	Up	0.0069552	K	transcript=TGME49_216860-t26_1 gene=TGME49_216860 organism=Toxoplasma_gondii_ME49 gene_product=DEAD (Asp-Glu-Ala-Asp) box polypeptide DDX39 transcript_product=DEAD (Asp-Glu-Ala-Asp) box polypeptide DDX39 location=TGME49_chrXI:5844665-5848755(+) protein_length=434 sequence_SO=chromosome SO=protein_coding is_pseudo=false	---	1	0.016575	65.252	VLALIK(1)GK	2	0.64774	25	0.756256	0.722004	0.772774	1.09369	1.30181	1.40741
TGME49_216860-t26_1-p1	150	0.507	Down	0.0037606	K	transcript=TGME49_216860-t26_1 gene=TGME49_216860 organism=Toxoplasma_gondii_ME49 gene_product=DEAD (Asp-Glu-Ala-Asp) box polypeptide DDX39 transcript_product=DEAD (Asp-Glu-Ala-Asp) box polypeptide DDX39 location=TGME49_chrXI:5844665-5848755(+) protein_length=434 sequence_SO=chromosome SO=protein_coding is_pseudo=false	---	1	5.37993e-05	78.69	NVK(1)CEVVYGGISIQK	3	-0.20367	6		1.31925	1.37666	0.708087	0.658954	1.02288
TGME49_290710-t26_1-p1	859	2.12	Up	0.025156	K	transcript=TGME49_290710-t26_1 gene=TGME49_290710 organism=Toxoplasma_gondii_ME49 gene_product=hypothetical protein transcript_product=hypothetical protein location=TGME49_chrIX:3856454-3856756(-) protein_length=100 sequence_SO=chromosome SO=protein_coding is_pseudo=false	---	1	8.89825e-05	106.58	FADVSSLLADK(1)EK	2	0.14194	6	0.805623	0.682703	0.509271	1.52811	1.29538	0.885147
TGME49_309820-t26_1-p1	157	0.592	Down	0.038335	K	transcript=TGME49_309820-t26_1 gene=TGME49_309820 organism=Toxoplasma_gondii_ME49 gene_product=ribosomal protein RPL11 transcript_product=ribosomal protein RPL11 location=TGME49_chrXI:830503-832124(+) protein_length=175 sequence_SO=chromosome SO=protein_coding is_pseudo=false	---	1	0.00369475	97.431	VTK(1)EDSIK	2	-0.68474	10	1.01421	1.26306	1.48148	0.711637	0.771516	0.800414
TGME49_248445-t26_1-p1	1733	0.558	Down	0.028658	K	transcript=TGME49_248445-t26_1 gene=TGME49_248445 organism=Toxoplasma_gondii_ME49 gene_product=hypothetical protein transcript_product=hypothetical protein location=TGME49_chrXII:3855474-3857367(-) protein_length=233 sequence_SO=chromosome SO=protein_coding is_pseudo=false	---	1	0.00202856	136.11	VK(1)LEDAK	2	-0.36775	15	1.58025	1.31207	1.07991	0.764929	0.711993	0.682178
TGME49_205210-t26_1-p1	980	0.578	Down	0.0087813	K	transcript=TGME49_205210-t26_1 gene=TGME49_205210 organism=Toxoplasma_gondii_ME49 gene_product=hypothetical protein transcript_product=hypothetical protein location=TGME49_chrVIIa:1542075-1544331(+) protein_length=187 sequence_SO=chromosome SO=protein_coding is_pseudo=false	---	1	0.00121131	77.185	LWK(1)EAVSLEEEK	2	0.89771	6	1.12247	1.30827	1.28191	0.653728	0.778024	0.740068
TGME49_247670-t26_1-p1	345	3.818	Up	0.0156995	K	transcript=TGME49_247670-t26_1 gene=TGME49_247670 organism=Toxoplasma_gondii_ME49 gene_product=ribulose-phosphate 3 epimerase family protein transcript_product=ribulose-phosphate 3 epimerase family protein location=TGME49_chrXII:3472856-3476087(+) protein_length=409 sequence_SO=chromosome SO=protein_coding is_pseudo=false	---	1	1.27919e-10	155.84	FMADMLQK(1)VR	2	0.42508	27	0.6628	0.426101	0.341137	2.09005	1.55006	1.89185
TGME49_256965-t26_1-p1	949	0.42	Down	0.0127553	K	transcript=TGME49_256965-t26_1 gene=TGME49_256965 organism=Toxoplasma_gondii_ME49 gene_product=hypothetical protein transcript_product=hypothetical protein location=TGME49_chrVIIb:4327018-4327835(-) protein_length=150 sequence_SO=chromosome SO=protein_coding is_pseudo=false	---	1	2.58967e-51	162.42	QK(1)ISDILQQEAELTDIVQLVGK	3	-0.1467	6	1.76145	1.39721	1.1522	0.589229	0.617284	0.46411
TGME49_210690-t26_1-p1	14	0.574	Down	0.007738	K	transcript=TGME49_210690-t26_1 gene=TGME49_210690 organism=Toxoplasma_gondii_ME49 gene_product=ribosomal protein RPS6 transcript_product=ribosomal protein RPS6 location=TGME49_chrIV:2157331-2158101(+) protein_length=256 sequence_SO=chromosome SO=protein_coding is_pseudo=false	---	1	2.0502e-35	153.36	LNLANPQAGMQK(1)TVEVDDEK	3	0.88758	30	1.36355	1.26477	1.09039	0.69637	0.726073	0.782077
TGME49_210690-t26_1-p1	191	0.635	Down	0.023858	K	transcript=TGME49_210690-t26_1 gene=TGME49_210690 organism=Toxoplasma_gondii_ME49 gene_product=ribosomal protein RPS6 transcript_product=ribosomal protein RPS6 location=TGME49_chrIV:2157331-2158101(+) protein_length=256 sequence_SO=chromosome SO=protein_coding is_pseudo=false	---	1	0.00701572	111.69	AYLAK(1)QR	2	0.73174	10	1.39652	1.20341	1.05375	0.781078	0.765677	0.730143
TGME49_210690-t26_1-p1	214	0.352	Down	0.0023979	K	transcript=TGME49_210690-t26_1 gene=TGME49_210690 organism=Toxoplasma_gondii_ME49 gene_product=ribosomal protein RPS6 transcript_product=ribosomal protein RPS6 location=TGME49_chrIV:2157331-2158101(+) protein_length=256 sequence_SO=chromosome SO=protein_coding is_pseudo=false	---	1	0.000168495	102.4	DVLSAYK(1)HELR	2	-0.17072	22	1.32875	1.68409	1.30456	0.520352	0.493949	0.551935
TGME49_204395-t26_1-p1	499	0.332	Down	0.024262	K	transcript=TGME49_204395-t26_1 gene=TGME49_204395 organism=Toxoplasma_gondii_ME49 gene_product=hypothetical protein transcript_product=hypothetical protein location=TGME49_chrVIIa:1823875-1824955(+) protein_length=108 sequence_SO=chromosome SO=protein_coding is_pseudo=false	---	1	3.83644e-07	116.58	IAGWK(1)TQTSTEEVGR	2	-0.94938	6		1.76728	1.27559	0.476483	0.534834
TGME49_204395-t26_1-p1	753	0.612	Down	0.038637	K	transcript=TGME49_204395-t26_1 gene=TGME49_204395 organism=Toxoplasma_gondii_ME49 gene_product=hypothetical protein transcript_product=hypothetical protein location=TGME49_chrVIIa:1823875-1824955(+) protein_length=108 sequence_SO=chromosome SO=protein_coding is_pseudo=false	---	1	1.1777e-10	106.14	HCVIIYDDLSK(1)QATAYR	3	0.58823	8	1.10563	1.38923	1.23524	0.646217	0.874598	0.759598
TGME49_313140-t26_1-p1	382	1.53	Up	0.026517	K	transcript=TGME49_313140-t26_1 gene=TGME49_313140 organism=Toxoplasma_gondii_ME49 gene_product=isocitrate dehydrogenase transcript_product=isocitrate dehydrogenase location=TGME49_chrXI:3132487-3138372(-) protein_length=621 sequence_SO=chromosome SO=protein_coding is_pseudo=false	---	1	1.12599e-19	133.86	FALQQNMPLYLSTK(1)NTILK	3	2.0889	13	0.958932	0.97921	0.778937	1.47154	1.30028	0.544564
TGME49_262050-t26_1-p1	535	0.506	Down	0.0038199	K	transcript=TGME49_262050-t26_1 gene=TGME49_262050 organism=Toxoplasma_gondii_ME49 gene_product=rhoptry kinase family protein ROP39 transcript_product=rhoptry kinase family protein ROP39 location=TGME49_chrVIIb:1407193-1408959(+) protein_length=588 sequence_SO=chromosome SO=protein_coding is_pseudo=false	---	1	8.68246e-10	155.48	VESEIK(1)DLISR	2	0.72484	8	1.26584	1.2604	1.39197	0.596473	0.724696	0.737864
TGME49_232710-t26_1-p1	33	0.297	Down	0.0100588	K	transcript=TGME49_232710-t26_1 gene=TGME49_232710 organism=Toxoplasma_gondii_ME49 gene_product=ribosomal protein RPS3A transcript_product=ribosomal protein RPS3A location=TGME49_chrVIII:2235909-2237297(+) protein_length=259 sequence_SO=chromosome SO=protein_coding is_pseudo=false	---	1	9.29033e-07	115.06	EWYDLK(1)APTLFNVR	2	3.5449	9	1.51122	1.90863		0.526012	0.489883	0.525581
TGME49_232710-t26_1-p1	222	1.56	Up	0.046697	K	transcript=TGME49_232710-t26_1 gene=TGME49_232710 organism=Toxoplasma_gondii_ME49 gene_product=ribosomal protein RPS3A transcript_product=ribosomal protein RPS3A location=TGME49_chrVIII:2235909-2237297(+) protein_length=259 sequence_SO=chromosome SO=protein_coding is_pseudo=false	---	1	0.00693218	126.55	PK(1)FDLTK	2	1.0224	19	0.761951	0.795939	0.918977	1.09634	1.47923	0.973023
TGME49_251665-t26_1-p1	2037	0.601	Down	0.048518	K	transcript=TGME49_251665-t26_1 gene=TGME49_251665 organism=Toxoplasma_gondii_ME49 gene_product=hypothetical protein transcript_product=hypothetical protein location=TGME49_chrXII:5515165-5516084(+) protein_length=201 sequence_SO=chromosome SO=protein_coding is_pseudo=false	---	1	0.00121536	95.523	LQETPFSK(1)K	2	-0.5278	11	1.11302	1.54439	1.0686	0.778936	0.714148	0.821668
TGME49_251665-t26_1-p1	2065	1.505	Up	0.026322	K	transcript=TGME49_251665-t26_1 gene=TGME49_251665 organism=Toxoplasma_gondii_ME49 gene_product=hypothetical protein transcript_product=hypothetical protein location=TGME49_chrXII:5515165-5516084(+) protein_length=201 sequence_SO=chromosome SO=protein_coding is_pseudo=false	---	1	6.35741e-07	115.37	VDK(1)FMSGAQALVK	2	-0.39329	28	0.974773	0.859893	0.775845	1.21689	1.40231	0.769895
TGME49_269885-t26_1-p1	698	0.381	Down	0.014441	K	transcript=TGME49_269885-t26_1 gene=TGME49_269885 organism=Toxoplasma_gondii_ME49 gene_product=rhoptry metalloprotease toxolysin TLN1 transcript_product=rhoptry metalloprotease toxolysin TLN1 location=TGME49_chrVIII:5564529-5572655(+) protein_length=1645 sequence_SO=chromosome SO=protein_coding is_pseudo=false	---	1	8.12687e-44	173.03	VLTLSAAGFSDK(1)LDYVLR	2	-0.53014	8	1.12935	1.66954	1.58755	0.631679	0.483051	0.628968
TGME49_271050-t26_1-p1	123	0.536	Down	0.024038	K	transcript=TGME49_271050-t26_1 gene=TGME49_271050 organism=Toxoplasma_gondii_ME49 gene_product=SAG-related sequence SRS34A transcript_product=SAG-related sequence SRS34A location=TGME49_chrVIII:4758133-4758696(+) protein_length=187 sequence_SO=chromosome SO=protein_coding is_pseudo=false	---	1	1.01221e-253	268.27	GPATYTLSYDGTPEKPQVLCYK(1)CVAEAGAPAGR	4	-0.47306	43	1.18119	1.17196	1.6298	0.7447	0.678891	0.731557
TGME49_253290-t26_1-p1	423	1.968	Up	0.0168807	K	transcript=TGME49_253290-t26_1 gene=TGME49_253290 organism=Toxoplasma_gondii_ME49 gene_product=valyl-tRNA synthetase transcript_product=valyl-tRNA synthetase location=TGME49_chrIII:826641-839041(+) protein_length=1106 sequence_SO=chromosome SO=protein_coding is_pseudo=false	---	1	0.00332945	98.629	FK(1)IQQALK	2	0.2001	8	0.634503	0.739046	0.881882	1.3423	1.61696	0.826347
TGME49_237120-t26_1-p1	1049	0.605	Down	0.02328	K	transcript=TGME49_237120-t26_1 gene=TGME49_237120 organism=Toxoplasma_gondii_ME49 gene_product=hypothetical protein transcript_product=hypothetical protein location=TGME49_chrX:5732626-5733767(-) protein_length=164 sequence_SO=chromosome SO=protein_coding is_pseudo=false	---	1	0.000231148	100.04	EK(1)FSVPFVCGCR	2	-0.1233	7	0.985492	1.28292	1.28485	0.734951	0.698617	1.03395
TGME49_290670-t26_1-p1	438	1.741	Up	0.0075832	K	transcript=TGME49_290670-t26_1 gene=TGME49_290670 organism=Toxoplasma_gondii_ME49 gene_product=leucyl aminopeptidase LAP transcript_product=leucyl aminopeptidase LAP location=TGME49_chrIX:3829311-3834438(+) protein_length=781 sequence_SO=chromosome SO=protein_coding is_pseudo=false	---	1	9.15588e-73	192.46	HSGPQVEK(1)LTLFTDDVEAVNR	3	0.52736	9	0.854015	0.920412	0.745117	1.397	1.52775	0.564679
TGME49_229200-t26_1-p1	1145	0.288	Down	0.0062753	K	transcript=TGME49_229200-t26_1 gene=TGME49_229200 organism=Toxoplasma_gondii_ME49 gene_product=hypothetical protein transcript_product=hypothetical protein location=TGME49_chrVIII:90728-92785(+) protein_length=685 sequence_SO=chromosome SO=protein_coding is_pseudo=false	---	1	1.44284e-16	126.63	LDVLSDLLPLFQAK(1)NLER	3	0.37514	7	1.64418	1.81433		0.454797	0.540409	0.492654
TGME49_219850-t26_1-p1	533	0.586	Down	0.032037	K	transcript=TGME49_219850-t26_1 gene=TGME49_219850 organism=Toxoplasma_gondii_ME49 gene_product=prolyl-tRNA synthetase (ProRS) transcript_product=prolyl-tRNA synthetase (ProRS) location=TGME49_chrXII:593135-602054(-) protein_length=830 sequence_SO=chromosome SO=protein_coding is_pseudo=false	---	1	0.00460868	60.167	SEGEK(1)FAGGK	2	-0.48583	6	1.32942	1.09921	1.15567	0.815075	0.586	1.00704
TGME49_230420-t26_1-p1	1468	0.555	Down	0.025079	K	transcript=TGME49_230420-t26_1 gene=TGME49_230420 organism=Toxoplasma_gondii_ME49 gene_product=sarco/endoplasmic reticulum Ca2+-ATPase transcript_product=sarco/endoplasmic reticulum Ca2+-ATPase location=TGME49_chrVIII:763904-776922(+) protein_length=1093 sequence_SO=chromosome SO=protein_coding is_pseudo=false	---	1	0.0100593	58.699	EK(1)MSYVYDR	2	-0.35733	7	1.29216	1.48052	1.03036	0.726919	0.679348	0.767096
TGME49_272910-t26_1-p1	199	1.942	Up	0.029562	K	transcript=TGME49_272910-t26_1 gene=TGME49_272910 organism=Toxoplasma_gondii_ME49 gene_product=T-complex protein 1 delta subunit transcript_product=T-complex protein 1 delta subunit location=TGME49_chrVIII:3703587-3710903(+) protein_length=542 sequence_SO=chromosome SO=protein_coding is_pseudo=false	---	1	8.82988e-06	82.877	VLPEGK(1)DVDNVDLNDIR	2	0.096205	6	0.805182	0.652947	0.590278	1.53777	1.11454	1.33101
TGME49_272910-t26_1-p1	325	1.517	Up	0.049262	K	transcript=TGME49_272910-t26_1 gene=TGME49_272910 organism=Toxoplasma_gondii_ME49 gene_product=T-complex protein 1 delta subunit transcript_product=T-complex protein 1 delta subunit location=TGME49_chrVIII:3703587-3710903(+) protein_length=542 sequence_SO=chromosome SO=protein_coding is_pseudo=false	---	1	0.000353823	74.611	AK(1)IMVVQNIER	2	-0.22821	17	0.68714	0.981291	0.798611	1.2554	1.23899	1.05459
TGME49_320050-t26_1-p1	163	0.586	Down	0.0037554	K	transcript=TGME49_320050-t26_1 gene=TGME49_320050 organism=Toxoplasma_gondii_ME49 gene_product=ribosomal protein RPL5 transcript_product=ribosomal protein RPL5 location=TGME49_chrIV:550949-553977(+) protein_length=310 sequence_SO=chromosome SO=protein_coding is_pseudo=false	---	1	1.04166e-10	92.264	VFGAMK(1)GAADGGLHVPHGIK	4	0.12626	27	1.13155	1.20455	1.32851	0.693285	0.738384	0.967652
TGME49_320050-t26_1-p1	231	0.496	Down	0.017022	K	transcript=TGME49_320050-t26_1 gene=TGME49_320050 organism=Toxoplasma_gondii_ME49 gene_product=ribosomal protein RPL5 transcript_product=ribosomal protein RPL5 location=TGME49_chrIV:550949-553977(+) protein_length=310 sequence_SO=chromosome SO=protein_coding is_pseudo=false	---	1	0.000816661	84.169	YSAQFSQYIK(1)NK	2	-0.16504	5	1.37005		1.51033	0.657895	0.770707	0.709797
TGME49_314810-t26_1-p1	131	0.616	Down	0.027184	K	transcript=TGME49_314810-t26_1 gene=TGME49_314810 organism=Toxoplasma_gondii_ME49 gene_product=ribosomal protein RPL7 transcript_product=ribosomal protein RPL7 location=TGME49_chrXI:4309840-4313516(+) protein_length=258 sequence_SO=chromosome SO=protein_coding is_pseudo=false	---	1	0.0021168	69.672	VNK(1)ATIEMLK	2	0.93175	5	1.04567	1.27158	1.21654	0.816619	0.635692
TGME49_268890-t26_1-p1	117	0.653	Down	0.029679	K	transcript=TGME49_268890-t26_1 gene=TGME49_268890 organism=Toxoplasma_gondii_ME49 gene_product=citrate synthase I transcript_product=citrate synthase I location=TGME49_chrVIII:6222777-6230682(+) protein_length=560 sequence_SO=chromosome SO=protein_coding is_pseudo=false	---	1	2.35548e-63	182.76	AAVEAALDALAEK(1)VQEAAEPK	2	1.1483	34	1.22773	1.34118	1.1783	0.708167	0.92389	0.595723
TGME49_248340-t26_1-p1	51	0.553	Down	0.0161974	K	transcript=TGME49_248340-t26_1 gene=TGME49_248340 organism=Toxoplasma_gondii_ME49 gene_product=GTP-binding nuclear protein ran/tc4 transcript_product=GTP-binding nuclear protein ran/tc4 location=TGME49_chrXII:3816745-3819802(+) protein_length=229 sequence_SO=chromosome SO=protein_coding is_pseudo=false	---	1	0.000754582	126.31	HLTGEFEK(1)K	2	-0.10258	15	1.22284	1.43433	1.04771	0.661795	0.703307	0.963178
TGME49_287280-t26_1-p1	767	0.536	Down	0.0045802	K	transcript=TGME49_287280-t26_1 gene=TGME49_287280 organism=Toxoplasma_gondii_ME49 gene_product=Toxoplasma gondii family C protein transcript_product=Toxoplasma gondii family C protein location=TGME49_chrIa:10836-13266(-) protein_length=225 sequence_SO=chromosome SO=protein_coding is_pseudo=false	---	1	2.11498e-71	171.72	TFTLQDTGVGMTK(1)AELLEHLGTIAK	3	-0.41323	6	1.45287	1.32724	1.17861	0.688477	0.726358	0.633201
TGME49_249250-t26_1-p1	3279	0.586	Down	0.033536	K	transcript=TGME49_249250-t26_1 gene=TGME49_249250 organism=Toxoplasma_gondii_ME49 gene_product=ribosomal protein RPL35A transcript_product=ribosomal protein RPL35A location=TGME49_chrXII:4397271-4398997(+) protein_length=112 sequence_SO=chromosome SO=protein_coding is_pseudo=false	---	1	0.00361971	84.62	AWDGKDEELPK(1)DEL	2	-0.60278	6	1.43613	1.28928	1.04187	0.664256	0.808307	0.776398
TGME49_219742-t26_1-p1	823	2.117	Up	0.036562	K	transcript=TGME49_219742-t26_1 gene=TGME49_219742 organism=Toxoplasma_gondii_ME49 gene_product=hypothetical protein transcript_product=hypothetical protein location=TGME49_chrXII:667985-670282(+) protein_length=446 sequence_SO=chromosome SO=protein_coding is_pseudo=false	---	1	2.10078e-05	109.44	TYIPGTK(1)MVFAGIK	2	0.27946	20	0.747976	0.640367	0.653737	1.08215	1.79925	1.09102
TGME49_236030-t26_1-p1	669	1.501	Up	0.0075374	K	transcript=TGME49_236030-t26_1 gene=TGME49_236030 organism=Toxoplasma_gondii_ME49 gene_product=hypothetical protein transcript_product=hypothetical protein location=TGME49_chrX:5246848-5248656(+) protein_length=188 sequence_SO=chromosome SO=protein_coding is_pseudo=false	---	1	1.86393e-15	105.79	SPSGVPMVDLLK(1)AEGIIPGIK	2	0.40572	47	0.910448	0.806863	0.871129	1.37025	1.22002	0.849631
TGME49_244550-t26_1-p1	1088	2.003	Up	0.023121	K	transcript=TGME49_244550-t26_1 gene=TGME49_244550 organism=Toxoplasma_gondii_ME49 gene_product=hypothetical protein transcript_product=hypothetical protein location=TGME49_chrVI:3352497-3354392(-) protein_length=631 sequence_SO=chromosome SO=protein_coding is_pseudo=false	---	1	6.93919e-54	166.91	IEFDADAK(1)TLSIIDSGIGMTK	2	-0.0077233	41	0.713748	0.743415	0.524815	1.182	1.46519	1.38256
TGME49_244550-t26_1-p1	1001	1.642	Up	0.0104607	K	transcript=TGME49_244550-t26_1 gene=TGME49_244550 organism=Toxoplasma_gondii_ME49 gene_product=hypothetical protein transcript_product=hypothetical protein location=TGME49_chrVI:3352497-3354392(-) protein_length=631 sequence_SO=chromosome SO=protein_coding is_pseudo=false	---	1	2.37088e-25	118.21	SLPIDESEK(1)AAAPLTAEEQEAVQK	3	1.5895	8	0.716573	0.891707	0.771911	1.257	1.34813
TGME49_283850-t26_1-p1	252	0.586	Down	0.00996	K	transcript=TGME49_283850-t26_1 gene=TGME49_283850 organism=Toxoplasma_gondii_ME49 gene_product=peptidyl-prolyl cis-trans isomerase transcript_product=peptidyl-prolyl cis-trans isomerase location=TGME49_chrV:2914078-2921316(-) protein_length=503 sequence_SO=chromosome SO=protein_coding is_pseudo=false	---	1	8.05767e-07	113.76	ALEMDPESSK(1)GWYR	2	0.61437	10	1.30872	1.38934		0.826216	0.755603	0.774892
TGME49_249180-t26_1-p1	90	0.643	Down	0.012559	K	transcript=TGME49_249180-t26_1 gene=TGME49_249180 organism=Toxoplasma_gondii_ME49 gene_product=bifunctional dihydrofolate reductase-thymidylate synthase transcript_product=bifunctional dihydrofolate reductase-thymidylate synthase location=TGME49_chrXII:4362462-4368512(-) protein_length=610 sequence_SO=chromosome SO=protein_coding is_pseudo=false	---	1	0.0047817	74.92	K(1)FRPLVDR	3	-0.33055	14	1.12216	1.25294	1.06029	0.684794	0.787815
TGME49_221210-t26_1-p1	50	1.695	Up	0.004164	K	transcript=TGME49_221210-t26_1 gene=TGME49_221210 organism=Toxoplasma_gondii_ME49 gene_product=cyclophilin transcript_product=cyclophilin location=TGME49_chrII:135770-137645(+) protein_length=179 sequence_SO=chromosome SO=protein_coding is_pseudo=false	---	1	0.0014308	88.495	EDIAPK(1)TVK	2	0.37209	14	0.835502	0.810536	0.750733	1.44804	1.25957	0.983281
TGME49_221210-t26_1-p1	171	0.305	Down	0.04632	K	transcript=TGME49_221210-t26_1 gene=TGME49_221210 organism=Toxoplasma_gondii_ME49 gene_product=cyclophilin transcript_product=cyclophilin location=TGME49_chrII:135770-137645(+) protein_length=179 sequence_SO=chromosome SO=protein_coding is_pseudo=false	---	1	0.000273471	97.813	VAK(1)ITDIGLLE	2	0.70706	11	0.948885	1.30961	1.14272	0.184358	0.507756	1.81609
TGME49_233100-t26_1-p1	165	0.287	Down	0.0134203	K	transcript=TGME49_233100-t26_1 gene=TGME49_233100 organism=Toxoplasma_gondii_ME49 gene_product=SPFH domain / Band 7 family protein transcript_product=SPFH domain / Band 7 family protein location=TGME49_chrVIII:2416827-2421212(-) protein_length=290 sequence_SO=chromosome SO=protein_coding is_pseudo=false	---	1	1.00024e-25	121.94	AK(1)DFNILLDDVSLTHLSFGPEYEK	3	0.37911	5	1.17895	1.93886	1.21154	0.472831	0.354206
TGME49_218940-t26_1-p1	197	0.504	Down	0.0142789	K	transcript=TGME49_218940-t26_1 gene=TGME49_218940 organism=Toxoplasma_gondii_ME49 gene_product=hypothetical protein transcript_product=hypothetical protein location=TGME49_chrXII:1198409-1201135(+) protein_length=325 sequence_SO=chromosome SO=protein_coding is_pseudo=false	---	1	1.28982e-06	129	FSWK(1)IMDDQIR	2	0.03417	6	1.31769	1.63605	1.1731	0.656702	0.729524	0.652716
TGME49_205460-t26_1-p1	1094	1.643	Up	0.023897	K	transcript=TGME49_205460-t26_1 gene=TGME49_205460 organism=Toxoplasma_gondii_ME49 gene_product=AN1 family Zinc finger domain-containing protein transcript_product=AN1 family Zinc finger domain-containing protein location=TGME49_chrVIIa:1391236-1393725(-) protein_length=211 sequence_SO=chromosome SO=protein_coding is_pseudo=false	---	1	0.000463606	91.961	YVPGEK(1)TDLYIK	2	1.2687	20	0.619941	0.777247	0.829042	1.16547	1.27273	1.35165
TGME49_205460-t26_1-p1	1293	1.751	Up	0.030461	K	transcript=TGME49_205460-t26_1 gene=TGME49_205460 organism=Toxoplasma_gondii_ME49 gene_product=AN1 family Zinc finger domain-containing protein transcript_product=AN1 family Zinc finger domain-containing protein location=TGME49_chrVIIa:1391236-1393725(-) protein_length=211 sequence_SO=chromosome SO=protein_coding is_pseudo=false	---	1	0.000126263	104.59	ANALAEK(1)FDFDK	2	-1.5544	21	0.751234	0.871893	0.630278	1.45659	1.17374	1.12488
TGME49_263040-t26_1-p1	163	1.523	Up	0.048657	K	transcript=TGME49_263040-t26_1 gene=TGME49_263040 organism=Toxoplasma_gondii_ME49 gene_product=ribosomal protein RPS16 transcript_product=ribosomal protein RPS16 location=TGME49_chrVIIb:856869-858555(+) protein_length=211 sequence_SO=chromosome SO=protein_coding is_pseudo=false	---	1	3.7581e-51	195.87	AVVAFNQK(1)YVDEATK	2	0.30471	28	0.590637	0.841085	0.727564	1.12567	1.0673	1.61612
TGME49_267060-t26_1-p1	118	0.628	Down	0.0179157	K	transcript=TGME49_267060-t26_1 gene=TGME49_267060 organism=Toxoplasma_gondii_ME49 gene_product=ribosomal protein RPL14 transcript_product=ribosomal protein RPL14 location=TGME49_chrIX:798309-800212(+) protein_length=157 sequence_SO=chromosome SO=protein_coding is_pseudo=false	---	1	1.34997e-05	151.44	FNQSSWGK(1)R	2	-0.48271	12	1.32107	1.03516	1.13889	0.69847	0.764356	1.11777
TGME49_267060-t26_1-p1	110	0.478	Down	0.0022971	K	transcript=TGME49_267060-t26_1 gene=TGME49_267060 organism=Toxoplasma_gondii_ME49 gene_product=ribosomal protein RPL14 transcript_product=ribosomal protein RPL14 location=TGME49_chrIX:798309-800212(+) protein_length=157 sequence_SO=chromosome SO=protein_coding is_pseudo=false	---	1	3.27394e-13	121.41	DDVIAK(1)FNQSSWGK	2	0.96355	11	1.2854	1.45605	1.2963	0.59586	0.691089	0.748223
TGME49_209945-t26_1-p1	535	0.583	Down	0.032957	K	transcript=TGME49_209945-t26_1 gene=TGME49_209945 organism=Toxoplasma_gondii_ME49 gene_product=hypothetical protein transcript_product=hypothetical protein location=TGME49_chrIb:1566724-1566900(+) protein_length=58 sequence_SO=chromosome SO=protein_coding is_pseudo=false	---	1	0.00906274	59.908	ALSTAFK(1)DK	2	-0.61784	15	1.25099	1.43408	1.09166	0.633682	0.834456	0.810431
TGME49_209945-t26_1-p1	723	0.579	Down	0.0132965	K	transcript=TGME49_209945-t26_1 gene=TGME49_209945 organism=Toxoplasma_gondii_ME49 gene_product=hypothetical protein transcript_product=hypothetical protein location=TGME49_chrIb:1566724-1566900(+) protein_length=58 sequence_SO=chromosome SO=protein_coding is_pseudo=false	---	1	8.43259e-38	157.98	LDADEHLSK(1)ESIASLLDK	3	1.1787	9	1.41567	1.29689		0.822074	0.749759	0.722166
TGME49_249390-t26_1-p1	566	2.903	Up	0.024003	K	transcript=TGME49_249390-t26_1 gene=TGME49_249390 organism=Toxoplasma_gondii_ME49 gene_product=glutamate/leucine/phenylalanine/valine dehydrogenase family protein transcript_product=glutamate/leucine/phenylalanine/valine dehydrogenase family protein location=TGME49_chrXII:4509664-4520160(+) protein_length=1206 sequence_SO=chromosome SO=protein_coding is_pseudo=false	---	1	1.95349e-15	105.38	LPPFSEDTVLK(1)VVDSHPDMIK	3	2.2742	5	0.442326		0.621825	1.53384	1.55556	1.01887
TGME49_311230-t26_1-p1	5060	0.542	Down	0.029559	K	transcript=TGME49_311230-t26_1 gene=TGME49_311230 organism=Toxoplasma_gondii_ME49 gene_product=hypothetical protein transcript_product=hypothetical protein location=TGME49_chrXI:1880862-1900195(+) protein_length=4690 sequence_SO=chromosome SO=protein_coding is_pseudo=false	---	1	0.0117674	71.877	GGDPEK(1)FK	2	1.2114	11	1.71397	1.2246	1.22722	0.806104	0.698694	0.548128
TGME49_222220-t26_1-p1	308	1.629	Up	0.003502	K	transcript=TGME49_222220-t26_1 gene=TGME49_222220 organism=Toxoplasma_gondii_ME49 gene_product=alveolin domain containing intermediate filament IMC7 transcript_product=alveolin domain containing intermediate filament IMC7 location=TGME49_chrII:966861-970350(+) protein_length=429 sequence_SO=chromosome SO=protein_coding is_pseudo=false	---	1	0.00027761	81.709	QLQLDMGGK(1)ELR	2	0.7008	16	0.705	0.726601	0.767386	1.1175	1.27129	1.16148
TGME49_266070-t26_1-p1	113	0.606	Down	0.04918	K	transcript=TGME49_266070-t26_1 gene=TGME49_266070 organism=Toxoplasma_gondii_ME49 gene_product=ribosomal protein RPL31 transcript_product=ribosomal protein RPL31 location=TGME49_chrIX:1319959-1321330(+) protein_length=120 sequence_SO=chromosome SO=protein_coding is_pseudo=false	---	1	1.52993e-21	113.42	FYTLVQHVPVASFENLK(1)TEYVNEE	3	0.61225	7	1.1844	1.68066	1.1834	0.797345	0.838622	0.466341
TGME49_311720-t26_1-p1	537	1.622	Up	0.035078	K	transcript=TGME49_311720-t26_1 gene=TGME49_311720 organism=Toxoplasma_gondii_ME49 gene_product=chaperonin protein BiP transcript_product=chaperonin protein BiP location=TGME49_chrXI:2225360-2228735(-) protein_length=668 sequence_SO=chromosome SO=protein_coding is_pseudo=false	---	1	3.25202e-20	177.36	ITITNDK(1)GR	2	1.1437	13	0.772727	0.651007	0.813131	1.367	1.05161	1.36045
TGME49_311720-t26_1-p1	390	0.649	Down	0.027815	K	transcript=TGME49_311720-t26_1 gene=TGME49_311720 organism=Toxoplasma_gondii_ME49 gene_product=chaperonin protein BiP transcript_product=chaperonin protein BiP location=TGME49_chrXI:2225360-2228735(-) protein_length=668 sequence_SO=chromosome SO=protein_coding is_pseudo=false	---	1	4.1178e-06	140.17	DFFNGK(1)EPNR	2	0.17566	13	1.16012	1.33557	1.08384	0.698	0.850049	0.865088
TGME49_263870-t26_1-p1	235	0.613	Down	0.025659	K	transcript=TGME49_263870-t26_1 gene=TGME49_263870 organism=Toxoplasma_gondii_ME49 gene_product=glutamate-tRNA ligase transcript_product=glutamate-tRNA ligase location=TGME49_chrVIIb:274169-283563(-) protein_length=849 sequence_SO=chromosome SO=protein_coding is_pseudo=false	---	1	0.0015684	79.986	DK(1)FVHVSR	2	0.22479	11	1.28863	1.23125	0.970348	0.738791	0.687619	1.12713
TGME49_239790-t26_1-p1	260	2.049	Up	0.00098217	K	transcript=TGME49_239790-t26_1 gene=TGME49_239790 organism=Toxoplasma_gondii_ME49 gene_product=BRCA1 C Terminus (BRCT) domain-containing protein transcript_product=BRCA1 C Terminus (BRCT) domain-containing protein location=TGME49_chrVI:911950-917517(+) protein_length=733 sequence_SO=chromosome SO=protein_coding is_pseudo=false	---	1	0.00253365	67.334	IQK(1)NEEAAVK	2	0.97321	10	0.610759	0.598299	0.668394	1.33998	1.22482	1.53947
TGME49_250760-t26_1-p1	2727	1.642	Up	0.019019	K	transcript=TGME49_250760-t26_1 gene=TGME49_250760 organism=Toxoplasma_gondii_ME49 gene_product=pentatricopeptide repeat domain-containing protein transcript_product=pentatricopeptide repeat domain-containing protein location=TGME49_chrXII:5184354-5191302(+) protein_length=2141 sequence_SO=chromosome SO=protein_coding is_pseudo=false	---	1	3.51632e-06	114.72	QFYVAVEK(1)EDWK	2	0.33278	6	0.719832	0.667689	0.848884	1.31722	1.1312	1.27213
TGME49_250760-t26_1-p1	2709	1.711	Up	0.032676	K	transcript=TGME49_250760-t26_1 gene=TGME49_250760 organism=Toxoplasma_gondii_ME49 gene_product=pentatricopeptide repeat domain-containing protein transcript_product=pentatricopeptide repeat domain-containing protein location=TGME49_chrXII:5184354-5191302(+) protein_length=2141 sequence_SO=chromosome SO=protein_coding is_pseudo=false	---	1	5.91573e-15	136.3	ILVK(1)NDELTLEGIR	2	-0.95871	14	0.773347	0.674847	0.805274	1.07754	1.49271	1.13183
TGME49_276140-t26_1-p1	409	1.968	Up	0.025518	K	transcript=TGME49_276140-t26_1 gene=TGME49_276140 organism=Toxoplasma_gondii_ME49 gene_product=ADP ribosylation factor ARF1 transcript_product=ADP ribosylation factor ARF1 location=TGME49_chrIII:120193-123713(-) protein_length=554 sequence_SO=chromosome SO=protein_coding is_pseudo=false	---	1	1.00976e-06	70.994	LK(1)LGEVVTTIPTIGFNVETVEYK	3	0.57048	6	0.69184	0.767578	0.580531	1.11983	1.55684	1.53318
TGME49_227360-t26_1-p1	356	0.519	Down	0.038437	K	transcript=TGME49_227360-t26_1 gene=TGME49_227360 organism=Toxoplasma_gondii_ME49 gene_product=ribosomal protein RPL3 transcript_product=ribosomal protein RPL3 location=TGME49_chrX:994273-996966(-) protein_length=389 sequence_SO=chromosome SO=protein_coding is_pseudo=false	---	1	4.38511e-07	112.12	ALEPVNLK(1)FIDTSAK	2	0.475	8	1.14916	1.74668	1.15226	0.690021	0.709786	0.463628
TGME49_251780-t26_1-p1	288	0.618	Down	0.0124445	K	transcript=TGME49_251780-t26_1 gene=TGME49_251780 organism=Toxoplasma_gondii_ME49 gene_product=heat shock protein transcript_product=heat shock protein location=TGME49_chrXII:5583680-5588646(-) protein_length=728 sequence_SO=chromosome SO=protein_coding is_pseudo=false	---	1	4.67981e-18	123.19	IINEPTAAALAFGMDK(1)DDGK	2	-1.2299	26	1.11415	1.28647	1.24156	0.820336	0.6795	0.891
TGME49_251780-t26_1-p1	404	0.644	Down	0.0161181	K	transcript=TGME49_251780-t26_1 gene=TGME49_251780 organism=Toxoplasma_gondii_ME49 gene_product=heat shock protein transcript_product=heat shock protein location=TGME49_chrXII:5583680-5588646(-) protein_length=728 sequence_SO=chromosome SO=protein_coding is_pseudo=false	---	1	2.0342e-27	137.99	AK(1)LEELVGGLLQQSVEPCEK	2	4.1512	17	1.16195	1.3203	1.16888	0.707799	0.85948	0.809
TGME49_289690-t26_1-p1	274	0.533	Down	0.026358	K	transcript=TGME49_289690-t26_1 gene=TGME49_289690 organism=Toxoplasma_gondii_ME49 gene_product=glyceraldehyde-3-phosphate dehydrogenase GAPDH1 transcript_product=glyceraldehyde-3-phosphate dehydrogenase GAPDH1 location=TGME49_chrIX:3381039-3383102(-) protein_length=489 sequence_SO=chromosome SO=protein_coding is_pseudo=false	---	1	1.95506e-35	142.62	VIMSAPPK(1)DDTPMFVMGVNNDQYK	3	-1.0911	49	1.25601	1.34825	1.20795	0.814115	0.539732	0.780279
TGME49_289690-t26_1-p1	211	0.459	Down	0.0101241	K	transcript=TGME49_289690-t26_1 gene=TGME49_289690 organism=Toxoplasma_gondii_ME49 gene_product=glyceraldehyde-3-phosphate dehydrogenase GAPDH1 transcript_product=glyceraldehyde-3-phosphate dehydrogenase GAPDH1 location=TGME49_chrIX:3381039-3383102(-) protein_length=489 sequence_SO=chromosome SO=protein_coding is_pseudo=false	---	1	4.81805e-61	188.77	YDSVHGHYPGEVSHK(1)DGK	4	-0.33709	53	1.53327	1.23249	1.15189	0.540755	0.658411	0.817792
TGME49_309200-t26_1-p1	1677	0.612	Down	0.029459	K	transcript=TGME49_309200-t26_1 gene=TGME49_309200 organism=Toxoplasma_gondii_ME49 gene_product=zinc finger (CCCH type) motif-containing protein transcript_product=zinc finger (CCCH type) motif-containing protein location=TGME49_chrXI:554422-557577(+) protein_length=1051 sequence_SO=chromosome SO=protein_coding is_pseudo=false	---	1	0.00287572	124.34	NFK(1)EVLR	2	-0.40049	12	1.50053	1.14132	1.12397	0.746436	0.789724	0.737609
TGME49_205700-t26_1-p1	207	0.601	Down	0.047903	K	transcript=TGME49_205700-t26_1 gene=TGME49_205700 organism=Toxoplasma_gondii_ME49 gene_product=cyclophilin precursor transcript_product=cyclophilin precursor location=TGME49_chrVIIa:1209729-1210775(+) protein_length=348 sequence_SO=chromosome SO=protein_coding is_pseudo=false	---	1	1.86826e-12	119.8	IEFELFADVVPK(1)TAENFR	2	0.061823	25	1.25674	1.49796	1.19201	0.651047	0.931275	0.502406
TGME49_319560-t26_1-p1	290	0.646	Down	0.045521	K	transcript=TGME49_319560-t26_1 gene=TGME49_319560 organism=Toxoplasma_gondii_ME49 gene_product=microneme protein MIC3 transcript_product=microneme protein MIC3 location=TGME49_chrIV:912578-913851(+) protein_length=383 sequence_SO=chromosome SO=protein_coding is_pseudo=false	---	1	2.47999e-15	118.48	AEESCVEGVEVTLAEK(1)CEK	3	0.36173	7	1.05734	1.33614	1.47172	0.800763	0.862707	0.551724
TGME49_207440-t26_1-p1	171	0.66	Down	0.034884	K	transcript=TGME49_207440-t26_1 gene=TGME49_207440 organism=Toxoplasma_gondii_ME49 gene_product=ribosomal protein RPS4 transcript_product=ribosomal protein RPS4 location=TGME49_chrIb:62583-65733(-) protein_length=312 sequence_SO=chromosome SO=protein_coding is_pseudo=false	---	1	8.00289e-06	134.25	FVPHPIREEEASYK(1)LCR	4	0.046672	20	1.26306	1.26633	0.97683	0.775079	0.767167	0.904222
TGME49_217460-t26_1-p1	575	0.562	Down	0.040741	K	transcript=TGME49_217460-t26_1 gene=TGME49_217460 organism=Toxoplasma_gondii_ME49 gene_product=glutaminyl-tRNA synthetase (GlnRS) transcript_product=glutaminyl-tRNA synthetase (GlnRS) location=TGME49_chrXII:1848594-1856018(-) protein_length=860 sequence_SO=chromosome SO=protein_coding is_pseudo=false	---	1	0.00262571	80.231	VEVLEK(1)CIR	2	0.82943	5	1.44596	1.18699	0.936312	0.675504	0.660963
TGME49_217460-t26_1-p1	753	0.652	Down	0.035075	K	transcript=TGME49_217460-t26_1 gene=TGME49_217460 organism=Toxoplasma_gondii_ME49 gene_product=glutaminyl-tRNA synthetase (GlnRS) transcript_product=glutaminyl-tRNA synthetase (GlnRS) location=TGME49_chrXII:1848594-1856018(-) protein_length=860 sequence_SO=chromosome SO=protein_coding is_pseudo=false	---	1	0.00280881	113.71	VYK(1)GFVER	2	0.47857	13	1.25068	1.38516	1.04468	0.847296	0.751872	0.669715
TGME49_247460-t26_1-p1	1041	0.565	Down	0.032963	K	transcript=TGME49_247460-t26_1 gene=TGME49_247460 organism=Toxoplasma_gondii_ME49 gene_product=proliferating cell nuclear antigen PCNA1 transcript_product=proliferating cell nuclear antigen PCNA1 location=TGME49_chrXII:3355042-3357594(-) protein_length=317 sequence_SO=chromosome SO=protein_coding is_pseudo=false	---	1	0.00372182	74.92	SNVYGVK(1)LR	2	2.2274	9	1.10674	1.51717	1.07787	0.654206	0.740519	0.893
TGME49_284050-t26_1-p1	1956	0.323	Down	0.030324	K	transcript=TGME49_284050-t26_1 gene=TGME49_284050 organism=Toxoplasma_gondii_ME49 gene_product=DEAD/DEAH box helicase domain-containing protein transcript_product=DEAD/DEAH box helicase domain-containing protein location=TGME49_chrV:2808803-2831130(+) protein_length=2564 sequence_SO=chromosome SO=protein_coding is_pseudo=false	---	1	0.0144634	78.616	SLETK(1)LR	2	0.25078	9	1.44639	1.88451	1.18757	0.332096	0.641711	0.44773
TGME49_321620-t26_1-p1	256	1.737	Up	0.049738	K	transcript=TGME49_321620-t26_1 gene=TGME49_321620 organism=Toxoplasma_gondii_ME49 gene_product=dynamin-related protein DRPB transcript_product=dynamin-related protein DRPB location=TGME49_chrIb:1689989-1700172(+) protein_length=860 sequence_SO=chromosome SO=protein_coding is_pseudo=false	---	1	2.42773e-06	92.38	GTDAAK(1)MLMGEEIPLR	2	-0.83654	5	0.755976	0.645607		1.33845	1.09557	1.17839
TGME49_321620-t26_1-p1	336	1.838	Up	0.023343	K	transcript=TGME49_321620-t26_1 gene=TGME49_321620 organism=Toxoplasma_gondii_ME49 gene_product=dynamin-related protein DRPB transcript_product=dynamin-related protein DRPB location=TGME49_chrIb:1689989-1700172(+) protein_length=860 sequence_SO=chromosome SO=protein_coding is_pseudo=false	---	1	0.00370891	91.516	NFLPEIK(1)R	2	0.42456	13	0.807769	0.819348	0.611776	1.50613	1.23742	1.0337
TGME49_216785-t26_1-p1	663	2.219	Up	0.015537	K	transcript=TGME49_216785-t26_1 gene=TGME49_216785 organism=Toxoplasma_gondii_ME49 gene_product=hypothetical protein transcript_product=hypothetical protein location=TGME49_chrXI:5887742-5888682(-) protein_length=121 sequence_SO=chromosome SO=protein_coding is_pseudo=false	---	1	4.07352e-74	212.39	GTVGQVIQLK(1)DETGR	2	0.77663	20	0.6997	0.592308	0.567829	1.13048	1.62115	1.46494
TGME49_292080-t26_1-p1	113	0.666	Down	0.04278	K	transcript=TGME49_292080-t26_1 gene=TGME49_292080 organism=Toxoplasma_gondii_ME49 gene_product=leucyl-tRNA synthetase transcript_product=leucyl-tRNA synthetase location=TGME49_chrIX:4536660-4548159(+) protein_length=1259 sequence_SO=chromosome SO=protein_coding is_pseudo=false	---	1	1.65954e-14	136.24	DK(1)LLSIEEAIQAR	2	-0.14277	6	1.03973	1.11283	1.38493	0.744952	0.825636	0.891554
TGME49_223920-t26_1-p1	1429	1.615	Up	0.021657	K	transcript=TGME49_223920-t26_1 gene=TGME49_223920 organism=Toxoplasma_gondii_ME49 gene_product=rhoptry neck protein RON3 transcript_product=rhoptry neck protein RON3 location=TGME49_chrX:3453595-3464270(+) protein_length=1958 sequence_SO=chromosome SO=protein_coding is_pseudo=false	---	1	9.66223e-11	91.276	YLPLSEPVNVVDAVDK(1)LIASK	3	0.62223	13	0.963892	0.805815	0.71875	1.35167	1.32819	0.803823
TGME49_299050-t26_1-p1	60	0.65	Down	0.0074213	K	transcript=TGME49_299050-t26_1 gene=TGME49_299050 organism=Toxoplasma_gondii_ME49 gene_product=ribosomal protein RPL17 transcript_product=ribosomal protein RPL17 location=TGME49_chrIII:2224012-2226278(-) protein_length=195 sequence_SO=chromosome SO=protein_coding is_pseudo=false	---	1	0.00176847	90.15	FLEDVMEK(1)K	2	-0.31911	20	1.26173	1.18438	1.06486	0.744705	0.777778	0.845465
TGME49_299050-t26_1-p1	95	0.605	Down	0.033457	K	transcript=TGME49_299050-t26_1 gene=TGME49_299050 organism=Toxoplasma_gondii_ME49 gene_product=ribosomal protein RPL17 transcript_product=ribosomal protein RPL17 location=TGME49_chrIII:2224012-2226278(-) protein_length=195 sequence_SO=chromosome SO=protein_coding is_pseudo=false	---	1	0.000171825	101.48	SCK(1)FVLDLLR	2	0.1686	6	1.16426	1.48229	1.16216	0.681159	0.855219	0.463606
TGME49_234380-t26_1-p1	226	0.617	Down	0.0077994	K	transcript=TGME49_234380-t26_1 gene=TGME49_234380 organism=Toxoplasma_gondii_ME49 gene_product=hypothetical protein transcript_product=hypothetical protein location=TGME49_chrX:4329853-4331324(+) protein_length=347 sequence_SO=chromosome SO=protein_coding is_pseudo=false	---	1	0.000693678	82.008	PAASLSEK(1)AK	2	-0.83227	11	1.17984	1.29655	1.10313	0.780612	0.690682	0.951194
TGME49_233460-t26_1-p1	279	0.652	Down	0.0096591	K	transcript=TGME49_233460-t26_1 gene=TGME49_233460 organism=Toxoplasma_gondii_ME49 gene_product=SAG-related sequence SRS29B transcript_product=SAG-related sequence SRS29B location=TGME49_chrVIII:2664481-2665491(+) protein_length=336 sequence_SO=chromosome SO=protein_coding is_pseudo=false	---	1	3.57225e-19	123.19	EAFPAESK(1)SVIIGCTGGSPEK	2	0.48061	19	1.16538	1.24458	1.31789	0.749526	0.87147	0.689585
TGME49_209600-t26_1-p1	89	0.6	Down	0.0122187	K	transcript=TGME49_209600-t26_1 gene=TGME49_209600 organism=Toxoplasma_gondii_ME49 gene_product=hypothetical protein transcript_product=hypothetical protein location=TGME49_chrIb:1356941-1358765(-) protein_length=451 sequence_SO=chromosome SO=protein_coding is_pseudo=false	---	1	3.9879e-15	139.3	LLSFDELFK(1)SSEVK	2	0.97534	5	1.19204	1.29648	1.04057	0.746896	0.663839
TGME49_224090-t26_1-p1	439	0.592	Down	0.040275	K	transcript=TGME49_224090-t26_1 gene=TGME49_224090 organism=Toxoplasma_gondii_ME49 gene_product=enoyl-CoA hydratase/isomerase family protein transcript_product=enoyl-CoA hydratase/isomerase family protein location=TGME49_chrX:3327072-3330833(+) protein_length=556 sequence_SO=chromosome SO=protein_coding is_pseudo=false	---	1	0.00395735	61.344	FAAEVK(1)QTLR	2	-2.0791	7	1.56787	1.13947	1.10146	0.726378	0.776956	0.811582
TGME49_301440-t26_1-p1	341	0.557	Down	0.00093624	K	transcript=TGME49_301440-t26_1 gene=TGME49_301440 organism=Toxoplasma_gondii_ME49 gene_product=calcium-dependent protein kinase CDPK1 transcript_product=calcium-dependent protein kinase CDPK1 location=TGME49_chrIV:2480948-2486303(+) protein_length=582 sequence_SO=chromosome SO=protein_coding is_pseudo=false	---	1	0.000207713	100.69	GK(1)YTFELPQWK	2	0.85919	13	1.20797	1.32945	1.20798	0.68112	0.710425	0.885343
TGME49_202340-t26_1-p1	2744	0.581	Down	0.022423	K	transcript=TGME49_202340-t26_1 gene=TGME49_202340 organism=Toxoplasma_gondii_ME49 gene_product=proline dehydrogenase transcript_product=proline dehydrogenase location=TGME49_chrVIIa:3414815-3418948(+) protein_length=485 sequence_SO=chromosome SO=protein_coding is_pseudo=false	---	1	8.33069e-07	110.04	IADGFEK(1)ASQLAVER	2	0.36857	8	1.46085	1.05437	1.27988	0.747047	0.722441	0.745329
TGME49_235470-t26_1-p1	204	1.624	Up	0.0031617	K	transcript=TGME49_235470-t26_1 gene=TGME49_235470 organism=Toxoplasma_gondii_ME49 gene_product=myosin A transcript_product=myosin A location=TGME49_chrX:4884161-4889835(+) protein_length=831 sequence_SO=chromosome SO=protein_coding is_pseudo=false	---	1	0.000215455	97.431	TEATK(1)QIMR	2	1.3398	11	0.847896	0.75	0.792453	1.34897	1.23954	0.980916
TGME49_235470-t26_1-p1	125	2.61	Up	0.039677	K	transcript=TGME49_235470-t26_1 gene=TGME49_235470 organism=Toxoplasma_gondii_ME49 gene_product=myosin A transcript_product=myosin A location=TGME49_chrX:4884161-4889835(+) protein_length=831 sequence_SO=chromosome SO=protein_coding is_pseudo=false	---	1	3.95904e-18	114.55	FMK(1)NQIYTTADPLVVAINPFR	3	0.88768	29	0.604099	0.76506	0.380503	1.31672	1.72814	1.09637
TGME49_235470-t26_1-p1	745	0.639	Down	0.038182	K	transcript=TGME49_235470-t26_1 gene=TGME49_235470 organism=Toxoplasma_gondii_ME49 gene_product=myosin A transcript_product=myosin A location=TGME49_chrX:4884161-4889835(+) protein_length=831 sequence_SO=chromosome SO=protein_coding is_pseudo=false	---	1	0.000689584	83.204	SSK(1)LPSEEYQLGK	2	-1.5769	21	1.32255	1.15863	1.02935	0.832845	0.661597	1.04008
TGME49_232815-t26_1-p1	919	2.001	Up	0.0087353	K	transcript=TGME49_232815-t26_1 gene=TGME49_232815 organism=Toxoplasma_gondii_ME49 gene_product=Erv1 / Alr family protein transcript_product=Erv1 / Alr family protein location=TGME49_chrVIII:2275793-2277521(-) protein_length=255 sequence_SO=chromosome SO=protein_coding is_pseudo=false	---	1	4.75422e-17	148.96	LAGLQSLLDDK(1)ER	2	-0.60227	9	0.68886	0.531088	0.664179	1.33089	1.18204	1.20692
TGME49_244320-t26_1-p1	167	1.713	Up	0.0032191	K	transcript=TGME49_244320-t26_1 gene=TGME49_244320 organism=Toxoplasma_gondii_ME49 gene_product=ribosomal protein RPL24 transcript_product=ribosomal protein RPL24 location=TGME49_chrVI:3188303-3191038(+) protein_length=291 sequence_SO=chromosome SO=protein_coding is_pseudo=false	---	1	0.0356396	62.659	FVAK(1)DGK	2	0.089523	5	0.755376	0.727783		1.30132	1.23958	1.25283
TGME49_231410-t26_1-p1	368	2.357	Up	0.0042413	K	transcript=TGME49_231410-t26_1 gene=TGME49_231410 organism=Toxoplasma_gondii_ME49 gene_product=hypothetical protein transcript_product=hypothetical protein location=TGME49_chrVIII:1406518-1410847(+) protein_length=571 sequence_SO=chromosome SO=protein_coding is_pseudo=false	---	1	6.18534e-05	109	LVEK(1)LNGIQQAEK	2	-0.37482	7	0.617308	0.717831	0.647276	1.74761	1.36757	1.0456
TGME49_226960-t26_1-p1	928	0.481	Down	0.027361	K	transcript=TGME49_226960-t26_1 gene=TGME49_226960 organism=Toxoplasma_gondii_ME49 gene_product=phosphofructokinase PFKII transcript_product=phosphofructokinase PFKII location=TGME49_chrX:1186611-1197026(-) protein_length=1225 sequence_SO=chromosome SO=protein_coding is_pseudo=false	---	1	1.34574e-18	142.45	TLGEIVTFVADAVK(1)AR	2	-0.38815	17	1.51107	1.51084	1.038	0.717871	0.583658	0.672261
TGME49_269970-t26_1-p1	677	0.433	Down	0.046477	K	transcript=TGME49_269970-t26_1 gene=TGME49_269970 organism=Toxoplasma_gondii_ME49 gene_product=hypothetical protein transcript_product=hypothetical protein location=TGME49_chrVIII:5492602-5492973(-) protein_length=123 sequence_SO=chromosome SO=protein_coding is_pseudo=false	---	1	8.27273e-34	182.89	SNNIVALK(1)EAFYR	2	-0.69194	13	2.11216	1.10052	1.51632	0.711111	0.653165	0.549722
TGME49_269970-t26_1-p1	552	0.599	Down	0.0188174	K	transcript=TGME49_269970-t26_1 gene=TGME49_269970 organism=Toxoplasma_gondii_ME49 gene_product=hypothetical protein transcript_product=hypothetical protein location=TGME49_chrVIII:5492602-5492973(-) protein_length=123 sequence_SO=chromosome SO=protein_coding is_pseudo=false	---	1	2.23059e-10	142.83	IIQVDQSLK(1)EDR	2	-0.63473	11	1.52973	1.39304	1.16445	0.778601	0.854852	0.688146
TGME49_289680-t26_1-p1	59	0.642	Down	0.032617	K	transcript=TGME49_289680-t26_1 gene=TGME49_289680 organism=Toxoplasma_gondii_ME49 gene_product=Ras-related protein Rab11 transcript_product=Ras-related protein Rab11 location=TGME49_chrIX:3373629-3376956(-) protein_length=219 sequence_SO=chromosome SO=protein_coding is_pseudo=false	---	1	0.00132962	75.416	SVYLDEGK(1)VIK	2	-1.093	7	1.02807	1.2086	1.3198	0.83195	0.690875	0.93658
TGME49_226730-t26_1-p1	435	0.438	Down	0.023382	K	transcript=TGME49_226730-t26_1 gene=TGME49_226730 organism=Toxoplasma_gondii_ME49 gene_product=aconitate hydratase ACN/IRP transcript_product=aconitate hydratase ACN/IRP location=TGME49_chrX:1401179-1408350(-) protein_length=1055 sequence_SO=chromosome SO=protein_coding is_pseudo=false	---	1	1.72282e-17	103.31	GVVGK(1)FVEFYGPGVQTLTLADR	3	-0.72894	6	1.32613	1.83094	1.11748	0.610352	0.638776	0.450959
TGME49_263090-t26_1-p1	90	0.42	Down	0.0065799	K	transcript=TGME49_263090-t26_1 gene=TGME49_263090 organism=Toxoplasma_gondii_ME49 gene_product=14-3-3 protein transcript_product=14-3-3 protein location=TGME49_chrVIIb:813151-815788(+) protein_length=323 sequence_SO=chromosome SO=protein_coding is_pseudo=false	---	1	1.04908e-41	146.13	YDEMAEAMK(1)NLVENCLDEQQPK	3	0.38319	7	1.42619	1.25357		0.579381	0.547368	1.05934
TGME49_316310-t26_1-p1	111	0.591	Down	0.030005	K	transcript=TGME49_316310-t26_1 gene=TGME49_316310 organism=Toxoplasma_gondii_ME49 gene_product=superoxide dismutase transcript_product=superoxide dismutase location=TGME49_chrXI:5232454-5234160(-) protein_length=201 sequence_SO=chromosome SO=protein_coding is_pseudo=false	---	1	2.94355e-34	182.89	KEFTSVENFK(1)DEFSK	3	0.49821	17	1.15616	1.36725	0.990206	0.745902	0.637597
TGME49_269690-t26_1-p1	216	0.42	Down	0.035295	K	transcript=TGME49_269690-t26_1 gene=TGME49_269690 organism=Toxoplasma_gondii_ME49 gene_product=hypothetical protein transcript_product=hypothetical protein location=TGME49_chrVIII:5681399-5683996(+) protein_length=865 sequence_SO=chromosome SO=protein_coding is_pseudo=false	---	1	1.03706e-10	125.72	K(1)FLLLQEEHDR	3	0.67373	19	1.46647	1.47089		0.646199	0.586802	0.834337
TGME49_318330-t26_1-p1	54	0.475	Down	0.038202	K	transcript=TGME49_318330-t26_1 gene=TGME49_318330 organism=Toxoplasma_gondii_ME49 gene_product=histone lysine acetyltransferase MYST-A transcript_product=histone lysine acetyltransferase MYST-A location=TGME49_chrIV:1410563-1417103(-) protein_length=471 sequence_SO=chromosome SO=protein_coding is_pseudo=false	---	0.889811	3.3256e-14	83.992	GGK(0.89)TISTAK(0.11)MSDSYVVSFPNALPVK	2	1.3603	17	1.70926	1.01723	1.14587	0.620482	0.60553	0.893175
TGME49_289820-t26_1-p1	1618	0.581	Down	0.0028385	K	transcript=TGME49_289820-t26_1 gene=TGME49_289820 organism=Toxoplasma_gondii_ME49 gene_product=TBC domain-containing protein transcript_product=TBC domain-containing protein location=TGME49_chrIX:3465336-3471084(+) protein_length=1047 sequence_SO=chromosome SO=protein_coding is_pseudo=false	---	1	0.000309722	96.229	LWDTIDFK(1)CLK	2	-1.1265	5	1.11649	1.28827	1.21355	0.6762	0.725912
TGME49_272010-t26_1-p1	85	0.537	Down	0.031099	K	transcript=TGME49_272010-t26_1 gene=TGME49_272010 organism=Toxoplasma_gondii_ME49 gene_product=Gar1 protein RNA binding region protein transcript_product=Gar1 protein RNA binding region protein location=TGME49_chrVIII:4218162-4221731(+) protein_length=210 sequence_SO=chromosome SO=protein_coding is_pseudo=false	---	1	0.00130857	75.819	VFLENK(1)EEIGK	2	-0.32149	6	1.48043	0.974448	1.27356	0.675113	0.659091	0.90989
TGME49_236190-t26_1-p1	2808	1.543	Up	0.0047385	K	transcript=TGME49_236190-t26_1 gene=TGME49_236190 organism=Toxoplasma_gondii_ME49 gene_product=hypothetical protein transcript_product=hypothetical protein location=TGME49_chrX:5312787-5314107(+) protein_length=306 sequence_SO=chromosome SO=protein_coding is_pseudo=false	---	1	0.00120817	77.744	EQTVYYAK(1)AFK	2	2.5069	6	0.865347	0.811302	0.765849	1.31387	1.19792	1.04175
TGME49_236190-t26_1-p1	3112	1.635	Up	0.0035558	K	transcript=TGME49_236190-t26_1 gene=TGME49_236190 organism=Toxoplasma_gondii_ME49 gene_product=hypothetical protein transcript_product=hypothetical protein location=TGME49_chrX:5312787-5314107(+) protein_length=306 sequence_SO=chromosome SO=protein_coding is_pseudo=false	---	1	1.50029e-13	168.27	MPLAEFLK(1)R	2	-0.014127	29	0.751485	0.767911	0.865031	1.32742	1.27083	1.01292
TGME49_229470-t26_1-p1	811	1.898	Up	0.00157808	K	transcript=TGME49_229470-t26_1 gene=TGME49_229470 organism=Toxoplasma_gondii_ME49 gene_product=hypothetical protein transcript_product=hypothetical protein location=TGME49_chrVIII:286310-289825(+) protein_length=409 sequence_SO=chromosome SO=protein_coding is_pseudo=false	---	1	4.14488e-07	117.7	LAELMQMDVK(1)DIK	2	-1.591	25	0.657534	0.763889	0.690909	1.35639	1.31644	1.30677
TGME49_229470-t26_1-p1	898	0.592	Down	0.0084172	K	transcript=TGME49_229470-t26_1 gene=TGME49_229470 organism=Toxoplasma_gondii_ME49 gene_product=hypothetical protein transcript_product=hypothetical protein location=TGME49_chrVIII:286310-289825(+) protein_length=409 sequence_SO=chromosome SO=protein_coding is_pseudo=false	---	1	2.67092e-24	145.43	FK(1)TVDKDNDGLLDLSEIR	3	0.64456	10	1.25342	1.1033	1.36465	0.759958	0.708376	0.751092
TGME49_247350-t26_1-p1	177	2.004	Up	0.0113428	K	transcript=TGME49_247350-t26_1 gene=TGME49_247350 organism=Toxoplasma_gondii_ME49 gene_product=thioredoxin domain-containing protein transcript_product=thioredoxin domain-containing protein location=TGME49_chrXII:3276227-3278343(-) protein_length=312 sequence_SO=chromosome SO=protein_coding is_pseudo=false	---	1	8.21328e-06	131.11	ALSGK(1)INVAK	2	1.0737	21	0.832512	0.634269	0.648262	1.51695	1.30842	1.14474
TGME49_312470-t26_1-p1	542	1.782	Up	0.025502	K	transcript=TGME49_312470-t26_1 gene=TGME49_312470 organism=Toxoplasma_gondii_ME49 gene_product=hypothetical protein transcript_product=hypothetical protein location=TGME49_chrXI:2713329-2716263(+) protein_length=151 sequence_SO=chromosome SO=protein_coding is_pseudo=false	---	0.99984	2.50877e-06	96.773	DK(1)ETPKEEFVFYADR	3	-1.2249	7	1.02285	0.764499	0.743346	1.39976	1.606	0.57
TGME49_305280-t26_1-p1	1024	1.518	Up	0.040482	K	transcript=TGME49_305280-t26_1 gene=TGME49_305280 organism=Toxoplasma_gondii_ME49 gene_product=hypothetical protein transcript_product=hypothetical protein location=TGME49_chrIX:5332155-5334321(+) protein_length=517 sequence_SO=chromosome SO=protein_coding is_pseudo=false	---	1	0.00231081	119.17	STAVNK(1)AR	2	-0.57689	7	0.858742	0.684397	0.699412	1.2509	1.01925	1.81219
TGME49_305280-t26_1-p1	988	2.801	Up	0.00132219	K	transcript=TGME49_305280-t26_1 gene=TGME49_305280 organism=Toxoplasma_gondii_ME49 gene_product=hypothetical protein transcript_product=hypothetical protein location=TGME49_chrIX:5332155-5334321(+) protein_length=517 sequence_SO=chromosome SO=protein_coding is_pseudo=false	---	1	1.30184e-06	127.87	SLEDFNIEK(1)LK	2	-0.93214	16	0.608958	0.500887	0.56759	1.66627	1.46659	1.70274
TGME49_224845-t26_1-p1	1196	1.517	Up	0.025722	K	transcript=TGME49_224845-t26_1 gene=TGME49_224845 organism=Toxoplasma_gondii_ME49 gene_product=hypothetical protein transcript_product=hypothetical protein location=TGME49_chrX:2781376-2782507(-) protein_length=121 sequence_SO=chromosome SO=protein_coding is_pseudo=false	---	1	0.00119425	139.88	AK(1)VDEALR	2	-0.91798	8	0.812016	0.892023	0.8054	1.11655	1.42111
TGME49_232410-t26_1-p1	205	0.554	Down	0.024322	K	transcript=TGME49_232410-t26_1 gene=TGME49_232410 organism=Toxoplasma_gondii_ME49 gene_product=PDI family protein transcript_product=PDI family protein location=TGME49_chrVIII:2079181-2080918(-) protein_length=220 sequence_SO=chromosome SO=protein_coding is_pseudo=false	---	1	4.78146e-22	140.46	NTK(1)FASDQFHVRPTLLEQ	3	-0.35984	17	1.60128	1.26035	1.16376	0.805026	0.680412	0.644068
TGME49_291930-t26_1-p1	597	0.479	Down	0.0152187	K	transcript=TGME49_291930-t26_1 gene=TGME49_291930 organism=Toxoplasma_gondii_ME49 gene_product=RNA recognition motif-containing protein transcript_product=RNA recognition motif-containing protein location=TGME49_chrIX:4405615-4411375(+) protein_length=705 sequence_SO=chromosome SO=protein_coding is_pseudo=false	---	1	0.000904348	60.598	MPVFEDTGK(1)FK	2	0.33545	15	1.24157	1.29763	1.45178	0.753	0.521548	0.834008
TGME49_242070-t26_1-p1	374	0.603	Down	0.0076424	K	transcript=TGME49_242070-t26_1 gene=TGME49_242070 organism=Toxoplasma_gondii_ME49 gene_product=cAMP-dependent protein kinase regulatory subunit transcript_product=cAMP-dependent protein kinase regulatory subunit location=TGME49_chrVI:1867801-1873176(-) protein_length=385 sequence_SO=chromosome SO=protein_coding is_pseudo=false	---	1	0.000757582	81.335	AMK(1)QLGLDTK	2	-0.87818	7	1.20396	1.0905	1.12487	0.623472	0.751616	1.37832
TGME49_242070-t26_1-p1	108	0.629	Down	0.0030953	K	transcript=TGME49_242070-t26_1 gene=TGME49_242070 organism=Toxoplasma_gondii_ME49 gene_product=cAMP-dependent protein kinase regulatory subunit transcript_product=cAMP-dependent protein kinase regulatory subunit location=TGME49_chrVI:1867801-1873176(-) protein_length=385 sequence_SO=chromosome SO=protein_coding is_pseudo=false	---	1	0.00496491	76.064	K(1)FVAPVYPK	2	1.0093	27	1.15545	1.27489	1.13348	0.770986	0.723915	1.06344
TGME49_242070-t26_1-p1	268	0.656	Down	0.020265	K	transcript=TGME49_242070-t26_1 gene=TGME49_242070 organism=Toxoplasma_gondii_ME49 gene_product=cAMP-dependent protein kinase regulatory subunit transcript_product=cAMP-dependent protein kinase regulatory subunit location=TGME49_chrVI:1867801-1873176(-) protein_length=385 sequence_SO=chromosome SO=protein_coding is_pseudo=false	---	1	0.00240344	118.06	SK(1)LSDALR	2	-0.28785	10	1.29703	1.1991	1.12809	0.709046	0.875346	0.8812
TGME49_248390-t26_1-p1	2	0.252	Down	0.0160191	K	transcript=TGME49_248390-t26_1 gene=TGME49_248390 organism=Toxoplasma_gondii_ME49 gene_product=ribosomal protein RPL26 transcript_product=ribosomal protein RPL26 location=TGME49_chrXII:3830586-3831607(-) protein_length=141 sequence_SO=chromosome SO=protein_coding is_pseudo=false	---	1	0.000313642	93.623	MK(1)FSSQVSSSR	2	-0.80824	19	1.48601	1.95805	1.15973	0.489583	0.28263	0.603206
TGME49_221170-t26_1-p1	67	0.627	Down	0.039863	K	transcript=TGME49_221170-t26_1 gene=TGME49_221170 organism=Toxoplasma_gondii_ME49 gene_product=CAAX metallo endopeptidase transcript_product=CAAX metallo endopeptidase location=TGME49_chrII:103057-107134(+) protein_length=432 sequence_SO=chromosome SO=protein_coding is_pseudo=false	---	1	0.0179209	63.397	TNAYNK(1)DK	2	0.18025	5		1.27303	1.19376	0.843643	0.702679	0.925325
TGME49_238010-t26_1-p1	40	1.609	Up	0.042996	K	transcript=TGME49_238010-t26_1 gene=TGME49_238010 organism=Toxoplasma_gondii_ME49 gene_product=ribosomal protein RPL23A transcript_product=ribosomal protein RPL23A location=TGME49_chrVI:9653-11746(+) protein_length=167 sequence_SO=chromosome SO=protein_coding is_pseudo=false	---	1	0.0193514	79.469	ASSSFK(1)K	2	0.62275	13	0.662489	0.775319	0.948416	1.19391	1.36502	1.24884
TGME49_286080-t26_1-p1	1430	0.454	Down	0.0175778	K	transcript=TGME49_286080-t26_1 gene=TGME49_286080 organism=Toxoplasma_gondii_ME49 gene_product=elongation factor 2 family protein transcript_product=elongation factor 2 family protein location=TGME49_chrV:2008581-2019709(+) protein_length=1008 sequence_SO=chromosome SO=protein_coding is_pseudo=false	---	1	0.00568365	67.334	HAVK(1)EFLER	2	0.19382	8	1.61333	1.30181	1.13286	0.693467	0.532609	0.728659
TGME49_215220-t26_1-p1	131	0.546	Down	0.0118951	K	transcript=TGME49_215220-t26_1 gene=TGME49_215220 organism=Toxoplasma_gondii_ME49 gene_product=hypothetical protein transcript_product=hypothetical protein location=TGME49_chrX:6825368-6827843(+) protein_length=629 sequence_SO=chromosome SO=protein_coding is_pseudo=false	---	1	0.000200364	99.283	VLTSGEGK(1)EK	2	0.4575	6	1.37851		1.31458	0.689228	0.780881	0.89716
TGME49_288360-t26_1-p1	565	0.539	Down	0.0138184	K	transcript=TGME49_288360-t26_1 gene=TGME49_288360 organism=Toxoplasma_gondii_ME49 gene_product=tryptophanyl-tRNA synthetase (TrpRS2) transcript_product=tryptophanyl-tRNA synthetase (TrpRS2) location=TGME49_chrIX:2473710-2478137(+) protein_length=689 sequence_SO=chromosome SO=protein_coding is_pseudo=false	---	1	2.40344e-07	72.564	TK(1)MSGSVETSSIYVSDTPEQIK	3	0.29868	8		1.23634	1.36373	0.6625	0.739046	1.12344
TGME49_288360-t26_1-p1	222	1.853	Up	0.0061381	K	transcript=TGME49_288360-t26_1 gene=TGME49_288360 organism=Toxoplasma_gondii_ME49 gene_product=tryptophanyl-tRNA synthetase (TrpRS2) transcript_product=tryptophanyl-tRNA synthetase (TrpRS2) location=TGME49_chrIX:2473710-2478137(+) protein_length=689 sequence_SO=chromosome SO=protein_coding is_pseudo=false	---	1	2.11962e-39	159.01	STGQIADIQFESVK(1)FNEEK	2	0.42601	14	0.65284	0.764706	0.822695	1.4125	1.35443	1.02697
TGME49_228170-t26_1-p1	811	0.644	Down	0.023142	K	transcript=TGME49_228170-t26_1 gene=TGME49_228170 organism=Toxoplasma_gondii_ME49 gene_product=inner membrane complex protein IMC2A transcript_product=inner membrane complex protein IMC2A location=TGME49_chrX:521898-527392(-) protein_length=1491 sequence_SO=chromosome SO=protein_coding is_pseudo=false	---	1	0.000548993	123.86	ISK(1)EIQFAR	2	-0.46896	12	1.26437	1.2579	1.10583	0.68932	0.869295	0.798107
TGME49_231850-t26_1-p1	111	0.555	Down	0.034898	K	transcript=TGME49_231850-t26_1 gene=TGME49_231850 organism=Toxoplasma_gondii_ME49 gene_product=serine-threonine phosophatase 2C (PP2C) transcript_product=serine-threonine phosophatase 2C (PP2C) location=TGME49_chrVIII:1588110-1591609(+) protein_length=331 sequence_SO=chromosome SO=protein_coding is_pseudo=false	---	1	3.09548e-15	91.643	SDVPATEVDEK(1)LPQLLDQAVDDMYK	3	0.56654	13	1.30577		1.26321	0.79329	0.632967	0.913921
TGME49_257680-t26_1-p1	206	0.465	Down	0.029596	K	transcript=TGME49_257680-t26_1 gene=TGME49_257680 organism=Toxoplasma_gondii_ME49 gene_product=myosin light chain MLC1 transcript_product=myosin light chain MLC1 location=TGME49_chrVIIb:3911290-3913592(+) protein_length=213 sequence_SO=chromosome SO=protein_coding is_pseudo=false	---	1	0.00492024	70.056	QFCK(1)AMLER	2	0.77671	6	1.33041	1.4407	1.23836	0.781116	0.462003	0.937008
TGME49_257680-t26_1-p1	117	0.524	Down	0.044797	K	transcript=TGME49_257680-t26_1 gene=TGME49_257680 organism=Toxoplasma_gondii_ME49 gene_product=myosin light chain MLC1 transcript_product=myosin light chain MLC1 location=TGME49_chrVIIb:3911290-3913592(+) protein_length=213 sequence_SO=chromosome SO=protein_coding is_pseudo=false	---	1	7.1856e-38	162.81	QLGLAPSYADK(1)QAFEEK	3	-0.25716	15	1.16569	1.59186	1.2949	0.55794	0.856649	0.703037
TGME49_268760-t26_1-p1	247	0.477	Down	0.0137777	K	transcript=TGME49_268760-t26_1 gene=TGME49_268760 organism=Toxoplasma_gondii_ME49 gene_product=hypothetical protein transcript_product=hypothetical protein location=TGME49_chrVIII:6329387-6330739(-) protein_length=292 sequence_SO=chromosome SO=protein_coding is_pseudo=false	---	1	0.000744354	85.355	TISIAEVNK(1)K	2	0.10471	6	1.09989	1.54596	1.22921	0.5706	0.661914	0.881023
TGME49_293330-t26_1-p1	2035	0.566	Down	0.0173827	K	transcript=TGME49_293330-t26_1 gene=TGME49_293330 organism=Toxoplasma_gondii_ME49 gene_product=hypothetical protein transcript_product=hypothetical protein location=TGME49_chrIa:262760-267352(+) protein_length=1530 sequence_SO=chromosome SO=protein_coding is_pseudo=false	---	1	9.04014e-29	149.97	IFGVEAEGEEK(1)TEK	2	-0.17659	12	1.53768	1.24902	1.15146	0.781529	0.704272	0.61718
TGME49_209030-t26_1-p1	192	0.598	Down	0.0094612	K	transcript=TGME49_209030-t26_1 gene=TGME49_209030 organism=Toxoplasma_gondii_ME49 gene_product=actin ACT1 transcript_product=actin ACT1 location=TGME49_chrIb:998462-1000024(+) protein_length=376 sequence_SO=chromosome SO=protein_coding is_pseudo=false	---	1	2.91096e-53	202.29	DLTEYMMK(1)ILHER	3	-0.016671	18	1.36684	1.14099	1.30484	0.708375	0.811229	0.707061
TGME49_209030-t26_1-p1	51	0.664	Down	0.034859	K	transcript=TGME49_209030-t26_1 gene=TGME49_209030 organism=Toxoplasma_gondii_ME49 gene_product=actin ACT1 transcript_product=actin ACT1 location=TGME49_chrIb:998462-1000024(+) protein_length=376 sequence_SO=chromosome SO=protein_coding is_pseudo=false	---	1	1.96736e-62	174.04	NPGIMVGMEEK(1)DCYVGDEAQSK	3	-0.38444	40	1.08808	1.33736	1.09681	0.851665	0.70668	0.937977
TGME49_321680-t26_1-p1	206	0.592	Down	0.037758	K	transcript=TGME49_321680-t26_1 gene=TGME49_321680 organism=Toxoplasma_gondii_ME49 gene_product=hypothetical protein transcript_product=hypothetical protein location=TGME49_chrIb:1639665-1643069(-) protein_length=372 sequence_SO=chromosome SO=protein_coding is_pseudo=false	---	0.999996	4.14275e-22	141.13	VAAAGEQEVEKTEEEK(1)EK	3	-0.052366	9	1.33054	1.4474	1.09933	0.659475	0.871869	0.672379
TGME49_221380-t26_1-p1	141	0.548	Down	0.0118808	K	transcript=TGME49_221380-t26_1 gene=TGME49_221380 organism=Toxoplasma_gondii_ME49 gene_product=alba 1 transcript_product=alba 1 location=TGME49_chrII:298565-299912(-) protein_length=247 sequence_SO=chromosome SO=protein_coding is_pseudo=false	---	1	5.33366e-06	109.6	EMKPEEITK(1)TGGFR	3	0.78268	16	1.38314	1.32591	1.2814	0.833648	0.62466	0.701012
TGME49_205340-t26_1-p1	103	0.492	Down	0.0055405	K	transcript=TGME49_205340-t26_1 gene=TGME49_205340 organism=Toxoplasma_gondii_ME49 gene_product=ribosomal protein RPS12 transcript_product=ribosomal protein RPS12 location=TGME49_chrVIIa:1467654-1468859(+) protein_length=142 sequence_SO=chromosome SO=protein_coding is_pseudo=false	---	1	1.7043e-06	118.24	ELGEWAGLCK(1)VDK	2	0.42251	7	1.3187	1.7	1.43812	0.712062	0.748509	0.128514
TGME49_205340-t26_1-p1	33	0.6	Down	0.0049621	K	transcript=TGME49_205340-t26_1 gene=TGME49_205340 organism=Toxoplasma_gondii_ME49 gene_product=ribosomal protein RPS12 transcript_product=ribosomal protein RPS12 location=TGME49_chrVIIa:1467654-1468859(+) protein_length=142 sequence_SO=chromosome SO=protein_coding is_pseudo=false	---	1	0.000435091	58.116	VLK(1)NALIHDGLVR	3	-0.90513	8	1.13168		1.13573	0.655642	0.704771	1.29719
TGME49_205500-t26_1-p1	1803	0.384	Down	0.0424	K	transcript=TGME49_205500-t26_1 gene=TGME49_205500 organism=Toxoplasma_gondii_ME49 gene_product=hypothetical protein transcript_product=hypothetical protein location=TGME49_chrVIIa:1366359-1373406(+) protein_length=1037 sequence_SO=chromosome SO=protein_coding is_pseudo=false	---	1	0.00118159	80.96	SYDASTDVVQEK(1)K	2	-2.6173	5	1.1889	1.76181		0.585848	0.548626	0.941558
TGME49_205500-t26_1-p1	1390	0.615	Down	0.02854	K	transcript=TGME49_205500-t26_1 gene=TGME49_205500 organism=Toxoplasma_gondii_ME49 gene_product=hypothetical protein transcript_product=hypothetical protein location=TGME49_chrVIIa:1366359-1373406(+) protein_length=1037 sequence_SO=chromosome SO=protein_coding is_pseudo=false	---	1	0.000286958	79.286	SVHLEAFAK(1)FK	2	-0.66091	14	0.989289	1.3568	1.20743	0.746098	0.710359	0.925325
TGME49_255420-t26_1-p1	258	0.5	Down	0.04672	K	transcript=TGME49_255420-t26_1 gene=TGME49_255420 organism=Toxoplasma_gondii_ME49 gene_product=hypothetical protein transcript_product=hypothetical protein location=TGME49_chrVIIb:4836566-4838297(-) protein_length=278 sequence_SO=chromosome SO=protein_coding is_pseudo=false	---	1	2.90653e-27	111.11	AVAVVPSASTLIPIGEQMDSK(1)VFIQR	3	1.0282	9	1.558	1.433	0.937442	0.629087	0.679812	0.740779
TGME49_315170-t26_1-p1	5243	0.598	Down	0.03924	K	transcript=TGME49_315170-t26_1 gene=TGME49_315170 organism=Toxoplasma_gondii_ME49 gene_product=O-phosphoseryl-tRNA(Sec) selenium transferase transcript_product=O-phosphoseryl-tRNA(Sec) selenium transferase location=TGME49_chrXI:4543454-4553675(+) protein_length=617 sequence_SO=chromosome SO=protein_coding is_pseudo=false	---	1	0.00200526	135.83	IQEEK(1)ELR	2	0.02909	10	1.29849	1.40592	1.0084	0.804642	0.67509	0.918386
TGME49_309120-t26_1-p1	264	0.534	Down	0.025416	K	transcript=TGME49_309120-t26_1 gene=TGME49_309120 organism=Toxoplasma_gondii_ME49 gene_product=ribosomal protein RPL4 transcript_product=ribosomal protein RPL4 location=TGME49_chrXI:513855-515201(-) protein_length=448 sequence_SO=chromosome SO=protein_coding is_pseudo=false	---	1	9.37528e-33	121.38	NIPGVELCK(1)VDSLNLLQLAPGGALGR	3	0.92963	6	1.11788	1.58515	1.25483	0.769833	0.63965	0.56405
TGME49_294790-t26_1-p1	1058	0.516	Down	0.009955	K	transcript=TGME49_294790-t26_1 gene=TGME49_294790 organism=Toxoplasma_gondii_ME49 gene_product=hypothetical protein transcript_product=hypothetical protein location=TGME49_chrIa:1145896-1146951(-) protein_length=351 sequence_SO=chromosome SO=protein_coding is_pseudo=false	---	1	1.4935e-07	145.99	SGK(1)TLEEAPK	2	0.84975	17	1.56069	1.16049	1.36511	0.688525	0.718419	0.591522
TGME49_294790-t26_1-p1	728	0.604	Down	0.031601	K	transcript=TGME49_294790-t26_1 gene=TGME49_294790 organism=Toxoplasma_gondii_ME49 gene_product=hypothetical protein transcript_product=hypothetical protein location=TGME49_chrIa:1145896-1146951(-) protein_length=351 sequence_SO=chromosome SO=protein_coding is_pseudo=false	---	1	0.00802416	98.997	TIEK(1)FEK	2	-0.54734	29	1.48013	1.24486	1.05477	0.729026	0.791707	0.765896
TGME49_294790-t26_1-p1	1003	0.571	Down	0.0100449	K	transcript=TGME49_294790-t26_1 gene=TGME49_294790 organism=Toxoplasma_gondii_ME49 gene_product=hypothetical protein transcript_product=hypothetical protein location=TGME49_chrIa:1145896-1146951(-) protein_length=351 sequence_SO=chromosome SO=protein_coding is_pseudo=false	---	1	8.4206e-12	134.99	GYVASDSK(1)NDPAK	2	-0.42619	21	1.33835	1.36728	1.08519	0.717454	0.725169	0.82659
TGME49_239490-t26_1-p1	539	0.621	Down	0.004339	K	transcript=TGME49_239490-t26_1 gene=TGME49_239490 organism=Toxoplasma_gondii_ME49 gene_product=dehydrogenase E1 component family protein transcript_product=dehydrogenase E1 component family protein location=TGME49_chrVI:712436-718257(-) protein_length=571 sequence_SO=chromosome SO=protein_coding is_pseudo=false	---	1	5.85498e-18	114.99	SAVIGGIFDDVYDK(1)EPWNLR	3	0.32756	5	1.16651	1.21105	1.11988	0.776398	0.672362
TGME49_254570-t26_1-p1	1584	0.558	Down	0.0181763	K	transcript=TGME49_254570-t26_1 gene=TGME49_254570 organism=Toxoplasma_gondii_ME49 gene_product=hypothetical protein transcript_product=hypothetical protein location=TGME49_chrIII:1832256-1845065(-) protein_length=1972 sequence_SO=chromosome SO=protein_coding is_pseudo=false	---	1	0.000147362	101.72	AATLAAQEQQK(1)MR	2	1.4784	9	1.11907	1.18243	1.32951	0.772112	0.579403
TGME49_315320-t26_1-p1	262	0.548	Down	0.022861	K	transcript=TGME49_315320-t26_1 gene=TGME49_315320 organism=Toxoplasma_gondii_ME49 gene_product=SAG-related sequence SRS52A transcript_product=SAG-related sequence SRS52A location=TGME49_chrXI:4647664-4649068(+) protein_length=329 sequence_SO=chromosome SO=protein_coding is_pseudo=false	---	1	0.000524664	90.614	ELPK(1)TEATYCYK	2	0.072754	10	1.18053	1.52053	1.08756	0.732235	0.651101	0.923221
TGME49_316400-t26_1-p1	96	0.517	Down	0.028276	K	transcript=TGME49_316400-t26_1 gene=TGME49_316400 organism=Toxoplasma_gondii_ME49 gene_product=alpha tubulin TUBA1 transcript_product=alpha tubulin TUBA1 location=TGME49_chrXI:5274572-5276593(+) protein_length=453 sequence_SO=chromosome SO=protein_coding is_pseudo=false	---	1	5.898e-97	213.03	HLFHPEQLISGK(1)EDAANNFAR	4	0.073019	104	1.56554	1.34205	1.0455	0.626719	0.734962	0.732161
TGME49_201780-t26_1-p1	624	0.567	Down	0.032142	K	transcript=TGME49_201780-t26_1 gene=TGME49_201780 organism=Toxoplasma_gondii_ME49 gene_product=microneme protein MIC2 transcript_product=microneme protein MIC2 location=TGME49_chrVIIa:3794121-3797385(-) protein_length=769 sequence_SO=chromosome SO=protein_coding is_pseudo=false	---	1	9.01638e-09	157.96	HAAVK(1)FDYR	2	0.30785	36	1.17935	1.39633	0.985061	0.608836	0.736686	1.08464
TGME49_300130-t26_1-p1	871	0.656	Down	0.0132377	K	transcript=TGME49_300130-t26_1 gene=TGME49_300130 organism=Toxoplasma_gondii_ME49 gene_product=apical membrane antigen 1 domain-containing protein transcript_product=apical membrane antigen 1 domain-containing protein location=TGME49_chrXII:189850-193234(-) protein_length=553 sequence_SO=chromosome SO=protein_coding is_pseudo=false	---	1	0.000368841	113.62	LLTPK(1)DDVR	2	-1.05	25	1.3818	1.22451	1.12306	0.832396	0.799601	0.627119
TGME49_311470-t26_1-p1	397	0.558	Down	0.0157197	K	transcript=TGME49_311470-t26_1 gene=TGME49_311470 organism=Toxoplasma_gondii_ME49 gene_product=rhoptry neck protein RON5 transcript_product=rhoptry neck protein RON5 location=TGME49_chrXI:2084037-2103770(-) protein_length=1702 sequence_SO=chromosome SO=protein_coding is_pseudo=false	---	1	2.05128e-22	131.09	PLQEATIDK(1)FK	2	1.1922	13	1.47449	1.27964	1.11209	0.767708	0.669331	0.7
TGME49_311470-t26_1-p1	779	1.993	Up	0.0255	K	transcript=TGME49_311470-t26_1 gene=TGME49_311470 organism=Toxoplasma_gondii_ME49 gene_product=rhoptry neck protein RON5 transcript_product=rhoptry neck protein RON5 location=TGME49_chrXI:2084037-2103770(-) protein_length=1702 sequence_SO=chromosome SO=protein_coding is_pseudo=false	---	1	0.000423046	92.856	NFVAANK(1)SIFSR	2	1.0957	10	0.77551	0.817194	0.589971	1.25	1.64935	0.93301
TGME49_243570-t26_1-p1	671	1.84	Up	0.038197	K	transcript=TGME49_243570-t26_1 gene=TGME49_243570 organism=Toxoplasma_gondii_ME49 gene_product=ribosomal protein RPS26 transcript_product=ribosomal protein RPS26 location=TGME49_chrVI:2725178-2726419(-) protein_length=112 sequence_SO=chromosome SO=protein_coding is_pseudo=false	---	1	8.38513e-14	92.913	ADVASVFDLDPETAANLYK(1)ELPR	3	0.17989	6	0.607427	0.938939	0.649431	1.29535	1.39848	1.16737
TGME49_263700-t26_1-p1	101	0.396	Down	0.043	K	transcript=TGME49_263700-t26_1 gene=TGME49_263700 organism=Toxoplasma_gondii_ME49 gene_product=ribosomal protein RPS14 transcript_product=ribosomal protein RPS14 location=TGME49_chrVIIb:385908-387618(+) protein_length=156 sequence_SO=chromosome SO=protein_coding is_pseudo=false	---	1	0.000583294	83.182	ELGISAVHVK(1)VR	3	1.4621	15	1.13065	1.80396	0.910068	0.490272	0.52409	1.17044
TGME49_219310-t26_1-p1	267	1.517	Up	0.0119008	K	transcript=TGME49_219310-t26_1 gene=TGME49_219310 organism=Toxoplasma_gondii_ME49 gene_product=DnaK family protein transcript_product=DnaK family protein location=TGME49_chrXII:977608-984396(+) protein_length=818 sequence_SO=chromosome SO=protein_coding is_pseudo=false	---	1	0.000322491	141.48	LK(1)LEDQANK	2	0.88136	7	0.778736	0.795938	0.937755	1.28882	1.2513
TGME49_225020-t26_1-p1	3444	0.576	Down	0.0198615	K	transcript=TGME49_225020-t26_1 gene=TGME49_225020 organism=Toxoplasma_gondii_ME49 gene_product=hypothetical protein transcript_product=hypothetical protein location=TGME49_chrX:2578813-2583373(-) protein_length=1010 sequence_SO=chromosome SO=protein_coding is_pseudo=false	---	1	1.02811e-16	129.05	MAANLK(1)GVSEETTTGVHR	3	-0.79076	11	1.48305	1.1121	1.23682	0.684263	0.786463	0.712185
TGME49_273760-t26_1-p1	597	1.886	Up	0.0130237	K	transcript=TGME49_273760-t26_1 gene=TGME49_273760 organism=Toxoplasma_gondii_ME49 gene_product=heat shock protein HSP70 transcript_product=heat shock protein HSP70 location=TGME49_chrVIII:3289228-3291252(-) protein_length=674 sequence_SO=chromosome SO=protein_coding is_pseudo=false	---	1	3.40849e-124	217.7	NQLAEKEEFEAK(1)QK	3	-0.78853	82	0.900591	0.69358	0.67052	1.45	1.39781	0.922513
TGME49_273760-t26_1-p1	509	0.445	Down	0.0009389	K	transcript=TGME49_273760-t26_1 gene=TGME49_273760 organism=Toxoplasma_gondii_ME49 gene_product=heat shock protein HSP70 transcript_product=heat shock protein HSP70 location=TGME49_chrVIII:3289228-3291252(-) protein_length=674 sequence_SO=chromosome SO=protein_coding is_pseudo=false	---	1	2.6127e-47	203.51	SNQITITNDK(1)GR	2	-0.32697	17	1.41043	1.27821	1.19942	0.571875	0.581256	0.917277
TGME49_273760-t26_1-p1	113	1.573	Up	0.0172032	K	transcript=TGME49_273760-t26_1 gene=TGME49_273760 organism=Toxoplasma_gondii_ME49 gene_product=heat shock protein HSP70 transcript_product=heat shock protein HSP70 location=TGME49_chrVIII:3289228-3291252(-) protein_length=674 sequence_SO=chromosome SO=protein_coding is_pseudo=false	---	1	1.41428e-24	147.83	K(1)TFHPEEVSAMVLGK	3	-0.52793	31	0.809055	0.870623	0.765896	1.14479	1.41974	1.01152
TGME49_310060-t26_1-p1	323	0.414	Down	0.00133668	K	transcript=TGME49_310060-t26_1 gene=TGME49_310060 organism=Toxoplasma_gondii_ME49 gene_product=small nuclease transcript_product=small nuclease location=TGME49_chrXI:1035788-1036891(+) protein_length=367 sequence_SO=chromosome SO=protein_coding is_pseudo=false	---	1	9.1836e-05	106.32	IIDVSTIK(1)ELAMR	2	1.453	6	1.50143	1.34891	1.3796	0.534858	0.632653	0.618214
TGME49_263060-t26_1-p1	1740	1.7	Up	0.0067171	K	transcript=TGME49_263060-t26_1 gene=TGME49_263060 organism=Toxoplasma_gondii_ME49 gene_product=Proteasome/cyclosome repeat-containing protein transcript_product=Proteasome/cyclosome repeat-containing protein location=TGME49_chrVIIb:834390-849810(-) protein_length=1156 sequence_SO=chromosome SO=protein_coding is_pseudo=false	---	1	0.000931654	83.045	LLDVVK(1)DPASR	2	-1.0076	12	0.726054	0.80859	0.796954	1.20548	1.43623	1.08743
TGME49_249890-t26_1-p1	2305	0.538	Down	0.0078404	K	transcript=TGME49_249890-t26_1 gene=TGME49_249890 organism=Toxoplasma_gondii_ME49 gene_product=hypothetical protein transcript_product=hypothetical protein location=TGME49_chrXII:4930992-4936100(-) protein_length=1702 sequence_SO=chromosome SO=protein_coding is_pseudo=false	---	1	6.50691e-44	171.26	KGEQEIQYTGTADCWK(1)K	3	0.11822	11	1.40306	1.19593	1.11771	0.704545	0.628372	0.947739
TGME49_231630-t26_1-p1	291	0.593	Down	0.0185615	K	transcript=TGME49_231630-t26_1 gene=TGME49_231630 organism=Toxoplasma_gondii_ME49 gene_product=alveolin domain containing intermediate filament IMC4 transcript_product=alveolin domain containing intermediate filament IMC4 location=TGME49_chrVIII:1513183-1515343(-) protein_length=452 sequence_SO=chromosome SO=protein_coding is_pseudo=false	---	1	6.06511e-05	73.415	TIEHPVPK(1)EAMGNPK	3	-0.98127	7	1.42076	1.08307	1.25834	0.697786	0.788773	0.860547
TGME49_230510-t26_1-p1	874	0.525	Down	0.0150642	K	transcript=TGME49_230510-t26_1 gene=TGME49_230510 organism=Toxoplasma_gondii_ME49 gene_product=hypothetical protein transcript_product=hypothetical protein location=TGME49_chrVIII:847363-848481(-) protein_length=372 sequence_SO=chromosome SO=protein_coding is_pseudo=false	---	1	6.06546e-20	105.34	VTSGQNVIK(1)MMESQGTQSGSVK	3	0.39048	6	1.37552	1.1945	1.50052	0.620798	0.803187	0.578802
TGME49_235515-t26_1-p1	1582	0.611	Down	0.032359	K	transcript=TGME49_235515-t26_1 gene=TGME49_235515 organism=Toxoplasma_gondii_ME49 gene_product=MORN repeat-containing protein transcript_product=MORN repeat-containing protein location=TGME49_chrX:4921511-4930960(-) protein_length=1091 sequence_SO=chromosome SO=protein_coding is_pseudo=false	---	1	0.000244284	76.332	YGPK(1)HIEALLR	3	0.62429	12	1.02013	1.35086	1.31028	0.691249	0.808777	0.784137
TGME49_250810-t26_1-p1	119	0.439	Down	0.0180184	K	transcript=TGME49_250810-t26_1 gene=TGME49_250810 organism=Toxoplasma_gondii_ME49 gene_product=ribosomal protein RPL35 transcript_product=ribosomal protein RPL35 location=TGME49_chrXII:5238613-5240975(-) protein_length=178 sequence_SO=chromosome SO=protein_coding is_pseudo=false	---	1	9.6867e-18	176.38	VLTVYTQK(1)QR	2	1.9198	42	1.82124	1.40069	1.25622	0.657678	0.653439	0.687558
TGME49_250810-t26_1-p1	101	0.535	Down	0.0036794	K	transcript=TGME49_250810-t26_1 gene=TGME49_250810 organism=Toxoplasma_gondii_ME49 gene_product=ribosomal protein RPL35 transcript_product=ribosomal protein RPL35 location=TGME49_chrXII:5238613-5240975(-) protein_length=178 sequence_SO=chromosome SO=protein_coding is_pseudo=false	---	1	0.00333919	110.41	LSK(1)VTEVR	2	0.16845	10	1.48964	1.32836	1.25249	0.690637	0.761905	0.829493
TGME49_250810-t26_1-p1	80	0.511	Down	0.0004174	K	transcript=TGME49_250810-t26_1 gene=TGME49_250810 organism=Toxoplasma_gondii_ME49 gene_product=ribosomal protein RPL35 transcript_product=ribosomal protein RPL35 location=TGME49_chrXII:5238613-5240975(-) protein_length=178 sequence_SO=chromosome SO=protein_coding is_pseudo=false	---	1	0.0122637	87.323	QLEDLK(1)K	2	0.36989	7	1.40933	1.40069	1.31592	0.677903	0.727513	0.83318
TGME49_277240-t26_1-p1	171	2.111	Up	0.029021	K	transcript=TGME49_277240-t26_1 gene=TGME49_277240 organism=Toxoplasma_gondii_ME49 gene_product=NTPase I transcript_product=NTPase I location=TGME49_chrXII:6698797-6699406(-) protein_length=203 sequence_SO=chromosome SO=protein_coding is_pseudo=false	---	1	7.03276e-51	155.86	LMQLLEEDTVAILDSQLNEK(1)QK	3	-1.9035	7	0.510638	0.757928	0.754647	1.59521	1.25202	1.35633
TGME49_226410-t26_1-p1	129	0.43	Down	0.0125194	K	transcript=TGME49_226410-t26_1 gene=TGME49_226410 organism=Toxoplasma_gondii_ME49 gene_product=EF-1 guanine nucleotide exchange domain-containing protein transcript_product=EF-1 guanine nucleotide exchange domain-containing protein location=TGME49_chrX:1656154-1658166(-) protein_length=328 sequence_SO=chromosome SO=protein_coding is_pseudo=false	---	1	8.99459e-72	171.05	SFITGYSATQDDAIIFSK(1)LLGAPNATK	3	-0.53899	5	1.09234	1.61714	1.29209	0.610948	0.535787
TGME49_306650-t26_1-p1	239	0.6	Down	0.0060198	K	transcript=TGME49_306650-t26_1 gene=TGME49_306650 organism=Toxoplasma_gondii_ME49 gene_product=hypothetical protein transcript_product=hypothetical protein location=TGME49_chrIX:6239673-6241762(-) protein_length=286 sequence_SO=chromosome SO=protein_coding is_pseudo=false	---	1	1.06484e-10	106.93	VSNIDEHAK(1)AASAEYDR	3	-1.9295	6	1.30546	1.29153	1.12414	0.706111	0.782364	0.882245
TGME49_306650-t26_1-p1	230	0.579	Down	0.015782	K	transcript=TGME49_306650-t26_1 gene=TGME49_306650 organism=Toxoplasma_gondii_ME49 gene_product=hypothetical protein transcript_product=hypothetical protein location=TGME49_chrIX:6239673-6241762(-) protein_length=286 sequence_SO=chromosome SO=protein_coding is_pseudo=false	---	1	2.20248e-62	172.57	AAGIAGTGLNASEK(1)VSNIDEHAK	3	0.024359	18	1.51568	1.29904	1.13978	0.737148	0.787992	0.658694
TGME49_218410-t26_1-p1	215	0.403	Down	0.024616	K	transcript=TGME49_218410-t26_1 gene=TGME49_218410 organism=Toxoplasma_gondii_ME49 gene_product=ribosomal protein RPP0 transcript_product=ribosomal protein RPP0 location=TGME49_chrXII:1531423-1532964(+) protein_length=314 sequence_SO=chromosome SO=protein_coding is_pseudo=false	---	1	5.98399e-18	142.91	ASVLDITDEVILEK(1)FR	2	0.64809	25	1.42173	1.65527	1.12836	0.688103	0.441207	0.532225
