# Supplementary material for: Global Lysine Crotonylation and 2-Hydroxyisobutyrylation in Phenotypically Different Toxoplasma gondii Parasites
Source: Mol Cell Proteomics. 2019 Sep 5;18(11):2207–24. doi: 10.1074/mcp.RA119.001611 (PMC6823851; doi:10.1074/mcp.RA119.001611)
Supplement: Supplementary dataset 12 [file 153316_2_supp_389885_pxb4p0.xlsx]

## Sheet: Diff distribution
Compared sample name	Type	Up-regulated	Down-regulated
RH/ME49	Sites	477	211
	Proteins	317	174

## Sheet: RHvsME49
Protein accession	Position	RH/ME49 Ratio	Regulated Type	RH/ME49 P value	Amino acid	Protein description	Gene name	Localization probability	PEP	Score	Modified sequence	Charge	Mass error [ppm]	MS/MS Count	ME49_rep1	ME49_rep2	ME49_rep3	RH_rep1	RH_rep2	RH_rep3
TGME49_249230-t26_1-p1	1432	2.776	Up	0.0059594	K	transcript=TGME49_249230-t26_1 gene=TGME49_249230 organism=Toxoplasma_gondii_ME49 gene_product=hypothetical protein transcript_product=hypothetical protein location=TGME49_chrXII:4384785-4390688(-) protein_length=1114 sequence_SO=chromosome SO=protein_coding is_pseudo=false	---	1	8.34306e-104	213.82	EAFSLFDKDGDGTITTK(1)ELGTVMR	3	-0.39281	51	0.406639	0.63288	0.5	1.09275	1.39533	1.78513
TGME49_219140-t26_1-p1	112	0.593	Down	0.027802	K	transcript=TGME49_219140-t26_1 gene=TGME49_219140 organism=Toxoplasma_gondii_ME49 gene_product=EF-1 guanine nucleotide exchange domain-containing protein transcript_product=EF-1 guanine nucleotide exchange domain-containing protein location=TGME49_chrXII:1109700-1111336(+) protein_length=187 sequence_SO=chromosome SO=protein_coding is_pseudo=false	---	1	3.564e-15	141.82	SIQMEGVTWGEGMK(1)K	2	-0.62649	14	1.43398	1.04615	1.12226		0.745418	0.678002
TGME49_318230-t26_1-p1	131	1.739	Up	0.047204	K	transcript=TGME49_318230-t26_1 gene=TGME49_318230 organism=Toxoplasma_gondii_ME49 gene_product=phosphoglycerate kinase PGKI transcript_product=phosphoglycerate kinase PGKI location=TGME49_chrIV:1472986-1475939(+) protein_length=417 sequence_SO=chromosome SO=protein_coding is_pseudo=false	---	1	1.16053e-82	236.43	FHIEEEGK(1)GVDEQGNK	3	0.1081	25	0.868056	0.634441	0.692771	1.53381	0.896686	1.38623
TGME49_318230-t26_1-p1	149	1.529	Up	0.0097416	K	transcript=TGME49_318230-t26_1 gene=TGME49_318230 organism=Toxoplasma_gondii_ME49 gene_product=phosphoglycerate kinase PGKI transcript_product=phosphoglycerate kinase PGKI location=TGME49_chrIV:1472986-1475939(+) protein_length=417 sequence_SO=chromosome SO=protein_coding is_pseudo=false	---	1	0.000424415	85.533	ASPEAIAK(1)FK	2	1.3046	12	0.74504	0.863041	0.76506	1.38525	1.18811	1.05589
TGME49_228470-t26_1-p1	77	2.417	Up	0.0039579	K	transcript=TGME49_228470-t26_1 gene=TGME49_228470 organism=Toxoplasma_gondii_ME49 gene_product=ribosomal protein RPL15 transcript_product=ribosomal protein RPL15 location=TGME49_chrX:295200-297430(+) protein_length=205 sequence_SO=chromosome SO=protein_coding is_pseudo=false	---	1	9.9747e-05	109.66	QVHK(1)GIVYGK	2	-0.21929	19	0.734842	0.609375	0.470489	1.52846	1.2536	1.60417
TGME49_220270-t26_1-p1	383	1.796	Up	0.0037438	K	transcript=TGME49_220270-t26_1 gene=TGME49_220270 organism=Toxoplasma_gondii_ME49 gene_product=alveolin domain containing intermediate filament IMC6 transcript_product=alveolin domain containing intermediate filament IMC6 location=TGME49_chrV:250740-252074(-) protein_length=444 sequence_SO=chromosome SO=protein_coding is_pseudo=false	---	1	3.70114e-16	176.33	TANQMK(1)EAR	2	1.6588	9	0.698477	0.637728	0.788462	1.12866	1.45371	1.23263
TGME49_294600-t26_1-p1	3059	1.784	Up	0.0191634	K	transcript=TGME49_294600-t26_1 gene=TGME49_294600 organism=Toxoplasma_gondii_ME49 gene_product=Toxoplasma gondii family D protein transcript_product=Toxoplasma gondii family D protein location=TGME49_chrIa:990121-991818(+) protein_length=565 sequence_SO=chromosome SO=protein_coding is_pseudo=false	---	1	1.41113e-32	196.33	NHMK(1)IADFSELYK	2	-0.84475	20	0.665445	0.933529	0.588702	1.13268	1.31097	1.46002
TGME49_230210-t26_1-p1	468	0.413	Down	0.044937	K	transcript=TGME49_230210-t26_1 gene=TGME49_230210 organism=Toxoplasma_gondii_ME49 gene_product=alveolin domain containing intermediate filament IMC10 transcript_product=alveolin domain containing intermediate filament IMC10 location=TGME49_chrVIII:686082-688988(+) protein_length=560 sequence_SO=chromosome SO=protein_coding is_pseudo=false	---	1	8.42697e-21	136.67	VPEFVK(1)ALPDGLMATDVSGLDR	3	0.48004	14	1.69843	1.26364	1.33018	0.356992	0.395889	1.01789
TGME49_207640-t26_1-p1	605	0.515	Down	0.020997	K	transcript=TGME49_207640-t26_1 gene=TGME49_207640 organism=Toxoplasma_gondii_ME49 gene_product=isoleucyl-tRNA synthetase family protein transcript_product=isoleucyl-tRNA synthetase family protein location=TGME49_chrIb:171397-186668(-) protein_length=1242 sequence_SO=chromosome SO=protein_coding is_pseudo=false	---	1	5.64314e-08	77.795	LVEANEQTYWVPSFVK(1)EK	3	0.55691	6	1.43425	1.26735	1.02393	0.704053		0.574701
TGME49_207640-t26_1-p1	295	0.604	Down	0.00199517	K	transcript=TGME49_207640-t26_1 gene=TGME49_207640 organism=Toxoplasma_gondii_ME49 gene_product=isoleucyl-tRNA synthetase family protein transcript_product=isoleucyl-tRNA synthetase family protein location=TGME49_chrIb:171397-186668(-) protein_length=1242 sequence_SO=chromosome SO=protein_coding is_pseudo=false	---	1	3.72147e-38	196.84	WIDFDNDYK(1)TLDTR	2	-1.0496	5	1.14271	1.13878	1.27817	0.71442		0.72012
TGME49_252480-t26_1-p1	798	1.533	Up	0.021938	K	transcript=TGME49_252480-t26_1 gene=TGME49_252480 organism=Toxoplasma_gondii_ME49 gene_product=hypothetical protein transcript_product=hypothetical protein location=TGME49_chrIII:589728-591163(+) protein_length=295 sequence_SO=chromosome SO=protein_coding is_pseudo=false	---	1	0.000150069	92.773	K(1)DISDADAASSAEK	2	0.67382	9	0.782727	0.667917	0.953618	1.37134	1.19589	1.11821
TGME49_290880-t26_1-p1	1546	1.968	Up	0.024598	K	transcript=TGME49_290880-t26_1 gene=TGME49_290880 organism=Toxoplasma_gondii_ME49 gene_product=DnaJ domain-containing protein transcript_product=DnaJ domain-containing protein location=TGME49_chrIX:3909841-3914583(-) protein_length=965 sequence_SO=chromosome SO=protein_coding is_pseudo=false	---	1	7.30231e-05	89.507	QYIEAAK(1)TDELTK	2	1.6965	8	0.784569		0.553037	1.15148	1.29755	1.49877
TGME49_288620-t26_1-p1	678	0.537	Down	0.0027019	K	transcript=TGME49_288620-t26_1 gene=TGME49_288620 organism=Toxoplasma_gondii_ME49 gene_product=Erv1 / Alr family protein transcript_product=Erv1 / Alr family protein location=TGME49_chrIX:2641250-2642847(-) protein_length=204 sequence_SO=chromosome SO=protein_coding is_pseudo=false	---	1	1.43106e-08	84.375	FTFDEAAK(1)AFMEPLVLEK	3	0.76246	5	1.18066	1.19022	1.34947		0.699906	0.632672
TGME49_209850-t26_1-p1	390	1.815	Up	0.00144102	K	transcript=TGME49_209850-t26_1 gene=TGME49_209850 organism=Toxoplasma_gondii_ME49 gene_product=RNA recognition motif-containing protein transcript_product=RNA recognition motif-containing protein location=TGME49_chrIb:1486286-1491904(-) protein_length=1389 sequence_SO=chromosome SO=protein_coding is_pseudo=false	---	1	0.00621698	84.615	VEK(1)DYSSR	2	0.15281	5	0.694323	0.714414		1.18998	1.36426	1.28129
TGME49_230340-t26_1-p1	361	1.609	Up	0.0066184	K	transcript=TGME49_230340-t26_1 gene=TGME49_230340 organism=Toxoplasma_gondii_ME49 gene_product=hypothetical protein transcript_product=hypothetical protein location=TGME49_chrVIII:714535-719251(+) protein_length=949 sequence_SO=chromosome SO=protein_coding is_pseudo=false	---	1	8.13966e-05	107.99	K(1)EAELQALIEEK	2	0.19589	9	0.632959	0.706329	0.861374	1.22204	1.19172	1.12668
TGME49_239740-t26_1-p1	134	1.671	Up	0.0083838	K	transcript=TGME49_239740-t26_1 gene=TGME49_239740 organism=Toxoplasma_gondii_ME49 gene_product=dense granule protein GRA14 transcript_product=dense granule protein GRA14 location=TGME49_chrVI:883160-884386(-) protein_length=408 sequence_SO=chromosome SO=protein_coding is_pseudo=false	---	1	0.000128521	103.31	SLQSTANGVK(1)K	2	0.25443	10	0.757339	0.853256	0.645582	1.42165	1.22793	1.12091
TGME49_310080-t26_1-p1	772	2.951	Up	0.0088965	K	transcript=TGME49_310080-t26_1 gene=TGME49_310080 organism=Toxoplasma_gondii_ME49 gene_product=AMP-binding enzyme domain-containing protein transcript_product=AMP-binding enzyme domain-containing protein location=TGME49_chrXI:1045603-1049288(-) protein_length=789 sequence_SO=chromosome SO=protein_coding is_pseudo=false	---	1	0.00309322	103.74	AVMAK(1)TYK	2	-0.077038	10		0.548733	0.374622	1.2989	1.19652	1.59129
TGME49_310080-t26_1-p1	642	0.6	Down	0.038199	K	transcript=TGME49_310080-t26_1 gene=TGME49_310080 organism=Toxoplasma_gondii_ME49 gene_product=AMP-binding enzyme domain-containing protein transcript_product=AMP-binding enzyme domain-containing protein location=TGME49_chrXI:1045603-1049288(-) protein_length=789 sequence_SO=chromosome SO=protein_coding is_pseudo=false	---	1	3.55369e-26	176.4	SLIK(1)LAQGEYLQTEK	2	-0.022453	8	1.23327	1.38109	1.13998	0.825476	0.526621	0.900415
TGME49_216860-t26_1-p1	26	1.826	Up	0.0138795	K	transcript=TGME49_216860-t26_1 gene=TGME49_216860 organism=Toxoplasma_gondii_ME49 gene_product=DEAD (Asp-Glu-Ala-Asp) box polypeptide DDX39 transcript_product=DEAD (Asp-Glu-Ala-Asp) box polypeptide DDX39 location=TGME49_chrXI:5844665-5848755(+) protein_length=434 sequence_SO=chromosome SO=protein_coding is_pseudo=false	---	1	4.26172e-05	110.84	EK(1)GVEDVVVGR	2	0.12758	27	0.590361	0.74165	0.819857	1.13215	1.20322	1.59477
TGME49_293180-t26_1-p1	323	1.745	Up	0.020923	K	transcript=TGME49_293180-t26_1 gene=TGME49_293180 organism=Toxoplasma_gondii_ME49 gene_product=NADP-specific glutamate dehydrogenase transcript_product=NADP-specific glutamate dehydrogenase location=TGME49_chrIa:139348-144640(-) protein_length=578 sequence_SO=chromosome SO=protein_coding is_pseudo=false	---	1	5.63472e-05	107.65	AGQFEGALTGK(1)DK	2	0.67544	10	0.6	0.757421		1.20412	1.31418	1.03485
TGME49_293180-t26_1-p1	312	0.626	Down	0.00054194	K	transcript=TGME49_293180-t26_1 gene=TGME49_293180 organism=Toxoplasma_gondii_ME49 gene_product=NADP-specific glutamate dehydrogenase transcript_product=NADP-specific glutamate dehydrogenase location=TGME49_chrIa:139348-144640(-) protein_length=578 sequence_SO=chromosome SO=protein_coding is_pseudo=false	---	1	1.52958e-05	113.25	LLK(1)AGQFEGALTGK	2	0.46598	12	1.27513	1.27329	1.16437	0.73209	0.826628	0.766699
TGME49_313390-t26_1-p1	120	1.738	Up	0.043681	K	transcript=TGME49_313390-t26_1 gene=TGME49_313390 organism=Toxoplasma_gondii_ME49 gene_product=ribosomal protein RPL6 transcript_product=ribosomal protein RPL6 location=TGME49_chrXI:3337418-3338266(+) protein_length=282 sequence_SO=chromosome SO=protein_coding is_pseudo=false	---	1	0.00212565	144.38	SPAGAAK(1)R	2	0.70118	6	0.780289	0.625227	0.839801	1.73549	1.02421	1.14346
TGME49_313390-t26_1-p1	206	2.421	Up	0.001023	K	transcript=TGME49_313390-t26_1 gene=TGME49_313390 organism=Toxoplasma_gondii_ME49 gene_product=ribosomal protein RPL6 transcript_product=ribosomal protein RPL6 location=TGME49_chrXI:3337418-3338266(+) protein_length=282 sequence_SO=chromosome SO=protein_coding is_pseudo=false	---	1	2.83867e-54	188.19	VDISGVDVSSIKDEQFGASK(1)K	3	-0.069152	32	0.624774	0.647005	0.536318	1.67634	1.45368	1.24761
TGME49_309820-t26_1-p1	76	1.906	Up	0.0086404	K	transcript=TGME49_309820-t26_1 gene=TGME49_309820 organism=Toxoplasma_gondii_ME49 gene_product=ribosomal protein RPL11 transcript_product=ribosomal protein RPL11 location=TGME49_chrXI:830503-832124(+) protein_length=175 sequence_SO=chromosome SO=protein_coding is_pseudo=false	---	1	0.000747387	150.27	K(1)AEDILEK	2	0.22004	20	0.81689	0.71415	0.53405	1.39856	1.17316	1.36505
TGME49_257740-t26_1-p1	416	1.951	Up	0.026419	K	transcript=TGME49_257740-t26_1 gene=TGME49_257740 organism=Toxoplasma_gondii_ME49 gene_product=UMP-CMP kinase transcript_product=UMP-CMP kinase location=TGME49_chrVIIb:3860058-3863097(-) protein_length=462 sequence_SO=chromosome SO=protein_coding is_pseudo=false	---	1	0.000189676	119.22	ADDNAAAIK(1)K	2	0.044753	8	0.575937	0.604541	0.883768	1.72271	1.22222	1.08167
TGME49_209150-t26_1-p1	231	0.388	Down	0.0025407	K	transcript=TGME49_209150-t26_1 gene=TGME49_209150 organism=Toxoplasma_gondii_ME49 gene_product=non-proton pumping type-II NADH dehydrogenase I transcript_product=non-proton pumping type-II NADH dehydrogenase I location=TGME49_chrIb:1076422-1079214(+) protein_length=618 sequence_SO=chromosome SO=protein_coding is_pseudo=false	---	1	1.05246e-14	160.84	ENAFFVK(1)ELEDAR	2	0.30231	5	1.74822	1.46701		0.643836	0.673449	0.553711
TGME49_214340-t26_1-p1	809	1.536	Up	0.00776	K	transcript=TGME49_214340-t26_1 gene=TGME49_214340 organism=Toxoplasma_gondii_ME49 gene_product=hypothetical protein transcript_product=hypothetical protein location=TGME49_chrX:6254576-6257943(+) protein_length=326 sequence_SO=chromosome SO=protein_coding is_pseudo=false	---	1	0.0198944	78.556	K(1)VHLDVLK	2	-0.38104	9	0.865367	0.841379	0.673632	1.13782	1.22334	1.29555
TGME49_224890-t26_1-p1	1507	2.09	Up	0.00028349	K	transcript=TGME49_224890-t26_1 gene=TGME49_224890 organism=Toxoplasma_gondii_ME49 gene_product=hypothetical protein transcript_product=hypothetical protein location=TGME49_chrX:2707676-2712114(-) protein_length=1075 sequence_SO=chromosome SO=protein_coding is_pseudo=false	---	1	1.56617e-49	211.13	NEAQAAGLDNLLK(1)QK	3	-0.46292	26	0.716229	0.61829	0.624277	1.45799	1.3657	1.26958
TGME49_224890-t26_1-p1	1479	1.984	Up	0.015242	K	transcript=TGME49_224890-t26_1 gene=TGME49_224890 organism=Toxoplasma_gondii_ME49 gene_product=hypothetical protein transcript_product=hypothetical protein location=TGME49_chrX:2707676-2712114(-) protein_length=1075 sequence_SO=chromosome SO=protein_coding is_pseudo=false	---	1	0.00573426	125.25	LK(1)TPECR	2	-1.2996	14	0.663751	0.862823	0.501927	1.33709	1.17252	1.51475
TGME49_224890-t26_1-p1	1567	1.827	Up	0.00029634	K	transcript=TGME49_224890-t26_1 gene=TGME49_224890 organism=Toxoplasma_gondii_ME49 gene_product=hypothetical protein transcript_product=hypothetical protein location=TGME49_chrX:2707676-2712114(-) protein_length=1075 sequence_SO=chromosome SO=protein_coding is_pseudo=false	---	1	0.000552926	111.27	K(1)DDNEATLK	2	0.0055129	16	0.772595	0.672962	0.692678	1.35041	1.32645	1.22889
TGME49_224890-t26_1-p1	1605	1.844	Up	0.00026058	K	transcript=TGME49_224890-t26_1 gene=TGME49_224890 organism=Toxoplasma_gondii_ME49 gene_product=hypothetical protein transcript_product=hypothetical protein location=TGME49_chrX:2707676-2712114(-) protein_length=1075 sequence_SO=chromosome SO=protein_coding is_pseudo=false	---	1	1.05075e-10	145.6	MDAAK(1)DSTAVTK	2	-0.46954	33	0.642371	0.736581	0.746628	1.26947	1.33781	1.31129
TGME49_224890-t26_1-p1	1600	1.782	Up	0.038657	K	transcript=TGME49_224890-t26_1 gene=TGME49_224890 organism=Toxoplasma_gondii_ME49 gene_product=hypothetical protein transcript_product=hypothetical protein location=TGME49_chrX:2707676-2712114(-) protein_length=1075 sequence_SO=chromosome SO=protein_coding is_pseudo=false	---	1	3.60877e-05	100.69	MGLLYK(1)MDAAK	2	-1.1541	48	0.939747	0.510934	0.717726	1.26127	1.10124	1.50254
TGME49_232660-t26_1-p1	42	0.541	Down	0.020117	K	transcript=TGME49_232660-t26_1 gene=TGME49_232660 organism=Toxoplasma_gondii_ME49 gene_product=Hsp70 interacting protein HIP transcript_product=Hsp70 interacting protein HIP location=TGME49_chrVIII:2210700-2213367(-) protein_length=425 sequence_SO=chromosome SO=protein_coding is_pseudo=false	---	1	4.612e-07	125.22	EYLQSLK(1)AAIPAER	2	0.75677	6	1.03834	1.27643	1.39403		0.669596	0.668952
TGME49_248880-t26_1-p1	243	1.569	Up	0.0008636	K	transcript=TGME49_248880-t26_1 gene=TGME49_248880 organism=Toxoplasma_gondii_ME49 gene_product=GTPase RAB7 transcript_product=GTPase RAB7 location=TGME49_chrXII:4237138-4242327(-) protein_length=432 sequence_SO=chromosome SO=protein_coding is_pseudo=false	---	1	2.98572e-27	153.21	VIILGDSGVGK(1)TSLMNQYVNK	2	0.51746	11	0.761117	0.846989	0.726824	1.26342	1.17015	1.22978
TGME49_273360-t26_1-p1	1500	2.783	Up	0.021878	K	transcript=TGME49_273360-t26_1 gene=TGME49_273360 organism=Toxoplasma_gondii_ME49 gene_product=ABC transporter transmembrane region domain-containing protein transcript_product=ABC transporter transmembrane region domain-containing protein location=TGME49_chrVIII:3565799-3577993(-) protein_length=1163 sequence_SO=chromosome SO=protein_coding is_pseudo=false	---	1	0.000258948	76.357	SK(1)LQNLNVDLSK	2	-1.9902	5	0.618395	0.401216	0.740781	1.52746		1.73859
TGME49_247670-t26_1-p1	304	1.574	Up	0.0030588	K	transcript=TGME49_247670-t26_1 gene=TGME49_247670 organism=Toxoplasma_gondii_ME49 gene_product=ribulose-phosphate 3 epimerase family protein transcript_product=ribulose-phosphate 3 epimerase family protein location=TGME49_chrXII:3472856-3476087(+) protein_length=409 sequence_SO=chromosome SO=protein_coding is_pseudo=false	---	1	0.0063997	54.259	AGLAIK(1)PATK	2	0.29534	9	0.763877	0.777516	0.919732	1.36962	1.19678	1.30758
TGME49_247670-t26_1-p1	290	2.867	Up	0.0026619	K	transcript=TGME49_247670-t26_1 gene=TGME49_247670 organism=Toxoplasma_gondii_ME49 gene_product=ribulose-phosphate 3 epimerase family protein transcript_product=ribulose-phosphate 3 epimerase family protein location=TGME49_chrXII:3472856-3476087(+) protein_length=409 sequence_SO=chromosome SO=protein_coding is_pseudo=false	---	1	0.0175601	108.24	AAELAK(1)R	2	-0.59744	7	0.573322	0.698113	0.473244	2.05645	1.44534	1.5
TGME49_228175-t26_1-p1	1953	1.768	Up	0.000123675	K	transcript=TGME49_228175-t26_1 gene=TGME49_228175 organism=Toxoplasma_gondii_ME49 gene_product=hypothetical protein transcript_product=hypothetical protein location=TGME49_chrX:517484-519724(+) protein_length=666 sequence_SO=chromosome SO=protein_coding is_pseudo=false	---	1	3.08653e-31	179.56	SVLDGSEK(1)ADPEIGR	2	-0.11592	12	0.708622	0.708092	0.765226	1.28252	1.35276	1.22245
TGME49_314390-t26_1-p1	1504	2.05	Up	0.0096563	K	transcript=TGME49_314390-t26_1 gene=TGME49_314390 organism=Toxoplasma_gondii_ME49 gene_product=hypothetical protein transcript_product=hypothetical protein location=TGME49_chrXI:4054815-4059118(-) protein_length=939 sequence_SO=chromosome SO=protein_coding is_pseudo=false	---	1	0.00030162	79.875	SGGNWNCGK(1)LTIR	2	-0.88368	5		0.637883	0.590909	1.2409	1.46526	1.07171
TGME49_290150-t26_1-p1	867	1.924	Up	0.0098019	K	transcript=TGME49_290150-t26_1 gene=TGME49_290150 organism=Toxoplasma_gondii_ME49 gene_product=hypothetical protein transcript_product=hypothetical protein location=TGME49_chrIX:3602059-3602517(-) protein_length=152 sequence_SO=chromosome SO=protein_coding is_pseudo=false	---	1	3.39402e-07	109.83	GDTGNVYISDAK(1)GVR	2	0.83401	9		0.691176	0.604607	1.07201	1.38999	1.27756
TGME49_210690-t26_1-p1	237	2.555	Up	0.0022999	K	transcript=TGME49_210690-t26_1 gene=TGME49_210690 organism=Toxoplasma_gondii_ME49 gene_product=ribosomal protein RPS6 transcript_product=ribosomal protein RPS6 location=TGME49_chrIV:2157331-2158101(+) protein_length=256 sequence_SO=chromosome SO=protein_coding is_pseudo=false	---	1	8.01066e-05	99.498	AQAAAAPK(1)PAEVK	2	0.56284	15	0.6163	0.480682	0.635179	1.26733	1.78108	1.37678
TGME49_210690-t26_1-p1	214	0.588	Down	0.0090427	K	transcript=TGME49_210690-t26_1 gene=TGME49_210690 organism=Toxoplasma_gondii_ME49 gene_product=ribosomal protein RPS6 transcript_product=ribosomal protein RPS6 location=TGME49_chrIV:2157331-2158101(+) protein_length=256 sequence_SO=chromosome SO=protein_coding is_pseudo=false	---	1	1.07702e-09	158.3	DVLSAYK(1)HELR	2	0.20938	38	1.01648	1.32841	1.37296	0.765677	0.772277	0.648676
TGME49_204395-t26_1-p1	677	1.781	Up	0.0025754	K	transcript=TGME49_204395-t26_1 gene=TGME49_204395 organism=Toxoplasma_gondii_ME49 gene_product=hypothetical protein transcript_product=hypothetical protein location=TGME49_chrVIIa:1823875-1824955(+) protein_length=108 sequence_SO=chromosome SO=protein_coding is_pseudo=false	---	1	1.03196e-18	176.78	EINDSTDDESK(1)K	2	-0.43347	14	0.696177	0.820122	0.647638	1.36094	1.33441	1.15814
TGME49_204395-t26_1-p1	871	1.885	Up	0.0098017	K	transcript=TGME49_204395-t26_1 gene=TGME49_204395 organism=Toxoplasma_gondii_ME49 gene_product=hypothetical protein transcript_product=hypothetical protein location=TGME49_chrVIIa:1823875-1824955(+) protein_length=108 sequence_SO=chromosome SO=protein_coding is_pseudo=false	---	1	8.45254e-24	168.89	QVAGTMK(1)LELAQYR	3	-1.1776	15	0.765594	0.78252	0.536417	1.17587	1.47374	1.27879
TGME49_204395-t26_1-p1	666	1.671	Up	0.00089706	K	transcript=TGME49_204395-t26_1 gene=TGME49_204395 organism=Toxoplasma_gondii_ME49 gene_product=hypothetical protein transcript_product=hypothetical protein location=TGME49_chrVIIa:1823875-1824955(+) protein_length=108 sequence_SO=chromosome SO=protein_coding is_pseudo=false	---	1	8.41478e-104	213.72	TAVAVDAIINQK(1)EINDSTDDESKK	3	0.39144	26	0.730382	0.776423	0.746063	1.29857	1.34298	1.1234
TGME49_261000-t26_1-p1	1311	1.524	Up	0.022001	K	transcript=TGME49_261000-t26_1 gene=TGME49_261000 organism=Toxoplasma_gondii_ME49 gene_product=MutS domain V domain-containing protein transcript_product=MutS domain V domain-containing protein location=TGME49_chrVIIb:1980752-1988558(+) protein_length=936 sequence_SO=chromosome SO=protein_coding is_pseudo=false	---	1	0.000920214	144.38	NELNAK(1)VR	2	-0.10556	10	0.833671	0.905295	0.65176	1.33932	1.07635	1.22893
TGME49_261000-t26_1-p1	1344	2.072	Up	0.0104822	K	transcript=TGME49_261000-t26_1 gene=TGME49_261000 organism=Toxoplasma_gondii_ME49 gene_product=MutS domain V domain-containing protein transcript_product=MutS domain V domain-containing protein location=TGME49_chrVIIb:1980752-1988558(+) protein_length=936 sequence_SO=chromosome SO=protein_coding is_pseudo=false	---	1	0.000102669	106.35	VLVK(1)VNPEGK	2	-0.30422	10	0.808316	0.64664	0.504282	1.14905	1.3473	1.564
TGME49_295340-t26_1-p1	56	4.061	Up	0.0079379	K	transcript=TGME49_295340-t26_1 gene=TGME49_295340 organism=Toxoplasma_gondii_ME49 gene_product=UV excision repair protein Rad23 protein transcript_product=UV excision repair protein Rad23 protein location=TGME49_chrIa:1814371-1819071(+) protein_length=380 sequence_SO=chromosome SO=protein_coding is_pseudo=false	---	1	0.00150836	85.676	ILADAQK(1)IK	2	0.55059	11	0.565294	0.448276	0.234783	1.27576	1.86016	1.93414
TGME49_229010-t26_1-p1	661	1.629	Up	0.020256	K	transcript=TGME49_229010-t26_1 gene=TGME49_229010 organism=Toxoplasma_gondii_ME49 gene_product=rhoptry neck protein RON4 transcript_product=rhoptry neck protein RON4 location=TGME49_chrVIII:20265-26992(+) protein_length=984 sequence_SO=chromosome SO=protein_coding is_pseudo=false	---	1	2.46445e-09	101.5	YIK(1)ASGDVATRPFDSGTAK	3	-0.026694	5	0.757421	0.834123	0.768219	1.44995		1.1122
TGME49_223400-t26_1-p1	609	2.332	Up	0.0042049	K	transcript=TGME49_223400-t26_1 gene=TGME49_223400 organism=Toxoplasma_gondii_ME49 gene_product=hypothetical protein transcript_product=hypothetical protein location=TGME49_chrX:3863112-3863645(+) protein_length=117 sequence_SO=chromosome SO=protein_coding is_pseudo=false	---	1	0.000561147	133.13	LVDK(1)LSQGR	2	0.75888	8	0.616684	0.444561	0.712121	1.3676	1.49573	1.27175
TGME49_319920-t26_1-p1	200	2.35	Up	0.00081693	K	transcript=TGME49_319920-t26_1 gene=TGME49_319920 organism=Toxoplasma_gondii_ME49 gene_product=2-oxo acid dehydrogenases acyltransferase (catalytic domain) domain-containing protein transcript_product=2-oxo acid dehydrogenases acyltransferase (catalytic domain) domain-containing protein location=TGME49_chrIV:660587-666975(-) protein_length=669 sequence_SO=chromosome SO=protein_coding is_pseudo=fa…	---	1	0.0030245	126.62	EK(1)GVDLAR	2	-0.30154	11	0.526667	0.603736	0.662393	1.52203	1.46473	1.22672
TGME49_313140-t26_1-p1	238	0.42	Down	0.0166763	K	transcript=TGME49_313140-t26_1 gene=TGME49_313140 organism=Toxoplasma_gondii_ME49 gene_product=isocitrate dehydrogenase transcript_product=isocitrate dehydrogenase location=TGME49_chrXI:3132487-3138372(-) protein_length=621 sequence_SO=chromosome SO=protein_coding is_pseudo=false	---	1	0.0457129	77.058	K(1)CHVGIK	2	-0.06464	5	1.00513	1.52703	1.35009		0.489141	0.597453
TGME49_313140-t26_1-p1	515	2.784	Up	5.5701e-05	K	transcript=TGME49_313140-t26_1 gene=TGME49_313140 organism=Toxoplasma_gondii_ME49 gene_product=isocitrate dehydrogenase transcript_product=isocitrate dehydrogenase location=TGME49_chrXI:3132487-3138372(-) protein_length=621 sequence_SO=chromosome SO=protein_coding is_pseudo=false	---	1	0.00305785	116.25	AK(1)LDGNDR	2	0.18529	16	0.502053	0.503119	0.578748	1.5435	1.39188	1.47502
TGME49_219790-t26_1-p1	1489	2.518	Up	0.0059408	K	transcript=TGME49_219790-t26_1 gene=TGME49_219790 organism=Toxoplasma_gondii_ME49 gene_product=pre-mRNA processing factor PRP3 transcript_product=pre-mRNA processing factor PRP3 location=TGME49_chrXII:642583-651901(-) protein_length=694 sequence_SO=chromosome SO=protein_coding is_pseudo=false	---	0.999993	0.00173194	111.95	K(1)IKEEELR	3	-0.51942	8	0.501449	0.754867	0.500947	1.75	1.47305	1.2015
TGME49_266280-t26_1-p1	558	0.597	Down	0.0159953	K	transcript=TGME49_266280-t26_1 gene=TGME49_266280 organism=Toxoplasma_gondii_ME49 gene_product=HEAT repeat-containing protein transcript_product=HEAT repeat-containing protein location=TGME49_chrIX:1239446-1251938(+) protein_length=914 sequence_SO=chromosome SO=protein_coding is_pseudo=false	---	1	4.83805e-09	87.676	AVNDTSNPDIHDK(1)ALFYYR	3	-0.15899	4	1.1357		1.2948		0.722966	0.728866
TGME49_205440-t26_1-p1	32	0.576	Down	0.020782	K	transcript=TGME49_205440-t26_1 gene=TGME49_205440 organism=Toxoplasma_gondii_ME49 gene_product=CCT chaperonin gamma subunit transcript_product=CCT chaperonin gamma subunit location=TGME49_chrVIIa:1397504-1403332(+) protein_length=556 sequence_SO=chromosome SO=protein_coding is_pseudo=false	---	1	3.92954e-47	196.22	AQLANIQASK(1)AIADIVR	2	-1.7696	12	1.43346	1.03356	1.28649	0.784631	0.811173	0.565401
TGME49_205440-t26_1-p1	276	2.271	Up	0.0166562	K	transcript=TGME49_205440-t26_1 gene=TGME49_205440 organism=Toxoplasma_gondii_ME49 gene_product=CCT chaperonin gamma subunit transcript_product=CCT chaperonin gamma subunit location=TGME49_chrVIIa:1397504-1403332(+) protein_length=556 sequence_SO=chromosome SO=protein_coding is_pseudo=false	---	1	5.51348e-06	137.98	LLEQEEK(1)EVR	2	-0.81189	7	0.651663		0.514959	1.61072	1.2581	1.10443
TGME49_205440-t26_1-p1	225	1.724	Up	0.00126296	K	transcript=TGME49_205440-t26_1 gene=TGME49_205440 organism=Toxoplasma_gondii_ME49 gene_product=CCT chaperonin gamma subunit transcript_product=CCT chaperonin gamma subunit location=TGME49_chrVIIa:1397504-1403332(+) protein_length=556 sequence_SO=chromosome SO=protein_coding is_pseudo=false	---	1	7.09841e-11	130.72	VLDGVMVNK(1)DVTHAK	3	0.0021121	21	0.761252	0.753595	0.717135	1.43478	1.14972	1.26266
TGME49_299210-t26_1-p1	152	1.645	Up	0.0171756	K	transcript=TGME49_299210-t26_1 gene=TGME49_299210 organism=Toxoplasma_gondii_ME49 gene_product=CTP synthase transcript_product=CTP synthase location=TGME49_chrIII:2114631-2120417(+) protein_length=652 sequence_SO=chromosome SO=protein_coding is_pseudo=false	---	1	8.21126e-05	119.22	VYQK(1)VIQEER	2	-0.40847	12	0.713155	0.784466	0.776892	1.21262	1.00632	1.52152
TGME49_262730-t26_1-p1	529	2.028	Up	0.03308	K	transcript=TGME49_262730-t26_1 gene=TGME49_262730 organism=Toxoplasma_gondii_ME49 gene_product=rhoptry protein ROP16 transcript_product=rhoptry protein ROP16 location=TGME49_chrVIIb:1054210-1056333(-) protein_length=707 sequence_SO=chromosome SO=protein_coding is_pseudo=false	---	1	4.62218e-14	113.49	EAIIALAK(1)LHELGFAHGDVK	3	0.76228	10	0.763452	0.505051		1.09014	1.48269	1.28602
TGME49_294670-t26_1-p1	206	0.351	Down	0.021944	K	transcript=TGME49_294670-t26_1 gene=TGME49_294670 organism=Toxoplasma_gondii_ME49 gene_product=translation initiation factor 3 subunit transcript_product=translation initiation factor 3 subunit location=TGME49_chrIa:1055126-1059712(-) protein_length=277 sequence_SO=chromosome SO=protein_coding is_pseudo=false	---	1	1.15513e-21	151.41	VTNLSEDVK(1)DEDLTELFGK	2	-0.12766	12	1.21348	0.957795	2.24364	0.469526	0.621891	0.457529
TGME49_289650-t26_1-p1	231	0.417	Down	0.031918	K	transcript=TGME49_289650-t26_1 gene=TGME49_289650 organism=Toxoplasma_gondii_ME49 gene_product=PEP-carboxykinase I transcript_product=PEP-carboxykinase I location=TGME49_chrIX:3365112-3368307(+) protein_length=677 sequence_SO=chromosome SO=protein_coding is_pseudo=false	---	1	1.93201e-07	127.71	VNIPFCEK(1)SYLVNR	2	-2.1619	11	1.64279	1.00809	1.30022	0.650905		0.447985
TGME49_289650-t26_1-p1	180	0.467	Down	0.0052356	K	transcript=TGME49_289650-t26_1 gene=TGME49_289650 organism=Toxoplasma_gondii_ME49 gene_product=PEP-carboxykinase I transcript_product=PEP-carboxykinase I location=TGME49_chrIX:3365112-3368307(+) protein_length=677 sequence_SO=chromosome SO=protein_coding is_pseudo=false	---	1	2.74063e-19	135.91	K(1)EAGSLIASSGALCVSSGLK	3	-0.31015	10	1.43768	1.50758	1.16955	0.566398	0.795817	0.56045
TGME49_289650-t26_1-p1	116	0.514	Down	0.0038559	K	transcript=TGME49_289650-t26_1 gene=TGME49_289650 organism=Toxoplasma_gondii_ME49 gene_product=PEP-carboxykinase I transcript_product=PEP-carboxykinase I location=TGME49_chrIX:3365112-3368307(+) protein_length=677 sequence_SO=chromosome SO=protein_coding is_pseudo=false	---	1	2.10109e-10	164.65	DSISFLEMLK(1)K	2	0.10954	12	1.19823	1.2184	1.59071	0.769618	0.630478	0.658857
TGME49_232710-t26_1-p1	241	3.149	Up	0.0059246	K	transcript=TGME49_232710-t26_1 gene=TGME49_232710 organism=Toxoplasma_gondii_ME49 gene_product=ribosomal protein RPS3A transcript_product=ribosomal protein RPS3A location=TGME49_chrVIII:2235909-2237297(+) protein_length=259 sequence_SO=chromosome SO=protein_coding is_pseudo=false	---	1	1.08379e-142	262.25	K(1)VQAESGEAQNTLTAETK	3	0.099073	27	0.41561	0.452792	0.579957	1.07803	2.04473	1.43814
TGME49_232710-t26_1-p1	222	15.857	Up	0.0024158	K	transcript=TGME49_232710-t26_1 gene=TGME49_232710 organism=Toxoplasma_gondii_ME49 gene_product=ribosomal protein RPS3A transcript_product=ribosomal protein RPS3A location=TGME49_chrVIII:2235909-2237297(+) protein_length=259 sequence_SO=chromosome SO=protein_coding is_pseudo=false	---	1	3.44494e-14	186.67	PK(1)FDLTK	2	-0.35898	19	0.16878	0.084264	0.158849	2.34971		2.00465
TGME49_232710-t26_1-p1	178	1.932	Up	0.0098421	K	transcript=TGME49_232710-t26_1 gene=TGME49_232710 organism=Toxoplasma_gondii_ME49 gene_product=ribosomal protein RPS3A transcript_product=ribosomal protein RPS3A location=TGME49_chrVIII:2235909-2237297(+) protein_length=259 sequence_SO=chromosome SO=protein_coding is_pseudo=false	---	1	1.80227e-11	133.16	MMTIMSAEASK(1)CQLR	3	-0.52527	14	0.73561	0.68731	0.624733	1.14258	1.68264	1.13116
TGME49_251665-t26_1-p1	2597	0.612	Down	0.012135	K	transcript=TGME49_251665-t26_1 gene=TGME49_251665 organism=Toxoplasma_gondii_ME49 gene_product=hypothetical protein transcript_product=hypothetical protein location=TGME49_chrXII:5515165-5516084(+) protein_length=201 sequence_SO=chromosome SO=protein_coding is_pseudo=false	---	1	0.000146993	94.409	NLK(1)IDGTPGR	2	0.1387	25	1.12614	1.43316	1.18937	0.901981	0.702599	0.688399
TGME49_251665-t26_1-p1	2496	1.532	Up	0.045839	K	transcript=TGME49_251665-t26_1 gene=TGME49_251665 organism=Toxoplasma_gondii_ME49 gene_product=hypothetical protein transcript_product=hypothetical protein location=TGME49_chrXII:5515165-5516084(+) protein_length=201 sequence_SO=chromosome SO=protein_coding is_pseudo=false	---	1	4.6818e-14	145.1	SGEVVDQAVAVDK(1)K	2	-0.10623	16	0.690212	1.02674	0.657005	1.34515	1.07988	1.21189
TGME49_251665-t26_1-p1	2120	1.945	Up	0.0119231	K	transcript=TGME49_251665-t26_1 gene=TGME49_251665 organism=Toxoplasma_gondii_ME49 gene_product=hypothetical protein transcript_product=hypothetical protein location=TGME49_chrXII:5515165-5516084(+) protein_length=201 sequence_SO=chromosome SO=protein_coding is_pseudo=false	---	1	0.00783432	109.36	DGLK(1)EEK	2	1.2026	13	0.599395	0.699465	0.733333	1.48071	0.986526	1.48514
TGME49_268950-t26_1-p1	149	2.001	Up	0.028003	K	transcript=TGME49_268950-t26_1 gene=TGME49_268950 organism=Toxoplasma_gondii_ME49 gene_product=hypothetical protein transcript_product=hypothetical protein location=TGME49_chrVIII:6185699-6190478(-) protein_length=543 sequence_SO=chromosome SO=protein_coding is_pseudo=false	---	1	2.05008e-06	120.84	VK(1)EEADGTTLLYR	2	-0.56389	12	0.841998	0.484638	0.666667	1.21543	1.68861	1.08515
TGME49_221940-t26_1-p1	2176	0.385	Down	0.046778	K	transcript=TGME49_221940-t26_1 gene=TGME49_221940 organism=Toxoplasma_gondii_ME49 gene_product=adaptin n terminal region domain-containing protein transcript_product=adaptin n terminal region domain-containing protein location=TGME49_chrII:707513-717372(-) protein_length=1348 sequence_SO=chromosome SO=protein_coding is_pseudo=false	---	1	0.000948717	76.332	EITK(1)IEDAIK	2	1.1002	8	2.15488	1.26492	1.05561	0.318798	0.75603	0.648956
TGME49_221940-t26_1-p1	1861	2.154	Up	0.048778	K	transcript=TGME49_221940-t26_1 gene=TGME49_221940 organism=Toxoplasma_gondii_ME49 gene_product=adaptin n terminal region domain-containing protein transcript_product=adaptin n terminal region domain-containing protein location=TGME49_chrII:707513-717372(-) protein_length=1348 sequence_SO=chromosome SO=protein_coding is_pseudo=false	---	1	0.00300294	105.52	TYK(1)VNEAR	2	-0.17202	7	0.741863		0.413549	1.34496	1.02319	1.36528
TGME49_253290-t26_1-p1	1002	2.334	Up	0.0044386	K	transcript=TGME49_253290-t26_1 gene=TGME49_253290 organism=Toxoplasma_gondii_ME49 gene_product=valyl-tRNA synthetase transcript_product=valyl-tRNA synthetase location=TGME49_chrIII:826641-839041(+) protein_length=1106 sequence_SO=chromosome SO=protein_coding is_pseudo=false	---	1	0.00821095	116.88	MSK(1)ISVR	2	-0.31609	8	0.552632	0.736125	0.522523	1.23785	1.70582	1.28443
TGME49_253290-t26_1-p1	1083	2.454	Up	0.0061443	K	transcript=TGME49_253290-t26_1 gene=TGME49_253290 organism=Toxoplasma_gondii_ME49 gene_product=valyl-tRNA synthetase transcript_product=valyl-tRNA synthetase location=TGME49_chrIII:826641-839041(+) protein_length=1106 sequence_SO=chromosome SO=protein_coding is_pseudo=false	---	1	0.00128289	100.79	K(1)GELQEELK	2	0.32371	8	0.689084	0.616358	0.444444	1.71251	1.17467	1.40719
TGME49_253290-t26_1-p1	1101	0.458	Down	0.033585	K	transcript=TGME49_253290-t26_1 gene=TGME49_253290 organism=Toxoplasma_gondii_ME49 gene_product=valyl-tRNA synthetase transcript_product=valyl-tRNA synthetase location=TGME49_chrIII:826641-839041(+) protein_length=1106 sequence_SO=chromosome SO=protein_coding is_pseudo=false	---	1	3.12519e-07	150.1	MLLQAVENMK(1)R	2	0.36293	10	1.56335	0.924051	1.31732	0.610134	0.552605
TGME49_280610-t26_1-p1	342	1.877	Up	0.042856	K	transcript=TGME49_280610-t26_1 gene=TGME49_280610 organism=Toxoplasma_gondii_ME49 gene_product=signal recognition particle receptor alpha subunit transcript_product=signal recognition particle receptor alpha subunit location=TGME49_chrVIIa:257891-265266(+) protein_length=556 sequence_SO=chromosome SO=protein_coding is_pseudo=false	---	1	0.000223742	91.549	LALEAK(1)AEGR	2	-1.057	5	0.502874		0.822547	1.14868	1.2238	1.35872
TGME49_261950-t26_1-p1	455	1.743	Up	0.028842	K	transcript=TGME49_261950-t26_1 gene=TGME49_261950 organism=Toxoplasma_gondii_ME49 gene_product=ATP synthase beta subunit ATP-B transcript_product=ATP synthase beta subunit ATP-B location=TGME49_chrVIIb:1481422-1484519(-) protein_length=560 sequence_SO=chromosome SO=protein_coding is_pseudo=false	---	1	5.4517e-09	155	ATQK(1)LLQDYK	2	-0.4138	15	0.84981	0.717924	0.63094	0.967099	1.5508	1.31398
TGME49_261950-t26_1-p1	293	1.611	Up	0.023724	K	transcript=TGME49_261950-t26_1 gene=TGME49_261950 organism=Toxoplasma_gondii_ME49 gene_product=ATP synthase beta subunit ATP-B transcript_product=ATP synthase beta subunit ATP-B location=TGME49_chrVIIb:1481422-1484519(-) protein_length=560 sequence_SO=chromosome SO=protein_coding is_pseudo=false	---	1	7.76291e-49	174.7	FDFTGSK(1)AALVYGQMNEPPGAR	3	-0.41677	23	0.812738	0.593536	0.906977	1.11366	1.29781	1.31613
TGME49_242650-t26_1-p1	1399	1.905	Up	0.0159605	K	transcript=TGME49_242650-t26_1 gene=TGME49_242650 organism=Toxoplasma_gondii_ME49 gene_product=hypothetical protein transcript_product=hypothetical protein location=TGME49_chrVI:2160846-2161592(+) protein_length=248 sequence_SO=chromosome SO=protein_coding is_pseudo=false	---	1	0.0092321	77.282	ETEGAK(1)WR	2	0.67153	6	0.771458	0.730326	0.567538	1.61242	1.29188	1.03688
TGME49_290670-t26_1-p1	645	0.526	Down	0.021619	K	transcript=TGME49_290670-t26_1 gene=TGME49_290670 organism=Toxoplasma_gondii_ME49 gene_product=leucyl aminopeptidase LAP transcript_product=leucyl aminopeptidase LAP location=TGME49_chrIX:3829311-3834438(+) protein_length=781 sequence_SO=chromosome SO=protein_coding is_pseudo=false	---	1	5.87156e-12	138.73	LTLADALVYAEK(1)TVK	3	0.059053	18	1.10128	1.67509	1.07031	0.670601	0.784057	0.568054
TGME49_290670-t26_1-p1	317	0.204	Down	0.00043765	K	transcript=TGME49_290670-t26_1 gene=TGME49_290670 organism=Toxoplasma_gondii_ME49 gene_product=leucyl aminopeptidase LAP transcript_product=leucyl aminopeptidase LAP location=TGME49_chrIX:3829311-3834438(+) protein_length=781 sequence_SO=chromosome SO=protein_coding is_pseudo=false	---	1	3.51777e-05	116.55	DAVEAADFK(1)AK	2	-0.52944	28	1.48175	1.37828	1.94434	0.284335	0.29667	0.3982
TGME49_268850-t26_1-p1	118	1.502	Up	0.031037	K	transcript=TGME49_268850-t26_1 gene=TGME49_268850 organism=Toxoplasma_gondii_ME49 gene_product=enolase 2 transcript_product=enolase 2 location=TGME49_chrVIII:6250782-6252860(-) protein_length=475 sequence_SO=chromosome SO=protein_coding is_pseudo=false	---	1	2.62748e-46	217.14	DPCDQK(1)GIDK	2	0.15664	52	0.920883	0.809293	0.695344	1.43524	1.16767	1.04139
TGME49_268850-t26_1-p1	162	1.628	Up	0.0187635	K	transcript=TGME49_268850-t26_1 gene=TGME49_268850 organism=Toxoplasma_gondii_ME49 gene_product=enolase 2 transcript_product=enolase 2 location=TGME49_chrVIII:6250782-6252860(-) protein_length=475 sequence_SO=chromosome SO=protein_coding is_pseudo=false	---	1	3.07601e-05	103.08	AGAAAK(1)GMPLYK	2	0.13045	55	0.735051	0.851888	0.733806	1.51459	1.24598	1.01829
TGME49_268850-t26_1-p1	449	12.227	Up	2.7488e-06	K	transcript=TGME49_268850-t26_1 gene=TGME49_268850 organism=Toxoplasma_gondii_ME49 gene_product=enolase 2 transcript_product=enolase 2 location=TGME49_chrVIII:6250782-6252860(-) protein_length=475 sequence_SO=chromosome SO=protein_coding is_pseudo=false	---	1	7.67031e-05	150.05	LCK(1)YNQLMR	2	-0.86333	22	0.170193	0.146176	0.149798	1.81797	1.74598	2.13571
TGME49_236540-t26_1-p1	223	0.553	Down	0.045939	K	transcript=TGME49_236540-t26_1 gene=TGME49_236540 organism=Toxoplasma_gondii_ME49 gene_product=RNA recognition motif-containing protein transcript_product=RNA recognition motif-containing protein location=TGME49_chrX:5410532-5414539(+) protein_length=513 sequence_SO=chromosome SO=protein_coding is_pseudo=false	---	1	6.18576e-21	149.95	LSGIAFVELPSPDVAEK(1)AR	3	0.9271	23	1.29212	1.63895	0.921053	0.770541	0.8	0.560417
TGME49_292130-t26_1-p1	274	0.269	Down	0.0027432	K	transcript=TGME49_292130-t26_1 gene=TGME49_292130 organism=Toxoplasma_gondii_ME49 gene_product=ribosomal protein RPL13A transcript_product=ribosomal protein RPL13A location=TGME49_chrIX:4567408-4570167(-) protein_length=286 sequence_SO=chromosome SO=protein_coding is_pseudo=false	---	1	4.82742e-16	117.65	SFAQTTLPK(1)DQVAFLQQYGHA	3	0.40278	7	1.37903	1.65389	1.75322	0.332159	0.351085	0.60452
TGME49_293580-t26_1-p1	50	1.634	Up	0.026142	K	transcript=TGME49_293580-t26_1 gene=TGME49_293580 organism=Toxoplasma_gondii_ME49 gene_product=prefoldin subunit protein transcript_product=prefoldin subunit protein location=TGME49_chrIa:432713-434324(-) protein_length=170 sequence_SO=chromosome SO=protein_coding is_pseudo=false	---	1	0.00303126	107.21	EK(1)VILVSK	2	0.00057669	15	0.600948	0.768186	0.927105	1.266	1.39889	1.08677
TGME49_218240-t26_1-p1	1124	1.72	Up	0.045081	K	transcript=TGME49_218240-t26_1 gene=TGME49_218240 organism=Toxoplasma_gondii_ME49 gene_product=hypothetical protein transcript_product=hypothetical protein location=TGME49_chrXII:1652352-1656412(-) protein_length=1246 sequence_SO=chromosome SO=protein_coding is_pseudo=false	---	1	1.32894e-30	192.65	KDEK(1)EAASGVAR	2	-0.16924	7	0.793313	0.707527		1.15741		1.42403
TGME49_202820-t26_1-p1	625	0.577	Down	0.034399	K	transcript=TGME49_202820-t26_1 gene=TGME49_202820 organism=Toxoplasma_gondii_ME49 gene_product=ubiquitin-conjugating enzyme subfamily protein transcript_product=ubiquitin-conjugating enzyme subfamily protein location=TGME49_chrVIIa:3010620-3012602(+) protein_length=168 sequence_SO=chromosome SO=protein_coding is_pseudo=false	---	0.999368	0.000313625	123.35	VLDK(0.001)DK(0.999)LTK	2	-0.19365	17	1.56031	1.01106	1.14497	0.763814	0.562245	0.818281
TGME49_202820-t26_1-p1	619	2.322	Up	0.0108822	K	transcript=TGME49_202820-t26_1 gene=TGME49_202820 organism=Toxoplasma_gondii_ME49 gene_product=ubiquitin-conjugating enzyme subfamily protein transcript_product=ubiquitin-conjugating enzyme subfamily protein location=TGME49_chrVIIa:3010620-3012602(+) protein_length=168 sequence_SO=chromosome SO=protein_coding is_pseudo=false	---	1	0.00181405	100.84	FK(1)VLDKDK	2	-0.4627	12	0.485885	0.741709	0.629191	1.09101	1.45306	1.76823
TGME49_219850-t26_1-p1	638	1.815	Up	0.0157393	K	transcript=TGME49_219850-t26_1 gene=TGME49_219850 organism=Toxoplasma_gondii_ME49 gene_product=prolyl-tRNA synthetase (ProRS) transcript_product=prolyl-tRNA synthetase (ProRS) location=TGME49_chrXII:593135-602054(-) protein_length=830 sequence_SO=chromosome SO=protein_coding is_pseudo=false	---	1	2.13611e-52	222.2	DENTGEILGK(1)CR	2	0.084608	12	0.820137	0.568762	0.745361	1.5397	1.094	1.2392
TGME49_219850-t26_1-p1	525	0.525	Down	0.023939	K	transcript=TGME49_219850-t26_1 gene=TGME49_219850 organism=Toxoplasma_gondii_ME49 gene_product=prolyl-tRNA synthetase (ProRS) transcript_product=prolyl-tRNA synthetase (ProRS) location=TGME49_chrXII:593135-602054(-) protein_length=830 sequence_SO=chromosome SO=protein_coding is_pseudo=false	---	1	5.841e-06	108.63	WYEECLAVPVIK(1)GEK	2	-0.91316	9	1.61779	1.31729	0.983505	0.805025	0.693	0.557789
TGME49_219850-t26_1-p1	254	0.472	Down	0.023519	K	transcript=TGME49_219850-t26_1 gene=TGME49_219850 organism=Toxoplasma_gondii_ME49 gene_product=prolyl-tRNA synthetase (ProRS) transcript_product=prolyl-tRNA synthetase (ProRS) location=TGME49_chrXII:593135-602054(-) protein_length=830 sequence_SO=chromosome SO=protein_coding is_pseudo=false	---	1	9.90525e-06	122.33	KEVTLVFDSAMK(1)K	3	0.92285	23	0.99218	1.24754	1.84742	0.560804	0.606	0.762814
TGME49_219850-t26_1-p1	387	2.09	Up	0.0132193	K	transcript=TGME49_219850-t26_1 gene=TGME49_219850 organism=Toxoplasma_gondii_ME49 gene_product=prolyl-tRNA synthetase (ProRS) transcript_product=prolyl-tRNA synthetase (ProRS) location=TGME49_chrXII:593135-602054(-) protein_length=830 sequence_SO=chromosome SO=protein_coding is_pseudo=false	---	1	0.0069817	130.27	FFDDEIK(1)K	2	0.59369	30	0.535679	0.713163	0.695876	0.99598	1.505	1.56281
TGME49_219850-t26_1-p1	269	2.983	Up	0.0168757	K	transcript=TGME49_219850-t26_1 gene=TGME49_219850 organism=Toxoplasma_gondii_ME49 gene_product=prolyl-tRNA synthetase (ProRS) transcript_product=prolyl-tRNA synthetase (ProRS) location=TGME49_chrXII:593135-602054(-) protein_length=830 sequence_SO=chromosome SO=protein_coding is_pseudo=false	---	1	1.63509e-20	139.11	NPDLVVLVHPLHNK(1)ATVALK	4	0.54756	20	0.778104	0.341847	0.387629	1.90352	1.199	1.39497
TGME49_219850-t26_1-p1	648	0.614	Down	0.0023759	K	transcript=TGME49_219850-t26_1 gene=TGME49_219850 organism=Toxoplasma_gondii_ME49 gene_product=prolyl-tRNA synthetase (ProRS) transcript_product=prolyl-tRNA synthetase (ProRS) location=TGME49_chrXII:593135-602054(-) protein_length=830 sequence_SO=chromosome SO=protein_coding is_pseudo=false	---	1	8.43315e-05	149.72	TMLEK(1)ADIR	2	-0.51104	29	1.16227	1.25835	1.29691	0.859296	0.721	0.700503
TGME49_216030-t26_1-p1	60	0.552	Down	0.033058	K	transcript=TGME49_216030-t26_1 gene=TGME49_216030 organism=Toxoplasma_gondii_ME49 gene_product=hypothetical protein transcript_product=hypothetical protein location=TGME49_chrXI:6449881-6457428(-) protein_length=1385 sequence_SO=chromosome SO=protein_coding is_pseudo=false	---	1	0.000672009	69.721	VLAALVEEK(1)LR	2	-0.87988	5	0.979351	1.44194	1.28378	0.725352	0.6386
TGME49_227810-t26_1-p1	389	1.639	Up	0.022079	K	transcript=TGME49_227810-t26_1 gene=TGME49_227810 organism=Toxoplasma_gondii_ME49 gene_product=rhoptry kinase family protein ROP11 (incomplete catalytic triad) transcript_product=rhoptry kinase family protein ROP11 (incomplete catalytic triad) location=TGME49_chrX:805942-807519(+) protein_length=525 sequence_SO=chromosome SO=protein_coding is_pseudo=false	---	1	0.000273742	90.05	AK(1)DGGISCGK	2	-0.6408	6	0.664723	0.678826	0.987469	1.1494	1.28132	1.39008
TGME49_280380-t26_1-p1	182	8.166	Up	0.0058371	K	transcript=TGME49_280380-t26_1 gene=TGME49_280380 organism=Toxoplasma_gondii_ME49 gene_product=poly(ADP-ribose) glycohydrolase transcript_product=poly(ADP-ribose) glycohydrolase location=TGME49_chrVIIa:487434-489728(+) protein_length=553 sequence_SO=chromosome SO=protein_coding is_pseudo=false	---	1	5.81654e-10	167.24	ALLAHHQK(1)K	3	-0.53657	16	0.141232	0.271815	0.245698	0.886792	1.84091	2.65184
TGME49_280380-t26_1-p1	59	3.234	Up	0.0177953	K	transcript=TGME49_280380-t26_1 gene=TGME49_280380 organism=Toxoplasma_gondii_ME49 gene_product=poly(ADP-ribose) glycohydrolase transcript_product=poly(ADP-ribose) glycohydrolase location=TGME49_chrVIIa:487434-489728(+) protein_length=553 sequence_SO=chromosome SO=protein_coding is_pseudo=false	---	1	2.16084e-05	122.55	TPVEEDWGK(1)TK	2	0.14179	13	0.545972	0.65998	0.244742	1.89345	1.35744	1.44101
TGME49_297430-t26_1-p1	159	2.378	Up	0.00063943	K	transcript=TGME49_297430-t26_1 gene=TGME49_297430 organism=Toxoplasma_gondii_ME49 gene_product=hypothetical protein transcript_product=hypothetical protein location=TGME49_chrII:1773838-1776707(+) protein_length=248 sequence_SO=chromosome SO=protein_coding is_pseudo=false	---	1	7.19694e-17	147.12	GGAPVNK(1)ESLDAELDK	2	0.38843	9	0.692004	0.6	0.509657	1.47492	1.42753	1.38229
TGME49_222020-t26_1-p1	243	0.461	Down	0.0092773	K	transcript=TGME49_222020-t26_1 gene=TGME49_222020 organism=Toxoplasma_gondii_ME49 gene_product=phosphoglycerate kinase PGKII transcript_product=phosphoglycerate kinase PGKII location=TGME49_chrII:761699-766846(+) protein_length=593 sequence_SO=chromosome SO=protein_coding is_pseudo=false	---	1	3.48067e-07	97.235	YLVDSGAK(1)TIVCSHLGR	3	2.232	13	1.24976	1.58638	1.28823	0.531041	0.837165	0.534715
TGME49_222020-t26_1-p1	404	2.002	Up	0.0038393	K	transcript=TGME49_222020-t26_1 gene=TGME49_222020 organism=Toxoplasma_gondii_ME49 gene_product=phosphoglycerate kinase PGKII transcript_product=phosphoglycerate kinase PGKII location=TGME49_chrII:761699-766846(+) protein_length=593 sequence_SO=chromosome SO=protein_coding is_pseudo=false	---	1	0.00782991	80.165	ALIEK(1)VDK	2	-1.5537	6	0.647405	0.639684	0.705171	1.44604	1.05651	1.48497
TGME49_222020-t26_1-p1	313	1.825	Up	0.00094204	K	transcript=TGME49_222020-t26_1 gene=TGME49_222020 organism=Toxoplasma_gondii_ME49 gene_product=phosphoglycerate kinase PGKII transcript_product=phosphoglycerate kinase PGKII location=TGME49_chrII:761699-766846(+) protein_length=593 sequence_SO=chromosome SO=protein_coding is_pseudo=false	---	1	0.0199982	76.774	FEK(1)GETK	2	-0.44137	6	0.673849	0.775913	0.662266	1.3639	1.16858	1.32228
TGME49_227640-t26_1-p1	882	0.624	Down	0.0057202	K	transcript=TGME49_227640-t26_1 gene=TGME49_227640 organism=Toxoplasma_gondii_ME49 gene_product=hypothetical protein transcript_product=hypothetical protein location=TGME49_chrX:865211-865963(-) protein_length=250 sequence_SO=chromosome SO=protein_coding is_pseudo=false	---	1	0.00318826	113.7	DFYFQK(1)LR	2	-1.043	7	1.23769	1.30678	1.16553	0.881732	0.663148	0.768411
TGME49_263300-t26_1-p1	151	1.796	Up	0.0291	K	transcript=TGME49_263300-t26_1 gene=TGME49_263300 organism=Toxoplasma_gondii_ME49 gene_product=eukaryotic porin protein transcript_product=eukaryotic porin protein location=TGME49_chrVIIb:644388-648112(-) protein_length=290 sequence_SO=chromosome SO=protein_coding is_pseudo=false	---	1	4.01507e-25	168.67	IGSEVSGK(1)FDASAMK	2	0.066205	7	0.776961	0.729858	0.547419	1.42895	1.33847	0.922121
TGME49_214210-t26_1-p1	406	0.528	Down	0.020861	K	transcript=TGME49_214210-t26_1 gene=TGME49_214210 organism=Toxoplasma_gondii_ME49 gene_product=rRNA pseudouridine synthase transcript_product=rRNA pseudouridine synthase location=TGME49_chrX:6112853-6118397(-) protein_length=505 sequence_SO=chromosome SO=protein_coding is_pseudo=false	---	1	2.38094e-10	138.21	TPASWLK(1)SEGYLPK	2	0.73704	4	1.44587	1.23052			0.674067	0.740326
TGME49_295110-t26_1-p1	315	1.984	Up	0.0072196	K	transcript=TGME49_295110-t26_1 gene=TGME49_295110 organism=Toxoplasma_gondii_ME49 gene_product=rhoptry protein ROP7 transcript_product=rhoptry protein ROP7 location=TGME49_chrIa:1409060-1410787(-) protein_length=575 sequence_SO=chromosome SO=protein_coding is_pseudo=false	---	1	0.000560033	114.28	VK(1)NPYLANR	2	0.30074	21	0.767928	0.553484	0.712394	1.28076	1.59105	1.16244
TGME49_271820-t26_1-p1	454	2.394	Up	0.0152165	K	transcript=TGME49_271820-t26_1 gene=TGME49_271820 organism=Toxoplasma_gondii_ME49 gene_product=lipoyltransferase and lipoate-protein ligase subfamily protein transcript_product=lipoyltransferase and lipoate-protein ligase subfamily protein location=TGME49_chrVIII:4341797-4346896(+) protein_length=476 sequence_SO=chromosome SO=protein_coding is_pseudo=false	---	1	7.45609e-05	85.287	LEK(1)VSPELDSHLR	3	0.16476	7	0.773227	0.6893	0.53055	1.80023		1.38104
TGME49_238100-t26_1-p1	172	0.641	Down	0.037284	K	transcript=TGME49_238100-t26_1 gene=TGME49_238100 organism=Toxoplasma_gondii_ME49 gene_product=transmembrane protein transcript_product=transmembrane protein location=TGME49_chrVI:64202-66661(-) protein_length=240 sequence_SO=chromosome SO=protein_coding is_pseudo=false	---	1	4.51412e-57	212.72	KDQVDSLQLK(1)LQAIAK	3	-0.30657	35	1.29543	1.48235	0.950421	0.723363	0.837316	0.830739
TGME49_272910-t26_1-p1	146	1.641	Up	0.031264	K	transcript=TGME49_272910-t26_1 gene=TGME49_272910 organism=Toxoplasma_gondii_ME49 gene_product=T-complex protein 1 delta subunit transcript_product=T-complex protein 1 delta subunit location=TGME49_chrVIII:3703587-3710903(+) protein_length=542 sequence_SO=chromosome SO=protein_coding is_pseudo=false	---	1	0.0211244	75.243	QSEK(1)ILR	2	-1.4851	7	0.960653	0.666043	0.686508	1.07284	1.21696	1.50639
TGME49_272910-t26_1-p1	59	1.595	Up	0.04778	K	transcript=TGME49_272910-t26_1 gene=TGME49_272910 organism=Toxoplasma_gondii_ME49 gene_product=T-complex protein 1 delta subunit transcript_product=T-complex protein 1 delta subunit location=TGME49_chrVIII:3703587-3710903(+) protein_length=542 sequence_SO=chromosome SO=protein_coding is_pseudo=false	---	1	0.00209812	66.683	GMDK(1)MIQGPR	2	0.32496	5		0.873714	0.625992	1.1259	1.34581	1.11614
TGME49_256760-t26_1-p1	310	1.522	Up	0.034963	K	transcript=TGME49_256760-t26_1 gene=TGME49_256760 organism=Toxoplasma_gondii_ME49 gene_product=pyruvate kinase PyK1 transcript_product=pyruvate kinase PyK1 location=TGME49_chrVIIb:4481106-4484667(-) protein_length=531 sequence_SO=chromosome SO=protein_coding is_pseudo=false	---	1	3.9144e-08	115.38	GDLGMEIPPEK(1)VFLAQK	2	0.018923	63	0.848928	0.724103	0.805941	1.18892	0.964539	1.46821
TGME49_256760-t26_1-p1	228	1.678	Up	0.037741	K	transcript=TGME49_256760-t26_1 gene=TGME49_256760 organism=Toxoplasma_gondii_ME49 gene_product=pyruvate kinase PyK1 transcript_product=pyruvate kinase PyK1 location=TGME49_chrVIIb:4481106-4484667(-) protein_length=531 sequence_SO=chromosome SO=protein_coding is_pseudo=false	---	1	0.00555081	51.286	VQLPVIGEK(1)DK	2	0.30852	9	0.787524	0.672821	0.781188	1.21464	0.941236	1.60444
TGME49_256760-t26_1-p1	219	0.614	Down	0.04488	K	transcript=TGME49_256760-t26_1 gene=TGME49_256760 organism=Toxoplasma_gondii_ME49 gene_product=pyruvate kinase PyK1 transcript_product=pyruvate kinase PyK1 location=TGME49_chrVIIb:4481106-4484667(-) protein_length=531 sequence_SO=chromosome SO=protein_coding is_pseudo=false	---	1	5.46351e-21	131.4	NMNLPNVK(1)VQLPVIGEK	2	0.17677	22	1.52924	1.07487	1.10396	0.803165	0.889564	0.584258
TGME49_320050-t26_1-p1	27	1.92	Up	0.0063048	K	transcript=TGME49_320050-t26_1 gene=TGME49_320050 organism=Toxoplasma_gondii_ME49 gene_product=ribosomal protein RPL5 transcript_product=ribosomal protein RPL5 location=TGME49_chrIV:550949-553977(+) protein_length=310 sequence_SO=chromosome SO=protein_coding is_pseudo=false	---	1	0.00213142	80.688	QGK(1)TDYAAR	2	-1.2546	8		0.679654	0.573347	1.30309	1.22424	1.08133
TGME49_320050-t26_1-p1	163	0.659	Down	0.0024798	K	transcript=TGME49_320050-t26_1 gene=TGME49_320050 organism=Toxoplasma_gondii_ME49 gene_product=ribosomal protein RPL5 transcript_product=ribosomal protein RPL5 location=TGME49_chrIV:550949-553977(+) protein_length=310 sequence_SO=chromosome SO=protein_coding is_pseudo=false	---	1	8.28647e-13	86.367	VFGAMK(1)GAADGGLHVPHGIK	3	-0.043209	93	1.32834	1.15368	1.17975	0.823049	0.852525	0.738447
TGME49_320050-t26_1-p1	43	0.592	Down	0.0102589	K	transcript=TGME49_320050-t26_1 gene=TGME49_320050 organism=Toxoplasma_gondii_ME49 gene_product=ribosomal protein RPL5 transcript_product=ribosomal protein RPL5 location=TGME49_chrIV:550949-553977(+) protein_length=310 sequence_SO=chromosome SO=protein_coding is_pseudo=false	---	1	0.00445191	128.86	NK(1)YNAHK	2	-0.12639	8	1.16043	1.171	1.4876	0.667877	0.718182	0.875231
TGME49_268890-t26_1-p1	117	0.413	Down	0.020802	K	transcript=TGME49_268890-t26_1 gene=TGME49_268890 organism=Toxoplasma_gondii_ME49 gene_product=citrate synthase I transcript_product=citrate synthase I location=TGME49_chrVIII:6222777-6230682(+) protein_length=560 sequence_SO=chromosome SO=protein_coding is_pseudo=false	---	1	2.26383e-26	150.69	AAVEAALDALAEK(1)VQEAAEPK	3	-0.70162	22	1.88664	1.38333	0.95566	0.7251	0.546512	0.474542
TGME49_218590-t26_1-p1	846	0.568	Down	0.0116994	K	transcript=TGME49_218590-t26_1 gene=TGME49_218590 organism=Toxoplasma_gondii_ME49 gene_product=protein phosphatase 2C domain-containing protein transcript_product=protein phosphatase 2C domain-containing protein location=TGME49_chrXII:1392658-1398435(-) protein_length=900 sequence_SO=chromosome SO=protein_coding is_pseudo=false	---	1	6.99674e-05	104.24	LAAADLVK(1)TVLQR	2	0.16933	6	1.35487	1.47681	0.999009	0.696319	0.689915	0.788038
TGME49_258130-t26_1-p1	126	1.754	Up	0.0067772	K	transcript=TGME49_258130-t26_1 gene=TGME49_258130 organism=Toxoplasma_gondii_ME49 gene_product=Rab1 protein transcript_product=Rab1 protein location=TGME49_chrVIIb:3554691-3560517(+) protein_length=216 sequence_SO=chromosome SO=protein_coding is_pseudo=false	---	1	0.0009785	91.265	ILVGNK(1)CEK	2	-0.22438	8	0.868035	0.658421	0.7	1.49134	1.20944	1.20372
TGME49_233130-t26_1-p1	1006	0.421	Down	0.023042	K	transcript=TGME49_233130-t26_1 gene=TGME49_233130 organism=Toxoplasma_gondii_ME49 gene_product=nucleoside transporter protein transcript_product=nucleoside transporter protein location=TGME49_chrVIII:2443815-2445829(+) protein_length=531 sequence_SO=chromosome SO=protein_coding is_pseudo=false	---	1	0.0414797	62.546	TVPHTLK(1)K	2	0.30513	5	1.0839	1.1831	1.51033	0.419287		0.641182
TGME49_287280-t26_1-p1	767	0.347	Down	0.040781	K	transcript=TGME49_287280-t26_1 gene=TGME49_287280 organism=Toxoplasma_gondii_ME49 gene_product=Toxoplasma gondii family C protein transcript_product=Toxoplasma gondii family C protein location=TGME49_chrIa:10836-13266(-) protein_length=225 sequence_SO=chromosome SO=protein_coding is_pseudo=false	---	1	8.95355e-33	142.32	TFTLQDTGVGMTK(1)AELLEHLGTIAK	3	-0.47307	10	1.54713	0.932927	1.99273	0.768555	0.503018	0.282306
TGME49_239100-t26_1-p1	165	0.46	Down	0.0093842	K	transcript=TGME49_239100-t26_1 gene=TGME49_239100 organism=Toxoplasma_gondii_ME49 gene_product=ribosomal protein RPS7 transcript_product=ribosomal protein RPS7 location=TGME49_chrVI:463641-464737(+) protein_length=196 sequence_SO=chromosome SO=protein_coding is_pseudo=false	---	1	8.86672e-108	243.87	QK(1)DNIEDKLETFAAVYK	3	-1.2447	16	1.27541	1.0274	1.69112	0.691695	0.533811	0.610209
TGME49_216650-t26_1-p1	83	1.805	Up	0.011656	K	transcript=TGME49_216650-t26_1 gene=TGME49_216650 organism=Toxoplasma_gondii_ME49 gene_product=S15 sporozoite-expressed protein transcript_product=S15 sporozoite-expressed protein location=TGME49_chrXI:5982615-5986047(-) protein_length=436 sequence_SO=chromosome SO=protein_coding is_pseudo=false	---	1	0.00775485	113.7	LELK(1)PTR	2	-0.19087	12	0.69413	0.657	0.775354	1.12679	1.10458	1.60685
TGME49_216650-t26_1-p1	79	1.515	Up	0.032084	K	transcript=TGME49_216650-t26_1 gene=TGME49_216650 organism=Toxoplasma_gondii_ME49 gene_product=S15 sporozoite-expressed protein transcript_product=S15 sporozoite-expressed protein location=TGME49_chrXI:5982615-5986047(-) protein_length=436 sequence_SO=chromosome SO=protein_coding is_pseudo=false	---	1	0.00278013	102.52	EK(1)LELKPTR	2	-0.27689	14	0.687951		0.824427	1.15062	1.27451	1.0121
TGME49_216650-t26_1-p1	360	2.059	Up	0.00145913	K	transcript=TGME49_216650-t26_1 gene=TGME49_216650 organism=Toxoplasma_gondii_ME49 gene_product=S15 sporozoite-expressed protein transcript_product=S15 sporozoite-expressed protein location=TGME49_chrXI:5982615-5986047(-) protein_length=436 sequence_SO=chromosome SO=protein_coding is_pseudo=false	---	1	1.0449e-38	183.77	HTDNIHFK(1)CSCDAEEK	3	-0.43681	16	0.685891	0.561	0.694656	1.3327	1.19048	1.47379
TGME49_216650-t26_1-p1	136	0.509	Down	0.031956	K	transcript=TGME49_216650-t26_1 gene=TGME49_216650 organism=Toxoplasma_gondii_ME49 gene_product=S15 sporozoite-expressed protein transcript_product=S15 sporozoite-expressed protein location=TGME49_chrXI:5982615-5986047(-) protein_length=436 sequence_SO=chromosome SO=protein_coding is_pseudo=false	---	1	5.70332e-13	92.098	TVFLK(1)SPISPDVAVYVHAER	3	2.306	6	1.4964	0.994	1.5398	0.703527	0.848739	0.497984
TGME49_249250-t26_1-p1	25	0.545	Down	0.049321	K	transcript=TGME49_249250-t26_1 gene=TGME49_249250 organism=Toxoplasma_gondii_ME49 gene_product=ribosomal protein RPL35A transcript_product=ribosomal protein RPL35A location=TGME49_chrXII:4397271-4398997(+) protein_length=112 sequence_SO=chromosome SO=protein_coding is_pseudo=false	---	1	3.18339e-16	124.69	SK(1)VNQYPSCSLLQLEGVNDR	3	1.0611	6	1.05888	1.23621	1.62512	0.803719	0.85623	0.478261
TGME49_249250-t26_1-p1	3014	1.667	Up	0.028819	K	transcript=TGME49_249250-t26_1 gene=TGME49_249250 organism=Toxoplasma_gondii_ME49 gene_product=ribosomal protein RPL35A transcript_product=ribosomal protein RPL35A location=TGME49_chrXII:4397271-4398997(+) protein_length=112 sequence_SO=chromosome SO=protein_coding is_pseudo=false	---	0.999882	5.51283e-09	101.92	IDAGTDAKPSEK(1)AGSPEK	3	-0.03002	13	0.765469	0.869927	0.608175	1.49483	1.0181	1.22715
TGME49_308920-t26_1-p1	566	2.054	Up	0.023216	K	transcript=TGME49_308920-t26_1 gene=TGME49_308920 organism=Toxoplasma_gondii_ME49 gene_product=splicing factor U2AF protein transcript_product=splicing factor U2AF protein location=TGME49_chrXI:355769-362611(-) protein_length=770 sequence_SO=chromosome SO=protein_coding is_pseudo=false	---	0.998142	2.63713e-22	124.7	K(0.002)EEVTVK(0.998)QEVTEQTAGEEDAGEK	3	-2.0413	5	0.546828	0.649524		0.977419	1.46783	1.24047
TGME49_219742-t26_1-p1	787	2.225	Up	0.024298	K	transcript=TGME49_219742-t26_1 gene=TGME49_219742 organism=Toxoplasma_gondii_ME49 gene_product=hypothetical protein transcript_product=hypothetical protein location=TGME49_chrXII:667985-670282(+) protein_length=446 sequence_SO=chromosome SO=protein_coding is_pseudo=false	---	1	3.14958e-05	108.23	ESGK(1)ADFPYSDANK	2	-0.57996	10	0.760121	0.581651	0.566698	1.87323	0.949343	1.42312
TGME49_243940-t26_1-p1	667	1.798	Up	0.00036182	K	transcript=TGME49_243940-t26_1 gene=TGME49_243940 organism=Toxoplasma_gondii_ME49 gene_product=hypothetical protein transcript_product=hypothetical protein location=TGME49_chrVI:2903818-2904927(-) protein_length=128 sequence_SO=chromosome SO=protein_coding is_pseudo=false	---	1	0.000119956	101.38	EIADTMAK(1)SR	2	-0.82928	38	0.673036	0.749436	0.692	1.18784	1.36716	1.24595
TGME49_243940-t26_1-p1	659	2.056	Up	0.028783	K	transcript=TGME49_243940-t26_1 gene=TGME49_243940 organism=Toxoplasma_gondii_ME49 gene_product=hypothetical protein transcript_product=hypothetical protein location=TGME49_chrVI:2903818-2904927(-) protein_length=128 sequence_SO=chromosome SO=protein_coding is_pseudo=false	---	1	8.74388e-07	125.84	RLDAAK(1)EIADTMAK	3	3.0041	31	0.725053	0.474041		1.161	1.42388	1.11344
TGME49_236030-t26_1-p1	894	1.912	Up	0.00041769	K	transcript=TGME49_236030-t26_1 gene=TGME49_236030 organism=Toxoplasma_gondii_ME49 gene_product=hypothetical protein transcript_product=hypothetical protein location=TGME49_chrX:5246848-5248656(+) protein_length=188 sequence_SO=chromosome SO=protein_coding is_pseudo=false	---	1	1.53387e-09	162.36	AK(1)AQQVLMER	2	-0.47163	33	0.738806	0.65	0.665335	1.28165	1.42418	1.22232
TGME49_307810-t26_1-p1	396	0.512	Down	0.0146825	K	transcript=TGME49_307810-t26_1 gene=TGME49_307810 organism=Toxoplasma_gondii_ME49 gene_product=hypothetical protein transcript_product=hypothetical protein location=TGME49_chrXII:420709-425609(-) protein_length=423 sequence_SO=chromosome SO=protein_coding is_pseudo=false	---	1	0.00050346	85.837	K(1)AGLVFEAQLGEK	2	-0.69316	7	1.47378	1.25932		0.617045	0.650121	0.832117
TGME49_213072-t26_1-p1	822	0.663	Down	0.026861	K	transcript=TGME49_213072-t26_1 gene=TGME49_213072 organism=Toxoplasma_gondii_ME49 gene_product=Sec1 family protein transcript_product=Sec1 family protein location=TGME49_chrV:843239-856481(+) protein_length=1046 sequence_SO=chromosome SO=protein_coding is_pseudo=false	---	1	0.00100425	67.385	TSPGTAVDK(1)LR	2	-1.5869	4	1.14325		1.30445	0.796432	0.826129
TGME49_278830-t26_1-p1	237	0.286	Down	0.044424	K	transcript=TGME49_278830-t26_1 gene=TGME49_278830 organism=Toxoplasma_gondii_ME49 gene_product=glucose-6-phosphate 1-dehydrogenase transcript_product=glucose-6-phosphate 1-dehydrogenase location=TGME49_chrXII:5834301-5847457(+) protein_length=878 sequence_SO=chromosome SO=protein_coding is_pseudo=false	---	1	1.99505e-15	130.01	NLIFPDTSLPLEDCIVK(1)YR	3	-0.023115	8	1.32726	2.1537	1.12703	0.229412	0.873856	0.21315
TGME49_314750-t26_1-p1	308	1.743	Up	0.040077	K	transcript=TGME49_314750-t26_1 gene=TGME49_314750 organism=Toxoplasma_gondii_ME49 gene_product=hypothetical protein transcript_product=hypothetical protein location=TGME49_chrXI:4267861-4270243(-) protein_length=469 sequence_SO=chromosome SO=protein_coding is_pseudo=false	---	1	2.87132e-06	117.93	ANMPPEQLLANAK(1)K	2	0.52918	12	0.841621	0.707874	0.730144	1.25158	1.7455	0.975496
TGME49_314750-t26_1-p1	242	0.609	Down	0.048383	K	transcript=TGME49_314750-t26_1 gene=TGME49_314750 organism=Toxoplasma_gondii_ME49 gene_product=hypothetical protein transcript_product=hypothetical protein location=TGME49_chrXI:4267861-4270243(-) protein_length=469 sequence_SO=chromosome SO=protein_coding is_pseudo=false	---	1	0.00116332	66.267	IADK(1)LTPVLGK	2	0.14797	5	1.31123	1.05354	1.00722	0.788875		0.581097
TGME49_299810-t26_1-p1	656	2.532	Up	0.0156359	K	transcript=TGME49_299810-t26_1 gene=TGME49_299810 organism=Toxoplasma_gondii_ME49 gene_product=cysteine-tRNA synthetase (CysRS) transcript_product=cysteine-tRNA synthetase (CysRS) location=TGME49_chrXII:331125-343420(-) protein_length=898 sequence_SO=chromosome SO=protein_coding is_pseudo=false	---	1	7.06564e-07	140.78	TGEDVK(1)APLVK	2	0.72999	10	0.617811	0.601326	0.524857	1.72067	1.77597	0.919406
TGME49_299810-t26_1-p1	264	0.639	Down	0.028318	K	transcript=TGME49_299810-t26_1 gene=TGME49_299810 organism=Toxoplasma_gondii_ME49 gene_product=cysteine-tRNA synthetase (CysRS) transcript_product=cysteine-tRNA synthetase (CysRS) location=TGME49_chrXII:331125-343420(-) protein_length=898 sequence_SO=chromosome SO=protein_coding is_pseudo=false	---	1	0.000140269	96.143	VEFVPQK(1)GNR	2	0.44989	7	1.19481	1.09754	1.32887	0.973184	0.691446	0.650053
TGME49_244550-t26_1-p1	1567	1.91	Up	9.8761e-05	K	transcript=TGME49_244550-t26_1 gene=TGME49_244550 organism=Toxoplasma_gondii_ME49 gene_product=hypothetical protein transcript_product=hypothetical protein location=TGME49_chrVI:3352497-3354392(-) protein_length=631 sequence_SO=chromosome SO=protein_coding is_pseudo=false	---	1	0.00218676	127.56	VMDFEGK(1)K	2	0.0022021	85	0.667608	0.746341	0.654699	1.3	1.31685	1.33333
TGME49_244550-t26_1-p1	1610	1.713	Up	0.01432	K	transcript=TGME49_244550-t26_1 gene=TGME49_244550 organism=Toxoplasma_gondii_ME49 gene_product=hypothetical protein transcript_product=hypothetical protein location=TGME49_chrVI:3352497-3354392(-) protein_length=631 sequence_SO=chromosome SO=protein_coding is_pseudo=false	---	1	0.00031988	128.51	LLGEK(1)VTK	2	0.23333	50	0.750471	0.581463	0.891235	1.16	1.36831	1.28103
TGME49_244550-t26_1-p1	1680	0.638	Down	0.028717	K	transcript=TGME49_244550-t26_1 gene=TGME49_244550 organism=Toxoplasma_gondii_ME49 gene_product=hypothetical protein transcript_product=hypothetical protein location=TGME49_chrVI:3352497-3354392(-) protein_length=631 sequence_SO=chromosome SO=protein_coding is_pseudo=false	---	1	8.31953e-22	151.95	MIQYLLAQVQK(1)EGDNVGSK	3	0.12272	40	1.36629	1.05268	1.23442	0.613	0.83552	0.882051
TGME49_244550-t26_1-p1	1688	1.733	Up	0.0187776	K	transcript=TGME49_244550-t26_1 gene=TGME49_244550 organism=Toxoplasma_gondii_ME49 gene_product=hypothetical protein transcript_product=hypothetical protein location=TGME49_chrVI:3352497-3354392(-) protein_length=631 sequence_SO=chromosome SO=protein_coding is_pseudo=false	---	1	6.05534e-08	128.95	EGDNVGSK(1)EIEMAR	2	0.2723	22	0.648776	0.599024	0.960929	1.357	1.25126	1.22051
TGME49_244550-t26_1-p1	1377	0.516	Down	0.043955	K	transcript=TGME49_244550-t26_1 gene=TGME49_244550 organism=Toxoplasma_gondii_ME49 gene_product=hypothetical protein transcript_product=hypothetical protein location=TGME49_chrVI:3352497-3354392(-) protein_length=631 sequence_SO=chromosome SO=protein_coding is_pseudo=false	---	1	3.34028e-09	91.317	VLVADQFDDLLPK(1)YLHFVK	3	0.27877	23	0.984934	1.14341	1.849	0.686	0.810293	0.556923
TGME49_244550-t26_1-p1	1252	2.746	Up	0.00163929	K	transcript=TGME49_244550-t26_1 gene=TGME49_244550 organism=Toxoplasma_gondii_ME49 gene_product=hypothetical protein transcript_product=hypothetical protein location=TGME49_chrVI:3352497-3354392(-) protein_length=631 sequence_SO=chromosome SO=protein_coding is_pseudo=false	---	0.990379	2.39223e-47	178.57	DEDK(0.99)DK(0.01)DDVEVTEGDKDEK	3	-0.18787	10	0.455744	0.529756	0.626188	1.587	1.6337	1.20513
TGME49_244550-t26_1-p1	1175	2.009	Up	8.3382e-05	K	transcript=TGME49_244550-t26_1 gene=TGME49_244550 organism=Toxoplasma_gondii_ME49 gene_product=hypothetical protein transcript_product=hypothetical protein location=TGME49_chrVI:3352497-3354392(-) protein_length=631 sequence_SO=chromosome SO=protein_coding is_pseudo=false	---	1	0.00301072	113.71	FHVAK(1)DPR	3	0.13612	33	0.711864	0.647805	0.640971	1.27	1.39455	1.35487
TGME49_271800-t26_1-p1	1273	2.702	Up	0.00039604	K	transcript=TGME49_271800-t26_1 gene=TGME49_271800 organism=Toxoplasma_gondii_ME49 gene_product=serine esterase (DUF676) protein transcript_product=serine esterase (DUF676) protein location=TGME49_chrVIII:4354822-4360273(-) protein_length=820 sequence_SO=chromosome SO=protein_coding is_pseudo=false	---	1	3.78966e-05	107.09	LVVLDSTDK(1)DGK	2	-0.69266	23	0.59322	0.567788	0.504505	1.47335	1.71096	1.3151
TGME49_280590-t26_1-p1	4210	1.957	Up	0.031845	K	transcript=TGME49_280590-t26_1 gene=TGME49_280590 organism=Toxoplasma_gondii_ME49 gene_product=hypothetical protein transcript_product=hypothetical protein location=TGME49_chrVIIa:280157-288577(+) protein_length=2806 sequence_SO=chromosome SO=protein_coding is_pseudo=false	---	1	7.2927e-18	87.511	MVEK(1)SLGMAAAPTAEEDEHAGDK	3	0.22768	8	0.848748	0.523077	0.652707	1.10078	1.74575	1.1155
TGME49_280590-t26_1-p1	3510	0.473	Down	0.0163163	K	transcript=TGME49_280590-t26_1 gene=TGME49_280590 organism=Toxoplasma_gondii_ME49 gene_product=hypothetical protein transcript_product=hypothetical protein location=TGME49_chrVIIa:280157-288577(+) protein_length=2806 sequence_SO=chromosome SO=protein_coding is_pseudo=false	---	1	4.22736e-37	165.3	SATNIGNLLHDSK(1)LPASSR	3	2.9323	8	1.13102	1.16205	1.51175	0.676125	0.523524
TGME49_254600-t26_1-p1	33	3.878	Up	0.00150364	K	transcript=TGME49_254600-t26_1 gene=TGME49_254600 organism=Toxoplasma_gondii_ME49 gene_product=ubiquitin family protein transcript_product=ubiquitin family protein location=TGME49_chrIII:1853818-1854051(+) protein_length=77 sequence_SO=chromosome SO=protein_coding is_pseudo=false	---	1	1.16561e-05	116.03	QALQEK(1)EGIDVK	2	0.57525	6	0.433306		0.441202	1.40655	1.91906	1.76085
TGME49_245460-t26_1-p1	138	3.224	Up	0.0051584	K	transcript=TGME49_245460-t26_1 gene=TGME49_245460 organism=Toxoplasma_gondii_ME49 gene_product=ribosomal protein RPS8 transcript_product=ribosomal protein RPS8 location=TGME49_chrXII:2284189-2287999(-) protein_length=205 sequence_SO=chromosome SO=protein_coding is_pseudo=false	---	1	2.25413e-27	199.12	VSK(1)HTLCLQNK	2	-0.56882	21	0.558984	0.548733	0.360116	1.72487	1.13793	1.86894
TGME49_289300-t26_1-p1	424	1.622	Up	0.027982	K	transcript=TGME49_289300-t26_1 gene=TGME49_289300 organism=Toxoplasma_gondii_ME49 gene_product=methionyl-tRNA synthetase transcript_product=methionyl-tRNA synthetase location=TGME49_chrIX:3158620-3162976(+) protein_length=976 sequence_SO=chromosome SO=protein_coding is_pseudo=false	---	0.998966	0.000271555	55.746	LTDYK(0.001)DPTTGK(0.999)PLQK	3	0.67554	8	0.687185	0.97771	0.616162	1.19981	1.35812	1.14198
TGME49_283850-t26_1-p1	346	1.896	Up	0.0078836	K	transcript=TGME49_283850-t26_1 gene=TGME49_283850 organism=Toxoplasma_gondii_ME49 gene_product=peptidyl-prolyl cis-trans isomerase transcript_product=peptidyl-prolyl cis-trans isomerase location=TGME49_chrV:2914078-2921316(-) protein_length=503 sequence_SO=chromosome SO=protein_coding is_pseudo=false	---	1	0.00706805	130.56	VGDNAPK(1)R	2	-0.3564	6	0.732502	0.821932	0.554338	1.19265	1.47172	1.33333
TGME49_283850-t26_1-p1	315	2.201	Up	0.0026377	K	transcript=TGME49_283850-t26_1 gene=TGME49_283850 organism=Toxoplasma_gondii_ME49 gene_product=peptidyl-prolyl cis-trans isomerase transcript_product=peptidyl-prolyl cis-trans isomerase location=TGME49_chrV:2914078-2921316(-) protein_length=503 sequence_SO=chromosome SO=protein_coding is_pseudo=false	---	1	0.00449603	137.13	K(1)VDLYTEK	2	0.48142	14	0.64813	0.720322	0.536073	1.55412	1.45144	1.18615
TGME49_283850-t26_1-p1	172	1.722	Up	0.024724	K	transcript=TGME49_283850-t26_1 gene=TGME49_283850 organism=Toxoplasma_gondii_ME49 gene_product=peptidyl-prolyl cis-trans isomerase transcript_product=peptidyl-prolyl cis-trans isomerase location=TGME49_chrV:2914078-2921316(-) protein_length=503 sequence_SO=chromosome SO=protein_coding is_pseudo=false	---	1	1.33649e-06	143.96	LEGANAEK(1)ER	2	-0.50799	11	0.643337	0.877264	0.705023	1.53923	1.28388	1.00866
TGME49_229930-t26_1-p1	1596	0.454	Down	0.0142378	K	transcript=TGME49_229930-t26_1 gene=TGME49_229930 organism=Toxoplasma_gondii_ME49 gene_product=p25-alpha family protein transcript_product=p25-alpha family protein location=TGME49_chrVIII:474349-475114(+) protein_length=163 sequence_SO=chromosome SO=protein_coding is_pseudo=false	---	1	5.2416e-24	161.08	VVGSEFVQK(1)YLGEGPR	3	0.29306	8	1.53269	1.1703	1.09548		0.516427	0.632265
TGME49_229930-t26_1-p1	2470	1.581	Up	0.0048594	K	transcript=TGME49_229930-t26_1 gene=TGME49_229930 organism=Toxoplasma_gondii_ME49 gene_product=p25-alpha family protein transcript_product=p25-alpha family protein location=TGME49_chrVIII:474349-475114(+) protein_length=163 sequence_SO=chromosome SO=protein_coding is_pseudo=false	---	1	0.000719401	79.489	GGK(1)AATVILR	2	-0.36462	11	0.786538	0.741584	0.803015	1.28789	1.05031	1.3477
TGME49_229930-t26_1-p1	2302	0.518	Down	0.00096286	K	transcript=TGME49_229930-t26_1 gene=TGME49_229930 organism=Toxoplasma_gondii_ME49 gene_product=p25-alpha family protein transcript_product=p25-alpha family protein location=TGME49_chrVIII:474349-475114(+) protein_length=163 sequence_SO=chromosome SO=protein_coding is_pseudo=false	---	1	0.00759221	106.14	THGK(1)SMR	2	-0.50472	5	1.41346	1.37921		0.76704	0.672485	0.730461
TGME49_314100-t26_1-p1	74	1.921	Up	0.028561	K	transcript=TGME49_314100-t26_1 gene=TGME49_314100 organism=Toxoplasma_gondii_ME49 gene_product=tetratricopeptide repeat-containing protein transcript_product=tetratricopeptide repeat-containing protein location=TGME49_chrXI:3919047-3925217(+) protein_length=580 sequence_SO=chromosome SO=protein_coding is_pseudo=false	---	1	1.30486e-23	154.88	DAGNDVFK(1)SGDVSAAK	2	-1.3716	7	0.684608	0.704017			1.48103	1.18654
TGME49_249180-t26_1-p1	405	0.634	Down	0.037601	K	transcript=TGME49_249180-t26_1 gene=TGME49_249180 organism=Toxoplasma_gondii_ME49 gene_product=bifunctional dihydrofolate reductase-thymidylate synthase transcript_product=bifunctional dihydrofolate reductase-thymidylate synthase location=TGME49_chrXII:4362462-4368512(-) protein_length=610 sequence_SO=chromosome SO=protein_coding is_pseudo=false	---	1	5.02061e-06	160.88	IWDK(1)NVTR	2	0.058106	11	1.11837	1.04902	1.46603	0.93857	0.657563	0.706638
TGME49_201670-t26_1-p1	2130	1.787	Up	0.033823	K	transcript=TGME49_201670-t26_1 gene=TGME49_201670 organism=Toxoplasma_gondii_ME49 gene_product=DnaJ domain-containing protein transcript_product=DnaJ domain-containing protein location=TGME49_chrVIIa:3865091-3867853(+) protein_length=920 sequence_SO=chromosome SO=protein_coding is_pseudo=false	---	1	0.0177803	80.438	YLEQLEK(1)K	2	-1.0329	5	0.772507	0.662281	0.817603	1.11058		1.57332
TGME49_201670-t26_1-p1	1664	0.626	Down	0.0078199	K	transcript=TGME49_201670-t26_1 gene=TGME49_201670 organism=Toxoplasma_gondii_ME49 gene_product=DnaJ domain-containing protein transcript_product=DnaJ domain-containing protein location=TGME49_chrVIIa:3865091-3867853(+) protein_length=920 sequence_SO=chromosome SO=protein_coding is_pseudo=false	---	1	0.00054483	81.923	EGLK(1)AVLFTK	2	0.1815	6	1.34076	1.22478		0.853194	0.832008	0.724693
TGME49_226830-t26_1-p1	567	1.825	Up	0.028605	K	transcript=TGME49_226830-t26_1 gene=TGME49_226830 organism=Toxoplasma_gondii_ME49 gene_product=DnaK family protein transcript_product=DnaK family protein location=TGME49_chrX:1308000-1310816(-) protein_length=938 sequence_SO=chromosome SO=protein_coding is_pseudo=false	---	1	0.000307051	86.772	LAVTGVAEAAK(1)K	2	0.4759	9	0.770955	0.719333	0.644906	1.70631	0.968717	1.22179
TGME49_226830-t26_1-p1	706	1.861	Up	0.036315	K	transcript=TGME49_226830-t26_1 gene=TGME49_226830 organism=Toxoplasma_gondii_ME49 gene_product=DnaK family protein transcript_product=DnaK family protein location=TGME49_chrX:1308000-1310816(-) protein_length=938 sequence_SO=chromosome SO=protein_coding is_pseudo=false	---	1	4.37108e-05	98.048	VHK(1)LAEAMNR	3	-0.67838	18	0.779727	0.467125	0.858556	1.36505	1.08968	1.4632
TGME49_226830-t26_1-p1	568	1.708	Up	0.0034602	K	transcript=TGME49_226830-t26_1 gene=TGME49_226830 organism=Toxoplasma_gondii_ME49 gene_product=DnaK family protein transcript_product=DnaK family protein location=TGME49_chrX:1308000-1310816(-) protein_length=938 sequence_SO=chromosome SO=protein_coding is_pseudo=false	---	1	0.00716773	118.5	K(1)LEEEAQK	2	0.50015	6	0.805068	0.693817	0.723046	1.23164	1.12096	1.44259
TGME49_232940-t26_1-p1	113	0.438	Down	0.041076	K	transcript=TGME49_232940-t26_1 gene=TGME49_232940 organism=Toxoplasma_gondii_ME49 gene_product=heat shock protein HSP20 transcript_product=heat shock protein HSP20 location=TGME49_chrVIII:2288961-2289768(-) protein_length=185 sequence_SO=chromosome SO=protein_coding is_pseudo=false	---	1	4.84061e-06	113.43	EK(1)YGANLVLSIHER	3	-1.5839	8	1.77943	1.38827	1.38959		0.468425	0.861776
TGME49_226030-t26_1-p1	252	2.322	Up	0.0041989	K	transcript=TGME49_226030-t26_1 gene=TGME49_226030 organism=Toxoplasma_gondii_ME49 gene_product=AGC kinase transcript_product=AGC kinase location=TGME49_chrX:1855171-1856914(+) protein_length=343 sequence_SO=chromosome SO=protein_coding is_pseudo=false	---	1	0.000532706	101.65	IAFPK(1)FFDK	2	0.26474	11	0.686801	0.744108	0.482189	1.51054	1.61271	1.3197
TGME49_226030-t26_1-p1	12	2.87	Up	8.3967e-05	K	transcript=TGME49_226030-t26_1 gene=TGME49_226030 organism=Toxoplasma_gondii_ME49 gene_product=AGC kinase transcript_product=AGC kinase location=TGME49_chrX:1855171-1856914(+) protein_length=343 sequence_SO=chromosome SO=protein_coding is_pseudo=false	---	1	2.63968e-09	128.95	LIPSNK(1)DGSGDHSQR	3	-0.35148	7	0.483221		0.517811	1.48595	1.43525	1.38859
TGME49_226030-t26_1-p1	278	2.284	Up	0.045278	K	transcript=TGME49_226030-t26_1 gene=TGME49_226030 organism=Toxoplasma_gondii_ME49 gene_product=AGC kinase transcript_product=AGC kinase location=TGME49_chrX:1855171-1856914(+) protein_length=343 sequence_SO=chromosome SO=protein_coding is_pseudo=false	---	1	3.76697e-05	107.17	YGNLK(1)NGVADVK	2	-1.2821	8	0.453393	0.878788	0.637706	1.637	1.91247	0.950484
TGME49_226030-t26_1-p1	256	1.961	Up	0.0058635	K	transcript=TGME49_226030-t26_1 gene=TGME49_226030 organism=Toxoplasma_gondii_ME49 gene_product=AGC kinase transcript_product=AGC kinase location=TGME49_chrX:1855171-1856914(+) protein_length=343 sequence_SO=chromosome SO=protein_coding is_pseudo=false	---	1	0.000830652	144.29	FFDK(1)NAK	2	0.67187	12	0.759881	0.73064	0.629887	1.31148	1.68705	1.16039
TGME49_226030-t26_1-p1	76	1.575	Up	0.049684	K	transcript=TGME49_226030-t26_1 gene=TGME49_226030 organism=Toxoplasma_gondii_ME49 gene_product=AGC kinase transcript_product=AGC kinase location=TGME49_chrX:1855171-1856914(+) protein_length=343 sequence_SO=chromosome SO=protein_coding is_pseudo=false	---	1	1.70916e-47	223.08	QK(1)QVDHILSEK	2	-1.1374	42	0.583893	0.93266	0.908775	1.39696	1.09472	1.32831
TGME49_226030-t26_1-p1	285	1.579	Up	0.013822	K	transcript=TGME49_226030-t26_1 gene=TGME49_226030 organism=Toxoplasma_gondii_ME49 gene_product=AGC kinase transcript_product=AGC kinase location=TGME49_chrX:1855171-1856914(+) protein_length=343 sequence_SO=chromosome SO=protein_coding is_pseudo=false	---	1	0.000102049	107.06	NGVADVK(1)DHR	3	0.051057	12	0.728561	0.8844	0.79583	1.04801	1.41127	1.34338
TGME49_226030-t26_1-p1	65	2.114	Up	0.0069434	K	transcript=TGME49_226030-t26_1 gene=TGME49_226030 organism=Toxoplasma_gondii_ME49 gene_product=AGC kinase transcript_product=AGC kinase location=TGME49_chrX:1855171-1856914(+) protein_length=343 sequence_SO=chromosome SO=protein_coding is_pseudo=false	---	1	3.83847e-05	89.805	RKDDPHAPPVAIK(1)R	3	0.51607	27	0.712901	0.806958	0.512598	1.55152	1.48441	1.26157
TGME49_239310-t26_1-p1	119	0.512	Down	0.00062247	K	transcript=TGME49_239310-t26_1 gene=TGME49_239310 organism=Toxoplasma_gondii_ME49 gene_product=ribulose 5-phosphate isomerase transcript_product=ribulose 5-phosphate isomerase location=TGME49_chrVI:541507-544732(+) protein_length=259 sequence_SO=chromosome SO=protein_coding is_pseudo=false	---	1	3.49555e-07	100.04	MIAAAAK(1)TFIVAADETK	2	-2.9582	9	1.26616	1.13879	1.23915	0.633423		0.60929
TGME49_251750-t26_1-p1	792	2.033	Up	0.035702	K	transcript=TGME49_251750-t26_1 gene=TGME49_251750 organism=Toxoplasma_gondii_ME49 gene_product=MORN repeat-containing protein transcript_product=MORN repeat-containing protein location=TGME49_chrXII:5563031-5564597(+) protein_length=219 sequence_SO=chromosome SO=protein_coding is_pseudo=false	---	1	0.00806113	116.88	FTK(1)VDMR	2	-0.78393	16	0.986486	0.580258	0.493404	1.72464	1.19344	1.27027
TGME49_293560-t26_1-p1	2564	2.202	Up	0.031657	K	transcript=TGME49_293560-t26_1 gene=TGME49_293560 organism=Toxoplasma_gondii_ME49 gene_product=hypothetical protein transcript_product=hypothetical protein location=TGME49_chrIa:409760-418891(+) protein_length=2154 sequence_SO=chromosome SO=protein_coding is_pseudo=false	---	1	2.79943e-07	102.08	AQYK(1)PIDGVIEQDEEGR	2	0.28333	20	0.413377	0.680597	0.742441	1.47935	1.61377	0.950136
TGME49_268830-t26_1-p1	102	0.665	Down	0.0156372	K	transcript=TGME49_268830-t26_1 gene=TGME49_268830 organism=Toxoplasma_gondii_ME49 gene_product=hypothetical protein transcript_product=hypothetical protein location=TGME49_chrVIII:6262703-6267267(+) protein_length=536 sequence_SO=chromosome SO=protein_coding is_pseudo=false	---	1	2.56556e-37	174.78	ALGALETAK(1)TPAPCEGAEK	2	1.3343	18	1.14005	1.05866	1.33996	0.807415	0.868095	0.677946
TGME49_272695-t26_1-p1	418	0.064	Down	0.0047645	K	transcript=TGME49_272695-t26_1 gene=TGME49_272695 organism=Toxoplasma_gondii_ME49 gene_product=hypothetical protein transcript_product=hypothetical protein location=TGME49_chrVIII:3787697-3793351(-) protein_length=614 sequence_SO=chromosome SO=protein_coding is_pseudo=false	---	1	0.0234827	72.038	TK(1)LNVEK	2	1.7095	5		2.07126	1.98693	0.154206		0.105312
TGME49_225080-t26_1-p1	27	0.533	Down	0.02366	K	transcript=TGME49_225080-t26_1 gene=TGME49_225080 organism=Toxoplasma_gondii_ME49 gene_product=ribosomal protein RPS18 transcript_product=ribosomal protein RPS18 location=TGME49_chrX:2540172-2541420(+) protein_length=156 sequence_SO=chromosome SO=protein_coding is_pseudo=false	---	1	1.30168e-06	138.99	EK(1)VVVALTAIR	2	0.77656	39	1.41596	1.60595	1.01697	0.661458	0.879964	0.612586
TGME49_205460-t26_1-p1	730	2.039	Up	0.00065729	K	transcript=TGME49_205460-t26_1 gene=TGME49_205460 organism=Toxoplasma_gondii_ME49 gene_product=AN1 family Zinc finger domain-containing protein transcript_product=AN1 family Zinc finger domain-containing protein location=TGME49_chrVIIa:1391236-1393725(-) protein_length=211 sequence_SO=chromosome SO=protein_coding is_pseudo=false	---	1	4.53524e-05	109.69	AGIISAK(1)AAGDAR	2	1.2297	55	0.715696	0.65392	0.61174	1.45659	1.38485	1.1988
TGME49_205460-t26_1-p1	1170	3.655	Up	0.0188042	K	transcript=TGME49_205460-t26_1 gene=TGME49_205460 organism=Toxoplasma_gondii_ME49 gene_product=AN1 family Zinc finger domain-containing protein transcript_product=AN1 family Zinc finger domain-containing protein location=TGME49_chrVIIa:1391236-1393725(-) protein_length=211 sequence_SO=chromosome SO=protein_coding is_pseudo=false	---	1	8.72591e-05	130.04	DNK(1)ELPK	2	0.61031	26	0.30306	0.759082	0.22863	1.4239	1.42424	1.87013
TGME49_205460-t26_1-p1	1485	1.685	Up	0.00124242	K	transcript=TGME49_205460-t26_1 gene=TGME49_205460 organism=Toxoplasma_gondii_ME49 gene_product=AN1 family Zinc finger domain-containing protein transcript_product=AN1 family Zinc finger domain-containing protein location=TGME49_chrVIIa:1391236-1393725(-) protein_length=211 sequence_SO=chromosome SO=protein_coding is_pseudo=false	---	1	1.01446e-07	129.82	GSK(1)MEELVHNIR	3	-0.28608	46	0.750247	0.703633	0.787848	1.26966	1.37273	1.13586
TGME49_205460-t26_1-p1	1062	1.566	Up	0.0046617	K	transcript=TGME49_205460-t26_1 gene=TGME49_205460 organism=Toxoplasma_gondii_ME49 gene_product=AN1 family Zinc finger domain-containing protein transcript_product=AN1 family Zinc finger domain-containing protein location=TGME49_chrVIIa:1391236-1393725(-) protein_length=211 sequence_SO=chromosome SO=protein_coding is_pseudo=false	---	1	0.00329398	66.299	MVPTSDK(1)GR	2	-2.159	17	0.723593	0.886233	0.731205	1.1808	1.15556	1.32967
TGME49_205460-t26_1-p1	698	1.83	Up	0.0197164	K	transcript=TGME49_205460-t26_1 gene=TGME49_205460 organism=Toxoplasma_gondii_ME49 gene_product=AN1 family Zinc finger domain-containing protein transcript_product=AN1 family Zinc finger domain-containing protein location=TGME49_chrVIIa:1391236-1393725(-) protein_length=211 sequence_SO=chromosome SO=protein_coding is_pseudo=false	---	1	5.0482e-06	138.4	EIMGNPK(1)NIR	2	-0.01413	24	0.619941	0.782983	0.720906	0.960163	1.5	1.42657
TGME49_262620-t26_1-p1	232	0.528	Down	0.0047165	K	transcript=TGME49_262620-t26_1 gene=TGME49_262620 organism=Toxoplasma_gondii_ME49 gene_product=RNA recognition motif-containing protein transcript_product=RNA recognition motif-containing protein location=TGME49_chrVIIb:1119507-1122427(+) protein_length=293 sequence_SO=chromosome SO=protein_coding is_pseudo=false	---	1	7.0689e-08	151.66	TSWQDLK(1)DLFR	2	0.20404	10	1.17515	1.36481	1.42568	0.65844	0.833174	0.601351
TGME49_220950-t26_1-p1	189	0.615	Down	0.043515	K	transcript=TGME49_220950-t26_1 gene=TGME49_220950 organism=Toxoplasma_gondii_ME49 gene_product=hypothetical protein transcript_product=hypothetical protein location=TGME49_chrII:86643-88946(+) protein_length=363 sequence_SO=chromosome SO=protein_coding is_pseudo=false	---	1	4.2731e-37	173.21	SPGK(1)LVELDTGVASPVFAR	3	1.1193	12	0.982857	1.48867	1.31188	0.642794	0.743311	0.942242
TGME49_244250-t26_1-p1	130	0.456	Down	0.0086845	K	transcript=TGME49_244250-t26_1 gene=TGME49_244250 organism=Toxoplasma_gondii_ME49 gene_product=hypothetical protein transcript_product=hypothetical protein location=TGME49_chrVI:3138486-3141338(-) protein_length=616 sequence_SO=chromosome SO=protein_coding is_pseudo=false	---	1	6.16285e-26	146.15	EMSDTFK(1)QAAAVGESALFDFR	3	-0.30903	17	1.58638	1.16573	1.32847	0.804324	0.528669	0.526147
TGME49_262670-t26_1-p1	153	2.434	Up	0.0167794	K	transcript=TGME49_262670-t26_1 gene=TGME49_262670 organism=Toxoplasma_gondii_ME49 gene_product=ribosomal protein RPL18A transcript_product=ribosomal protein RPL18A location=TGME49_chrVIIb:1092681-1094792(+) protein_length=183 sequence_SO=chromosome SO=protein_coding is_pseudo=false	---	1	9.67571e-52	213.06	AHMQQLFDSK(1)LK	2	1.0309	107	0.555853	0.433493	0.814925	1.11308	1.77876	1.5
TGME49_262670-t26_1-p1	99	1.518	Up	0.0081002	K	transcript=TGME49_262670-t26_1 gene=TGME49_262670 organism=Toxoplasma_gondii_ME49 gene_product=ribosomal protein RPL18A transcript_product=ribosomal protein RPL18A location=TGME49_chrVIIb:1092681-1094792(+) protein_length=183 sequence_SO=chromosome SO=protein_coding is_pseudo=false	---	1	1.17338e-19	177.57	TGTHNMYK(1)EVR	2	-0.93036	61	0.902592	0.78756	0.722388	1.10718	1.34292	1.21099
TGME49_311390-t26_1-p1	2425	0.578	Down	0.0024396	K	transcript=TGME49_311390-t26_1 gene=TGME49_311390 organism=Toxoplasma_gondii_ME49 gene_product=tRNA (guanine(9)-N(1))-methyltransferase transcript_product=tRNA (guanine(9)-N(1))-methyltransferase location=TGME49_chrXI:2043830-2046132(+) protein_length=605 sequence_SO=chromosome SO=protein_coding is_pseudo=false	---	1	1.72146e-20	114.15	ATEKPDGAGALSPPMPPEK(1)QAYVQR	3	-0.90231	13	1.42927	1.24631	1.12065	0.722508	0.783976	0.688047
TGME49_209420-t26_1-p1	17	0.632	Down	0.0433	K	transcript=TGME49_209420-t26_1 gene=TGME49_209420 organism=Toxoplasma_gondii_ME49 gene_product=hypothetical protein transcript_product=hypothetical protein location=TGME49_chrIb:1208646-1210143(-) protein_length=250 sequence_SO=chromosome SO=protein_coding is_pseudo=false	---	1	0.000323586	77.776	SLK(1)SSTPAGLGEK	2	0.32173	5		1.20961	1.38201	0.664271	0.911439	0.879741
TGME49_270240-t26_1-p1	371	1.997	Up	0.0020799	K	transcript=TGME49_270240-t26_1 gene=TGME49_270240 organism=Toxoplasma_gondii_ME49 gene_product=MAG1 transcript_product=MAG1 location=TGME49_chrVIII:5312269-5313737(+) protein_length=452 sequence_SO=chromosome SO=protein_coding is_pseudo=false	---	1	0.000156642	93.561	ALEK(1)AASEAK	2	-1.5691	11	0.752121	0.648039	0.615825	1.18043	1.53517	1.31039
TGME49_270240-t26_1-p1	403	0.563	Down	0.0053198	K	transcript=TGME49_270240-t26_1 gene=TGME49_270240 organism=Toxoplasma_gondii_ME49 gene_product=MAG1 transcript_product=MAG1 location=TGME49_chrVIII:5312269-5313737(+) protein_length=452 sequence_SO=chromosome SO=protein_coding is_pseudo=false	---	1	3.05447e-24	162.81	ADTQAVQDSSK(1)DVLTK	2	0.07903	14	1.2705	1.32941	1.21544	0.743478	0.582369	0.823671
TGME49_311890-t26_1-p1	121	2.954	Up	0.00134003	K	transcript=TGME49_311890-t26_1 gene=TGME49_311890 organism=Toxoplasma_gondii_ME49 gene_product=hypothetical protein transcript_product=hypothetical protein location=TGME49_chrXI:2358433-2361428(+) protein_length=394 sequence_SO=chromosome SO=protein_coding is_pseudo=false	---	1	0.000707061	79.659	GK(1)SILAEQNR	2	1.4659	12	0.475538	0.647222	0.411224	1.51844	1.59415	1.41813
TGME49_249390-t26_1-p1	850	1.876	Up	0.0086357	K	transcript=TGME49_249390-t26_1 gene=TGME49_249390 organism=Toxoplasma_gondii_ME49 gene_product=glutamate/leucine/phenylalanine/valine dehydrogenase family protein transcript_product=glutamate/leucine/phenylalanine/valine dehydrogenase family protein location=TGME49_chrXII:4509664-4520160(+) protein_length=1206 sequence_SO=chromosome SO=protein_coding is_pseudo=false	---	1	0.00044973	107.21	NLK(1)EEEVTR	2	1.0661	8	0.669209	0.679621		1.31004	1.081	1.40461
TGME49_249390-t26_1-p1	576	4.806	Up	0.0077771	K	transcript=TGME49_249390-t26_1 gene=TGME49_249390 organism=Toxoplasma_gondii_ME49 gene_product=glutamate/leucine/phenylalanine/valine dehydrogenase family protein transcript_product=glutamate/leucine/phenylalanine/valine dehydrogenase family protein location=TGME49_chrXII:4509664-4520160(+) protein_length=1206 sequence_SO=chromosome SO=protein_coding is_pseudo=false	---	1	3.49884e-09	155.48	VVDSHPDMIK(1)R	3	-0.69886	22	0.401335	0.242654	0.43556	2.58734	1.0945	1.50629
TGME49_249390-t26_1-p1	283	1.658	Up	0.0173028	K	transcript=TGME49_249390-t26_1 gene=TGME49_249390 organism=Toxoplasma_gondii_ME49 gene_product=glutamate/leucine/phenylalanine/valine dehydrogenase family protein transcript_product=glutamate/leucine/phenylalanine/valine dehydrogenase family protein location=TGME49_chrXII:4509664-4520160(+) protein_length=1206 sequence_SO=chromosome SO=protein_coding is_pseudo=false	---	1	3.54317e-09	162.36	K(1)ASQNFQVER	2	-0.16322	10	0.683508	0.670142	0.936971	1.39629	1.09346	1.30818
TGME49_249390-t26_1-p1	417	2.247	Up	0.0020785	K	transcript=TGME49_249390-t26_1 gene=TGME49_249390 organism=Toxoplasma_gondii_ME49 gene_product=glutamate/leucine/phenylalanine/valine dehydrogenase family protein transcript_product=glutamate/leucine/phenylalanine/valine dehydrogenase family protein location=TGME49_chrXII:4509664-4520160(+) protein_length=1206 sequence_SO=chromosome SO=protein_coding is_pseudo=false	---	1	5.21336e-06	138.25	GLHTK(1)EFFSR	3	0.034621	24	0.766444	0.562085	0.561618	1.4869	1.27622	1.48323
TGME49_226980-t26_1-p1	159	1.992	Up	0.0083182	K	transcript=TGME49_226980-t26_1 gene=TGME49_226980 organism=Toxoplasma_gondii_ME49 gene_product=hypothetical protein transcript_product=hypothetical protein location=TGME49_chrX:1172455-1176693(-) protein_length=227 sequence_SO=chromosome SO=protein_coding is_pseudo=false	---	1	0.0018615	81.95	DCSPK(1)MDMK	2	-0.83339	21	0.7625	0.574856	0.699264	1.64557	1.11564	1.29525
TGME49_226980-t26_1-p1	170	1.513	Up	0.0131004	K	transcript=TGME49_226980-t26_1 gene=TGME49_226980 organism=Toxoplasma_gondii_ME49 gene_product=hypothetical protein transcript_product=hypothetical protein location=TGME49_chrX:1172455-1176693(-) protein_length=227 sequence_SO=chromosome SO=protein_coding is_pseudo=false	---	1	0.0351877	66.457	DLVSLQK(1)K	2	-1.9898	5	0.772321	0.807102	0.860147	1.12131	1.33934
TGME49_226980-t26_1-p1	57	2.182	Up	0.0149606	K	transcript=TGME49_226980-t26_1 gene=TGME49_226980 organism=Toxoplasma_gondii_ME49 gene_product=hypothetical protein transcript_product=hypothetical protein location=TGME49_chrX:1172455-1176693(-) protein_length=227 sequence_SO=chromosome SO=protein_coding is_pseudo=false	---	1	2.30008e-67	211.29	RGFADDSDAPLSDPLAEK(1)MR	3	-1.0917	21	0.883036	0.526871	0.488959	1.54958	1.37536	1.21833
TGME49_311230-t26_1-p1	5319	0.473	Down	0.021301	K	transcript=TGME49_311230-t26_1 gene=TGME49_311230 organism=Toxoplasma_gondii_ME49 gene_product=hypothetical protein transcript_product=hypothetical protein location=TGME49_chrXI:1880862-1900195(+) protein_length=4690 sequence_SO=chromosome SO=protein_coding is_pseudo=false	---	0.999775	2.45285e-28	113.93	QLLIQSPPGTVTKPDAVQIIK(1)GEGMPQQK	3	-0.2043	10	1.32961	1.14221	1.54226		0.524254	0.740642
TGME49_223070-t26_1-p1	110	1.619	Up	0.033755	K	transcript=TGME49_223070-t26_1 gene=TGME49_223070 organism=Toxoplasma_gondii_ME49 gene_product=hypothetical protein transcript_product=hypothetical protein location=TGME49_chrII:1421332-1424329(+) protein_length=211 sequence_SO=chromosome SO=protein_coding is_pseudo=false	---	1	0.000341361	90.64	DIHFDGK(1)HK	3	-0.085022	16	0.937559	0.631633	0.744604	1.13815	1.51097	1.09759
TGME49_314480-t26_1-p1	360	1.601	Up	0.019917	K	transcript=TGME49_314480-t26_1 gene=TGME49_314480 organism=Toxoplasma_gondii_ME49 gene_product=hypothetical protein transcript_product=hypothetical protein location=TGME49_chrXI:4122993-4132539(+) protein_length=830 sequence_SO=chromosome SO=protein_coding is_pseudo=false	---	1	6.57135e-05	121.73	EIFFSK(1)FGAR	2	-0.083488	5		0.809249	0.657309	1.15275	1.07591	1.29376
TGME49_286120-t26_1-p1	632	0.583	Down	0.0040178	K	transcript=TGME49_286120-t26_1 gene=TGME49_286120 organism=Toxoplasma_gondii_ME49 gene_product=prolyl endopeptidase transcript_product=prolyl endopeptidase location=TGME49_chrV:1975941-1984996(-) protein_length=825 sequence_SO=chromosome SO=protein_coding is_pseudo=false	---	1	0.00123181	72.434	AWYEAAIK(1)TK	2	-0.069645	5	1.38746	1.2619		0.724204	0.839773	0.753637
TGME49_286120-t26_1-p1	429	0.64	Down	0.02186	K	transcript=TGME49_286120-t26_1 gene=TGME49_286120 organism=Toxoplasma_gondii_ME49 gene_product=prolyl endopeptidase transcript_product=prolyl endopeptidase location=TGME49_chrV:1975941-1984996(-) protein_length=825 sequence_SO=chromosome SO=protein_coding is_pseudo=false	---	1	0.00064475	66.393	IDLAK(1)PEEASWK	2	-0.87523	5	1.05033	1.16071	1.31111		0.810227	0.692532
TGME49_286120-t26_1-p1	456	0.565	Down	0.021902	K	transcript=TGME49_286120-t26_1 gene=TGME49_286120 organism=Toxoplasma_gondii_ME49 gene_product=prolyl endopeptidase transcript_product=prolyl endopeptidase location=TGME49_chrV:1975941-1984996(-) protein_length=825 sequence_SO=chromosome SO=protein_coding is_pseudo=false	---	1	8.37722e-26	143.57	TELLSSADVVDGDK(1)LVLHYFR	3	-0.50602	12	0.935423	1.47917	1.41616	0.744455	0.755682	0.665373
TGME49_286120-t26_1-p1	557	2.325	Up	0.0045587	K	transcript=TGME49_286120-t26_1 gene=TGME49_286120 organism=Toxoplasma_gondii_ME49 gene_product=prolyl endopeptidase transcript_product=prolyl endopeptidase location=TGME49_chrV:1975941-1984996(-) protein_length=825 sequence_SO=chromosome SO=protein_coding is_pseudo=false	---	1	5.04385e-10	161.99	QEFFDGK(1)DGTK	2	1.2108	10	0.594492	0.75496	0.465657	1.55256	1.37955	1.28807
TGME49_311720-t26_1-p1	276	2.807	Up	0.00147947	K	transcript=TGME49_311720-t26_1 gene=TGME49_311720 organism=Toxoplasma_gondii_ME49 gene_product=chaperonin protein BiP transcript_product=chaperonin protein BiP location=TGME49_chrXI:2225360-2228735(-) protein_length=668 sequence_SO=chromosome SO=protein_coding is_pseudo=false	---	1	2.05179e-09	143.5	VMDHFIK(1)LVK	3	-0.38444	53	0.413223	0.542665	0.618182	1.607	1.51022	1.30175
TGME49_311720-t26_1-p1	454	0.657	Down	0.035224	K	transcript=TGME49_311720-t26_1 gene=TGME49_311720 organism=Toxoplasma_gondii_ME49 gene_product=chaperonin protein BiP transcript_product=chaperonin protein BiP location=TGME49_chrXI:2225360-2228735(-) protein_length=668 sequence_SO=chromosome SO=protein_coding is_pseudo=false	---	1	4.35483e-70	182.95	K(1)TQTFSTYSDNQSAVLIQVYEGERPMTK	3	0.21645	17	1.11674	1.41802	1.07677	0.65	0.93184	0.790937
TGME49_311720-t26_1-p1	314	0.299	Down	0.0125567	K	transcript=TGME49_311720-t26_1 gene=TGME49_311720 organism=Toxoplasma_gondii_ME49 gene_product=chaperonin protein BiP transcript_product=chaperonin protein BiP location=TGME49_chrXI:2225360-2228735(-) protein_length=668 sequence_SO=chromosome SO=protein_coding is_pseudo=false	---	1	2.83393e-35	138.78	ALSSQHQAK(1)VEVENLMEGVDFSETLTR	3	-1.0257	11	1.40289	2.00384	1.18182	0.52	0.584226	0.269825
TGME49_311720-t26_1-p1	592	1.697	Up	0.0147969	K	transcript=TGME49_311720-t26_1 gene=TGME49_311720 organism=Toxoplasma_gondii_ME49 gene_product=chaperonin protein BiP transcript_product=chaperonin protein BiP location=TGME49_chrXI:2225360-2228735(-) protein_length=668 sequence_SO=chromosome SO=protein_coding is_pseudo=false	---	1	5.74332e-13	170.04	LADK(1)IEEDDKK	2	-0.30627	47	0.926653	0.639501	0.664646	1.357	1.12074	1.30793
TGME49_311720-t26_1-p1	530	1.882	Up	0.0040193	K	transcript=TGME49_311720-t26_1 gene=TGME49_311720 organism=Toxoplasma_gondii_ME49 gene_product=chaperonin protein BiP transcript_product=chaperonin protein BiP location=TGME49_chrXI:2225360-2228735(-) protein_length=668 sequence_SO=chromosome SO=protein_coding is_pseudo=false	---	1	3.80788e-13	169.65	SEK(1)ITITNDK	2	0.23356	20	0.664256	0.596357	0.825253	1.217	1.27264	1.43563
TGME49_311720-t26_1-p1	132	1.707	Up	0.00010334	K	transcript=TGME49_311720-t26_1 gene=TGME49_311720 organism=Toxoplasma_gondii_ME49 gene_product=chaperonin protein BiP transcript_product=chaperonin protein BiP location=TGME49_chrXI:2225360-2228735(-) protein_length=668 sequence_SO=chromosome SO=protein_coding is_pseudo=false	---	1	2.25807e-21	151.96	DKDLLPYEIINK(1)DGK	2	-0.031413	122	0.696281	0.762224	0.757576	1.213	1.28335	1.28733
TGME49_263870-t26_1-p1	455	1.573	Up	0.0039793	K	transcript=TGME49_263870-t26_1 gene=TGME49_263870 organism=Toxoplasma_gondii_ME49 gene_product=glutamate-tRNA ligase transcript_product=glutamate-tRNA ligase location=TGME49_chrVIIb:274169-283563(-) protein_length=849 sequence_SO=chromosome SO=protein_coding is_pseudo=false	---	1	8.3968e-10	159.83	GSAEGQK(1)CCVR	2	-0.73443	7	0.727468	0.86875	0.713701	1.12573	1.30857	1.19829
TGME49_265450-t26_1-p1	304	1.641	Up	0.025221	K	transcript=TGME49_265450-t26_1 gene=TGME49_265450 organism=Toxoplasma_gondii_ME49 gene_product=hexokinase transcript_product=hexokinase location=TGME49_chrIX:1545094-1548370(-) protein_length=468 sequence_SO=chromosome SO=protein_coding is_pseudo=false	---	1	0.00770758	107.67	GK(1)QQFEK	2	0.16067	13	0.892789	0.58502	0.797654	1.12541	1.42361	1.18563
TGME49_291890-t26_1-p1	59	1.551	Up	0.0140222	K	transcript=TGME49_291890-t26_1 gene=TGME49_291890 organism=Toxoplasma_gondii_ME49 gene_product=microneme protein MIC1 transcript_product=microneme protein MIC1 location=TGME49_chrIX:4394433-4396776(-) protein_length=456 sequence_SO=chromosome SO=protein_coding is_pseudo=false	---	1	0.00568257	103.8	K(1)MCVPSSR	2	-0.97749	24	0.725384	0.890552	0.783685	1.37486	1.04075	1.30643
TGME49_291890-t26_1-p1	302	2.117	Up	0.00098319	K	transcript=TGME49_291890-t26_1 gene=TGME49_291890 organism=Toxoplasma_gondii_ME49 gene_product=microneme protein MIC1 transcript_product=microneme protein MIC1 location=TGME49_chrIX:4394433-4396776(-) protein_length=456 sequence_SO=chromosome SO=protein_coding is_pseudo=false	---	1	5.21048e-20	108.77	EQSPGGEAQPDHPTK(1)GGNIDLPEK	3	0.030963	8	0.611563	0.719364	0.659028	1.55678	1.43943	1.21701
TGME49_291890-t26_1-p1	320	1.898	Up	0.027404	K	transcript=TGME49_291890-t26_1 gene=TGME49_291890 organism=Toxoplasma_gondii_ME49 gene_product=microneme protein MIC1 transcript_product=microneme protein MIC1 location=TGME49_chrIX:4394433-4396776(-) protein_length=456 sequence_SO=chromosome SO=protein_coding is_pseudo=false	---	1	4.1053e-41	208.68	TPK(1)TEIHGDSTK	2	0.24061	12	0.538392	0.657624	0.934922	1.34068	1.59912	1.10578
TGME49_214790-t26_1-p1	276	1.912	Up	0.028983	K	transcript=TGME49_214790-t26_1 gene=TGME49_214790 organism=Toxoplasma_gondii_ME49 gene_product=glycoprotein transcript_product=glycoprotein location=TGME49_chrX:6496460-6498480(+) protein_length=283 sequence_SO=chromosome SO=protein_coding is_pseudo=false	---	1	0.00706349	127.02	K(1)LAQFVEH	2	0.90951	20	0.96069	0.500407	0.690927	1.21975	1.31705	1.57781
TGME49_214790-t26_1-p1	265	1.704	Up	0.033062	K	transcript=TGME49_214790-t26_1 gene=TGME49_214790 organism=Toxoplasma_gondii_ME49 gene_product=glycoprotein transcript_product=glycoprotein location=TGME49_chrX:6496460-6498480(+) protein_length=283 sequence_SO=chromosome SO=protein_coding is_pseudo=false	---	1	3.68168e-21	194.44	FSVDK(1)ENR	2	-0.015319	25	1.00479	0.6607	0.595214	1.36412	1.37261	1.11637
TGME49_214790-t26_1-p1	275	2.11	Up	0.0110037	K	transcript=TGME49_214790-t26_1 gene=TGME49_214790 organism=Toxoplasma_gondii_ME49 gene_product=glycoprotein transcript_product=glycoprotein location=TGME49_chrX:6496460-6498480(+) protein_length=283 sequence_SO=chromosome SO=protein_coding is_pseudo=false	---	1	0.00720332	113.5	EYLAWLK(1)K	2	-0.90354	15	0.801534	0.537022	0.693918	1.23142	1.27299	1.78349
TGME49_238170-t26_1-p1	2010	2.254	Up	0.00056305	K	transcript=TGME49_238170-t26_1 gene=TGME49_238170 organism=Toxoplasma_gondii_ME49 gene_product=hypothetical protein transcript_product=hypothetical protein location=TGME49_chrVI:96228-102102(+) protein_length=1548 sequence_SO=chromosome SO=protein_coding is_pseudo=false	---	1	0.000726876	120.31	EK(1)YGDVEVR	2	0.526	9	0.558308	0.622129	0.611684	1.17224	1.35567	1.51188
TGME49_238170-t26_1-p1	2285	0.574	Down	0.0179151	K	transcript=TGME49_238170-t26_1 gene=TGME49_238170 organism=Toxoplasma_gondii_ME49 gene_product=hypothetical protein transcript_product=hypothetical protein location=TGME49_chrVI:96228-102102(+) protein_length=1548 sequence_SO=chromosome SO=protein_coding is_pseudo=false	---	1	0.00272357	57.225	ILK(1)QGDLLLNR	2	0.9569	9	1.17647	1.23382	1.32761	0.609929	0.820375
TGME49_261440-t26_1-p1	118	0.639	Down	0.025379	K	transcript=TGME49_261440-t26_1 gene=TGME49_261440 organism=Toxoplasma_gondii_ME49 gene_product=ARM repeats containing protein transcript_product=ARM repeats containing protein location=TGME49_chrVIIb:1750851-1756273(+) protein_length=274 sequence_SO=chromosome SO=protein_coding is_pseudo=false	---	1	2.17803e-31	182.35	EAGGIEALVK(1)LLASK	3	-0.57359	16	1.12626	1.52026	1.06492	0.725628	0.760512	0.886809
TGME49_310150-t26_1-p1	767	0.453	Down	0.0140557	K	transcript=TGME49_310150-t26_1 gene=TGME49_310150 organism=Toxoplasma_gondii_ME49 gene_product=AMP-binding enzyme domain-containing protein transcript_product=AMP-binding enzyme domain-containing protein location=TGME49_chrXI:1093127-1097527(-) protein_length=866 sequence_SO=chromosome SO=protein_coding is_pseudo=false	---	1	0.000219748	114.89	TALADFELK(1)K	2	0.81235	20	1.65868	1.34825	1.11667	0.498998	0.545109	0.825332
TGME49_258050-t26_1-p1	979	2.02	Up	0.0052183	K	transcript=TGME49_258050-t26_1 gene=TGME49_258050 organism=Toxoplasma_gondii_ME49 gene_product=actin like protein ALP2a transcript_product=actin like protein ALP2a location=TGME49_chrVIIb:3621196-3623751(+) protein_length=568 sequence_SO=chromosome SO=protein_coding is_pseudo=false	---	1	0.00247387	79.148	EMK(1)VDMYEK	2	-0.22341	13	0.568837	0.76618	0.644554	1.57035	1.14144	1.28774
TGME49_269180-t26_1-p1	1092	1.941	Up	0.0128966	K	transcript=TGME49_269180-t26_1 gene=TGME49_269180 organism=Toxoplasma_gondii_ME49 gene_product=MIF4G domain-containing protein transcript_product=MIF4G domain-containing protein location=TGME49_chrVIII:6011236-6023582(-) protein_length=2668 sequence_SO=chromosome SO=protein_coding is_pseudo=false	---	1	3.94803e-05	125.75	TESVSK(1)EVGR	2	1.1544	6	0.673058	0.686103	0.68	1.47181	1.13889	1.34686
TGME49_250760-t26_1-p1	2674	0.129	Down	0.00091638	K	transcript=TGME49_250760-t26_1 gene=TGME49_250760 organism=Toxoplasma_gondii_ME49 gene_product=pentatricopeptide repeat domain-containing protein transcript_product=pentatricopeptide repeat domain-containing protein location=TGME49_chrXII:5184354-5191302(+) protein_length=2141 sequence_SO=chromosome SO=protein_coding is_pseudo=false	---	1	5.87112e-14	78.752	K(1)LPPDVQVALFSATMPQDILELTTK	3	0.63306	8	1.73033	1.91104		0.225579		0.242938
TGME49_290190-t26_1-p1	1565	2.265	Up	0.00063745	K	transcript=TGME49_290190-t26_1 gene=TGME49_290190 organism=Toxoplasma_gondii_ME49 gene_product=hypothetical protein transcript_product=hypothetical protein location=TGME49_chrIX:3635426-3637783(-) protein_length=785 sequence_SO=chromosome SO=protein_coding is_pseudo=false	---	1	0.00371324	93.374	LMGK(1)EFLK	2	-0.7408	21	0.667904	0.67186	0.537523	1.32519	1.53168	1.39567
TGME49_290190-t26_1-p1	1572	1.938	Up	0.0042611	K	transcript=TGME49_290190-t26_1 gene=TGME49_290190 organism=Toxoplasma_gondii_ME49 gene_product=hypothetical protein transcript_product=hypothetical protein location=TGME49_chrIX:3635426-3637783(-) protein_length=785 sequence_SO=chromosome SO=protein_coding is_pseudo=false	---	1	6.46735e-06	81.594	DGK(1)LNPEMIHETSAPR	3	-0.62103	17	0.666048	0.725414	0.685741	1.61318	1.30396	1.10946
TGME49_276140-t26_1-p1	513	1.62	Up	0.042578	K	transcript=TGME49_276140-t26_1 gene=TGME49_276140 organism=Toxoplasma_gondii_ME49 gene_product=ADP ribosylation factor ARF1 transcript_product=ADP ribosylation factor ARF1 location=TGME49_chrIII:120193-123713(-) protein_length=554 sequence_SO=chromosome SO=protein_coding is_pseudo=false	---	1	1.11767e-33	152.48	QDLPNAMTAAEVTDK(1)LHLHSIR	3	-0.54275	41	0.97309	0.767578	0.60708	1.08696	1.20534	1.51069
TGME49_227360-t26_1-p1	142	1.958	Up	0.0158594	K	transcript=TGME49_227360-t26_1 gene=TGME49_227360 organism=Toxoplasma_gondii_ME49 gene_product=ribosomal protein RPL3 transcript_product=ribosomal protein RPL3 location=TGME49_chrX:994273-996966(-) protein_length=389 sequence_SO=chromosome SO=protein_coding is_pseudo=false	---	1	1.50726e-24	178.84	YGDNNK(1)MEAELTR	2	0.20705	31	0.560976	0.614801	0.874263	1.31423	1.11474	1.58584
TGME49_227360-t26_1-p1	221	0.569	Down	0.00083875	K	transcript=TGME49_227360-t26_1 gene=TGME49_227360 organism=Toxoplasma_gondii_ME49 gene_product=ribosomal protein RPL3 transcript_product=ribosomal protein RPL3 location=TGME49_chrX:994273-996966(-) protein_length=389 sequence_SO=chromosome SO=protein_coding is_pseudo=false	---	1	3.70936e-16	120.4	AVFTEGEMIDVIGVTK(1)GHGVK	3	-0.53771	21	1.37899	1.25047	1.13949	0.700637	0.688414	0.756547
TGME49_227360-t26_1-p1	356	0.637	Down	7.8608e-05	K	transcript=TGME49_227360-t26_1 gene=TGME49_227360 organism=Toxoplasma_gondii_ME49 gene_product=ribosomal protein RPL3 transcript_product=ribosomal protein RPL3 location=TGME49_chrX:994273-996966(-) protein_length=389 sequence_SO=chromosome SO=protein_coding is_pseudo=false	---	1	4.78937e-08	126.16	ALEPVNLK(1)FIDTSAK	2	0.55011	11	1.25704	1.1556	1.21611	0.752654	0.782902	0.774976
TGME49_227360-t26_1-p1	302	2.019	Up	0.00129811	K	transcript=TGME49_227360-t26_1 gene=TGME49_227360 organism=Toxoplasma_gondii_ME49 gene_product=ribosomal protein RPL3 transcript_product=ribosomal protein RPL3 location=TGME49_chrX:994273-996966(-) protein_length=389 sequence_SO=chromosome SO=protein_coding is_pseudo=false	---	1	1.78342e-14	164.9	NATTESDLTEK(1)R	3	1.6126	23	0.580675	0.66888	0.767191	1.35244	1.27559	1.44326
TGME49_251780-t26_1-p1	354	2.261	Up	0.0057615	K	transcript=TGME49_251780-t26_1 gene=TGME49_251780 organism=Toxoplasma_gondii_ME49 gene_product=heat shock protein transcript_product=heat shock protein location=TGME49_chrXII:5583680-5588646(-) protein_length=728 sequence_SO=chromosome SO=protein_coding is_pseudo=false	---	1	1.57894e-08	112.13	AQGIDLTK(1)DK	2	2.3413	63	0.763902	0.606765	0.455476	1.4541	1.26564	1.409
TGME49_289690-t26_1-p1	274	0.613	Down	0.00051932	K	transcript=TGME49_289690-t26_1 gene=TGME49_289690 organism=Toxoplasma_gondii_ME49 gene_product=glyceraldehyde-3-phosphate dehydrogenase GAPDH1 transcript_product=glyceraldehyde-3-phosphate dehydrogenase GAPDH1 location=TGME49_chrIX:3381039-3383102(-) protein_length=489 sequence_SO=chromosome SO=protein_coding is_pseudo=false	---	1	1.23348e-32	145.72	VIMSAPPK(1)DDTPMFVMGVNNDQYK	3	-0.37751	29	1.15896	1.34825	1.18858	0.743539	0.752322	0.768489
TGME49_289690-t26_1-p1	214	1.501	Up	0.0109199	K	transcript=TGME49_289690-t26_1 gene=TGME49_289690 organism=Toxoplasma_gondii_ME49 gene_product=glyceraldehyde-3-phosphate dehydrogenase GAPDH1 transcript_product=glyceraldehyde-3-phosphate dehydrogenase GAPDH1 location=TGME49_chrIX:3381039-3383102(-) protein_length=489 sequence_SO=chromosome SO=protein_coding is_pseudo=false	---	1	8.08423e-10	101.65	DGK(1)LIVGGK	2	-0.86274	83	0.696858	0.805447	0.918451	1.19781	1.12384	1.31083
TGME49_289690-t26_1-p1	253	0.386	Down	0.0199026	K	transcript=TGME49_289690-t26_1 gene=TGME49_289690 organism=Toxoplasma_gondii_ME49 gene_product=glyceraldehyde-3-phosphate dehydrogenase GAPDH1 transcript_product=glyceraldehyde-3-phosphate dehydrogenase GAPDH1 location=TGME49_chrIX:3381039-3383102(-) protein_length=489 sequence_SO=chromosome SO=protein_coding is_pseudo=false	---	1	2.02202e-51	125.26	EPTAIPWGQAGVHYICESTGIFLTK(1)EK	4	0.783	14	1.16081	1.69942	1.41488	0.555666	0.762642	0.333333
TGME49_244190-t26_1-p1	1343	1.534	Up	0.027122	K	transcript=TGME49_244190-t26_1 gene=TGME49_244190 organism=Toxoplasma_gondii_ME49 gene_product=hypothetical protein transcript_product=hypothetical protein location=TGME49_chrVI:3102720-3105215(+) protein_length=634 sequence_SO=chromosome SO=protein_coding is_pseudo=false	---	1	0.00167786	94.309	YGFTTDMK(1)K	2	-0.14504	14	0.694864	0.82557		1.3198	1.10711	1.071
TGME49_309200-t26_1-p1	1734	0.467	Down	0.00199993	K	transcript=TGME49_309200-t26_1 gene=TGME49_309200 organism=Toxoplasma_gondii_ME49 gene_product=zinc finger (CCCH type) motif-containing protein transcript_product=zinc finger (CCCH type) motif-containing protein location=TGME49_chrXI:554422-557577(+) protein_length=1051 sequence_SO=chromosome SO=protein_coding is_pseudo=false	---	1	0.00132457	70.552	ECPSGK(1)NYLR	2	-0.70299	8	1.23239	1.41021	1.48037	0.759674	0.606089	0.558795
TGME49_309200-t26_1-p1	1605	0.652	Down	0.022024	K	transcript=TGME49_309200-t26_1 gene=TGME49_309200 organism=Toxoplasma_gondii_ME49 gene_product=zinc finger (CCCH type) motif-containing protein transcript_product=zinc finger (CCCH type) motif-containing protein location=TGME49_chrXI:554422-557577(+) protein_length=1051 sequence_SO=chromosome SO=protein_coding is_pseudo=false	---	1	0.000142224	89.266	GWAK(1)DVMSVAK	2	-1.7368	30	1.07045	1.45829	1.10537	0.704684	0.870599	0.795918
TGME49_211680-t26_1-p1	353	2.498	Up	0.0080433	K	transcript=TGME49_211680-t26_1 gene=TGME49_211680 organism=Toxoplasma_gondii_ME49 gene_product=protein disulfide isomerase transcript_product=protein disulfide isomerase location=TGME49_chrIV:1626551-1628375(+) protein_length=471 sequence_SO=chromosome SO=protein_coding is_pseudo=false	---	1	3.94898e-27	197.73	QDEAVK(1)VVVGK	2	-2.1835	123	0.816262	0.491445	0.445946	1.60772	1.39233	1.38045
TGME49_211680-t26_1-p1	259	1.701	Up	0.0098195	K	transcript=TGME49_211680-t26_1 gene=TGME49_211680 organism=Toxoplasma_gondii_ME49 gene_product=protein disulfide isomerase transcript_product=protein disulfide isomerase location=TGME49_chrIV:1626551-1628375(+) protein_length=471 sequence_SO=chromosome SO=protein_coding is_pseudo=false	---	1	9.43171e-27	198.72	DFDEAK(1)TAVR	2	0.33894	105	0.823654	0.745247	0.684685	1.29153	1.05408	1.48672
TGME49_211680-t26_1-p1	115	2.435	Up	0.028518	K	transcript=TGME49_211680-t26_1 gene=TGME49_211680 organism=Toxoplasma_gondii_ME49 gene_product=protein disulfide isomerase transcript_product=protein disulfide isomerase location=TGME49_chrIV:1626551-1628375(+) protein_length=471 sequence_SO=chromosome SO=protein_coding is_pseudo=false	---	1	2.94169e-08	155.11	EKPEK(1)YTGGR	2	-0.39578	27	0.448786	0.753802	0.572973	1.08789	1.14258	2.09245
TGME49_211680-t26_1-p1	436	1.733	Up	0.003383	K	transcript=TGME49_211680-t26_1 gene=TGME49_211680 organism=Toxoplasma_gondii_ME49 gene_product=protein disulfide isomerase transcript_product=protein disulfide isomerase location=TGME49_chrIV:1626551-1628375(+) protein_length=471 sequence_SO=chromosome SO=protein_coding is_pseudo=false	---	1	0.00107371	137.13	AGEK(1)TPMK	2	0.65868	16	0.784583	0.671103	0.76036	1.36549	1.37561	1.09883
TGME49_211680-t26_1-p1	456	1.56	Up	0.040735	K	transcript=TGME49_211680-t26_1 gene=TGME49_211680 organism=Toxoplasma_gondii_ME49 gene_product=protein disulfide isomerase transcript_product=protein disulfide isomerase location=TGME49_chrIV:1626551-1628375(+) protein_length=471 sequence_SO=chromosome SO=protein_coding is_pseudo=false	---	1	1.73436e-11	133.47	TVEGLTEFVNK(1)HGSK	2	3.1955	21	0.785639	0.938213	0.707207		1.38741	1.14028
TGME49_209800-t26_1-p1	19	0.501	Down	0.027201	K	transcript=TGME49_209800-t26_1 gene=TGME49_209800 organism=Toxoplasma_gondii_ME49 gene_product=formate/nitrite transporter protein transcript_product=formate/nitrite transporter protein location=TGME49_chrIb:1461176-1462414(+) protein_length=412 sequence_SO=chromosome SO=protein_coding is_pseudo=false	---	1	2.72595e-29	164.53	VVTASPDTYLHVIDYGLK(1)K	3	0.18183	27	1.45485	1.32935	1.51214	0.5133	1.0378	0.603188
TGME49_227948-t26_1-p1	981	0.612	Down	0.0121372	K	transcript=TGME49_227948-t26_1 gene=TGME49_227948 organism=Toxoplasma_gondii_ME49 gene_product=peptidase M16 inactive domain-containing protein transcript_product=peptidase M16 inactive domain-containing protein location=TGME49_chrX:716364-726488(+) protein_length=1306 sequence_SO=chromosome SO=protein_coding is_pseudo=false	---	1	0.00779894	80.229	GK(1)LLQAQR	2	0.49321	5	1.26207	1.18299	1.10359		0.651	0.797495
TGME49_227948-t26_1-p1	231	2.273	Up	0.0056976	K	transcript=TGME49_227948-t26_1 gene=TGME49_227948 organism=Toxoplasma_gondii_ME49 gene_product=peptidase M16 inactive domain-containing protein transcript_product=peptidase M16 inactive domain-containing protein location=TGME49_chrX:716364-726488(+) protein_length=1306 sequence_SO=chromosome SO=protein_coding is_pseudo=false	---	1	1.11475e-05	73.057	K(1)TGAHVVSLTVPSTEK	3	-2.3042	6	0.751724	0.512364	0.579681	1.14328	1.422	1.62526
TGME49_205710-t26_1-p1	575	1.666	Up	0.0133805	K	transcript=TGME49_205710-t26_1 gene=TGME49_205710 organism=Toxoplasma_gondii_ME49 gene_product=lysine-tRNA ligase transcript_product=lysine-tRNA ligase location=TGME49_chrVIIa:1202972-1207613(+) protein_length=658 sequence_SO=chromosome SO=protein_coding is_pseudo=false	---	1	2.6876e-08	121.73	ECFMDQAK(1)AK	2	-0.46353	36	0.822835	0.779773	0.661929	1.51314	1.17203	1.08844
TGME49_221670-t26_1-p1	295	0.283	Down	0.028278	K	transcript=TGME49_221670-t26_1 gene=TGME49_221670 organism=Toxoplasma_gondii_ME49 gene_product=transcriptional elongation factor FACT140 transcript_product=transcriptional elongation factor FACT140 location=TGME49_chrII:538134-551419(-) protein_length=1198 sequence_SO=chromosome SO=protein_coding is_pseudo=false	---	1	6.11844e-33	145.81	IETVLDNEQQESHAAIADLAEK(1)LLK	3	-0.88221	4	1.24822	1.79291		0.380342		0.480116
TGME49_319560-t26_1-p1	274	1.909	Up	0.048205	K	transcript=TGME49_319560-t26_1 gene=TGME49_319560 organism=Toxoplasma_gondii_ME49 gene_product=microneme protein MIC3 transcript_product=microneme protein MIC3 location=TGME49_chrIV:912578-913851(+) protein_length=383 sequence_SO=chromosome SO=protein_coding is_pseudo=false	---	1	4.05189e-20	132.14	EVTSK(1)AEESCVEGVEVTLAEK	3	-0.56457	6	0.597586	0.773446	0.829242		1.67673	1.12356
TGME49_319560-t26_1-p1	332	0.504	Down	0.003384	K	transcript=TGME49_319560-t26_1 gene=TGME49_319560 organism=Toxoplasma_gondii_ME49 gene_product=microneme protein MIC3 transcript_product=microneme protein MIC3 location=TGME49_chrIV:912578-913851(+) protein_length=383 sequence_SO=chromosome SO=protein_coding is_pseudo=false	---	1	5.02229e-56	190.19	GESGSEGSLSEK(1)MNIVFK	2	-0.16768	10	1.45875	1.34247	1.23693	0.625357	0.591042	0.818966
TGME49_319560-t26_1-p1	356	1.523	Up	0.0072958	K	transcript=TGME49_319560-t26_1 gene=TGME49_319560 organism=Toxoplasma_gondii_ME49 gene_product=microneme protein MIC3 transcript_product=microneme protein MIC3 location=TGME49_chrIV:912578-913851(+) protein_length=383 sequence_SO=chromosome SO=protein_coding is_pseudo=false	---	1	1.13715e-17	167.71	YHAHTVTCEK(1)IK	3	-0.12142	8	0.782696	0.856691	0.717182	1.31745	1.05355	1.21839
TGME49_310660-t26_1-p1	1433	2.668	Up	0.028798	K	transcript=TGME49_310660-t26_1 gene=TGME49_310660 organism=Toxoplasma_gondii_ME49 gene_product=Dullard family phosphatase domain-containing protein transcript_product=Dullard family phosphatase domain-containing protein location=TGME49_chrXI:1503181-1507761(+) protein_length=644 sequence_SO=chromosome SO=protein_coding is_pseudo=false	---	1	1.39868e-06	141.08	MSIYEEGEEK(1)R	2	0.14758	10		0.610827	0.376984	1.50659	1.45785	0.988304
TGME49_310660-t26_1-p1	1005	1.527	Up	0.032158	K	transcript=TGME49_310660-t26_1 gene=TGME49_310660 organism=Toxoplasma_gondii_ME49 gene_product=Dullard family phosphatase domain-containing protein transcript_product=Dullard family phosphatase domain-containing protein location=TGME49_chrXI:1503181-1507761(+) protein_length=644 sequence_SO=chromosome SO=protein_coding is_pseudo=false	---	1	4.22025e-07	95.073	AIPGMYNEEDPHADEK(1)K	3	0.51968	11	0.768025	0.981614	0.618056	1.25735	1.14176	1.21637
TGME49_214760-t26_1-p1	759	0.46	Down	0.008704	K	transcript=TGME49_214760-t26_1 gene=TGME49_214760 organism=Toxoplasma_gondii_ME49 gene_product=erythronate-4-phosphate dehydrogenase domain-containing protein transcript_product=erythronate-4-phosphate dehydrogenase domain-containing protein location=TGME49_chrX:6479194-6483107(+) protein_length=382 sequence_SO=chromosome SO=protein_coding is_pseudo=false	---	1	2.97876e-19	157.09	TVK(1)LQIWDTAGQER	2	0.58162	11	1.36142	1.45673	1.26593	0.52521	0.8431	0.51127
TGME49_214760-t26_1-p1	871	0.319	Down	0.047083	K	transcript=TGME49_214760-t26_1 gene=TGME49_214760 organism=Toxoplasma_gondii_ME49 gene_product=erythronate-4-phosphate dehydrogenase domain-containing protein transcript_product=erythronate-4-phosphate dehydrogenase domain-containing protein location=TGME49_chrX:6479194-6483107(+) protein_length=382 sequence_SO=chromosome SO=protein_coding is_pseudo=false	---	1	4.7122e-21	145.52	NAHNVEQAFHIMASEIK(1)AR	4	0.28572	10	2.2934	1.09808		0.696429	0.412098	0.512295
TGME49_214290-t26_1-p1	123	2.384	Up	0.00044241	K	transcript=TGME49_214290-t26_1 gene=TGME49_214290 organism=Toxoplasma_gondii_ME49 gene_product=DJ-1 family protein transcript_product=DJ-1 family protein location=TGME49_chrX:6217062-6218889(+) protein_length=256 sequence_SO=chromosome SO=protein_coding is_pseudo=false	---	1	0.00371324	93.374	GVCVK(1)ADK	2	-0.41028	8	0.566855	0.689498	0.557823	1.45976	1.54403	1.32065
TGME49_207440-t26_1-p1	204	2.272	Up	0.00127636	K	transcript=TGME49_207440-t26_1 gene=TGME49_207440 organism=Toxoplasma_gondii_ME49 gene_product=ribosomal protein RPS4 transcript_product=ribosomal protein RPS4 location=TGME49_chrIb:62583-65733(-) protein_length=312 sequence_SO=chromosome SO=protein_coding is_pseudo=false	---	1	2.77809e-05	97.463	YPHPSIK(1)AHDCIR	4	-0.2821	52	0.718607	0.633673	0.518999	1.47202	1.46996	1.30896
TGME49_207440-t26_1-p1	263	1.642	Up	0.008556	K	transcript=TGME49_207440-t26_1 gene=TGME49_207440 organism=Toxoplasma_gondii_ME49 gene_product=ribosomal protein RPS4 transcript_product=ribosomal protein RPS4 location=TGME49_chrIb:62583-65733(-) protein_length=312 sequence_SO=chromosome SO=protein_coding is_pseudo=false	---	1	3.89761e-06	139.43	DAK(1)NNEFATR	2	3.6526	16	0.736022	0.835714	0.728452	1.42133	1.04614	1.30896
TGME49_283780-t26_1-p1	212	0.554	Down	0.022458	K	transcript=TGME49_283780-t26_1 gene=TGME49_283780 organism=Toxoplasma_gondii_ME49 gene_product=glucose-6-phosphate isomerase GPI transcript_product=glucose-6-phosphate isomerase GPI location=TGME49_chrV:2974862-2984956(-) protein_length=661 sequence_SO=chromosome SO=protein_coding is_pseudo=false	---	1	8.05045e-27	135.64	MPEGSEPVHVDGK(1)NVLDEVHAVLR	4	-0.232	12	1.35663	1.37077	1.1807	0.513327	0.773985	0.879692
TGME49_232230-t26_1-p1	56	0.644	Down	7.5187e-05	K	transcript=TGME49_232230-t26_1 gene=TGME49_232230 organism=Toxoplasma_gondii_ME49 gene_product=ribosomal protein RPL30 transcript_product=ribosomal protein RPL30 location=TGME49_chrVIII:1964537-1966362(-) protein_length=108 sequence_SO=chromosome SO=protein_coding is_pseudo=false	---	1	3.97727e-08	139.46	K(1)SEIEYYAMLSK	2	0.54163	24	1.22005	1.21359	1.18523	0.753802	0.763214	0.81523
TGME49_217460-t26_1-p1	569	0.373	Down	0.034663	K	transcript=TGME49_217460-t26_1 gene=TGME49_217460 organism=Toxoplasma_gondii_ME49 gene_product=glutaminyl-tRNA synthetase (GlnRS) transcript_product=glutaminyl-tRNA synthetase (GlnRS) location=TGME49_chrXII:1848594-1856018(-) protein_length=860 sequence_SO=chromosome SO=protein_coding is_pseudo=false	---	1	2.95868e-05	100.93	RESTIK(1)VEVLEK	3	-2.5668	24	1.43506	2.00407	0.876426	0.528102	0.713369	0.36687
TGME49_244110-t26_1-p1	264	1.504	Up	0.049955	K	transcript=TGME49_244110-t26_1 gene=TGME49_244110 organism=Toxoplasma_gondii_ME49 gene_product=nucleosome assembly protein (nap) protein transcript_product=nucleosome assembly protein (nap) protein location=TGME49_chrVI:3029432-3035090(+) protein_length=433 sequence_SO=chromosome SO=protein_coding is_pseudo=false	---	1	0.000202817	62.357	LVK(1)EYHLTVSSGR	3	-0.60679	8		0.833627	0.727461	1.34551	1.18776	0.988159
TGME49_285760-t26_1-p1	113	0.593	Down	0.0151618	K	transcript=TGME49_285760-t26_1 gene=TGME49_285760 organism=Toxoplasma_gondii_ME49 gene_product=U-snRNP-associated cyclophilin family protein transcript_product=U-snRNP-associated cyclophilin family protein location=TGME49_chrV:2251837-2253285(-) protein_length=211 sequence_SO=chromosome SO=protein_coding is_pseudo=false	---	1	5.43876e-08	99.044	NFMIQGGDFVK(1)GDGTGR	2	-0.17707	8	1.01741	1.44341	1.31448	0.720907	0.851172	0.667
TGME49_260540-t26_1-p1	509	2.931	Up	0.040084	K	transcript=TGME49_260540-t26_1 gene=TGME49_260540 organism=Toxoplasma_gondii_ME49 gene_product=alveolin domain containing intermediate filament IMC14 transcript_product=alveolin domain containing intermediate filament IMC14 location=TGME49_chrVIIb:2169888-2173625(+) protein_length=733 sequence_SO=chromosome SO=protein_coding is_pseudo=false	---	1	3.45053e-06	155.07	LACLAEEK(1)R	2	-0.37762	8	0.579596	0.270616		1.47668	1.28851	0.972553
TGME49_263720-t26_1-p1	114	1.533	Up	0.0084989	K	transcript=TGME49_263720-t26_1 gene=TGME49_263720 organism=Toxoplasma_gondii_ME49 gene_product=HMG (high mobility group) box domain-containing protein transcript_product=HMG (high mobility group) box domain-containing protein location=TGME49_chrVIIb:367739-369133(+) protein_length=145 sequence_SO=chromosome SO=protein_coding is_pseudo=false	---	1	5.48132e-05	94.09	MVGEAWGK(1)LTPEER	2	0.92911	4		0.76973	0.779134	1.23385		1.141
TGME49_279420-t26_1-p1	734	2.952	Up	0.020264	K	transcript=TGME49_279420-t26_1 gene=TGME49_279420 organism=Toxoplasma_gondii_ME49 gene_product=hypothetical protein transcript_product=hypothetical protein location=TGME49_chrIX:190876-194865(+) protein_length=1329 sequence_SO=chromosome SO=protein_coding is_pseudo=false	---	1	0.000273046	141.48	LSVCDTK(1)FR	2	0.67957	5		0.512919	0.403344	1.70634	1.39072	0.959883
TGME49_297060-t26_1-p1	337	1.551	Up	0.03416	K	transcript=TGME49_297060-t26_1 gene=TGME49_297060 organism=Toxoplasma_gondii_ME49 gene_product=phosphoglycerate mutase PGMII transcript_product=phosphoglycerate mutase PGMII location=TGME49_chrII:1510634-1514515(-) protein_length=339 sequence_SO=chromosome SO=protein_coding is_pseudo=false	---	1	6.30795e-10	161.17	MEAVANQGK(1)AK	2	-0.22466	17	0.687037	0.760331	0.913086	1.29328	0.973489	1.39343
TGME49_297060-t26_1-p1	132	0.535	Down	0.0067237	K	transcript=TGME49_297060-t26_1 gene=TGME49_297060 organism=Toxoplasma_gondii_ME49 gene_product=phosphoglycerate mutase PGMII transcript_product=phosphoglycerate mutase PGMII location=TGME49_chrII:1510634-1514515(-) protein_length=339 sequence_SO=chromosome SO=protein_coding is_pseudo=false	---	1	2.41299e-33	150.36	FTGWTDVPLSPVGEQEAVEAAK(1)ALK	3	-0.58928	6	1.28704	1.52893	1.07129	0.61609	0.703075	0.761952
TGME49_297060-t26_1-p1	195	1.741	Up	0.007344	K	transcript=TGME49_297060-t26_1 gene=TGME49_297060 organism=Toxoplasma_gondii_ME49 gene_product=phosphoglycerate mutase PGMII transcript_product=phosphoglycerate mutase PGMII location=TGME49_chrII:1510634-1514515(-) protein_length=339 sequence_SO=chromosome SO=protein_coding is_pseudo=false	---	1	6.43371e-97	253.16	AETAAK(1)HGDEQVK	2	-0.091588	13	0.713889	0.793388	0.695312	1.54582	1.12301	1.16633
TGME49_214940-t26_1-p1	119	1.662	Up	0.0004772	K	transcript=TGME49_214940-t26_1 gene=TGME49_214940 organism=Toxoplasma_gondii_ME49 gene_product=MIC2-associated protein M2AP transcript_product=MIC2-associated protein M2AP location=TGME49_chrX:6604937-6607122(+) protein_length=330 sequence_SO=chromosome SO=protein_coding is_pseudo=false	---	1	0.000230299	78.324	DIDGVPSDK(1)AGK	2	-1.5223	19	0.739271	0.717283		1.16716	1.20493	1.25917
TGME49_321500-t26_1-p1	84	2.335	Up	0.032339	K	transcript=TGME49_321500-t26_1 gene=TGME49_321500 organism=Toxoplasma_gondii_ME49 gene_product=RNA recognition motif-containing protein transcript_product=RNA recognition motif-containing protein location=TGME49_chrIb:1764448-1766835(+) protein_length=475 sequence_SO=chromosome SO=protein_coding is_pseudo=false	---	1	4.10148e-56	192.16	NSAFIK(1)MDSIAAADAAIR	2	1.2518	41	0.93251	0.520492	0.37931	1.3125	1.72349	1.2417
TGME49_321500-t26_1-p1	201	2.387	Up	0.0187035	K	transcript=TGME49_321500-t26_1 gene=TGME49_321500 organism=Toxoplasma_gondii_ME49 gene_product=RNA recognition motif-containing protein transcript_product=RNA recognition motif-containing protein location=TGME49_chrIb:1764448-1766835(+) protein_length=475 sequence_SO=chromosome SO=protein_coding is_pseudo=false	---	1	1.26319e-27	155.79	TLSGK(1)HTFEGCTRPVEVR	4	0.35283	47	0.808935	0.369877	0.62069	1.62924	1.33784	1.3278
TGME49_321500-t26_1-p1	219	1.536	Up	0.025064	K	transcript=TGME49_321500-t26_1 gene=TGME49_321500 organism=Toxoplasma_gondii_ME49 gene_product=RNA recognition motif-containing protein transcript_product=RNA recognition motif-containing protein location=TGME49_chrIb:1764448-1766835(+) protein_length=475 sequence_SO=chromosome SO=protein_coding is_pseudo=false	---	1	0.00300311	107.9	FAESK(1)AAR	2	1.9545	19	0.662548	0.976434	0.754083	1.11229	1.22557	1.33817
TGME49_249620-t26_1-p1	1226	1.556	Up	0.044802	K	transcript=TGME49_249620-t26_1 gene=TGME49_249620 organism=Toxoplasma_gondii_ME49 gene_product=histone deacetylase HDAC2 transcript_product=histone deacetylase HDAC2 location=TGME49_chrXII:4694534-4701614(+) protein_length=624 sequence_SO=chromosome SO=protein_coding is_pseudo=false	---	1	0.0245908	74.376	K(1)EILNDPR	2	0.16856	6	0.855315	0.558912	0.929881	1.27687	1.14167	1.22822
TGME49_261200-t26_1-p1	1674	0.397	Down	0.0091995	K	transcript=TGME49_261200-t26_1 gene=TGME49_261200 organism=Toxoplasma_gondii_ME49 gene_product=TBC domain-containing protein transcript_product=TBC domain-containing protein location=TGME49_chrVIIb:1839805-1845474(-) protein_length=885 sequence_SO=chromosome SO=protein_coding is_pseudo=false	---	1	0.000638583	97.635	AK(1)NAALLAR	2	-0.28278	8	1.85196	1.45187	1.04053	0.478145	0.659512	0.588358
TGME49_261200-t26_1-p1	1633	1.66	Up	0.0058183	K	transcript=TGME49_261200-t26_1 gene=TGME49_261200 organism=Toxoplasma_gondii_ME49 gene_product=TBC domain-containing protein transcript_product=TBC domain-containing protein location=TGME49_chrVIIb:1839805-1845474(-) protein_length=885 sequence_SO=chromosome SO=protein_coding is_pseudo=false	---	1	3.35688e-05	106.79	IDRPAGTVEFGK(1)R	3	0.44111	13	0.816717	0.616008	0.807229	1.17663	1.25756	1.28482
TGME49_227820-t26_1-p1	2585	2.083	Up	0.037121	K	transcript=TGME49_227820-t26_1 gene=TGME49_227820 organism=Toxoplasma_gondii_ME49 gene_product=hypothetical protein transcript_product=hypothetical protein location=TGME49_chrX:795597-803577(+) protein_length=2018 sequence_SO=chromosome SO=protein_coding is_pseudo=false	---	1	5.67022e-05	123.11	ASSLSQK(1)SEK	2	-2.905	9	0.590116	0.594188	0.765823	1.37202	1.81054	0.879142
TGME49_319870-t26_1-p1	172	1.556	Up	0.034597	K	transcript=TGME49_319870-t26_1 gene=TGME49_319870 organism=Toxoplasma_gondii_ME49 gene_product=ubiquitin-conjugating enzyme subfamily protein transcript_product=ubiquitin-conjugating enzyme subfamily protein location=TGME49_chrIV:713185-717427(-) protein_length=311 sequence_SO=chromosome SO=protein_coding is_pseudo=false	---	1	2.40454e-06	140.78	INK(1)ELNDLSK	2	-0.028607	10	0.873224	0.58752	0.921634	1.31996	1.1754	1.2113
TGME49_267620-t26_1-p1	39	1.856	Up	0.0032399	K	transcript=TGME49_267620-t26_1 gene=TGME49_267620 organism=Toxoplasma_gondii_ME49 gene_product=multi-pass transmembrane protein transcript_product=multi-pass transmembrane protein location=TGME49_chrIX:512128-520445(+) protein_length=508 sequence_SO=chromosome SO=protein_coding is_pseudo=false	---	1	0.00120485	113.71	EILEEAEK(1)R	2	0.48536	8	0.690476	0.62	0.816505	1.44188	1.18222	1.32271
TGME49_279100-t26_1-p1	363	0.571	Down	0.0109233	K	transcript=TGME49_279100-t26_1 gene=TGME49_279100 organism=Toxoplasma_gondii_ME49 gene_product=hypothetical protein transcript_product=hypothetical protein location=TGME49_chrII:91398-93249(+) protein_length=435 sequence_SO=chromosome SO=protein_coding is_pseudo=false	---	1	7.28317e-05	102.9	TPWGEVK(1)PVEAIR	2	-0.16146	6	1.05675	1.55637	1.19297	0.742213	0.664712	0.76698
TGME49_215350-t26_1-p1	75	1.621	Up	0.04558	K	transcript=TGME49_215350-t26_1 gene=TGME49_215350 organism=Toxoplasma_gondii_ME49 gene_product=hypothetical protein transcript_product=hypothetical protein location=TGME49_chrX:6921366-6922474(-) protein_length=145 sequence_SO=chromosome SO=protein_coding is_pseudo=false	---	1	0.00725537	111.95	K(1)EDEALLR	2	-1.7701	11	0.812436	0.929425	0.532653	1.10364	1.24921	1.33302
TGME49_231970-t26_1-p1	2315	0.446	Down	0.0186802	K	transcript=TGME49_231970-t26_1 gene=TGME49_231970 organism=Toxoplasma_gondii_ME49 gene_product=pre-mRNA processing splicing factor PRP8 transcript_product=pre-mRNA processing splicing factor PRP8 location=TGME49_chrVIII:1682051-1696653(+) protein_length=2538 sequence_SO=chromosome SO=protein_coding is_pseudo=false	---	1	0.00582204	78.939	K(1)FICVSDLR	2	-1.2215	9	1.16175	1.61319	1.36438	0.439049	0.549801	0.85911
TGME49_231970-t26_1-p1	1508	1.517	Up	0.039997	K	transcript=TGME49_231970-t26_1 gene=TGME49_231970 organism=Toxoplasma_gondii_ME49 gene_product=pre-mRNA processing splicing factor PRP8 transcript_product=pre-mRNA processing splicing factor PRP8 location=TGME49_chrVIII:1682051-1696653(+) protein_length=2538 sequence_SO=chromosome SO=protein_coding is_pseudo=false	---	1	0.00634439	54.343	IGLNSK(1)MPSR	2	-1.1441	5	0.878211	0.647638		1.07631	1.18825	1.20763
TGME49_231970-t26_1-p1	757	0.376	Down	0.00186425	K	transcript=TGME49_231970-t26_1 gene=TGME49_231970 organism=Toxoplasma_gondii_ME49 gene_product=pre-mRNA processing splicing factor PRP8 transcript_product=pre-mRNA processing splicing factor PRP8 location=TGME49_chrVIII:1682051-1696653(+) protein_length=2538 sequence_SO=chromosome SO=protein_coding is_pseudo=false	---	1	2.85778e-05	75.102	LTK(1)LVVDSHVQYR	3	0.59095	13	1.62322	1.52461		0.529237	0.572709	0.672669
TGME49_209910-t26_1-p1	54	0.385	Down	0.035056	K	transcript=TGME49_209910-t26_1 gene=TGME49_209910 organism=Toxoplasma_gondii_ME49 gene_product=histone H2Bv transcript_product=histone H2Bv location=TGME49_chrIb:1546904-1547275(+) protein_length=123 sequence_SO=chromosome SO=protein_coding is_pseudo=false	---	1	5.936e-17	146.3	K(1)SMSIMNSFINDIFDR	2	0.86378	9	1.28421	1.65612	0.966184		0.610672	0.391167
TGME49_266080-t26_1-p1	644	1.906	Up	0.026723	K	transcript=TGME49_266080-t26_1 gene=TGME49_266080 organism=Toxoplasma_gondii_ME49 gene_product=hypothetical protein transcript_product=hypothetical protein location=TGME49_chrIX:1315534-1317720(+) protein_length=728 sequence_SO=chromosome SO=protein_coding is_pseudo=false	---	1	0.00336084	98.458	LLEK(1)QGVR	2	-0.066113	9	0.831984	0.658399	0.571848	1.11687	1.72564	1.08842
TGME49_248850-t26_1-p1	72	1.521	Up	0.0094405	K	transcript=TGME49_248850-t26_1 gene=TGME49_248850 organism=Toxoplasma_gondii_ME49 gene_product=methionine aminopeptidase transcript_product=methionine aminopeptidase location=TGME49_chrXII:4221737-4226948(+) protein_length=416 sequence_SO=chromosome SO=protein_coding is_pseudo=false	---	1	1.29217e-24	165.34	K(1)NQEAETSAETDLAK	2	0.13997	7		0.781022	0.73622	1.04092	1.18768	1.23366
TGME49_205740-t26_1-p1	201	0.632	Down	0.0151584	K	transcript=TGME49_205740-t26_1 gene=TGME49_205740 organism=Toxoplasma_gondii_ME49 gene_product=hypothetical protein transcript_product=hypothetical protein location=TGME49_chrVIIa:1179955-1192576(-) protein_length=1306 sequence_SO=chromosome SO=protein_coding is_pseudo=false	---	1	8.1926e-06	77.42	GQDGAPVVAILK(1)HGGR	3	-0.10283	6	1.33954	1.18801	1.07386	0.797217	0.72103
TGME49_321620-t26_1-p1	842	2.247	Up	0.042717	K	transcript=TGME49_321620-t26_1 gene=TGME49_321620 organism=Toxoplasma_gondii_ME49 gene_product=dynamin-related protein DRPB transcript_product=dynamin-related protein DRPB location=TGME49_chrIb:1689989-1700172(+) protein_length=860 sequence_SO=chromosome SO=protein_coding is_pseudo=false	---	1	3.45579e-55	180.3	GASASAAK(1)HVFEK	2	0.58132	22	0.368526	0.793682	0.687625	1.36503	1.01811	1.77304
TGME49_321620-t26_1-p1	618	1.704	Up	0.0038594	K	transcript=TGME49_321620-t26_1 gene=TGME49_321620 organism=Toxoplasma_gondii_ME49 gene_product=dynamin-related protein DRPB transcript_product=dynamin-related protein DRPB location=TGME49_chrIb:1689989-1700172(+) protein_length=860 sequence_SO=chromosome SO=protein_coding is_pseudo=false	---	1	1.65671e-06	148.32	K(1)TVYSEQFIR	2	0.15481	12	0.684263	0.663376	0.87525	1.21268	1.28873	1.28642
TGME49_321620-t26_1-p1	485	1.646	Up	0.036237	K	transcript=TGME49_321620-t26_1 gene=TGME49_321620 organism=Toxoplasma_gondii_ME49 gene_product=dynamin-related protein DRPB transcript_product=dynamin-related protein DRPB location=TGME49_chrIb:1689989-1700172(+) protein_length=860 sequence_SO=chromosome SO=protein_coding is_pseudo=false	---	1	4.22274e-39	190.86	VSQTLELLSQK(1)IANR	2	-0.14489	11	0.921315	0.773939	0.576846	1.42536	1.04427	1.27056
TGME49_270690-t26_1-p1	76	0.598	Down	0.0048016	K	transcript=TGME49_270690-t26_1 gene=TGME49_270690 organism=Toxoplasma_gondii_ME49 gene_product=arginyl-tRNA synthetase transcript_product=arginyl-tRNA synthetase location=TGME49_chrVIII:5070401-5083219(-) protein_length=1174 sequence_SO=chromosome SO=protein_coding is_pseudo=false	---	0.999968	1.74491e-09	126.63	LLETLQDVPKPFLDK(1)AR	3	0.019399	8	1.26483	1.29725	1.1778	0.801205	0.813402	0.62132
TGME49_228350-t26_1-p1	3014	1.591	Up	0.0052598	K	transcript=TGME49_228350-t26_1 gene=TGME49_228350 organism=Toxoplasma_gondii_ME49 gene_product=elongation factor Tu GTP binding domain-containing protein transcript_product=elongation factor Tu GTP binding domain-containing protein location=TGME49_chrX:381741-397668(+) protein_length=2410 sequence_SO=chromosome SO=protein_coding is_pseudo=false	---	1	4.96777e-14	110.38	GQSATVHATGSVLK(1)PDGTTQK	3	-0.013351	8	0.717732		0.743697	1.05434	1.21494	1.21899
TGME49_283510-t26_1-p1	190	0.526	Down	0.020362	K	transcript=TGME49_283510-t26_1 gene=TGME49_283510 organism=Toxoplasma_gondii_ME49 gene_product=hypothetical protein transcript_product=hypothetical protein location=TGME49_chrV:3107086-3112326(+) protein_length=315 sequence_SO=chromosome SO=protein_coding is_pseudo=false	---	1	5.0482e-06	119.53	LQALVK(1)EFAK	2	0.23563	14	1.49151	1.11496	1.42055	0.807915	0.800573	0.511013
TGME49_288500-t26_1-p1	455	0.625	Down	0.0034639	K	transcript=TGME49_288500-t26_1 gene=TGME49_288500 organism=Toxoplasma_gondii_ME49 gene_product=FAD Malate-dehydrogenase (MDH-FAD) transcript_product=FAD Malate-dehydrogenase (MDH-FAD) location=TGME49_chrIX:2581064-2585255(-) protein_length=550 sequence_SO=chromosome SO=protein_coding is_pseudo=false	---	1	9.72531e-06	122.46	LNTVLFANDVK(1)K	2	1.2636	16	1.34433	1.06383	1.29911	0.755991	0.800542	0.759369
TGME49_235960-t26_1-p1	1369	1.706	Up	0.0025631	K	transcript=TGME49_235960-t26_1 gene=TGME49_235960 organism=Toxoplasma_gondii_ME49 gene_product=hypothetical protein transcript_product=hypothetical protein location=TGME49_chrX:5203919-5206349(+) protein_length=623 sequence_SO=chromosome SO=protein_coding is_pseudo=false	---	1	5.25391e-05	123.75	VAGLK(1)PEMAK	2	-0.46102	24	0.818002	0.635619	0.746524	1.26979	1.30776	1.17595
TGME49_235960-t26_1-p1	1021	1.729	Up	0.049603	K	transcript=TGME49_235960-t26_1 gene=TGME49_235960 organism=Toxoplasma_gondii_ME49 gene_product=hypothetical protein transcript_product=hypothetical protein location=TGME49_chrX:5203919-5206349(+) protein_length=623 sequence_SO=chromosome SO=protein_coding is_pseudo=false	---	0.999723	0.0156841	66.799	FKHEK(1)ER	3	0.79494	5	0.908012	0.685773	0.73369	1.57187	1.11142
TGME49_280740-t26_1-p1	122	1.831	Up	0.035457	K	transcript=TGME49_280740-t26_1 gene=TGME49_280740 organism=Toxoplasma_gondii_ME49 gene_product=signal peptidase transcript_product=signal peptidase location=TGME49_chrVIIa:130477-133327(-) protein_length=223 sequence_SO=chromosome SO=protein_coding is_pseudo=false	---	1	2.66091e-06	118.24	GPDLK(1)AGDIIVFK	2	0.48496	6	0.743534	0.611892	0.726895	1.00604	1.06503	1.74144
TGME49_310440-t26_1-p1	38	0.541	Down	0.00107862	K	transcript=TGME49_310440-t26_1 gene=TGME49_310440 organism=Toxoplasma_gondii_ME49 gene_product=membrane occupation and recognition nexus protein MORN1 transcript_product=membrane occupation and recognition nexus protein MORN1 location=TGME49_chrXI:1343000-1344091(+) protein_length=363 sequence_SO=chromosome SO=protein_coding is_pseudo=false	---	1	0.00087521	86.898	YEGEFVFGK(1)R	2	-0.64558	7	1.39278	1.34299	1.29136	0.733394	0.809751	0.636441
TGME49_216785-t26_1-p1	468	2.216	Up	0.03064	K	transcript=TGME49_216785-t26_1 gene=TGME49_216785 organism=Toxoplasma_gondii_ME49 gene_product=hypothetical protein transcript_product=hypothetical protein location=TGME49_chrXI:5887742-5888682(-) protein_length=121 sequence_SO=chromosome SO=protein_coding is_pseudo=false	---	1	0.000807489	87.777	K(1)ETEAVDDAR	2	-0.23163	6	0.587588	0.857692	0.426357	1.71373	1.39528	1.03776
TGME49_293470-t26_1-p1	37	1.912	Up	0.023619	K	transcript=TGME49_293470-t26_1 gene=TGME49_293470 organism=Toxoplasma_gondii_ME49 gene_product=hypothetical protein transcript_product=hypothetical protein location=TGME49_chrIa:348414-350725(-) protein_length=400 sequence_SO=chromosome SO=protein_coding is_pseudo=false	---	1	0.000998101	62.088	TVAVEEGLK(1)AAK	2	0.61041	7		0.58457	0.765408	1.08804	1.3083	1.47546
TGME49_290940-t26_1-p1	1599	1.621	Up	0.049083	K	transcript=TGME49_290940-t26_1 gene=TGME49_290940 organism=Toxoplasma_gondii_ME49 gene_product=EMP/nonaspanin domain family protein transcript_product=EMP/nonaspanin domain family protein location=TGME49_chrIX:3951130-3958197(-) protein_length=654 sequence_SO=chromosome SO=protein_coding is_pseudo=false	---	1	0.000672716	96.342	AK(1)IAALCEK	2	-0.029867	13	1.02218	0.727713	0.546559	1.19107	1.20495	1.32611
TGME49_265220-t26_1-p1	188	2.017	Up	0.0056554	K	transcript=TGME49_265220-t26_1 gene=TGME49_265220 organism=Toxoplasma_gondii_ME49 gene_product=co-chaperone GrpE protein transcript_product=co-chaperone GrpE protein location=TGME49_chrIX:1690438-1693418(+) protein_length=347 sequence_SO=chromosome SO=protein_coding is_pseudo=false	---	1	0.0035872	93.992	ELQDK(1)ALR	2	-0.82626	8	0.738215	0.517045	0.698015	1.29808	1.48015	1.16126
TGME49_222380-t26_1-p1	894	0.569	Down	0.026898	K	transcript=TGME49_222380-t26_1 gene=TGME49_222380 organism=Toxoplasma_gondii_ME49 gene_product=importin-beta N-terminal domain-containing protein transcript_product=importin-beta N-terminal domain-containing protein location=TGME49_chrII:1087760-1096839(+) protein_length=1147 sequence_SO=chromosome SO=protein_coding is_pseudo=false	---	1	6.34724e-05	110.64	EVSSILVSYGK(1)R	2	0.96346	5		1.40673	1.30959	0.786818	0.906533	0.626866
TGME49_315270-t26_1-p1	676	0.551	Down	0.0129359	K	transcript=TGME49_315270-t26_1 gene=TGME49_315270 organism=Toxoplasma_gondii_ME49 gene_product=hypothetical protein transcript_product=hypothetical protein location=TGME49_chrXI:4611223-4618602(-) protein_length=780 sequence_SO=chromosome SO=protein_coding is_pseudo=false	---	1	0.000532699	82.287	EMVNMIK(1)AIK	2	-0.77902	9	1.55415	1.03416	1.29586	0.657845	0.817792	0.665657
TGME49_265840-t26_1-p1	347	0.542	Down	0.043202	K	transcript=TGME49_265840-t26_1 gene=TGME49_265840 organism=Toxoplasma_gondii_ME49 gene_product=hypothetical protein transcript_product=hypothetical protein location=TGME49_chrIX:1418195-1425500(+) protein_length=1338 sequence_SO=chromosome SO=protein_coding is_pseudo=false	---	1	1.74497e-73	189.51	VETLGAAAESYASEMQTK(1)LASLR	3	-1.3863	5	1.16581	1.52087	0.975659	0.715931	0.607143
TGME49_292080-t26_1-p1	575	1.727	Up	0.0140382	K	transcript=TGME49_292080-t26_1 gene=TGME49_292080 organism=Toxoplasma_gondii_ME49 gene_product=leucyl-tRNA synthetase transcript_product=leucyl-tRNA synthetase location=TGME49_chrIX:4536660-4548159(+) protein_length=1259 sequence_SO=chromosome SO=protein_coding is_pseudo=false	---	1	0.0182751	79.116	NK(1)PDFFK	2	1.101	11	0.612403	0.776278		1.14984	1.31197	1.13556
TGME49_292080-t26_1-p1	906	0.597	Down	0.0138391	K	transcript=TGME49_292080-t26_1 gene=TGME49_292080 organism=Toxoplasma_gondii_ME49 gene_product=leucyl-tRNA synthetase transcript_product=leucyl-tRNA synthetase location=TGME49_chrIX:4536660-4548159(+) protein_length=1259 sequence_SO=chromosome SO=protein_coding is_pseudo=false	---	1	2.85954e-20	134.87	SLGNFISIEDGIK(1)EFTADAMR	3	1.269	11	1.32849	1.13597	1.29309	0.752391	0.597549	0.892596
TGME49_317705-t26_1-p1	863	2.947	Up	0.00013805	K	transcript=TGME49_317705-t26_1 gene=TGME49_317705 organism=Toxoplasma_gondii_ME49 gene_product=enoyl-CoA hydratase/isomerase family protein transcript_product=enoyl-CoA hydratase/isomerase family protein location=TGME49_chrIV:2664273-2667883(+) protein_length=371 sequence_SO=chromosome SO=protein_coding is_pseudo=false	---	0.99989	1.27934e-12	135.23	QSTAAFNEK(1)NKEEEELR	3	-0.049344	7	0.516981	0.556711	0.458465	1.56587	1.58967	1.36031
TGME49_317705-t26_1-p1	936	1.902	Up	0.0121049	K	transcript=TGME49_317705-t26_1 gene=TGME49_317705 organism=Toxoplasma_gondii_ME49 gene_product=enoyl-CoA hydratase/isomerase family protein transcript_product=enoyl-CoA hydratase/isomerase family protein location=TGME49_chrIV:2664273-2667883(+) protein_length=371 sequence_SO=chromosome SO=protein_coding is_pseudo=false	---	1	0.00189284	138.37	VK(1)DLAWR	2	-0.84371	16	0.633019	0.697543	0.747634	1.68862	1.17836	1.08647
TGME49_223920-t26_1-p1	747	2.76	Up	0.035325	K	transcript=TGME49_223920-t26_1 gene=TGME49_223920 organism=Toxoplasma_gondii_ME49 gene_product=rhoptry neck protein RON3 transcript_product=rhoptry neck protein RON3 location=TGME49_chrX:3453595-3464270(+) protein_length=1958 sequence_SO=chromosome SO=protein_coding is_pseudo=false	---	1	4.8561e-10	134.88	GK(1)EYLLFAEDINQK	2	2.8747	4	0.479438		0.571573		1.69884	1.20221
TGME49_223920-t26_1-p1	1935	1.824	Up	0.030062	K	transcript=TGME49_223920-t26_1 gene=TGME49_223920 organism=Toxoplasma_gondii_ME49 gene_product=rhoptry neck protein RON3 transcript_product=rhoptry neck protein RON3 location=TGME49_chrX:3453595-3464270(+) protein_length=1958 sequence_SO=chromosome SO=protein_coding is_pseudo=false	---	1	0.000478707	84.479	K(1)TTPPGMTEYK	2	-0.67532	5	0.572718	0.760125		1.12574	1.08494	1.43561
TGME49_223920-t26_1-p1	1746	1.946	Up	0.035001	K	transcript=TGME49_223920-t26_1 gene=TGME49_223920 organism=Toxoplasma_gondii_ME49 gene_product=rhoptry neck protein RON3 transcript_product=rhoptry neck protein RON3 location=TGME49_chrX:3453595-3464270(+) protein_length=1958 sequence_SO=chromosome SO=protein_coding is_pseudo=false	---	1	0.000707061	79.659	DYVEYVDK(1)SR	2	-0.13209	7	0.478435	0.959502	0.58871	1.32024	1.50772	1.11569
TGME49_229030-t26_1-p1	147	1.504	Up	0.03592	K	transcript=TGME49_229030-t26_1 gene=TGME49_229030 organism=Toxoplasma_gondii_ME49 gene_product=hypothetical protein transcript_product=hypothetical protein location=TGME49_chrVIII:40837-43844(+) protein_length=228 sequence_SO=chromosome SO=protein_coding is_pseudo=false	---	1	1.21423e-06	112.03	DK(1)DGDSFFIDSHIDR	3	0.57498	14	0.89336	0.878393	0.598272	1.19846	1.25791	1.10771
TGME49_299050-t26_1-p1	68	1.807	Up	0.0120825	K	transcript=TGME49_299050-t26_1 gene=TGME49_299050 organism=Toxoplasma_gondii_ME49 gene_product=ribosomal protein RPL17 transcript_product=ribosomal protein RPL17 location=TGME49_chrIII:2224012-2226278(-) protein_length=195 sequence_SO=chromosome SO=protein_coding is_pseudo=false	---	1	0.00692399	129.47	K(1)FTGCIGR	2	0.14463	17	0.792419	0.642144	0.769369	1.50167	1.03928	1.44233
TGME49_299050-t26_1-p1	172	1.672	Up	0.044945	K	transcript=TGME49_299050-t26_1 gene=TGME49_299050 organism=Toxoplasma_gondii_ME49 gene_product=ribosomal protein RPL17 transcript_product=ribosomal protein RPL17 location=TGME49_chrIII:2224012-2226278(-) protein_length=195 sequence_SO=chromosome SO=protein_coding is_pseudo=false	---	1	3.94231e-175	289.95	PSVEGVK(1)AK	2	-0.65228	46	0.818592	0.714805	0.773874	1.04125	1.08081	1.73572
TGME49_234380-t26_1-p1	248	0.539	Down	0.033742	K	transcript=TGME49_234380-t26_1 gene=TGME49_234380 organism=Toxoplasma_gondii_ME49 gene_product=hypothetical protein transcript_product=hypothetical protein location=TGME49_chrX:4329853-4331324(+) protein_length=347 sequence_SO=chromosome SO=protein_coding is_pseudo=false	---	1	2.12883e-143	261.76	VPDLTTEK(1)FQEVWNSASTK	2	-0.77278	18	1.7253	1.15862	0.997978	0.644898	0.833814	0.613707
TGME49_234380-t26_1-p1	270	0.654	Down	0.032822	K	transcript=TGME49_234380-t26_1 gene=TGME49_234380 organism=Toxoplasma_gondii_ME49 gene_product=hypothetical protein transcript_product=hypothetical protein location=TGME49_chrX:4329853-4331324(+) protein_length=347 sequence_SO=chromosome SO=protein_coding is_pseudo=false	---	1	9.92654e-25	182.33	ELAK(1)LFTLNPETR	2	1.4912	7	1.17391	1.06601	1.22245		0.857829	0.652129
TGME49_277720-t26_1-p1	529	1.903	Up	0.0149406	K	transcript=TGME49_277720-t26_1 gene=TGME49_277720 organism=Toxoplasma_gondii_ME49 gene_product=GDA1/CD39 (nucleoside phosphatase) family protein transcript_product=GDA1/CD39 (nucleoside phosphatase) family protein location=TGME49_chrXII:6553202-6555775(+) protein_length=857 sequence_SO=chromosome SO=protein_coding is_pseudo=false	---	1	8.20574e-06	135.55	MLCGK(1)EEYLR	2	0.22304	9	0.771457	0.700508	0.577802	1.36235	1.54167	0.997151
TGME49_279380-t26_1-p1	875	0.447	Down	0.00182146	K	transcript=TGME49_279380-t26_1 gene=TGME49_279380 organism=Toxoplasma_gondii_ME49 gene_product=hypothetical protein transcript_product=hypothetical protein location=TGME49_chrIX:214977-219835(+) protein_length=320 sequence_SO=chromosome SO=protein_coding is_pseudo=false	---	1	7.71883e-07	109.48	ADVIK(1)ACWTAAEACMR	2	2.5142	12	1.5125	1.51826	1.16528	0.659475	0.669057	0.546667
TGME49_279380-t26_1-p1	186	1.997	Up	0.0125636	K	transcript=TGME49_279380-t26_1 gene=TGME49_279380 organism=Toxoplasma_gondii_ME49 gene_product=hypothetical protein transcript_product=hypothetical protein location=TGME49_chrIX:214977-219835(+) protein_length=320 sequence_SO=chromosome SO=protein_coding is_pseudo=false	---	1	5.98798e-75	164.02	EAFSLVNGVMGK(1)HLVEEALR	3	-0.38026	10		0.555781	0.678794	1.19981	1.42213	1.07714
TGME49_279380-t26_1-p1	1087	0.611	Down	0.046283	K	transcript=TGME49_279380-t26_1 gene=TGME49_279380 organism=Toxoplasma_gondii_ME49 gene_product=hypothetical protein transcript_product=hypothetical protein location=TGME49_chrIX:214977-219835(+) protein_length=320 sequence_SO=chromosome SO=protein_coding is_pseudo=false	---	1	1.45392e-40	161.02	ELDSIHTVEDESLK(1)ALLAVSVNPK	3	-0.14576	6	1.37083	1.07201	1.32017	0.540338	0.862705	0.895238
TGME49_291640-t26_1-p1	299	1.85	Up	0.0171753	K	transcript=TGME49_291640-t26_1 gene=TGME49_291640 organism=Toxoplasma_gondii_ME49 gene_product=aspartate carbamoyltransferase transcript_product=aspartate carbamoyltransferase location=TGME49_chrIX:4309350-4313685(+) protein_length=423 sequence_SO=chromosome SO=protein_coding is_pseudo=false	---	1	0.000224079	85.45	ENFK(1)AQGLSGEER	2	-1.4715	5		0.655462	0.668347	1.08285	1.11856	1.47239
TGME49_278950-t26_1-p1	84	1.881	Up	0.0123586	K	transcript=TGME49_278950-t26_1 gene=TGME49_278950 organism=Toxoplasma_gondii_ME49 gene_product=LSM domain-containing protein transcript_product=LSM domain-containing protein location=TGME49_chrXII:5730485-5733472(+) protein_length=121 sequence_SO=chromosome SO=protein_coding is_pseudo=false	---	0.994591	2.95422e-07	124.51	LQDEVLETAK(0.005)DDK(0.995)K	3	0.49995	6	0.561065	0.852846	0.720447	1.56526	1.26109	1.18841
TGME49_254440-t26_1-p1	146	1.83	Up	0.0073773	K	transcript=TGME49_254440-t26_1 gene=TGME49_254440 organism=Toxoplasma_gondii_ME49 gene_product=ribosomal protein RPL12 transcript_product=ribosomal protein RPL12 location=TGME49_chrIII:1740149-1743143(-) protein_length=165 sequence_SO=chromosome SO=protein_coding is_pseudo=false	---	1	7.99243e-67	207.37	EILGTCNSVGCTVDGK(1)SPK	2	-0.49312	34	0.768953	0.567539	0.780488	1.33407	1.40297	1.13704
TGME49_219540-t26_1-p1	788	0.484	Down	0.0140808	K	transcript=TGME49_219540-t26_1 gene=TGME49_219540 organism=Toxoplasma_gondii_ME49 gene_product=cytosolic tRNA-Ala synthetase transcript_product=cytosolic tRNA-Ala synthetase location=TGME49_chrXII:862865-876562(-) protein_length=1280 sequence_SO=chromosome SO=protein_coding is_pseudo=false	---	1	2.56517e-06	157.68	VMAIWDGK(1)R	2	0.3855	47	1.24753	1.17428	1.64415	0.539326	0.852767	0.574949
TGME49_219540-t26_1-p1	551	0.546	Down	0.022442	K	transcript=TGME49_219540-t26_1 gene=TGME49_219540 organism=Toxoplasma_gondii_ME49 gene_product=cytosolic tRNA-Ala synthetase transcript_product=cytosolic tRNA-Ala synthetase location=TGME49_chrXII:862865-876562(-) protein_length=1280 sequence_SO=chromosome SO=protein_coding is_pseudo=false	---	1	4.69707e-05	100.11	VGEEDK(1)DMVDMAYR	2	-1.1127	5	1.07199	1.30712	1.3256	0.575843		0.772074
TGME49_219540-t26_1-p1	516	0.504	Down	0.0044561	K	transcript=TGME49_219540-t26_1 gene=TGME49_219540 organism=Toxoplasma_gondii_ME49 gene_product=cytosolic tRNA-Ala synthetase transcript_product=cytosolic tRNA-Ala synthetase location=TGME49_chrXII:862865-876562(-) protein_length=1280 sequence_SO=chromosome SO=protein_coding is_pseudo=false	---	1	8.91457e-60	171.06	VASVLQDK(1)QSNYDTDLFTALFDK	3	0.46603	14	1.18639	1.65462	1.18347	0.713483	0.632411	0.680698
TGME49_231190-t26_1-p1	180	0.462	Down	0.0106767	K	transcript=TGME49_231190-t26_1 gene=TGME49_231190 organism=Toxoplasma_gondii_ME49 gene_product=arsenite-activated ATPase family protein transcript_product=arsenite-activated ATPase family protein location=TGME49_chrVIII:1306579-1311053(-) protein_length=397 sequence_SO=chromosome SO=protein_coding is_pseudo=false	---	1	7.58241e-42	155.87	DK(1)IQSALQMLNAVSGQQIQEQDFAAK	3	-0.39022	4	1.34924	1.31464			0.567061	0.664899
TGME49_231190-t26_1-p1	209	0.287	Down	0.00046491	K	transcript=TGME49_231190-t26_1 gene=TGME49_231190 organism=Toxoplasma_gondii_ME49 gene_product=arsenite-activated ATPase family protein transcript_product=arsenite-activated ATPase family protein location=TGME49_chrVIII:1306579-1311053(-) protein_length=397 sequence_SO=chromosome SO=protein_coding is_pseudo=false	---	1	9.57078e-06	107.65	IENLK(1)AVTTSVR	2	-0.2939	13	1.31584	1.32224	1.47001	0.424406		0.362672
TGME49_231190-t26_1-p1	332	4.635	Up	0.0021235	K	transcript=TGME49_231190-t26_1 gene=TGME49_231190 organism=Toxoplasma_gondii_ME49 gene_product=arsenite-activated ATPase family protein transcript_product=arsenite-activated ATPase family protein location=TGME49_chrVIII:1306579-1311053(-) protein_length=397 sequence_SO=chromosome SO=protein_coding is_pseudo=false	---	1	8.05853e-05	81.799	LLALEK(1)SYHSR	3	2.0985	4	0.380725	0.362167		1.60799		1.83563
TGME49_319340-t26_1-p1	309	1.505	Up	0.031215	K	transcript=TGME49_319340-t26_1 gene=TGME49_319340 organism=Toxoplasma_gondii_ME49 gene_product=hypothetical protein transcript_product=hypothetical protein location=TGME49_chrIV:1019035-1020963(+) protein_length=481 sequence_SO=chromosome SO=protein_coding is_pseudo=false	---	1	1.60063e-05	117.79	IQLLENPDDAK(1)R	2	1.1864	9	0.925747	0.635246	0.839925	1.35556	1.12903	1.12936
TGME49_319340-t26_1-p1	134	1.918	Up	0.0141591	K	transcript=TGME49_319340-t26_1 gene=TGME49_319340 organism=Toxoplasma_gondii_ME49 gene_product=hypothetical protein transcript_product=hypothetical protein location=TGME49_chrIV:1019035-1020963(+) protein_length=481 sequence_SO=chromosome SO=protein_coding is_pseudo=false	---	1	1.1033e-05	116.24	ITTLLGMK(1)PDLR	2	0.064852	19	0.699132	0.857582	0.519774	1.49293	1.31113	1.17967
TGME49_209600-t26_1-p1	319	1.628	Up	0.026316	K	transcript=TGME49_209600-t26_1 gene=TGME49_209600 organism=Toxoplasma_gondii_ME49 gene_product=hypothetical protein transcript_product=hypothetical protein location=TGME49_chrIb:1356941-1358765(-) protein_length=451 sequence_SO=chromosome SO=protein_coding is_pseudo=false	---	1	0.00714224	109.71	K(1)AYETGVK	2	0.32591	7	0.845771	0.80804	0.65283	0.982808	1.37116	1.40211
TGME49_209600-t26_1-p1	98	1.653	Up	0.00110349	K	transcript=TGME49_209600-t26_1 gene=TGME49_209600 organism=Toxoplasma_gondii_ME49 gene_product=hypothetical protein transcript_product=hypothetical protein location=TGME49_chrIb:1356941-1358765(-) protein_length=451 sequence_SO=chromosome SO=protein_coding is_pseudo=false	---	1	0.000455483	122.52	TIQK(1)FQGFK	2	-0.88669	17	0.78806	0.811055	0.678302	1.20153	1.30329	1.25895
TGME49_206510-t26_1-p1	970	0.388	Down	0.0176176	K	transcript=TGME49_206510-t26_1 gene=TGME49_206510 organism=Toxoplasma_gondii_ME49 gene_product=toxolysin TLN4 transcript_product=toxolysin TLN4 location=TGME49_chrVIIa:903405-917753(+) protein_length=2340 sequence_SO=chromosome SO=protein_coding is_pseudo=false	---	1	9.31265e-08	130.77	QSDFNK(1)IFNTLK	2	0.86512	6	2.05871	1.24172	0.968064	0.596774	0.575053	0.483417
TGME49_218270-t26_1-p1	846	2.212	Up	0.0101394	K	transcript=TGME49_218270-t26_1 gene=TGME49_218270 organism=Toxoplasma_gondii_ME49 gene_product=hypothetical protein transcript_product=hypothetical protein location=TGME49_chrXII:1635126-1636217(-) protein_length=363 sequence_SO=chromosome SO=protein_coding is_pseudo=false	---	1	0.000153653	146.69	LEATK(1)QVNK	2	0.88829	15	0.540571	0.451299	0.811384	1.21429	1.35948	1.41549
TGME49_256990-t26_1-p1	402	3.083	Up	0.00066284	K	transcript=TGME49_256990-t26_1 gene=TGME49_256990 organism=Toxoplasma_gondii_ME49 gene_product=glycyl-tRNA synthetase transcript_product=glycyl-tRNA synthetase location=TGME49_chrVIIb:4294413-4297718(+) protein_length=771 sequence_SO=chromosome SO=protein_coding is_pseudo=false	---	1	0.000145234	124.74	DHPK(1)FHLVR	3	-0.66708	24	0.52	0.45	0.487261	1.23495	1.79879	1.45861
TGME49_256990-t26_1-p1	231	1.722	Up	0.048776	K	transcript=TGME49_256990-t26_1 gene=TGME49_256990 organism=Toxoplasma_gondii_ME49 gene_product=glycyl-tRNA synthetase transcript_product=glycyl-tRNA synthetase location=TGME49_chrVIIb:4294413-4297718(+) protein_length=771 sequence_SO=chromosome SO=protein_coding is_pseudo=false	---	1	0.00350529	95.608	ADK(1)YLEEK	2	0.76277	8	0.597	0.672	0.926752	1.59625	0.978873	1.20647
TGME49_250820-t26_1-p1	1127	2.113	Up	0.00069572	K	transcript=TGME49_250820-t26_1 gene=TGME49_250820 organism=Toxoplasma_gondii_ME49 gene_product=hypothetical protein transcript_product=hypothetical protein location=TGME49_chrXII:5243205-5247719(+) protein_length=1156 sequence_SO=chromosome SO=protein_coding is_pseudo=false	---	1	0.00806174	95.909	ETLDVAK(1)R	2	0.42022	7	0.588735		0.555917	1.29761	1.1712	1.15975
TGME49_218820-t26_1-p1	95	0.477	Down	0.023024	K	transcript=TGME49_218820-t26_1 gene=TGME49_218820 organism=Toxoplasma_gondii_ME49 gene_product=alba 2 transcript_product=alba 2 location=TGME49_chrXII:1278904-1280705(+) protein_length=148 sequence_SO=chromosome SO=protein_coding is_pseudo=false	---	1	2.2958e-36	167.99	DNSATITK(1)VETSYFSSTR	2	0.52384	11	1.26493	1.53464	1.00711	0.65625	0.55511
TGME49_218820-t26_1-p1	132	1.551	Up	0.0148177	K	transcript=TGME49_218820-t26_1 gene=TGME49_218820 organism=Toxoplasma_gondii_ME49 gene_product=alba 2 transcript_product=alba 2 location=TGME49_chrXII:1278904-1280705(+) protein_length=148 sequence_SO=chromosome SO=protein_coding is_pseudo=false	---	1	0.000444662	121.6	DK(1)EAALMEK	2	-0.95647	19	0.744843	0.895131	0.705285	1.37198	1.22044	1.04532
TGME49_301440-t26_1-p1	444	1.777	Up	0.020956	K	transcript=TGME49_301440-t26_1 gene=TGME49_301440 organism=Toxoplasma_gondii_ME49 gene_product=calcium-dependent protein kinase CDPK1 transcript_product=calcium-dependent protein kinase CDPK1 location=TGME49_chrIV:2480948-2486303(+) protein_length=582 sequence_SO=chromosome SO=protein_coding is_pseudo=false	---	1	6.56588e-05	99.539	MDK(1)NGDGQLDR	2	-0.83469	12	0.792031	0.73275	0.658613	1.27462	0.990347	1.61584
TGME49_223940-t26_1-p1	130	1.799	Up	0.0079982	K	transcript=TGME49_223940-t26_1 gene=TGME49_223940 organism=Toxoplasma_gondii_ME49 gene_product=GAP45 transcript_product=GAP45 location=TGME49_chrX:3440920-3441657(-) protein_length=245 sequence_SO=chromosome SO=protein_coding is_pseudo=false	---	1	5.69549e-05	128.01	K(1)AEAAAAAER	2	0.24597	11	0.886973	0.647738	0.604502	1.26275	1.22234	1.36364
TGME49_223940-t26_1-p1	52	1.784	Up	0.0171847	K	transcript=TGME49_223940-t26_1 gene=TGME49_223940 organism=Toxoplasma_gondii_ME49 gene_product=GAP45 transcript_product=GAP45 location=TGME49_chrX:3440920-3441657(-) protein_length=245 sequence_SO=chromosome SO=protein_coding is_pseudo=false	---	1	1.18114e-07	152.54	NAADK(1)AEAERR	2	0.11392	26	0.532567	0.854668	0.769561	1.2402	1.19656	1.41006
TGME49_223940-t26_1-p1	16	1.643	Up	0.0073431	K	transcript=TGME49_223940-t26_1 gene=TGME49_223940 organism=Toxoplasma_gondii_ME49 gene_product=GAP45 transcript_product=GAP45 location=TGME49_chrX:3440920-3441657(-) protein_length=245 sequence_SO=chromosome SO=protein_coding is_pseudo=false	---	1	1.88973e-05	132.25	K(1)EAEDLAEKER	3	-0.066926	35	0.815134	0.624639	0.839228	1.25196	1.32116	1.17118
TGME49_309560-t26_1-p1	47	1.657	Up	0.0079576	K	transcript=TGME49_309560-t26_1 gene=TGME49_309560 organism=Toxoplasma_gondii_ME49 gene_product=nmda receptor glutamate-binding chain transcript_product=nmda receptor glutamate-binding chain location=TGME49_chrXI:725854-727640(+) protein_length=265 sequence_SO=chromosome SO=protein_coding is_pseudo=false	---	1	0.00774176	119.57	IFTK(1)EIR	2	0.21964	13	0.782123	0.824385	0.615385	1.19217	1.3521	1.13707
TGME49_310700-t26_1-p1	237	1.797	Up	0.00059654	K	transcript=TGME49_310700-t26_1 gene=TGME49_310700 organism=Toxoplasma_gondii_ME49 gene_product=serine/threonine phosophatase PP1 transcript_product=serine/threonine phosophatase PP1 location=TGME49_chrXI:1524051-1525526(-) protein_length=306 sequence_SO=chromosome SO=protein_coding is_pseudo=false	---	1	0.000179036	113.62	K(1)HDLDLICR	2	-2.1568	17	0.80077	0.730983	0.660584	1.34577	1.25688	1.33743
TGME49_278040-t26_1-p1	807	1.665	Up	0.021098	K	transcript=TGME49_278040-t26_1 gene=TGME49_278040 organism=Toxoplasma_gondii_ME49 gene_product=G-patch domain-containing protein transcript_product=G-patch domain-containing protein location=TGME49_chrXII:6337973-6340317(+) protein_length=317 sequence_SO=chromosome SO=protein_coding is_pseudo=false	---	1	9.64099e-05	113.44	SQSSK(1)TYLER	2	0.24093	7		0.631341	0.828109	1.3203	1.13797	1.18646
TGME49_271440-t26_1-p1	452	1.528	Up	0.028136	K	transcript=TGME49_271440-t26_1 gene=TGME49_271440 organism=Toxoplasma_gondii_ME49 gene_product=NPL4 family protein transcript_product=NPL4 family protein location=TGME49_chrVIII:4490437-4496076(-) protein_length=502 sequence_SO=chromosome SO=protein_coding is_pseudo=false	---	1	0.00106224	67.997	VAALAGPSPVAK(1)K	2	-0.15663	5	0.925962	0.798403	0.748491	1.375	1.14474
TGME49_235470-t26_1-p1	509	2.094	Up	0.042984	K	transcript=TGME49_235470-t26_1 gene=TGME49_235470 organism=Toxoplasma_gondii_ME49 gene_product=myosin A transcript_product=myosin A location=TGME49_chrX:4884161-4889835(+) protein_length=831 sequence_SO=chromosome SO=protein_coding is_pseudo=false	---	1	0.000344363	62.035	ESK(1)LYRDEGVSSK	3	-0.06483	5	0.443366		0.743187	1.19844	1.06844	1.46088
TGME49_235470-t26_1-p1	4	2.216	Up	0.0160381	K	transcript=TGME49_235470-t26_1 gene=TGME49_235470 organism=Toxoplasma_gondii_ME49 gene_product=myosin A transcript_product=myosin A location=TGME49_chrX:4884161-4889835(+) protein_length=831 sequence_SO=chromosome SO=protein_coding is_pseudo=false	---	1	4.58332e-05	110.84	ASK(1)TTSEELK	2	0.61301	12	0.635383	0.702811	0.497904	1.35386	1.39068	1.32443
TGME49_284560-t26_1-p1	140	0.514	Down	0.0040597	K	transcript=TGME49_284560-t26_1 gene=TGME49_284560 organism=Toxoplasma_gondii_ME49 gene_product=ribosomal protein RPL9 transcript_product=ribosomal protein RPL9 location=TGME49_chrV:2713061-2715476(+) protein_length=190 sequence_SO=chromosome SO=protein_coding is_pseudo=false	---	1	7.99802e-53	180.8	ATNVK(1)DEIALTGTDVELVSR	2	0.75023	12	1.34564	1.25764	1.38147	0.840164	0.590055	0.618712
TGME49_219590-t26_1-p1	145	1.863	Up	0.00076389	K	transcript=TGME49_219590-t26_1 gene=TGME49_219590 organism=Toxoplasma_gondii_ME49 gene_product=RuvB family 1 protein transcript_product=RuvB family 1 protein location=TGME49_chrXII:840604-847215(+) protein_length=492 sequence_SO=chromosome SO=protein_coding is_pseudo=false	---	1	8.44477e-05	126.19	K(1)TEVLLEACR	2	-0.90343	9	0.757451	0.627137	0.694059	1.27567	1.38723	1.20942
TGME49_289210-t26_1-p1	233	1.838	Up	0.028361	K	transcript=TGME49_289210-t26_1 gene=TGME49_289210 organism=Toxoplasma_gondii_ME49 gene_product=prefoldin subunit protein transcript_product=prefoldin subunit protein location=TGME49_chrIX:3082394-3084001(-) protein_length=322 sequence_SO=chromosome SO=protein_coding is_pseudo=false	---	1	1.09111e-32	197.38	QIAAK(1)EAVLAECRDELEATKK	4	-0.31637	34	0.537477	0.671115	0.944954	1.10452	1.35556	1.49905
TGME49_289210-t26_1-p1	255	2.133	Up	0.029285	K	transcript=TGME49_289210-t26_1 gene=TGME49_289210 organism=Toxoplasma_gondii_ME49 gene_product=prefoldin subunit protein transcript_product=prefoldin subunit protein location=TGME49_chrIX:3082394-3084001(-) protein_length=322 sequence_SO=chromosome SO=protein_coding is_pseudo=false	---	1	0.00310942	103.42	EMTELK(1)TK	2	-0.69623	17	0.712066	0.747378	0.535168	1.04331	1.98431	1.22615
TGME49_244320-t26_1-p1	170	5.292	Up	0.00107579	K	transcript=TGME49_244320-t26_1 gene=TGME49_244320 organism=Toxoplasma_gondii_ME49 gene_product=ribosomal protein RPL24 transcript_product=ribosomal protein RPL24 location=TGME49_chrVI:3188303-3191038(+) protein_length=291 sequence_SO=chromosome SO=protein_coding is_pseudo=false	---	1	0.000397356	86.344	DGK(1)VHTFIHR	2	-3.2099	20	0.258065	0.337699	0.441228	2.29892	1.54583	1.64286
TGME49_286750-t26_1-p1	413	1.903	Up	0.022904	K	transcript=TGME49_286750-t26_1 gene=TGME49_286750 organism=Toxoplasma_gondii_ME49 gene_product=MA3 domain-containing protein transcript_product=MA3 domain-containing protein location=TGME49_chrV:1688720-1696027(+) protein_length=515 sequence_SO=chromosome SO=protein_coding is_pseudo=false	---	1	3.02537e-18	166.7	ECLYEYFDSNDK(1)K	2	-2.02	11	0.890765	0.666667	0.534765	1.06829	1.5248	1.38757
TGME49_286750-t26_1-p1	72	1.689	Up	0.0110974	K	transcript=TGME49_286750-t26_1 gene=TGME49_286750 organism=Toxoplasma_gondii_ME49 gene_product=MA3 domain-containing protein transcript_product=MA3 domain-containing protein location=TGME49_chrV:1688720-1696027(+) protein_length=515 sequence_SO=chromosome SO=protein_coding is_pseudo=false	---	1	5.43003e-19	95.195	TSCFSGATPPPQK(1)SHLTLDEFTK	3	-0.36245	5	0.793446	0.731455	0.862986	1.21983	1.46943
TGME49_286750-t26_1-p1	82	0.533	Down	0.041716	K	transcript=TGME49_286750-t26_1 gene=TGME49_286750 organism=Toxoplasma_gondii_ME49 gene_product=MA3 domain-containing protein transcript_product=MA3 domain-containing protein location=TGME49_chrV:1688720-1696027(+) protein_length=515 sequence_SO=chromosome SO=protein_coding is_pseudo=false	---	1	9.04707e-07	117.86	SHLTLDEFTK(1)LAK	3	0.50303	6	1.45283		1.20552	0.641721	0.775087
TGME49_286750-t26_1-p1	150	2.281	Up	0.02108	K	transcript=TGME49_286750-t26_1 gene=TGME49_286750 organism=Toxoplasma_gondii_ME49 gene_product=MA3 domain-containing protein transcript_product=MA3 domain-containing protein location=TGME49_chrV:1688720-1696027(+) protein_length=515 sequence_SO=chromosome SO=protein_coding is_pseudo=false	---	1	3.2196e-05	102.07	HIVSK(1)QQMVR	3	-0.59272	18	0.82721	0.392488	0.629857	1.19177	1.42791	1.59961
TGME49_239330-t26_1-p1	6	1.72	Up	0.0129447	K	transcript=TGME49_239330-t26_1 gene=TGME49_239330 organism=Toxoplasma_gondii_ME49 gene_product=ribosomal protein RPL37 transcript_product=ribosomal protein RPL37 location=TGME49_chrVI:551539-553786(+) protein_length=98 sequence_SO=chromosome SO=protein_coding is_pseudo=false	---	1	0.00051179	82.914	AGK(1)GTGSFGK	2	-0.02552	10	0.672321	0.870734	0.706831	1.43879	1.05121	1.38069
TGME49_231410-t26_1-p1	127	1.986	Up	0.029145	K	transcript=TGME49_231410-t26_1 gene=TGME49_231410 organism=Toxoplasma_gondii_ME49 gene_product=hypothetical protein transcript_product=hypothetical protein location=TGME49_chrVIII:1406518-1410847(+) protein_length=571 sequence_SO=chromosome SO=protein_coding is_pseudo=false	---	1	0.0381242	47.187	EDFAK(1)FTK	2	-0.44829	5		0.795037	0.501385	1.39661	1.21514	1.24973
TGME49_231410-t26_1-p1	489	1.655	Up	0.0192187	K	transcript=TGME49_231410-t26_1 gene=TGME49_231410 organism=Toxoplasma_gondii_ME49 gene_product=hypothetical protein transcript_product=hypothetical protein location=TGME49_chrVIII:1406518-1410847(+) protein_length=571 sequence_SO=chromosome SO=protein_coding is_pseudo=false	---	1	0.00368235	87.696	TIVDK(1)CHK	2	0.06755	12	0.784615	0.664522	0.853186	1.02651	1.29405	1.49077
TGME49_231410-t26_1-p1	320	2.256	Up	0.045944	K	transcript=TGME49_231410-t26_1 gene=TGME49_231410 organism=Toxoplasma_gondii_ME49 gene_product=hypothetical protein transcript_product=hypothetical protein location=TGME49_chrVIII:1406518-1410847(+) protein_length=571 sequence_SO=chromosome SO=protein_coding is_pseudo=false	---	1	5.05461e-05	101.71	NMGEESVYK(1)QMK	2	-0.22823	6	0.741346	0.448529		1.14422	1.70919	1.17372
TGME49_226960-t26_1-p1	914	0.576	Down	0.0113425	K	transcript=TGME49_226960-t26_1 gene=TGME49_226960 organism=Toxoplasma_gondii_ME49 gene_product=phosphofructokinase PFKII transcript_product=phosphofructokinase PFKII location=TGME49_chrX:1186611-1197026(-) protein_length=1225 sequence_SO=chromosome SO=protein_coding is_pseudo=false	---	1	2.76827e-06	107.98	TK(1)TLGEIVTFVADAVK	3	1.1236	21	1.35111	1.35294	1.119	0.883534	0.713035	0.60612
TGME49_226960-t26_1-p1	250	1.518	Up	0.024404	K	transcript=TGME49_226960-t26_1 gene=TGME49_226960 organism=Toxoplasma_gondii_ME49 gene_product=phosphofructokinase PFKII transcript_product=phosphofructokinase PFKII location=TGME49_chrX:1186611-1197026(-) protein_length=1225 sequence_SO=chromosome SO=protein_coding is_pseudo=false	---	1	9.9507e-09	131.79	SK(1)GSSTSVCGCPK	2	-0.826	10	0.684105	0.961816	0.731	1.13353	1.35311	1.12241
TGME49_226960-t26_1-p1	268	1.556	Up	0.00088198	K	transcript=TGME49_226960-t26_1 gene=TGME49_226960 organism=Toxoplasma_gondii_ME49 gene_product=phosphofructokinase PFKII transcript_product=phosphofructokinase PFKII location=TGME49_chrX:1186611-1197026(-) protein_length=1225 sequence_SO=chromosome SO=protein_coding is_pseudo=false	---	1	8.43315e-05	149.72	TIDGDLK(1)NR	2	-0.37968	25	0.745473	0.765738	0.829	1.14257	1.30156	1.19743
TGME49_226960-t26_1-p1	450	0.602	Down	0.034539	K	transcript=TGME49_226960-t26_1 gene=TGME49_226960 organism=Toxoplasma_gondii_ME49 gene_product=phosphofructokinase PFKII transcript_product=phosphofructokinase PFKII location=TGME49_chrX:1186611-1197026(-) protein_length=1225 sequence_SO=chromosome SO=protein_coding is_pseudo=false	---	1	6.20608e-32	192.15	LLMQMTESELQK(1)R	2	1.4087	21		1.44582	1.191	0.904618	0.814202	0.662389
TGME49_269970-t26_1-p1	836	0.629	Down	0.037819	K	transcript=TGME49_269970-t26_1 gene=TGME49_269970 organism=Toxoplasma_gondii_ME49 gene_product=hypothetical protein transcript_product=hypothetical protein location=TGME49_chrVIII:5492602-5492973(-) protein_length=123 sequence_SO=chromosome SO=protein_coding is_pseudo=false	---	1	0.0166084	81.381	DVAK(1)QLR	2	0.37196	17	1.4973	1.42268	0.968561	0.86749	0.735021	0.843278
TGME49_269970-t26_1-p1	846	0.63	Down	0.021317	K	transcript=TGME49_269970-t26_1 gene=TGME49_269970 organism=Toxoplasma_gondii_ME49 gene_product=hypothetical protein transcript_product=hypothetical protein location=TGME49_chrVIII:5492602-5492973(-) protein_length=123 sequence_SO=chromosome SO=protein_coding is_pseudo=false	---	1	8.20574e-06	135.55	DQQMVMK(1)GYR	2	-0.10862	25	1.47703	1.32088	1.08464	0.934979	0.691139	0.819411
TGME49_269970-t26_1-p1	502	0.378	Down	0.0109405	K	transcript=TGME49_269970-t26_1 gene=TGME49_269970 organism=Toxoplasma_gondii_ME49 gene_product=hypothetical protein transcript_product=hypothetical protein location=TGME49_chrVIII:5492602-5492973(-) protein_length=123 sequence_SO=chromosome SO=protein_coding is_pseudo=false	---	1	2.83521e-11	151.26	TNK(1)SADPFYWMR	2	-0.97986	10		1.74742	1.60943	0.760494	0.658228	0.483691
TGME49_263180-t26_1-p1	416	2.337	Up	0.039145	K	transcript=TGME49_263180-t26_1 gene=TGME49_263180 organism=Toxoplasma_gondii_ME49 gene_product=myosin D transcript_product=myosin D location=TGME49_chrVIIb:739658-747456(-) protein_length=822 sequence_SO=chromosome SO=protein_coding is_pseudo=false	---	1	1.1033e-05	116.24	TTYAGSNK(1)IESR	2	-0.059906	8	0.609375	0.57848	0.613861	1.06295	1.86986	1.27755
TGME49_263180-t26_1-p1	725	0.456	Down	0.030338	K	transcript=TGME49_263180-t26_1 gene=TGME49_263180 organism=Toxoplasma_gondii_ME49 gene_product=myosin D transcript_product=myosin D location=TGME49_chrVIIb:739658-747456(-) protein_length=822 sequence_SO=chromosome SO=protein_coding is_pseudo=false	---	1	1.16043e-07	121.39	FINLGVSNK(1)PGADAK	2	0.19376	7	1.18652	1.46397	1.45347	0.410733	0.517613	0.942827
TGME49_263180-t26_1-p1	1258	2.464	Up	0.024363	K	transcript=TGME49_263180-t26_1 gene=TGME49_263180 organism=Toxoplasma_gondii_ME49 gene_product=myosin D transcript_product=myosin D location=TGME49_chrVIIb:739658-747456(-) protein_length=822 sequence_SO=chromosome SO=protein_coding is_pseudo=false	---	1	0.00639812	65.224	AVEYVLK(1)GK	2	0.43552	5	0.394531		0.679208	1.45304	1.36399	1.15177
TGME49_263180-t26_1-p1	280	1.713	Up	0.0141841	K	transcript=TGME49_263180-t26_1 gene=TGME49_263180 organism=Toxoplasma_gondii_ME49 gene_product=myosin D transcript_product=myosin D location=TGME49_chrVIIb:739658-747456(-) protein_length=822 sequence_SO=chromosome SO=protein_coding is_pseudo=false	---	1	0.00011176	148.52	IVCQDK(1)DER	2	-0.3478	9	0.608398	0.900296	0.708911	1.14241	1.42857	1.22869
TGME49_263180-t26_1-p1	517	1.747	Up	0.031477	K	transcript=TGME49_263180-t26_1 gene=TGME49_263180 organism=Toxoplasma_gondii_ME49 gene_product=myosin D transcript_product=myosin D location=TGME49_chrVIIb:739658-747456(-) protein_length=822 sequence_SO=chromosome SO=protein_coding is_pseudo=false	---	1	0.00106119	104.42	K(1)IEYTTNEK	2	0.059945	10	0.663086	0.953603	0.687129		1.35323	1.32952
TGME49_211290-t26_1-p1	115	1.896	Up	0.0070351	K	transcript=TGME49_211290-t26_1 gene=TGME49_211290 organism=Toxoplasma_gondii_ME49 gene_product=rhoptry protein ROP15 transcript_product=rhoptry protein ROP15 location=TGME49_chrIV:1850723-1853193(-) protein_length=333 sequence_SO=chromosome SO=protein_coding is_pseudo=false	---	1	0.00501524	88.819	SVK(1)WTQLK	2	-0.9322	12	0.852761	0.689202	0.595674	1.3903	1.49198	1.16981
TGME49_305520-t26_1-p1	85	0.629	Down	0.0171029	K	transcript=TGME49_305520-t26_1 gene=TGME49_305520 organism=Toxoplasma_gondii_ME49 gene_product=ribosomal protein RPS2 transcript_product=ribosomal protein RPS2 location=TGME49_chrIX:5449517-5451958(+) protein_length=269 sequence_SO=chromosome SO=protein_coding is_pseudo=false	---	1	4.945e-20	109.23	EYQIIDHFFQPGNCAAPLK(1)DDVMK	3	0.91439	12	1.08955	1.3254	1.26488	0.625588	0.891775	0.795407
TGME49_305520-t26_1-p1	42	1.643	Up	0.00092101	K	transcript=TGME49_305520-t26_1 gene=TGME49_305520 organism=Toxoplasma_gondii_ME49 gene_product=ribosomal protein RPS2 transcript_product=ribosomal protein RPS2 location=TGME49_chrIX:5449517-5451958(+) protein_length=269 sequence_SO=chromosome SO=protein_coding is_pseudo=false	---	1	8.21801e-27	159.04	GGAEDDLKDWVPITK(1)LGR	3	-0.85953	38	0.724378	0.831349	0.728407	1.16745	1.28247	1.30271
TGME49_229360-t26_1-p1	271	0.518	Down	0.0168764	K	transcript=TGME49_229360-t26_1 gene=TGME49_229360 organism=Toxoplasma_gondii_ME49 gene_product=transaldolase transcript_product=transaldolase location=TGME49_chrVIII:200275-204452(-) protein_length=550 sequence_SO=chromosome SO=protein_coding is_pseudo=false	---	1	2.58818e-14	115.57	AASMPQYAHLMDEAVEVAK(1)K	3	-1.2097	12	1.24638	1.51703	1.2118	0.496461	0.839252	0.722763
TGME49_233500-t26_1-p1	203	0.514	Down	0.021	K	transcript=TGME49_233500-t26_1 gene=TGME49_233500 organism=Toxoplasma_gondii_ME49 gene_product=triose-phosphate isomerase TPI-II transcript_product=triose-phosphate isomerase TPI-II location=TGME49_chrVIII:2682616-2687436(-) protein_length=375 sequence_SO=chromosome SO=protein_coding is_pseudo=false	---	1	2.39368e-05	91.969	EK(1)NIPWVVLGHSER	3	0.14324	9	1.67788	1.34045	1.02372	0.835112	0.662024	0.581439
TGME49_289680-t26_1-p1	130	2.781	Up	0.018517	K	transcript=TGME49_289680-t26_1 gene=TGME49_289680 organism=Toxoplasma_gondii_ME49 gene_product=Ras-related protein Rab11 transcript_product=Ras-related protein Rab11 location=TGME49_chrIX:3373629-3376956(-) protein_length=219 sequence_SO=chromosome SO=protein_coding is_pseudo=false	---	1	0.00775394	104.37	SDLK(1)HLR	2	0.45121	8	0.440351	0.77957	0.418812	1.51349	1.06145	1.98301
TGME49_260440-t26_1-p1	251	1.604	Up	0.0112558	K	transcript=TGME49_260440-t26_1 gene=TGME49_260440 organism=Toxoplasma_gondii_ME49 gene_product=nuclear factor NF3 transcript_product=nuclear factor NF3 location=TGME49_chrVIIb:2268453-2272974(-) protein_length=311 sequence_SO=chromosome SO=protein_coding is_pseudo=false	---	1	4.66446e-06	121.68	GAPQK(1)GDAAAYK	2	0.012837	14	0.869254	0.700704	0.766889	1.20062	1.09151	1.45702
TGME49_226730-t26_1-p1	569	2.057	Up	0.00163964	K	transcript=TGME49_226730-t26_1 gene=TGME49_226730 organism=Toxoplasma_gondii_ME49 gene_product=aconitate hydratase ACN/IRP transcript_product=aconitate hydratase ACN/IRP location=TGME49_chrX:1401179-1408350(-) protein_length=1055 sequence_SO=chromosome SO=protein_coding is_pseudo=false	---	1	4.01913e-13	157.68	GFGLSEEQAEK(1)K	2	1.6668	17	0.61002	0.73873	0.630639	1.37402	1.17653	1.52026
TGME49_226730-t26_1-p1	1012	1.697	Up	0.0125638	K	transcript=TGME49_226730-t26_1 gene=TGME49_226730 organism=Toxoplasma_gondii_ME49 gene_product=aconitate hydratase ACN/IRP transcript_product=aconitate hydratase ACN/IRP location=TGME49_chrX:1401179-1408350(-) protein_length=1055 sequence_SO=chromosome SO=protein_coding is_pseudo=false	---	1	3.60415e-06	83.404	GEIIPGSLMTVK(1)TSDGK	2	0.31364	14	0.664047	0.911885	0.668233	1.1123	1.3	1.39659
TGME49_312622-t26_1-p1	2616	1.668	Up	0.0026244	K	transcript=TGME49_312622-t26_1 gene=TGME49_312622 organism=Toxoplasma_gondii_ME49 gene_product=DUF803 domain-containing protein transcript_product=DUF803 domain-containing protein location=TGME49_chrXI:2829449-2837821(-) protein_length=814 sequence_SO=chromosome SO=protein_coding is_pseudo=false	---	1	3.2393e-05	95.417	LTMSLK(1)AEDDK	2	-0.81437	27	0.800971	0.748024	0.809082	1.38934	1.2324
TGME49_312622-t26_1-p1	2169	2.445	Up	0.0099016	K	transcript=TGME49_312622-t26_1 gene=TGME49_312622 organism=Toxoplasma_gondii_ME49 gene_product=DUF803 domain-containing protein transcript_product=DUF803 domain-containing protein location=TGME49_chrXI:2829449-2837821(-) protein_length=814 sequence_SO=chromosome SO=protein_coding is_pseudo=false	---	1	9.0428e-24	168.31	LVFVIQNDPSK(1)DNK	2	-0.61134	10	0.48835	0.768775	0.486068	1.11578	1.44262	1.70389
TGME49_263090-t26_1-p1	90	0.469	Down	0.0122845	K	transcript=TGME49_263090-t26_1 gene=TGME49_263090 organism=Toxoplasma_gondii_ME49 gene_product=14-3-3 protein transcript_product=14-3-3 protein location=TGME49_chrVIIb:813151-815788(+) protein_length=323 sequence_SO=chromosome SO=protein_coding is_pseudo=false	---	1	2.47736e-17	128.01	YDEMAEAMK(1)NLVENCLDEQQPK	3	0.35173	5	1.73807		1.39191	0.848454	0.72823	0.627432
TGME49_263090-t26_1-p1	148	1.785	Up	0.040879	K	transcript=TGME49_263090-t26_1 gene=TGME49_263090 organism=Toxoplasma_gondii_ME49 gene_product=14-3-3 protein transcript_product=14-3-3 protein location=TGME49_chrVIIb:813151-815788(+) protein_length=323 sequence_SO=chromosome SO=protein_coding is_pseudo=false	---	1	4.68213e-42	208.27	QHMQNK(1)ALAAEYR	2	-0.01877	43	0.992231	0.575987	0.584971	1.06495	1.48134	1.29669
TGME49_310780-t26_1-p1	297	2.379	Up	0.0166435	K	transcript=TGME49_310780-t26_1 gene=TGME49_310780 organism=Toxoplasma_gondii_ME49 gene_product=dense granule protein GRA4 transcript_product=dense granule protein GRA4 location=TGME49_chrXI:1589170-1590207(-) protein_length=345 sequence_SO=chromosome SO=protein_coding is_pseudo=false	---	1	0.0051618	68.335	AVK(1)GFGGTR	2	-0.55304	8	0.547248	0.567389		1.42646	0.999026	1.55211
TGME49_266450-t26_1-p1	721	0.555	Down	0.045839	K	transcript=TGME49_266450-t26_1 gene=TGME49_266450 organism=Toxoplasma_gondii_ME49 gene_product=lysine decarboxylase family protein transcript_product=lysine decarboxylase family protein location=TGME49_chrIX:1118655-1120963(+) protein_length=361 sequence_SO=chromosome SO=protein_coding is_pseudo=false	---	1	2.77339e-05	120.06	LEK(1)LMQAYCNR	2	-0.28963	12	1.44551	1.6128	0.869115	0.684878	0.714556	0.780561
TGME49_269950-t26_1-p1	694	0.607	Down	0.0076173	K	transcript=TGME49_269950-t26_1 gene=TGME49_269950 organism=Toxoplasma_gondii_ME49 gene_product=hypothetical protein transcript_product=hypothetical protein location=TGME49_chrVIII:5503737-5507253(-) protein_length=944 sequence_SO=chromosome SO=protein_coding is_pseudo=false	---	1	0.00391563	62.528	QESLAALAQK(1)R	2	0.87903	7	1.19599	1.06753	1.31057	0.714128		0.731683
TGME49_218770-t26_1-p1	1113	1.625	Up	0.033643	K	transcript=TGME49_218770-t26_1 gene=TGME49_218770 organism=Toxoplasma_gondii_ME49 gene_product=carrier superfamily protein transcript_product=carrier superfamily protein location=TGME49_chrXII:1317577-1322849(-) protein_length=721 sequence_SO=chromosome SO=protein_coding is_pseudo=false	---	1	0.036398	82.716	K(1)MMEETK	2	-1.0421	5	0.792157	0.708577		1.13139		1.30694
TGME49_316310-t26_1-p1	102	1.511	Up	0.044881	K	transcript=TGME49_316310-t26_1 gene=TGME49_316310 organism=Toxoplasma_gondii_ME49 gene_product=superoxide dismutase transcript_product=superoxide dismutase location=TGME49_chrXI:5232454-5234160(-) protein_length=201 sequence_SO=chromosome SO=protein_coding is_pseudo=false	---	1	4.30785e-73	233.78	K(1)EFTSVENFKDEFSK	2	0.40449	53	0.938894	0.802326	0.662096	1.46209	1.05136	1.11784
TGME49_316310-t26_1-p1	101	1.964	Up	0.0155967	K	transcript=TGME49_316310-t26_1 gene=TGME49_316310 organism=Toxoplasma_gondii_ME49 gene_product=superoxide dismutase transcript_product=superoxide dismutase location=TGME49_chrXI:5232454-5234160(-) protein_length=201 sequence_SO=chromosome SO=protein_coding is_pseudo=false	---	1	4.89434e-06	131.04	LLDEIK(1)K	2	0.35408	50	0.761397	0.72093	0.572968	1.15881	1.1376	1.74119
TGME49_216670-t26_1-p1	660	0.525	Down	0.000100598	K	transcript=TGME49_216670-t26_1 gene=TGME49_216670 organism=Toxoplasma_gondii_ME49 gene_product=FUSE-binding protein 2 / KH-type splicing regulatory protein transcript_product=FUSE-binding protein 2 / KH-type splicing regulatory protein location=TGME49_chrXI:5971686-5975725(-) protein_length=941 sequence_SO=chromosome SO=protein_coding is_pseudo=false	---	1	8.88367e-74	192.1	SPAQSSGDLVLSFLGTK(1)EQVEAAR	3	0.11592	9	1.37134	1.33299	1.24376	0.658046	0.729084	0.685015
TGME49_216670-t26_1-p1	807	1.957	Up	0.0025647	K	transcript=TGME49_216670-t26_1 gene=TGME49_216670 organism=Toxoplasma_gondii_ME49 gene_product=FUSE-binding protein 2 / KH-type splicing regulatory protein transcript_product=FUSE-binding protein 2 / KH-type splicing regulatory protein location=TGME49_chrXI:5971686-5975725(-) protein_length=941 sequence_SO=chromosome SO=protein_coding is_pseudo=false	---	1	1.51587e-05	87.568	GAPAAVEK(1)AVK	2	1.797	15	0.787084	0.586313	0.651349	1.19444	1.42829	1.33945
TGME49_207620-t26_1-p1	437	2.354	Up	0.026143	K	transcript=TGME49_207620-t26_1 gene=TGME49_207620 organism=Toxoplasma_gondii_ME49 gene_product=pyridine nucleotide-disulfide oxidoreductase domain-containing protein transcript_product=pyridine nucleotide-disulfide oxidoreductase domain-containing protein location=TGME49_chrIb:156062-163682(-) protein_length=664 sequence_SO=chromosome SO=protein_coding is_pseudo=false	---	1	0.000482549	115.71	QLICSK(1)GVR	2	0.92148	9	0.608863	0.379048	0.842204	1.75877	1.37108	1.17891
TGME49_207620-t26_1-p1	330	1.806	Up	0.020458	K	transcript=TGME49_207620-t26_1 gene=TGME49_207620 organism=Toxoplasma_gondii_ME49 gene_product=pyridine nucleotide-disulfide oxidoreductase domain-containing protein transcript_product=pyridine nucleotide-disulfide oxidoreductase domain-containing protein location=TGME49_chrIb:156062-163682(-) protein_length=664 sequence_SO=chromosome SO=protein_coding is_pseudo=false	---	1	2.71094e-06	125.03	LEGNAPDVK(1)FDK	2	-0.20356	12	0.609827	0.85619	0.711485	1.64693	1.17391	1.11182
TGME49_207620-t26_1-p1	226	2.123	Up	0.04758	K	transcript=TGME49_207620-t26_1 gene=TGME49_207620 organism=Toxoplasma_gondii_ME49 gene_product=pyridine nucleotide-disulfide oxidoreductase domain-containing protein transcript_product=pyridine nucleotide-disulfide oxidoreductase domain-containing protein location=TGME49_chrIb:156062-163682(-) protein_length=664 sequence_SO=chromosome SO=protein_coding is_pseudo=false	---	1	0.00852905	99.139	GVYAK(1)EK	2	-0.43891	5		0.605714	0.622782	1.64583	1.35187	0.914803
TGME49_207620-t26_1-p1	316	1.982	Up	0.030257	K	transcript=TGME49_207620-t26_1 gene=TGME49_207620 organism=Toxoplasma_gondii_ME49 gene_product=pyridine nucleotide-disulfide oxidoreductase domain-containing protein transcript_product=pyridine nucleotide-disulfide oxidoreductase domain-containing protein location=TGME49_chrIb:156062-163682(-) protein_length=664 sequence_SO=chromosome SO=protein_coding is_pseudo=false	---	1	0.00108418	90.15	AVGVDLK(1)TK	2	-0.4851	8	0.677264		0.609711	0.991228	1.55207	1.28328
TGME49_218750-t26_1-p1	842	0.547	Down	0.034381	K	transcript=TGME49_218750-t26_1 gene=TGME49_218750 organism=Toxoplasma_gondii_ME49 gene_product=hypothetical protein transcript_product=hypothetical protein location=TGME49_chrXII:1335838-1336930(-) protein_length=335 sequence_SO=chromosome SO=protein_coding is_pseudo=false	---	1	2.9266e-42	168.08	GEDTSTQAQMLAEAGNVLK(1)R	2	-0.14062	7	1.40979	0.931973	1.60234	0.849329	0.641148	0.667925
TGME49_255260-t26_1-p1	181	0.655	Down	0.021555	K	transcript=TGME49_255260-t26_1 gene=TGME49_255260 organism=Toxoplasma_gondii_ME49 gene_product=apical membrane antigen AMA1 transcript_product=apical membrane antigen AMA1 location=TGME49_chrVIIb:4948498-4952962(+) protein_length=569 sequence_SO=chromosome SO=protein_coding is_pseudo=false	---	1	1.40625e-08	126.91	ISPFPMELLEK(1)NSNIK	2	0.43222	17	1.1899	1.31541	1.04986	0.931507	0.716489	0.680511
TGME49_255260-t26_1-p1	514	3.333	Up	0.020577	K	transcript=TGME49_255260-t26_1 gene=TGME49_255260 organism=Toxoplasma_gondii_ME49 gene_product=apical membrane antigen AMA1 transcript_product=apical membrane antigen AMA1 location=TGME49_chrVIIb:4948498-4952962(+) protein_length=569 sequence_SO=chromosome SO=protein_coding is_pseudo=false	---	1	7.75708e-57	205.78	NK(1)GVQAAHHEHEFQSDR	3	0.10567	32	0.601497	0.634458	0.228468	1.40569	1.96441	1.51118
TGME49_313080-t26_1-p1	127	2.491	Up	0.039556	K	transcript=TGME49_313080-t26_1 gene=TGME49_313080 organism=Toxoplasma_gondii_ME49 gene_product=hypothetical protein transcript_product=hypothetical protein location=TGME49_chrXI:3086593-3087960(-) protein_length=455 sequence_SO=chromosome SO=protein_coding is_pseudo=false	---	1	5.05964e-32	184.32	QK(1)EVDACQQQAENLR	2	0.76235	13		0.527601	0.526554	1.375	1.66182	0.901724
TGME49_313080-t26_1-p1	205	1.718	Up	0.0190188	K	transcript=TGME49_313080-t26_1 gene=TGME49_313080 organism=Toxoplasma_gondii_ME49 gene_product=hypothetical protein transcript_product=hypothetical protein location=TGME49_chrXI:3086593-3087960(-) protein_length=455 sequence_SO=chromosome SO=protein_coding is_pseudo=false	---	1	9.75709e-05	112.13	EK(1)EAADLAAR	2	-0.048063	35	0.823362	0.652866	0.724294	1.42888	1.37888	0.973276
TGME49_313080-t26_1-p1	273	1.828	Up	0.021083	K	transcript=TGME49_313080-t26_1 gene=TGME49_313080 organism=Toxoplasma_gondii_ME49 gene_product=hypothetical protein transcript_product=hypothetical protein location=TGME49_chrXI:3086593-3087960(-) protein_length=455 sequence_SO=chromosome SO=protein_coding is_pseudo=false	---	1	3.94803e-05	125.75	EVSEK(1)LGTVK	2	-2.3595	20	0.676163	0.635881	0.80452	1.35453	1.55523	0.960345
TGME49_313080-t26_1-p1	451	0.537	Down	0.044558	K	transcript=TGME49_313080-t26_1 gene=TGME49_313080 organism=Toxoplasma_gondii_ME49 gene_product=hypothetical protein transcript_product=hypothetical protein location=TGME49_chrXI:3086593-3087960(-) protein_length=455 sequence_SO=chromosome SO=protein_coding is_pseudo=false	---	1	2.35079e-08	84.653	PFAFAGDYK(1)K	2	1.1961	5	1.37797	1.14013			0.742248	0.611207
TGME49_266630-t26_1-p1	1540	2.505	Up	0.0127162	K	transcript=TGME49_266630-t26_1 gene=TGME49_266630 organism=Toxoplasma_gondii_ME49 gene_product=hypothetical protein transcript_product=hypothetical protein location=TGME49_chrIX:1064123-1068969(+) protein_length=582 sequence_SO=chromosome SO=protein_coding is_pseudo=false	---	1	4.36828e-06	105.14	EGVSNRPHLQDELK(1)R	3	0.22002	12	0.62963		0.424714	1.45548	1.36319	1.14229
TGME49_289820-t26_1-p1	1519	1.628	Up	0.045737	K	transcript=TGME49_289820-t26_1 gene=TGME49_289820 organism=Toxoplasma_gondii_ME49 gene_product=TBC domain-containing protein transcript_product=TBC domain-containing protein location=TGME49_chrIX:3465336-3471084(+) protein_length=1047 sequence_SO=chromosome SO=protein_coding is_pseudo=false	---	1	3.32122e-39	180.74	FVVVHDAFGSQSTK(1)AIK	3	1.9184	15	0.884536	0.865805	0.522587	1.14402	1.20393	1.35194
TGME49_309810-t26_1-p1	92	1.86	Up	0.0195229	K	transcript=TGME49_309810-t26_1 gene=TGME49_309810 organism=Toxoplasma_gondii_ME49 gene_product=ribosomal protein RPP2 transcript_product=ribosomal protein RPP2 location=TGME49_chrXI:829040-829867(-) protein_length=113 sequence_SO=chromosome SO=protein_coding is_pseudo=false	---	1	1.10467e-50	141.64	VPSGGVAAAAAPAAGAADAGAGAAAK(1)K	3	-0.48417	59	0.648571	0.698204	0.709111	1.47584	1.43702	0.912067
TGME49_309810-t26_1-p1	51	1.564	Up	0.00149629	K	transcript=TGME49_309810-t26_1 gene=TGME49_309810 organism=Toxoplasma_gondii_ME49 gene_product=ribosomal protein RPP2 transcript_product=ribosomal protein RPP2 location=TGME49_chrXI:829040-829867(-) protein_length=113 sequence_SO=chromosome SO=protein_coding is_pseudo=false	---	1	2.58579e-47	197.84	AVEGK(1)TPHELIAAGMEK	2	-0.47444	72	0.692381	0.841916	0.778266	1.19001	1.19168	1.2348
TGME49_262690-t26_1-p1	22	1.67	Up	0.044139	K	transcript=TGME49_262690-t26_1 gene=TGME49_262690 organism=Toxoplasma_gondii_ME49 gene_product=ribosomal protein RPL27 transcript_product=ribosomal protein RPL27 location=TGME49_chrVIIb:1080134-1081836(+) protein_length=146 sequence_SO=chromosome SO=protein_coding is_pseudo=false	---	1	1.35944e-06	128.68	K(1)GVVVNTWEGSK	2	2.6494	17	0.670915	0.551595	1.00806	1.37925	1.21481	1.13094
TGME49_234490-t26_1-p1	1891	2.818	Up	0.032024	K	transcript=TGME49_234490-t26_1 gene=TGME49_234490 organism=Toxoplasma_gondii_ME49 gene_product=kelch repeat-containing protein transcript_product=kelch repeat-containing protein location=TGME49_chrX:4414459-4421872(+) protein_length=1503 sequence_SO=chromosome SO=protein_coding is_pseudo=false	---	1	2.94646e-17	127.56	FGAHEK(1)IVGLVK	2	1.9244	9	0.584089	0.551935	0.477407	2.27606	0.832877	1.43696
TGME49_252220-t26_1-p1	399	2.161	Up	0.020381	K	transcript=TGME49_252220-t26_1 gene=TGME49_252220 organism=Toxoplasma_gondii_ME49 gene_product=tetratricopeptide repeat domain containing protein transcript_product=tetratricopeptide repeat domain containing protein location=TGME49_chrIII:408827-414881(+) protein_length=565 sequence_SO=chromosome SO=protein_coding is_pseudo=false	---	1	0.00571453	79.148	QGDYPAAK(1)K	2	-0.76544	6	0.826471	0.592173	0.492837	1.59529	1.51894	1.01687
TGME49_304500-t26_1-p1	38	1.629	Up	0.0044629	K	transcript=TGME49_304500-t26_1 gene=TGME49_304500 organism=Toxoplasma_gondii_ME49 gene_product=hypothetical protein transcript_product=hypothetical protein location=TGME49_chrVIIa:528076-530057(+) protein_length=262 sequence_SO=chromosome SO=protein_coding is_pseudo=false	---	1	0.0168015	81.119	AVNLK(1)TR	2	-0.45625	8	0.788086	0.850938	0.880857	1.28338		1.45329
TGME49_229470-t26_1-p1	939	0.566	Down	0.029157	K	transcript=TGME49_229470-t26_1 gene=TGME49_229470 organism=Toxoplasma_gondii_ME49 gene_product=hypothetical protein transcript_product=hypothetical protein location=TGME49_chrVIII:286310-289825(+) protein_length=409 sequence_SO=chromosome SO=protein_coding is_pseudo=false	---	1	2.65501e-25	163.34	IEIEEILNAQDK(1)NGDRK	3	-0.88146	16	1.17515	1.51476	1.05354	0.606918	0.908997	0.60262
TGME49_229470-t26_1-p1	969	2.863	Up	0.0051617	K	transcript=TGME49_229470-t26_1 gene=TGME49_229470 organism=Toxoplasma_gondii_ME49 gene_product=hypothetical protein transcript_product=hypothetical protein location=TGME49_chrVIII:286310-289825(+) protein_length=409 sequence_SO=chromosome SO=protein_coding is_pseudo=false	---	1	5.14947e-10	175.38	TELEK(1)EFK	2	-0.087198	13	0.489237	0.482639		1.64885	1.1303	1.3941
TGME49_229470-t26_1-p1	843	1.517	Up	0.033159	K	transcript=TGME49_229470-t26_1 gene=TGME49_229470 organism=Toxoplasma_gondii_ME49 gene_product=hypothetical protein transcript_product=hypothetical protein location=TGME49_chrVIII:286310-289825(+) protein_length=409 sequence_SO=chromosome SO=protein_coding is_pseudo=false	---	1	0.023409	72.138	EWSAK(1)LK	2	0.27304	13	0.763209	0.807292	0.835354	1.34801	1.36401	0.936681
TGME49_257980-t26_1-p1	1161	0.141	Down	8.0054e-05	K	transcript=TGME49_257980-t26_1 gene=TGME49_257980 organism=Toxoplasma_gondii_ME49 gene_product=ribosome recycling factor protein transcript_product=ribosome recycling factor protein location=TGME49_chrVIIb:3681075-3686436(-) protein_length=468 sequence_SO=chromosome SO=protein_coding is_pseudo=false	---	1	1.40685e-21	152.32	FLPDK(1)AIDLMDEACAIAR	3	-0.74951	8	2.0291	1.73145	1.40039	0.260062	0.247144	0.219316
TGME49_210787-t26_1-p1	1739	1.72	Up	0.0040238	K	transcript=TGME49_210787-t26_1 gene=TGME49_210787 organism=Toxoplasma_gondii_ME49 gene_product=Erv1 / Alr family protein transcript_product=Erv1 / Alr family protein location=TGME49_chrIV:2061707-2062607(+) protein_length=146 sequence_SO=chromosome SO=protein_coding is_pseudo=false	---	1	8.5092e-08	131.69	IDTAAK(1)TELPEK	2	0.87673	21	0.744318	0.825605	0.639758	1.13804	1.36451	1.29816
TGME49_210787-t26_1-p1	1553	1.773	Up	0.0074041	K	transcript=TGME49_210787-t26_1 gene=TGME49_210787 organism=Toxoplasma_gondii_ME49 gene_product=Erv1 / Alr family protein transcript_product=Erv1 / Alr family protein location=TGME49_chrIV:2061707-2062607(+) protein_length=146 sequence_SO=chromosome SO=protein_coding is_pseudo=false	---	1	0.000548772	148.04	LQADK(1)AQR	2	-0.1203	6	0.641098	0.895161	0.635721	1.30875	1.33365	1.20902
TGME49_210787-t26_1-p1	932	1.576	Up	0.043124	K	transcript=TGME49_210787-t26_1 gene=TGME49_210787 organism=Toxoplasma_gondii_ME49 gene_product=Erv1 / Alr family protein transcript_product=Erv1 / Alr family protein location=TGME49_chrIV:2061707-2062607(+) protein_length=146 sequence_SO=chromosome SO=protein_coding is_pseudo=false	---	1	0.000141512	95.822	ESIAK(1)VALEK	2	-0.45462	5	0.998106	0.706653	0.759839	1.33614		1.25307
TGME49_254940-t26_1-p1	3203	0.659	Down	0.030298	K	transcript=TGME49_254940-t26_1 gene=TGME49_254940 organism=Toxoplasma_gondii_ME49 gene_product=MIF4G domain-containing protein transcript_product=MIF4G domain-containing protein location=TGME49_chrIII:2047649-2063580(+) protein_length=3822 sequence_SO=chromosome SO=protein_coding is_pseudo=false	---	0.999995	2.04074e-12	131.56	SLDFDKEGEEK(1)QLNFNR	3	0.61071	6	1.25613	0.955044	1.39385	0.759653	0.742915	0.874377
TGME49_247350-t26_1-p1	161	0.186	Down	0.023577	K	transcript=TGME49_247350-t26_1 gene=TGME49_247350 organism=Toxoplasma_gondii_ME49 gene_product=thioredoxin domain-containing protein transcript_product=thioredoxin domain-containing protein location=TGME49_chrXII:3276227-3278343(-) protein_length=312 sequence_SO=chromosome SO=protein_coding is_pseudo=false	---	1	5.46492e-14	109.65	FYAPWCGHCK(1)AMANAWEDLAK	3	0.72414	7		1.95892	1.47955		0.390526	0.248904
TGME49_212300-t26_1-p1	196	0.291	Down	0.00080318	K	transcript=TGME49_212300-t26_1 gene=TGME49_212300 organism=Toxoplasma_gondii_ME49 gene_product=hypothetical protein transcript_product=hypothetical protein location=TGME49_chrX:3932540-3937693(+) protein_length=683 sequence_SO=chromosome SO=protein_coding is_pseudo=false	---	1	3.2634e-40	200.19	EIAAK(1)LQTLAESNQK	3	0.9469	9	1.35457	1.8159	1.52572	0.453704	0.539423	0.373689
TGME49_270510-t26_1-p1	620	0.59	Down	0.029183	K	transcript=TGME49_270510-t26_1 gene=TGME49_270510 organism=Toxoplasma_gondii_ME49 gene_product=asparaginyl-tRNA synthetase (NOB+tRNA synthase) transcript_product=asparaginyl-tRNA synthetase (NOB+tRNA synthase) location=TGME49_chrVIII:5220893-5224199(+) protein_length=676 sequence_SO=chromosome SO=protein_coding is_pseudo=false	---	1	8.12938e-05	98.942	LAAMIAAK(1)DLDPK	2	0.51627	13	1.56611	1.14565	1.05225	0.614553	0.870937	0.73369
TGME49_270510-t26_1-p1	257	2.153	Up	0.041398	K	transcript=TGME49_270510-t26_1 gene=TGME49_270510 organism=Toxoplasma_gondii_ME49 gene_product=asparaginyl-tRNA synthetase (NOB+tRNA synthase) transcript_product=asparaginyl-tRNA synthetase (NOB+tRNA synthase) location=TGME49_chrVIII:5220893-5224199(+) protein_length=676 sequence_SO=chromosome SO=protein_coding is_pseudo=false	---	1	3.03372e-08	152.64	FTGDIVK(1)SPAK	2	0.34686	38	0.772772	0.521017	0.629049	1.02262	1.08987	2.02674
TGME49_270510-t26_1-p1	540	1.512	Up	0.0143847	K	transcript=TGME49_270510-t26_1 gene=TGME49_270510 organism=Toxoplasma_gondii_ME49 gene_product=asparaginyl-tRNA synthetase (NOB+tRNA synthase) transcript_product=asparaginyl-tRNA synthetase (NOB+tRNA synthase) location=TGME49_chrVIII:5220893-5224199(+) protein_length=676 sequence_SO=chromosome SO=protein_coding is_pseudo=false	---	1	4.75577e-16	142.54	EK(1)VEWGMDMGSEHER	3	0.069043	24	0.81097	0.695015	0.888192	1.04523	1.27247	1.30267
TGME49_312470-t26_1-p1	542	1.747	Up	0.02402	K	transcript=TGME49_312470-t26_1 gene=TGME49_312470 organism=Toxoplasma_gondii_ME49 gene_product=hypothetical protein transcript_product=hypothetical protein location=TGME49_chrXI:2713329-2716263(+) protein_length=151 sequence_SO=chromosome SO=protein_coding is_pseudo=false	---	1	1.56376e-25	171.15	DK(1)ETPKEEFVFYADR	3	-0.16272	16	0.965732	0.661687	0.609316	1.51061	1.182	1.214
TGME49_261570-t26_1-p1	261	0.604	Down	0.0185628	K	transcript=TGME49_261570-t26_1 gene=TGME49_261570 organism=Toxoplasma_gondii_ME49 gene_product=ribosomal protein RPL7A transcript_product=ribosomal protein RPL7A location=TGME49_chrVIIb:1652920-1655805(+) protein_length=276 sequence_SO=chromosome SO=protein_coding is_pseudo=false	---	1	0.000656493	96.957	EK(1)LINIELK	2	1.2511	9	1.32457	1.20346	1.24563	0.937266	0.591207	0.750256
TGME49_261570-t26_1-p1	227	2.368	Up	0.0116577	K	transcript=TGME49_261570-t26_1 gene=TGME49_261570 organism=Toxoplasma_gondii_ME49 gene_product=ribosomal protein RPL7A transcript_product=ribosomal protein RPL7A location=TGME49_chrVIIb:1652920-1655805(+) protein_length=276 sequence_SO=chromosome SO=protein_coding is_pseudo=false	---	1	2.59232e-25	168.41	KEDQAELEAQCK(1)IYR	3	0.27737	23	0.57634	0.503247	0.668037	1.88296	1.09822	1.1566
TGME49_261570-t26_1-p1	268	0.113	Down	0.00082395	K	transcript=TGME49_261570-t26_1 gene=TGME49_261570 organism=Toxoplasma_gondii_ME49 gene_product=ribosomal protein RPL7A transcript_product=ribosomal protein RPL7A location=TGME49_chrVIIb:1652920-1655805(+) protein_length=276 sequence_SO=chromosome SO=protein_coding is_pseudo=false	---	1	0.00993478	91.318	LINIELK(1)K	2	0.38117	9	1.93428	2.35173	1.2888	0.27809	0.193639	0.159672
TGME49_261570-t26_1-p1	20	0.519	Down	0.028319	K	transcript=TGME49_261570-t26_1 gene=TGME49_261570 organism=Toxoplasma_gondii_ME49 gene_product=ribosomal protein RPL7A transcript_product=ribosomal protein RPL7A location=TGME49_chrVIIb:1652920-1655805(+) protein_length=276 sequence_SO=chromosome SO=protein_coding is_pseudo=false	---	1	0.0220556	49.472	K(1)LPAAPLAGK	2	0.62336	7	1.1911	1.59848	1.2333	0.487828	0.690365	0.907881
TGME49_261570-t26_1-p1	216	1.907	Up	0.0014248	K	transcript=TGME49_261570-t26_1 gene=TGME49_261570 organism=Toxoplasma_gondii_ME49 gene_product=ribosomal protein RPL7A transcript_product=ribosomal protein RPL7A location=TGME49_chrVIIb:1652920-1655805(+) protein_length=276 sequence_SO=chromosome SO=protein_coding is_pseudo=false	---	1	2.8879e-31	196.7	K(1)EDQAELEAQCK	2	-0.48247	22	0.781598	0.664502	0.595067	1.24251	1.29467	1.35517
TGME49_261570-t26_1-p1	29	6.4	Up	0.0096778	K	transcript=TGME49_261570-t26_1 gene=TGME49_261570 organism=Toxoplasma_gondii_ME49 gene_product=ribosomal protein RPL7A transcript_product=ribosomal protein RPL7A location=TGME49_chrVIIb:1652920-1655805(+) protein_length=276 sequence_SO=chromosome SO=protein_coding is_pseudo=false	---	1	6.12092e-05	96.745	LPAAPLAGK(1)SGK	2	0.18537	10		0.297619	0.16444	1.04775	1.46773	1.92016
TGME49_305280-t26_1-p1	1099	1.506	Up	0.0076217	K	transcript=TGME49_305280-t26_1 gene=TGME49_305280 organism=Toxoplasma_gondii_ME49 gene_product=hypothetical protein transcript_product=hypothetical protein location=TGME49_chrIX:5332155-5334321(+) protein_length=517 sequence_SO=chromosome SO=protein_coding is_pseudo=false	---	1	3.02324e-11	144.1	ALVEAVLPNAVK(1)R	2	1.5715	23	0.825151	0.937943	0.712846	1.19568	1.30464	1.22761
TGME49_204530-t26_1-p1	83	0.432	Down	0.0087567	K	transcript=TGME49_204530-t26_1 gene=TGME49_204530 organism=Toxoplasma_gondii_ME49 gene_product=microneme protein MIC11 transcript_product=microneme protein MIC11 location=TGME49_chrVIIa:1731533-1732483(-) protein_length=204 sequence_SO=chromosome SO=protein_coding is_pseudo=false	---	1	1.41921e-73	191.65	EILVAVK(1)GEVQQTCEELADLAAR	3	-0.17538	9	1.62144	1.53376	1.15368	0.770115	0.621025	0.470408
TGME49_224845-t26_1-p1	803	1.76	Up	0.0152173	K	transcript=TGME49_224845-t26_1 gene=TGME49_224845 organism=Toxoplasma_gondii_ME49 gene_product=hypothetical protein transcript_product=hypothetical protein location=TGME49_chrX:2781376-2782507(-) protein_length=121 sequence_SO=chromosome SO=protein_coding is_pseudo=false	---	1	1.62225e-06	76.158	EGDQILFVGPHQSK(1)AHR	4	-0.3373	10		0.675097	0.721601	1.38606	1.04135	1.25963
TGME49_284530-t26_1-p1	1375	0.28	Down	0.0101963	K	transcript=TGME49_284530-t26_1 gene=TGME49_284530 organism=Toxoplasma_gondii_ME49 gene_product=hypothetical protein transcript_product=hypothetical protein location=TGME49_chrV:2734219-2741733(+) protein_length=923 sequence_SO=chromosome SO=protein_coding is_pseudo=false	---	1	7.49727e-11	117.65	YK(1)FDPLTGNLLTTLVENK	2	1.3948	10	2.0863		1.49242	0.447876	0.646302	0.406731
TGME49_249690-t26_1-p1	251	0.633	Down	0.0030228	K	transcript=TGME49_249690-t26_1 gene=TGME49_249690 organism=Toxoplasma_gondii_ME49 gene_product=hypothetical protein transcript_product=hypothetical protein location=TGME49_chrXII:4737060-4740678(+) protein_length=568 sequence_SO=chromosome SO=protein_coding is_pseudo=false	---	1	0.00320241	127.56	IEK(1)EFILR	2	0.2815	7	1.34468	1.1704	1.14706	0.817647	0.803903	0.696755
TGME49_208360-t26_1-p1	1505	0.664	Down	0.0054244	K	transcript=TGME49_208360-t26_1 gene=TGME49_208360 organism=Toxoplasma_gondii_ME49 gene_product=hypothetical protein transcript_product=hypothetical protein location=TGME49_chrIb:630918-633875(+) protein_length=985 sequence_SO=chromosome SO=protein_coding is_pseudo=false	---	1	7.86202e-06	135.86	DNALLNK(1)VLR	2	0.29737	8	1.21391	1.06355	1.19853		0.754332	0.784541
TGME49_223140-t26_1-p1	450	1.645	Up	0.0036567	K	transcript=TGME49_223140-t26_1 gene=TGME49_223140 organism=Toxoplasma_gondii_ME49 gene_product=tRNA binding domain-containing protein transcript_product=tRNA binding domain-containing protein location=TGME49_chrII:1470065-1475074(+) protein_length=472 sequence_SO=chromosome SO=protein_coding is_pseudo=false	---	1	0.00268627	113.26	VGMYK(1)THR	2	0.26405	20	0.856269	0.700962	0.732548	1.19022	1.39643	1.18035
TGME49_310020-t26_1-p1	538	1.659	Up	0.0167612	K	transcript=TGME49_310020-t26_1 gene=TGME49_310020 organism=Toxoplasma_gondii_ME49 gene_product=hypothetical protein transcript_product=hypothetical protein location=TGME49_chrXI:1013498-1013983(-) protein_length=161 sequence_SO=chromosome SO=protein_coding is_pseudo=false	---	0.910782	0.000123733	78.705	VCNFVDK(0.089)K(0.911)DIIK	3	-0.59746	8	0.915428	0.756911	0.601815	1.32213	1.13561	1.31527
TGME49_310020-t26_1-p1	626	1.952	Up	0.0031825	K	transcript=TGME49_310020-t26_1 gene=TGME49_310020 organism=Toxoplasma_gondii_ME49 gene_product=hypothetical protein transcript_product=hypothetical protein location=TGME49_chrXI:1013498-1013983(-) protein_length=161 sequence_SO=chromosome SO=protein_coding is_pseudo=false	---	1	4.2382e-06	130.16	ESK(1)DVEVTTSK	2	0.24073	18	0.658922	0.746425	0.645161	1.50791	1.39234	1.10177
TGME49_310020-t26_1-p1	666	0.557	Down	0.049762	K	transcript=TGME49_310020-t26_1 gene=TGME49_310020 organism=Toxoplasma_gondii_ME49 gene_product=hypothetical protein transcript_product=hypothetical protein location=TGME49_chrXI:1013498-1013983(-) protein_length=161 sequence_SO=chromosome SO=protein_coding is_pseudo=false	---	1	2.13149e-49	156.73	TDEEDGDWAEVPIPEQFHHNIK(1)NGVLHTR	4	-0.29676	20	1.51022	1.34032	0.958669	0.563241	0.60559	0.954646
TGME49_310020-t26_1-p1	603	1.778	Up	0.0043367	K	transcript=TGME49_310020-t26_1 gene=TGME49_310020 organism=Toxoplasma_gondii_ME49 gene_product=hypothetical protein transcript_product=hypothetical protein location=TGME49_chrXI:1013498-1013983(-) protein_length=161 sequence_SO=chromosome SO=protein_coding is_pseudo=false	---	1	2.44371e-05	91.812	FQVK(1)GTCHSIAIDK	3	0.92625	11	0.710967	0.7102	0.756048	1.54447	1.1853	1.14159
TGME49_291960-t26_1-p1	276	0.608	Down	0.031842	K	transcript=TGME49_291960-t26_1 gene=TGME49_291960 organism=Toxoplasma_gondii_ME49 gene_product=rhoptry kinase family protein ROP40 (incomplete catalytic triad) transcript_product=rhoptry kinase family protein ROP40 (incomplete catalytic triad) location=TGME49_chrIX:4435031-4438065(+) protein_length=525 sequence_SO=chromosome SO=protein_coding is_pseudo=false	---	1	2.21001e-09	106.44	VMLNEQK(1)VLSIFGVADGK	3	0.67236	14	1.10897	1.07164	1.62892	0.766667	0.862282	0.686715
TGME49_291930-t26_1-p1	480	0.508	Down	0.042656	K	transcript=TGME49_291930-t26_1 gene=TGME49_291930 organism=Toxoplasma_gondii_ME49 gene_product=RNA recognition motif-containing protein transcript_product=RNA recognition motif-containing protein location=TGME49_chrIX:4405615-4411375(+) protein_length=705 sequence_SO=chromosome SO=protein_coding is_pseudo=false	---	1	6.89349e-34	163.79	MLEGK(1)GIAFITFETEEAAQK	3	-0.72224	6	1.53101	1.3275		0.614	0.96394	0.600202
TGME49_220860-t26_1-p1	132	0.486	Down	0.0094243	K	transcript=TGME49_220860-t26_1 gene=TGME49_220860 organism=Toxoplasma_gondii_ME49 gene_product=DEAD/DEAH box helicase transcript_product=DEAD/DEAH box helicase location=TGME49_chrII:24997-28873(+) protein_length=602 sequence_SO=chromosome SO=protein_coding is_pseudo=false	---	1	3.56661e-12	88.176	ADGSSGAPVSASSWTDLNLK(1)K	2	-0.50493	6	1.22397	1.46018	1.07307	0.635386		0.581121
TGME49_244380-t26_1-p1	96	0.622	Down	0.0027975	K	transcript=TGME49_244380-t26_1 gene=TGME49_244380 organism=Toxoplasma_gondii_ME49 gene_product=cactin transcript_product=cactin location=TGME49_chrVI:3223169-3228134(-) protein_length=688 sequence_SO=chromosome SO=protein_coding is_pseudo=false	---	1	0.000167696	83.045	NQLLQAAGQK(1)GK	2	0.37052	7	1.15417	1.32957	1.22819	0.745763	0.701787	0.859833
TGME49_215470-t26_1-p1	132	2.552	Up	0.024519	K	transcript=TGME49_215470-t26_1 gene=TGME49_215470 organism=Toxoplasma_gondii_ME49 gene_product=ribosomal protein RPL10A transcript_product=ribosomal protein RPL10A location=TGME49_chrX:6973901-6975798(+) protein_length=217 sequence_SO=chromosome SO=protein_coding is_pseudo=false	---	1	4.18892e-07	104.2	AGK(1)FPTLITHNDKLEDK	3	-0.10862	16	0.540366	0.541369	0.555556	1.38278	1.0525	1.74347
TGME49_305860-t26_1-p1	146	1.512	Up	0.037597	K	transcript=TGME49_305860-t26_1 gene=TGME49_305860 organism=Toxoplasma_gondii_ME49 gene_product=calcium-dependent protein kinase CDPK3 transcript_product=calcium-dependent protein kinase CDPK3 location=TGME49_chrIX:5629850-5637411(+) protein_length=537 sequence_SO=chromosome SO=protein_coding is_pseudo=false	---	1	0.00113624	120.99	LYEFFEDK(1)R	2	-0.4674	12	0.789855	0.98853	0.641098	1.08359	1.24293	1.33105
TGME49_256060-t26_1-p1	429	2.203	Up	0.035162	K	transcript=TGME49_256060-t26_1 gene=TGME49_256060 organism=Toxoplasma_gondii_ME49 gene_product=nucleosome assembly protein (nap) protein transcript_product=nucleosome assembly protein (nap) protein location=TGME49_chrVIIb:4538969-4542632(+) protein_length=812 sequence_SO=chromosome SO=protein_coding is_pseudo=false	---	1	2.28825e-05	100.4	AIETAETAAATGAK(1)R	2	-0.12614	9	0.638937	0.884264	0.368474	1.5527	1.16526	1.44916
TGME49_242070-t26_1-p1	374	1.786	Up	0.0094831	K	transcript=TGME49_242070-t26_1 gene=TGME49_242070 organism=Toxoplasma_gondii_ME49 gene_product=cAMP-dependent protein kinase regulatory subunit transcript_product=cAMP-dependent protein kinase regulatory subunit location=TGME49_chrVI:1867801-1873176(-) protein_length=385 sequence_SO=chromosome SO=protein_coding is_pseudo=false	---	1	5.23142e-05	119.53	AMK(1)QLGLDTK	2	-0.50096	27	0.750495	0.702489	0.660926	1.09617	1.56417	1.11534
TGME49_242070-t26_1-p1	315	1.714	Up	0.0043158	K	transcript=TGME49_242070-t26_1 gene=TGME49_242070 organism=Toxoplasma_gondii_ME49 gene_product=cAMP-dependent protein kinase regulatory subunit transcript_product=cAMP-dependent protein kinase regulatory subunit location=TGME49_chrVI:1867801-1873176(-) protein_length=385 sequence_SO=chromosome SO=protein_coding is_pseudo=false	---	1	0.00603746	100.74	VVMEYK(1)K	2	-0.24155	28	0.648515	0.693439	0.848224	1.13773	1.30009	1.31603
TGME49_215430-t26_1-p1	124	1.527	Up	0.029558	K	transcript=TGME49_215430-t26_1 gene=TGME49_215430 organism=Toxoplasma_gondii_ME49 gene_product=hypothetical protein transcript_product=hypothetical protein location=TGME49_chrX:6952371-6956462(-) protein_length=244 sequence_SO=chromosome SO=protein_coding is_pseudo=false	---	1	2.56584e-09	133.88	YQHDPQIK(1)DLIVR	2	-1.013	18	0.925205	0.77453	0.683271	1.31295	1	1.32688
TGME49_215430-t26_1-p1	198	1.585	Up	0.00080155	K	transcript=TGME49_215430-t26_1 gene=TGME49_215430 organism=Toxoplasma_gondii_ME49 gene_product=hypothetical protein transcript_product=hypothetical protein location=TGME49_chrX:6952371-6956462(-) protein_length=244 sequence_SO=chromosome SO=protein_coding is_pseudo=false	---	1	3.42267e-67	210.09	K(1)FGLTSEDVESAVIYNHK	3	-0.58572	14	0.722336	0.780793	0.815789	1.14067	1.2842	1.24949
TGME49_248390-t26_1-p1	28	1.664	Up	0.0024356	K	transcript=TGME49_248390-t26_1 gene=TGME49_248390 organism=Toxoplasma_gondii_ME49 gene_product=ribosomal protein RPL26 transcript_product=ribosomal protein RPL26 location=TGME49_chrXII:3830586-3831607(-) protein_length=141 sequence_SO=chromosome SO=protein_coding is_pseudo=false	---	1	0.000355382	109.66	K(1)IMTAPLCK	2	-0.56677	25	0.807254	0.721951	0.727977	1.14375	1.19529	1.41583
TGME49_318400-t26_1-p1	2133	0.319	Down	0.048463	K	transcript=TGME49_318400-t26_1 gene=TGME49_318400 organism=Toxoplasma_gondii_ME49 gene_product=hypothetical protein transcript_product=hypothetical protein location=TGME49_chrIV:1359694-1369785(-) protein_length=1434 sequence_SO=chromosome SO=protein_coding is_pseudo=false	---	1	0.000459398	104.42	AVK(1)NVFDDR	2	3.1821	10	1.31217	1.58483	1.74145	0.166667	0.721042	0.592702
TGME49_239820-t26_1-p1	43	1.527	Up	0.049337	K	transcript=TGME49_239820-t26_1 gene=TGME49_239820 organism=Toxoplasma_gondii_ME49 gene_product=D-3-phosphoglycerate dehydrogenase transcript_product=D-3-phosphoglycerate dehydrogenase location=TGME49_chrVI:939237-948026(-) protein_length=604 sequence_SO=chromosome SO=protein_coding is_pseudo=false	---	1	3.92373e-07	150.61	LK(1)LSEEELCR	2	0.4357	10	0.80705	0.719923	0.876448	1.37442	1.3776	0.917526
TGME49_239820-t26_1-p1	235	1.648	Up	0.00165586	K	transcript=TGME49_239820-t26_1 gene=TGME49_239820 organism=Toxoplasma_gondii_ME49 gene_product=D-3-phosphoglycerate dehydrogenase transcript_product=D-3-phosphoglycerate dehydrogenase location=TGME49_chrVI:939237-948026(-) protein_length=604 sequence_SO=chromosome SO=protein_coding is_pseudo=false	---	1	0.000219523	115	K(1)DACIINASR	2	-0.28354	11	0.841373	0.703561	0.752896	1.33641	1.16452	1.2866
TGME49_214500-t26_1-p1	189	2.003	Up	0.0067754	K	transcript=TGME49_214500-t26_1 gene=TGME49_214500 organism=Toxoplasma_gondii_ME49 gene_product=ankyrin repeat-containing protein transcript_product=ankyrin repeat-containing protein location=TGME49_chrX:6321243-6324151(+) protein_length=455 sequence_SO=chromosome SO=protein_coding is_pseudo=false	---	1	6.63387e-05	99.283	FLLNCK(1)DSLQR	2	1.5887	6	0.531693	0.648971	0.79011	1.37431	1.4424	1.13034
TGME49_211420-t26_1-p1	62	1.943	Up	0.027522	K	transcript=TGME49_211420-t26_1 gene=TGME49_211420 organism=Toxoplasma_gondii_ME49 gene_product=RNA recognition motif-containing protein transcript_product=RNA recognition motif-containing protein location=TGME49_chrIV:1731961-1735322(-) protein_length=171 sequence_SO=chromosome SO=protein_coding is_pseudo=false	---	1	2.73747e-14	153.81	DAK(1)DAVAELDGYR	2	-1.1463	14	0.520235	0.997361	0.667281	1.2159	1.58617	1.4434
TGME49_240060-t26_1-p1	392	1.853	Up	0.0059762	K	transcript=TGME49_240060-t26_1 gene=TGME49_240060 organism=Toxoplasma_gondii_ME49 gene_product=hypothetical protein transcript_product=hypothetical protein location=TGME49_chrVI:1035230-1037761(+) protein_length=843 sequence_SO=chromosome SO=protein_coding is_pseudo=false	---	1	0.00173189	138.4	TGK(1)EIMEK	2	-0.17296	9	0.711558	0.61875	0.774102	1.16879	1.17472	1.55533
TGME49_289800-t26_1-p1	135	0.365	Down	0.0153807	K	transcript=TGME49_289800-t26_1 gene=TGME49_289800 organism=Toxoplasma_gondii_ME49 gene_product=hypothetical protein transcript_product=hypothetical protein location=TGME49_chrIX:3461263-3461967(+) protein_length=234 sequence_SO=chromosome SO=protein_coding is_pseudo=false	---	1	0.00514363	88.37	LK(1)LAVDFK	2	0.30688	6	2.12513	1.21612	1.10578	0.601129	0.61087	0.410232
TGME49_238010-t26_1-p1	84	1.991	Up	0.0045434	K	transcript=TGME49_238010-t26_1 gene=TGME49_238010 organism=Toxoplasma_gondii_ME49 gene_product=ribosomal protein RPL23A transcript_product=ribosomal protein RPL23A location=TGME49_chrVI:9653-11746(+) protein_length=167 sequence_SO=chromosome SO=protein_coding is_pseudo=false	---	1	0.000310194	150.4	TDK(1)YTIVR	2	-0.70876	22	0.755595	0.70383	0.640724	1.11612	1.46831	1.59722
TGME49_238010-t26_1-p1	145	1.751	Up	0.0002567	K	transcript=TGME49_238010-t26_1 gene=TGME49_238010 organism=Toxoplasma_gondii_ME49 gene_product=ribosomal protein RPL23A transcript_product=ribosomal protein RPL23A location=TGME49_chrVI:9653-11746(+) protein_length=167 sequence_SO=chromosome SO=protein_coding is_pseudo=false	---	1	1.33567e-24	188.88	VNTLIRPDGLK(1)K	2	-0.59258	89	0.811101	0.704681	0.747511	1.37091	1.27582	1.31713
TGME49_238010-t26_1-p1	125	1.864	Up	0.0109444	K	transcript=TGME49_238010-t26_1 gene=TGME49_238010 organism=Toxoplasma_gondii_ME49 gene_product=ribosomal protein RPL23A transcript_product=ribosomal protein RPL23A location=TGME49_chrVI:9653-11746(+) protein_length=167 sequence_SO=chromosome SO=protein_coding is_pseudo=false	---	1	1.85901e-32	194.86	QAVK(1)ELYDVDTQR	2	-0.98923	9	0.746643	0.654468		1.26607	1.49648	1.15509
TGME49_286080-t26_1-p1	542	2.692	Up	0.0022012	K	transcript=TGME49_286080-t26_1 gene=TGME49_286080 organism=Toxoplasma_gondii_ME49 gene_product=elongation factor 2 family protein transcript_product=elongation factor 2 family protein location=TGME49_chrV:2008581-2019709(+) protein_length=1008 sequence_SO=chromosome SO=protein_coding is_pseudo=false	---	1	3.68766e-06	131.82	VMSGTVYK(1)GQR	2	0.22477	9		0.436485	0.555781	1.43116	1.28557	1.29065
TGME49_215590-t26_1-p1	572	8.689	Up	0.029483	K	transcript=TGME49_215590-t26_1 gene=TGME49_215590 organism=Toxoplasma_gondii_ME49 gene_product=flavoprotein subunit of succinate dehydrogenase transcript_product=flavoprotein subunit of succinate dehydrogenase location=TGME49_chrX:7032191-7041981(-) protein_length=669 sequence_SO=chromosome SO=protein_coding is_pseudo=false	---	1	1.26779e-05	131.52	SFADVGVK(1)DR	2	4.1	8	0.14811	0.458374	0.103522	2.4819		1.63081
TGME49_205550-t26_1-p1	395	1.674	Up	0.0155768	K	transcript=TGME49_205550-t26_1 gene=TGME49_205550 organism=Toxoplasma_gondii_ME49 gene_product=AGC kinase transcript_product=AGC kinase location=TGME49_chrVIIa:1340199-1344487(-) protein_length=698 sequence_SO=chromosome SO=protein_coding is_pseudo=false	---	1	0.00105698	74.841	LK(1)LVDFGLAK	2	-1.1432	6	0.634462	0.812871	0.807933	1.19436	1.49946	1.08087
TGME49_259710-t26_1-p1	104	1.545	Up	0.047096	K	transcript=TGME49_259710-t26_1 gene=TGME49_259710 organism=Toxoplasma_gondii_ME49 gene_product=protein kinase transcript_product=protein kinase location=TGME49_chrVIIb:2700279-2703720(+) protein_length=251 sequence_SO=chromosome SO=protein_coding is_pseudo=false	---	0.999998	3.24421e-05	107.17	FNNLKPYNDK(1)ELR	3	0.73633	7	0.958763	0.602349	0.834056	1.34486	1.05211	1.30374
TGME49_218910-t26_1-p1	1266	1.632	Up	0.025498	K	transcript=TGME49_218910-t26_1 gene=TGME49_218910 organism=Toxoplasma_gondii_ME49 gene_product=hypothetical protein transcript_product=hypothetical protein location=TGME49_chrXII:1217973-1223925(-) protein_length=734 sequence_SO=chromosome SO=protein_coding is_pseudo=false	---	1	9.58438e-06	91.789	DEKPELYFVDDK(1)ATR	3	0.70475	6	0.683241	0.803263		1.03141	1.3093	1.29776
TGME49_260490-t26_1-p1	2193	2.152	Up	0.0186824	K	transcript=TGME49_260490-t26_1 gene=TGME49_260490 organism=Toxoplasma_gondii_ME49 gene_product=hypothetical protein transcript_product=hypothetical protein location=TGME49_chrVIIb:2206884-2212351(+) protein_length=1694 sequence_SO=chromosome SO=protein_coding is_pseudo=false	---	1	0.00921101	70.256	K(1)AILMSCK	2	0.76361	11	0.763085	0.518593	0.660732	1.71623	0.996337	1.46737
TGME49_214320-t26_1-p1	563	2.497	Up	0.03988	K	transcript=TGME49_214320-t26_1 gene=TGME49_214320 organism=Toxoplasma_gondii_ME49 gene_product=facilitative glucose transporter GT1 transcript_product=facilitative glucose transporter GT1 location=TGME49_chrX:6248972-6250678(+) protein_length=568 sequence_SO=chromosome SO=protein_coding is_pseudo=false	---	1	0.000145221	90.434	GVSDDLTK(1)GTEVV	2	0.832	17	0.697782	0.508954	0.5653	0.820594	2.03204	1.57301
TGME49_266060-t26_1-p1	8	1.818	Up	0.020265	K	transcript=TGME49_266060-t26_1 gene=TGME49_266060 organism=Toxoplasma_gondii_ME49 gene_product=ribosomal protein RPSA transcript_product=ribosomal protein RPSA location=TGME49_chrIX:1325681-1328020(-) protein_length=287 sequence_SO=chromosome SO=protein_coding is_pseudo=false	---	1	1.35791e-11	143.76	QAK(1)LSLQEDSIAK	2	-0.2565	17	0.753529	0.731371	0.673433	1.6411	1.30786	0.97479
TGME49_240640-t26_1-p1	1413	2.015	Up	0.0105206	K	transcript=TGME49_240640-t26_1 gene=TGME49_240640 organism=Toxoplasma_gondii_ME49 gene_product=casein kinase I transcript_product=casein kinase I location=TGME49_chrVI:1350786-1354190(+) protein_length=324 sequence_SO=chromosome SO=protein_coding is_pseudo=false	---	1	4.66392e-16	138.75	TALQQGHASLVEAAYQK(1)LK	3	0.16585	10	0.561284	0.737609	0.712786	1.11145	1.2473	1.69481
TGME49_240640-t26_1-p1	1877	1.754	Up	0.0093789	K	transcript=TGME49_240640-t26_1 gene=TGME49_240640 organism=Toxoplasma_gondii_ME49 gene_product=casein kinase I transcript_product=casein kinase I location=TGME49_chrVI:1350786-1354190(+) protein_length=324 sequence_SO=chromosome SO=protein_coding is_pseudo=false	---	1	9.32528e-05	117.02	GAQEEITK(1)AK	2	0.32638	6	0.61965	0.888241	0.694656	1.16515	1.42765	1.26958
TGME49_249520-t26_1-p1	548	0.251	Down	0.0066396	K	transcript=TGME49_249520-t26_1 gene=TGME49_249520 organism=Toxoplasma_gondii_ME49 gene_product=hypothetical protein transcript_product=hypothetical protein location=TGME49_chrXII:4587221-4587853(+) protein_length=189 sequence_SO=chromosome SO=protein_coding is_pseudo=false	---	1	3.79183e-91	221.86	SQDANTK(1)FVALQILENTIQTR	3	-0.44625	11	1.61635	1.95719	1.30498	0.292706	0.631628	0.301829
TGME49_249520-t26_1-p1	829	1.717	Up	0.029275	K	transcript=TGME49_249520-t26_1 gene=TGME49_249520 organism=Toxoplasma_gondii_ME49 gene_product=hypothetical protein transcript_product=hypothetical protein location=TGME49_chrXII:4587221-4587853(+) protein_length=189 sequence_SO=chromosome SO=protein_coding is_pseudo=false	---	1	2.64721e-05	120.57	ENIAEPLDK(1)ER	2	0.52248	7	0.744235	0.69317	0.755187	1.59885	0.939535	1.22561
TGME49_230350-t26_1-p1	580	1.647	Up	0.035325	K	transcript=TGME49_230350-t26_1 gene=TGME49_230350 organism=Toxoplasma_gondii_ME49 gene_product=hypothetical protein transcript_product=hypothetical protein location=TGME49_chrVIII:721613-733619(-) protein_length=1254 sequence_SO=chromosome SO=protein_coding is_pseudo=false	---	1	7.60422e-05	72.321	AGSNLHLENQK(1)LIK	3	0.23086	5		0.606481	0.806867	1.27973	1.01715	1.19461
TGME49_213392-t26_1-p1	1241	1.509	Up	0.0067639	K	transcript=TGME49_213392-t26_1 gene=TGME49_213392 organism=Toxoplasma_gondii_ME49 gene_product=surface antigen repeat-containing protein transcript_product=surface antigen repeat-containing protein location=TGME49_chrV:979996-994513(+) protein_length=2315 sequence_SO=chromosome SO=protein_coding is_pseudo=false	---	1	0.00327594	119.41	DALDAK(1)ER	2	-0.051767	7	0.794421	0.759804	0.828601	1.16864	1.36899	1.05837
TGME49_205380-t26_1-p1	140	1.505	Up	0.030278	K	transcript=TGME49_205380-t26_1 gene=TGME49_205380 organism=Toxoplasma_gondii_ME49 gene_product=fructose-bisphospatase I transcript_product=fructose-bisphospatase I location=TGME49_chrVIIa:1430809-1433953(+) protein_length=388 sequence_SO=chromosome SO=protein_coding is_pseudo=false	---	1	9.84646e-06	86.548	EK(1)NLVALIHPMDGTK	3	-0.39571	11	0.704705	0.965517	0.715015	1.26326	1.29644	1.02909
TGME49_247550-t26_1-p1	190	2.882	Up	0.0025416	K	transcript=TGME49_247550-t26_1 gene=TGME49_247550 organism=Toxoplasma_gondii_ME49 gene_product=heat shock protein HSP60 transcript_product=heat shock protein HSP60 location=TGME49_chrXII:3410667-3414639(-) protein_length=575 sequence_SO=chromosome SO=protein_coding is_pseudo=false	---	1	1.35948e-09	156.48	LIADAMEK(1)VGR	2	0.13103	82	0.564966	0.512287	0.499027	1.64994	1.79017	1.10296
TGME49_216680-t26_1-p1	343	1.796	Up	0.026258	K	transcript=TGME49_216680-t26_1 gene=TGME49_216680 organism=Toxoplasma_gondii_ME49 gene_product=ankyrin repeat-containing protein transcript_product=ankyrin repeat-containing protein location=TGME49_chrXI:5956672-5968151(+) protein_length=397 sequence_SO=chromosome SO=protein_coding is_pseudo=false	---	1	0.000222135	143.7	EDYLAK(1)SER	2	-1.5845	11	0.687992	0.730461	0.755535	0.936008	1.35225	1.61607
TGME49_263520-t26_1-p1	698	1.716	Up	0.036101	K	transcript=TGME49_263520-t26_1 gene=TGME49_263520 organism=Toxoplasma_gondii_ME49 gene_product=microtubule associated protein SPM1 transcript_product=microtubule associated protein SPM1 location=TGME49_chrVIIb:498809-500823(+) protein_length=351 sequence_SO=chromosome SO=protein_coding is_pseudo=false	---	1	2.04199e-08	78.78	SGLFLPDSAQK(1)NISAHMAK	3	0.39722	7	0.899898	0.708375	0.591919	1.58708	1.1122	1.07685
TGME49_201880-t26_1-p1	72	0.61	Down	0.038256	K	transcript=TGME49_201880-t26_1 gene=TGME49_201880 organism=Toxoplasma_gondii_ME49 gene_product=hypothetical protein transcript_product=hypothetical protein location=TGME49_chrVIIa:3729068-3730459(+) protein_length=128 sequence_SO=chromosome SO=protein_coding is_pseudo=false	---	1	1.70579e-09	139.78	LLNATK(1)LYEYCLK	2	0.6419	6	1.55932	1.31741	0.942652	0.855234	0.747419	0.72869
TGME49_238510-t26_1-p1	754	1.591	Up	0.024078	K	transcript=TGME49_238510-t26_1 gene=TGME49_238510 organism=Toxoplasma_gondii_ME49 gene_product=hypothetical protein transcript_product=hypothetical protein location=TGME49_chrVI:258084-261653(+) protein_length=1082 sequence_SO=chromosome SO=protein_coding is_pseudo=false	---	1	0.00816619	79.474	AAK(1)DALER	2	0.047952	7	0.916911	0.749738	0.653589	1.03235	1.2703	1.38981
TGME49_247760-t26_1-p1	485	1.709	Up	0.0061355	K	transcript=TGME49_247760-t26_1 gene=TGME49_247760 organism=Toxoplasma_gondii_ME49 gene_product=AMP-binding enzyme domain-containing protein transcript_product=AMP-binding enzyme domain-containing protein location=TGME49_chrXII:3564295-3575355(-) protein_length=793 sequence_SO=chromosome SO=protein_coding is_pseudo=false	---	1	2.95356e-10	164.68	ALAWK(1)ENNYR	2	-0.17628	13	0.844206	0.708413	0.678501	1.10703	1.2666	1.43987
TGME49_293330-t26_1-p1	2014	3.33	Up	0.045002	K	transcript=TGME49_293330-t26_1 gene=TGME49_293330 organism=Toxoplasma_gondii_ME49 gene_product=hypothetical protein transcript_product=hypothetical protein location=TGME49_chrIa:262760-267352(+) protein_length=1530 sequence_SO=chromosome SO=protein_coding is_pseudo=false	---	1	4.30178e-10	164.04	K(1)FEEAAALNAK	2	0.13811	14	0.737908	0.458984	0.199818	2.31281	1.13472	1.20355
TGME49_293330-t26_1-p1	2035	1.796	Up	0.00051701	K	transcript=TGME49_293330-t26_1 gene=TGME49_293330 organism=Toxoplasma_gondii_ME49 gene_product=hypothetical protein transcript_product=hypothetical protein location=TGME49_chrIa:262760-267352(+) protein_length=1530 sequence_SO=chromosome SO=protein_coding is_pseudo=false	---	1	5.58464e-18	149	IFGVEAEGEEK(1)TEK	2	1.1377	13	0.698538	0.756836	0.694343	1.39821	1.28697	1.17647
TGME49_316180-t26_1-p1	624	0.379	Down	0.0127167	K	transcript=TGME49_316180-t26_1 gene=TGME49_316180 organism=Toxoplasma_gondii_ME49 gene_product=hypothetical protein transcript_product=hypothetical protein location=TGME49_chrXI:5169138-5177060(-) protein_length=830 sequence_SO=chromosome SO=protein_coding is_pseudo=false	---	1	0.000202395	95.981	NAETVAEDAETK(1)R	2	0.90228	7	1.64865	1.08526	1.61012	0.404255	0.487026	0.75645
TGME49_273460-t26_1-p1	237	1.795	Up	0.046016	K	transcript=TGME49_273460-t26_1 gene=TGME49_273460 organism=Toxoplasma_gondii_ME49 gene_product=eukaryotic translation initiation factor 3 subunit 6 interacting protein transcript_product=eukaryotic translation initiation factor 3 subunit 6 interacting protein location=TGME49_chrVIII:3492964-3498835(-) protein_length=639 sequence_SO=chromosome SO=protein_coding is_pseudo=false	---	1	0.000430371	85.355	EMDK(1)DCDVWK	2	0.071008	9	0.649205	0.995088	0.529081	1.41749	1.44042	1.04422
TGME49_273460-t26_1-p1	519	1.806	Up	0.037721	K	transcript=TGME49_273460-t26_1 gene=TGME49_273460 organism=Toxoplasma_gondii_ME49 gene_product=eukaryotic translation initiation factor 3 subunit 6 interacting protein transcript_product=eukaryotic translation initiation factor 3 subunit 6 interacting protein location=TGME49_chrVIII:3492964-3498835(-) protein_length=639 sequence_SO=chromosome SO=protein_coding is_pseudo=false	---	1	0.00385686	72.928	SEILSVK(1)YK	2	-0.3202	12	0.647334	0.731827	0.797373	1.79016	1.12011	1.02041
TGME49_273460-t26_1-p1	17	1.624	Up	0.00047823	K	transcript=TGME49_273460-t26_1 gene=TGME49_273460 organism=Toxoplasma_gondii_ME49 gene_product=eukaryotic translation initiation factor 3 subunit 6 interacting protein transcript_product=eukaryotic translation initiation factor 3 subunit 6 interacting protein location=TGME49_chrVIII:3492964-3498835(-) protein_length=639 sequence_SO=chromosome SO=protein_coding is_pseudo=false	---	1	1.12995e-68	213.02	SGEGQVADAGSLPVEK(1)R	2	-0.42956	10	0.787652	0.707269	0.820826	1.23825	1.2326	1.28912
TGME49_273460-t26_1-p1	413	1.757	Up	0.03258	K	transcript=TGME49_273460-t26_1 gene=TGME49_273460 organism=Toxoplasma_gondii_ME49 gene_product=eukaryotic translation initiation factor 3 subunit 6 interacting protein transcript_product=eukaryotic translation initiation factor 3 subunit 6 interacting protein location=TGME49_chrVIII:3492964-3498835(-) protein_length=639 sequence_SO=chromosome SO=protein_coding is_pseudo=false	---	1	0.0143058	85.212	YSDK(1)FYK	2	-0.2474	8	0.767072	0.848723	0.595685	1.31803	1.25834	1.30952
TGME49_202650-t26_1-p1	1331	0.588	Down	0.0047814	K	transcript=TGME49_202650-t26_1 gene=TGME49_202650 organism=Toxoplasma_gondii_ME49 gene_product=hypothetical protein transcript_product=hypothetical protein location=TGME49_chrVIIa:3121790-3133882(+) protein_length=921 sequence_SO=chromosome SO=protein_coding is_pseudo=false	---	1	2.02771e-05	86.944	VMEEVPEFK(1)YYYVGK	2	3.1316	8	1.22459		1.44672	0.814539	0.791541	0.748707
TGME49_271970-t26_1-p1	123	1.514	Up	0.041881	K	transcript=TGME49_271970-t26_1 gene=TGME49_271970 organism=Toxoplasma_gondii_ME49 gene_product=glideosome-associated protein with multiple-membrane spans GAPM3 transcript_product=glideosome-associated protein with multiple-membrane spans GAPM3 location=TGME49_chrVIII:4256840-4258623(+) protein_length=310 sequence_SO=chromosome SO=protein_coding is_pseudo=false	---	1	0.009193	94.662	AGSK(1)ILR	2	2.0221	13	0.752809	0.876905	0.760322	1.19452	1.47454	0.950545
TGME49_294350-t26_1-p1	1781	2.457	Up	0.00027999	K	transcript=TGME49_294350-t26_1 gene=TGME49_294350 organism=Toxoplasma_gondii_ME49 gene_product=DEAD/DEAH box helicase domain-containing protein transcript_product=DEAD/DEAH box helicase domain-containing protein location=TGME49_chrIa:817330-840385(-) protein_length=2434 sequence_SO=chromosome SO=protein_coding is_pseudo=false	---	1	4.88536e-07	128.85	DK(1)YYGTEEAAYR	2	-0.74982	9	0.576305	0.635375	0.529295	1.58144	1.33769	1.35784
TGME49_313410-t26_1-p1	336	1.865	Up	0.022263	K	transcript=TGME49_313410-t26_1 gene=TGME49_313410 organism=Toxoplasma_gondii_ME49 gene_product=proteasome 26S regulatory subunit transcript_product=proteasome 26S regulatory subunit location=TGME49_chrXI:3350293-3360813(+) protein_length=1091 sequence_SO=chromosome SO=protein_coding is_pseudo=false	---	1	3.75568e-05	114.72	MPNSDAEK(1)TEK	2	-0.76134	10	0.560503	0.901435	0.637513	1.3169	1.52561	1.07278
TGME49_313410-t26_1-p1	750	1.644	Up	0.048915	K	transcript=TGME49_313410-t26_1 gene=TGME49_313410 organism=Toxoplasma_gondii_ME49 gene_product=proteasome 26S regulatory subunit transcript_product=proteasome 26S regulatory subunit location=TGME49_chrXI:3350293-3360813(+) protein_length=1091 sequence_SO=chromosome SO=protein_coding is_pseudo=false	---	1	2.58034e-08	130.61	K(1)ETDVGGVTGATR	2	0.01014	15	0.979671	0.689952	0.600632	1.46579	1.25615	1.00997
TGME49_312150-t26_1-p1	293	0.561	Down	0.0106412	K	transcript=TGME49_312150-t26_1 gene=TGME49_312150 organism=Toxoplasma_gondii_ME49 gene_product=hypothetical protein transcript_product=hypothetical protein location=TGME49_chrXI:2459938-2463885(+) protein_length=567 sequence_SO=chromosome SO=protein_coding is_pseudo=false	---	1	3.9371e-05	110.8	LK(1)AIGCPLDLANK	2	-1.0233	7	1.22488	1.36175	1.32564	0.762774	0.866321	0.56384
TGME49_208560-t26_1-p1	3907	0.536	Down	0.0193616	K	transcript=TGME49_208560-t26_1 gene=TGME49_208560 organism=Toxoplasma_gondii_ME49 gene_product=carrier superfamily protein transcript_product=carrier superfamily protein location=TGME49_chrIb:778066-783599(-) protein_length=670 sequence_SO=chromosome SO=protein_coding is_pseudo=false	---	1	0.000513057	67.997	AANK(1)FLLSEGGR	2	0.51458	8	1.48414	1.56197	0.990426	0.666367	0.668942	0.828109
TGME49_209160-t26_1-p1	107	2.116	Up	0.00071945	K	transcript=TGME49_209160-t26_1 gene=TGME49_209160 organism=Toxoplasma_gondii_ME49 gene_product=myristoyl CoA:protein N-myristoyltransferase transcript_product=myristoyl CoA:protein N-myristoyltransferase location=TGME49_chrIb:1080946-1089059(-) protein_length=463 sequence_SO=chromosome SO=protein_coding is_pseudo=false	---	1	3.71112e-11	136.24	EGPIETK(1)TVDQVR	2	1.0301	5	0.596774		0.626087	1.33886	1.19825	1.34417
TGME49_242780-t26_1-p1	5208	2.028	Up	0.0067569	K	transcript=TGME49_242780-t26_1 gene=TGME49_242780 organism=Toxoplasma_gondii_ME49 gene_product=hypothetical protein transcript_product=hypothetical protein location=TGME49_chrVI:2264154-2284945(+) protein_length=4031 sequence_SO=chromosome SO=protein_coding is_pseudo=false	---	1	5.30018e-06	120.59	TK(1)EAALQDLEEK	2	-0.437	9	0.734406	0.740404	0.54375	1.17362	1.61081	1.30971
TGME49_242780-t26_1-p1	4692	1.896	Up	0.0198981	K	transcript=TGME49_242780-t26_1 gene=TGME49_242780 organism=Toxoplasma_gondii_ME49 gene_product=hypothetical protein transcript_product=hypothetical protein location=TGME49_chrVI:2264154-2284945(+) protein_length=4031 sequence_SO=chromosome SO=protein_coding is_pseudo=false	---	1	0.00306984	123.35	GK(1)QEAIEK	2	-0.57591	6	0.899396	0.649495	0.563393	1.09867	1.33405	1.57143
TGME49_290660-t26_1-p1	438	1.591	Up	0.033077	K	transcript=TGME49_290660-t26_1 gene=TGME49_290660 organism=Toxoplasma_gondii_ME49 gene_product=RNA recognition motif-containing protein transcript_product=RNA recognition motif-containing protein location=TGME49_chrIX:3820947-3824310(-) protein_length=446 sequence_SO=chromosome SO=protein_coding is_pseudo=false	---	1	0.00535234	87.639	SMK(1)VAFSK	2	0.57497	12	0.787474	0.722569	0.879686		1.43293	1.10209
TGME49_213730-t26_1-p1	204	0.493	Down	0.00050347	K	transcript=TGME49_213730-t26_1 gene=TGME49_213730 organism=Toxoplasma_gondii_ME49 gene_product=lanthionine synthetase C family protein transcript_product=lanthionine synthetase C family protein location=TGME49_chrV:1268050-1269324(-) protein_length=424 sequence_SO=chromosome SO=protein_coding is_pseudo=false	---	1	1.85949e-07	139.28	IK(1)QLSMK	2	-0.86643	11	1.47282	1.3723		0.664278	0.713235	0.725096
TGME49_209030-t26_1-p1	40	0.593	Down	0.0144836	K	transcript=TGME49_209030-t26_1 gene=TGME49_209030 organism=Toxoplasma_gondii_ME49 gene_product=actin ACT1 transcript_product=actin ACT1 location=TGME49_chrIb:998462-1000024(+) protein_length=376 sequence_SO=chromosome SO=protein_coding is_pseudo=false	---	1	1.42972e-11	143.25	PK(1)NPGIMVGMEEK	2	0.037215	37	1.09741	1.15609	1.53347	0.694248	0.696031	0.855916
TGME49_244100-t26_1-p1	242	1.504	Up	0.03826	K	transcript=TGME49_244100-t26_1 gene=TGME49_244100 organism=Toxoplasma_gondii_ME49 gene_product=snoRNA binding domain-containing protein transcript_product=snoRNA binding domain-containing protein location=TGME49_chrVI:3020114-3028353(-) protein_length=553 sequence_SO=chromosome SO=protein_coding is_pseudo=false	---	1	6.49396e-10	166.09	EAIALAEK(1)R	2	-0.15817	8	0.642367	0.734899	1.02194	1.16248	1.26496	1.18161
TGME49_321680-t26_1-p1	257	0.576	Down	0.0091034	K	transcript=TGME49_321680-t26_1 gene=TGME49_321680 organism=Toxoplasma_gondii_ME49 gene_product=hypothetical protein transcript_product=hypothetical protein location=TGME49_chrIb:1639665-1643069(-) protein_length=372 sequence_SO=chromosome SO=protein_coding is_pseudo=false	---	1	0.00622774	78.149	QNLPNFIK(1)K	2	0.10694	9	1.22246	1.37763	1.25024	0.584428	0.845857	0.787298
TGME49_273472-t26_1-p1	3355	3.237	Up	5.5631e-05	K	transcript=TGME49_273472-t26_1 gene=TGME49_273472 organism=Toxoplasma_gondii_ME49 gene_product=hypothetical protein transcript_product=hypothetical protein location=TGME49_chrVIII:3485975-3488378(+) protein_length=245 sequence_SO=chromosome SO=protein_coding is_pseudo=false	---	1	4.87913e-14	163.12	IPLCDGDNPK(1)AK	2	-0.46197	13	0.399813		0.431752	1.37861	1.31548	1.34314
TGME49_207060-t26_1-p1	53	1.764	Up	0.027341	K	transcript=TGME49_207060-t26_1 gene=TGME49_207060 organism=Toxoplasma_gondii_ME49 gene_product=ribonucleoside-diphosphate reductase small subunit transcript_product=ribonucleoside-diphosphate reductase small subunit location=TGME49_chrX:7363116-7366485(-) protein_length=391 sequence_SO=chromosome SO=protein_coding is_pseudo=false	---	1	0.0010325	90.696	LSAIVEK(1)YR	2	-0.47894	8	0.890244	0.587702	0.702624	1.58848	1.08521	1.17289
TGME49_216880-t26_1-p1	167	0.501	Down	0.00139647	K	transcript=TGME49_216880-t26_1 gene=TGME49_216880 organism=Toxoplasma_gondii_ME49 gene_product=guanine nucleotide-binding protein transcript_product=guanine nucleotide-binding protein location=TGME49_chrXI:5816270-5819864(-) protein_length=321 sequence_SO=chromosome SO=protein_coding is_pseudo=false	---	1	6.15994e-18	150.7	FSPSANK(1)PLIVSCGWDK	3	-0.33336	25	1.47411	1.20614	1.38195	0.610954	0.661395	0.762327
TGME49_216880-t26_1-p1	135	0.252	Down	0.048677	K	transcript=TGME49_216880-t26_1 gene=TGME49_216880 organism=Toxoplasma_gondii_ME49 gene_product=guanine nucleotide-binding protein transcript_product=guanine nucleotide-binding protein location=TGME49_chrXI:5816270-5819864(-) protein_length=321 sequence_SO=chromosome SO=protein_coding is_pseudo=false	---	1	3.41526e-14	134.56	TIK(1)LWNTLAECK	2	1.0959	7	1.34518	1.22917	2.34523	0.175637	0.904186	0.158777
TGME49_308860-t26_1-p1	365	1.77	Up	0.0048034	K	transcript=TGME49_308860-t26_1 gene=TGME49_308860 organism=Toxoplasma_gondii_ME49 gene_product=hypothetical protein transcript_product=hypothetical protein location=TGME49_chrXI:304612-308195(-) protein_length=654 sequence_SO=chromosome SO=protein_coding is_pseudo=false	---	1	2.12575e-14	156.36	ESGDTSK(1)LDAVLR	2	-0.059445	25	0.628887	0.712	0.818812	1.19263	1.44875	1.18144
TGME49_308860-t26_1-p1	331	1.726	Up	0.036464	K	transcript=TGME49_308860-t26_1 gene=TGME49_308860 organism=Toxoplasma_gondii_ME49 gene_product=hypothetical protein transcript_product=hypothetical protein location=TGME49_chrXI:304612-308195(-) protein_length=654 sequence_SO=chromosome SO=protein_coding is_pseudo=false	---	1	0.00072637	94.309	NIELQK(1)ETK	2	-1.5992	11	0.994985	0.585	0.631683	1.45789	1.10896	1.25026
TGME49_215980-t26_1-p1	175	2.353	Up	0.00042207	K	transcript=TGME49_215980-t26_1 gene=TGME49_215980 organism=Toxoplasma_gondii_ME49 gene_product=hypothetical protein transcript_product=hypothetical protein location=TGME49_chrXI:6494435-6495067(+) protein_length=210 sequence_SO=chromosome SO=protein_coding is_pseudo=false	---	1	6.25451e-05	87.184	K(1)HWNDTTSICR	3	-1.1776	18	0.694073	0.573577	0.532455	1.3776	1.41263	1.4458
TGME49_248810-t26_1-p1	428	0.247	Down	0.0068595	K	transcript=TGME49_248810-t26_1 gene=TGME49_248810 organism=Toxoplasma_gondii_ME49 gene_product=nuclear factor NF7 transcript_product=nuclear factor NF7 location=TGME49_chrXII:4186912-4190953(+) protein_length=497 sequence_SO=chromosome SO=protein_coding is_pseudo=false	---	1	0.000493558	66.784	WGK(1)IISDIPEAEK	2	1.4577	5	1.77493	1.11488	1.19283		0.375783	0.295643
TGME49_231470-t26_1-p1	3304	1.925	Up	0.0189376	K	transcript=TGME49_231470-t26_1 gene=TGME49_231470 organism=Toxoplasma_gondii_ME49 gene_product=hypothetical protein transcript_product=hypothetical protein location=TGME49_chrVIII:1452918-1454570(-) protein_length=550 sequence_SO=chromosome SO=protein_coding is_pseudo=false	---	1	0.000994293	138.4	ELLPILTK(1)R	2	0.12512	8	0.531008	0.757884		1.34518	1.15763	1.21825
TGME49_221380-t26_1-p1	132	0.61	Down	0.042357	K	transcript=TGME49_221380-t26_1 gene=TGME49_221380 organism=Toxoplasma_gondii_ME49 gene_product=alba 1 transcript_product=alba 1 location=TGME49_chrII:298565-299912(-) protein_length=247 sequence_SO=chromosome SO=protein_coding is_pseudo=false	---	0.997849	8.82829e-40	155.17	DPGYQAPIDESLVK(0.998)EMK(0.002)PEEITK	3	0.012202	20	1.51227	0.948381	1.35266	0.672023	0.897552	0.75805
TGME49_275680-t26_1-p1	1493	1.721	Up	0.0092154	K	transcript=TGME49_275680-t26_1 gene=TGME49_275680 organism=Toxoplasma_gondii_ME49 gene_product=hypothetical protein transcript_product=hypothetical protein location=TGME49_chrIII:284746-286734(+) protein_length=662 sequence_SO=chromosome SO=protein_coding is_pseudo=false	---	1	8.36665e-09	126.71	IQVSSK(1)PIQLDEIDRR	3	0.093992	14	0.68601	0.90625	0.613244	1.29087	1.21253	1.29231
TGME49_275680-t26_1-p1	1573	1.588	Up	0.049523	K	transcript=TGME49_275680-t26_1 gene=TGME49_275680 organism=Toxoplasma_gondii_ME49 gene_product=hypothetical protein transcript_product=hypothetical protein location=TGME49_chrIII:284746-286734(+) protein_length=662 sequence_SO=chromosome SO=protein_coding is_pseudo=false	---	1	7.49712e-05	120.32	IDVVK(1)VEVEK	2	-0.057164	13	0.694301	0.724798	0.901152	1.06369	1.58932	1.03077
TGME49_309140-t26_1-p1	476	0.613	Down	0.0035003	K	transcript=TGME49_309140-t26_1 gene=TGME49_309140 organism=Toxoplasma_gondii_ME49 gene_product=transducin beta-like protein TBL1 transcript_product=transducin beta-like protein TBL1 location=TGME49_chrXI:518508-525149(+) protein_length=794 sequence_SO=chromosome SO=protein_coding is_pseudo=false	---	1	1.98057e-09	107.5	DSEASNSAISFVK(1)VHAYR	3	0.70742	6	1.15418	1.27552	1.28004	0.843943	0.659046	0.772088
TGME49_254890-t26_1-p1	802	2.057	Up	0.0043241	K	transcript=TGME49_254890-t26_1 gene=TGME49_254890 organism=Toxoplasma_gondii_ME49 gene_product=hypothetical protein transcript_product=hypothetical protein location=TGME49_chrIII:2013133-2014502(-) protein_length=300 sequence_SO=chromosome SO=protein_coding is_pseudo=false	---	1	0.000548772	148.04	VATK(1)EGIR	2	-1.8183	11	0.766014	0.743371	0.574603	1.59874	1.20667	1.48206
TGME49_254890-t26_1-p1	693	1.594	Up	0.03664	K	transcript=TGME49_254890-t26_1 gene=TGME49_254890 organism=Toxoplasma_gondii_ME49 gene_product=hypothetical protein transcript_product=hypothetical protein location=TGME49_chrIII:2013133-2014502(-) protein_length=300 sequence_SO=chromosome SO=protein_coding is_pseudo=false	---	1	0.00174525	65.043	K(1)LGCAAAANFTR	2	-0.091884	10	0.780249	0.964015	0.672222	1.37484	1.02368	1.45215
TGME49_205340-t26_1-p1	106	0.047	Down	0.0151184	K	transcript=TGME49_205340-t26_1 gene=TGME49_205340 organism=Toxoplasma_gondii_ME49 gene_product=ribosomal protein RPS12 transcript_product=ribosomal protein RPS12 location=TGME49_chrVIIa:1467654-1468859(+) protein_length=142 sequence_SO=chromosome SO=protein_coding is_pseudo=false	---	1	0.00320227	129.72	VDK(1)DGTAR	2	2.2927	5	1.42271		2.32635	0.0632296	0.11332
TGME49_205340-t26_1-p1	73	0.496	Down	0.00128087	K	transcript=TGME49_205340-t26_1 gene=TGME49_205340 organism=Toxoplasma_gondii_ME49 gene_product=ribosomal protein RPS12 transcript_product=ribosomal protein RPS12 location=TGME49_chrVIIa:1467654-1468859(+) protein_length=142 sequence_SO=chromosome SO=protein_coding is_pseudo=false	---	1	0.00742752	101.33	K(1)LVQGLCK	2	0.3203	13	1.20515	1.38913	1.43613	0.702335	0.578529	0.717871
TGME49_231600-t26_1-p1	133	1.539	Up	0.037498	K	transcript=TGME49_231600-t26_1 gene=TGME49_231600 organism=Toxoplasma_gondii_ME49 gene_product=HEAT repeat-containing protein transcript_product=HEAT repeat-containing protein location=TGME49_chrVIII:1479924-1491169(-) protein_length=1169 sequence_SO=chromosome SO=protein_coding is_pseudo=false	---	1	0.00246991	128.36	LATLQEAK(1)R	2	0.97867	10	0.697286	0.794455	0.871663	1.47739	1.18762	0.971689
TGME49_205500-t26_1-p1	1527	2.321	Up	0.049319	K	transcript=TGME49_205500-t26_1 gene=TGME49_205500 organism=Toxoplasma_gondii_ME49 gene_product=hypothetical protein transcript_product=hypothetical protein location=TGME49_chrVIIa:1366359-1373406(+) protein_length=1037 sequence_SO=chromosome SO=protein_coding is_pseudo=false	---	1	1.83571e-05	93.716	LK(1)EWYGWHFPELSK	3	0.48854	6	0.427459		0.72192	1.01769	1.32241	1.66126
TGME49_205500-t26_1-p1	1803	2.125	Up	0.0042565	K	transcript=TGME49_205500-t26_1 gene=TGME49_205500 organism=Toxoplasma_gondii_ME49 gene_product=hypothetical protein transcript_product=hypothetical protein location=TGME49_chrVIIa:1366359-1373406(+) protein_length=1037 sequence_SO=chromosome SO=protein_coding is_pseudo=false	---	1	1.88546e-41	204.85	SYDASTDVVQEK(1)K	2	-0.61785	13	0.658228	0.653809	0.649457	1.35276	1.29175	1.52273
TGME49_315610-t26_1-p1	22	0.341	Down	0.0125245	K	transcript=TGME49_315610-t26_1 gene=TGME49_315610 organism=Toxoplasma_gondii_ME49 gene_product=hypothetical protein transcript_product=hypothetical protein location=TGME49_chrXI:4855798-4856274(+) protein_length=158 sequence_SO=chromosome SO=protein_coding is_pseudo=false	---	1	0.0191094	60.892	SASSK(1)TLK	2	-0.135	5	1.06112	1.34107	1.38408	0.52795		0.332577
TGME49_315610-t26_1-p1	629	1.883	Up	0.023299	K	transcript=TGME49_315610-t26_1 gene=TGME49_315610 organism=Toxoplasma_gondii_ME49 gene_product=hypothetical protein transcript_product=hypothetical protein location=TGME49_chrXI:4855798-4856274(+) protein_length=158 sequence_SO=chromosome SO=protein_coding is_pseudo=false	---	1	2.51309e-07	119.22	AK(1)VAVWQEVR	2	-1.3814	12	0.747564	0.817857	0.608049	1.60248	1.49675	0.99319
TGME49_249860-t26_1-p1	579	0.498	Down	0.002461	K	transcript=TGME49_249860-t26_1 gene=TGME49_249860 organism=Toxoplasma_gondii_ME49 gene_product=hypothetical protein transcript_product=hypothetical protein location=TGME49_chrXII:4905370-4912829(-) protein_length=802 sequence_SO=chromosome SO=protein_coding is_pseudo=false	---	1	6.23147e-05	96.23	VETLEK(1)ELALSK	2	-0.14765	7	1.57172	1.22681	1.20493	0.719113	0.596391	0.678682
TGME49_315170-t26_1-p1	4531	4.526	Up	0.0026008	K	transcript=TGME49_315170-t26_1 gene=TGME49_315170 organism=Toxoplasma_gondii_ME49 gene_product=O-phosphoseryl-tRNA(Sec) selenium transferase transcript_product=O-phosphoseryl-tRNA(Sec) selenium transferase location=TGME49_chrXI:4543454-4553675(+) protein_length=617 sequence_SO=chromosome SO=protein_coding is_pseudo=false	---	1	2.75076e-14	153.75	EVLAEEDTWTK(1)IK	2	-2.1437	10	0.249246	0.51716	0.278361	1.60735	1.41787	1.70356
TGME49_288720-t26_1-p1	82	4.478	Up	0.037442	K	transcript=TGME49_288720-t26_1 gene=TGME49_288720 organism=Toxoplasma_gondii_ME49 gene_product=ribosomal protein RPL10 transcript_product=ribosomal protein RPL10 location=TGME49_chrIX:2708880-2711191(-) protein_length=221 sequence_SO=chromosome SO=protein_coding is_pseudo=false	---	1	0.000101587	107.58	NCGK(1)DNFHLR	2	-0.35369	14	0.250426	0.454216		0.916188	1.49232	2.3242
TGME49_275650-t26_1-p1	198	0.493	Down	0.023403	K	transcript=TGME49_275650-t26_1 gene=TGME49_275650 organism=Toxoplasma_gondii_ME49 gene_product=hypothetical protein transcript_product=hypothetical protein location=TGME49_chrIII:301101-303734(+) protein_length=877 sequence_SO=chromosome SO=protein_coding is_pseudo=false	---	1	3.6261e-13	158.42	K(1)QAAMEAWTQWR	2	0.22157	6	1.63863	1.39941	0.909971	0.565803	0.735294	0.646578
TGME49_275650-t26_1-p1	617	0.641	Down	0.041063	K	transcript=TGME49_275650-t26_1 gene=TGME49_275650 organism=Toxoplasma_gondii_ME49 gene_product=hypothetical protein transcript_product=hypothetical protein location=TGME49_chrIII:301101-303734(+) protein_length=877 sequence_SO=chromosome SO=protein_coding is_pseudo=false	---	1	9.465e-07	86.548	GPLHEVLQDPEGWK(1)LYR	3	2.0184	6	1.15434	1.51562	0.951597	0.849741	0.757081	0.716037
TGME49_275650-t26_1-p1	536	0.335	Down	0.042798	K	transcript=TGME49_275650-t26_1 gene=TGME49_275650 organism=Toxoplasma_gondii_ME49 gene_product=hypothetical protein transcript_product=hypothetical protein location=TGME49_chrIII:301101-303734(+) protein_length=877 sequence_SO=chromosome SO=protein_coding is_pseudo=false	---	1	3.00176e-26	144.72	AADLDLPDDLATWLQDSGK(1)HIK	3	-0.87943	10	1.98336	1.52734	0.876089	0.361658	0.808279	0.300306
TGME49_275650-t26_1-p1	89	1.977	Up	0.041997	K	transcript=TGME49_275650-t26_1 gene=TGME49_275650 organism=Toxoplasma_gondii_ME49 gene_product=hypothetical protein transcript_product=hypothetical protein location=TGME49_chrIII:301101-303734(+) protein_length=877 sequence_SO=chromosome SO=protein_coding is_pseudo=false	---	1	1.66211e-40	162.39	SSAGGPVPNTFQQWLQQNEHAK(1)R	3	-0.62319	6	0.671904	0.611328		1.54611	0.937908	1.32176
TGME49_275650-t26_1-p1	37	0.417	Down	0.029442	K	transcript=TGME49_275650-t26_1 gene=TGME49_275650 organism=Toxoplasma_gondii_ME49 gene_product=hypothetical protein transcript_product=hypothetical protein location=TGME49_chrIII:301101-303734(+) protein_length=877 sequence_SO=chromosome SO=protein_coding is_pseudo=false	---	1	0.00306147	116.9	TAALK(1)AWR	2	1.258	15	0.839187	1.71484	1.61859	0.706736	0.501089	0.533197
TGME49_275650-t26_1-p1	140	2.082	Up	0.0182177	K	transcript=TGME49_275650-t26_1 gene=TGME49_275650 organism=Toxoplasma_gondii_ME49 gene_product=hypothetical protein transcript_product=hypothetical protein location=TGME49_chrIII:301101-303734(+) protein_length=877 sequence_SO=chromosome SO=protein_coding is_pseudo=false	---	1	1.64321e-08	120.87	DLPEHK(1)IVVSR	2	-0.019623	23	0.71719	0.741211	0.526621	1.06528	1.78976	1.27681
TGME49_309120-t26_1-p1	264	0.53	Down	0.022144	K	transcript=TGME49_309120-t26_1 gene=TGME49_309120 organism=Toxoplasma_gondii_ME49 gene_product=ribosomal protein RPL4 transcript_product=ribosomal protein RPL4 location=TGME49_chrXI:513855-515201(-) protein_length=448 sequence_SO=chromosome SO=protein_coding is_pseudo=false	---	1	1.18662e-24	127.16	NIPGVELCK(1)VDSLNLLQLAPGGALGR	3	0.48506	8	1.25175	1.24257	1.37259	0.942214	0.584885	0.520661
TGME49_294790-t26_1-p1	1058	1.782	Up	0.0047642	K	transcript=TGME49_294790-t26_1 gene=TGME49_294790 organism=Toxoplasma_gondii_ME49 gene_product=hypothetical protein transcript_product=hypothetical protein location=TGME49_chrIa:1145896-1146951(-) protein_length=351 sequence_SO=chromosome SO=protein_coding is_pseudo=false	---	1	1.3154e-05	131.09	SGK(1)TLEEAPK	2	1.2688	36	0.861439	0.643004	0.631846	1.21697	1.26326	1.32755
TGME49_294790-t26_1-p1	1081	0.573	Down	0.039556	K	transcript=TGME49_294790-t26_1 gene=TGME49_294790 organism=Toxoplasma_gondii_ME49 gene_product=hypothetical protein transcript_product=hypothetical protein location=TGME49_chrIa:1145896-1146951(-) protein_length=351 sequence_SO=chromosome SO=protein_coding is_pseudo=false	---	1	5.52178e-41	142.23	SGDAAMVNMEPSK(1)PMVVEAFTDYPPLGR	3	0.52189	15	1.44898	1.15844	1.25051	1.02507	0.571842	0.611753
TGME49_294790-t26_1-p1	728	2.058	Up	0.0041787	K	transcript=TGME49_294790-t26_1 gene=TGME49_294790 organism=Toxoplasma_gondii_ME49 gene_product=hypothetical protein transcript_product=hypothetical protein location=TGME49_chrIa:1145896-1146951(-) protein_length=351 sequence_SO=chromosome SO=protein_coding is_pseudo=false	---	1	0.00588271	124.83	TIEK(1)FEK	2	-0.29663	62	0.714286	0.685185	0.53854	1.21022	1.56606	1.21291
TGME49_294790-t26_1-p1	946	2.884	Up	0.012564	K	transcript=TGME49_294790-t26_1 gene=TGME49_294790 organism=Toxoplasma_gondii_ME49 gene_product=hypothetical protein transcript_product=hypothetical protein location=TGME49_chrIa:1145896-1146951(-) protein_length=351 sequence_SO=chromosome SO=protein_coding is_pseudo=false	---	1	7.91277e-33	148.2	VETGILK(1)AGMVLTFAPVGLTTECK	3	-0.54566	12	0.483351	0.436214		1.08582	1.73385	1.158
TGME49_294790-t26_1-p1	928	13.239	Up	0.00012174	K	transcript=TGME49_294790-t26_1 gene=TGME49_294790 organism=Toxoplasma_gondii_ME49 gene_product=hypothetical protein transcript_product=hypothetical protein location=TGME49_chrIa:1145896-1146951(-) protein_length=351 sequence_SO=chromosome SO=protein_coding is_pseudo=false	---	1	5.75762e-92	224.89	LPLQDVYK(1)IGGIGTVPVGR	2	0.43771	41	0.125671	0.105967	0.176471	1.55738	1.71456	2.13102
TGME49_288380-t26_1-p1	524	2.308	Up	0.0094829	K	transcript=TGME49_288380-t26_1 gene=TGME49_288380 organism=Toxoplasma_gondii_ME49 gene_product=heat shock protein HSP90 transcript_product=heat shock protein HSP90 location=TGME49_chrIX:2483404-2487798(+) protein_length=708 sequence_SO=chromosome SO=protein_coding is_pseudo=false	---	1	5.66186e-30	180.11	K(1)GLELEDDEEEKKKFEELK	4	-0.80289	69	0.726829	0.427326	0.681275	1.57236	1.21823	1.4459
TGME49_288380-t26_1-p1	536	1.685	Up	0.0058846	K	transcript=TGME49_288380-t26_1 gene=TGME49_288380 organism=Toxoplasma_gondii_ME49 gene_product=heat shock protein HSP90 transcript_product=heat shock protein HSP90 location=TGME49_chrIX:2483404-2487798(+) protein_length=708 sequence_SO=chromosome SO=protein_coding is_pseudo=false	---	0.905501	9.57096e-24	177.16	GLELEDDEEEK(0.094)K(0.906)K	3	-0.31317	26	0.782439	0.661822	0.804781	1.40588	1.2968	1.08797
TGME49_273870-t26_1-p1	1254	2.242	Up	0.0056419	K	transcript=TGME49_273870-t26_1 gene=TGME49_273870 organism=Toxoplasma_gondii_ME49 gene_product=SWI2/SNF2 ISWI-like (AT hook) transcript_product=SWI2/SNF2 ISWI-like (AT hook) location=TGME49_chrVIII:3202463-3216906(+) protein_length=1556 sequence_SO=chromosome SO=protein_coding is_pseudo=false	---	1	0.00343739	96.948	VEK(1)AADIR	2	-0.051599	6	0.547686	0.775934	0.551393	1.16004	1.61266	1.43086
TGME49_311430-t26_1-p1	85	1.77	Up	0.0163565	K	transcript=TGME49_311430-t26_1 gene=TGME49_311430 organism=Toxoplasma_gondii_ME49 gene_product=fibrillarin transcript_product=fibrillarin location=TGME49_chrXI:2068034-2069622(-) protein_length=304 sequence_SO=chromosome SO=protein_coding is_pseudo=false	---	1	0.0022877	79.986	GK(1)ADSLVTR	2	0.61987	12	0.650664	0.661864	0.849174	1.57434	1.0957	1.15641
TGME49_206470-t26_1-p1	276	1.545	Up	0.0087005	K	transcript=TGME49_206470-t26_1 gene=TGME49_206470 organism=Toxoplasma_gondii_ME49 gene_product=pyruvate dehydrogenase complex subunit PDH-E3II transcript_product=pyruvate dehydrogenase complex subunit PDH-E3II location=TGME49_chrVIIa:947003-953655(+) protein_length=519 sequence_SO=chromosome SO=protein_coding is_pseudo=false	---	1	0.00816619	79.474	EMEK(1)TGIK	2	1.7241	11	0.91122	0.678977	0.791353	1.24704	1.14413	1.28797
TGME49_206470-t26_1-p1	286	0.226	Down	0.0022382	K	transcript=TGME49_206470-t26_1 gene=TGME49_206470 organism=Toxoplasma_gondii_ME49 gene_product=pyruvate dehydrogenase complex subunit PDH-E3II transcript_product=pyruvate dehydrogenase complex subunit PDH-E3II location=TGME49_chrVIIa:947003-953655(+) protein_length=519 sequence_SO=chromosome SO=protein_coding is_pseudo=false	---	1	0.000135354	83.692	FQLGTK(1)VVGADVR	2	0.2464	13	1.39415	1.6714	1.12876	0.33004	0.302793
TGME49_206470-t26_1-p1	176	2.017	Up	0.0164236	K	transcript=TGME49_206470-t26_1 gene=TGME49_206470 organism=Toxoplasma_gondii_ME49 gene_product=pyruvate dehydrogenase complex subunit PDH-E3II transcript_product=pyruvate dehydrogenase complex subunit PDH-E3II location=TGME49_chrVIIa:947003-953655(+) protein_length=519 sequence_SO=chromosome SO=protein_coding is_pseudo=false	---	1	2.13538e-98	248.2	LTDSNSVEVTPNGK(1)SEK	3	0.51376	10	0.67122	0.660038	0.68703	1.54051	1.3933	1.13713
TGME49_293370-t26_1-p1	935	1.918	Up	0.021002	K	transcript=TGME49_293370-t26_1 gene=TGME49_293370 organism=Toxoplasma_gondii_ME49 gene_product=histone arginine methyltransferase PRMT2 transcript_product=histone arginine methyltransferase PRMT2 location=TGME49_chrIa:283398-289525(-) protein_length=1302 sequence_SO=chromosome SO=protein_coding is_pseudo=false	---	1	0.00306844	122.52	VLDALK(1)SR	2	2.8588	16	0.534538	0.908124	0.576749	1.10831	1.44078	1.32466
TGME49_223270-t26_1-p1	3386	0.566	Down	0.041658	K	transcript=TGME49_223270-t26_1 gene=TGME49_223270 organism=Toxoplasma_gondii_ME49 gene_product=hypothetical protein transcript_product=hypothetical protein location=TGME49_chrX:3886233-3899409(-) protein_length=1352 sequence_SO=chromosome SO=protein_coding is_pseudo=false	---	1	1.58056e-15	137.91	LTAIDLLLQAAADDDPK(1)K	2	1.6813	10	1.41104	1.52911	0.876833	0.801587	0.646939	0.711157
TGME49_223270-t26_1-p1	2754	1.803	Up	0.039281	K	transcript=TGME49_223270-t26_1 gene=TGME49_223270 organism=Toxoplasma_gondii_ME49 gene_product=hypothetical protein transcript_product=hypothetical protein location=TGME49_chrX:3886233-3899409(-) protein_length=1352 sequence_SO=chromosome SO=protein_coding is_pseudo=false	---	1	0.000536967	131.11	ILDK(1)NFLIK	2	0.46308	12	0.50999	0.814096	0.831867	1.1002	1.61224	1.17414
TGME49_233450-t26_1-p1	231	1.936	Up	0.0111446	K	transcript=TGME49_233450-t26_1 gene=TGME49_233450 organism=Toxoplasma_gondii_ME49 gene_product=SAG-related sequence SRS29A transcript_product=SAG-related sequence SRS29A location=TGME49_chrVIII:2660930-2662192(+) protein_length=420 sequence_SO=chromosome SO=protein_coding is_pseudo=false	---	1	1.54871e-05	103.76	K(1)EFCTGEPHTSCGR	3	-0.93945	9	0.654683	0.880107	0.533951	1.32711	1.44603	1.23134
TGME49_242330-t26_1-p1	170	0.452	Down	0.033142	K	transcript=TGME49_242330-t26_1 gene=TGME49_242330 organism=Toxoplasma_gondii_ME49 gene_product=ribosomal protein RPS5 transcript_product=ribosomal protein RPS5 location=TGME49_chrVI:1972872-1973938(-) protein_length=192 sequence_SO=chromosome SO=protein_coding is_pseudo=false	---	1	1.36156e-61	187.43	TIAECLADEIMNCAK(1)ESSNAYAIK	3	0.73215	8	1.38235	1.18903	1.49954	0.80621	0.68482	0.347328
TGME49_242330-t26_1-p1	32	1.968	Up	0.006101	K	transcript=TGME49_242330-t26_1 gene=TGME49_242330 organism=Toxoplasma_gondii_ME49 gene_product=ribosomal protein RPS5 transcript_product=ribosomal protein RPS5 location=TGME49_chrVI:1972872-1973938(-) protein_length=192 sequence_SO=chromosome SO=protein_coding is_pseudo=false	---	1	4.13245e-05	110.44	DK(1)ACVFVPHTAGR	3	0.094386	26	0.747628	0.575906	0.716929	1.20021	1.20278	1.6126
TGME49_226580-t26_1-p1	905	2.617	Up	0.044399	K	transcript=TGME49_226580-t26_1 gene=TGME49_226580 organism=Toxoplasma_gondii_ME49 gene_product=hypothetical protein transcript_product=hypothetical protein location=TGME49_chrX:1524179-1529076(-) protein_length=380 sequence_SO=chromosome SO=protein_coding is_pseudo=false	---	1	0.0018265	99.442	MVK(1)GVETR	2	-0.66892	16	0.704637	0.482552	0.468566	1.09321	2.31164	0.929078
TGME49_254520-t26_1-p1	117	0.168	Down	0.0027962	K	transcript=TGME49_254520-t26_1 gene=TGME49_254520 organism=Toxoplasma_gondii_ME49 gene_product=mediator complex subunit MED11 transcript_product=mediator complex subunit MED11 location=TGME49_chrIII:1802400-1805089(+) protein_length=153 sequence_SO=chromosome SO=protein_coding is_pseudo=false	---	1	3.24335e-06	124.12	LK(1)GVDAQAAELR	2	1.2234	5	1.29151	1.54787	1.86986	0.214892		0.312697
TGME49_239490-t26_1-p1	273	1.874	Up	0.0062036	K	transcript=TGME49_239490-t26_1 gene=TGME49_239490 organism=Toxoplasma_gondii_ME49 gene_product=dehydrogenase E1 component family protein transcript_product=dehydrogenase E1 component family protein location=TGME49_chrVI:712436-718257(-) protein_length=571 sequence_SO=chromosome SO=protein_coding is_pseudo=false	---	1	7.20857e-05	138.98	K(1)DHLFCQYR	3	-1.2021	37	0.701839	0.835306	0.565302	1.36439	1.37487	1.20062
TGME49_239490-t26_1-p1	1128	1.712	Up	0.00080122	K	transcript=TGME49_239490-t26_1 gene=TGME49_239490 organism=Toxoplasma_gondii_ME49 gene_product=dehydrogenase E1 component family protein transcript_product=dehydrogenase E1 component family protein location=TGME49_chrVI:712436-718257(-) protein_length=571 sequence_SO=chromosome SO=protein_coding is_pseudo=false	---	1	1.93959e-05	117.14	K(1)AQELQAEEQAP	2	-1.0421	18	0.759923	0.798817	0.666667	1.20911	1.29447	1.30714
TGME49_264080-t26_1-p1	111	1.572	Up	0.00107823	K	transcript=TGME49_264080-t26_1 gene=TGME49_264080 organism=Toxoplasma_gondii_ME49 gene_product=acyl carrier protein ACP transcript_product=acyl carrier protein ACP location=TGME49_chrVIIb:203978-205456(-) protein_length=183 sequence_SO=chromosome SO=protein_coding is_pseudo=false	---	1	6.96646e-09	134.68	VK(1)DVVADQLGVDR	2	-0.50309	24	0.847059	0.756986	0.821429	1.18081	1.36395	1.26736
TGME49_231640-t26_1-p1	217	2.8	Up	0.00127879	K	transcript=TGME49_231640-t26_1 gene=TGME49_231640 organism=Toxoplasma_gondii_ME49 gene_product=alveolin domain containing intermediate filament IMC1 transcript_product=alveolin domain containing intermediate filament IMC1 location=TGME49_chrVIII:1516857-1519632(+) protein_length=609 sequence_SO=chromosome SO=protein_coding is_pseudo=false	---	1	0.000277582	82.069	YVPK(1)DSVVPEEWK	2	-1.1288	10	0.493182	0.547566	0.46738	1.23738	1.754	1.23134
TGME49_254570-t26_1-p1	443	1.82	Up	0.025845	K	transcript=TGME49_254570-t26_1 gene=TGME49_254570 organism=Toxoplasma_gondii_ME49 gene_product=hypothetical protein transcript_product=hypothetical protein location=TGME49_chrIII:1832256-1845065(-) protein_length=1972 sequence_SO=chromosome SO=protein_coding is_pseudo=false	---	1	0.000101403	107.79	TFECLAAK(1)AR	2	-1.2971	15	0.75605	0.718147	0.660063	1.68366	1.23677	0.964029
TGME49_242270-t26_1-p1	808	0.586	Down	0.032061	K	transcript=TGME49_242270-t26_1 gene=TGME49_242270 organism=Toxoplasma_gondii_ME49 gene_product=hypothetical protein transcript_product=hypothetical protein location=TGME49_chrVI:1937084-1938754(+) protein_length=308 sequence_SO=chromosome SO=protein_coding is_pseudo=false	---	1	2.39151e-06	119.39	EQEATNILEK(1)MVK	2	0.19445	6	1.07995	1.29649	1.35426	0.621807		0.836502
TGME49_289600-t26_1-p1	187	1.716	Up	0.0124848	K	transcript=TGME49_289600-t26_1 gene=TGME49_289600 organism=Toxoplasma_gondii_ME49 gene_product=heat shock protein HSP29 transcript_product=heat shock protein HSP29 location=TGME49_chrIX:3340474-3341749(-) protein_length=272 sequence_SO=chromosome SO=protein_coding is_pseudo=false	---	1	5.90698e-10	167.09	K(1)DVEIELDK	2	-0.042353	20	0.888889	0.633434	0.6606	1.3475	1.31293	1.08449
TGME49_201780-t26_1-p1	261	0.414	Down	0.023576	K	transcript=TGME49_201780-t26_1 gene=TGME49_201780 organism=Toxoplasma_gondii_ME49 gene_product=microneme protein MIC2 transcript_product=microneme protein MIC2 location=TGME49_chrVIIa:3794121-3797385(-) protein_length=769 sequence_SO=chromosome SO=protein_coding is_pseudo=false	---	1	0.00578223	86.136	PMLK(1)EVCK	2	0.12239	5	1.0471	1.63499	1.21008	0.619612	0.453649
TGME49_231910-t26_1-p1	100	1.806	Up	0.040898	K	transcript=TGME49_231910-t26_1 gene=TGME49_231910 organism=Toxoplasma_gondii_ME49 gene_product=ATP synthase F1 gamma subunit transcript_product=ATP synthase F1 gamma subunit location=TGME49_chrVIII:1630628-1635289(+) protein_length=314 sequence_SO=chromosome SO=protein_coding is_pseudo=false	---	1	0.0201705	59.368	IPVDPK(1)EK	2	-0.75695	7		0.581567	0.832583	1.4686	1.0903	1.27251
TGME49_280480-t26_1-p1	232	0.328	Down	0.0007578	K	transcript=TGME49_280480-t26_1 gene=TGME49_280480 organism=Toxoplasma_gondii_ME49 gene_product=EF hand domain-containing protein transcript_product=EF hand domain-containing protein location=TGME49_chrVIIa:373337-374254(-) protein_length=305 sequence_SO=chromosome SO=protein_coding is_pseudo=false	---	1	7.34516e-05	96.604	TMAEK(1)LDLLDR	2	-0.095255	10	1.54417	1.69242	1.38462	0.4897	0.520524
TGME49_273090-t26_1-p1	395	1.615	Up	0.0133959	K	transcript=TGME49_273090-t26_1 gene=TGME49_273090 organism=Toxoplasma_gondii_ME49 gene_product=cell division protein CDC48CY transcript_product=cell division protein CDC48CY location=TGME49_chrVIII:3665307-3674504(-) protein_length=811 sequence_SO=chromosome SO=protein_coding is_pseudo=false	---	1	0.000611922	123.21	NMK(1)LANDVK	2	0.20232	21	0.894231	0.651303	0.735714	1.27559	1.07115	1.33684
TGME49_273090-t26_1-p1	768	1.95	Up	0.00049943	K	transcript=TGME49_273090-t26_1 gene=TGME49_273090 organism=Toxoplasma_gondii_ME49 gene_product=cell division protein CDC48CY transcript_product=cell division protein CDC48CY location=TGME49_chrVIII:3665307-3674504(-) protein_length=811 sequence_SO=chromosome SO=protein_coding is_pseudo=false	---	1	0.00307931	104.01	MK(1)FDPLYK	2	-0.98211	11	0.725427	0.695391	0.593878	1.27362	1.28558	1.37033
TGME49_232280-t26_1-p1	251	1.531	Up	0.026284	K	transcript=TGME49_232280-t26_1 gene=TGME49_232280 organism=Toxoplasma_gondii_ME49 gene_product=hypothetical protein transcript_product=hypothetical protein location=TGME49_chrVIII:1992958-1994909(+) protein_length=275 sequence_SO=chromosome SO=protein_coding is_pseudo=false	---	1	0.00700705	127.02	ELIQEGK(1)R	2	0.26381	12	0.861829	0.894191	0.626992	1.3583	1.15176	1.13776
TGME49_232280-t26_1-p1	103	2.407	Up	0.0017992	K	transcript=TGME49_232280-t26_1 gene=TGME49_232280 organism=Toxoplasma_gondii_ME49 gene_product=hypothetical protein transcript_product=hypothetical protein location=TGME49_chrVIII:1992958-1994909(+) protein_length=275 sequence_SO=chromosome SO=protein_coding is_pseudo=false	---	1	4.05103e-12	150.49	QNIETMK(1)DTPEAK	2	0.8433	8	0.607356	0.524896	0.637301	1.63968	1.15678	1.46224
TGME49_232280-t26_1-p1	178	3.973	Up	0.00151932	K	transcript=TGME49_232280-t26_1 gene=TGME49_232280 organism=Toxoplasma_gondii_ME49 gene_product=hypothetical protein transcript_product=hypothetical protein location=TGME49_chrVIII:1992958-1994909(+) protein_length=275 sequence_SO=chromosome SO=protein_coding is_pseudo=false	---	1	0.000581041	120.99	DALEK(1)QEEK	2	-1.2005	10	0.312127	0.415975		1.5749	1.33467	1.42959
TGME49_263470-t26_1-p1	144	0.609	Down	0.0127754	K	transcript=TGME49_263470-t26_1 gene=TGME49_263470 organism=Toxoplasma_gondii_ME49 gene_product=ubiquitin carboxyl-terminal hydrolase UCHL3 transcript_product=ubiquitin carboxyl-terminal hydrolase UCHL3 location=TGME49_chrVIIb:540094-541912(-) protein_length=264 sequence_SO=chromosome SO=protein_coding is_pseudo=false	---	1	3.5456e-07	96.773	FLEHFLK(1)ETADLSPEQR	3	-0.79856	5	1.35514	1.22955		0.887981	0.707497	0.76561
TGME49_247600-t26_1-p1	1067	1.604	Up	0.028198	K	transcript=TGME49_247600-t26_1 gene=TGME49_247600 organism=Toxoplasma_gondii_ME49 gene_product=hypothetical protein transcript_product=hypothetical protein location=TGME49_chrXII:3435922-3443472(+) protein_length=697 sequence_SO=chromosome SO=protein_coding is_pseudo=false	---	1	0.0080127	61.161	MWIIMK(1)GDK	2	-0.25673	5	0.805399	0.663768		1.16838	1.33172	1.03537
TGME49_300130-t26_1-p1	1094	2.196	Up	0.0163361	K	transcript=TGME49_300130-t26_1 gene=TGME49_300130 organism=Toxoplasma_gondii_ME49 gene_product=apical membrane antigen 1 domain-containing protein transcript_product=apical membrane antigen 1 domain-containing protein location=TGME49_chrXII:189850-193234(-) protein_length=553 sequence_SO=chromosome SO=protein_coding is_pseudo=false	---	0.882364	9.02366e-37	170.61	PAQSAGDDEEPAK(0.882)K(0.118)PAVK	3	-0.15609	20	0.436202	0.790458	0.663909	1.4027	1.60718	1.14218
TGME49_300130-t26_1-p1	909	0.493	Down	0.0151612	K	transcript=TGME49_300130-t26_1 gene=TGME49_300130 organism=Toxoplasma_gondii_ME49 gene_product=apical membrane antigen 1 domain-containing protein transcript_product=apical membrane antigen 1 domain-containing protein location=TGME49_chrXII:189850-193234(-) protein_length=553 sequence_SO=chromosome SO=protein_coding is_pseudo=false	---	1	8.38488e-15	141.86	DDKDPAFLAK(1)SPLGR	2	-1.8359	20	1.1543	1.25912	1.58945	0.670416	0.488534	0.813559
TGME49_300130-t26_1-p1	1099	0.446	Down	0.0046616	K	transcript=TGME49_300130-t26_1 gene=TGME49_300130 organism=Toxoplasma_gondii_ME49 gene_product=apical membrane antigen 1 domain-containing protein transcript_product=apical membrane antigen 1 domain-containing protein location=TGME49_chrXII:189850-193234(-) protein_length=553 sequence_SO=chromosome SO=protein_coding is_pseudo=false	---	0.945885	2.51747e-16	120.41	K(0.054)PAVK(0.946)CELDLLPEPTMDLNEWK	3	0.3964	5	1.31355	1.33489	1.12306		0.561316	0.560264
TGME49_226970-t26_1-p1	38	0.666	Down	0.044004	K	transcript=TGME49_226970-t26_1 gene=TGME49_226970 organism=Toxoplasma_gondii_ME49 gene_product=ribosomal protein RPS11 transcript_product=ribosomal protein RPS11 location=TGME49_chrX:1180402-1183277(-) protein_length=161 sequence_SO=chromosome SO=protein_coding is_pseudo=false	---	1	4.48138e-09	137.09	YWK(1)DVGLGFQTPR	3	0.027784	18	0.99157	1.11122	1.49461	0.895749	0.758836	0.740602
TGME49_290000-t26_1-p1	816	2.114	Up	0.0029409	K	transcript=TGME49_290000-t26_1 gene=TGME49_290000 organism=Toxoplasma_gondii_ME49 gene_product=hypothetical protein transcript_product=hypothetical protein location=TGME49_chrIX:3575391-3575960(-) protein_length=189 sequence_SO=chromosome SO=protein_coding is_pseudo=false	---	1	6.89019e-06	117.86	NNQQGEK(1)APLTR	2	0.34582	9	0.642857	0.576988	0.748344	1.20179	1.62059	1.3392
TGME49_263730-t26_1-p1	633	1.586	Up	0.031239	K	transcript=TGME49_263730-t26_1 gene=TGME49_263730 organism=Toxoplasma_gondii_ME49 gene_product=FAD-dependent glycerol-3-phosphate dehydrogenase transcript_product=FAD-dependent glycerol-3-phosphate dehydrogenase location=TGME49_chrVIIb:356970-364412(-) protein_length=653 sequence_SO=chromosome SO=protein_coding is_pseudo=false	---	0.960859	0.000166847	103.63	K(0.039)K(0.961)EEAAAFLK	2	-0.31064	13	0.797606	0.694812		1.25025	1.30385	0.997199
TGME49_243710-t26_1-p1	411	1.966	Up	0.027123	K	transcript=TGME49_243710-t26_1 gene=TGME49_243710 organism=Toxoplasma_gondii_ME49 gene_product=t-complex protein beta subunit transcript_product=t-complex protein beta subunit location=TGME49_chrVI:2803485-2811554(+) protein_length=568 sequence_SO=chromosome SO=protein_coding is_pseudo=false	---	1	4.30312e-05	103.14	GEK(1)QSGLDTSASLK	2	-0.40592	14	0.696099	0.485577	0.857283	1.37749	1.57128	1.05951
TGME49_243710-t26_1-p1	76	0.533	Down	0.04746	K	transcript=TGME49_243710-t26_1 gene=TGME49_243710 organism=Toxoplasma_gondii_ME49 gene_product=t-complex protein beta subunit transcript_product=t-complex protein beta subunit location=TGME49_chrVI:2803485-2811554(+) protein_length=568 sequence_SO=chromosome SO=protein_coding is_pseudo=false	---	1	1.53457e-16	120.23	TIITNDGATILK(1)SVWLDNPAAK	3	0.4955	6	1.22998	1.60865	1.04921	0.953187	0.490426	0.628293
TGME49_230160-t26_1-p1	95	1.633	Up	0.032001	K	transcript=TGME49_230160-t26_1 gene=TGME49_230160 organism=Toxoplasma_gondii_ME49 gene_product=hypothetical protein transcript_product=hypothetical protein location=TGME49_chrVIII:651055-651925(-) protein_length=142 sequence_SO=chromosome SO=protein_coding is_pseudo=false	---	1	2.93578e-51	168.26	LK(1)SEAPLEETGKPKPEVDTLETSATR	3	-0.69199	49	0.907059	0.756024	0.561485	1.25208	1.05228	1.3282
TGME49_219690-t26_1-p1	117	3.223	Up	0.00168111	K	transcript=TGME49_219690-t26_1 gene=TGME49_219690 organism=Toxoplasma_gondii_ME49 gene_product=hypothetical protein transcript_product=hypothetical protein location=TGME49_chrXII:724890-727484(-) protein_length=208 sequence_SO=chromosome SO=protein_coding is_pseudo=false	---	1	3.10398e-06	101.53	HEHNQETEK(1)MVAFDR	3	0.89658	18	0.495902	0.510917	0.411206	1.91079	1.18505	1.47451
TGME49_246730-t26_1-p1	162	1.871	Up	0.027456	K	transcript=TGME49_246730-t26_1 gene=TGME49_246730 organism=Toxoplasma_gondii_ME49 gene_product=hypothetical protein transcript_product=hypothetical protein location=TGME49_chrXII:2948125-2951541(+) protein_length=349 sequence_SO=chromosome SO=protein_coding is_pseudo=false	---	1	0.000865523	72.891	K(1)ASLPGASQDLAR	2	0.80397	7	0.721457	0.709648	0.712676	1.58087	1.10251	1.32748
TGME49_311470-t26_1-p1	1049	1.549	Up	0.00092067	K	transcript=TGME49_311470-t26_1 gene=TGME49_311470 organism=Toxoplasma_gondii_ME49 gene_product=rhoptry neck protein RON5 transcript_product=rhoptry neck protein RON5 location=TGME49_chrXI:2084037-2103770(-) protein_length=1702 sequence_SO=chromosome SO=protein_coding is_pseudo=false	---	1	0.00862343	98.503	APK(1)VNLK	2	0.63351	15	0.82551	0.80336	0.725664	1.14271	1.26074	1.24272
TGME49_311470-t26_1-p1	660	0.487	Down	0.00179697	K	transcript=TGME49_311470-t26_1 gene=TGME49_311470 organism=Toxoplasma_gondii_ME49 gene_product=rhoptry neck protein RON5 transcript_product=rhoptry neck protein RON5 location=TGME49_chrXI:2084037-2103770(-) protein_length=1702 sequence_SO=chromosome SO=protein_coding is_pseudo=false	---	1	2.40454e-06	140.78	EVFK(1)IIDFTK	2	0.11825	17	1.27857	1.59486	1.15733	0.673958	0.636364	0.653398
TGME49_311470-t26_1-p1	831	3.962	Up	0.021763	K	transcript=TGME49_311470-t26_1 gene=TGME49_311470 organism=Toxoplasma_gondii_ME49 gene_product=rhoptry neck protein RON5 transcript_product=rhoptry neck protein RON5 location=TGME49_chrXI:2084037-2103770(-) protein_length=1702 sequence_SO=chromosome SO=protein_coding is_pseudo=false	---	1	0.012257	88.734	IVAK(1)VHR	2	-0.40408	5	0.444898		0.278269	1.24896	2.01399	1.03495
TGME49_311470-t26_1-p1	1432	0.537	Down	0.00145899	K	transcript=TGME49_311470-t26_1 gene=TGME49_311470 organism=Toxoplasma_gondii_ME49 gene_product=rhoptry neck protein RON5 transcript_product=rhoptry neck protein RON5 location=TGME49_chrXI:2084037-2103770(-) protein_length=1702 sequence_SO=chromosome SO=protein_coding is_pseudo=false	---	1	1.84461e-05	91.355	AEMVTYAMAK(1)ASTGK	2	-0.71087	8	1.33878	1.41897	1.14258	0.640625	0.751249	0.701942
TGME49_311470-t26_1-p1	791	0.451	Down	0.044056	K	transcript=TGME49_311470-t26_1 gene=TGME49_311470 organism=Toxoplasma_gondii_ME49 gene_product=rhoptry neck protein RON5 transcript_product=rhoptry neck protein RON5 location=TGME49_chrXI:2084037-2103770(-) protein_length=1702 sequence_SO=chromosome SO=protein_coding is_pseudo=false	---	1	1.59918e-07	109.36	HSK(1)YGYLDLCDVACYQK	3	0.16203	5	1.46837	1.31522		0.628125	0.627373
TGME49_260820-t26_1-p1	26	1.952	Up	0.0108387	K	transcript=TGME49_260820-t26_1 gene=TGME49_260820 organism=Toxoplasma_gondii_ME49 gene_product=IMC sub-compartment protein ISP1 transcript_product=IMC sub-compartment protein ISP1 location=TGME49_chrVIIb:2027099-2029278(-) protein_length=176 sequence_SO=chromosome SO=protein_coding is_pseudo=false	---	1	1.20768e-13	159.99	QVMQQENAGK(1)TK	2	1.3774	7	0.720573	0.554393		1.29014	1.32475	1.11873
TGME49_310790-t26_1-p1	194	1.732	Up	0.046715	K	transcript=TGME49_310790-t26_1 gene=TGME49_310790 organism=Toxoplasma_gondii_ME49 gene_product=hypothetical protein transcript_product=hypothetical protein location=TGME49_chrXI:1592976-1595007(+) protein_length=219 sequence_SO=chromosome SO=protein_coding is_pseudo=false	---	1	4.0491e-24	120.42	TAHQLGMPLTPDMYEDMQK(1)HMGWAAK	4	0.050957	10	0.635707	0.997826	0.575304	1.03315	1.48198	1.30964
TGME49_243570-t26_1-p1	727	1.549	Up	0.033581	K	transcript=TGME49_243570-t26_1 gene=TGME49_243570 organism=Toxoplasma_gondii_ME49 gene_product=ribosomal protein RPS26 transcript_product=ribosomal protein RPS26 location=TGME49_chrVI:2725178-2726419(-) protein_length=112 sequence_SO=chromosome SO=protein_coding is_pseudo=false	---	1	4.56322e-14	113.54	QFASAK(1)DMIQPAQAEMVLAK	3	-0.65568	6	0.714412	0.810811	0.847983	1.39159	1.34061	0.943856
TGME49_310640-t26_1-p1	147	1.961	Up	0.031119	K	transcript=TGME49_310640-t26_1 gene=TGME49_310640 organism=Toxoplasma_gondii_ME49 gene_product=phosphorylase family protein transcript_product=phosphorylase family protein location=TGME49_chrXI:1497317-1500417(-) protein_length=303 sequence_SO=chromosome SO=protein_coding is_pseudo=false	---	1	6.30753e-21	155.09	NYCHFDGEAALGNK(1)R	3	0.11472	15	0.800774	0.647299	0.602927	1.83352	1.18547	1.004
TGME49_221870-t26_1-p1	789	0.639	Down	0.026119	K	transcript=TGME49_221870-t26_1 gene=TGME49_221870 organism=Toxoplasma_gondii_ME49 gene_product=hypothetical protein transcript_product=hypothetical protein location=TGME49_chrII:644118-650964(+) protein_length=1373 sequence_SO=chromosome SO=protein_coding is_pseudo=false	---	1	1.32595e-25	147.64	SREEVAQAVVDSLLK(1)NQQVK	3	1.7301	13	1.40909	0.97973	1.27309	0.755847	0.700199	0.883352
TGME49_219310-t26_1-p1	621	1.977	Up	0.028564	K	transcript=TGME49_219310-t26_1 gene=TGME49_219310 organism=Toxoplasma_gondii_ME49 gene_product=DnaK family protein transcript_product=DnaK family protein location=TGME49_chrXII:977608-984396(+) protein_length=818 sequence_SO=chromosome SO=protein_coding is_pseudo=false	---	1	0.00252208	122.74	DDISGK(1)MR	2	-0.51552	20	0.535441	0.764023	0.722449	1.07557	1.122	1.79921
TGME49_219310-t26_1-p1	313	0.606	Down	0.0166592	K	transcript=TGME49_219310-t26_1 gene=TGME49_219310 organism=Toxoplasma_gondii_ME49 gene_product=DnaK family protein transcript_product=DnaK family protein location=TGME49_chrXII:977608-984396(+) protein_length=818 sequence_SO=chromosome SO=protein_coding is_pseudo=false	---	1	3.40017e-30	184.21	EVFEELCSK(1)TLVPR	2	-0.36976	12	1.14943	1.04449	1.53673	0.78882	0.779979	0.692913
TGME49_219310-t26_1-p1	717	1.862	Up	0.0074557	K	transcript=TGME49_219310-t26_1 gene=TGME49_219310 organism=Toxoplasma_gondii_ME49 gene_product=DnaK family protein transcript_product=DnaK family protein location=TGME49_chrXII:977608-984396(+) protein_length=818 sequence_SO=chromosome SO=protein_coding is_pseudo=false	---	1	1.80924e-28	160.55	VAAQSQDEAYAHIPVEEK(1)RK	4	-0.20468	23	0.626437	0.794971	0.691837	1.55383	1.2878	1.09252
TGME49_219310-t26_1-p1	169	4.642	Up	0.0046772	K	transcript=TGME49_219310-t26_1 gene=TGME49_219310 organism=Toxoplasma_gondii_ME49 gene_product=DnaK family protein transcript_product=DnaK family protein location=TGME49_chrXII:977608-984396(+) protein_length=818 sequence_SO=chromosome SO=protein_coding is_pseudo=false	---	1	4.28784e-68	220.85	SALLDAAQIAGLK(1)CLR	2	-0.53956	10	0.355364	0.325919	0.543878	1.86749		1.92421
TGME49_219310-t26_1-p1	255	2.175	Up	0.0169638	K	transcript=TGME49_219310-t26_1 gene=TGME49_219310 organism=Toxoplasma_gondii_ME49 gene_product=DnaK family protein transcript_product=DnaK family protein location=TGME49_chrXII:977608-984396(+) protein_length=818 sequence_SO=chromosome SO=protein_coding is_pseudo=false	---	1	4.17222e-06	94.767	TK(1)MNPLSSLK	2	1.609	9	0.550766		0.637755	1.03106	1.53389	1.31201
TGME49_293860-t26_1-p1	572	2.867	Up	0.000143077	K	transcript=TGME49_293860-t26_1 gene=TGME49_293860 organism=Toxoplasma_gondii_ME49 gene_product=hypothetical protein transcript_product=hypothetical protein location=TGME49_chrIa:614440-617611(-) protein_length=234 sequence_SO=chromosome SO=protein_coding is_pseudo=false	---	0.999972	1.53994e-09	106.75	QVAPLVEAMSEKPEYAK(1)VK	3	0.0067965	54	0.512573	0.535822	0.519802	1.70042	1.32104	1.47456
TGME49_225020-t26_1-p1	3270	0.49	Down	0.0029567	K	transcript=TGME49_225020-t26_1 gene=TGME49_225020 organism=Toxoplasma_gondii_ME49 gene_product=hypothetical protein transcript_product=hypothetical protein location=TGME49_chrX:2578813-2583373(-) protein_length=1010 sequence_SO=chromosome SO=protein_coding is_pseudo=false	---	1	5.20822e-68	214.54	K(1)EIELAEGEMPGLMALR	3	-2.2062	40	1.47246	1.2123	1.35762	0.662351	0.550048	0.766807
TGME49_300260-t26_1-p1	618	0.358	Down	0.00146295	K	transcript=TGME49_300260-t26_1 gene=TGME49_300260 organism=Toxoplasma_gondii_ME49 gene_product=threonyl-tRNA synthetase family protein transcript_product=threonyl-tRNA synthetase family protein location=TGME49_chrXII:122563-127091(+) protein_length=844 sequence_SO=chromosome SO=protein_coding is_pseudo=false	---	1	1.06767e-30	127.24	AALEETGRPWQLNPGDGAFYGPK(1)IDIR	3	-0.4628	5	1.18421	1.44595	1.34956		0.443277	0.506329
TGME49_300260-t26_1-p1	797	1.567	Up	0.0039836	K	transcript=TGME49_300260-t26_1 gene=TGME49_300260 organism=Toxoplasma_gondii_ME49 gene_product=threonyl-tRNA synthetase family protein transcript_product=threonyl-tRNA synthetase family protein location=TGME49_chrXII:122563-127091(+) protein_length=844 sequence_SO=chromosome SO=protein_coding is_pseudo=false	---	1	0.00340255	97.635	ADK(1)TVTVR	2	-1.3705	10	0.797271	0.766409	0.7926	1.0821	1.21534	1.39557
TGME49_210840-t26_1-p1	289	2.206	Up	0.039022	K	transcript=TGME49_210840-t26_1 gene=TGME49_210840 organism=Toxoplasma_gondii_ME49 gene_product=arginyl-tRNA synthetase family protein transcript_product=arginyl-tRNA synthetase family protein location=TGME49_chrIV:2012930-2021658(-) protein_length=595 sequence_SO=chromosome SO=protein_coding is_pseudo=false	---	1	8.96956e-06	102.65	GMVTVSDGAK(1)CVFTK	2	2.095	4	0.582883		0.688084		1.21145	1.59211
TGME49_210840-t26_1-p1	214	1.744	Up	0.033055	K	transcript=TGME49_210840-t26_1 gene=TGME49_210840 organism=Toxoplasma_gondii_ME49 gene_product=arginyl-tRNA synthetase family protein transcript_product=arginyl-tRNA synthetase family protein location=TGME49_chrIV:2012930-2021658(-) protein_length=595 sequence_SO=chromosome SO=protein_coding is_pseudo=false	---	1	8.96237e-08	131.17	AAFDADEDFK(1)TR	2	-0.46743	9	0.721622	0.572111	0.891355	1.27823	1.52262	1.00987
TGME49_229250-t26_1-p1	98	1.504	Up	0.0061211	K	transcript=TGME49_229250-t26_1 gene=TGME49_229250 organism=Toxoplasma_gondii_ME49 gene_product=ribosomal protein RPL28 transcript_product=ribosomal protein RPL28 location=TGME49_chrVIII:109417-110877(-) protein_length=129 sequence_SO=chromosome SO=protein_coding is_pseudo=false	---	1	0.00684264	82.426	VMK(1)AVAER	2	0.83936	11	0.830556	0.790741	0.814922	1.21332	1.38318	1.06761
TGME49_229250-t26_1-p1	20	1.814	Up	0.002084	K	transcript=TGME49_229250-t26_1 gene=TGME49_229250 organism=Toxoplasma_gondii_ME49 gene_product=ribosomal protein RPL28 transcript_product=ribosomal protein RPL28 location=TGME49_chrVIII:109417-110877(-) protein_length=129 sequence_SO=chromosome SO=protein_coding is_pseudo=false	---	1	4.90479e-05	122.7	K(1)FNGITLSAER	2	-1.7358	14	0.809259	0.65	0.716085	1.41831	1.34813	1.17861
TGME49_222850-t26_1-p1	1139	1.692	Up	0.022659	K	transcript=TGME49_222850-t26_1 gene=TGME49_222850 organism=Toxoplasma_gondii_ME49 gene_product=stress responsive a/b barrel domain-containing protein transcript_product=stress responsive a/b barrel domain-containing protein location=TGME49_chrII:1256879-1257184(+) protein_length=101 sequence_SO=chromosome SO=protein_coding is_pseudo=false	---	1	0.000169794	128.81	QRK(1)EEMDEFTK	3	-0.70754	23	0.798834	0.662898	0.772112	1.60232	1.05866	1.11921
TGME49_240590-t26_1-p1	726	1.703	Up	0.041461	K	transcript=TGME49_240590-t26_1 gene=TGME49_240590 organism=Toxoplasma_gondii_ME49 gene_product=DNA-directed RNA polymerase II RPB5 transcript_product=DNA-directed RNA polymerase II RPB5 location=TGME49_chrVI:1332822-1334799(-) protein_length=205 sequence_SO=chromosome SO=protein_coding is_pseudo=false	---	1	0.00646818	119.29	VMMEEVK(1)R	2	-0.29747	9	0.559223	0.947267	0.726444	1.14659	1.11621	1.54054
TGME49_240590-t26_1-p1	984	2.42	Up	0.0199449	K	transcript=TGME49_240590-t26_1 gene=TGME49_240590 organism=Toxoplasma_gondii_ME49 gene_product=DNA-directed RNA polymerase II RPB5 transcript_product=DNA-directed RNA polymerase II RPB5 location=TGME49_chrVI:1332822-1334799(-) protein_length=205 sequence_SO=chromosome SO=protein_coding is_pseudo=false	---	1	6.01606e-38	194.3	IMIGASTETEQK(1)EK	2	0.34099	4		0.651007	0.528875	1.53213		1.32328
TGME49_273760-t26_1-p1	129	1.58	Up	0.044041	K	transcript=TGME49_273760-t26_1 gene=TGME49_273760 organism=Toxoplasma_gondii_ME49 gene_product=heat shock protein HSP70 transcript_product=heat shock protein HSP70 location=TGME49_chrVIII:3289228-3291252(-) protein_length=674 sequence_SO=chromosome SO=protein_coding is_pseudo=false	---	1	1.84283e-06	132.86	MK(1)EIAEAYLGK	2	0.39303	93	0.929134	0.726654	0.689788	1.44896	0.954138	1.30366
TGME49_273760-t26_1-p1	599	1.828	Up	0.0075615	K	transcript=TGME49_273760-t26_1 gene=TGME49_273760 organism=Toxoplasma_gondii_ME49 gene_product=heat shock protein HSP70 transcript_product=heat shock protein HSP70 location=TGME49_chrVIII:3289228-3291252(-) protein_length=674 sequence_SO=chromosome SO=protein_coding is_pseudo=false	---	1	3.79091e-24	173.44	QK(1)EVESVCTPIITK	3	-1.7805	24	0.70374	0.617704	0.819846	1.53854	1.14756	1.22723
TGME49_273760-t26_1-p1	330	2.069	Up	0.00028138	K	transcript=TGME49_273760-t26_1 gene=TGME49_273760 organism=Toxoplasma_gondii_ME49 gene_product=heat shock protein HSP70 transcript_product=heat shock protein HSP70 location=TGME49_chrVIII:3289228-3291252(-) protein_length=674 sequence_SO=chromosome SO=protein_coding is_pseudo=false	---	1	1.31977e-07	160.03	DSGIDK(1)R	2	0.37498	46	0.669291	0.707198	0.599229	1.40938	1.26421	1.41361
TGME49_273760-t26_1-p1	93	0.476	Down	0.022158	K	transcript=TGME49_273760-t26_1 gene=TGME49_273760 organism=Toxoplasma_gondii_ME49 gene_product=heat shock protein HSP70 transcript_product=heat shock protein HSP70 location=TGME49_chrVIII:3289228-3291252(-) protein_length=674 sequence_SO=chromosome SO=protein_coding is_pseudo=false	---	0.999979	3.42149e-19	95.926	HWPFK(1)VIAGPGDKPLIEVTYQGEK	4	0.077368	10	1.5689		1.3343	0.539583	0.829511	0.703665
TGME49_273760-t26_1-p1	77	1.993	Up	0.045295	K	transcript=TGME49_273760-t26_1 gene=TGME49_273760 organism=Toxoplasma_gondii_ME49 gene_product=heat shock protein HSP70 transcript_product=heat shock protein HSP70 location=TGME49_chrVIII:3289228-3291252(-) protein_length=674 sequence_SO=chromosome SO=protein_coding is_pseudo=false	---	1	4.98767e-13	155.86	K(1)FDDPSVQSDMK	2	0.022576	42	0.489173	0.699416	0.833333	1.35729	1.35892	1.31309
TGME49_273760-t26_1-p1	253	2.188	Up	0.0090197	K	transcript=TGME49_273760-t26_1 gene=TGME49_273760 organism=Toxoplasma_gondii_ME49 gene_product=heat shock protein HSP70 transcript_product=heat shock protein HSP70 location=TGME49_chrVIII:3289228-3291252(-) protein_length=674 sequence_SO=chromosome SO=protein_coding is_pseudo=false	---	1	0.000482229	109.44	GK(1)DISTNSR	2	-1.0869	6	0.723425	0.655642	0.65896	1.72396	1.24826
TGME49_273760-t26_1-p1	591	1.976	Up	0.021818	K	transcript=TGME49_273760-t26_1 gene=TGME49_273760 organism=Toxoplasma_gondii_ME49 gene_product=heat shock protein HSP70 transcript_product=heat shock protein HSP70 location=TGME49_chrVIII:3289228-3291252(-) protein_length=674 sequence_SO=chromosome SO=protein_coding is_pseudo=false	---	1	2.74131e-22	124.51	NQLAEK(1)EEFEAK	2	-0.54987	14	0.702756	0.764591	0.573218	1.41146	0.964108	1.65654
TGME49_273760-t26_1-p1	528	1.762	Up	0.038601	K	transcript=TGME49_273760-t26_1 gene=TGME49_273760 organism=Toxoplasma_gondii_ME49 gene_product=heat shock protein HSP70 transcript_product=heat shock protein HSP70 location=TGME49_chrVIII:3289228-3291252(-) protein_length=674 sequence_SO=chromosome SO=protein_coding is_pseudo=false	---	1	9.68585e-23	190.02	YK(1)AEDEQNKHR	3	-0.10746	30	0.801181	0.608949	0.78131	1.71979	1.08275	1.05969
TGME49_273760-t26_1-p1	574	0.42	Down	0.031477	K	transcript=TGME49_273760-t26_1 gene=TGME49_273760 organism=Toxoplasma_gondii_ME49 gene_product=heat shock protein HSP70 transcript_product=heat shock protein HSP70 location=TGME49_chrVIII:3289228-3291252(-) protein_length=674 sequence_SO=chromosome SO=protein_coding is_pseudo=false	---	1	1.59962e-58	166.29	ISSEDRDTANK(1)AIQEALDWLDK	3	-0.97562	24	2.04921	1.1284	1.01349	0.744792	0.470588	0.544503
TGME49_263060-t26_1-p1	825	1.859	Up	0.011801	K	transcript=TGME49_263060-t26_1 gene=TGME49_263060 organism=Toxoplasma_gondii_ME49 gene_product=Proteasome/cyclosome repeat-containing protein transcript_product=Proteasome/cyclosome repeat-containing protein location=TGME49_chrVIIb:834390-849810(-) protein_length=1156 sequence_SO=chromosome SO=protein_coding is_pseudo=false	---	1	5.13506e-06	120.87	VIADK(1)HEDVMAR	2	0.10072	28	0.751916	0.699346	0.676142	1.56059	1.3955	0.999018
TGME49_263060-t26_1-p1	664	1.685	Up	0.027862	K	transcript=TGME49_263060-t26_1 gene=TGME49_263060 organism=Toxoplasma_gondii_ME49 gene_product=Proteasome/cyclosome repeat-containing protein transcript_product=Proteasome/cyclosome repeat-containing protein location=TGME49_chrVIIb:834390-849810(-) protein_length=1156 sequence_SO=chromosome SO=protein_coding is_pseudo=false	---	1	6.56812e-16	125.67	K(1)EQEADALIDQLCK	3	-1.5341	13		0.806723	0.634518	1.11486	1.39871	1.12868
TGME49_249890-t26_1-p1	2305	1.805	Up	0.018478	K	transcript=TGME49_249890-t26_1 gene=TGME49_249890 organism=Toxoplasma_gondii_ME49 gene_product=hypothetical protein transcript_product=hypothetical protein location=TGME49_chrXII:4930992-4936100(-) protein_length=1702 sequence_SO=chromosome SO=protein_coding is_pseudo=false	---	1	2.49185e-47	195.5	KKGEQEIQYTGTADCWK(1)K	3	-0.038584	61	0.582617	0.750535	0.807122	1.18478	1.59341	1.08442
TGME49_249890-t26_1-p1	2041	2.748	Up	0.032615	K	transcript=TGME49_249890-t26_1 gene=TGME49_249890 organism=Toxoplasma_gondii_ME49 gene_product=hypothetical protein transcript_product=hypothetical protein location=TGME49_chrXII:4930992-4936100(-) protein_length=1702 sequence_SO=chromosome SO=protein_coding is_pseudo=false	---	1	1.64566e-41	205.87	K(1)GNADSQLMNTAK	2	-0.51114	56	0.407832	0.904711	0.293769	1.73814	1.43756	1.23819
TGME49_226250-t26_1-p1	561	0.493	Down	0.047544	K	transcript=TGME49_226250-t26_1 gene=TGME49_226250 organism=Toxoplasma_gondii_ME49 gene_product=DEAD (Asp-Glu-Ala-Asp) box polypeptide DDX3X transcript_product=DEAD (Asp-Glu-Ala-Asp) box polypeptide DDX3X location=TGME49_chrX:1759628-1762586(+) protein_length=734 sequence_SO=chromosome SO=protein_coding is_pseudo=false	---	1	1.91172e-05	74.853	AAK(1)CPILVATDVAAR	2	1.345	18	1.20285	1.77754	1.08515	0.462012	0.597514	0.945312
TGME49_221522-t26_1-p1	130	0.62	Down	0.040657	K	transcript=TGME49_221522-t26_1 gene=TGME49_221522 organism=Toxoplasma_gondii_ME49 gene_product=adaptor complexes medium subunit family protein transcript_product=adaptor complexes medium subunit family protein location=TGME49_chrII:410371-416853(+) protein_length=571 sequence_SO=chromosome SO=protein_coding is_pseudo=false	---	1	6.23679e-26	148.85	EAITLAQIK(1)TFTDMDSHEEK	3	-0.80957	10	0.937824	1.29317	1.49116	0.675025	0.757635	0.874178
TGME49_232085-t26_1-p1	740	1.954	Up	0.0023241	K	transcript=TGME49_232085-t26_1 gene=TGME49_232085 organism=Toxoplasma_gondii_ME49 gene_product=hypothetical protein transcript_product=hypothetical protein location=TGME49_chrVIII:1845704-1846884(+) protein_length=158 sequence_SO=chromosome SO=protein_coding is_pseudo=false	---	1	9.55569e-08	136.7	LTDAEATEFFK(1)R	2	-0.15753	5	0.588294	0.659574		1.16701	1.32374	1.1665
TGME49_259550-t26_1-p1	713	2.067	Up	0.020216	K	transcript=TGME49_259550-t26_1 gene=TGME49_259550 organism=Toxoplasma_gondii_ME49 gene_product=dihydropteroate synthase transcript_product=dihydropteroate synthase location=TGME49_chrVIIb:2776628-2781631(-) protein_length=748 sequence_SO=chromosome SO=protein_coding is_pseudo=false	---	1	5.02061e-06	149.72	THDVK(1)DTR	3	-0.93688	8	0.498504		0.728205	1.29468	1.38974	1.11857
TGME49_306060-t26_1-p1	937	2.163	Up	0.041595	K	transcript=TGME49_306060-t26_1 gene=TGME49_306060 organism=Toxoplasma_gondii_ME49 gene_product=rhoptry neck protein RON8 transcript_product=rhoptry neck protein RON8 location=TGME49_chrIX:5779879-5794165(-) protein_length=2980 sequence_SO=chromosome SO=protein_coding is_pseudo=false	---	0.982465	2.41154e-13	77.576	AHPNLK(0.017)PANVK(0.982)LVLYDDKDTALR	4	0.58959	6	0.925856	0.495495	0.634241		1.49896	1.46578
TGME49_225990-t26_1-p1	954	0.191	Down	0.0042047	K	transcript=TGME49_225990-t26_1 gene=TGME49_225990 organism=Toxoplasma_gondii_ME49 gene_product=acyl transferase domain-containing protein transcript_product=acyl transferase domain-containing protein location=TGME49_chrX:1876445-1879253(+) protein_length=502 sequence_SO=chromosome SO=protein_coding is_pseudo=false	---	1	4.23601e-50	170.5	ESAATALQELLQQGAGATDEWTK(1)AR	3	0.40204	5	1.31971	1.96592	1.32668	0.246154	0.340278
TGME49_251480-t26_1-p1	2521	1.987	Up	0.0122757	K	transcript=TGME49_251480-t26_1 gene=TGME49_251480 organism=Toxoplasma_gondii_ME49 gene_product=DEAD/DEAH box helicase domain-containing protein transcript_product=DEAD/DEAH box helicase domain-containing protein location=TGME49_chrXII:5416238-5422931(-) protein_length=1106 sequence_SO=chromosome SO=protein_coding is_pseudo=false	---	1	5.6197e-05	152.34	K(1)DIMAQVQR	2	0.28512	24	0.847179	0.671134	0.485294	1.37666	1.35005	1.25475
TGME49_253420-t26_1-p1	836	0.628	Down	0.0057243	K	transcript=TGME49_253420-t26_1 gene=TGME49_253420 organism=Toxoplasma_gondii_ME49 gene_product=PQ loop repeat-containing protein transcript_product=PQ loop repeat-containing protein location=TGME49_chrIII:936318-940736(-) protein_length=410 sequence_SO=chromosome SO=protein_coding is_pseudo=false	---	1	1.21037e-25	174.59	WK(1)TASDCQPLPSLFK	2	-1.2851	9	1.17949	1.25678	1.2651	0.700291	0.910506	0.712412
TGME49_253420-t26_1-p1	1137	1.568	Up	0.0124566	K	transcript=TGME49_253420-t26_1 gene=TGME49_253420 organism=Toxoplasma_gondii_ME49 gene_product=PQ loop repeat-containing protein transcript_product=PQ loop repeat-containing protein location=TGME49_chrIII:936318-940736(-) protein_length=410 sequence_SO=chromosome SO=protein_coding is_pseudo=false	---	1	2.03661e-06	120.9	ANK(1)TSMAWGVEAR	3	-0.026103	23	0.796844	0.860125	0.67349	1.3065	1.0428	1.30373
TGME49_253420-t26_1-p1	1176	1.674	Up	0.0189024	K	transcript=TGME49_253420-t26_1 gene=TGME49_253420 organism=Toxoplasma_gondii_ME49 gene_product=PQ loop repeat-containing protein transcript_product=PQ loop repeat-containing protein location=TGME49_chrIII:936318-940736(-) protein_length=410 sequence_SO=chromosome SO=protein_coding is_pseudo=false	---	1	0.00574386	114.78	MEK(1)QILR	2	-0.54198	29	0.732742	0.875783	0.625384	1.20272	1.47082	1.06559
TGME49_235515-t26_1-p1	1491	1.924	Up	0.0174161	K	transcript=TGME49_235515-t26_1 gene=TGME49_235515 organism=Toxoplasma_gondii_ME49 gene_product=MORN repeat-containing protein transcript_product=MORN repeat-containing protein location=TGME49_chrX:4921511-4930960(-) protein_length=1091 sequence_SO=chromosome SO=protein_coding is_pseudo=false	---	1	9.50719e-24	182.35	GK(1)EYSYQEMLQR	2	0.019726	23	0.760593	0.67782	0.618636	1.25369	1.00731	1.69578
TGME49_321530-t26_1-p1	380	1.64	Up	0.0139151	K	transcript=TGME49_321530-t26_1 gene=TGME49_321530 organism=Toxoplasma_gondii_ME49 gene_product=cathepsin CPL transcript_product=cathepsin CPL location=TGME49_chrIb:1753430-1756677(-) protein_length=422 sequence_SO=chromosome SO=protein_coding is_pseudo=false	---	1	0.0175751	119.29	K(1)DFWIMK	2	-0.14182	18	0.956978	0.651811	0.693023	1.24927	1.31601	1.20905
TGME49_220400-t26_1-p1	43	1.54	Up	0.046097	K	transcript=TGME49_220400-t26_1 gene=TGME49_220400 organism=Toxoplasma_gondii_ME49 gene_product=actin depolymerizing factor ADF transcript_product=actin depolymerizing factor ADF location=TGME49_chrV:352732-354045(-) protein_length=118 sequence_SO=chromosome SO=protein_coding is_pseudo=false	---	1	2.24888e-19	186.95	DGK(1)GNADEFR	2	0.31977	75	0.803571	0.869081	0.730325	1.48399	1.28154	0.933937
TGME49_266990-t26_1-p1	1000	0.617	Down	0.0136187	K	transcript=TGME49_266990-t26_1 gene=TGME49_266990 organism=Toxoplasma_gondii_ME49 gene_product=beta-COP transcript_product=beta-COP location=TGME49_chrIX:851634-862137(+) protein_length=1103 sequence_SO=chromosome SO=protein_coding is_pseudo=false	---	1	2.35303e-11	129.38	LK(1)FSAACAGLDEAER	2	-0.88135	8	1.35758	1.05389	1.3151	0.789268	0.650962	0.860825
TGME49_204130-t26_1-p1	472	1.811	Up	0.0097614	K	transcript=TGME49_204130-t26_1 gene=TGME49_204130 organism=Toxoplasma_gondii_ME49 gene_product=perforin-like protein PLP1 transcript_product=perforin-like protein PLP1 location=TGME49_chrVIIa:1962608-1971451(-) protein_length=1161 sequence_SO=chromosome SO=protein_coding is_pseudo=false	---	1	1.94152e-09	97.271	ATK(1)TVPAINYLGAGYDHVR	3	-0.12081	8	0.836491	0.705938	0.625926	1.56813	1.15179	1.20734
TGME49_214220-t26_1-p1	190	1.542	Up	0.0149385	K	transcript=TGME49_214220-t26_1 gene=TGME49_214220 organism=Toxoplasma_gondii_ME49 gene_product=hypothetical protein transcript_product=hypothetical protein location=TGME49_chrX:6120211-6122528(+) protein_length=212 sequence_SO=chromosome SO=protein_coding is_pseudo=false	---	1	0.000173245	145.84	ADAK(1)FTTTK	2	-0.10162	13	0.839181	0.893167	0.649454	1.17222	1.33792	1.16296
TGME49_250710-t26_1-p1	188	2.243	Up	0.021	K	transcript=TGME49_250710-t26_1 gene=TGME49_250710 organism=Toxoplasma_gondii_ME49 gene_product=microneme protein MIC10 transcript_product=microneme protein MIC10 location=TGME49_chrXII:5143982-5144578(+) protein_length=198 sequence_SO=chromosome SO=protein_coding is_pseudo=false	---	1	0.00170265	124.98	VMEELK(1)EK	2	0.88989	45	0.71317	0.672826	0.488152	1.53269	1.71528	0.956188
TGME49_263580-t26_1-p1	246	0.577	Down	0.022199	K	transcript=TGME49_263580-t26_1 gene=TGME49_263580 organism=Toxoplasma_gondii_ME49 gene_product=bromodomain-containing protein transcript_product=bromodomain-containing protein location=TGME49_chrVIIb:462494-466636(+) protein_length=714 sequence_SO=chromosome SO=protein_coding is_pseudo=false	---	1	0.000350255	70.089	VLLEK(1)GADPQVK	2	-0.37508	6	0.988571	1.20037	1.37315	0.67463		0.696602
TGME49_263580-t26_1-p1	146	0.419	Down	0.03448	K	transcript=TGME49_263580-t26_1 gene=TGME49_263580 organism=Toxoplasma_gondii_ME49 gene_product=bromodomain-containing protein transcript_product=bromodomain-containing protein location=TGME49_chrVIIb:462494-466636(+) protein_length=714 sequence_SO=chromosome SO=protein_coding is_pseudo=false	---	1	5.55488e-12	127.91	AKDEEAVELAQFLVDDK(1)R	3	-0.43164	4		1.45654	1.22685	0.642776	0.482759
TGME49_250810-t26_1-p1	101	0.632	Down	0.0128628	K	transcript=TGME49_250810-t26_1 gene=TGME49_250810 organism=Toxoplasma_gondii_ME49 gene_product=ribosomal protein RPL35 transcript_product=ribosomal protein RPL35 location=TGME49_chrXII:5238613-5240975(-) protein_length=178 sequence_SO=chromosome SO=protein_coding is_pseudo=false	---	1	0.00239592	134.48	LSK(1)VTEVR	2	-1.3434	14	1.20337	1.17681	1.47388	0.689888	0.897707	0.848848
TGME49_252430-t26_1-p1	544	2.008	Up	0.0123589	K	transcript=TGME49_252430-t26_1 gene=TGME49_252430 organism=Toxoplasma_gondii_ME49 gene_product=hypothetical protein transcript_product=hypothetical protein location=TGME49_chrIII:569240-572076(+) protein_length=767 sequence_SO=chromosome SO=protein_coding is_pseudo=false	---	1	9.61966e-05	113.69	VEK(1)DSSVSMK	2	0.11396	6	0.577869	0.705645	0.702298	1.08493	1.72387	1.17784
TGME49_226410-t26_1-p1	129	0.402	Down	0.0093793	K	transcript=TGME49_226410-t26_1 gene=TGME49_226410 organism=Toxoplasma_gondii_ME49 gene_product=EF-1 guanine nucleotide exchange domain-containing protein transcript_product=EF-1 guanine nucleotide exchange domain-containing protein location=TGME49_chrX:1656154-1658166(-) protein_length=328 sequence_SO=chromosome SO=protein_coding is_pseudo=false	---	1	3.72918e-84	200.2	SFITGYSATQDDAIIFSK(1)LLGAPNATK	3	0.39988	6	1.57883	1.74512	1.07442	0.743891	0.519427	0.506284
TGME49_277080-t26_1-p1	114	2.467	Up	0.0080972	K	transcript=TGME49_277080-t26_1 gene=TGME49_277080 organism=Toxoplasma_gondii_ME49 gene_product=microneme protein MIC5 transcript_product=microneme protein MIC5 location=TGME49_chrXII:6723530-6725504(-) protein_length=181 sequence_SO=chromosome SO=protein_coding is_pseudo=false	---	1	0.00305785	128.38	QESK(1)NFSK	2	-0.099601	13	0.443021	0.738095	0.79676	1.49581	1.77093	1.61209
TGME49_204020-t26_1-p1	28	2.115	Up	0.035283	K	transcript=TGME49_204020-t26_1 gene=TGME49_204020 organism=Toxoplasma_gondii_ME49 gene_product=ribosomal protein RPL8 transcript_product=ribosomal protein RPL8 location=TGME49_chrVIIa:2046086-2048555(+) protein_length=260 sequence_SO=chromosome SO=protein_coding is_pseudo=false	---	1	0.000100272	88.101	GEAK(1)LRPLDFAER	3	-0.089219	14	0.486059	0.708333	0.7844	1.77592	1.46075	0.948746
TGME49_275802-t26_1-p1	278	1.655	Up	0.0161422	K	transcript=TGME49_275802-t26_1 gene=TGME49_275802 organism=Toxoplasma_gondii_ME49 gene_product=SRP72 RNA-binding domain-containing protein transcript_product=SRP72 RNA-binding domain-containing protein location=TGME49_chrIII:219830-226957(-) protein_length=730 sequence_SO=chromosome SO=protein_coding is_pseudo=false	---	1	0.00108418	90.15	LLQK(1)VAEER	2	-0.52801	10	0.697697	0.620545	0.938838	1.29519	1.14815	1.29218
TGME49_275802-t26_1-p1	43	1.535	Up	0.033776	K	transcript=TGME49_275802-t26_1 gene=TGME49_275802 organism=Toxoplasma_gondii_ME49 gene_product=SRP72 RNA-binding domain-containing protein transcript_product=SRP72 RNA-binding domain-containing protein location=TGME49_chrIII:219830-226957(-) protein_length=730 sequence_SO=chromosome SO=protein_coding is_pseudo=false	---	1	0.000312722	78.814	VCSK(1)LSLDEDSGR	2	-0.46077	5	0.681382	0.830189		1.26631	1.00975	1.20452
TGME49_225930-t26_1-p1	58	2.032	Up	0.0140195	K	transcript=TGME49_225930-t26_1 gene=TGME49_225930 organism=Toxoplasma_gondii_ME49 gene_product=triose-phosphate isomerase TPI-I transcript_product=triose-phosphate isomerase TPI-I location=TGME49_chrX:1925824-1928172(+) protein_length=253 sequence_SO=chromosome SO=protein_coding is_pseudo=false	---	1	3.70986e-07	149.49	K(1)YHVGLQNCSK	2	-0.55072	20	0.796418	0.680473	0.490439	1.09943	1.36974	1.52749
TGME49_203310-t26_1-p1	142	1.519	Up	0.046283	K	transcript=TGME49_203310-t26_1 gene=TGME49_203310 organism=Toxoplasma_gondii_ME49 gene_product=dense granule protein GRA7 transcript_product=dense granule protein GRA7 location=TGME49_chrVIIa:2604424-2605134(+) protein_length=236 sequence_SO=chromosome SO=protein_coding is_pseudo=false	---	1	5.02201e-15	138.75	K(1)LALPAVGMGASYFAADR	3	-0.62542	71	0.749235	1.00473	0.635052	1.07525	1.1857	1.36691
TGME49_313640-t26_1-p1	168	1.646	Up	0.011063	K	transcript=TGME49_313640-t26_1 gene=TGME49_313640 organism=Toxoplasma_gondii_ME49 gene_product=hypothetical protein transcript_product=hypothetical protein location=TGME49_chrXI:3579273-3579878(+) protein_length=201 sequence_SO=chromosome SO=protein_coding is_pseudo=false	---	1	0.00306162	121.99	DVTEAK(1)GR	2	-0.20443	6	0.692458	0.904472	0.689266	1.33798	1.09127	1.33468
TGME49_254110-t26_1-p1	1205	1.922	Up	0.026576	K	transcript=TGME49_254110-t26_1 gene=TGME49_254110 organism=Toxoplasma_gondii_ME49 gene_product=tryptophanyl-tRNA synthetase (TrpRS1) transcript_product=tryptophanyl-tRNA synthetase (TrpRS1) location=TGME49_chrIII:1449629-1455657(+) protein_length=835 sequence_SO=chromosome SO=protein_coding is_pseudo=false	---	1	0.0025044	90.15	SDLPVIDK(1)K	2	-0.42849	10	0.563531	0.786387		1.3346	1.45179	1.10568
TGME49_254110-t26_1-p1	1172	1.868	Up	0.00191763	K	transcript=TGME49_254110-t26_1 gene=TGME49_254110 organism=Toxoplasma_gondii_ME49 gene_product=tryptophanyl-tRNA synthetase (TrpRS1) transcript_product=tryptophanyl-tRNA synthetase (TrpRS1) location=TGME49_chrIII:1449629-1455657(+) protein_length=835 sequence_SO=chromosome SO=protein_coding is_pseudo=false	---	1	0.00713418	116.25	DEVSFEK(1)R	2	-0.45348	12	0.72066	0.648168	0.752094	1.42231	1.13453	1.40455
TGME49_232300-t26_1-p1	84	1.669	Up	0.018477	K	transcript=TGME49_232300-t26_1 gene=TGME49_232300 organism=Toxoplasma_gondii_ME49 gene_product=ribosomal protein RPS3 transcript_product=ribosomal protein RPS3 location=TGME49_chrVIII:1998256-1999232(-) protein_length=255 sequence_SO=chromosome SO=protein_coding is_pseudo=false	---	1	0.000920214	144.38	EVLGDK(1)GR	2	-0.075696	15	0.918307	0.709453	0.641073	1.1194	1.19737	1.46914
TGME49_232300-t26_1-p1	97	1.698	Up	0.023523	K	transcript=TGME49_232300-t26_1 gene=TGME49_232300 organism=Toxoplasma_gondii_ME49 gene_product=ribosomal protein RPS3 transcript_product=ribosomal protein RPS3 location=TGME49_chrVIII:1998256-1999232(-) protein_length=255 sequence_SO=chromosome SO=protein_coding is_pseudo=false	---	1	0.000492721	144.09	ELTSVVQK(1)R	2	0.4121	20	0.701772	0.950249	0.59482	1.13433	1.25101	1.43004
TGME49_232440-t26_1-p1	118	1.751	Up	0.0079599	K	transcript=TGME49_232440-t26_1 gene=TGME49_232440 organism=Toxoplasma_gondii_ME49 gene_product=Brf1p family coiled coil protein transcript_product=Brf1p family coiled coil protein location=TGME49_chrVIII:2095932-2100571(+) protein_length=468 sequence_SO=chromosome SO=protein_coding is_pseudo=false	---	1	1.50705e-14	153.81	K(1)LGFSSTEEIDKR	3	0.76933	17	0.814711	0.720039	0.683224	1.54765	1.23253	1.1032
TGME49_232440-t26_1-p1	427	2.117	Up	0.0021805	K	transcript=TGME49_232440-t26_1 gene=TGME49_232440 organism=Toxoplasma_gondii_ME49 gene_product=Brf1p family coiled coil protein transcript_product=Brf1p family coiled coil protein location=TGME49_chrVIII:2095932-2100571(+) protein_length=468 sequence_SO=chromosome SO=protein_coding is_pseudo=false	---	1	0.00051598	117.89	ELQATK(1)AAR	2	0.21408	12	0.572626	0.665029	0.722587	1.29573	1.23879	1.6161
TGME49_232440-t26_1-p1	353	1.789	Up	0.0100788	K	transcript=TGME49_232440-t26_1 gene=TGME49_232440 organism=Toxoplasma_gondii_ME49 gene_product=Brf1p family coiled coil protein transcript_product=Brf1p family coiled coil protein location=TGME49_chrVIII:2095932-2100571(+) protein_length=468 sequence_SO=chromosome SO=protein_coding is_pseudo=false	---	1	5.34128e-05	100.38	GDGMALLPK(1)SQR	2	0.22632	10	0.697393	0.766208	0.716963	1.03614	1.57247	1.29309
TGME49_232440-t26_1-p1	46	2.134	Up	0.033457	K	transcript=TGME49_232440-t26_1 gene=TGME49_232440 organism=Toxoplasma_gondii_ME49 gene_product=Brf1p family coiled coil protein transcript_product=Brf1p family coiled coil protein location=TGME49_chrVIII:2095932-2100571(+) protein_length=468 sequence_SO=chromosome SO=protein_coding is_pseudo=false	---	1	0.00309322	103.74	AIDELK(1)AK	2	0.18742	36	0.936685	0.588409	0.429241	1.64732	1.13556	1.387
TGME49_232440-t26_1-p1	254	1.63	Up	0.00183843	K	transcript=TGME49_232440-t26_1 gene=TGME49_232440 organism=Toxoplasma_gondii_ME49 gene_product=Brf1p family coiled coil protein transcript_product=Brf1p family coiled coil protein location=TGME49_chrVIII:2095932-2100571(+) protein_length=468 sequence_SO=chromosome SO=protein_coding is_pseudo=false	---	1	0.0070722	109.01	EIQDEYK(1)K	2	1.0021	30	0.810056	0.791749	0.709466	1.27382	1.13556	1.3581
TGME49_218410-t26_1-p1	78	0.607	Down	0.0027446	K	transcript=TGME49_218410-t26_1 gene=TGME49_218410 organism=Toxoplasma_gondii_ME49 gene_product=ribosomal protein RPP0 transcript_product=ribosomal protein RPP0 location=TGME49_chrXII:1531423-1532964(+) protein_length=314 sequence_SO=chromosome SO=protein_coding is_pseudo=false	---	1	2.31019e-11	137.93	MSEMPQLEK(1)LLPLVR	3	-0.34906	19	1.10037	1.20703	1.39204	0.783494	0.756504	0.703742
TGME49_265290-t26_1-p1	718	1.723	Up	0.0136177	K	transcript=TGME49_265290-t26_1 gene=TGME49_265290 organism=Toxoplasma_gondii_ME49 gene_product=hypothetical protein transcript_product=hypothetical protein location=TGME49_chrIX:1630162-1631280(+) protein_length=372 sequence_SO=chromosome SO=protein_coding is_pseudo=false	---	1	0.0127848	125.81	K(1)AEAQFK	2	0.012536	16	0.742654	0.835176	0.675651	1.03053	1.35624	1.49669
TGME49_265290-t26_1-p1	1000	2.31	Up	0.0053371	K	transcript=TGME49_265290-t26_1 gene=TGME49_265290 organism=Toxoplasma_gondii_ME49 gene_product=hypothetical protein transcript_product=hypothetical protein location=TGME49_chrIX:1630162-1631280(+) protein_length=372 sequence_SO=chromosome SO=protein_coding is_pseudo=false	---	1	6.9897e-05	150.35	TLTDDQK(1)TK	2	0.67835	9	0.476402	0.598995	0.79425	1.31843	1.43658	1.56402
TGME49_264830-t26_1-p1	989	1.503	Up	0.0199794	K	transcript=TGME49_264830-t26_1 gene=TGME49_264830 organism=Toxoplasma_gondii_ME49 gene_product=hypothetical protein transcript_product=hypothetical protein location=TGME49_chrIX:1983821-1993532(+) protein_length=1252 sequence_SO=chromosome SO=protein_coding is_pseudo=false	---	1	0.0220579	73.975	IVEK(1)ALR	2	0.33446	6	0.748325	0.864693	0.773238	1.03243	1.42925	1.12525
TGME49_229000-t26_1-p1	562	1.91	Up	0.042581	K	transcript=TGME49_229000-t26_1 gene=TGME49_229000 organism=Toxoplasma_gondii_ME49 gene_product=kelch repeat-containing protein transcript_product=kelch repeat-containing protein location=TGME49_chrVIII:12596-16333(-) protein_length=620 sequence_SO=chromosome SO=protein_coding is_pseudo=false	---	1	0.0194693	76.17	K(1)LDNIEGK	2	0.18893	8		0.762437	0.522727	1.29451	1.39249	0.994924
TGME49_290600-t26_1-p1	94	1.674	Up	0.0076958	K	transcript=TGME49_290600-t26_1 gene=TGME49_290600 organism=Toxoplasma_gondii_ME49 gene_product=succinyl-CoA-synthetase alpha SCSA transcript_product=succinyl-CoA-synthetase alpha SCSA location=TGME49_chrIX:3760535-3764070(+) protein_length=333 sequence_SO=chromosome SO=protein_coding is_pseudo=false	---	1	7.17709e-07	126.51	FSLPVFGTVK(1)EAK	2	0.69123	16	0.88984	0.679	0.676153	1.37092	1.2429	1.14326
TGME49_290600-t26_1-p1	184	1.542	Up	0.0121645	K	transcript=TGME49_290600-t26_1 gene=TGME49_290600 organism=Toxoplasma_gondii_ME49 gene_product=succinyl-CoA-synthetase alpha SCSA transcript_product=succinyl-CoA-synthetase alpha SCSA location=TGME49_chrIX:3760535-3764070(+) protein_length=333 sequence_SO=chromosome SO=protein_coding is_pseudo=false	---	1	0.00302413	125.31	GK(1)IGVVSR	2	-0.28071	12	0.921925	0.742	0.690873	1.10959	1.32419	1.19721
TGME49_318580-t26_1-p1	334	1.952	Up	0.048363	K	transcript=TGME49_318580-t26_1 gene=TGME49_318580 organism=Toxoplasma_gondii_ME49 gene_product=glucosephosphate-mutase GPM2 transcript_product=glucosephosphate-mutase GPM2 location=TGME49_chrIV:1211733-1216840(-) protein_length=597 sequence_SO=chromosome SO=protein_coding is_pseudo=false	---	1	1.23853e-06	144.65	FAAAEK(1)CDGR	2	0.090069	23	0.489121	0.794899	0.768657	1.28176	1.35658	1.3695
TGME49_238050-t26_1-p1	912	1.506	Up	0.0048804	K	transcript=TGME49_238050-t26_1 gene=TGME49_238050 organism=Toxoplasma_gondii_ME49 gene_product=nuclease and tudor domain-containing protein transcript_product=nuclease and tudor domain-containing protein location=TGME49_chrVI:31927-40706(+) protein_length=941 sequence_SO=chromosome SO=protein_coding is_pseudo=false	---	1	0.00375597	75.213	K(1)AHVNVWR	3	-0.5364	9	0.870707	0.71383	0.79171	1.19911	1.09759	1.28195
