# Supplementary material for: Global Lysine Crotonylation and 2-Hydroxyisobutyrylation in Phenotypically Different Toxoplasma gondii Parasites
Source: Mol Cell Proteomics. 2019 Sep 5;18(11):2207–24. doi: 10.1074/mcp.RA119.001611 (PMC6823851; doi:10.1074/mcp.RA119.001611)
Supplement: Supplementary dataset 13 [file 153316_2_supp_389886_pxb4p0.xlsx]

## Sheet: Quantitative
Subcellular Location	Kcr-ME49	Kcr-RH	Kcr-down	Kcr-up	Khib-ME49	Khib-RH	Khib-down	Khib-up	ident	Hib	Cr
nucleus	8	35	26	9	31	132	46	87	671	646	299
cytoplasm	14	24	26	11	21	88	40	81	333	328	225
extracellular	4	18	20	8	17	64	20	49	272	269	164
plasma membrane	2	8	7	6	14	64	25	35	310	304	128
mitochondria	10	16	18	7	18	63	31	50	260	258	156
others	7	8	9	2	12	27	12	15	101	100	60
Subcellular Location	Cro-ME49	Cro-RH	Cro-down	Cro-up	Hib-ME49	Hib-RH	Hib-down	Hib-up
nucleus	0.0267559	0.117057	0.0869565	0.0301003	0.0479876	0.204334	0.0712074	0.134675
cytoplasm	0.0622222	0.106667	0.115556	0.0488889	0.0640244	0.268293	0.121951	0.246951
extracellular	0.0243902	0.109756	0.121951	0.0487805	0.063197	0.237918	0.0743494	0.182156
plasma membrane	0.015625	0.0625	0.0546875	0.046875	0.0460526	0.210526	0.0822368	0.115132
mitochondria	0.0641026	0.102564	0.115385	0.0448718	0.0697674	0.244186	0.120155	0.193798
others	0.116667	0.133333	0.15	0.0333333	0.12	0.27	0.12	0.15
Subcellular Location	Kcr-ME49	Kcr-RH	Kcr-down	Kcr-up	Khib-ME49	Khib-RH	Khib-down	Khib-up
extracellular,plasma membrane	0	0	0	0	0	0	0	1
mitochondria,nucleus	0	0	0	1	0	1	0	1
cytoplasm,mitochondria	0	0	1	0	0	1	1	1
Golgi apparatus	1	0	2	0	1	2	0	0
endoplasmic reticulum	2	2	2	1	5	5	3	6
peroxisome	0	1	0	0	0	0	0	0
cytoplasm	14	24	26	11	21	88	40	81
extracellular	4	18	20	8	17	64	20	49
cytoplasm,nucleus	4	5	2	0	5	15	6	5
nucleus	8	35	26	9	31	132	46	87
plasma membrane	2	8	7	6	14	64	25	35
cytoskeleton	0	0	2	0	1	2	2	1
mitochondria,peroxisome	0	0	0	0	0	1	0	0
mitochondria	10	16	18	7	18	63	31	50
