# Supplementary material for: Global Lysine Crotonylation and 2-Hydroxyisobutyrylation in Phenotypically Different Toxoplasma gondii Parasites
Source: Mol Cell Proteomics. 2019 Sep 5;18(11):2207–24. doi: 10.1074/mcp.RA119.001611 (PMC6823851; doi:10.1074/mcp.RA119.001611)
Supplement: Supplementary dataset 14 [file 153316_2_supp_389887_pxb4p0.xlsx]

## Sheet: fun
	Up-regulated proteins				KOG category	Down-regulated proteins
	LP2o	LPCr	LQ			LQ	LPCr	LP2o
	46	25	3	J	[J] Translation, ribosomal structure and biogenesis	5	7	29
	12	5	0	A	[A] RNA processing and modification	3	2	6
	6	1	0	K	[K] Transcription	3	0	2
	3	1	1	L	[L] Replication, recombination and repair	1	0	0
	2	1	0	B	[B] Chromatin structure and dynamics	2	0	2
	2	0	2	D	[D] Cell cycle control, cell division, chromosome partitioning	0	0	0
	1	0	0	Y	[Y] Nuclear structure	1	0	1
	1	0	1	V	[V] Defense mechanisms	0	0	1
	12	3	3	T	[T] Signal transduction mechanisms	2	0	7
	3	3	0	Z	[Z] Cytoskeleton	0	1	2
	0	0	0	W	[W] Extracellular structures	1	0	0
	11	2	3	U	[U] Intracellular trafficking, secretion, and vesicular transport	2	2	9
	27	10	1	O	[O] Posttranslational modification, protein turnover, chaperones	4	7	15
	9	2	1	C	[C] Energy production and conversion	1	1	4
	12	2	0	G	[G] Carbohydrate transport and metabolism	1	2	10
	2	1	1	E	[E] Amino acid transport and metabolism	0	1	2
	3	0	0	F	[F] Nucleotide transport and metabolism	0	0	0
	1	1	0	H	[H] Coenzyme transport and metabolism	0	0	1
	4	0	1	I	[I] Lipid transport and metabolism	0	0	3
	2	3	0	P	[P] Inorganic ion transport and metabolism	1	0	2
	17	5	4	R	[R] General function prediction only	4	3	9
	3	2	3	S	[S] Function unknown	2	1	4

## Sheet: Plot
	Up-regulated proteins
	LQ	LPCr	LP2o
[J] Translation, ribosomal structure and biogenesis	3	25	46
[A] RNA processing and modification	0	5	12
[K] Transcription	0	1	6
[L] Replication, recombination and repair	1	1	3
[B] Chromatin structure and dynamics	0	1	2
[D] Cell cycle control, cell division, chromosome partitioning	2	0	2
[Y] Nuclear structure	0	0	1
[V] Defense mechanisms	1	0	1
[T] Signal transduction mechanisms	3	3	12
[Z] Cytoskeleton	0	3	3
[W] Extracellular structures	0	0	0
[U] Intracellular trafficking, secretion, and vesicular transport	3	2	11
[O] Posttranslational modification, protein turnover, chaperones	1	10	27
[C] Energy production and conversion	1	2	9
[G] Carbohydrate transport and metabolism	0	2	12
[E] Amino acid transport and metabolism	1	1	2
[F] Nucleotide transport and metabolism	0	0	3
[H] Coenzyme transport and metabolism	0	1	1
[I] Lipid transport and metabolism	1	0	4
[P] Inorganic ion transport and metabolism	0	3	2
[R] General function prediction only	4	5	17
[S] Function unknown	3	2	3
	Down-regulated proteins
	LQ	LPCr	LP2o
[J] Translation, ribosomal structure and biogenesis	5	7	29
[A] RNA processing and modification	3	2	6
[K] Transcription	3	0	2
[L] Replication, recombination and repair	1	0	0
[B] Chromatin structure and dynamics	2	0	2
[D] Cell cycle control, cell division, chromosome partitioning	0	0	0
[Y] Nuclear structure	1	0	1
[V] Defense mechanisms	0	0	1
[T] Signal transduction mechanisms	2	0	7
[Z] Cytoskeleton	0	1	2
[W] Extracellular structures	1	0	0
[U] Intracellular trafficking, secretion, and vesicular transport	2	2	9
[O] Posttranslational modification, protein turnover, chaperones	4	7	15
[C] Energy production and conversion	1	1	4
[G] Carbohydrate transport and metabolism	1	2	10
[E] Amino acid transport and metabolism	0	1	2
[F] Nucleotide transport and metabolism	0	0	0
[H] Coenzyme transport and metabolism	0	0	1
[I] Lipid transport and metabolism	0	0	3
[P] Inorganic ion transport and metabolism	1	0	2
[R] General function prediction only	4	3	9
[S] Function unknown	2	1	4

## Sheet: LQ
	COG category	Proteins	Count
Up-regulated	J	TGME49_275810-t26_1-p1 TGME49_223050-t26_1-p1 TGME49_250810-t26_1-p1	3
	L	TGME49_226440-t26_1-p1	1
	D	TGME49_278975-t26_1-p1 TGME49_264060-t26_1-p1	2
	V	TGME49_217430-t26_1-p1	1
	T	TGME49_309560-t26_1-p1 TGME49_310440-t26_1-p1 TGME49_231070-t26_1-p1	3
	U	TGME49_256000-t26_1-p1 TGME49_283710-t26_1-p1 TGME49_318570-t26_1-p1	3
	O	TGME49_278975-t26_1-p1	1
	C	TGME49_222210-t26_1-p1	1
	E	TGME49_307040-t26_1-p1	1
	I	TGME49_261480-t26_1-p1	1
	R	TGME49_263720-t26_1-p1 TGME49_232410-t26_1-p1 TGME49_221170-t26_1-p1 TGME49_290340-t26_1-p1	4
	S	TGME49_265390-t26_1-p1 TGME49_294290-t26_1-p1 TGME49_209000-t26_1-p1	3
Down-regulated	J	TGME49_239100-t26_1-p1 TGME49_299050-t26_1-p1 TGME49_244320-t26_1-p1 TGME49_238010-t26_1-p1 TGME49_288720-t26_1-p1	5
	A	TGME49_209850-t26_1-p1 TGME49_211420-t26_1-p1 TGME49_295010-t26_1-p1	3
	K	TGME49_261540-t26_1-p1 TGME49_300280-t26_1-p1 TGME49_320300-t26_1-p1	3
	L	TGME49_304680-t26_1-p1	1
	B	TGME49_251870-t26_1-p1 TGME49_320300-t26_1-p1	2
	Y	TGME49_295040-t26_1-p1	1
	T	TGME49_262760-t26_1-p1 TGME49_318560-t26_1-p1	2
	W	TGME49_238240-t26_1-p1	1
	U	TGME49_276140-t26_1-p1 TGME49_295040-t26_1-p1	2
	O	TGME49_250830-t26_1-p1 TGME49_226560-t26_1-p1 TGME49_259090-t26_1-p1 TGME49_240500-t26_1-p1	4
	C	TGME49_231910-t26_1-p1	1
	G	TGME49_247670-t26_1-p1	1
	P	TGME49_316330-t26_1-p1	1
	R	TGME49_318690-t26_1-p1 TGME49_285230-t26_1-p1 TGME49_203080-t26_1-p1 TGME49_263580-t26_1-p1	4
	S	TGME49_314750-t26_1-p1 TGME49_293440-t26_1-p1	2

## Sheet: LPCr
	COG category	Proteins	Count
Up-regulated	J	TGME49_205340-t26_1-p1 TGME49_207440-t26_1-p1 TGME49_210690-t26_1-p1 TGME49_217460-t26_1-p1 TGME49_218410-t26_1-p1 TGME49_219850-t26_1-p1 TGME49_226730-t26_1-p1 TGME49_227360-t26_1-p1 TGME49_232710-t26_1-p1 TGME49_248390-t26_1-p1 TGME49_249250-t26_1-p1 TGME49_250810-t26_1-p1 TGME49_263700-t26_1-p1 TGME49_263870-t26_1-p1 TGME49_266070-t26_1-p1 TGME49_267060-t26_1-p1 TGME49_272010-t26_1-p1 TGME49_2…	25
	A	TGME49_216860-t26_1-p1 TGME49_226730-t26_1-p1 TGME49_291930-t26_1-p1 TGME49_309120-t26_1-p1 TGME49_310060-t26_1-p1	5
	K	TGME49_226410-t26_1-p1	1
	L	TGME49_247460-t26_1-p1	1
	B	TGME49_318330-t26_1-p1	1
	T	TGME49_231850-t26_1-p1 TGME49_242070-t26_1-p1 TGME49_301440-t26_1-p1	3
	Z	TGME49_209030-t26_1-p1 TGME49_235470-t26_1-p1 TGME49_316400-t26_1-p1	3
	U	TGME49_248340-t26_1-p1 TGME49_289680-t26_1-p1	2
	O	TGME49_205700-t26_1-p1 TGME49_221210-t26_1-p1 TGME49_233100-t26_1-p1 TGME49_251780-t26_1-p1 TGME49_263090-t26_1-p1 TGME49_269885-t26_1-p1 TGME49_273760-t26_1-p1 TGME49_283850-t26_1-p1 TGME49_288620-t26_1-p1 TGME49_311720-t26_1-p1	10
	C	TGME49_239490-t26_1-p1 TGME49_268890-t26_1-p1	2
	G	TGME49_226960-t26_1-p1 TGME49_289690-t26_1-p1	2
	E	TGME49_202340-t26_1-p1	1
	H	TGME49_249180-t26_1-p1	1
	P	TGME49_201780-t26_1-p1 TGME49_230420-t26_1-p1 TGME49_316310-t26_1-p1	3
	R	TGME49_201780-t26_1-p1 TGME49_221170-t26_1-p1 TGME49_232410-t26_1-p1 TGME49_235515-t26_1-p1 TGME49_289820-t26_1-p1	5
	S	TGME49_205500-t26_1-p1 TGME49_221380-t26_1-p1	2
Down-regulated	J	TGME49_232710-t26_1-p1 TGME49_238010-t26_1-p1 TGME49_243570-t26_1-p1 TGME49_244320-t26_1-p1 TGME49_253290-t26_1-p1 TGME49_263040-t26_1-p1 TGME49_288360-t26_1-p1	7
	A	TGME49_216860-t26_1-p1 TGME49_239790-t26_1-p1	2
	Z	TGME49_235470-t26_1-p1	1
	U	TGME49_276140-t26_1-p1 TGME49_321620-t26_1-p1	2
	O	TGME49_219310-t26_1-p1 TGME49_221210-t26_1-p1 TGME49_247350-t26_1-p1 TGME49_263060-t26_1-p1 TGME49_272910-t26_1-p1 TGME49_273760-t26_1-p1 TGME49_311720-t26_1-p1	7
	C	TGME49_313140-t26_1-p1	1
	G	TGME49_247670-t26_1-p1 TGME49_318230-t26_1-p1	2
	E	TGME49_249390-t26_1-p1	1
	R	TGME49_250760-t26_1-p1 TGME49_290670-t26_1-p1 TGME49_321620-t26_1-p1	3
	S	TGME49_236030-t26_1-p1	1

## Sheet: LP2o
	COG category	Proteins	Count
Up-regulated	J	TGME49_204020-t26_1-p1 TGME49_205710-t26_1-p1 TGME49_207440-t26_1-p1 TGME49_210690-t26_1-p1 TGME49_210840-t26_1-p1 TGME49_215470-t26_1-p1 TGME49_219850-t26_1-p1 TGME49_223140-t26_1-p1 TGME49_226730-t26_1-p1 TGME49_227360-t26_1-p1 TGME49_228350-t26_1-p1 TGME49_228470-t26_1-p1 TGME49_229250-t26_1-p1 TGME49_232300-t26_1-p1 TGME49_232710-t26_1-p1 TGME49_238010-t26_1-p1 TGME49_239330-t26_1-p1 TGME49_2…	46
	A	TGME49_209850-t26_1-p1 TGME49_211420-t26_1-p1 TGME49_216860-t26_1-p1 TGME49_219790-t26_1-p1 TGME49_226730-t26_1-p1 TGME49_231970-t26_1-p1 TGME49_244100-t26_1-p1 TGME49_278950-t26_1-p1 TGME49_290660-t26_1-p1 TGME49_308920-t26_1-p1 TGME49_311430-t26_1-p1 TGME49_321500-t26_1-p1	12
	K	TGME49_238050-t26_1-p1 TGME49_240590-t26_1-p1 TGME49_273460-t26_1-p1 TGME49_273870-t26_1-p1 TGME49_293370-t26_1-p1 TGME49_310660-t26_1-p1	6
	L	TGME49_219590-t26_1-p1 TGME49_261000-t26_1-p1 TGME49_295340-t26_1-p1	3
	B	TGME49_249620-t26_1-p1 TGME49_256060-t26_1-p1	2
	D	TGME49_254600-t26_1-p1 TGME49_256060-t26_1-p1	2
	Y	TGME49_271440-t26_1-p1	1
	V	TGME49_214290-t26_1-p1	1
	T	TGME49_226030-t26_1-p1 TGME49_229930-t26_1-p1 TGME49_240640-t26_1-p1 TGME49_242070-t26_1-p1 TGME49_258130-t26_1-p1 TGME49_280380-t26_1-p1 TGME49_286750-t26_1-p1 TGME49_293370-t26_1-p1 TGME49_301440-t26_1-p1 TGME49_305860-t26_1-p1 TGME49_309560-t26_1-p1 TGME49_310700-t26_1-p1	12
	Z	TGME49_220400-t26_1-p1 TGME49_235470-t26_1-p1 TGME49_263180-t26_1-p1	3
	U	TGME49_221940-t26_1-p1 TGME49_258130-t26_1-p1 TGME49_261200-t26_1-p1 TGME49_271440-t26_1-p1 TGME49_273360-t26_1-p1 TGME49_276140-t26_1-p1 TGME49_280610-t26_1-p1 TGME49_280740-t26_1-p1 TGME49_289680-t26_1-p1 TGME49_290940-t26_1-p1 TGME49_321620-t26_1-p1	11
	O	TGME49_202820-t26_1-p1 TGME49_205440-t26_1-p1 TGME49_210787-t26_1-p1 TGME49_211680-t26_1-p1 TGME49_219310-t26_1-p1 TGME49_227948-t26_1-p1 TGME49_243710-t26_1-p1 TGME49_247550-t26_1-p1 TGME49_248850-t26_1-p1 TGME49_251780-t26_1-p1 TGME49_252220-t26_1-p1 TGME49_254600-t26_1-p1 TGME49_263060-t26_1-p1 TGME49_263090-t26_1-p1 TGME49_265220-t26_1-p1 TGME49_272910-t26_1-p1 TGME49_273090-t26_1-p1 TGME49_2…	27
	C	TGME49_206470-t26_1-p1 TGME49_215590-t26_1-p1 TGME49_231910-t26_1-p1 TGME49_239490-t26_1-p1 TGME49_261950-t26_1-p1 TGME49_263730-t26_1-p1 TGME49_290600-t26_1-p1 TGME49_313140-t26_1-p1 TGME49_319920-t26_1-p1	9
	G	TGME49_214320-t26_1-p1 TGME49_222020-t26_1-p1 TGME49_225930-t26_1-p1 TGME49_226960-t26_1-p1 TGME49_247670-t26_1-p1 TGME49_256760-t26_1-p1 TGME49_265450-t26_1-p1 TGME49_268850-t26_1-p1 TGME49_289690-t26_1-p1 TGME49_297060-t26_1-p1 TGME49_318230-t26_1-p1 TGME49_318580-t26_1-p1	12
	E	TGME49_249390-t26_1-p1 TGME49_293180-t26_1-p1	2
	F	TGME49_207060-t26_1-p1 TGME49_257740-t26_1-p1 TGME49_299210-t26_1-p1	3
	H	TGME49_271820-t26_1-p1	1
	I	TGME49_209160-t26_1-p1 TGME49_247760-t26_1-p1 TGME49_310080-t26_1-p1 TGME49_317705-t26_1-p1	4
	P	TGME49_231190-t26_1-p1 TGME49_316310-t26_1-p1	2
	R	TGME49_207620-t26_1-p1 TGME49_214290-t26_1-p1 TGME49_214500-t26_1-p1 TGME49_227948-t26_1-p1 TGME49_229930-t26_1-p1 TGME49_235515-t26_1-p1 TGME49_248880-t26_1-p1 TGME49_251750-t26_1-p1 TGME49_253420-t26_1-p1 TGME49_263720-t26_1-p1 TGME49_271800-t26_1-p1 TGME49_279380-t26_1-p1 TGME49_289820-t26_1-p1 TGME49_291640-t26_1-p1 TGME49_294350-t26_1-p1 TGME49_310700-t26_1-p1 TGME49_321620-t26_1-p1	17
	S	TGME49_205500-t26_1-p1 TGME49_236030-t26_1-p1 TGME49_314750-t26_1-p1	3
Down-regulated	J	TGME49_205340-t26_1-p1 TGME49_207640-t26_1-p1 TGME49_210690-t26_1-p1 TGME49_214210-t26_1-p1 TGME49_217460-t26_1-p1 TGME49_218410-t26_1-p1 TGME49_219540-t26_1-p1 TGME49_219850-t26_1-p1 TGME49_225080-t26_1-p1 TGME49_226970-t26_1-p1 TGME49_227360-t26_1-p1 TGME49_232230-t26_1-p1 TGME49_239100-t26_1-p1 TGME49_242330-t26_1-p1 TGME49_249250-t26_1-p1 TGME49_250810-t26_1-p1 TGME49_253290-t26_1-p1 TGME49_2…	29
	A	TGME49_220860-t26_1-p1 TGME49_226250-t26_1-p1 TGME49_231970-t26_1-p1 TGME49_236540-t26_1-p1 TGME49_291930-t26_1-p1 TGME49_309120-t26_1-p1	6
	K	TGME49_219140-t26_1-p1 TGME49_226410-t26_1-p1	2
	B	TGME49_209910-t26_1-p1 TGME49_309140-t26_1-p1	2
	Y	TGME49_222380-t26_1-p1	1
	V	TGME49_213730-t26_1-p1	1
	T	TGME49_216880-t26_1-p1 TGME49_218590-t26_1-p1 TGME49_229930-t26_1-p1 TGME49_232660-t26_1-p1 TGME49_244380-t26_1-p1 TGME49_286750-t26_1-p1 TGME49_310440-t26_1-p1	7
	Z	TGME49_209030-t26_1-p1 TGME49_263180-t26_1-p1	2
	U	TGME49_213072-t26_1-p1 TGME49_221522-t26_1-p1 TGME49_221940-t26_1-p1 TGME49_222380-t26_1-p1 TGME49_238100-t26_1-p1 TGME49_261200-t26_1-p1 TGME49_266280-t26_1-p1 TGME49_266990-t26_1-p1 TGME49_289800-t26_1-p1	9
	O	TGME49_202820-t26_1-p1 TGME49_205440-t26_1-p1 TGME49_206510-t26_1-p1 TGME49_219310-t26_1-p1 TGME49_227948-t26_1-p1 TGME49_232660-t26_1-p1 TGME49_243710-t26_1-p1 TGME49_247350-t26_1-p1 TGME49_263090-t26_1-p1 TGME49_263470-t26_1-p1 TGME49_273760-t26_1-p1 TGME49_285760-t26_1-p1 TGME49_286120-t26_1-p1 TGME49_288620-t26_1-p1 TGME49_311720-t26_1-p1	15
	C	TGME49_206470-t26_1-p1 TGME49_209150-t26_1-p1 TGME49_268890-t26_1-p1 TGME49_313140-t26_1-p1	4
	G	TGME49_222020-t26_1-p1 TGME49_226960-t26_1-p1 TGME49_229360-t26_1-p1 TGME49_233500-t26_1-p1 TGME49_239310-t26_1-p1 TGME49_256760-t26_1-p1 TGME49_278830-t26_1-p1 TGME49_283780-t26_1-p1 TGME49_289690-t26_1-p1 TGME49_297060-t26_1-p1	10
	E	TGME49_221670-t26_1-p1 TGME49_293180-t26_1-p1	2
	H	TGME49_249180-t26_1-p1	1
	I	TGME49_225990-t26_1-p1 TGME49_310080-t26_1-p1 TGME49_310150-t26_1-p1	3
	P	TGME49_201780-t26_1-p1 TGME49_231190-t26_1-p1	2
	R	TGME49_201780-t26_1-p1 TGME49_227948-t26_1-p1 TGME49_229930-t26_1-p1 TGME49_250760-t26_1-p1 TGME49_253420-t26_1-p1 TGME49_262620-t26_1-p1 TGME49_263580-t26_1-p1 TGME49_279380-t26_1-p1 TGME49_290670-t26_1-p1	9
	S	TGME49_221380-t26_1-p1 TGME49_288500-t26_1-p1 TGME49_311390-t26_1-p1 TGME49_314750-t26_1-p1	4
