# Supplementary material for: Global Lysine Crotonylation and 2-Hydroxyisobutyrylation in Phenotypically Different Toxoplasma gondii Parasites
Source: Mol Cell Proteomics. 2019 Sep 5;18(11):2207–24. doi: 10.1074/mcp.RA119.001611 (PMC6823851; doi:10.1074/mcp.RA119.001611)
Supplement: Supplementary dataset 15 [file 153316_2_supp_389888_pxb4p0.xlsx]

## Sheet: Q8
GO Terms Level 1	GO Terms Description	GO Terms Level	GO Terms ID	Mapping	Background	All Mapping	All Background	Fold Enrichment	Fisher' exact test P value	-log10(p value)	Related Protein
Cellular Component	cytoplasmic part	7	GO:0044444	14	344	41	2597	2.58	0.00127398	2.89	TGME49_211680-t26_1-p1 TGME49_261570-t26_1-p1 TGME49_288720-t26_1-p1 TGME49_243570-t26_1-p1 TGME49_289770-t26_1-p1 TGME49_219540-t26_1-p1 TGME49_232710-t26_1-p1 TGME49_226980-t26_1-p1 TGME49_305520-t26_1-p1 TGME49_263730-t26_1-p1 TGME49_263050-t26_1-p1 TGME49_204020-t26_1-p1 TGME49_258070-t26_1-p1 TGME49_262670-t26_1-p1
	ribonucleoprotein complex	3	GO:1990904	11	222	41	2597	3.14	0.00145466	2.84	TGME49_288720-t26_1-p1 TGME49_261570-t26_1-p1 TGME49_243570-t26_1-p1 TGME49_232710-t26_1-p1 TGME49_305520-t26_1-p1 TGME49_263050-t26_1-p1 TGME49_238050-t26_1-p1 TGME49_204020-t26_1-p1 TGME49_258070-t26_1-p1 TGME49_262670-t26_1-p1 TGME49_309740-t26_1-p1
	intracellular ribonucleoprotein complex	6	GO:0030529	11	222	41	2597	3.14	0.00145466	2.84	TGME49_288720-t26_1-p1 TGME49_261570-t26_1-p1 TGME49_243570-t26_1-p1 TGME49_232710-t26_1-p1 TGME49_305520-t26_1-p1 TGME49_263050-t26_1-p1 TGME49_238050-t26_1-p1 TGME49_204020-t26_1-p1 TGME49_258070-t26_1-p1 TGME49_262670-t26_1-p1 TGME49_309740-t26_1-p1
	macromolecular complex	2	GO:0032991	17	503	41	2597	2.14	0.00192006	2.72	TGME49_250830-t26_1-p1 TGME49_288720-t26_1-p1 TGME49_261570-t26_1-p1 TGME49_243570-t26_1-p1 TGME49_289770-t26_1-p1 TGME49_223000-t26_1-p1 TGME49_263730-t26_1-p1 TGME49_232710-t26_1-p1 TGME49_226980-t26_1-p1 TGME49_305520-t26_1-p1 TGME49_223960-t26_1-p1 TGME49_263050-t26_1-p1 TGME49_238050-t26_1-p1 TGME49_204020-t26_1-p1 TGME49_258070-t26_1-p1 TGME49_309740-t26_1-p1 TGME49_262670-t26_1-p1
	cytoplasm	6	GO:0005737	16	465	41	2597	2.18	0.00248271	2.61	TGME49_261570-t26_1-p1 TGME49_243570-t26_1-p1 TGME49_232710-t26_1-p1 TGME49_305520-t26_1-p1 TGME49_217460-t26_1-p1 TGME49_263050-t26_1-p1 TGME49_211680-t26_1-p1 TGME49_288720-t26_1-p1 TGME49_289770-t26_1-p1 TGME49_219540-t26_1-p1 TGME49_226980-t26_1-p1 TGME49_263730-t26_1-p1 TGME49_205440-t26_1-p1 TGME49_204020-t26_1-p1 TGME49_258070-t26_1-p1 TGME49_262670-t26_1-p1
	intracellular part	5	GO:0044424	22	851	41	2597	1.64	0.00729951	2.14	TGME49_261570-t26_1-p1 TGME49_243570-t26_1-p1 TGME49_223000-t26_1-p1 TGME49_232710-t26_1-p1 TGME49_305520-t26_1-p1 TGME49_223960-t26_1-p1 TGME49_217460-t26_1-p1 TGME49_263050-t26_1-p1 TGME49_309740-t26_1-p1 TGME49_211680-t26_1-p1 TGME49_250830-t26_1-p1 TGME49_288720-t26_1-p1 TGME49_210408-t26_1-p1 TGME49_289770-t26_1-p1 TGME49_219540-t26_1-p1 TGME49_205440-t26_1-p1 TGME49_226980-t26_1-p1 TGME49_2…
	ribosome	8	GO:0005840	8	157	41	2597	3.23	0.00885637	2.05	TGME49_261570-t26_1-p1 TGME49_288720-t26_1-p1 TGME49_243570-t26_1-p1 TGME49_232710-t26_1-p1 TGME49_305520-t26_1-p1 TGME49_263050-t26_1-p1 TGME49_204020-t26_1-p1 TGME49_262670-t26_1-p1
Molecular Function	oxidoreductase activity, acting on CH-OH group of donors	4	GO:0016614	5	45	62	3400	6.09	0.00806827	2.09	TGME49_263730-t26_1-p1 TGME49_307850-t26_1-p1 TGME49_266760-t26_1-p1 TGME49_288500-t26_1-p1 TGME49_313140-t26_1-p1
	oxidoreductase activity	3	GO:0016491	10	211	62	3400	2.6	0.0118249	1.93	TGME49_239490-t26_1-p1 TGME49_307850-t26_1-p1 TGME49_209150-t26_1-p1 TGME49_232250-t26_1-p1 TGME49_263730-t26_1-p1 TGME49_266760-t26_1-p1 TGME49_288500-t26_1-p1 TGME49_313140-t26_1-p1 TGME49_305980-t26_1-p1 TGME49_280780-t26_1-p1
	structural constituent of ribosome	3	GO:0003735	7	135	62	3400	2.84	0.0324586	1.49	TGME49_305520-t26_1-p1 TGME49_232710-t26_1-p1 TGME49_288720-t26_1-p1 TGME49_243570-t26_1-p1 TGME49_263050-t26_1-p1 TGME49_204020-t26_1-p1 TGME49_262670-t26_1-p1
	isocitrate dehydrogenase (NADP+) activity	7	GO:0004450	2	2	62	3400	54.84	0.0355657	1.45	TGME49_266760-t26_1-p1 TGME49_313140-t26_1-p1
	isocitrate dehydrogenase activity	6	GO:0004448	2	2	62	3400	54.84	0.0355657	1.45	TGME49_266760-t26_1-p1 TGME49_313140-t26_1-p1
Biological Process	organonitrogen compound biosynthetic process	5	GO:1901566	17	357	54	2538	2.24	0.00173035	2.76	TGME49_243570-t26_1-p1 TGME49_226010-t26_1-p1 TGME49_232710-t26_1-p1 TGME49_305520-t26_1-p1 TGME49_217460-t26_1-p1 TGME49_263050-t26_1-p1 TGME49_267550-t26_1-p1 TGME49_215260-t26_1-p1 TGME49_288720-t26_1-p1 TGME49_257980-t26_1-p1 TGME49_219540-t26_1-p1 TGME49_226980-t26_1-p1 TGME49_204020-t26_1-p1 TGME49_286080-t26_1-p1 TGME49_204160-t26_1-p1 TGME49_262670-t26_1-p1 TGME49_259550-t26_1-p1
	organonitrogen compound metabolic process	4	GO:1901564	19	433	54	2538	2.06	0.00195624	2.71	TGME49_243570-t26_1-p1 TGME49_222020-t26_1-p1 TGME49_226010-t26_1-p1 TGME49_232710-t26_1-p1 TGME49_305520-t26_1-p1 TGME49_217460-t26_1-p1 TGME49_263050-t26_1-p1 TGME49_267550-t26_1-p1 TGME49_215260-t26_1-p1 TGME49_307850-t26_1-p1 TGME49_257980-t26_1-p1 TGME49_288720-t26_1-p1 TGME49_219540-t26_1-p1 TGME49_226980-t26_1-p1 TGME49_204020-t26_1-p1 TGME49_286080-t26_1-p1 TGME49_204160-t26_1-p1 TGME49_2…
	amide biosynthetic process	6	GO:0043604	14	275	54	2538	2.39	0.00328717	2.48	TGME49_257980-t26_1-p1 TGME49_288720-t26_1-p1 TGME49_243570-t26_1-p1 TGME49_219540-t26_1-p1 TGME49_226980-t26_1-p1 TGME49_232710-t26_1-p1 TGME49_305520-t26_1-p1 TGME49_217460-t26_1-p1 TGME49_263050-t26_1-p1 TGME49_204020-t26_1-p1 TGME49_286080-t26_1-p1 TGME49_204160-t26_1-p1 TGME49_259550-t26_1-p1 TGME49_262670-t26_1-p1
	cellular amide metabolic process	5	GO:0043603	14	282	54	2538	2.33	0.00410689	2.39	TGME49_257980-t26_1-p1 TGME49_288720-t26_1-p1 TGME49_243570-t26_1-p1 TGME49_219540-t26_1-p1 TGME49_226980-t26_1-p1 TGME49_232710-t26_1-p1 TGME49_305520-t26_1-p1 TGME49_217460-t26_1-p1 TGME49_263050-t26_1-p1 TGME49_204020-t26_1-p1 TGME49_286080-t26_1-p1 TGME49_204160-t26_1-p1 TGME49_259550-t26_1-p1 TGME49_262670-t26_1-p1
	translation	8	GO:0006412	13	265	54	2538	2.31	0.00690103	2.16	TGME49_257980-t26_1-p1 TGME49_288720-t26_1-p1 TGME49_243570-t26_1-p1 TGME49_219540-t26_1-p1 TGME49_226980-t26_1-p1 TGME49_232710-t26_1-p1 TGME49_305520-t26_1-p1 TGME49_217460-t26_1-p1 TGME49_263050-t26_1-p1 TGME49_204020-t26_1-p1 TGME49_286080-t26_1-p1 TGME49_204160-t26_1-p1 TGME49_262670-t26_1-p1
	peptide biosynthetic process	7	GO:0043043	13	267	54	2538	2.29	0.00732802	2.14	TGME49_257980-t26_1-p1 TGME49_288720-t26_1-p1 TGME49_243570-t26_1-p1 TGME49_219540-t26_1-p1 TGME49_226980-t26_1-p1 TGME49_232710-t26_1-p1 TGME49_305520-t26_1-p1 TGME49_217460-t26_1-p1 TGME49_263050-t26_1-p1 TGME49_204020-t26_1-p1 TGME49_286080-t26_1-p1 TGME49_204160-t26_1-p1 TGME49_262670-t26_1-p1
	peptide metabolic process	6	GO:0006518	13	273	54	2538	2.24	0.00873698	2.06	TGME49_257980-t26_1-p1 TGME49_288720-t26_1-p1 TGME49_243570-t26_1-p1 TGME49_219540-t26_1-p1 TGME49_226980-t26_1-p1 TGME49_232710-t26_1-p1 TGME49_305520-t26_1-p1 TGME49_217460-t26_1-p1 TGME49_263050-t26_1-p1 TGME49_204020-t26_1-p1 TGME49_286080-t26_1-p1 TGME49_204160-t26_1-p1 TGME49_262670-t26_1-p1
	carboxylic acid metabolic process	7	GO:0019752	9	148	54	2538	2.86	0.0104234	1.98	TGME49_307850-t26_1-p1 TGME49_266760-t26_1-p1 TGME49_217460-t26_1-p1 TGME49_288500-t26_1-p1 TGME49_313140-t26_1-p1 TGME49_215260-t26_1-p1 TGME49_219540-t26_1-p1 TGME49_222020-t26_1-p1 TGME49_259550-t26_1-p1
	cellular nitrogen compound biosynthetic process	5	GO:0044271	17	426	54	2538	1.88	0.0105029	1.98	TGME49_243570-t26_1-p1 TGME49_226010-t26_1-p1 TGME49_232710-t26_1-p1 TGME49_305520-t26_1-p1 TGME49_217460-t26_1-p1 TGME49_263050-t26_1-p1 TGME49_267550-t26_1-p1 TGME49_215260-t26_1-p1 TGME49_288720-t26_1-p1 TGME49_257980-t26_1-p1 TGME49_219540-t26_1-p1 TGME49_226980-t26_1-p1 TGME49_204020-t26_1-p1 TGME49_286080-t26_1-p1 TGME49_204160-t26_1-p1 TGME49_262670-t26_1-p1 TGME49_259550-t26_1-p1
	organic acid metabolic process	5	GO:0006082	9	149	54	2538	2.84	0.0108383	1.97	TGME49_307850-t26_1-p1 TGME49_266760-t26_1-p1 TGME49_217460-t26_1-p1 TGME49_288500-t26_1-p1 TGME49_313140-t26_1-p1 TGME49_215260-t26_1-p1 TGME49_219540-t26_1-p1 TGME49_222020-t26_1-p1 TGME49_259550-t26_1-p1
	oxoacid metabolic process	6	GO:0043436	9	149	54	2538	2.84	0.0108383	1.97	TGME49_307850-t26_1-p1 TGME49_266760-t26_1-p1 TGME49_217460-t26_1-p1 TGME49_288500-t26_1-p1 TGME49_313140-t26_1-p1 TGME49_215260-t26_1-p1 TGME49_219540-t26_1-p1 TGME49_222020-t26_1-p1 TGME49_259550-t26_1-p1
	tricarboxylic acid metabolic process	8	GO:0072350	3	9	54	2538	15.67	0.0140253	1.85	TGME49_266760-t26_1-p1 TGME49_288500-t26_1-p1 TGME49_313140-t26_1-p1
	oxidation-reduction process	4	GO:0055114	10	219	54	2538	2.15	0.0347537	1.46	TGME49_239490-t26_1-p1 TGME49_307850-t26_1-p1 TGME49_209150-t26_1-p1 TGME49_232250-t26_1-p1 TGME49_263730-t26_1-p1 TGME49_266760-t26_1-p1 TGME49_288500-t26_1-p1 TGME49_313140-t26_1-p1 TGME49_305980-t26_1-p1 TGME49_280780-t26_1-p1
	isocitrate metabolic process	9	GO:0006102	2	2	54	2538	47	0.0413371	1.38	TGME49_266760-t26_1-p1 TGME49_313140-t26_1-p1

## Sheet: Q8 GO2Protein
GO Terms Level 1	GO Terms Description	GO Terms Level	GO Terms ID	Fisher's exact test P value	Protein accession	Position	Protein description	Regulated Type	Type	Modification
Cellular Component	GO:0005838	8	proteasome regulatory particle	0.0602347	TGME49_250830-t26_1-p1	205	SAC3/GANP family protein	Q8	ME49	LPK2o
Cellular Component	GO:0005838	8	proteasome regulatory particle	0.0602347	TGME49_223960-t26_1-p1	134	ubiquitin interaction motif family protein	Q8	ME49	LPK2o
Cellular Component	GO:0015935	10	small ribosomal subunit	0.195763	TGME49_232710-t26_1-p1	656	ribosomal protein RPS3A	Q8	ME49	LPK2o
Cellular Component	GO:0015935	10	small ribosomal subunit	0.195763	TGME49_305520-t26_1-p1	90	ribosomal protein RPS2	Q8	ME49	LPK2o
Cellular Component	GO:0005737	6	cytoplasm	0.00248271	TGME49_261570-t26_1-p1	251	ribosomal protein RPL7A	Q8	ME49	LPK2o
Cellular Component	GO:0005737	6	cytoplasm	0.00248271	TGME49_243570-t26_1-p1	741	ribosomal protein RPS26	Q8	ME49	LPK2o
Cellular Component	GO:0005737	6	cytoplasm	0.00248271	TGME49_232710-t26_1-p1	656	ribosomal protein RPS3A	Q8	ME49	LPK2o
Cellular Component	GO:0005737	6	cytoplasm	0.00248271	TGME49_305520-t26_1-p1	90	ribosomal protein RPS2	Q8	ME49	LPK2o
Cellular Component	GO:0005737	6	cytoplasm	0.00248271	TGME49_217460-t26_1-p1	65	glutaminyl-tRNA synthetase (GlnRS)	Q8	ME49	LPK2o
Cellular Component	GO:0005737	6	cytoplasm	0.00248271	TGME49_263050-t26_1-p1	322	ribosomal protein RPL13	Q8	ME49	LPK2o
Cellular Component	GO:0005737	6	cytoplasm	0.00248271	TGME49_211680-t26_1-p1	212	protein disulfide isomerase	Q8	ME49	LPK2o
Cellular Component	GO:0005737	6	cytoplasm	0.00248271	TGME49_288720-t26_1-p1	178	ribosomal protein RPL10	Q8	ME49	LPK2o
Cellular Component	GO:0005737	6	cytoplasm	0.00248271	TGME49_289770-t26_1-p1	301	mu1 adaptin	Q8	ME49	LPK2o
Cellular Component	GO:0005737	6	cytoplasm	0.00248271	TGME49_219540-t26_1-p1	640	cytosolic tRNA-Ala synthetase	Q8	ME49	LPK2o
Cellular Component	GO:0005737	6	cytoplasm	0.00248271	TGME49_219540-t26_1-p1	1107	cytosolic tRNA-Ala synthetase	Q8	ME49	LPK2o
Cellular Component	GO:0005737	6	cytoplasm	0.00248271	TGME49_226980-t26_1-p1	62	hypothetical protein	Q8	ME49	LPK2o
Cellular Component	GO:0005737	6	cytoplasm	0.00248271	TGME49_263730-t26_1-p1	484	FAD-dependent glycerol-3-phosphate dehydrogenase	Q8	ME49	LPK2o
Cellular Component	GO:0005737	6	cytoplasm	0.00248271	TGME49_205440-t26_1-p1	356	CCT chaperonin gamma subunit	Q8	ME49	LPK2o
Cellular Component	GO:0005737	6	cytoplasm	0.00248271	TGME49_204020-t26_1-p1	198	ribosomal protein RPL8	Q8	ME49	LPK2o
Cellular Component	GO:0005737	6	cytoplasm	0.00248271	TGME49_258070-t26_1-p1	289	hypothetical protein	Q8	ME49	LPK2o
Cellular Component	GO:0005737	6	cytoplasm	0.00248271	TGME49_262670-t26_1-p1	167	ribosomal protein RPL18A	Q8	ME49	LPK2o
Cellular Component	GO:0032991	2	macromolecular complex	0.00192006	TGME49_250830-t26_1-p1	205	SAC3/GANP family protein	Q8	ME49	LPK2o
Cellular Component	GO:0032991	2	macromolecular complex	0.00192006	TGME49_288720-t26_1-p1	178	ribosomal protein RPL10	Q8	ME49	LPK2o
Cellular Component	GO:0032991	2	macromolecular complex	0.00192006	TGME49_261570-t26_1-p1	251	ribosomal protein RPL7A	Q8	ME49	LPK2o
Cellular Component	GO:0032991	2	macromolecular complex	0.00192006	TGME49_243570-t26_1-p1	741	ribosomal protein RPS26	Q8	ME49	LPK2o
Cellular Component	GO:0032991	2	macromolecular complex	0.00192006	TGME49_289770-t26_1-p1	301	mu1 adaptin	Q8	ME49	LPK2o
Cellular Component	GO:0032991	2	macromolecular complex	0.00192006	TGME49_223000-t26_1-p1	58	dynein light chain DLC	Q8	ME49	LPK2o
Cellular Component	GO:0032991	2	macromolecular complex	0.00192006	TGME49_263730-t26_1-p1	484	FAD-dependent glycerol-3-phosphate dehydrogenase	Q8	ME49	LPK2o
Cellular Component	GO:0032991	2	macromolecular complex	0.00192006	TGME49_232710-t26_1-p1	656	ribosomal protein RPS3A	Q8	ME49	LPK2o
Cellular Component	GO:0032991	2	macromolecular complex	0.00192006	TGME49_226980-t26_1-p1	62	hypothetical protein	Q8	ME49	LPK2o
Cellular Component	GO:0032991	2	macromolecular complex	0.00192006	TGME49_305520-t26_1-p1	90	ribosomal protein RPS2	Q8	ME49	LPK2o
Cellular Component	GO:0032991	2	macromolecular complex	0.00192006	TGME49_223960-t26_1-p1	134	ubiquitin interaction motif family protein	Q8	ME49	LPK2o
Cellular Component	GO:0032991	2	macromolecular complex	0.00192006	TGME49_263050-t26_1-p1	322	ribosomal protein RPL13	Q8	ME49	LPK2o
Cellular Component	GO:0032991	2	macromolecular complex	0.00192006	TGME49_238050-t26_1-p1	853	nuclease and tudor domain-containing protein	Q8	ME49	LPK2o
Cellular Component	GO:0032991	2	macromolecular complex	0.00192006	TGME49_238050-t26_1-p1	91	nuclease and tudor domain-containing protein	Q8	ME49	LPK2o
Cellular Component	GO:0032991	2	macromolecular complex	0.00192006	TGME49_204020-t26_1-p1	198	ribosomal protein RPL8	Q8	ME49	LPK2o
Cellular Component	GO:0032991	2	macromolecular complex	0.00192006	TGME49_258070-t26_1-p1	289	hypothetical protein	Q8	ME49	LPK2o
Cellular Component	GO:0032991	2	macromolecular complex	0.00192006	TGME49_309740-t26_1-p1	772	LSM domain-containing protein	Q8	ME49	LPK2o
Cellular Component	GO:0032991	2	macromolecular complex	0.00192006	TGME49_262670-t26_1-p1	167	ribosomal protein RPL18A	Q8	ME49	LPK2o
Cellular Component	GO:0044424	5	intracellular part	0.00729951	TGME49_261570-t26_1-p1	251	ribosomal protein RPL7A	Q8	ME49	LPK2o
Cellular Component	GO:0044424	5	intracellular part	0.00729951	TGME49_243570-t26_1-p1	741	ribosomal protein RPS26	Q8	ME49	LPK2o
Cellular Component	GO:0044424	5	intracellular part	0.00729951	TGME49_223000-t26_1-p1	58	dynein light chain DLC	Q8	ME49	LPK2o
Cellular Component	GO:0044424	5	intracellular part	0.00729951	TGME49_232710-t26_1-p1	656	ribosomal protein RPS3A	Q8	ME49	LPK2o
Cellular Component	GO:0044424	5	intracellular part	0.00729951	TGME49_305520-t26_1-p1	90	ribosomal protein RPS2	Q8	ME49	LPK2o
Cellular Component	GO:0044424	5	intracellular part	0.00729951	TGME49_223960-t26_1-p1	134	ubiquitin interaction motif family protein	Q8	ME49	LPK2o
Cellular Component	GO:0044424	5	intracellular part	0.00729951	TGME49_217460-t26_1-p1	65	glutaminyl-tRNA synthetase (GlnRS)	Q8	ME49	LPK2o
Cellular Component	GO:0044424	5	intracellular part	0.00729951	TGME49_263050-t26_1-p1	322	ribosomal protein RPL13	Q8	ME49	LPK2o
Cellular Component	GO:0044424	5	intracellular part	0.00729951	TGME49_309740-t26_1-p1	772	LSM domain-containing protein	Q8	ME49	LPK2o
Cellular Component	GO:0044424	5	intracellular part	0.00729951	TGME49_211680-t26_1-p1	212	protein disulfide isomerase	Q8	ME49	LPK2o
Cellular Component	GO:0044424	5	intracellular part	0.00729951	TGME49_250830-t26_1-p1	205	SAC3/GANP family protein	Q8	ME49	LPK2o
Cellular Component	GO:0044424	5	intracellular part	0.00729951	TGME49_288720-t26_1-p1	178	ribosomal protein RPL10	Q8	ME49	LPK2o
Cellular Component	GO:0044424	5	intracellular part	0.00729951	TGME49_210408-t26_1-p1	90	HMG (high mobility group) box domain-containing protein	Q8	ME49	LPK2o
Cellular Component	GO:0044424	5	intracellular part	0.00729951	TGME49_289770-t26_1-p1	301	mu1 adaptin	Q8	ME49	LPK2o
Cellular Component	GO:0044424	5	intracellular part	0.00729951	TGME49_219540-t26_1-p1	640	cytosolic tRNA-Ala synthetase	Q8	ME49	LPK2o
Cellular Component	GO:0044424	5	intracellular part	0.00729951	TGME49_219540-t26_1-p1	1107	cytosolic tRNA-Ala synthetase	Q8	ME49	LPK2o
Cellular Component	GO:0044424	5	intracellular part	0.00729951	TGME49_205440-t26_1-p1	356	CCT chaperonin gamma subunit	Q8	ME49	LPK2o
Cellular Component	GO:0044424	5	intracellular part	0.00729951	TGME49_226980-t26_1-p1	62	hypothetical protein	Q8	ME49	LPK2o
Cellular Component	GO:0044424	5	intracellular part	0.00729951	TGME49_263730-t26_1-p1	484	FAD-dependent glycerol-3-phosphate dehydrogenase	Q8	ME49	LPK2o
Cellular Component	GO:0044424	5	intracellular part	0.00729951	TGME49_204020-t26_1-p1	198	ribosomal protein RPL8	Q8	ME49	LPK2o
Cellular Component	GO:0044424	5	intracellular part	0.00729951	TGME49_238050-t26_1-p1	853	nuclease and tudor domain-containing protein	Q8	ME49	LPK2o
Cellular Component	GO:0044424	5	intracellular part	0.00729951	TGME49_238050-t26_1-p1	91	nuclease and tudor domain-containing protein	Q8	ME49	LPK2o
Cellular Component	GO:0044424	5	intracellular part	0.00729951	TGME49_258070-t26_1-p1	289	hypothetical protein	Q8	ME49	LPK2o
Cellular Component	GO:0044424	5	intracellular part	0.00729951	TGME49_262670-t26_1-p1	167	ribosomal protein RPL18A	Q8	ME49	LPK2o
Cellular Component	GO:1905369	5	endopeptidase complex	0.456582	TGME49_250830-t26_1-p1	205	SAC3/GANP family protein	Q8	ME49	LPK2o
Cellular Component	GO:1905369	5	endopeptidase complex	0.456582	TGME49_223960-t26_1-p1	134	ubiquitin interaction motif family protein	Q8	ME49	LPK2o
Cellular Component	GO:0043228	3	non-membrane-bounded organelle	0.0602806	TGME49_261570-t26_1-p1	251	ribosomal protein RPL7A	Q8	ME49	LPK2o
Cellular Component	GO:0043228	3	non-membrane-bounded organelle	0.0602806	TGME49_288720-t26_1-p1	178	ribosomal protein RPL10	Q8	ME49	LPK2o
Cellular Component	GO:0043228	3	non-membrane-bounded organelle	0.0602806	TGME49_243570-t26_1-p1	741	ribosomal protein RPS26	Q8	ME49	LPK2o
Cellular Component	GO:0043228	3	non-membrane-bounded organelle	0.0602806	TGME49_223000-t26_1-p1	58	dynein light chain DLC	Q8	ME49	LPK2o
Cellular Component	GO:0043228	3	non-membrane-bounded organelle	0.0602806	TGME49_232710-t26_1-p1	656	ribosomal protein RPS3A	Q8	ME49	LPK2o
Cellular Component	GO:0043228	3	non-membrane-bounded organelle	0.0602806	TGME49_305520-t26_1-p1	90	ribosomal protein RPS2	Q8	ME49	LPK2o
Cellular Component	GO:0043228	3	non-membrane-bounded organelle	0.0602806	TGME49_263050-t26_1-p1	322	ribosomal protein RPL13	Q8	ME49	LPK2o
Cellular Component	GO:0043228	3	non-membrane-bounded organelle	0.0602806	TGME49_204020-t26_1-p1	198	ribosomal protein RPL8	Q8	ME49	LPK2o
Cellular Component	GO:0043228	3	non-membrane-bounded organelle	0.0602806	TGME49_262670-t26_1-p1	167	ribosomal protein RPL18A	Q8	ME49	LPK2o
Cellular Component	GO:1902494	3	catalytic complex	0.268124	TGME49_250830-t26_1-p1	205	SAC3/GANP family protein	Q8	ME49	LPK2o
Cellular Component	GO:1902494	3	catalytic complex	0.268124	TGME49_263730-t26_1-p1	484	FAD-dependent glycerol-3-phosphate dehydrogenase	Q8	ME49	LPK2o
Cellular Component	GO:1902494	3	catalytic complex	0.268124	TGME49_223960-t26_1-p1	134	ubiquitin interaction motif family protein	Q8	ME49	LPK2o
Cellular Component	GO:1902494	3	catalytic complex	0.268124	TGME49_223000-t26_1-p1	58	dynein light chain DLC	Q8	ME49	LPK2o
Cellular Component	GO:0022624	7	proteasome accessory complex	0.0890105	TGME49_250830-t26_1-p1	205	SAC3/GANP family protein	Q8	ME49	LPK2o
Cellular Component	GO:0022624	7	proteasome accessory complex	0.0890105	TGME49_223960-t26_1-p1	134	ubiquitin interaction motif family protein	Q8	ME49	LPK2o
Cellular Component	GO:0044391	9	ribosomal subunit	0.0595837	TGME49_232710-t26_1-p1	656	ribosomal protein RPS3A	Q8	ME49	LPK2o
Cellular Component	GO:0044391	9	ribosomal subunit	0.0595837	TGME49_305520-t26_1-p1	90	ribosomal protein RPS2	Q8	ME49	LPK2o
Cellular Component	GO:0044391	9	ribosomal subunit	0.0595837	TGME49_204020-t26_1-p1	198	ribosomal protein RPL8	Q8	ME49	LPK2o
Cellular Component	GO:1905368	4	peptidase complex	0.481687	TGME49_250830-t26_1-p1	205	SAC3/GANP family protein	Q8	ME49	LPK2o
Cellular Component	GO:1905368	4	peptidase complex	0.481687	TGME49_223960-t26_1-p1	134	ubiquitin interaction motif family protein	Q8	ME49	LPK2o
Cellular Component	GO:0005840	8	ribosome	0.00885637	TGME49_261570-t26_1-p1	251	ribosomal protein RPL7A	Q8	ME49	LPK2o
Cellular Component	GO:0005840	8	ribosome	0.00885637	TGME49_288720-t26_1-p1	178	ribosomal protein RPL10	Q8	ME49	LPK2o
Cellular Component	GO:0005840	8	ribosome	0.00885637	TGME49_243570-t26_1-p1	741	ribosomal protein RPS26	Q8	ME49	LPK2o
Cellular Component	GO:0005840	8	ribosome	0.00885637	TGME49_232710-t26_1-p1	656	ribosomal protein RPS3A	Q8	ME49	LPK2o
Cellular Component	GO:0005840	8	ribosome	0.00885637	TGME49_305520-t26_1-p1	90	ribosomal protein RPS2	Q8	ME49	LPK2o
Cellular Component	GO:0005840	8	ribosome	0.00885637	TGME49_263050-t26_1-p1	322	ribosomal protein RPL13	Q8	ME49	LPK2o
Cellular Component	GO:0005840	8	ribosome	0.00885637	TGME49_204020-t26_1-p1	198	ribosomal protein RPL8	Q8	ME49	LPK2o
Cellular Component	GO:0005840	8	ribosome	0.00885637	TGME49_262670-t26_1-p1	167	ribosomal protein RPL18A	Q8	ME49	LPK2o
Cellular Component	GO:0000502	6	proteasome complex	0.456582	TGME49_250830-t26_1-p1	205	SAC3/GANP family protein	Q8	ME49	LPK2o
Cellular Component	GO:0000502	6	proteasome complex	0.456582	TGME49_223960-t26_1-p1	134	ubiquitin interaction motif family protein	Q8	ME49	LPK2o
Cellular Component	GO:0043232	7	intracellular non-membrane-bounded organelle	0.0602806	TGME49_261570-t26_1-p1	251	ribosomal protein RPL7A	Q8	ME49	LPK2o
Cellular Component	GO:0043232	7	intracellular non-membrane-bounded organelle	0.0602806	TGME49_288720-t26_1-p1	178	ribosomal protein RPL10	Q8	ME49	LPK2o
Cellular Component	GO:0043232	7	intracellular non-membrane-bounded organelle	0.0602806	TGME49_243570-t26_1-p1	741	ribosomal protein RPS26	Q8	ME49	LPK2o
Cellular Component	GO:0043232	7	intracellular non-membrane-bounded organelle	0.0602806	TGME49_223000-t26_1-p1	58	dynein light chain DLC	Q8	ME49	LPK2o
Cellular Component	GO:0043232	7	intracellular non-membrane-bounded organelle	0.0602806	TGME49_232710-t26_1-p1	656	ribosomal protein RPS3A	Q8	ME49	LPK2o
Cellular Component	GO:0043232	7	intracellular non-membrane-bounded organelle	0.0602806	TGME49_305520-t26_1-p1	90	ribosomal protein RPS2	Q8	ME49	LPK2o
Cellular Component	GO:0043232	7	intracellular non-membrane-bounded organelle	0.0602806	TGME49_263050-t26_1-p1	322	ribosomal protein RPL13	Q8	ME49	LPK2o
Cellular Component	GO:0043232	7	intracellular non-membrane-bounded organelle	0.0602806	TGME49_204020-t26_1-p1	198	ribosomal protein RPL8	Q8	ME49	LPK2o
Cellular Component	GO:0043232	7	intracellular non-membrane-bounded organelle	0.0602806	TGME49_262670-t26_1-p1	167	ribosomal protein RPL18A	Q8	ME49	LPK2o
Cellular Component	GO:1990904	3	ribonucleoprotein complex	0.00145466	TGME49_288720-t26_1-p1	178	ribosomal protein RPL10	Q8	ME49	LPK2o
Cellular Component	GO:1990904	3	ribonucleoprotein complex	0.00145466	TGME49_261570-t26_1-p1	251	ribosomal protein RPL7A	Q8	ME49	LPK2o
Cellular Component	GO:1990904	3	ribonucleoprotein complex	0.00145466	TGME49_243570-t26_1-p1	741	ribosomal protein RPS26	Q8	ME49	LPK2o
Cellular Component	GO:1990904	3	ribonucleoprotein complex	0.00145466	TGME49_232710-t26_1-p1	656	ribosomal protein RPS3A	Q8	ME49	LPK2o
Cellular Component	GO:1990904	3	ribonucleoprotein complex	0.00145466	TGME49_305520-t26_1-p1	90	ribosomal protein RPS2	Q8	ME49	LPK2o
Cellular Component	GO:1990904	3	ribonucleoprotein complex	0.00145466	TGME49_263050-t26_1-p1	322	ribosomal protein RPL13	Q8	ME49	LPK2o
Cellular Component	GO:1990904	3	ribonucleoprotein complex	0.00145466	TGME49_238050-t26_1-p1	853	nuclease and tudor domain-containing protein	Q8	ME49	LPK2o
Cellular Component	GO:1990904	3	ribonucleoprotein complex	0.00145466	TGME49_238050-t26_1-p1	91	nuclease and tudor domain-containing protein	Q8	ME49	LPK2o
Cellular Component	GO:1990904	3	ribonucleoprotein complex	0.00145466	TGME49_204020-t26_1-p1	198	ribosomal protein RPL8	Q8	ME49	LPK2o
Cellular Component	GO:1990904	3	ribonucleoprotein complex	0.00145466	TGME49_258070-t26_1-p1	289	hypothetical protein	Q8	ME49	LPK2o
Cellular Component	GO:1990904	3	ribonucleoprotein complex	0.00145466	TGME49_262670-t26_1-p1	167	ribosomal protein RPL18A	Q8	ME49	LPK2o
Cellular Component	GO:1990904	3	ribonucleoprotein complex	0.00145466	TGME49_309740-t26_1-p1	772	LSM domain-containing protein	Q8	ME49	LPK2o
Cellular Component	GO:0030529	6	intracellular ribonucleoprotein complex	0.00145466	TGME49_288720-t26_1-p1	178	ribosomal protein RPL10	Q8	ME49	LPK2o
Cellular Component	GO:0030529	6	intracellular ribonucleoprotein complex	0.00145466	TGME49_261570-t26_1-p1	251	ribosomal protein RPL7A	Q8	ME49	LPK2o
Cellular Component	GO:0030529	6	intracellular ribonucleoprotein complex	0.00145466	TGME49_243570-t26_1-p1	741	ribosomal protein RPS26	Q8	ME49	LPK2o
Cellular Component	GO:0030529	6	intracellular ribonucleoprotein complex	0.00145466	TGME49_232710-t26_1-p1	656	ribosomal protein RPS3A	Q8	ME49	LPK2o
Cellular Component	GO:0030529	6	intracellular ribonucleoprotein complex	0.00145466	TGME49_305520-t26_1-p1	90	ribosomal protein RPS2	Q8	ME49	LPK2o
Cellular Component	GO:0030529	6	intracellular ribonucleoprotein complex	0.00145466	TGME49_263050-t26_1-p1	322	ribosomal protein RPL13	Q8	ME49	LPK2o
Cellular Component	GO:0030529	6	intracellular ribonucleoprotein complex	0.00145466	TGME49_238050-t26_1-p1	853	nuclease and tudor domain-containing protein	Q8	ME49	LPK2o
Cellular Component	GO:0030529	6	intracellular ribonucleoprotein complex	0.00145466	TGME49_238050-t26_1-p1	91	nuclease and tudor domain-containing protein	Q8	ME49	LPK2o
Cellular Component	GO:0030529	6	intracellular ribonucleoprotein complex	0.00145466	TGME49_204020-t26_1-p1	198	ribosomal protein RPL8	Q8	ME49	LPK2o
Cellular Component	GO:0030529	6	intracellular ribonucleoprotein complex	0.00145466	TGME49_258070-t26_1-p1	289	hypothetical protein	Q8	ME49	LPK2o
Cellular Component	GO:0030529	6	intracellular ribonucleoprotein complex	0.00145466	TGME49_262670-t26_1-p1	167	ribosomal protein RPL18A	Q8	ME49	LPK2o
Cellular Component	GO:0030529	6	intracellular ribonucleoprotein complex	0.00145466	TGME49_309740-t26_1-p1	772	LSM domain-containing protein	Q8	ME49	LPK2o
Cellular Component	GO:0044444	7	cytoplasmic part	0.00127398	TGME49_211680-t26_1-p1	212	protein disulfide isomerase	Q8	ME49	LPK2o
Cellular Component	GO:0044444	7	cytoplasmic part	0.00127398	TGME49_261570-t26_1-p1	251	ribosomal protein RPL7A	Q8	ME49	LPK2o
Cellular Component	GO:0044444	7	cytoplasmic part	0.00127398	TGME49_288720-t26_1-p1	178	ribosomal protein RPL10	Q8	ME49	LPK2o
Cellular Component	GO:0044444	7	cytoplasmic part	0.00127398	TGME49_243570-t26_1-p1	741	ribosomal protein RPS26	Q8	ME49	LPK2o
Cellular Component	GO:0044444	7	cytoplasmic part	0.00127398	TGME49_289770-t26_1-p1	301	mu1 adaptin	Q8	ME49	LPK2o
Cellular Component	GO:0044444	7	cytoplasmic part	0.00127398	TGME49_219540-t26_1-p1	640	cytosolic tRNA-Ala synthetase	Q8	ME49	LPK2o
Cellular Component	GO:0044444	7	cytoplasmic part	0.00127398	TGME49_219540-t26_1-p1	1107	cytosolic tRNA-Ala synthetase	Q8	ME49	LPK2o
Cellular Component	GO:0044444	7	cytoplasmic part	0.00127398	TGME49_232710-t26_1-p1	656	ribosomal protein RPS3A	Q8	ME49	LPK2o
Cellular Component	GO:0044444	7	cytoplasmic part	0.00127398	TGME49_226980-t26_1-p1	62	hypothetical protein	Q8	ME49	LPK2o
Cellular Component	GO:0044444	7	cytoplasmic part	0.00127398	TGME49_305520-t26_1-p1	90	ribosomal protein RPS2	Q8	ME49	LPK2o
Cellular Component	GO:0044444	7	cytoplasmic part	0.00127398	TGME49_263730-t26_1-p1	484	FAD-dependent glycerol-3-phosphate dehydrogenase	Q8	ME49	LPK2o
Cellular Component	GO:0044444	7	cytoplasmic part	0.00127398	TGME49_263050-t26_1-p1	322	ribosomal protein RPL13	Q8	ME49	LPK2o
Cellular Component	GO:0044444	7	cytoplasmic part	0.00127398	TGME49_204020-t26_1-p1	198	ribosomal protein RPL8	Q8	ME49	LPK2o
Cellular Component	GO:0044444	7	cytoplasmic part	0.00127398	TGME49_258070-t26_1-p1	289	hypothetical protein	Q8	ME49	LPK2o
Cellular Component	GO:0044444	7	cytoplasmic part	0.00127398	TGME49_262670-t26_1-p1	167	ribosomal protein RPL18A	Q8	ME49	LPK2o
Molecular Function	GO:0003735	3	structural constituent of ribosome	0.0324586	TGME49_305520-t26_1-p1	90	ribosomal protein RPS2	Q8	ME49	LPK2o
Molecular Function	GO:0003735	3	structural constituent of ribosome	0.0324586	TGME49_232710-t26_1-p1	656	ribosomal protein RPS3A	Q8	ME49	LPK2o
Molecular Function	GO:0003735	3	structural constituent of ribosome	0.0324586	TGME49_288720-t26_1-p1	178	ribosomal protein RPL10	Q8	ME49	LPK2o
Molecular Function	GO:0003735	3	structural constituent of ribosome	0.0324586	TGME49_243570-t26_1-p1	741	ribosomal protein RPS26	Q8	ME49	LPK2o
Molecular Function	GO:0003735	3	structural constituent of ribosome	0.0324586	TGME49_263050-t26_1-p1	322	ribosomal protein RPL13	Q8	ME49	LPK2o
Molecular Function	GO:0003735	3	structural constituent of ribosome	0.0324586	TGME49_204020-t26_1-p1	198	ribosomal protein RPL8	Q8	ME49	LPK2o
Molecular Function	GO:0003735	3	structural constituent of ribosome	0.0324586	TGME49_262670-t26_1-p1	167	ribosomal protein RPL18A	Q8	ME49	LPK2o
Molecular Function	GO:0003924	8	GTPase activity	0.490056	TGME49_321620-t26_1-p1	399	dynamin-related protein DRPB	Q8	ME49	LPK2o
Molecular Function	GO:0003924	8	GTPase activity	0.490056	TGME49_286080-t26_1-p1	339	elongation factor 2 family protein	Q8	ME49	LPK2o
Molecular Function	GO:0004812	6	aminoacyl-tRNA ligase activity	0.517313	TGME49_217460-t26_1-p1	65	glutaminyl-tRNA synthetase (GlnRS)	Q8	ME49	LPK2o
Molecular Function	GO:0004812	6	aminoacyl-tRNA ligase activity	0.517313	TGME49_219540-t26_1-p1	640	cytosolic tRNA-Ala synthetase	Q8	ME49	LPK2o
Molecular Function	GO:0004812	6	aminoacyl-tRNA ligase activity	0.517313	TGME49_219540-t26_1-p1	1107	cytosolic tRNA-Ala synthetase	Q8	ME49	LPK2o
Molecular Function	GO:0000287	6	magnesium ion binding	0.353374	TGME49_266760-t26_1-p1	326	isocitrate dehydrogenase	Q8	ME49	LPK2o
Molecular Function	GO:0000287	6	magnesium ion binding	0.353374	TGME49_313140-t26_1-p1	298	isocitrate dehydrogenase	Q8	ME49	LPK2o
Molecular Function	GO:0000287	6	magnesium ion binding	0.353374	TGME49_313140-t26_1-p1	430	isocitrate dehydrogenase	Q8	ME49	LPK2o
Molecular Function	GO:0051087	4	chaperone binding	0.0698864	TGME49_265220-t26_1-p1	279	co-chaperone GrpE protein	Q8	ME49	LPK2o
Molecular Function	GO:0051087	4	chaperone binding	0.0698864	TGME49_314100-t26_1-p1	195	tetratricopeptide repeat-containing protein	Q8	ME49	LPK2o
Molecular Function	GO:0004448	6	isocitrate dehydrogenase activity	0.0355657	TGME49_266760-t26_1-p1	326	isocitrate dehydrogenase	Q8	ME49	LPK2o
Molecular Function	GO:0004448	6	isocitrate dehydrogenase activity	0.0355657	TGME49_313140-t26_1-p1	298	isocitrate dehydrogenase	Q8	ME49	LPK2o
Molecular Function	GO:0004448	6	isocitrate dehydrogenase activity	0.0355657	TGME49_313140-t26_1-p1	430	isocitrate dehydrogenase	Q8	ME49	LPK2o
Molecular Function	GO:0016901	5	oxidoreductase activity, acting on the CH-OH group of donors, quinone or similar compound as acceptor	0.0528789	TGME49_263730-t26_1-p1	484	FAD-dependent glycerol-3-phosphate dehydrogenase	Q8	ME49	LPK2o
Molecular Function	GO:0016901	5	oxidoreductase activity, acting on the CH-OH group of donors, quinone or similar compound as acceptor	0.0528789	TGME49_288500-t26_1-p1	284	FAD Malate-dehydrogenase (MDH-FAD)	Q8	ME49	LPK2o
Molecular Function	GO:0008135	6	translation factor activity, RNA binding	0.472325	TGME49_226980-t26_1-p1	62	hypothetical protein	Q8	ME49	LPK2o
Molecular Function	GO:0008135	6	translation factor activity, RNA binding	0.472325	TGME49_286080-t26_1-p1	339	elongation factor 2 family protein	Q8	ME49	LPK2o
Molecular Function	GO:0008135	6	translation factor activity, RNA binding	0.472325	TGME49_204160-t26_1-p1	1513	GYF domain-containing protein	Q8	ME49	LPK2o
Molecular Function	GO:0005509	6	calcium ion binding	0.194739	TGME49_305860-t26_1-p1	96	calcium-dependent protein kinase CDPK3	Q8	ME49	LPK2o
Molecular Function	GO:0005509	6	calcium ion binding	0.194739	TGME49_231210-t26_1-p1	477	sarcalumenin/eps15 family protein	Q8	ME49	LPK2o
Molecular Function	GO:0005509	6	calcium ion binding	0.194739	TGME49_261780-t26_1-p1	267	microneme protein MIC7	Q8	ME49	LPK2o
Molecular Function	GO:0005509	6	calcium ion binding	0.194739	TGME49_230350-t26_1-p1	882	hypothetical protein	Q8	ME49	LPK2o
Molecular Function	GO:0043021	4	ribonucleoprotein complex binding	0.195556	TGME49_288400-t26_1-p1	482	LETM1 family protein	Q8	ME49	LPK2o
Molecular Function	GO:0043021	4	ribonucleoprotein complex binding	0.195556	TGME49_258070-t26_1-p1	289	hypothetical protein	Q8	ME49	LPK2o
Molecular Function	GO:0016876	5	ligase activity, forming aminoacyl-tRNA and related compounds	0.517313	TGME49_217460-t26_1-p1	65	glutaminyl-tRNA synthetase (GlnRS)	Q8	ME49	LPK2o
Molecular Function	GO:0016876	5	ligase activity, forming aminoacyl-tRNA and related compounds	0.517313	TGME49_219540-t26_1-p1	640	cytosolic tRNA-Ala synthetase	Q8	ME49	LPK2o
Molecular Function	GO:0016876	5	ligase activity, forming aminoacyl-tRNA and related compounds	0.517313	TGME49_219540-t26_1-p1	1107	cytosolic tRNA-Ala synthetase	Q8	ME49	LPK2o
Molecular Function	GO:0050660	6	flavin adenine dinucleotide binding	0.376534	TGME49_280780-t26_1-p1	398	dihydrouridine synthase (dus) protein	Q8	ME49	LPK2o
Molecular Function	GO:0050660	6	flavin adenine dinucleotide binding	0.376534	TGME49_305980-t26_1-p1	447	pyruvate dehydrogenase complex subunit PDH-E3I	Q8	ME49	LPK2o
Molecular Function	GO:0098772	2	molecular function regulator	0.451347	TGME49_265220-t26_1-p1	279	co-chaperone GrpE protein	Q8	ME49	LPK2o
Molecular Function	GO:0098772	2	molecular function regulator	0.451347	TGME49_314100-t26_1-p1	195	tetratricopeptide repeat-containing protein	Q8	ME49	LPK2o
Molecular Function	GO:0016614	4	oxidoreductase activity, acting on CH-OH group of donors	0.00806827	TGME49_263730-t26_1-p1	484	FAD-dependent glycerol-3-phosphate dehydrogenase	Q8	ME49	LPK2o
Molecular Function	GO:0016614	4	oxidoreductase activity, acting on CH-OH group of donors	0.00806827	TGME49_307850-t26_1-p1	37	6-phosphogluconate dehydrogenase	Q8	ME49	LPK2o
Molecular Function	GO:0016614	4	oxidoreductase activity, acting on CH-OH group of donors	0.00806827	TGME49_266760-t26_1-p1	326	isocitrate dehydrogenase	Q8	ME49	LPK2o
Molecular Function	GO:0016614	4	oxidoreductase activity, acting on CH-OH group of donors	0.00806827	TGME49_288500-t26_1-p1	284	FAD Malate-dehydrogenase (MDH-FAD)	Q8	ME49	LPK2o
Molecular Function	GO:0016614	4	oxidoreductase activity, acting on CH-OH group of donors	0.00806827	TGME49_313140-t26_1-p1	298	isocitrate dehydrogenase	Q8	ME49	LPK2o
Molecular Function	GO:0016614	4	oxidoreductase activity, acting on CH-OH group of donors	0.00806827	TGME49_313140-t26_1-p1	430	isocitrate dehydrogenase	Q8	ME49	LPK2o
Molecular Function	GO:0019001	7	guanyl nucleotide binding	0.484192	TGME49_321620-t26_1-p1	399	dynamin-related protein DRPB	Q8	ME49	LPK2o
Molecular Function	GO:0019001	7	guanyl nucleotide binding	0.484192	TGME49_231210-t26_1-p1	477	sarcalumenin/eps15 family protein	Q8	ME49	LPK2o
Molecular Function	GO:0019001	7	guanyl nucleotide binding	0.484192	TGME49_286080-t26_1-p1	339	elongation factor 2 family protein	Q8	ME49	LPK2o
Molecular Function	GO:0003723	5	RNA binding	0.148595	TGME49_254940-t26_1-p1	3337	MIF4G domain-containing protein	Q8	ME49	LPK2o
Molecular Function	GO:0003723	5	RNA binding	0.148595	TGME49_305520-t26_1-p1	90	ribosomal protein RPS2	Q8	ME49	LPK2o
Molecular Function	GO:0003723	5	RNA binding	0.148595	TGME49_226980-t26_1-p1	62	hypothetical protein	Q8	ME49	LPK2o
Molecular Function	GO:0003723	5	RNA binding	0.148595	TGME49_204020-t26_1-p1	198	ribosomal protein RPL8	Q8	ME49	LPK2o
Molecular Function	GO:0003723	5	RNA binding	0.148595	TGME49_219540-t26_1-p1	640	cytosolic tRNA-Ala synthetase	Q8	ME49	LPK2o
Molecular Function	GO:0003723	5	RNA binding	0.148595	TGME49_219540-t26_1-p1	1107	cytosolic tRNA-Ala synthetase	Q8	ME49	LPK2o
Molecular Function	GO:0003723	5	RNA binding	0.148595	TGME49_286080-t26_1-p1	339	elongation factor 2 family protein	Q8	ME49	LPK2o
Molecular Function	GO:0003723	5	RNA binding	0.148595	TGME49_258070-t26_1-p1	289	hypothetical protein	Q8	ME49	LPK2o
Molecular Function	GO:0003723	5	RNA binding	0.148595	TGME49_204160-t26_1-p1	1513	GYF domain-containing protein	Q8	ME49	LPK2o
Molecular Function	GO:0016829	3	lyase activity	0.137708	TGME49_267330-t26_1-p1	422	fumarate hydratase	Q8	ME49	LPK2o
Molecular Function	GO:0016829	3	lyase activity	0.137708	TGME49_267550-t26_1-p1	153	leucine-rich repeat protein LRR1	Q8	ME49	LPK2o
Molecular Function	GO:0016829	3	lyase activity	0.137708	TGME49_289580-t26_1-p1	395	strictosidine synthase subfamily protein	Q8	ME49	LPK2o
Molecular Function	GO:0016829	3	lyase activity	0.137708	TGME49_289580-t26_1-p1	279	strictosidine synthase subfamily protein	Q8	ME49	LPK2o
Molecular Function	GO:0016829	3	lyase activity	0.137708	TGME49_226010-t26_1-p1	940	pterin-4-alpha-carbinolamine dehydratase	Q8	ME49	LPK2o
Molecular Function	GO:0016836	5	hydro-lyase activity	0.31704	TGME49_267330-t26_1-p1	422	fumarate hydratase	Q8	ME49	LPK2o
Molecular Function	GO:0016836	5	hydro-lyase activity	0.31704	TGME49_226010-t26_1-p1	940	pterin-4-alpha-carbinolamine dehydratase	Q8	ME49	LPK2o
Molecular Function	GO:0060589	4	nucleoside-triphosphatase regulator activity	0.180811	TGME49_265220-t26_1-p1	279	co-chaperone GrpE protein	Q8	ME49	LPK2o
Molecular Function	GO:0060589	4	nucleoside-triphosphatase regulator activity	0.180811	TGME49_314100-t26_1-p1	195	tetratricopeptide repeat-containing protein	Q8	ME49	LPK2o
Molecular Function	GO:0003743	7	translation initiation factor activity	0.612721	TGME49_226980-t26_1-p1	62	hypothetical protein	Q8	ME49	LPK2o
Molecular Function	GO:0003743	7	translation initiation factor activity	0.612721	TGME49_204160-t26_1-p1	1513	GYF domain-containing protein	Q8	ME49	LPK2o
Molecular Function	GO:0004450	7	isocitrate dehydrogenase (NADP+) activity	0.0355657	TGME49_266760-t26_1-p1	326	isocitrate dehydrogenase	Q8	ME49	LPK2o
Molecular Function	GO:0004450	7	isocitrate dehydrogenase (NADP+) activity	0.0355657	TGME49_313140-t26_1-p1	298	isocitrate dehydrogenase	Q8	ME49	LPK2o
Molecular Function	GO:0004450	7	isocitrate dehydrogenase (NADP+) activity	0.0355657	TGME49_313140-t26_1-p1	430	isocitrate dehydrogenase	Q8	ME49	LPK2o
Molecular Function	GO:0016491	3	oxidoreductase activity	0.0118249	TGME49_239490-t26_1-p1	272	dehydrogenase E1 component family protein	Q8	ME49	LPK2o
Molecular Function	GO:0016491	3	oxidoreductase activity	0.0118249	TGME49_239490-t26_1-p1	518	dehydrogenase E1 component family protein	Q8	ME49	LPK2o
Molecular Function	GO:0016491	3	oxidoreductase activity	0.0118249	TGME49_307850-t26_1-p1	37	6-phosphogluconate dehydrogenase	Q8	ME49	LPK2o
Molecular Function	GO:0016491	3	oxidoreductase activity	0.0118249	TGME49_209150-t26_1-p1	477	non-proton pumping type-II NADH dehydrogenase I	Q8	ME49	LPK2o
Molecular Function	GO:0016491	3	oxidoreductase activity	0.0118249	TGME49_232250-t26_1-p1	222	catalase	Q8	ME49	LPK2o
Molecular Function	GO:0016491	3	oxidoreductase activity	0.0118249	TGME49_263730-t26_1-p1	484	FAD-dependent glycerol-3-phosphate dehydrogenase	Q8	ME49	LPK2o
Molecular Function	GO:0016491	3	oxidoreductase activity	0.0118249	TGME49_266760-t26_1-p1	326	isocitrate dehydrogenase	Q8	ME49	LPK2o
Molecular Function	GO:0016491	3	oxidoreductase activity	0.0118249	TGME49_288500-t26_1-p1	284	FAD Malate-dehydrogenase (MDH-FAD)	Q8	ME49	LPK2o
Molecular Function	GO:0016491	3	oxidoreductase activity	0.0118249	TGME49_313140-t26_1-p1	298	isocitrate dehydrogenase	Q8	ME49	LPK2o
Molecular Function	GO:0016491	3	oxidoreductase activity	0.0118249	TGME49_313140-t26_1-p1	430	isocitrate dehydrogenase	Q8	ME49	LPK2o
Molecular Function	GO:0016491	3	oxidoreductase activity	0.0118249	TGME49_305980-t26_1-p1	447	pyruvate dehydrogenase complex subunit PDH-E3I	Q8	ME49	LPK2o
Molecular Function	GO:0016491	3	oxidoreductase activity	0.0118249	TGME49_280780-t26_1-p1	398	dihydrouridine synthase (dus) protein	Q8	ME49	LPK2o
Molecular Function	GO:0030234	3	enzyme regulator activity	0.409752	TGME49_265220-t26_1-p1	279	co-chaperone GrpE protein	Q8	ME49	LPK2o
Molecular Function	GO:0030234	3	enzyme regulator activity	0.409752	TGME49_314100-t26_1-p1	195	tetratricopeptide repeat-containing protein	Q8	ME49	LPK2o
Molecular Function	GO:0004518	5	nuclease activity	0.716901	TGME49_212250-t26_1-p1	567	XPG N-terminal domain-containing protein	Q8	ME49	LPK2o
Molecular Function	GO:0004518	5	nuclease activity	0.716901	TGME49_288680-t26_1-p1	463	endonuclease IV APN	Q8	ME49	LPK2o
Molecular Function	GO:0032561	8	guanyl ribonucleotide binding	0.484192	TGME49_321620-t26_1-p1	399	dynamin-related protein DRPB	Q8	ME49	LPK2o
Molecular Function	GO:0032561	8	guanyl ribonucleotide binding	0.484192	TGME49_231210-t26_1-p1	477	sarcalumenin/eps15 family protein	Q8	ME49	LPK2o
Molecular Function	GO:0032561	8	guanyl ribonucleotide binding	0.484192	TGME49_286080-t26_1-p1	339	elongation factor 2 family protein	Q8	ME49	LPK2o
Molecular Function	GO:0005198	2	structural molecule activity	0.06981	TGME49_305520-t26_1-p1	90	ribosomal protein RPS2	Q8	ME49	LPK2o
Molecular Function	GO:0005198	2	structural molecule activity	0.06981	TGME49_232710-t26_1-p1	656	ribosomal protein RPS3A	Q8	ME49	LPK2o
Molecular Function	GO:0005198	2	structural molecule activity	0.06981	TGME49_288720-t26_1-p1	178	ribosomal protein RPL10	Q8	ME49	LPK2o
Molecular Function	GO:0005198	2	structural molecule activity	0.06981	TGME49_243570-t26_1-p1	741	ribosomal protein RPS26	Q8	ME49	LPK2o
Molecular Function	GO:0005198	2	structural molecule activity	0.06981	TGME49_263050-t26_1-p1	322	ribosomal protein RPL13	Q8	ME49	LPK2o
Molecular Function	GO:0005198	2	structural molecule activity	0.06981	TGME49_204020-t26_1-p1	198	ribosomal protein RPL8	Q8	ME49	LPK2o
Molecular Function	GO:0005198	2	structural molecule activity	0.06981	TGME49_262670-t26_1-p1	167	ribosomal protein RPL18A	Q8	ME49	LPK2o
Molecular Function	GO:0016875	4	ligase activity, forming carbon-oxygen bonds	0.517313	TGME49_217460-t26_1-p1	65	glutaminyl-tRNA synthetase (GlnRS)	Q8	ME49	LPK2o
Molecular Function	GO:0016875	4	ligase activity, forming carbon-oxygen bonds	0.517313	TGME49_219540-t26_1-p1	640	cytosolic tRNA-Ala synthetase	Q8	ME49	LPK2o
Molecular Function	GO:0016875	4	ligase activity, forming carbon-oxygen bonds	0.517313	TGME49_219540-t26_1-p1	1107	cytosolic tRNA-Ala synthetase	Q8	ME49	LPK2o
Molecular Function	GO:0016835	4	carbon-oxygen lyase activity	0.420433	TGME49_267330-t26_1-p1	422	fumarate hydratase	Q8	ME49	LPK2o
Molecular Function	GO:0016835	4	carbon-oxygen lyase activity	0.420433	TGME49_226010-t26_1-p1	940	pterin-4-alpha-carbinolamine dehydratase	Q8	ME49	LPK2o
Molecular Function	GO:0016616	5	oxidoreductase activity, acting on the CH-OH group of donors, NAD or NADP as acceptor	0.129353	TGME49_307850-t26_1-p1	37	6-phosphogluconate dehydrogenase	Q8	ME49	LPK2o
Molecular Function	GO:0016616	5	oxidoreductase activity, acting on the CH-OH group of donors, NAD or NADP as acceptor	0.129353	TGME49_266760-t26_1-p1	326	isocitrate dehydrogenase	Q8	ME49	LPK2o
Molecular Function	GO:0016616	5	oxidoreductase activity, acting on the CH-OH group of donors, NAD or NADP as acceptor	0.129353	TGME49_313140-t26_1-p1	298	isocitrate dehydrogenase	Q8	ME49	LPK2o
Molecular Function	GO:0016616	5	oxidoreductase activity, acting on the CH-OH group of donors, NAD or NADP as acceptor	0.129353	TGME49_313140-t26_1-p1	430	isocitrate dehydrogenase	Q8	ME49	LPK2o
Molecular Function	GO:0005525	9	GTP binding	0.484192	TGME49_321620-t26_1-p1	399	dynamin-related protein DRPB	Q8	ME49	LPK2o
Molecular Function	GO:0005525	9	GTP binding	0.484192	TGME49_231210-t26_1-p1	477	sarcalumenin/eps15 family protein	Q8	ME49	LPK2o
Molecular Function	GO:0005525	9	GTP binding	0.484192	TGME49_286080-t26_1-p1	339	elongation factor 2 family protein	Q8	ME49	LPK2o
Molecular Function	GO:0016651	4	oxidoreductase activity, acting on NAD(P)H	0.304487	TGME49_209150-t26_1-p1	477	non-proton pumping type-II NADH dehydrogenase I	Q8	ME49	LPK2o
Molecular Function	GO:0016651	4	oxidoreductase activity, acting on NAD(P)H	0.304487	TGME49_305980-t26_1-p1	447	pyruvate dehydrogenase complex subunit PDH-E3I	Q8	ME49	LPK2o
Molecular Function	GO:0044877	3	macromolecular complex binding	0.25197	TGME49_288400-t26_1-p1	482	LETM1 family protein	Q8	ME49	LPK2o
Molecular Function	GO:0044877	3	macromolecular complex binding	0.25197	TGME49_258070-t26_1-p1	289	hypothetical protein	Q8	ME49	LPK2o
Molecular Function	GO:0048037	3	cofactor binding	0.141866	TGME49_266760-t26_1-p1	326	isocitrate dehydrogenase	Q8	ME49	LPK2o
Molecular Function	GO:0048037	3	cofactor binding	0.141866	TGME49_313140-t26_1-p1	298	isocitrate dehydrogenase	Q8	ME49	LPK2o
Molecular Function	GO:0048037	3	cofactor binding	0.141866	TGME49_313140-t26_1-p1	430	isocitrate dehydrogenase	Q8	ME49	LPK2o
Molecular Function	GO:0048037	3	cofactor binding	0.141866	TGME49_280780-t26_1-p1	398	dihydrouridine synthase (dus) protein	Q8	ME49	LPK2o
Molecular Function	GO:0048037	3	cofactor binding	0.141866	TGME49_305980-t26_1-p1	447	pyruvate dehydrogenase complex subunit PDH-E3I	Q8	ME49	LPK2o
Molecular Function	GO:0051287	6	NAD binding	0.25197	TGME49_266760-t26_1-p1	326	isocitrate dehydrogenase	Q8	ME49	LPK2o
Molecular Function	GO:0051287	6	NAD binding	0.25197	TGME49_313140-t26_1-p1	298	isocitrate dehydrogenase	Q8	ME49	LPK2o
Molecular Function	GO:0051287	6	NAD binding	0.25197	TGME49_313140-t26_1-p1	430	isocitrate dehydrogenase	Q8	ME49	LPK2o
Molecular Function	GO:0060590	5	ATPase regulator activity	0.0698864	TGME49_265220-t26_1-p1	279	co-chaperone GrpE protein	Q8	ME49	LPK2o
Molecular Function	GO:0060590	5	ATPase regulator activity	0.0698864	TGME49_314100-t26_1-p1	195	tetratricopeptide repeat-containing protein	Q8	ME49	LPK2o
Molecular Function	GO:0050662	4	coenzyme binding	0.0714945	TGME49_266760-t26_1-p1	326	isocitrate dehydrogenase	Q8	ME49	LPK2o
Molecular Function	GO:0050662	4	coenzyme binding	0.0714945	TGME49_313140-t26_1-p1	298	isocitrate dehydrogenase	Q8	ME49	LPK2o
Molecular Function	GO:0050662	4	coenzyme binding	0.0714945	TGME49_313140-t26_1-p1	430	isocitrate dehydrogenase	Q8	ME49	LPK2o
Molecular Function	GO:0050662	4	coenzyme binding	0.0714945	TGME49_280780-t26_1-p1	398	dihydrouridine synthase (dus) protein	Q8	ME49	LPK2o
Molecular Function	GO:0050662	4	coenzyme binding	0.0714945	TGME49_305980-t26_1-p1	447	pyruvate dehydrogenase complex subunit PDH-E3I	Q8	ME49	LPK2o
Biological Process	GO:0042559	6	pteridine-containing compound biosynthetic process	0.119045	TGME49_259550-t26_1-p1	518	dihydropteroate synthase	Q8	ME49	LPK2o
Biological Process	GO:0042559	6	pteridine-containing compound biosynthetic process	0.119045	TGME49_226010-t26_1-p1	940	pterin-4-alpha-carbinolamine dehydratase	Q8	ME49	LPK2o
Biological Process	GO:0006091	4	generation of precursor metabolites and energy	0.572915	TGME49_288500-t26_1-p1	284	FAD Malate-dehydrogenase (MDH-FAD)	Q8	ME49	LPK2o
Biological Process	GO:0006091	4	generation of precursor metabolites and energy	0.572915	TGME49_222020-t26_1-p1	210	phosphoglycerate kinase PGKII	Q8	ME49	LPK2o
Biological Process	GO:0019693	6	ribose phosphate metabolic process	0.335282	TGME49_307850-t26_1-p1	37	6-phosphogluconate dehydrogenase	Q8	ME49	LPK2o
Biological Process	GO:0019693	6	ribose phosphate metabolic process	0.335282	TGME49_267550-t26_1-p1	153	leucine-rich repeat protein LRR1	Q8	ME49	LPK2o
Biological Process	GO:0019693	6	ribose phosphate metabolic process	0.335282	TGME49_222020-t26_1-p1	210	phosphoglycerate kinase PGKII	Q8	ME49	LPK2o
Biological Process	GO:0009108	6	coenzyme biosynthetic process	0.471015	TGME49_259550-t26_1-p1	518	dihydropteroate synthase	Q8	ME49	LPK2o
Biological Process	GO:0009108	6	coenzyme biosynthetic process	0.471015	TGME49_226010-t26_1-p1	940	pterin-4-alpha-carbinolamine dehydratase	Q8	ME49	LPK2o
Biological Process	GO:0006418	11	tRNA aminoacylation for protein translation	0.524637	TGME49_217460-t26_1-p1	65	glutaminyl-tRNA synthetase (GlnRS)	Q8	ME49	LPK2o
Biological Process	GO:0006418	11	tRNA aminoacylation for protein translation	0.524637	TGME49_219540-t26_1-p1	640	cytosolic tRNA-Ala synthetase	Q8	ME49	LPK2o
Biological Process	GO:0006418	11	tRNA aminoacylation for protein translation	0.524637	TGME49_219540-t26_1-p1	1107	cytosolic tRNA-Ala synthetase	Q8	ME49	LPK2o
Biological Process	GO:0072350	8	tricarboxylic acid metabolic process	0.0140253	TGME49_266760-t26_1-p1	326	isocitrate dehydrogenase	Q8	ME49	LPK2o
Biological Process	GO:0072350	8	tricarboxylic acid metabolic process	0.0140253	TGME49_288500-t26_1-p1	284	FAD Malate-dehydrogenase (MDH-FAD)	Q8	ME49	LPK2o
Biological Process	GO:0072350	8	tricarboxylic acid metabolic process	0.0140253	TGME49_313140-t26_1-p1	298	isocitrate dehydrogenase	Q8	ME49	LPK2o
Biological Process	GO:0072350	8	tricarboxylic acid metabolic process	0.0140253	TGME49_313140-t26_1-p1	430	isocitrate dehydrogenase	Q8	ME49	LPK2o
Biological Process	GO:0005975	4	carbohydrate metabolic process	0.396213	TGME49_307850-t26_1-p1	37	6-phosphogluconate dehydrogenase	Q8	ME49	LPK2o
Biological Process	GO:0005975	4	carbohydrate metabolic process	0.396213	TGME49_280380-t26_1-p1	449	poly(ADP-ribose) glycohydrolase	Q8	ME49	LPK2o
Biological Process	GO:0005975	4	carbohydrate metabolic process	0.396213	TGME49_222020-t26_1-p1	210	phosphoglycerate kinase PGKII	Q8	ME49	LPK2o
Biological Process	GO:0043436	6	oxoacid metabolic process	0.0108383	TGME49_307850-t26_1-p1	37	6-phosphogluconate dehydrogenase	Q8	ME49	LPK2o
Biological Process	GO:0043436	6	oxoacid metabolic process	0.0108383	TGME49_266760-t26_1-p1	326	isocitrate dehydrogenase	Q8	ME49	LPK2o
Biological Process	GO:0043436	6	oxoacid metabolic process	0.0108383	TGME49_217460-t26_1-p1	65	glutaminyl-tRNA synthetase (GlnRS)	Q8	ME49	LPK2o
Biological Process	GO:0043436	6	oxoacid metabolic process	0.0108383	TGME49_288500-t26_1-p1	284	FAD Malate-dehydrogenase (MDH-FAD)	Q8	ME49	LPK2o
Biological Process	GO:0043436	6	oxoacid metabolic process	0.0108383	TGME49_313140-t26_1-p1	298	isocitrate dehydrogenase	Q8	ME49	LPK2o
Biological Process	GO:0043436	6	oxoacid metabolic process	0.0108383	TGME49_313140-t26_1-p1	430	isocitrate dehydrogenase	Q8	ME49	LPK2o
Biological Process	GO:0043436	6	oxoacid metabolic process	0.0108383	TGME49_215260-t26_1-p1	966	carbamoylphosphate synthetase	Q8	ME49	LPK2o
Biological Process	GO:0043436	6	oxoacid metabolic process	0.0108383	TGME49_219540-t26_1-p1	640	cytosolic tRNA-Ala synthetase	Q8	ME49	LPK2o
Biological Process	GO:0043436	6	oxoacid metabolic process	0.0108383	TGME49_219540-t26_1-p1	1107	cytosolic tRNA-Ala synthetase	Q8	ME49	LPK2o
Biological Process	GO:0043436	6	oxoacid metabolic process	0.0108383	TGME49_222020-t26_1-p1	210	phosphoglycerate kinase PGKII	Q8	ME49	LPK2o
Biological Process	GO:0043436	6	oxoacid metabolic process	0.0108383	TGME49_259550-t26_1-p1	518	dihydropteroate synthase	Q8	ME49	LPK2o
Biological Process	GO:0009259	9	ribonucleotide metabolic process	0.662824	TGME49_267550-t26_1-p1	153	leucine-rich repeat protein LRR1	Q8	ME49	LPK2o
Biological Process	GO:0009259	9	ribonucleotide metabolic process	0.662824	TGME49_222020-t26_1-p1	210	phosphoglycerate kinase PGKII	Q8	ME49	LPK2o
Biological Process	GO:0006950	3	response to stress	0.542476	TGME49_232250-t26_1-p1	222	catalase	Q8	ME49	LPK2o
Biological Process	GO:0006950	3	response to stress	0.542476	TGME49_212250-t26_1-p1	567	XPG N-terminal domain-containing protein	Q8	ME49	LPK2o
Biological Process	GO:0006950	3	response to stress	0.542476	TGME49_288680-t26_1-p1	463	endonuclease IV APN	Q8	ME49	LPK2o
Biological Process	GO:0006163	9	purine nucleotide metabolic process	0.647989	TGME49_267550-t26_1-p1	153	leucine-rich repeat protein LRR1	Q8	ME49	LPK2o
Biological Process	GO:0006163	9	purine nucleotide metabolic process	0.647989	TGME49_222020-t26_1-p1	210	phosphoglycerate kinase PGKII	Q8	ME49	LPK2o
Biological Process	GO:0051188	5	cofactor biosynthetic process	0.647989	TGME49_259550-t26_1-p1	518	dihydropteroate synthase	Q8	ME49	LPK2o
Biological Process	GO:0051188	5	cofactor biosynthetic process	0.647989	TGME49_226010-t26_1-p1	940	pterin-4-alpha-carbinolamine dehydratase	Q8	ME49	LPK2o
Biological Process	GO:0072524	5	pyridine-containing compound metabolic process	0.493141	TGME49_307850-t26_1-p1	37	6-phosphogluconate dehydrogenase	Q8	ME49	LPK2o
Biological Process	GO:0072524	5	pyridine-containing compound metabolic process	0.493141	TGME49_222020-t26_1-p1	210	phosphoglycerate kinase PGKII	Q8	ME49	LPK2o
Biological Process	GO:0006520	8	cellular amino acid metabolic process	0.516461	TGME49_217460-t26_1-p1	65	glutaminyl-tRNA synthetase (GlnRS)	Q8	ME49	LPK2o
Biological Process	GO:0006520	8	cellular amino acid metabolic process	0.516461	TGME49_215260-t26_1-p1	966	carbamoylphosphate synthetase	Q8	ME49	LPK2o
Biological Process	GO:0006520	8	cellular amino acid metabolic process	0.516461	TGME49_219540-t26_1-p1	640	cytosolic tRNA-Ala synthetase	Q8	ME49	LPK2o
Biological Process	GO:0006520	8	cellular amino acid metabolic process	0.516461	TGME49_219540-t26_1-p1	1107	cytosolic tRNA-Ala synthetase	Q8	ME49	LPK2o
Biological Process	GO:0006413	9	translational initiation	0.670009	TGME49_226980-t26_1-p1	62	hypothetical protein	Q8	ME49	LPK2o
Biological Process	GO:0006413	9	translational initiation	0.670009	TGME49_204160-t26_1-p1	1513	GYF domain-containing protein	Q8	ME49	LPK2o
Biological Process	GO:0006733	6	oxidoreduction coenzyme metabolic process	0.50386	TGME49_307850-t26_1-p1	37	6-phosphogluconate dehydrogenase	Q8	ME49	LPK2o
Biological Process	GO:0006733	6	oxidoreduction coenzyme metabolic process	0.50386	TGME49_222020-t26_1-p1	210	phosphoglycerate kinase PGKII	Q8	ME49	LPK2o
Biological Process	GO:0043043	7	peptide biosynthetic process	0.00732802	TGME49_257980-t26_1-p1	1039	ribosome recycling factor protein	Q8	ME49	LPK2o
Biological Process	GO:0043043	7	peptide biosynthetic process	0.00732802	TGME49_257980-t26_1-p1	1326	ribosome recycling factor protein	Q8	ME49	LPK2o
Biological Process	GO:0043043	7	peptide biosynthetic process	0.00732802	TGME49_288720-t26_1-p1	178	ribosomal protein RPL10	Q8	ME49	LPK2o
Biological Process	GO:0043043	7	peptide biosynthetic process	0.00732802	TGME49_243570-t26_1-p1	741	ribosomal protein RPS26	Q8	ME49	LPK2o
Biological Process	GO:0043043	7	peptide biosynthetic process	0.00732802	TGME49_219540-t26_1-p1	640	cytosolic tRNA-Ala synthetase	Q8	ME49	LPK2o
Biological Process	GO:0043043	7	peptide biosynthetic process	0.00732802	TGME49_219540-t26_1-p1	1107	cytosolic tRNA-Ala synthetase	Q8	ME49	LPK2o
Biological Process	GO:0043043	7	peptide biosynthetic process	0.00732802	TGME49_226980-t26_1-p1	62	hypothetical protein	Q8	ME49	LPK2o
Biological Process	GO:0043043	7	peptide biosynthetic process	0.00732802	TGME49_232710-t26_1-p1	656	ribosomal protein RPS3A	Q8	ME49	LPK2o
Biological Process	GO:0043043	7	peptide biosynthetic process	0.00732802	TGME49_305520-t26_1-p1	90	ribosomal protein RPS2	Q8	ME49	LPK2o
Biological Process	GO:0043043	7	peptide biosynthetic process	0.00732802	TGME49_217460-t26_1-p1	65	glutaminyl-tRNA synthetase (GlnRS)	Q8	ME49	LPK2o
Biological Process	GO:0043043	7	peptide biosynthetic process	0.00732802	TGME49_263050-t26_1-p1	322	ribosomal protein RPL13	Q8	ME49	LPK2o
Biological Process	GO:0043043	7	peptide biosynthetic process	0.00732802	TGME49_204020-t26_1-p1	198	ribosomal protein RPL8	Q8	ME49	LPK2o
Biological Process	GO:0043043	7	peptide biosynthetic process	0.00732802	TGME49_286080-t26_1-p1	339	elongation factor 2 family protein	Q8	ME49	LPK2o
Biological Process	GO:0043043	7	peptide biosynthetic process	0.00732802	TGME49_204160-t26_1-p1	1513	GYF domain-containing protein	Q8	ME49	LPK2o
Biological Process	GO:0043043	7	peptide biosynthetic process	0.00732802	TGME49_262670-t26_1-p1	167	ribosomal protein RPL18A	Q8	ME49	LPK2o
Biological Process	GO:0055114	4	oxidation-reduction process	0.0347537	TGME49_239490-t26_1-p1	272	dehydrogenase E1 component family protein	Q8	ME49	LPK2o
Biological Process	GO:0055114	4	oxidation-reduction process	0.0347537	TGME49_239490-t26_1-p1	518	dehydrogenase E1 component family protein	Q8	ME49	LPK2o
Biological Process	GO:0055114	4	oxidation-reduction process	0.0347537	TGME49_307850-t26_1-p1	37	6-phosphogluconate dehydrogenase	Q8	ME49	LPK2o
Biological Process	GO:0055114	4	oxidation-reduction process	0.0347537	TGME49_209150-t26_1-p1	477	non-proton pumping type-II NADH dehydrogenase I	Q8	ME49	LPK2o
Biological Process	GO:0055114	4	oxidation-reduction process	0.0347537	TGME49_232250-t26_1-p1	222	catalase	Q8	ME49	LPK2o
Biological Process	GO:0055114	4	oxidation-reduction process	0.0347537	TGME49_263730-t26_1-p1	484	FAD-dependent glycerol-3-phosphate dehydrogenase	Q8	ME49	LPK2o
Biological Process	GO:0055114	4	oxidation-reduction process	0.0347537	TGME49_266760-t26_1-p1	326	isocitrate dehydrogenase	Q8	ME49	LPK2o
Biological Process	GO:0055114	4	oxidation-reduction process	0.0347537	TGME49_288500-t26_1-p1	284	FAD Malate-dehydrogenase (MDH-FAD)	Q8	ME49	LPK2o
Biological Process	GO:0055114	4	oxidation-reduction process	0.0347537	TGME49_313140-t26_1-p1	298	isocitrate dehydrogenase	Q8	ME49	LPK2o
Biological Process	GO:0055114	4	oxidation-reduction process	0.0347537	TGME49_313140-t26_1-p1	430	isocitrate dehydrogenase	Q8	ME49	LPK2o
Biological Process	GO:0055114	4	oxidation-reduction process	0.0347537	TGME49_305980-t26_1-p1	447	pyruvate dehydrogenase complex subunit PDH-E3I	Q8	ME49	LPK2o
Biological Process	GO:0055114	4	oxidation-reduction process	0.0347537	TGME49_280780-t26_1-p1	398	dihydrouridine synthase (dus) protein	Q8	ME49	LPK2o
Biological Process	GO:0044723	5	single-organism carbohydrate metabolic process	0.534702	TGME49_307850-t26_1-p1	37	6-phosphogluconate dehydrogenase	Q8	ME49	LPK2o
Biological Process	GO:0044723	5	single-organism carbohydrate metabolic process	0.534702	TGME49_222020-t26_1-p1	210	phosphoglycerate kinase PGKII	Q8	ME49	LPK2o
Biological Process	GO:0065009	3	regulation of molecular function	0.640334	TGME49_265220-t26_1-p1	279	co-chaperone GrpE protein	Q8	ME49	LPK2o
Biological Process	GO:0065009	3	regulation of molecular function	0.640334	TGME49_314100-t26_1-p1	195	tetratricopeptide repeat-containing protein	Q8	ME49	LPK2o
Biological Process	GO:1901566	5	organonitrogen compound biosynthetic process	0.00173035	TGME49_243570-t26_1-p1	741	ribosomal protein RPS26	Q8	ME49	LPK2o
Biological Process	GO:1901566	5	organonitrogen compound biosynthetic process	0.00173035	TGME49_226010-t26_1-p1	940	pterin-4-alpha-carbinolamine dehydratase	Q8	ME49	LPK2o
Biological Process	GO:1901566	5	organonitrogen compound biosynthetic process	0.00173035	TGME49_232710-t26_1-p1	656	ribosomal protein RPS3A	Q8	ME49	LPK2o
Biological Process	GO:1901566	5	organonitrogen compound biosynthetic process	0.00173035	TGME49_305520-t26_1-p1	90	ribosomal protein RPS2	Q8	ME49	LPK2o
Biological Process	GO:1901566	5	organonitrogen compound biosynthetic process	0.00173035	TGME49_217460-t26_1-p1	65	glutaminyl-tRNA synthetase (GlnRS)	Q8	ME49	LPK2o
Biological Process	GO:1901566	5	organonitrogen compound biosynthetic process	0.00173035	TGME49_263050-t26_1-p1	322	ribosomal protein RPL13	Q8	ME49	LPK2o
Biological Process	GO:1901566	5	organonitrogen compound biosynthetic process	0.00173035	TGME49_267550-t26_1-p1	153	leucine-rich repeat protein LRR1	Q8	ME49	LPK2o
Biological Process	GO:1901566	5	organonitrogen compound biosynthetic process	0.00173035	TGME49_215260-t26_1-p1	966	carbamoylphosphate synthetase	Q8	ME49	LPK2o
Biological Process	GO:1901566	5	organonitrogen compound biosynthetic process	0.00173035	TGME49_288720-t26_1-p1	178	ribosomal protein RPL10	Q8	ME49	LPK2o
Biological Process	GO:1901566	5	organonitrogen compound biosynthetic process	0.00173035	TGME49_257980-t26_1-p1	1039	ribosome recycling factor protein	Q8	ME49	LPK2o
Biological Process	GO:1901566	5	organonitrogen compound biosynthetic process	0.00173035	TGME49_257980-t26_1-p1	1326	ribosome recycling factor protein	Q8	ME49	LPK2o
Biological Process	GO:1901566	5	organonitrogen compound biosynthetic process	0.00173035	TGME49_219540-t26_1-p1	640	cytosolic tRNA-Ala synthetase	Q8	ME49	LPK2o
Biological Process	GO:1901566	5	organonitrogen compound biosynthetic process	0.00173035	TGME49_219540-t26_1-p1	1107	cytosolic tRNA-Ala synthetase	Q8	ME49	LPK2o
Biological Process	GO:1901566	5	organonitrogen compound biosynthetic process	0.00173035	TGME49_226980-t26_1-p1	62	hypothetical protein	Q8	ME49	LPK2o
Biological Process	GO:1901566	5	organonitrogen compound biosynthetic process	0.00173035	TGME49_204020-t26_1-p1	198	ribosomal protein RPL8	Q8	ME49	LPK2o
Biological Process	GO:1901566	5	organonitrogen compound biosynthetic process	0.00173035	TGME49_286080-t26_1-p1	339	elongation factor 2 family protein	Q8	ME49	LPK2o
Biological Process	GO:1901566	5	organonitrogen compound biosynthetic process	0.00173035	TGME49_204160-t26_1-p1	1513	GYF domain-containing protein	Q8	ME49	LPK2o
Biological Process	GO:1901566	5	organonitrogen compound biosynthetic process	0.00173035	TGME49_262670-t26_1-p1	167	ribosomal protein RPL18A	Q8	ME49	LPK2o
Biological Process	GO:1901566	5	organonitrogen compound biosynthetic process	0.00173035	TGME49_259550-t26_1-p1	518	dihydropteroate synthase	Q8	ME49	LPK2o
Biological Process	GO:0043039	10	tRNA aminoacylation	0.524637	TGME49_217460-t26_1-p1	65	glutaminyl-tRNA synthetase (GlnRS)	Q8	ME49	LPK2o
Biological Process	GO:0043039	10	tRNA aminoacylation	0.524637	TGME49_219540-t26_1-p1	640	cytosolic tRNA-Ala synthetase	Q8	ME49	LPK2o
Biological Process	GO:0043039	10	tRNA aminoacylation	0.524637	TGME49_219540-t26_1-p1	1107	cytosolic tRNA-Ala synthetase	Q8	ME49	LPK2o
Biological Process	GO:0042592	4	homeostatic process	0.241548	TGME49_211680-t26_1-p1	212	protein disulfide isomerase	Q8	ME49	LPK2o
Biological Process	GO:0042592	4	homeostatic process	0.241548	TGME49_204480-t26_1-p1	309	thioredoxin domain-containing protein	Q8	ME49	LPK2o
Biological Process	GO:0042592	4	homeostatic process	0.241548	TGME49_305980-t26_1-p1	447	pyruvate dehydrogenase complex subunit PDH-E3I	Q8	ME49	LPK2o
Biological Process	GO:0009059	5	macromolecule biosynthetic process	0.126248	TGME49_257980-t26_1-p1	1039	ribosome recycling factor protein	Q8	ME49	LPK2o
Biological Process	GO:0009059	5	macromolecule biosynthetic process	0.126248	TGME49_257980-t26_1-p1	1326	ribosome recycling factor protein	Q8	ME49	LPK2o
Biological Process	GO:0009059	5	macromolecule biosynthetic process	0.126248	TGME49_288720-t26_1-p1	178	ribosomal protein RPL10	Q8	ME49	LPK2o
Biological Process	GO:0009059	5	macromolecule biosynthetic process	0.126248	TGME49_243570-t26_1-p1	741	ribosomal protein RPS26	Q8	ME49	LPK2o
Biological Process	GO:0009059	5	macromolecule biosynthetic process	0.126248	TGME49_219540-t26_1-p1	640	cytosolic tRNA-Ala synthetase	Q8	ME49	LPK2o
Biological Process	GO:0009059	5	macromolecule biosynthetic process	0.126248	TGME49_219540-t26_1-p1	1107	cytosolic tRNA-Ala synthetase	Q8	ME49	LPK2o
Biological Process	GO:0009059	5	macromolecule biosynthetic process	0.126248	TGME49_226980-t26_1-p1	62	hypothetical protein	Q8	ME49	LPK2o
Biological Process	GO:0009059	5	macromolecule biosynthetic process	0.126248	TGME49_232710-t26_1-p1	656	ribosomal protein RPS3A	Q8	ME49	LPK2o
Biological Process	GO:0009059	5	macromolecule biosynthetic process	0.126248	TGME49_305520-t26_1-p1	90	ribosomal protein RPS2	Q8	ME49	LPK2o
Biological Process	GO:0009059	5	macromolecule biosynthetic process	0.126248	TGME49_217460-t26_1-p1	65	glutaminyl-tRNA synthetase (GlnRS)	Q8	ME49	LPK2o
Biological Process	GO:0009059	5	macromolecule biosynthetic process	0.126248	TGME49_263050-t26_1-p1	322	ribosomal protein RPL13	Q8	ME49	LPK2o
Biological Process	GO:0009059	5	macromolecule biosynthetic process	0.126248	TGME49_204020-t26_1-p1	198	ribosomal protein RPL8	Q8	ME49	LPK2o
Biological Process	GO:0009059	5	macromolecule biosynthetic process	0.126248	TGME49_286080-t26_1-p1	339	elongation factor 2 family protein	Q8	ME49	LPK2o
Biological Process	GO:0009059	5	macromolecule biosynthetic process	0.126248	TGME49_204160-t26_1-p1	1513	GYF domain-containing protein	Q8	ME49	LPK2o
Biological Process	GO:0009059	5	macromolecule biosynthetic process	0.126248	TGME49_262670-t26_1-p1	167	ribosomal protein RPL18A	Q8	ME49	LPK2o
Biological Process	GO:0042558	5	pteridine-containing compound metabolic process	0.137485	TGME49_259550-t26_1-p1	518	dihydropteroate synthase	Q8	ME49	LPK2o
Biological Process	GO:0042558	5	pteridine-containing compound metabolic process	0.137485	TGME49_226010-t26_1-p1	940	pterin-4-alpha-carbinolamine dehydratase	Q8	ME49	LPK2o
Biological Process	GO:0006281	8	DNA repair	0.728273	TGME49_212250-t26_1-p1	567	XPG N-terminal domain-containing protein	Q8	ME49	LPK2o
Biological Process	GO:0006281	8	DNA repair	0.728273	TGME49_288680-t26_1-p1	463	endonuclease IV APN	Q8	ME49	LPK2o
Biological Process	GO:0006399	9	tRNA metabolic process	0.475721	TGME49_217460-t26_1-p1	65	glutaminyl-tRNA synthetase (GlnRS)	Q8	ME49	LPK2o
Biological Process	GO:0006399	9	tRNA metabolic process	0.475721	TGME49_219540-t26_1-p1	640	cytosolic tRNA-Ala synthetase	Q8	ME49	LPK2o
Biological Process	GO:0006399	9	tRNA metabolic process	0.475721	TGME49_219540-t26_1-p1	1107	cytosolic tRNA-Ala synthetase	Q8	ME49	LPK2o
Biological Process	GO:0006399	9	tRNA metabolic process	0.475721	TGME49_280780-t26_1-p1	398	dihydrouridine synthase (dus) protein	Q8	ME49	LPK2o
Biological Process	GO:0044271	5	cellular nitrogen compound biosynthetic process	0.0105029	TGME49_243570-t26_1-p1	741	ribosomal protein RPS26	Q8	ME49	LPK2o
Biological Process	GO:0044271	5	cellular nitrogen compound biosynthetic process	0.0105029	TGME49_226010-t26_1-p1	940	pterin-4-alpha-carbinolamine dehydratase	Q8	ME49	LPK2o
Biological Process	GO:0044271	5	cellular nitrogen compound biosynthetic process	0.0105029	TGME49_232710-t26_1-p1	656	ribosomal protein RPS3A	Q8	ME49	LPK2o
Biological Process	GO:0044271	5	cellular nitrogen compound biosynthetic process	0.0105029	TGME49_305520-t26_1-p1	90	ribosomal protein RPS2	Q8	ME49	LPK2o
Biological Process	GO:0044271	5	cellular nitrogen compound biosynthetic process	0.0105029	TGME49_217460-t26_1-p1	65	glutaminyl-tRNA synthetase (GlnRS)	Q8	ME49	LPK2o
Biological Process	GO:0044271	5	cellular nitrogen compound biosynthetic process	0.0105029	TGME49_263050-t26_1-p1	322	ribosomal protein RPL13	Q8	ME49	LPK2o
Biological Process	GO:0044271	5	cellular nitrogen compound biosynthetic process	0.0105029	TGME49_267550-t26_1-p1	153	leucine-rich repeat protein LRR1	Q8	ME49	LPK2o
Biological Process	GO:0044271	5	cellular nitrogen compound biosynthetic process	0.0105029	TGME49_215260-t26_1-p1	966	carbamoylphosphate synthetase	Q8	ME49	LPK2o
Biological Process	GO:0044271	5	cellular nitrogen compound biosynthetic process	0.0105029	TGME49_288720-t26_1-p1	178	ribosomal protein RPL10	Q8	ME49	LPK2o
Biological Process	GO:0044271	5	cellular nitrogen compound biosynthetic process	0.0105029	TGME49_257980-t26_1-p1	1039	ribosome recycling factor protein	Q8	ME49	LPK2o
Biological Process	GO:0044271	5	cellular nitrogen compound biosynthetic process	0.0105029	TGME49_257980-t26_1-p1	1326	ribosome recycling factor protein	Q8	ME49	LPK2o
Biological Process	GO:0044271	5	cellular nitrogen compound biosynthetic process	0.0105029	TGME49_219540-t26_1-p1	640	cytosolic tRNA-Ala synthetase	Q8	ME49	LPK2o
Biological Process	GO:0044271	5	cellular nitrogen compound biosynthetic process	0.0105029	TGME49_219540-t26_1-p1	1107	cytosolic tRNA-Ala synthetase	Q8	ME49	LPK2o
Biological Process	GO:0044271	5	cellular nitrogen compound biosynthetic process	0.0105029	TGME49_226980-t26_1-p1	62	hypothetical protein	Q8	ME49	LPK2o
Biological Process	GO:0044271	5	cellular nitrogen compound biosynthetic process	0.0105029	TGME49_204020-t26_1-p1	198	ribosomal protein RPL8	Q8	ME49	LPK2o
Biological Process	GO:0044271	5	cellular nitrogen compound biosynthetic process	0.0105029	TGME49_286080-t26_1-p1	339	elongation factor 2 family protein	Q8	ME49	LPK2o
Biological Process	GO:0044271	5	cellular nitrogen compound biosynthetic process	0.0105029	TGME49_204160-t26_1-p1	1513	GYF domain-containing protein	Q8	ME49	LPK2o
Biological Process	GO:0044271	5	cellular nitrogen compound biosynthetic process	0.0105029	TGME49_262670-t26_1-p1	167	ribosomal protein RPL18A	Q8	ME49	LPK2o
Biological Process	GO:0044271	5	cellular nitrogen compound biosynthetic process	0.0105029	TGME49_259550-t26_1-p1	518	dihydropteroate synthase	Q8	ME49	LPK2o
Biological Process	GO:0034645	6	cellular macromolecule biosynthetic process	0.111263	TGME49_257980-t26_1-p1	1039	ribosome recycling factor protein	Q8	ME49	LPK2o
Biological Process	GO:0034645	6	cellular macromolecule biosynthetic process	0.111263	TGME49_257980-t26_1-p1	1326	ribosome recycling factor protein	Q8	ME49	LPK2o
Biological Process	GO:0034645	6	cellular macromolecule biosynthetic process	0.111263	TGME49_288720-t26_1-p1	178	ribosomal protein RPL10	Q8	ME49	LPK2o
Biological Process	GO:0034645	6	cellular macromolecule biosynthetic process	0.111263	TGME49_243570-t26_1-p1	741	ribosomal protein RPS26	Q8	ME49	LPK2o
Biological Process	GO:0034645	6	cellular macromolecule biosynthetic process	0.111263	TGME49_219540-t26_1-p1	640	cytosolic tRNA-Ala synthetase	Q8	ME49	LPK2o
Biological Process	GO:0034645	6	cellular macromolecule biosynthetic process	0.111263	TGME49_219540-t26_1-p1	1107	cytosolic tRNA-Ala synthetase	Q8	ME49	LPK2o
Biological Process	GO:0034645	6	cellular macromolecule biosynthetic process	0.111263	TGME49_226980-t26_1-p1	62	hypothetical protein	Q8	ME49	LPK2o
Biological Process	GO:0034645	6	cellular macromolecule biosynthetic process	0.111263	TGME49_232710-t26_1-p1	656	ribosomal protein RPS3A	Q8	ME49	LPK2o
Biological Process	GO:0034645	6	cellular macromolecule biosynthetic process	0.111263	TGME49_305520-t26_1-p1	90	ribosomal protein RPS2	Q8	ME49	LPK2o
Biological Process	GO:0034645	6	cellular macromolecule biosynthetic process	0.111263	TGME49_217460-t26_1-p1	65	glutaminyl-tRNA synthetase (GlnRS)	Q8	ME49	LPK2o
Biological Process	GO:0034645	6	cellular macromolecule biosynthetic process	0.111263	TGME49_263050-t26_1-p1	322	ribosomal protein RPL13	Q8	ME49	LPK2o
Biological Process	GO:0034645	6	cellular macromolecule biosynthetic process	0.111263	TGME49_204020-t26_1-p1	198	ribosomal protein RPL8	Q8	ME49	LPK2o
Biological Process	GO:0034645	6	cellular macromolecule biosynthetic process	0.111263	TGME49_286080-t26_1-p1	339	elongation factor 2 family protein	Q8	ME49	LPK2o
Biological Process	GO:0034645	6	cellular macromolecule biosynthetic process	0.111263	TGME49_204160-t26_1-p1	1513	GYF domain-containing protein	Q8	ME49	LPK2o
Biological Process	GO:0034645	6	cellular macromolecule biosynthetic process	0.111263	TGME49_262670-t26_1-p1	167	ribosomal protein RPL18A	Q8	ME49	LPK2o
Biological Process	GO:0019752	7	carboxylic acid metabolic process	0.0104234	TGME49_307850-t26_1-p1	37	6-phosphogluconate dehydrogenase	Q8	ME49	LPK2o
Biological Process	GO:0019752	7	carboxylic acid metabolic process	0.0104234	TGME49_266760-t26_1-p1	326	isocitrate dehydrogenase	Q8	ME49	LPK2o
Biological Process	GO:0019752	7	carboxylic acid metabolic process	0.0104234	TGME49_217460-t26_1-p1	65	glutaminyl-tRNA synthetase (GlnRS)	Q8	ME49	LPK2o
Biological Process	GO:0019752	7	carboxylic acid metabolic process	0.0104234	TGME49_288500-t26_1-p1	284	FAD Malate-dehydrogenase (MDH-FAD)	Q8	ME49	LPK2o
Biological Process	GO:0019752	7	carboxylic acid metabolic process	0.0104234	TGME49_313140-t26_1-p1	298	isocitrate dehydrogenase	Q8	ME49	LPK2o
Biological Process	GO:0019752	7	carboxylic acid metabolic process	0.0104234	TGME49_313140-t26_1-p1	430	isocitrate dehydrogenase	Q8	ME49	LPK2o
Biological Process	GO:0019752	7	carboxylic acid metabolic process	0.0104234	TGME49_215260-t26_1-p1	966	carbamoylphosphate synthetase	Q8	ME49	LPK2o
Biological Process	GO:0019752	7	carboxylic acid metabolic process	0.0104234	TGME49_219540-t26_1-p1	640	cytosolic tRNA-Ala synthetase	Q8	ME49	LPK2o
Biological Process	GO:0019752	7	carboxylic acid metabolic process	0.0104234	TGME49_219540-t26_1-p1	1107	cytosolic tRNA-Ala synthetase	Q8	ME49	LPK2o
Biological Process	GO:0019752	7	carboxylic acid metabolic process	0.0104234	TGME49_222020-t26_1-p1	210	phosphoglycerate kinase PGKII	Q8	ME49	LPK2o
Biological Process	GO:0019752	7	carboxylic acid metabolic process	0.0104234	TGME49_259550-t26_1-p1	518	dihydropteroate synthase	Q8	ME49	LPK2o
Biological Process	GO:0043604	6	amide biosynthetic process	0.00328717	TGME49_257980-t26_1-p1	1039	ribosome recycling factor protein	Q8	ME49	LPK2o
Biological Process	GO:0043604	6	amide biosynthetic process	0.00328717	TGME49_257980-t26_1-p1	1326	ribosome recycling factor protein	Q8	ME49	LPK2o
Biological Process	GO:0043604	6	amide biosynthetic process	0.00328717	TGME49_288720-t26_1-p1	178	ribosomal protein RPL10	Q8	ME49	LPK2o
Biological Process	GO:0043604	6	amide biosynthetic process	0.00328717	TGME49_243570-t26_1-p1	741	ribosomal protein RPS26	Q8	ME49	LPK2o
Biological Process	GO:0043604	6	amide biosynthetic process	0.00328717	TGME49_219540-t26_1-p1	640	cytosolic tRNA-Ala synthetase	Q8	ME49	LPK2o
Biological Process	GO:0043604	6	amide biosynthetic process	0.00328717	TGME49_219540-t26_1-p1	1107	cytosolic tRNA-Ala synthetase	Q8	ME49	LPK2o
Biological Process	GO:0043604	6	amide biosynthetic process	0.00328717	TGME49_226980-t26_1-p1	62	hypothetical protein	Q8	ME49	LPK2o
Biological Process	GO:0043604	6	amide biosynthetic process	0.00328717	TGME49_232710-t26_1-p1	656	ribosomal protein RPS3A	Q8	ME49	LPK2o
Biological Process	GO:0043604	6	amide biosynthetic process	0.00328717	TGME49_305520-t26_1-p1	90	ribosomal protein RPS2	Q8	ME49	LPK2o
Biological Process	GO:0043604	6	amide biosynthetic process	0.00328717	TGME49_217460-t26_1-p1	65	glutaminyl-tRNA synthetase (GlnRS)	Q8	ME49	LPK2o
Biological Process	GO:0043604	6	amide biosynthetic process	0.00328717	TGME49_263050-t26_1-p1	322	ribosomal protein RPL13	Q8	ME49	LPK2o
Biological Process	GO:0043604	6	amide biosynthetic process	0.00328717	TGME49_204020-t26_1-p1	198	ribosomal protein RPL8	Q8	ME49	LPK2o
Biological Process	GO:0043604	6	amide biosynthetic process	0.00328717	TGME49_286080-t26_1-p1	339	elongation factor 2 family protein	Q8	ME49	LPK2o
Biological Process	GO:0043604	6	amide biosynthetic process	0.00328717	TGME49_204160-t26_1-p1	1513	GYF domain-containing protein	Q8	ME49	LPK2o
Biological Process	GO:0043604	6	amide biosynthetic process	0.00328717	TGME49_259550-t26_1-p1	518	dihydropteroate synthase	Q8	ME49	LPK2o
Biological Process	GO:0043604	6	amide biosynthetic process	0.00328717	TGME49_262670-t26_1-p1	167	ribosomal protein RPL18A	Q8	ME49	LPK2o
Biological Process	GO:0065008	3	regulation of biological quality	0.433063	TGME49_211680-t26_1-p1	212	protein disulfide isomerase	Q8	ME49	LPK2o
Biological Process	GO:0065008	3	regulation of biological quality	0.433063	TGME49_204480-t26_1-p1	309	thioredoxin domain-containing protein	Q8	ME49	LPK2o
Biological Process	GO:0065008	3	regulation of biological quality	0.433063	TGME49_305980-t26_1-p1	447	pyruvate dehydrogenase complex subunit PDH-E3I	Q8	ME49	LPK2o
Biological Process	GO:0006518	6	peptide metabolic process	0.00873698	TGME49_257980-t26_1-p1	1039	ribosome recycling factor protein	Q8	ME49	LPK2o
Biological Process	GO:0006518	6	peptide metabolic process	0.00873698	TGME49_257980-t26_1-p1	1326	ribosome recycling factor protein	Q8	ME49	LPK2o
Biological Process	GO:0006518	6	peptide metabolic process	0.00873698	TGME49_288720-t26_1-p1	178	ribosomal protein RPL10	Q8	ME49	LPK2o
Biological Process	GO:0006518	6	peptide metabolic process	0.00873698	TGME49_243570-t26_1-p1	741	ribosomal protein RPS26	Q8	ME49	LPK2o
Biological Process	GO:0006518	6	peptide metabolic process	0.00873698	TGME49_219540-t26_1-p1	640	cytosolic tRNA-Ala synthetase	Q8	ME49	LPK2o
Biological Process	GO:0006518	6	peptide metabolic process	0.00873698	TGME49_219540-t26_1-p1	1107	cytosolic tRNA-Ala synthetase	Q8	ME49	LPK2o
Biological Process	GO:0006518	6	peptide metabolic process	0.00873698	TGME49_226980-t26_1-p1	62	hypothetical protein	Q8	ME49	LPK2o
Biological Process	GO:0006518	6	peptide metabolic process	0.00873698	TGME49_232710-t26_1-p1	656	ribosomal protein RPS3A	Q8	ME49	LPK2o
Biological Process	GO:0006518	6	peptide metabolic process	0.00873698	TGME49_305520-t26_1-p1	90	ribosomal protein RPS2	Q8	ME49	LPK2o
Biological Process	GO:0006518	6	peptide metabolic process	0.00873698	TGME49_217460-t26_1-p1	65	glutaminyl-tRNA synthetase (GlnRS)	Q8	ME49	LPK2o
Biological Process	GO:0006518	6	peptide metabolic process	0.00873698	TGME49_263050-t26_1-p1	322	ribosomal protein RPL13	Q8	ME49	LPK2o
Biological Process	GO:0006518	6	peptide metabolic process	0.00873698	TGME49_204020-t26_1-p1	198	ribosomal protein RPL8	Q8	ME49	LPK2o
Biological Process	GO:0006518	6	peptide metabolic process	0.00873698	TGME49_286080-t26_1-p1	339	elongation factor 2 family protein	Q8	ME49	LPK2o
Biological Process	GO:0006518	6	peptide metabolic process	0.00873698	TGME49_204160-t26_1-p1	1513	GYF domain-containing protein	Q8	ME49	LPK2o
Biological Process	GO:0006518	6	peptide metabolic process	0.00873698	TGME49_262670-t26_1-p1	167	ribosomal protein RPL18A	Q8	ME49	LPK2o
Biological Process	GO:0019362	9	pyridine nucleotide metabolic process	0.4596	TGME49_307850-t26_1-p1	37	6-phosphogluconate dehydrogenase	Q8	ME49	LPK2o
Biological Process	GO:0019362	9	pyridine nucleotide metabolic process	0.4596	TGME49_222020-t26_1-p1	210	phosphoglycerate kinase PGKII	Q8	ME49	LPK2o
Biological Process	GO:0032787	8	monocarboxylic acid metabolic process	0.655485	TGME49_307850-t26_1-p1	37	6-phosphogluconate dehydrogenase	Q8	ME49	LPK2o
Biological Process	GO:0032787	8	monocarboxylic acid metabolic process	0.655485	TGME49_222020-t26_1-p1	210	phosphoglycerate kinase PGKII	Q8	ME49	LPK2o
Biological Process	GO:0044281	4	small molecule metabolic process	0.0572141	TGME49_307850-t26_1-p1	37	6-phosphogluconate dehydrogenase	Q8	ME49	LPK2o
Biological Process	GO:0044281	4	small molecule metabolic process	0.0572141	TGME49_219540-t26_1-p1	640	cytosolic tRNA-Ala synthetase	Q8	ME49	LPK2o
Biological Process	GO:0044281	4	small molecule metabolic process	0.0572141	TGME49_219540-t26_1-p1	1107	cytosolic tRNA-Ala synthetase	Q8	ME49	LPK2o
Biological Process	GO:0044281	4	small molecule metabolic process	0.0572141	TGME49_222020-t26_1-p1	210	phosphoglycerate kinase PGKII	Q8	ME49	LPK2o
Biological Process	GO:0044281	4	small molecule metabolic process	0.0572141	TGME49_217460-t26_1-p1	65	glutaminyl-tRNA synthetase (GlnRS)	Q8	ME49	LPK2o
Biological Process	GO:0044281	4	small molecule metabolic process	0.0572141	TGME49_266760-t26_1-p1	326	isocitrate dehydrogenase	Q8	ME49	LPK2o
Biological Process	GO:0044281	4	small molecule metabolic process	0.0572141	TGME49_288500-t26_1-p1	284	FAD Malate-dehydrogenase (MDH-FAD)	Q8	ME49	LPK2o
Biological Process	GO:0044281	4	small molecule metabolic process	0.0572141	TGME49_313140-t26_1-p1	298	isocitrate dehydrogenase	Q8	ME49	LPK2o
Biological Process	GO:0044281	4	small molecule metabolic process	0.0572141	TGME49_313140-t26_1-p1	430	isocitrate dehydrogenase	Q8	ME49	LPK2o
Biological Process	GO:0044281	4	small molecule metabolic process	0.0572141	TGME49_267550-t26_1-p1	153	leucine-rich repeat protein LRR1	Q8	ME49	LPK2o
Biological Process	GO:0044281	4	small molecule metabolic process	0.0572141	TGME49_215260-t26_1-p1	966	carbamoylphosphate synthetase	Q8	ME49	LPK2o
Biological Process	GO:0044281	4	small molecule metabolic process	0.0572141	TGME49_259550-t26_1-p1	518	dihydropteroate synthase	Q8	ME49	LPK2o
Biological Process	GO:0072521	5	purine-containing compound metabolic process	0.677044	TGME49_267550-t26_1-p1	153	leucine-rich repeat protein LRR1	Q8	ME49	LPK2o
Biological Process	GO:0072521	5	purine-containing compound metabolic process	0.677044	TGME49_222020-t26_1-p1	210	phosphoglycerate kinase PGKII	Q8	ME49	LPK2o
Biological Process	GO:0006732	5	coenzyme metabolic process	0.119047	TGME49_307850-t26_1-p1	37	6-phosphogluconate dehydrogenase	Q8	ME49	LPK2o
Biological Process	GO:0006732	5	coenzyme metabolic process	0.119047	TGME49_222020-t26_1-p1	210	phosphoglycerate kinase PGKII	Q8	ME49	LPK2o
Biological Process	GO:0006732	5	coenzyme metabolic process	0.119047	TGME49_259550-t26_1-p1	518	dihydropteroate synthase	Q8	ME49	LPK2o
Biological Process	GO:0006732	5	coenzyme metabolic process	0.119047	TGME49_226010-t26_1-p1	940	pterin-4-alpha-carbinolamine dehydratase	Q8	ME49	LPK2o
Biological Process	GO:0050790	4	regulation of catalytic activity	0.632515	TGME49_265220-t26_1-p1	279	co-chaperone GrpE protein	Q8	ME49	LPK2o
Biological Process	GO:0050790	4	regulation of catalytic activity	0.632515	TGME49_314100-t26_1-p1	195	tetratricopeptide repeat-containing protein	Q8	ME49	LPK2o
Biological Process	GO:0046496	10	nicotinamide nucleotide metabolic process	0.4596	TGME49_307850-t26_1-p1	37	6-phosphogluconate dehydrogenase	Q8	ME49	LPK2o
Biological Process	GO:0046496	10	nicotinamide nucleotide metabolic process	0.4596	TGME49_222020-t26_1-p1	210	phosphoglycerate kinase PGKII	Q8	ME49	LPK2o
Biological Process	GO:0045454	6	cell redox homeostasis	0.195082	TGME49_211680-t26_1-p1	212	protein disulfide isomerase	Q8	ME49	LPK2o
Biological Process	GO:0045454	6	cell redox homeostasis	0.195082	TGME49_204480-t26_1-p1	309	thioredoxin domain-containing protein	Q8	ME49	LPK2o
Biological Process	GO:0045454	6	cell redox homeostasis	0.195082	TGME49_305980-t26_1-p1	447	pyruvate dehydrogenase complex subunit PDH-E3I	Q8	ME49	LPK2o
Biological Process	GO:1901135	4	carbohydrate derivative metabolic process	0.439745	TGME49_263730-t26_1-p1	484	FAD-dependent glycerol-3-phosphate dehydrogenase	Q8	ME49	LPK2o
Biological Process	GO:1901135	4	carbohydrate derivative metabolic process	0.439745	TGME49_307850-t26_1-p1	37	6-phosphogluconate dehydrogenase	Q8	ME49	LPK2o
Biological Process	GO:1901135	4	carbohydrate derivative metabolic process	0.439745	TGME49_267550-t26_1-p1	153	leucine-rich repeat protein LRR1	Q8	ME49	LPK2o
Biological Process	GO:1901135	4	carbohydrate derivative metabolic process	0.439745	TGME49_222020-t26_1-p1	210	phosphoglycerate kinase PGKII	Q8	ME49	LPK2o
Biological Process	GO:0006102	9	isocitrate metabolic process	0.0413371	TGME49_266760-t26_1-p1	326	isocitrate dehydrogenase	Q8	ME49	LPK2o
Biological Process	GO:0006102	9	isocitrate metabolic process	0.0413371	TGME49_313140-t26_1-p1	298	isocitrate dehydrogenase	Q8	ME49	LPK2o
Biological Process	GO:0006102	9	isocitrate metabolic process	0.0413371	TGME49_313140-t26_1-p1	430	isocitrate dehydrogenase	Q8	ME49	LPK2o
Biological Process	GO:0043038	9	amino acid activation	0.524637	TGME49_217460-t26_1-p1	65	glutaminyl-tRNA synthetase (GlnRS)	Q8	ME49	LPK2o
Biological Process	GO:0043038	9	amino acid activation	0.524637	TGME49_219540-t26_1-p1	640	cytosolic tRNA-Ala synthetase	Q8	ME49	LPK2o
Biological Process	GO:0043038	9	amino acid activation	0.524637	TGME49_219540-t26_1-p1	1107	cytosolic tRNA-Ala synthetase	Q8	ME49	LPK2o
Biological Process	GO:1901564	4	organonitrogen compound metabolic process	0.00195624	TGME49_243570-t26_1-p1	741	ribosomal protein RPS26	Q8	ME49	LPK2o
Biological Process	GO:1901564	4	organonitrogen compound metabolic process	0.00195624	TGME49_222020-t26_1-p1	210	phosphoglycerate kinase PGKII	Q8	ME49	LPK2o
Biological Process	GO:1901564	4	organonitrogen compound metabolic process	0.00195624	TGME49_226010-t26_1-p1	940	pterin-4-alpha-carbinolamine dehydratase	Q8	ME49	LPK2o
Biological Process	GO:1901564	4	organonitrogen compound metabolic process	0.00195624	TGME49_232710-t26_1-p1	656	ribosomal protein RPS3A	Q8	ME49	LPK2o
Biological Process	GO:1901564	4	organonitrogen compound metabolic process	0.00195624	TGME49_305520-t26_1-p1	90	ribosomal protein RPS2	Q8	ME49	LPK2o
Biological Process	GO:1901564	4	organonitrogen compound metabolic process	0.00195624	TGME49_217460-t26_1-p1	65	glutaminyl-tRNA synthetase (GlnRS)	Q8	ME49	LPK2o
Biological Process	GO:1901564	4	organonitrogen compound metabolic process	0.00195624	TGME49_263050-t26_1-p1	322	ribosomal protein RPL13	Q8	ME49	LPK2o
Biological Process	GO:1901564	4	organonitrogen compound metabolic process	0.00195624	TGME49_267550-t26_1-p1	153	leucine-rich repeat protein LRR1	Q8	ME49	LPK2o
Biological Process	GO:1901564	4	organonitrogen compound metabolic process	0.00195624	TGME49_215260-t26_1-p1	966	carbamoylphosphate synthetase	Q8	ME49	LPK2o
Biological Process	GO:1901564	4	organonitrogen compound metabolic process	0.00195624	TGME49_307850-t26_1-p1	37	6-phosphogluconate dehydrogenase	Q8	ME49	LPK2o
Biological Process	GO:1901564	4	organonitrogen compound metabolic process	0.00195624	TGME49_257980-t26_1-p1	1039	ribosome recycling factor protein	Q8	ME49	LPK2o
Biological Process	GO:1901564	4	organonitrogen compound metabolic process	0.00195624	TGME49_257980-t26_1-p1	1326	ribosome recycling factor protein	Q8	ME49	LPK2o
Biological Process	GO:1901564	4	organonitrogen compound metabolic process	0.00195624	TGME49_288720-t26_1-p1	178	ribosomal protein RPL10	Q8	ME49	LPK2o
Biological Process	GO:1901564	4	organonitrogen compound metabolic process	0.00195624	TGME49_219540-t26_1-p1	640	cytosolic tRNA-Ala synthetase	Q8	ME49	LPK2o
Biological Process	GO:1901564	4	organonitrogen compound metabolic process	0.00195624	TGME49_219540-t26_1-p1	1107	cytosolic tRNA-Ala synthetase	Q8	ME49	LPK2o
Biological Process	GO:1901564	4	organonitrogen compound metabolic process	0.00195624	TGME49_226980-t26_1-p1	62	hypothetical protein	Q8	ME49	LPK2o
Biological Process	GO:1901564	4	organonitrogen compound metabolic process	0.00195624	TGME49_204020-t26_1-p1	198	ribosomal protein RPL8	Q8	ME49	LPK2o
Biological Process	GO:1901564	4	organonitrogen compound metabolic process	0.00195624	TGME49_286080-t26_1-p1	339	elongation factor 2 family protein	Q8	ME49	LPK2o
Biological Process	GO:1901564	4	organonitrogen compound metabolic process	0.00195624	TGME49_204160-t26_1-p1	1513	GYF domain-containing protein	Q8	ME49	LPK2o
Biological Process	GO:1901564	4	organonitrogen compound metabolic process	0.00195624	TGME49_262670-t26_1-p1	167	ribosomal protein RPL18A	Q8	ME49	LPK2o
Biological Process	GO:1901564	4	organonitrogen compound metabolic process	0.00195624	TGME49_259550-t26_1-p1	518	dihydropteroate synthase	Q8	ME49	LPK2o
Biological Process	GO:0009117	8	nucleotide metabolic process	0.555128	TGME49_307850-t26_1-p1	37	6-phosphogluconate dehydrogenase	Q8	ME49	LPK2o
Biological Process	GO:0009117	8	nucleotide metabolic process	0.555128	TGME49_267550-t26_1-p1	153	leucine-rich repeat protein LRR1	Q8	ME49	LPK2o
Biological Process	GO:0009117	8	nucleotide metabolic process	0.555128	TGME49_222020-t26_1-p1	210	phosphoglycerate kinase PGKII	Q8	ME49	LPK2o
Biological Process	GO:0006457	3	protein folding	0.662824	TGME49_205440-t26_1-p1	356	CCT chaperonin gamma subunit	Q8	ME49	LPK2o
Biological Process	GO:0006457	3	protein folding	0.662824	TGME49_265220-t26_1-p1	279	co-chaperone GrpE protein	Q8	ME49	LPK2o
Biological Process	GO:0006753	7	nucleoside phosphate metabolic process	0.555128	TGME49_307850-t26_1-p1	37	6-phosphogluconate dehydrogenase	Q8	ME49	LPK2o
Biological Process	GO:0006753	7	nucleoside phosphate metabolic process	0.555128	TGME49_267550-t26_1-p1	153	leucine-rich repeat protein LRR1	Q8	ME49	LPK2o
Biological Process	GO:0006753	7	nucleoside phosphate metabolic process	0.555128	TGME49_222020-t26_1-p1	210	phosphoglycerate kinase PGKII	Q8	ME49	LPK2o
Biological Process	GO:0006412	8	translation	0.00690103	TGME49_257980-t26_1-p1	1039	ribosome recycling factor protein	Q8	ME49	LPK2o
Biological Process	GO:0006412	8	translation	0.00690103	TGME49_257980-t26_1-p1	1326	ribosome recycling factor protein	Q8	ME49	LPK2o
Biological Process	GO:0006412	8	translation	0.00690103	TGME49_288720-t26_1-p1	178	ribosomal protein RPL10	Q8	ME49	LPK2o
Biological Process	GO:0006412	8	translation	0.00690103	TGME49_243570-t26_1-p1	741	ribosomal protein RPS26	Q8	ME49	LPK2o
Biological Process	GO:0006412	8	translation	0.00690103	TGME49_219540-t26_1-p1	640	cytosolic tRNA-Ala synthetase	Q8	ME49	LPK2o
Biological Process	GO:0006412	8	translation	0.00690103	TGME49_219540-t26_1-p1	1107	cytosolic tRNA-Ala synthetase	Q8	ME49	LPK2o
Biological Process	GO:0006412	8	translation	0.00690103	TGME49_226980-t26_1-p1	62	hypothetical protein	Q8	ME49	LPK2o
Biological Process	GO:0006412	8	translation	0.00690103	TGME49_232710-t26_1-p1	656	ribosomal protein RPS3A	Q8	ME49	LPK2o
Biological Process	GO:0006412	8	translation	0.00690103	TGME49_305520-t26_1-p1	90	ribosomal protein RPS2	Q8	ME49	LPK2o
Biological Process	GO:0006412	8	translation	0.00690103	TGME49_217460-t26_1-p1	65	glutaminyl-tRNA synthetase (GlnRS)	Q8	ME49	LPK2o
Biological Process	GO:0006412	8	translation	0.00690103	TGME49_263050-t26_1-p1	322	ribosomal protein RPL13	Q8	ME49	LPK2o
Biological Process	GO:0006412	8	translation	0.00690103	TGME49_204020-t26_1-p1	198	ribosomal protein RPL8	Q8	ME49	LPK2o
Biological Process	GO:0006412	8	translation	0.00690103	TGME49_286080-t26_1-p1	339	elongation factor 2 family protein	Q8	ME49	LPK2o
Biological Process	GO:0006412	8	translation	0.00690103	TGME49_204160-t26_1-p1	1513	GYF domain-containing protein	Q8	ME49	LPK2o
Biological Process	GO:0006412	8	translation	0.00690103	TGME49_262670-t26_1-p1	167	ribosomal protein RPL18A	Q8	ME49	LPK2o
Biological Process	GO:0019725	5	cellular homeostasis	0.210457	TGME49_211680-t26_1-p1	212	protein disulfide isomerase	Q8	ME49	LPK2o
Biological Process	GO:0019725	5	cellular homeostasis	0.210457	TGME49_204480-t26_1-p1	309	thioredoxin domain-containing protein	Q8	ME49	LPK2o
Biological Process	GO:0019725	5	cellular homeostasis	0.210457	TGME49_305980-t26_1-p1	447	pyruvate dehydrogenase complex subunit PDH-E3I	Q8	ME49	LPK2o
Biological Process	GO:0043603	5	cellular amide metabolic process	0.00410689	TGME49_257980-t26_1-p1	1039	ribosome recycling factor protein	Q8	ME49	LPK2o
Biological Process	GO:0043603	5	cellular amide metabolic process	0.00410689	TGME49_257980-t26_1-p1	1326	ribosome recycling factor protein	Q8	ME49	LPK2o
Biological Process	GO:0043603	5	cellular amide metabolic process	0.00410689	TGME49_288720-t26_1-p1	178	ribosomal protein RPL10	Q8	ME49	LPK2o
Biological Process	GO:0043603	5	cellular amide metabolic process	0.00410689	TGME49_243570-t26_1-p1	741	ribosomal protein RPS26	Q8	ME49	LPK2o
Biological Process	GO:0043603	5	cellular amide metabolic process	0.00410689	TGME49_219540-t26_1-p1	640	cytosolic tRNA-Ala synthetase	Q8	ME49	LPK2o
Biological Process	GO:0043603	5	cellular amide metabolic process	0.00410689	TGME49_219540-t26_1-p1	1107	cytosolic tRNA-Ala synthetase	Q8	ME49	LPK2o
Biological Process	GO:0043603	5	cellular amide metabolic process	0.00410689	TGME49_226980-t26_1-p1	62	hypothetical protein	Q8	ME49	LPK2o
Biological Process	GO:0043603	5	cellular amide metabolic process	0.00410689	TGME49_232710-t26_1-p1	656	ribosomal protein RPS3A	Q8	ME49	LPK2o
Biological Process	GO:0043603	5	cellular amide metabolic process	0.00410689	TGME49_305520-t26_1-p1	90	ribosomal protein RPS2	Q8	ME49	LPK2o
Biological Process	GO:0043603	5	cellular amide metabolic process	0.00410689	TGME49_217460-t26_1-p1	65	glutaminyl-tRNA synthetase (GlnRS)	Q8	ME49	LPK2o
Biological Process	GO:0043603	5	cellular amide metabolic process	0.00410689	TGME49_263050-t26_1-p1	322	ribosomal protein RPL13	Q8	ME49	LPK2o
Biological Process	GO:0043603	5	cellular amide metabolic process	0.00410689	TGME49_204020-t26_1-p1	198	ribosomal protein RPL8	Q8	ME49	LPK2o
Biological Process	GO:0043603	5	cellular amide metabolic process	0.00410689	TGME49_286080-t26_1-p1	339	elongation factor 2 family protein	Q8	ME49	LPK2o
Biological Process	GO:0043603	5	cellular amide metabolic process	0.00410689	TGME49_204160-t26_1-p1	1513	GYF domain-containing protein	Q8	ME49	LPK2o
Biological Process	GO:0043603	5	cellular amide metabolic process	0.00410689	TGME49_259550-t26_1-p1	518	dihydropteroate synthase	Q8	ME49	LPK2o
Biological Process	GO:0043603	5	cellular amide metabolic process	0.00410689	TGME49_262670-t26_1-p1	167	ribosomal protein RPL18A	Q8	ME49	LPK2o
Biological Process	GO:0051186	4	cofactor metabolic process	0.210421	TGME49_307850-t26_1-p1	37	6-phosphogluconate dehydrogenase	Q8	ME49	LPK2o
Biological Process	GO:0051186	4	cofactor metabolic process	0.210421	TGME49_222020-t26_1-p1	210	phosphoglycerate kinase PGKII	Q8	ME49	LPK2o
Biological Process	GO:0051186	4	cofactor metabolic process	0.210421	TGME49_259550-t26_1-p1	518	dihydropteroate synthase	Q8	ME49	LPK2o
Biological Process	GO:0051186	4	cofactor metabolic process	0.210421	TGME49_226010-t26_1-p1	940	pterin-4-alpha-carbinolamine dehydratase	Q8	ME49	LPK2o
Biological Process	GO:0042221	3	response to chemical	0.514358	TGME49_232250-t26_1-p1	222	catalase	Q8	ME49	LPK2o
Biological Process	GO:0042221	3	response to chemical	0.514358	TGME49_269000-t26_1-p1	1085	ABC transporter family protein	Q8	ME49	LPK2o
Biological Process	GO:0006082	5	organic acid metabolic process	0.0108383	TGME49_307850-t26_1-p1	37	6-phosphogluconate dehydrogenase	Q8	ME49	LPK2o
Biological Process	GO:0006082	5	organic acid metabolic process	0.0108383	TGME49_266760-t26_1-p1	326	isocitrate dehydrogenase	Q8	ME49	LPK2o
Biological Process	GO:0006082	5	organic acid metabolic process	0.0108383	TGME49_217460-t26_1-p1	65	glutaminyl-tRNA synthetase (GlnRS)	Q8	ME49	LPK2o
Biological Process	GO:0006082	5	organic acid metabolic process	0.0108383	TGME49_288500-t26_1-p1	284	FAD Malate-dehydrogenase (MDH-FAD)	Q8	ME49	LPK2o
Biological Process	GO:0006082	5	organic acid metabolic process	0.0108383	TGME49_313140-t26_1-p1	298	isocitrate dehydrogenase	Q8	ME49	LPK2o
Biological Process	GO:0006082	5	organic acid metabolic process	0.0108383	TGME49_313140-t26_1-p1	430	isocitrate dehydrogenase	Q8	ME49	LPK2o
Biological Process	GO:0006082	5	organic acid metabolic process	0.0108383	TGME49_215260-t26_1-p1	966	carbamoylphosphate synthetase	Q8	ME49	LPK2o
Biological Process	GO:0006082	5	organic acid metabolic process	0.0108383	TGME49_219540-t26_1-p1	640	cytosolic tRNA-Ala synthetase	Q8	ME49	LPK2o
Biological Process	GO:0006082	5	organic acid metabolic process	0.0108383	TGME49_219540-t26_1-p1	1107	cytosolic tRNA-Ala synthetase	Q8	ME49	LPK2o
Biological Process	GO:0006082	5	organic acid metabolic process	0.0108383	TGME49_222020-t26_1-p1	210	phosphoglycerate kinase PGKII	Q8	ME49	LPK2o
Biological Process	GO:0006082	5	organic acid metabolic process	0.0108383	TGME49_259550-t26_1-p1	518	dihydropteroate synthase	Q8	ME49	LPK2o
Biological Process	GO:0055086	6	nucleobase-containing small molecule metabolic process	0.34778	TGME49_307850-t26_1-p1	37	6-phosphogluconate dehydrogenase	Q8	ME49	LPK2o
Biological Process	GO:0055086	6	nucleobase-containing small molecule metabolic process	0.34778	TGME49_267550-t26_1-p1	153	leucine-rich repeat protein LRR1	Q8	ME49	LPK2o
Biological Process	GO:0055086	6	nucleobase-containing small molecule metabolic process	0.34778	TGME49_215260-t26_1-p1	966	carbamoylphosphate synthetase	Q8	ME49	LPK2o
Biological Process	GO:0055086	6	nucleobase-containing small molecule metabolic process	0.34778	TGME49_222020-t26_1-p1	210	phosphoglycerate kinase PGKII	Q8	ME49	LPK2o
Biological Process	GO:0009150	10	purine ribonucleotide metabolic process	0.647989	TGME49_267550-t26_1-p1	153	leucine-rich repeat protein LRR1	Q8	ME49	LPK2o
Biological Process	GO:0009150	10	purine ribonucleotide metabolic process	0.647989	TGME49_222020-t26_1-p1	210	phosphoglycerate kinase PGKII	Q8	ME49	LPK2o

## Sheet: Q7
GO Terms Level 1	GO Terms Description	GO Terms Level	GO Terms ID	Mapping	Background	All Mapping	All Background	Fold Enrichment	Fisher' exact test P value	-log10(p value)	Related Protein
Cellular Component	macromolecular complex	2	GO:0032991	53	503	169	2597	1.62	0.000138062	3.86	TGME49_268830-t26_1-p1 TGME49_250720-t26_1-p1 TGME49_299050-t26_1-p1 TGME49_273850-t26_1-p1 TGME49_266990-t26_1-p1 TGME49_291680-t26_1-p1 TGME49_268850-t26_1-p1 TGME49_294550-t26_1-p1 TGME49_300280-t26_1-p1 TGME49_209690-t26_1-p1 TGME49_228470-t26_1-p1 TGME49_232710-t26_1-p1 TGME49_263050-t26_1-p1 TGME49_278950-t26_1-p1 TGME49_242330-t26_1-p1 TGME49_300190-t26_1-p1 TGME49_236920-t26_1-p1 TGME49_2…
	cytoplasm	6	GO:0005737	50	465	169	2597	1.65	0.000143416	3.84	TGME49_268830-t26_1-p1 TGME49_299050-t26_1-p1 TGME49_266990-t26_1-p1 TGME49_291680-t26_1-p1 TGME49_268850-t26_1-p1 TGME49_297500-t26_1-p1 TGME49_272910-t26_1-p1 TGME49_228470-t26_1-p1 TGME49_232710-t26_1-p1 TGME49_205710-t26_1-p1 TGME49_263050-t26_1-p1 TGME49_242330-t26_1-p1 TGME49_300190-t26_1-p1 TGME49_300100-t26_1-p1 TGME49_224960-t26_1-p1 TGME49_309120-t26_1-p1 TGME49_314970-t26_1-p1 TGME49_2…
	ribonucleoprotein complex	3	GO:1990904	28	222	169	2597	1.94	0.000720152	3.14	TGME49_231970-t26_1-p1 TGME49_299050-t26_1-p1 TGME49_248480-t26_1-p1 TGME49_300000-t26_1-p1 TGME49_300280-t26_1-p1 TGME49_209690-t26_1-p1 TGME49_271880-t26_1-p1 TGME49_228470-t26_1-p1 TGME49_232710-t26_1-p1 TGME49_263050-t26_1-p1 TGME49_267400-t26_1-p1 TGME49_278950-t26_1-p1 TGME49_242330-t26_1-p1 TGME49_300190-t26_1-p1 TGME49_267350-t26_1-p1 TGME49_203630-t26_1-p1 TGME49_239330-t26_1-p1 TGME49_2…
	intracellular ribonucleoprotein complex	6	GO:0030529	28	222	169	2597	1.94	0.000720152	3.14	TGME49_231970-t26_1-p1 TGME49_299050-t26_1-p1 TGME49_248480-t26_1-p1 TGME49_300000-t26_1-p1 TGME49_300280-t26_1-p1 TGME49_209690-t26_1-p1 TGME49_271880-t26_1-p1 TGME49_228470-t26_1-p1 TGME49_232710-t26_1-p1 TGME49_263050-t26_1-p1 TGME49_267400-t26_1-p1 TGME49_278950-t26_1-p1 TGME49_242330-t26_1-p1 TGME49_300190-t26_1-p1 TGME49_267350-t26_1-p1 TGME49_203630-t26_1-p1 TGME49_239330-t26_1-p1 TGME49_2…
	cytoplasmic part	7	GO:0044444	38	344	169	2597	1.7	0.000807387	3.09	TGME49_268830-t26_1-p1 TGME49_299050-t26_1-p1 TGME49_266990-t26_1-p1 TGME49_291680-t26_1-p1 TGME49_268850-t26_1-p1 TGME49_228470-t26_1-p1 TGME49_232710-t26_1-p1 TGME49_263050-t26_1-p1 TGME49_242330-t26_1-p1 TGME49_300190-t26_1-p1 TGME49_224960-t26_1-p1 TGME49_309120-t26_1-p1 TGME49_219540-t26_1-p1 TGME49_314970-t26_1-p1 TGME49_231190-t26_1-p1 TGME49_226980-t26_1-p1 TGME49_207440-t26_1-p1 TGME49_3…
	actin cytoskeleton	9	GO:0015629	5	17	169	2597	4.52	0.0206914	1.68	TGME49_278870-t26_1-p1 TGME49_220400-t26_1-p1 TGME49_255190-t26_1-p1 TGME49_263180-t26_1-p1 TGME49_235470-t26_1-p1
	ribosome	8	GO:0005840	18	157	169	2597	1.76	0.0223077	1.65	TGME49_299050-t26_1-p1 TGME49_248480-t26_1-p1 TGME49_300000-t26_1-p1 TGME49_228470-t26_1-p1 TGME49_232710-t26_1-p1 TGME49_263050-t26_1-p1 TGME49_267400-t26_1-p1 TGME49_242330-t26_1-p1 TGME49_300190-t26_1-p1 TGME49_203630-t26_1-p1 TGME49_239330-t26_1-p1 TGME49_309120-t26_1-p1 TGME49_266060-t26_1-p1 TGME49_207440-t26_1-p1 TGME49_314810-t26_1-p1 TGME49_262670-t26_1-p1 TGME49_239100-t26_1-p1 TGME49_2…
	myosin complex	10	GO:0016459	4	11	169	2597	5.59	0.0298381	1.53	TGME49_278870-t26_1-p1 TGME49_255190-t26_1-p1 TGME49_263180-t26_1-p1 TGME49_235470-t26_1-p1
Molecular Function	acid-thiol ligase activity	5	GO:0016878	5	10	238	3400	7.14	0.00345743	2.46	TGME49_247760-t26_1-p1 TGME49_310080-t26_1-p1 TGME49_232580-t26_1-p1 TGME49_310150-t26_1-p1 TGME49_290600-t26_1-p1
	aminoacyl-tRNA ligase activity	6	GO:0004812	9	40	238	3400	3.21	0.0054011	2.27	TGME49_256990-t26_1-p1 TGME49_253290-t26_1-p1 TGME49_217460-t26_1-p1 TGME49_205710-t26_1-p1 TGME49_263870-t26_1-p1 TGME49_270510-t26_1-p1 TGME49_268640-t26_1-p1 TGME49_219540-t26_1-p1 TGME49_207640-t26_1-p1
	ligase activity, forming aminoacyl-tRNA and related compounds	5	GO:0016876	9	40	238	3400	3.21	0.0054011	2.27	TGME49_256990-t26_1-p1 TGME49_253290-t26_1-p1 TGME49_217460-t26_1-p1 TGME49_205710-t26_1-p1 TGME49_263870-t26_1-p1 TGME49_270510-t26_1-p1 TGME49_268640-t26_1-p1 TGME49_219540-t26_1-p1 TGME49_207640-t26_1-p1
	ligase activity, forming carbon-oxygen bonds	4	GO:0016875	9	40	238	3400	3.21	0.0054011	2.27	TGME49_256990-t26_1-p1 TGME49_253290-t26_1-p1 TGME49_217460-t26_1-p1 TGME49_205710-t26_1-p1 TGME49_263870-t26_1-p1 TGME49_270510-t26_1-p1 TGME49_268640-t26_1-p1 TGME49_219540-t26_1-p1 TGME49_207640-t26_1-p1
	ligase activity, forming carbon-sulfur bonds	4	GO:0016877	6	19	238	3400	4.51	0.00816471	2.09	TGME49_247760-t26_1-p1 TGME49_310080-t26_1-p1 TGME49_232580-t26_1-p1 TGME49_310150-t26_1-p1 TGME49_290600-t26_1-p1 TGME49_290290-t26_1-p1
	ligase activity	3	GO:0016874	17	120	238	3400	2.02	0.00819382	2.09	TGME49_253290-t26_1-p1 TGME49_232580-t26_1-p1 TGME49_310080-t26_1-p1 TGME49_263870-t26_1-p1 TGME49_205710-t26_1-p1 TGME49_217460-t26_1-p1 TGME49_268640-t26_1-p1 TGME49_221320-t26_1-p1 TGME49_290600-t26_1-p1 TGME49_256990-t26_1-p1 TGME49_219540-t26_1-p1 TGME49_299210-t26_1-p1 TGME49_247760-t26_1-p1 TGME49_270510-t26_1-p1 TGME49_290290-t26_1-p1 TGME49_207640-t26_1-p1 TGME49_310150-t26_1-p1
	oxidoreductase activity, acting on the CH-NH group of donors	4	GO:0016645	4	9	238	3400	6.35	0.0205096	1.69	TGME49_249180-t26_1-p1 TGME49_271610-t26_1-p1 TGME49_236070-t26_1-p1 TGME49_202340-t26_1-p1
	unfolded protein binding	4	GO:0051082	6	24	238	3400	3.57	0.0224398	1.65	TGME49_272910-t26_1-p1 TGME49_288380-t26_1-p1 TGME49_243710-t26_1-p1 TGME49_310430-t26_1-p1 TGME49_297500-t26_1-p1 TGME49_251780-t26_1-p1
Biological Process	carboxylic acid metabolic process	7	GO:0019752	27	148	190	2538	2.44	1.88302e-05	4.73	TGME49_253290-t26_1-p1 TGME49_268850-t26_1-p1 TGME49_310080-t26_1-p1 TGME49_266760-t26_1-p1 TGME49_217460-t26_1-p1 TGME49_205710-t26_1-p1 TGME49_263870-t26_1-p1 TGME49_249180-t26_1-p1 TGME49_268640-t26_1-p1 TGME49_221320-t26_1-p1 TGME49_256990-t26_1-p1 TGME49_293180-t26_1-p1 TGME49_215280-t26_1-p1 TGME49_236070-t26_1-p1 TGME49_219540-t26_1-p1 TGME49_202340-t26_1-p1 TGME49_249390-t26_1-p1 TGME49_2…
	oxoacid metabolic process	6	GO:0043436	27	149	190	2538	2.42	2.13405e-05	4.67	TGME49_253290-t26_1-p1 TGME49_268850-t26_1-p1 TGME49_310080-t26_1-p1 TGME49_266760-t26_1-p1 TGME49_217460-t26_1-p1 TGME49_205710-t26_1-p1 TGME49_263870-t26_1-p1 TGME49_249180-t26_1-p1 TGME49_268640-t26_1-p1 TGME49_221320-t26_1-p1 TGME49_256990-t26_1-p1 TGME49_293180-t26_1-p1 TGME49_215280-t26_1-p1 TGME49_236070-t26_1-p1 TGME49_219540-t26_1-p1 TGME49_202340-t26_1-p1 TGME49_249390-t26_1-p1 TGME49_2…
	organic acid metabolic process	5	GO:0006082	27	149	190	2538	2.42	2.13405e-05	4.67	TGME49_253290-t26_1-p1 TGME49_268850-t26_1-p1 TGME49_310080-t26_1-p1 TGME49_266760-t26_1-p1 TGME49_217460-t26_1-p1 TGME49_205710-t26_1-p1 TGME49_263870-t26_1-p1 TGME49_249180-t26_1-p1 TGME49_268640-t26_1-p1 TGME49_221320-t26_1-p1 TGME49_256990-t26_1-p1 TGME49_293180-t26_1-p1 TGME49_215280-t26_1-p1 TGME49_236070-t26_1-p1 TGME49_219540-t26_1-p1 TGME49_202340-t26_1-p1 TGME49_249390-t26_1-p1 TGME49_2…
	cellular amino acid metabolic process	8	GO:0006520	16	82	190	2538	2.61	0.000795895	3.1	TGME49_253290-t26_1-p1 TGME49_249180-t26_1-p1 TGME49_263870-t26_1-p1 TGME49_205710-t26_1-p1 TGME49_217460-t26_1-p1 TGME49_268640-t26_1-p1 TGME49_256990-t26_1-p1 TGME49_293180-t26_1-p1 TGME49_236070-t26_1-p1 TGME49_219540-t26_1-p1 TGME49_249390-t26_1-p1 TGME49_202340-t26_1-p1 TGME49_299210-t26_1-p1 TGME49_270510-t26_1-p1 TGME49_271610-t26_1-p1 TGME49_207640-t26_1-p1
	tRNA aminoacylation for protein translation	11	GO:0006418	9	35	190	2538	3.43	0.00333235	2.48	TGME49_256990-t26_1-p1 TGME49_253290-t26_1-p1 TGME49_217460-t26_1-p1 TGME49_205710-t26_1-p1 TGME49_263870-t26_1-p1 TGME49_270510-t26_1-p1 TGME49_268640-t26_1-p1 TGME49_219540-t26_1-p1 TGME49_207640-t26_1-p1
	amino acid activation	9	GO:0043038	9	35	190	2538	3.43	0.00333235	2.48	TGME49_256990-t26_1-p1 TGME49_253290-t26_1-p1 TGME49_217460-t26_1-p1 TGME49_205710-t26_1-p1 TGME49_263870-t26_1-p1 TGME49_270510-t26_1-p1 TGME49_268640-t26_1-p1 TGME49_219540-t26_1-p1 TGME49_207640-t26_1-p1
	tRNA aminoacylation	10	GO:0043039	9	35	190	2538	3.43	0.00333235	2.48	TGME49_256990-t26_1-p1 TGME49_253290-t26_1-p1 TGME49_217460-t26_1-p1 TGME49_205710-t26_1-p1 TGME49_263870-t26_1-p1 TGME49_270510-t26_1-p1 TGME49_268640-t26_1-p1 TGME49_219540-t26_1-p1 TGME49_207640-t26_1-p1
	protein folding	3	GO:0006457	11	51	190	2538	2.88	0.00356021	2.45	TGME49_288380-t26_1-p1 TGME49_320640-t26_1-p1 TGME49_270560-t26_1-p1 TGME49_297500-t26_1-p1 TGME49_272910-t26_1-p1 TGME49_283850-t26_1-p1 TGME49_243710-t26_1-p1 TGME49_310430-t26_1-p1 TGME49_285760-t26_1-p1 TGME49_273960-t26_1-p1 TGME49_251780-t26_1-p1
	intracellular protein transport	7	GO:0006886	13	70	190	2538	2.48	0.00467187	2.33	TGME49_224960-t26_1-p1 TGME49_250720-t26_1-p1 TGME49_260630-t26_1-p1 TGME49_266990-t26_1-p1 TGME49_229180-t26_1-p1 TGME49_289770-t26_1-p1 TGME49_244290-t26_1-p1 TGME49_291680-t26_1-p1 TGME49_313670-t26_1-p1 TGME49_216590-t26_1-p1 TGME49_275802-t26_1-p1 TGME49_258070-t26_1-p1 TGME49_236920-t26_1-p1
	intracellular transport	5	GO:0046907	14	79	190	2538	2.37	0.00471995	2.33	TGME49_224960-t26_1-p1 TGME49_250720-t26_1-p1 TGME49_260630-t26_1-p1 TGME49_266990-t26_1-p1 TGME49_229180-t26_1-p1 TGME49_289770-t26_1-p1 TGME49_244290-t26_1-p1 TGME49_291680-t26_1-p1 TGME49_313670-t26_1-p1 TGME49_216590-t26_1-p1 TGME49_294730-t26_1-p1 TGME49_275802-t26_1-p1 TGME49_258070-t26_1-p1 TGME49_236920-t26_1-p1
	small molecule metabolic process	4	GO:0044281	30	240	190	2538	1.67	0.00475589	2.32	TGME49_268830-t26_1-p1 TGME49_253290-t26_1-p1 TGME49_268850-t26_1-p1 TGME49_310080-t26_1-p1 TGME49_266760-t26_1-p1 TGME49_217460-t26_1-p1 TGME49_205710-t26_1-p1 TGME49_263870-t26_1-p1 TGME49_249180-t26_1-p1 TGME49_268640-t26_1-p1 TGME49_221320-t26_1-p1 TGME49_256990-t26_1-p1 TGME49_293180-t26_1-p1 TGME49_201880-t26_1-p1 TGME49_215280-t26_1-p1 TGME49_236070-t26_1-p1 TGME49_219540-t26_1-p1 TGME49_2…
	cellular protein localization	5	GO:0034613	14	80	190	2538	2.34	0.00527412	2.28	TGME49_224960-t26_1-p1 TGME49_250720-t26_1-p1 TGME49_260630-t26_1-p1 TGME49_266990-t26_1-p1 TGME49_229180-t26_1-p1 TGME49_289770-t26_1-p1 TGME49_244290-t26_1-p1 TGME49_291680-t26_1-p1 TGME49_313670-t26_1-p1 TGME49_216590-t26_1-p1 TGME49_231190-t26_1-p1 TGME49_275802-t26_1-p1 TGME49_258070-t26_1-p1 TGME49_236920-t26_1-p1
	establishment of localization in cell	4	GO:0051649	14	80	190	2538	2.34	0.00527412	2.28	TGME49_224960-t26_1-p1 TGME49_250720-t26_1-p1 TGME49_260630-t26_1-p1 TGME49_266990-t26_1-p1 TGME49_229180-t26_1-p1 TGME49_289770-t26_1-p1 TGME49_244290-t26_1-p1 TGME49_291680-t26_1-p1 TGME49_313670-t26_1-p1 TGME49_216590-t26_1-p1 TGME49_294730-t26_1-p1 TGME49_275802-t26_1-p1 TGME49_258070-t26_1-p1 TGME49_236920-t26_1-p1
	cellular macromolecule localization	4	GO:0070727	14	80	190	2538	2.34	0.00527412	2.28	TGME49_224960-t26_1-p1 TGME49_250720-t26_1-p1 TGME49_260630-t26_1-p1 TGME49_266990-t26_1-p1 TGME49_229180-t26_1-p1 TGME49_289770-t26_1-p1 TGME49_244290-t26_1-p1 TGME49_291680-t26_1-p1 TGME49_313670-t26_1-p1 TGME49_216590-t26_1-p1 TGME49_231190-t26_1-p1 TGME49_275802-t26_1-p1 TGME49_258070-t26_1-p1 TGME49_236920-t26_1-p1

## Sheet: Q7 GO2Protein
GO Terms Level 1	GO Terms Description	GO Terms Level	GO Terms ID	Fisher's exact test P value	Protein accession	Position	Protein description	Regulated Type	Type	Modification
Cellular Component	GO:0044421	3	extracellular region part	0.552595	TGME49_246130-t26_1-p1	301	serpin (serine proteinase inhibitor) superfamily protein	Q7	RH	LPK2o
Cellular Component	GO:0044421	3	extracellular region part	0.552595	TGME49_267410-t26_1-p1	1682	scavenger receptor protein SR1 precursor	Q7	RH	LPK2o
Cellular Component	GO:0030119	9	AP-type membrane coat adaptor complex	0.552595	TGME49_289770-t26_1-p1	338	mu1 adaptin	Q7	RH	LPK2o
Cellular Component	GO:0030119	9	AP-type membrane coat adaptor complex	0.552595	TGME49_313670-t26_1-p1	154	adaptin n terminal region domain-containing protein	Q7	RH	LPK2o
Cellular Component	GO:0098800	13	inner mitochondrial membrane protein complex	0.284414	TGME49_268830-t26_1-p1	526	hypothetical protein	Q7	RH	LPK2o
Cellular Component	GO:0098800	13	inner mitochondrial membrane protein complex	0.284414	TGME49_201880-t26_1-p1	28	hypothetical protein	Q7	RH	LPK2o
Cellular Component	GO:0005737	6	cytoplasm	0.000143416	TGME49_268830-t26_1-p1	526	hypothetical protein	Q7	RH	LPK2o
Cellular Component	GO:0005737	6	cytoplasm	0.000143416	TGME49_299050-t26_1-p1	16	ribosomal protein RPL17	Q7	RH	LPK2o
Cellular Component	GO:0005737	6	cytoplasm	0.000143416	TGME49_266990-t26_1-p1	602	beta-COP	Q7	RH	LPK2o
Cellular Component	GO:0005737	6	cytoplasm	0.000143416	TGME49_291680-t26_1-p1	333	Sec23/Sec24 trunk domain-containing protein	Q7	RH	LPK2o
Cellular Component	GO:0005737	6	cytoplasm	0.000143416	TGME49_268850-t26_1-p1	308	enolase 2	Q7	RH	LPK2o
Cellular Component	GO:0005737	6	cytoplasm	0.000143416	TGME49_268850-t26_1-p1	92	enolase 2	Q7	RH	LPK2o
Cellular Component	GO:0005737	6	cytoplasm	0.000143416	TGME49_297500-t26_1-p1	282	T-complex protein 1 eta subunit	Q7	RH	LPK2o
Cellular Component	GO:0005737	6	cytoplasm	0.000143416	TGME49_272910-t26_1-p1	492	T-complex protein 1 delta subunit	Q7	RH	LPK2o
Cellular Component	GO:0005737	6	cytoplasm	0.000143416	TGME49_228470-t26_1-p1	85	ribosomal protein RPL15	Q7	RH	LPK2o
Cellular Component	GO:0005737	6	cytoplasm	0.000143416	TGME49_228470-t26_1-p1	56	ribosomal protein RPL15	Q7	RH	LPK2o
Cellular Component	GO:0005737	6	cytoplasm	0.000143416	TGME49_232710-t26_1-p1	195	ribosomal protein RPS3A	Q7	RH	LPK2o
Cellular Component	GO:0005737	6	cytoplasm	0.000143416	TGME49_205710-t26_1-p1	138	lysine-tRNA ligase	Q7	RH	LPK2o
Cellular Component	GO:0005737	6	cytoplasm	0.000143416	TGME49_263050-t26_1-p1	306	ribosomal protein RPL13	Q7	RH	LPK2o
Cellular Component	GO:0005737	6	cytoplasm	0.000143416	TGME49_242330-t26_1-p1	181	ribosomal protein RPS5	Q7	RH	LPK2o
Cellular Component	GO:0005737	6	cytoplasm	0.000143416	TGME49_300190-t26_1-p1	56	ribosomal protein RPL37A	Q7	RH	LPK2o
Cellular Component	GO:0005737	6	cytoplasm	0.000143416	TGME49_300100-t26_1-p1	310	rhoptry neck protein RON2	Q7	RH	LPK2o
Cellular Component	GO:0005737	6	cytoplasm	0.000143416	TGME49_224960-t26_1-p1	190	hypothetical protein	Q7	RH	LPK2o
Cellular Component	GO:0005737	6	cytoplasm	0.000143416	TGME49_224960-t26_1-p1	218	hypothetical protein	Q7	RH	LPK2o
Cellular Component	GO:0005737	6	cytoplasm	0.000143416	TGME49_309120-t26_1-p1	201	ribosomal protein RPL4	Q7	RH	LPK2o
Cellular Component	GO:0005737	6	cytoplasm	0.000143416	TGME49_314970-t26_1-p1	484	root hair defective 3 gtp-binding protein (rhd3) protein	Q7	RH	LPK2o
Cellular Component	GO:0005737	6	cytoplasm	0.000143416	TGME49_314970-t26_1-p1	13	root hair defective 3 gtp-binding protein (rhd3) protein	Q7	RH	LPK2o
Cellular Component	GO:0005737	6	cytoplasm	0.000143416	TGME49_314970-t26_1-p1	293	root hair defective 3 gtp-binding protein (rhd3) protein	Q7	RH	LPK2o
Cellular Component	GO:0005737	6	cytoplasm	0.000143416	TGME49_219540-t26_1-p1	1146	cytosolic tRNA-Ala synthetase	Q7	RH	LPK2o
Cellular Component	GO:0005737	6	cytoplasm	0.000143416	TGME49_219540-t26_1-p1	780	cytosolic tRNA-Ala synthetase	Q7	RH	LPK2o
Cellular Component	GO:0005737	6	cytoplasm	0.000143416	TGME49_231190-t26_1-p1	250	arsenite-activated ATPase family protein	Q7	RH	LPK2o
Cellular Component	GO:0005737	6	cytoplasm	0.000143416	TGME49_226980-t26_1-p1	122	hypothetical protein	Q7	RH	LPK2o
Cellular Component	GO:0005737	6	cytoplasm	0.000143416	TGME49_207440-t26_1-p1	833	ribosomal protein RPS4	Q7	RH	LPK2o
Cellular Component	GO:0005737	6	cytoplasm	0.000143416	TGME49_314810-t26_1-p1	639	ribosomal protein RPL7	Q7	RH	LPK2o
Cellular Component	GO:0005737	6	cytoplasm	0.000143416	TGME49_226970-t26_1-p1	81	ribosomal protein RPS11	Q7	RH	LPK2o
Cellular Component	GO:0005737	6	cytoplasm	0.000143416	TGME49_226970-t26_1-p1	121	ribosomal protein RPS11	Q7	RH	LPK2o
Cellular Component	GO:0005737	6	cytoplasm	0.000143416	TGME49_207640-t26_1-p1	456	isoleucyl-tRNA synthetase family protein	Q7	RH	LPK2o
Cellular Component	GO:0005737	6	cytoplasm	0.000143416	TGME49_289800-t26_1-p1	109	hypothetical protein	Q7	RH	LPK2o
Cellular Component	GO:0005737	6	cytoplasm	0.000143416	TGME49_248480-t26_1-p1	138	ribosomal protein RPS9	Q7	RH	LPK2o
Cellular Component	GO:0005737	6	cytoplasm	0.000143416	TGME49_228210-t26_1-p1	25	26S proteasome regulatory subunit	Q7	RH	LPK2o
Cellular Component	GO:0005737	6	cytoplasm	0.000143416	TGME49_228210-t26_1-p1	332	26S proteasome regulatory subunit	Q7	RH	LPK2o
Cellular Component	GO:0005737	6	cytoplasm	0.000143416	TGME49_300000-t26_1-p1	59	ribosomal protein RPL18	Q7	RH	LPK2o
Cellular Component	GO:0005737	6	cytoplasm	0.000143416	TGME49_294730-t26_1-p1	1299	hypothetical protein	Q7	RH	LPK2o
Cellular Component	GO:0005737	6	cytoplasm	0.000143416	TGME49_263870-t26_1-p1	448	glutamate-tRNA ligase	Q7	RH	LPK2o
Cellular Component	GO:0005737	6	cytoplasm	0.000143416	TGME49_217460-t26_1-p1	700	glutaminyl-tRNA synthetase (GlnRS)	Q7	RH	LPK2o
Cellular Component	GO:0005737	6	cytoplasm	0.000143416	TGME49_267400-t26_1-p1	63	ribosomal protein RPL32	Q7	RH	LPK2o
Cellular Component	GO:0005737	6	cytoplasm	0.000143416	TGME49_202572-t26_1-p1	855	ribophorin i protein	Q7	RH	LPK2o
Cellular Component	GO:0005737	6	cytoplasm	0.000143416	TGME49_256990-t26_1-p1	410	glycyl-tRNA synthetase	Q7	RH	LPK2o
Cellular Component	GO:0005737	6	cytoplasm	0.000143416	TGME49_203630-t26_1-p1	13	ribosomal protein RPL44	Q7	RH	LPK2o
Cellular Component	GO:0005737	6	cytoplasm	0.000143416	TGME49_239330-t26_1-p1	86	ribosomal protein RPL37	Q7	RH	LPK2o
Cellular Component	GO:0005737	6	cytoplasm	0.000143416	TGME49_215280-t26_1-p1	306	succinate dehydrogenase [ubiquinone] iron-sulfur protein	Q7	RH	LPK2o
Cellular Component	GO:0005737	6	cytoplasm	0.000143416	TGME49_215280-t26_1-p1	120	succinate dehydrogenase [ubiquinone] iron-sulfur protein	Q7	RH	LPK2o
Cellular Component	GO:0005737	6	cytoplasm	0.000143416	TGME49_215280-t26_1-p1	320	succinate dehydrogenase [ubiquinone] iron-sulfur protein	Q7	RH	LPK2o
Cellular Component	GO:0005737	6	cytoplasm	0.000143416	TGME49_201880-t26_1-p1	28	hypothetical protein	Q7	RH	LPK2o
Cellular Component	GO:0005737	6	cytoplasm	0.000143416	TGME49_289770-t26_1-p1	338	mu1 adaptin	Q7	RH	LPK2o
Cellular Component	GO:0005737	6	cytoplasm	0.000143416	TGME49_244290-t26_1-p1	402	adapter-related protein	Q7	RH	LPK2o
Cellular Component	GO:0005737	6	cytoplasm	0.000143416	TGME49_244290-t26_1-p1	170	adapter-related protein	Q7	RH	LPK2o
Cellular Component	GO:0005737	6	cytoplasm	0.000143416	TGME49_313670-t26_1-p1	154	adaptin n terminal region domain-containing protein	Q7	RH	LPK2o
Cellular Component	GO:0005737	6	cytoplasm	0.000143416	TGME49_266060-t26_1-p1	5	ribosomal protein RPSA	Q7	RH	LPK2o
Cellular Component	GO:0005737	6	cytoplasm	0.000143416	TGME49_270510-t26_1-p1	376	asparaginyl-tRNA synthetase (NOB+tRNA synthase)	Q7	RH	LPK2o
Cellular Component	GO:0005737	6	cytoplasm	0.000143416	TGME49_243710-t26_1-p1	426	t-complex protein beta subunit	Q7	RH	LPK2o
Cellular Component	GO:0005737	6	cytoplasm	0.000143416	TGME49_243710-t26_1-p1	233	t-complex protein beta subunit	Q7	RH	LPK2o
Cellular Component	GO:0005737	6	cytoplasm	0.000143416	TGME49_243710-t26_1-p1	253	t-complex protein beta subunit	Q7	RH	LPK2o
Cellular Component	GO:0005737	6	cytoplasm	0.000143416	TGME49_238100-t26_1-p1	104	transmembrane protein	Q7	RH	LPK2o
Cellular Component	GO:0005737	6	cytoplasm	0.000143416	TGME49_275802-t26_1-p1	134	SRP72 RNA-binding domain-containing protein	Q7	RH	LPK2o
Cellular Component	GO:0005737	6	cytoplasm	0.000143416	TGME49_275802-t26_1-p1	78	SRP72 RNA-binding domain-containing protein	Q7	RH	LPK2o
Cellular Component	GO:0005737	6	cytoplasm	0.000143416	TGME49_258070-t26_1-p1	264	hypothetical protein	Q7	RH	LPK2o
Cellular Component	GO:0005737	6	cytoplasm	0.000143416	TGME49_273960-t26_1-p1	201	chaperonin GroS protein	Q7	RH	LPK2o
Cellular Component	GO:0005737	6	cytoplasm	0.000143416	TGME49_273960-t26_1-p1	248	chaperonin GroS protein	Q7	RH	LPK2o
Cellular Component	GO:0005737	6	cytoplasm	0.000143416	TGME49_273960-t26_1-p1	171	chaperonin GroS protein	Q7	RH	LPK2o
Cellular Component	GO:0005737	6	cytoplasm	0.000143416	TGME49_262670-t26_1-p1	177	ribosomal protein RPL18A	Q7	RH	LPK2o
Cellular Component	GO:0005737	6	cytoplasm	0.000143416	TGME49_239100-t26_1-p1	89	ribosomal protein RPS7	Q7	RH	LPK2o
Cellular Component	GO:0005737	6	cytoplasm	0.000143416	TGME49_239100-t26_1-p1	7	ribosomal protein RPS7	Q7	RH	LPK2o
Cellular Component	GO:0044433	9	cytoplasmic vesicle part	0.452754	TGME49_266990-t26_1-p1	602	beta-COP	Q7	RH	LPK2o
Cellular Component	GO:0044433	9	cytoplasmic vesicle part	0.452754	TGME49_291680-t26_1-p1	333	Sec23/Sec24 trunk domain-containing protein	Q7	RH	LPK2o
Cellular Component	GO:1905368	4	peptidase complex	0.286786	TGME49_292220-t26_1-p1	536	PCI domain-containing protein	Q7	RH	LPK2o
Cellular Component	GO:1905368	4	peptidase complex	0.286786	TGME49_313410-t26_1-p1	49	proteasome 26S regulatory subunit	Q7	RH	LPK2o
Cellular Component	GO:1905368	4	peptidase complex	0.286786	TGME49_313410-t26_1-p1	328	proteasome 26S regulatory subunit	Q7	RH	LPK2o
Cellular Component	GO:1905368	4	peptidase complex	0.286786	TGME49_228210-t26_1-p1	25	26S proteasome regulatory subunit	Q7	RH	LPK2o
Cellular Component	GO:1905368	4	peptidase complex	0.286786	TGME49_228210-t26_1-p1	332	26S proteasome regulatory subunit	Q7	RH	LPK2o
Cellular Component	GO:1905368	4	peptidase complex	0.286786	TGME49_269250-t26_1-p1	205	Mov34/MPN/PAD-1 family protein	Q7	RH	LPK2o
Cellular Component	GO:1905368	4	peptidase complex	0.286786	TGME49_236920-t26_1-p1	7	hypothetical protein	Q7	RH	LPK2o
Cellular Component	GO:0016459	10	myosin complex	0.0298381	TGME49_278870-t26_1-p1	970	myosin F	Q7	RH	LPK2o
Cellular Component	GO:0016459	10	myosin complex	0.0298381	TGME49_278870-t26_1-p1	807	myosin F	Q7	RH	LPK2o
Cellular Component	GO:0016459	10	myosin complex	0.0298381	TGME49_255190-t26_1-p1	1041	myosin C	Q7	RH	LPK2o
Cellular Component	GO:0016459	10	myosin complex	0.0298381	TGME49_263180-t26_1-p1	4	myosin D	Q7	RH	LPK2o
Cellular Component	GO:0016459	10	myosin complex	0.0298381	TGME49_263180-t26_1-p1	272	myosin D	Q7	RH	LPK2o
Cellular Component	GO:0016459	10	myosin complex	0.0298381	TGME49_263180-t26_1-p1	1613	myosin D	Q7	RH	LPK2o
Cellular Component	GO:0016459	10	myosin complex	0.0298381	TGME49_235470-t26_1-p1	675	myosin A	Q7	RH	LPK2o
Cellular Component	GO:0005743	12	mitochondrial inner membrane	0.374739	TGME49_268830-t26_1-p1	526	hypothetical protein	Q7	RH	LPK2o
Cellular Component	GO:0005743	12	mitochondrial inner membrane	0.374739	TGME49_215280-t26_1-p1	306	succinate dehydrogenase [ubiquinone] iron-sulfur protein	Q7	RH	LPK2o
Cellular Component	GO:0005743	12	mitochondrial inner membrane	0.374739	TGME49_215280-t26_1-p1	120	succinate dehydrogenase [ubiquinone] iron-sulfur protein	Q7	RH	LPK2o
Cellular Component	GO:0005743	12	mitochondrial inner membrane	0.374739	TGME49_215280-t26_1-p1	320	succinate dehydrogenase [ubiquinone] iron-sulfur protein	Q7	RH	LPK2o
Cellular Component	GO:0005743	12	mitochondrial inner membrane	0.374739	TGME49_201880-t26_1-p1	28	hypothetical protein	Q7	RH	LPK2o
Cellular Component	GO:0022626	10	cytosolic ribosome	0.181852	TGME49_232710-t26_1-p1	195	ribosomal protein RPS3A	Q7	RH	LPK2o
Cellular Component	GO:0022626	10	cytosolic ribosome	0.181852	TGME49_266060-t26_1-p1	5	ribosomal protein RPSA	Q7	RH	LPK2o
Cellular Component	GO:0005840	8	ribosome	0.0223077	TGME49_299050-t26_1-p1	16	ribosomal protein RPL17	Q7	RH	LPK2o
Cellular Component	GO:0005840	8	ribosome	0.0223077	TGME49_248480-t26_1-p1	138	ribosomal protein RPS9	Q7	RH	LPK2o
Cellular Component	GO:0005840	8	ribosome	0.0223077	TGME49_300000-t26_1-p1	59	ribosomal protein RPL18	Q7	RH	LPK2o
Cellular Component	GO:0005840	8	ribosome	0.0223077	TGME49_228470-t26_1-p1	85	ribosomal protein RPL15	Q7	RH	LPK2o
Cellular Component	GO:0005840	8	ribosome	0.0223077	TGME49_228470-t26_1-p1	56	ribosomal protein RPL15	Q7	RH	LPK2o
Cellular Component	GO:0005840	8	ribosome	0.0223077	TGME49_232710-t26_1-p1	195	ribosomal protein RPS3A	Q7	RH	LPK2o
Cellular Component	GO:0005840	8	ribosome	0.0223077	TGME49_263050-t26_1-p1	306	ribosomal protein RPL13	Q7	RH	LPK2o
Cellular Component	GO:0005840	8	ribosome	0.0223077	TGME49_267400-t26_1-p1	63	ribosomal protein RPL32	Q7	RH	LPK2o
Cellular Component	GO:0005840	8	ribosome	0.0223077	TGME49_242330-t26_1-p1	181	ribosomal protein RPS5	Q7	RH	LPK2o
Cellular Component	GO:0005840	8	ribosome	0.0223077	TGME49_300190-t26_1-p1	56	ribosomal protein RPL37A	Q7	RH	LPK2o
Cellular Component	GO:0005840	8	ribosome	0.0223077	TGME49_203630-t26_1-p1	13	ribosomal protein RPL44	Q7	RH	LPK2o
Cellular Component	GO:0005840	8	ribosome	0.0223077	TGME49_239330-t26_1-p1	86	ribosomal protein RPL37	Q7	RH	LPK2o
Cellular Component	GO:0005840	8	ribosome	0.0223077	TGME49_309120-t26_1-p1	201	ribosomal protein RPL4	Q7	RH	LPK2o
Cellular Component	GO:0005840	8	ribosome	0.0223077	TGME49_266060-t26_1-p1	5	ribosomal protein RPSA	Q7	RH	LPK2o
Cellular Component	GO:0005840	8	ribosome	0.0223077	TGME49_207440-t26_1-p1	833	ribosomal protein RPS4	Q7	RH	LPK2o
Cellular Component	GO:0005840	8	ribosome	0.0223077	TGME49_314810-t26_1-p1	639	ribosomal protein RPL7	Q7	RH	LPK2o
Cellular Component	GO:0005840	8	ribosome	0.0223077	TGME49_262670-t26_1-p1	177	ribosomal protein RPL18A	Q7	RH	LPK2o
Cellular Component	GO:0005840	8	ribosome	0.0223077	TGME49_239100-t26_1-p1	89	ribosomal protein RPS7	Q7	RH	LPK2o
Cellular Component	GO:0005840	8	ribosome	0.0223077	TGME49_239100-t26_1-p1	7	ribosomal protein RPS7	Q7	RH	LPK2o
Cellular Component	GO:0005840	8	ribosome	0.0223077	TGME49_226970-t26_1-p1	81	ribosomal protein RPS11	Q7	RH	LPK2o
Cellular Component	GO:0005840	8	ribosome	0.0223077	TGME49_226970-t26_1-p1	121	ribosomal protein RPS11	Q7	RH	LPK2o
Cellular Component	GO:0055029	10	nuclear DNA-directed RNA polymerase complex	0.658103	TGME49_255340-t26_1-p1	1143	tetratricopeptide repeat-containing protein	Q7	RH	LPK2o
Cellular Component	GO:0055029	10	nuclear DNA-directed RNA polymerase complex	0.658103	TGME49_225260-t26_1-p1	279	DNA-directed RNA polymerase II RPB1	Q7	RH	LPK2o
Cellular Component	GO:0000502	6	proteasome complex	0.242847	TGME49_292220-t26_1-p1	536	PCI domain-containing protein	Q7	RH	LPK2o
Cellular Component	GO:0000502	6	proteasome complex	0.242847	TGME49_313410-t26_1-p1	49	proteasome 26S regulatory subunit	Q7	RH	LPK2o
Cellular Component	GO:0000502	6	proteasome complex	0.242847	TGME49_313410-t26_1-p1	328	proteasome 26S regulatory subunit	Q7	RH	LPK2o
Cellular Component	GO:0000502	6	proteasome complex	0.242847	TGME49_228210-t26_1-p1	25	26S proteasome regulatory subunit	Q7	RH	LPK2o
Cellular Component	GO:0000502	6	proteasome complex	0.242847	TGME49_228210-t26_1-p1	332	26S proteasome regulatory subunit	Q7	RH	LPK2o
Cellular Component	GO:0000502	6	proteasome complex	0.242847	TGME49_269250-t26_1-p1	205	Mov34/MPN/PAD-1 family protein	Q7	RH	LPK2o
Cellular Component	GO:0000502	6	proteasome complex	0.242847	TGME49_236920-t26_1-p1	7	hypothetical protein	Q7	RH	LPK2o
Cellular Component	GO:0030117	8	membrane coat	0.102871	TGME49_266990-t26_1-p1	602	beta-COP	Q7	RH	LPK2o
Cellular Component	GO:0030117	8	membrane coat	0.102871	TGME49_289770-t26_1-p1	338	mu1 adaptin	Q7	RH	LPK2o
Cellular Component	GO:0030117	8	membrane coat	0.102871	TGME49_244290-t26_1-p1	402	adapter-related protein	Q7	RH	LPK2o
Cellular Component	GO:0030117	8	membrane coat	0.102871	TGME49_244290-t26_1-p1	170	adapter-related protein	Q7	RH	LPK2o
Cellular Component	GO:0030117	8	membrane coat	0.102871	TGME49_291680-t26_1-p1	333	Sec23/Sec24 trunk domain-containing protein	Q7	RH	LPK2o
Cellular Component	GO:0030117	8	membrane coat	0.102871	TGME49_313670-t26_1-p1	154	adaptin n terminal region domain-containing protein	Q7	RH	LPK2o
Cellular Component	GO:0030529	6	intracellular ribonucleoprotein complex	0.000720152	TGME49_231970-t26_1-p1	644	pre-mRNA processing splicing factor PRP8	Q7	RH	LPK2o
Cellular Component	GO:0030529	6	intracellular ribonucleoprotein complex	0.000720152	TGME49_231970-t26_1-p1	526	pre-mRNA processing splicing factor PRP8	Q7	RH	LPK2o
Cellular Component	GO:0030529	6	intracellular ribonucleoprotein complex	0.000720152	TGME49_231970-t26_1-p1	1055	pre-mRNA processing splicing factor PRP8	Q7	RH	LPK2o
Cellular Component	GO:0030529	6	intracellular ribonucleoprotein complex	0.000720152	TGME49_299050-t26_1-p1	16	ribosomal protein RPL17	Q7	RH	LPK2o
Cellular Component	GO:0030529	6	intracellular ribonucleoprotein complex	0.000720152	TGME49_248480-t26_1-p1	138	ribosomal protein RPS9	Q7	RH	LPK2o
Cellular Component	GO:0030529	6	intracellular ribonucleoprotein complex	0.000720152	TGME49_300000-t26_1-p1	59	ribosomal protein RPL18	Q7	RH	LPK2o
Cellular Component	GO:0030529	6	intracellular ribonucleoprotein complex	0.000720152	TGME49_300280-t26_1-p1	66	LSM domain-containing protein	Q7	RH	LPK2o
Cellular Component	GO:0030529	6	intracellular ribonucleoprotein complex	0.000720152	TGME49_209690-t26_1-p1	121	small nuclear ribonucleoprotein	Q7	RH	LPK2o
Cellular Component	GO:0030529	6	intracellular ribonucleoprotein complex	0.000720152	TGME49_271880-t26_1-p1	1980	B-box zinc finger domain-containing protein	Q7	RH	LPK2o
Cellular Component	GO:0030529	6	intracellular ribonucleoprotein complex	0.000720152	TGME49_271880-t26_1-p1	1990	B-box zinc finger domain-containing protein	Q7	RH	LPK2o
Cellular Component	GO:0030529	6	intracellular ribonucleoprotein complex	0.000720152	TGME49_228470-t26_1-p1	85	ribosomal protein RPL15	Q7	RH	LPK2o
Cellular Component	GO:0030529	6	intracellular ribonucleoprotein complex	0.000720152	TGME49_228470-t26_1-p1	56	ribosomal protein RPL15	Q7	RH	LPK2o
Cellular Component	GO:0030529	6	intracellular ribonucleoprotein complex	0.000720152	TGME49_232710-t26_1-p1	195	ribosomal protein RPS3A	Q7	RH	LPK2o
Cellular Component	GO:0030529	6	intracellular ribonucleoprotein complex	0.000720152	TGME49_263050-t26_1-p1	306	ribosomal protein RPL13	Q7	RH	LPK2o
Cellular Component	GO:0030529	6	intracellular ribonucleoprotein complex	0.000720152	TGME49_267400-t26_1-p1	63	ribosomal protein RPL32	Q7	RH	LPK2o
Cellular Component	GO:0030529	6	intracellular ribonucleoprotein complex	0.000720152	TGME49_278950-t26_1-p1	49	LSM domain-containing protein	Q7	RH	LPK2o
Cellular Component	GO:0030529	6	intracellular ribonucleoprotein complex	0.000720152	TGME49_242330-t26_1-p1	181	ribosomal protein RPS5	Q7	RH	LPK2o
Cellular Component	GO:0030529	6	intracellular ribonucleoprotein complex	0.000720152	TGME49_300190-t26_1-p1	56	ribosomal protein RPL37A	Q7	RH	LPK2o
Cellular Component	GO:0030529	6	intracellular ribonucleoprotein complex	0.000720152	TGME49_267350-t26_1-p1	44	LSM domain-containing protein	Q7	RH	LPK2o
Cellular Component	GO:0030529	6	intracellular ribonucleoprotein complex	0.000720152	TGME49_203630-t26_1-p1	13	ribosomal protein RPL44	Q7	RH	LPK2o
Cellular Component	GO:0030529	6	intracellular ribonucleoprotein complex	0.000720152	TGME49_239330-t26_1-p1	86	ribosomal protein RPL37	Q7	RH	LPK2o
Cellular Component	GO:0030529	6	intracellular ribonucleoprotein complex	0.000720152	TGME49_219790-t26_1-p1	268	pre-mRNA processing factor PRP3	Q7	RH	LPK2o
Cellular Component	GO:0030529	6	intracellular ribonucleoprotein complex	0.000720152	TGME49_309120-t26_1-p1	201	ribosomal protein RPL4	Q7	RH	LPK2o
Cellular Component	GO:0030529	6	intracellular ribonucleoprotein complex	0.000720152	TGME49_266060-t26_1-p1	5	ribosomal protein RPSA	Q7	RH	LPK2o
Cellular Component	GO:0030529	6	intracellular ribonucleoprotein complex	0.000720152	TGME49_238050-t26_1-p1	611	nuclease and tudor domain-containing protein	Q7	RH	LPK2o
Cellular Component	GO:0030529	6	intracellular ribonucleoprotein complex	0.000720152	TGME49_207440-t26_1-p1	833	ribosomal protein RPS4	Q7	RH	LPK2o
Cellular Component	GO:0030529	6	intracellular ribonucleoprotein complex	0.000720152	TGME49_314810-t26_1-p1	639	ribosomal protein RPL7	Q7	RH	LPK2o
Cellular Component	GO:0030529	6	intracellular ribonucleoprotein complex	0.000720152	TGME49_275802-t26_1-p1	134	SRP72 RNA-binding domain-containing protein	Q7	RH	LPK2o
Cellular Component	GO:0030529	6	intracellular ribonucleoprotein complex	0.000720152	TGME49_275802-t26_1-p1	78	SRP72 RNA-binding domain-containing protein	Q7	RH	LPK2o
Cellular Component	GO:0030529	6	intracellular ribonucleoprotein complex	0.000720152	TGME49_258070-t26_1-p1	264	hypothetical protein	Q7	RH	LPK2o
Cellular Component	GO:0030529	6	intracellular ribonucleoprotein complex	0.000720152	TGME49_262670-t26_1-p1	177	ribosomal protein RPL18A	Q7	RH	LPK2o
Cellular Component	GO:0030529	6	intracellular ribonucleoprotein complex	0.000720152	TGME49_239100-t26_1-p1	89	ribosomal protein RPS7	Q7	RH	LPK2o
Cellular Component	GO:0030529	6	intracellular ribonucleoprotein complex	0.000720152	TGME49_239100-t26_1-p1	7	ribosomal protein RPS7	Q7	RH	LPK2o
Cellular Component	GO:0030529	6	intracellular ribonucleoprotein complex	0.000720152	TGME49_226970-t26_1-p1	81	ribosomal protein RPS11	Q7	RH	LPK2o
Cellular Component	GO:0030529	6	intracellular ribonucleoprotein complex	0.000720152	TGME49_226970-t26_1-p1	121	ribosomal protein RPS11	Q7	RH	LPK2o
Cellular Component	GO:0061695	5	transferase complex, transferring phosphorus-containing groups	0.701171	TGME49_255340-t26_1-p1	1143	tetratricopeptide repeat-containing protein	Q7	RH	LPK2o
Cellular Component	GO:0061695	5	transferase complex, transferring phosphorus-containing groups	0.701171	TGME49_225260-t26_1-p1	279	DNA-directed RNA polymerase II RPB1	Q7	RH	LPK2o
Cellular Component	GO:0030120	12	vesicle coat	0.452754	TGME49_266990-t26_1-p1	602	beta-COP	Q7	RH	LPK2o
Cellular Component	GO:0030120	12	vesicle coat	0.452754	TGME49_291680-t26_1-p1	333	Sec23/Sec24 trunk domain-containing protein	Q7	RH	LPK2o
Cellular Component	GO:0030662	11	coated vesicle membrane	0.452754	TGME49_266990-t26_1-p1	602	beta-COP	Q7	RH	LPK2o
Cellular Component	GO:0030662	11	coated vesicle membrane	0.452754	TGME49_291680-t26_1-p1	333	Sec23/Sec24 trunk domain-containing protein	Q7	RH	LPK2o
Cellular Component	GO:0019866	9	organelle inner membrane	0.398335	TGME49_268830-t26_1-p1	526	hypothetical protein	Q7	RH	LPK2o
Cellular Component	GO:0019866	9	organelle inner membrane	0.398335	TGME49_215280-t26_1-p1	306	succinate dehydrogenase [ubiquinone] iron-sulfur protein	Q7	RH	LPK2o
Cellular Component	GO:0019866	9	organelle inner membrane	0.398335	TGME49_215280-t26_1-p1	120	succinate dehydrogenase [ubiquinone] iron-sulfur protein	Q7	RH	LPK2o
Cellular Component	GO:0019866	9	organelle inner membrane	0.398335	TGME49_215280-t26_1-p1	320	succinate dehydrogenase [ubiquinone] iron-sulfur protein	Q7	RH	LPK2o
Cellular Component	GO:0019866	9	organelle inner membrane	0.398335	TGME49_201880-t26_1-p1	28	hypothetical protein	Q7	RH	LPK2o
Cellular Component	GO:0044431	9	Golgi apparatus part	0.581672	TGME49_294730-t26_1-p1	1299	hypothetical protein	Q7	RH	LPK2o
Cellular Component	GO:0044431	9	Golgi apparatus part	0.581672	TGME49_266990-t26_1-p1	602	beta-COP	Q7	RH	LPK2o
Cellular Component	GO:0098588	5	bounding membrane of organelle	0.234532	TGME49_294730-t26_1-p1	1299	hypothetical protein	Q7	RH	LPK2o
Cellular Component	GO:0098588	5	bounding membrane of organelle	0.234532	TGME49_224960-t26_1-p1	190	hypothetical protein	Q7	RH	LPK2o
Cellular Component	GO:0098588	5	bounding membrane of organelle	0.234532	TGME49_224960-t26_1-p1	218	hypothetical protein	Q7	RH	LPK2o
Cellular Component	GO:0098588	5	bounding membrane of organelle	0.234532	TGME49_266990-t26_1-p1	602	beta-COP	Q7	RH	LPK2o
Cellular Component	GO:0098588	5	bounding membrane of organelle	0.234532	TGME49_291680-t26_1-p1	333	Sec23/Sec24 trunk domain-containing protein	Q7	RH	LPK2o
Cellular Component	GO:0005829	8	cytosol	0.179572	TGME49_232710-t26_1-p1	195	ribosomal protein RPS3A	Q7	RH	LPK2o
Cellular Component	GO:0005829	8	cytosol	0.179572	TGME49_268850-t26_1-p1	308	enolase 2	Q7	RH	LPK2o
Cellular Component	GO:0005829	8	cytosol	0.179572	TGME49_268850-t26_1-p1	92	enolase 2	Q7	RH	LPK2o
Cellular Component	GO:0005829	8	cytosol	0.179572	TGME49_266060-t26_1-p1	5	ribosomal protein RPSA	Q7	RH	LPK2o
Cellular Component	GO:0022627	11	cytosolic small ribosomal subunit	0.125219	TGME49_232710-t26_1-p1	195	ribosomal protein RPS3A	Q7	RH	LPK2o
Cellular Component	GO:0022627	11	cytosolic small ribosomal subunit	0.125219	TGME49_266060-t26_1-p1	5	ribosomal protein RPSA	Q7	RH	LPK2o
Cellular Component	GO:0044444	7	cytoplasmic part	0.000807387	TGME49_268830-t26_1-p1	526	hypothetical protein	Q7	RH	LPK2o
Cellular Component	GO:0044444	7	cytoplasmic part	0.000807387	TGME49_299050-t26_1-p1	16	ribosomal protein RPL17	Q7	RH	LPK2o
Cellular Component	GO:0044444	7	cytoplasmic part	0.000807387	TGME49_266990-t26_1-p1	602	beta-COP	Q7	RH	LPK2o
Cellular Component	GO:0044444	7	cytoplasmic part	0.000807387	TGME49_291680-t26_1-p1	333	Sec23/Sec24 trunk domain-containing protein	Q7	RH	LPK2o
Cellular Component	GO:0044444	7	cytoplasmic part	0.000807387	TGME49_268850-t26_1-p1	308	enolase 2	Q7	RH	LPK2o
Cellular Component	GO:0044444	7	cytoplasmic part	0.000807387	TGME49_268850-t26_1-p1	92	enolase 2	Q7	RH	LPK2o
Cellular Component	GO:0044444	7	cytoplasmic part	0.000807387	TGME49_228470-t26_1-p1	85	ribosomal protein RPL15	Q7	RH	LPK2o
Cellular Component	GO:0044444	7	cytoplasmic part	0.000807387	TGME49_228470-t26_1-p1	56	ribosomal protein RPL15	Q7	RH	LPK2o
Cellular Component	GO:0044444	7	cytoplasmic part	0.000807387	TGME49_232710-t26_1-p1	195	ribosomal protein RPS3A	Q7	RH	LPK2o
Cellular Component	GO:0044444	7	cytoplasmic part	0.000807387	TGME49_263050-t26_1-p1	306	ribosomal protein RPL13	Q7	RH	LPK2o
Cellular Component	GO:0044444	7	cytoplasmic part	0.000807387	TGME49_242330-t26_1-p1	181	ribosomal protein RPS5	Q7	RH	LPK2o
Cellular Component	GO:0044444	7	cytoplasmic part	0.000807387	TGME49_300190-t26_1-p1	56	ribosomal protein RPL37A	Q7	RH	LPK2o
Cellular Component	GO:0044444	7	cytoplasmic part	0.000807387	TGME49_224960-t26_1-p1	190	hypothetical protein	Q7	RH	LPK2o
Cellular Component	GO:0044444	7	cytoplasmic part	0.000807387	TGME49_224960-t26_1-p1	218	hypothetical protein	Q7	RH	LPK2o
Cellular Component	GO:0044444	7	cytoplasmic part	0.000807387	TGME49_309120-t26_1-p1	201	ribosomal protein RPL4	Q7	RH	LPK2o
Cellular Component	GO:0044444	7	cytoplasmic part	0.000807387	TGME49_219540-t26_1-p1	1146	cytosolic tRNA-Ala synthetase	Q7	RH	LPK2o
Cellular Component	GO:0044444	7	cytoplasmic part	0.000807387	TGME49_219540-t26_1-p1	780	cytosolic tRNA-Ala synthetase	Q7	RH	LPK2o
Cellular Component	GO:0044444	7	cytoplasmic part	0.000807387	TGME49_314970-t26_1-p1	484	root hair defective 3 gtp-binding protein (rhd3) protein	Q7	RH	LPK2o
Cellular Component	GO:0044444	7	cytoplasmic part	0.000807387	TGME49_314970-t26_1-p1	13	root hair defective 3 gtp-binding protein (rhd3) protein	Q7	RH	LPK2o
Cellular Component	GO:0044444	7	cytoplasmic part	0.000807387	TGME49_314970-t26_1-p1	293	root hair defective 3 gtp-binding protein (rhd3) protein	Q7	RH	LPK2o
Cellular Component	GO:0044444	7	cytoplasmic part	0.000807387	TGME49_231190-t26_1-p1	250	arsenite-activated ATPase family protein	Q7	RH	LPK2o
Cellular Component	GO:0044444	7	cytoplasmic part	0.000807387	TGME49_226980-t26_1-p1	122	hypothetical protein	Q7	RH	LPK2o
Cellular Component	GO:0044444	7	cytoplasmic part	0.000807387	TGME49_207440-t26_1-p1	833	ribosomal protein RPS4	Q7	RH	LPK2o
Cellular Component	GO:0044444	7	cytoplasmic part	0.000807387	TGME49_314810-t26_1-p1	639	ribosomal protein RPL7	Q7	RH	LPK2o
Cellular Component	GO:0044444	7	cytoplasmic part	0.000807387	TGME49_226970-t26_1-p1	81	ribosomal protein RPS11	Q7	RH	LPK2o
Cellular Component	GO:0044444	7	cytoplasmic part	0.000807387	TGME49_226970-t26_1-p1	121	ribosomal protein RPS11	Q7	RH	LPK2o
Cellular Component	GO:0044444	7	cytoplasmic part	0.000807387	TGME49_289800-t26_1-p1	109	hypothetical protein	Q7	RH	LPK2o
Cellular Component	GO:0044444	7	cytoplasmic part	0.000807387	TGME49_248480-t26_1-p1	138	ribosomal protein RPS9	Q7	RH	LPK2o
Cellular Component	GO:0044444	7	cytoplasmic part	0.000807387	TGME49_300000-t26_1-p1	59	ribosomal protein RPL18	Q7	RH	LPK2o
Cellular Component	GO:0044444	7	cytoplasmic part	0.000807387	TGME49_294730-t26_1-p1	1299	hypothetical protein	Q7	RH	LPK2o
Cellular Component	GO:0044444	7	cytoplasmic part	0.000807387	TGME49_267400-t26_1-p1	63	ribosomal protein RPL32	Q7	RH	LPK2o
Cellular Component	GO:0044444	7	cytoplasmic part	0.000807387	TGME49_202572-t26_1-p1	855	ribophorin i protein	Q7	RH	LPK2o
Cellular Component	GO:0044444	7	cytoplasmic part	0.000807387	TGME49_239330-t26_1-p1	86	ribosomal protein RPL37	Q7	RH	LPK2o
Cellular Component	GO:0044444	7	cytoplasmic part	0.000807387	TGME49_203630-t26_1-p1	13	ribosomal protein RPL44	Q7	RH	LPK2o
Cellular Component	GO:0044444	7	cytoplasmic part	0.000807387	TGME49_215280-t26_1-p1	306	succinate dehydrogenase [ubiquinone] iron-sulfur protein	Q7	RH	LPK2o
Cellular Component	GO:0044444	7	cytoplasmic part	0.000807387	TGME49_215280-t26_1-p1	120	succinate dehydrogenase [ubiquinone] iron-sulfur protein	Q7	RH	LPK2o
Cellular Component	GO:0044444	7	cytoplasmic part	0.000807387	TGME49_215280-t26_1-p1	320	succinate dehydrogenase [ubiquinone] iron-sulfur protein	Q7	RH	LPK2o
Cellular Component	GO:0044444	7	cytoplasmic part	0.000807387	TGME49_201880-t26_1-p1	28	hypothetical protein	Q7	RH	LPK2o
Cellular Component	GO:0044444	7	cytoplasmic part	0.000807387	TGME49_289770-t26_1-p1	338	mu1 adaptin	Q7	RH	LPK2o
Cellular Component	GO:0044444	7	cytoplasmic part	0.000807387	TGME49_244290-t26_1-p1	402	adapter-related protein	Q7	RH	LPK2o
Cellular Component	GO:0044444	7	cytoplasmic part	0.000807387	TGME49_244290-t26_1-p1	170	adapter-related protein	Q7	RH	LPK2o
Cellular Component	GO:0044444	7	cytoplasmic part	0.000807387	TGME49_313670-t26_1-p1	154	adaptin n terminal region domain-containing protein	Q7	RH	LPK2o
Cellular Component	GO:0044444	7	cytoplasmic part	0.000807387	TGME49_266060-t26_1-p1	5	ribosomal protein RPSA	Q7	RH	LPK2o
Cellular Component	GO:0044444	7	cytoplasmic part	0.000807387	TGME49_275802-t26_1-p1	134	SRP72 RNA-binding domain-containing protein	Q7	RH	LPK2o
Cellular Component	GO:0044444	7	cytoplasmic part	0.000807387	TGME49_275802-t26_1-p1	78	SRP72 RNA-binding domain-containing protein	Q7	RH	LPK2o
Cellular Component	GO:0044444	7	cytoplasmic part	0.000807387	TGME49_238100-t26_1-p1	104	transmembrane protein	Q7	RH	LPK2o
Cellular Component	GO:0044444	7	cytoplasmic part	0.000807387	TGME49_258070-t26_1-p1	264	hypothetical protein	Q7	RH	LPK2o
Cellular Component	GO:0044444	7	cytoplasmic part	0.000807387	TGME49_262670-t26_1-p1	177	ribosomal protein RPL18A	Q7	RH	LPK2o
Cellular Component	GO:0044444	7	cytoplasmic part	0.000807387	TGME49_239100-t26_1-p1	89	ribosomal protein RPS7	Q7	RH	LPK2o
Cellular Component	GO:0044444	7	cytoplasmic part	0.000807387	TGME49_239100-t26_1-p1	7	ribosomal protein RPS7	Q7	RH	LPK2o
Cellular Component	GO:0031090	4	organelle membrane	0.0860704	TGME49_294730-t26_1-p1	1299	hypothetical protein	Q7	RH	LPK2o
Cellular Component	GO:0031090	4	organelle membrane	0.0860704	TGME49_224960-t26_1-p1	190	hypothetical protein	Q7	RH	LPK2o
Cellular Component	GO:0031090	4	organelle membrane	0.0860704	TGME49_224960-t26_1-p1	218	hypothetical protein	Q7	RH	LPK2o
Cellular Component	GO:0031090	4	organelle membrane	0.0860704	TGME49_268830-t26_1-p1	526	hypothetical protein	Q7	RH	LPK2o
Cellular Component	GO:0031090	4	organelle membrane	0.0860704	TGME49_266990-t26_1-p1	602	beta-COP	Q7	RH	LPK2o
Cellular Component	GO:0031090	4	organelle membrane	0.0860704	TGME49_215280-t26_1-p1	306	succinate dehydrogenase [ubiquinone] iron-sulfur protein	Q7	RH	LPK2o
Cellular Component	GO:0031090	4	organelle membrane	0.0860704	TGME49_215280-t26_1-p1	120	succinate dehydrogenase [ubiquinone] iron-sulfur protein	Q7	RH	LPK2o
Cellular Component	GO:0031090	4	organelle membrane	0.0860704	TGME49_215280-t26_1-p1	320	succinate dehydrogenase [ubiquinone] iron-sulfur protein	Q7	RH	LPK2o
Cellular Component	GO:0031090	4	organelle membrane	0.0860704	TGME49_201880-t26_1-p1	28	hypothetical protein	Q7	RH	LPK2o
Cellular Component	GO:0031090	4	organelle membrane	0.0860704	TGME49_291680-t26_1-p1	333	Sec23/Sec24 trunk domain-containing protein	Q7	RH	LPK2o
Cellular Component	GO:0015935	10	small ribosomal subunit	0.0570927	TGME49_232710-t26_1-p1	195	ribosomal protein RPS3A	Q7	RH	LPK2o
Cellular Component	GO:0015935	10	small ribosomal subunit	0.0570927	TGME49_248480-t26_1-p1	138	ribosomal protein RPS9	Q7	RH	LPK2o
Cellular Component	GO:0015935	10	small ribosomal subunit	0.0570927	TGME49_242330-t26_1-p1	181	ribosomal protein RPS5	Q7	RH	LPK2o
Cellular Component	GO:0015935	10	small ribosomal subunit	0.0570927	TGME49_266060-t26_1-p1	5	ribosomal protein RPSA	Q7	RH	LPK2o
Cellular Component	GO:0032991	2	macromolecular complex	0.000138062	TGME49_268830-t26_1-p1	526	hypothetical protein	Q7	RH	LPK2o
Cellular Component	GO:0032991	2	macromolecular complex	0.000138062	TGME49_250720-t26_1-p1	956	hypothetical protein	Q7	RH	LPK2o
Cellular Component	GO:0032991	2	macromolecular complex	0.000138062	TGME49_299050-t26_1-p1	16	ribosomal protein RPL17	Q7	RH	LPK2o
Cellular Component	GO:0032991	2	macromolecular complex	0.000138062	TGME49_273850-t26_1-p1	533	hypothetical protein	Q7	RH	LPK2o
Cellular Component	GO:0032991	2	macromolecular complex	0.000138062	TGME49_266990-t26_1-p1	602	beta-COP	Q7	RH	LPK2o
Cellular Component	GO:0032991	2	macromolecular complex	0.000138062	TGME49_291680-t26_1-p1	333	Sec23/Sec24 trunk domain-containing protein	Q7	RH	LPK2o
Cellular Component	GO:0032991	2	macromolecular complex	0.000138062	TGME49_268850-t26_1-p1	308	enolase 2	Q7	RH	LPK2o
Cellular Component	GO:0032991	2	macromolecular complex	0.000138062	TGME49_268850-t26_1-p1	92	enolase 2	Q7	RH	LPK2o
Cellular Component	GO:0032991	2	macromolecular complex	0.000138062	TGME49_294550-t26_1-p1	2517	dynein heavy chain	Q7	RH	LPK2o
Cellular Component	GO:0032991	2	macromolecular complex	0.000138062	TGME49_294550-t26_1-p1	528	dynein heavy chain	Q7	RH	LPK2o
Cellular Component	GO:0032991	2	macromolecular complex	0.000138062	TGME49_300280-t26_1-p1	66	LSM domain-containing protein	Q7	RH	LPK2o
Cellular Component	GO:0032991	2	macromolecular complex	0.000138062	TGME49_209690-t26_1-p1	121	small nuclear ribonucleoprotein	Q7	RH	LPK2o
Cellular Component	GO:0032991	2	macromolecular complex	0.000138062	TGME49_228470-t26_1-p1	85	ribosomal protein RPL15	Q7	RH	LPK2o
Cellular Component	GO:0032991	2	macromolecular complex	0.000138062	TGME49_228470-t26_1-p1	56	ribosomal protein RPL15	Q7	RH	LPK2o
Cellular Component	GO:0032991	2	macromolecular complex	0.000138062	TGME49_232710-t26_1-p1	195	ribosomal protein RPS3A	Q7	RH	LPK2o
Cellular Component	GO:0032991	2	macromolecular complex	0.000138062	TGME49_263050-t26_1-p1	306	ribosomal protein RPL13	Q7	RH	LPK2o
Cellular Component	GO:0032991	2	macromolecular complex	0.000138062	TGME49_278950-t26_1-p1	49	LSM domain-containing protein	Q7	RH	LPK2o
Cellular Component	GO:0032991	2	macromolecular complex	0.000138062	TGME49_242330-t26_1-p1	181	ribosomal protein RPS5	Q7	RH	LPK2o
Cellular Component	GO:0032991	2	macromolecular complex	0.000138062	TGME49_300190-t26_1-p1	56	ribosomal protein RPL37A	Q7	RH	LPK2o
Cellular Component	GO:0032991	2	macromolecular complex	0.000138062	TGME49_236920-t26_1-p1	7	hypothetical protein	Q7	RH	LPK2o
Cellular Component	GO:0032991	2	macromolecular complex	0.000138062	TGME49_224960-t26_1-p1	190	hypothetical protein	Q7	RH	LPK2o
Cellular Component	GO:0032991	2	macromolecular complex	0.000138062	TGME49_224960-t26_1-p1	218	hypothetical protein	Q7	RH	LPK2o
Cellular Component	GO:0032991	2	macromolecular complex	0.000138062	TGME49_278870-t26_1-p1	970	myosin F	Q7	RH	LPK2o
Cellular Component	GO:0032991	2	macromolecular complex	0.000138062	TGME49_278870-t26_1-p1	807	myosin F	Q7	RH	LPK2o
Cellular Component	GO:0032991	2	macromolecular complex	0.000138062	TGME49_309120-t26_1-p1	201	ribosomal protein RPL4	Q7	RH	LPK2o
Cellular Component	GO:0032991	2	macromolecular complex	0.000138062	TGME49_255190-t26_1-p1	1041	myosin C	Q7	RH	LPK2o
Cellular Component	GO:0032991	2	macromolecular complex	0.000138062	TGME49_235470-t26_1-p1	675	myosin A	Q7	RH	LPK2o
Cellular Component	GO:0032991	2	macromolecular complex	0.000138062	TGME49_292220-t26_1-p1	536	PCI domain-containing protein	Q7	RH	LPK2o
Cellular Component	GO:0032991	2	macromolecular complex	0.000138062	TGME49_226980-t26_1-p1	122	hypothetical protein	Q7	RH	LPK2o
Cellular Component	GO:0032991	2	macromolecular complex	0.000138062	TGME49_269250-t26_1-p1	205	Mov34/MPN/PAD-1 family protein	Q7	RH	LPK2o
Cellular Component	GO:0032991	2	macromolecular complex	0.000138062	TGME49_207440-t26_1-p1	833	ribosomal protein RPS4	Q7	RH	LPK2o
Cellular Component	GO:0032991	2	macromolecular complex	0.000138062	TGME49_314810-t26_1-p1	639	ribosomal protein RPL7	Q7	RH	LPK2o
Cellular Component	GO:0032991	2	macromolecular complex	0.000138062	TGME49_226970-t26_1-p1	81	ribosomal protein RPS11	Q7	RH	LPK2o
Cellular Component	GO:0032991	2	macromolecular complex	0.000138062	TGME49_226970-t26_1-p1	121	ribosomal protein RPS11	Q7	RH	LPK2o
Cellular Component	GO:0032991	2	macromolecular complex	0.000138062	TGME49_231970-t26_1-p1	644	pre-mRNA processing splicing factor PRP8	Q7	RH	LPK2o
Cellular Component	GO:0032991	2	macromolecular complex	0.000138062	TGME49_231970-t26_1-p1	526	pre-mRNA processing splicing factor PRP8	Q7	RH	LPK2o
Cellular Component	GO:0032991	2	macromolecular complex	0.000138062	TGME49_231970-t26_1-p1	1055	pre-mRNA processing splicing factor PRP8	Q7	RH	LPK2o
Cellular Component	GO:0032991	2	macromolecular complex	0.000138062	TGME49_258980-t26_1-p1	318	hypothetical protein	Q7	RH	LPK2o
Cellular Component	GO:0032991	2	macromolecular complex	0.000138062	TGME49_248480-t26_1-p1	138	ribosomal protein RPS9	Q7	RH	LPK2o
Cellular Component	GO:0032991	2	macromolecular complex	0.000138062	TGME49_228210-t26_1-p1	25	26S proteasome regulatory subunit	Q7	RH	LPK2o
Cellular Component	GO:0032991	2	macromolecular complex	0.000138062	TGME49_228210-t26_1-p1	332	26S proteasome regulatory subunit	Q7	RH	LPK2o
Cellular Component	GO:0032991	2	macromolecular complex	0.000138062	TGME49_300000-t26_1-p1	59	ribosomal protein RPL18	Q7	RH	LPK2o
Cellular Component	GO:0032991	2	macromolecular complex	0.000138062	TGME49_271880-t26_1-p1	1980	B-box zinc finger domain-containing protein	Q7	RH	LPK2o
Cellular Component	GO:0032991	2	macromolecular complex	0.000138062	TGME49_271880-t26_1-p1	1990	B-box zinc finger domain-containing protein	Q7	RH	LPK2o
Cellular Component	GO:0032991	2	macromolecular complex	0.000138062	TGME49_255340-t26_1-p1	1143	tetratricopeptide repeat-containing protein	Q7	RH	LPK2o
Cellular Component	GO:0032991	2	macromolecular complex	0.000138062	TGME49_267400-t26_1-p1	63	ribosomal protein RPL32	Q7	RH	LPK2o
Cellular Component	GO:0032991	2	macromolecular complex	0.000138062	TGME49_267350-t26_1-p1	44	LSM domain-containing protein	Q7	RH	LPK2o
Cellular Component	GO:0032991	2	macromolecular complex	0.000138062	TGME49_203630-t26_1-p1	13	ribosomal protein RPL44	Q7	RH	LPK2o
Cellular Component	GO:0032991	2	macromolecular complex	0.000138062	TGME49_239330-t26_1-p1	86	ribosomal protein RPL37	Q7	RH	LPK2o
Cellular Component	GO:0032991	2	macromolecular complex	0.000138062	TGME49_313410-t26_1-p1	49	proteasome 26S regulatory subunit	Q7	RH	LPK2o
Cellular Component	GO:0032991	2	macromolecular complex	0.000138062	TGME49_313410-t26_1-p1	328	proteasome 26S regulatory subunit	Q7	RH	LPK2o
Cellular Component	GO:0032991	2	macromolecular complex	0.000138062	TGME49_201880-t26_1-p1	28	hypothetical protein	Q7	RH	LPK2o
Cellular Component	GO:0032991	2	macromolecular complex	0.000138062	TGME49_219790-t26_1-p1	268	pre-mRNA processing factor PRP3	Q7	RH	LPK2o
Cellular Component	GO:0032991	2	macromolecular complex	0.000138062	TGME49_289770-t26_1-p1	338	mu1 adaptin	Q7	RH	LPK2o
Cellular Component	GO:0032991	2	macromolecular complex	0.000138062	TGME49_244290-t26_1-p1	402	adapter-related protein	Q7	RH	LPK2o
Cellular Component	GO:0032991	2	macromolecular complex	0.000138062	TGME49_244290-t26_1-p1	170	adapter-related protein	Q7	RH	LPK2o
Cellular Component	GO:0032991	2	macromolecular complex	0.000138062	TGME49_313670-t26_1-p1	154	adaptin n terminal region domain-containing protein	Q7	RH	LPK2o
Cellular Component	GO:0032991	2	macromolecular complex	0.000138062	TGME49_266060-t26_1-p1	5	ribosomal protein RPSA	Q7	RH	LPK2o
Cellular Component	GO:0032991	2	macromolecular complex	0.000138062	TGME49_238050-t26_1-p1	611	nuclease and tudor domain-containing protein	Q7	RH	LPK2o
Cellular Component	GO:0032991	2	macromolecular complex	0.000138062	TGME49_275802-t26_1-p1	134	SRP72 RNA-binding domain-containing protein	Q7	RH	LPK2o
Cellular Component	GO:0032991	2	macromolecular complex	0.000138062	TGME49_275802-t26_1-p1	78	SRP72 RNA-binding domain-containing protein	Q7	RH	LPK2o
Cellular Component	GO:0032991	2	macromolecular complex	0.000138062	TGME49_258070-t26_1-p1	264	hypothetical protein	Q7	RH	LPK2o
Cellular Component	GO:0032991	2	macromolecular complex	0.000138062	TGME49_225260-t26_1-p1	279	DNA-directed RNA polymerase II RPB1	Q7	RH	LPK2o
Cellular Component	GO:0032991	2	macromolecular complex	0.000138062	TGME49_262670-t26_1-p1	177	ribosomal protein RPL18A	Q7	RH	LPK2o
Cellular Component	GO:0032991	2	macromolecular complex	0.000138062	TGME49_239100-t26_1-p1	89	ribosomal protein RPS7	Q7	RH	LPK2o
Cellular Component	GO:0032991	2	macromolecular complex	0.000138062	TGME49_239100-t26_1-p1	7	ribosomal protein RPS7	Q7	RH	LPK2o
Cellular Component	GO:0032991	2	macromolecular complex	0.000138062	TGME49_263180-t26_1-p1	4	myosin D	Q7	RH	LPK2o
Cellular Component	GO:0032991	2	macromolecular complex	0.000138062	TGME49_263180-t26_1-p1	272	myosin D	Q7	RH	LPK2o
Cellular Component	GO:0032991	2	macromolecular complex	0.000138062	TGME49_263180-t26_1-p1	1613	myosin D	Q7	RH	LPK2o
Cellular Component	GO:0044455	12	mitochondrial membrane part	0.488278	TGME49_268830-t26_1-p1	526	hypothetical protein	Q7	RH	LPK2o
Cellular Component	GO:0044455	12	mitochondrial membrane part	0.488278	TGME49_201880-t26_1-p1	28	hypothetical protein	Q7	RH	LPK2o
Cellular Component	GO:0005789	10	endoplasmic reticulum membrane	0.569175	TGME49_224960-t26_1-p1	190	hypothetical protein	Q7	RH	LPK2o
Cellular Component	GO:0005789	10	endoplasmic reticulum membrane	0.569175	TGME49_224960-t26_1-p1	218	hypothetical protein	Q7	RH	LPK2o
Cellular Component	GO:0005789	10	endoplasmic reticulum membrane	0.569175	TGME49_202572-t26_1-p1	855	ribophorin i protein	Q7	RH	LPK2o
Cellular Component	GO:0005789	10	endoplasmic reticulum membrane	0.569175	TGME49_314970-t26_1-p1	484	root hair defective 3 gtp-binding protein (rhd3) protein	Q7	RH	LPK2o
Cellular Component	GO:0005789	10	endoplasmic reticulum membrane	0.569175	TGME49_314970-t26_1-p1	13	root hair defective 3 gtp-binding protein (rhd3) protein	Q7	RH	LPK2o
Cellular Component	GO:0005789	10	endoplasmic reticulum membrane	0.569175	TGME49_314970-t26_1-p1	293	root hair defective 3 gtp-binding protein (rhd3) protein	Q7	RH	LPK2o
Cellular Component	GO:0048475	3	coated membrane	0.102871	TGME49_266990-t26_1-p1	602	beta-COP	Q7	RH	LPK2o
Cellular Component	GO:0048475	3	coated membrane	0.102871	TGME49_289770-t26_1-p1	338	mu1 adaptin	Q7	RH	LPK2o
Cellular Component	GO:0048475	3	coated membrane	0.102871	TGME49_244290-t26_1-p1	402	adapter-related protein	Q7	RH	LPK2o
Cellular Component	GO:0048475	3	coated membrane	0.102871	TGME49_244290-t26_1-p1	170	adapter-related protein	Q7	RH	LPK2o
Cellular Component	GO:0048475	3	coated membrane	0.102871	TGME49_291680-t26_1-p1	333	Sec23/Sec24 trunk domain-containing protein	Q7	RH	LPK2o
Cellular Component	GO:0048475	3	coated membrane	0.102871	TGME49_313670-t26_1-p1	154	adaptin n terminal region domain-containing protein	Q7	RH	LPK2o
Cellular Component	GO:0031967	8	organelle envelope	0.397107	TGME49_268830-t26_1-p1	526	hypothetical protein	Q7	RH	LPK2o
Cellular Component	GO:0031967	8	organelle envelope	0.397107	TGME49_273850-t26_1-p1	533	hypothetical protein	Q7	RH	LPK2o
Cellular Component	GO:0031967	8	organelle envelope	0.397107	TGME49_215280-t26_1-p1	306	succinate dehydrogenase [ubiquinone] iron-sulfur protein	Q7	RH	LPK2o
Cellular Component	GO:0031967	8	organelle envelope	0.397107	TGME49_215280-t26_1-p1	120	succinate dehydrogenase [ubiquinone] iron-sulfur protein	Q7	RH	LPK2o
Cellular Component	GO:0031967	8	organelle envelope	0.397107	TGME49_215280-t26_1-p1	320	succinate dehydrogenase [ubiquinone] iron-sulfur protein	Q7	RH	LPK2o
Cellular Component	GO:0031967	8	organelle envelope	0.397107	TGME49_201880-t26_1-p1	28	hypothetical protein	Q7	RH	LPK2o
Cellular Component	GO:0048500	8	signal recognition particle	0.330794	TGME49_275802-t26_1-p1	134	SRP72 RNA-binding domain-containing protein	Q7	RH	LPK2o
Cellular Component	GO:0048500	8	signal recognition particle	0.330794	TGME49_275802-t26_1-p1	78	SRP72 RNA-binding domain-containing protein	Q7	RH	LPK2o
Cellular Component	GO:0048500	8	signal recognition particle	0.330794	TGME49_258070-t26_1-p1	264	hypothetical protein	Q7	RH	LPK2o
Cellular Component	GO:0030880	6	RNA polymerase complex	0.658103	TGME49_255340-t26_1-p1	1143	tetratricopeptide repeat-containing protein	Q7	RH	LPK2o
Cellular Component	GO:0030880	6	RNA polymerase complex	0.658103	TGME49_225260-t26_1-p1	279	DNA-directed RNA polymerase II RPB1	Q7	RH	LPK2o
Cellular Component	GO:0012506	5	vesicle membrane	0.452754	TGME49_266990-t26_1-p1	602	beta-COP	Q7	RH	LPK2o
Cellular Component	GO:0012506	5	vesicle membrane	0.452754	TGME49_291680-t26_1-p1	333	Sec23/Sec24 trunk domain-containing protein	Q7	RH	LPK2o
Cellular Component	GO:0005576	2	extracellular region	0.484453	TGME49_300100-t26_1-p1	310	rhoptry neck protein RON2	Q7	RH	LPK2o
Cellular Component	GO:0005576	2	extracellular region	0.484453	TGME49_246130-t26_1-p1	301	serpin (serine proteinase inhibitor) superfamily protein	Q7	RH	LPK2o
Cellular Component	GO:0005576	2	extracellular region	0.484453	TGME49_267410-t26_1-p1	1682	scavenger receptor protein SR1 precursor	Q7	RH	LPK2o
Cellular Component	GO:0005576	2	extracellular region	0.484453	TGME49_239890-t26_1-p1	149	SCP family extracellular subfamily protein	Q7	RH	LPK2o
Cellular Component	GO:0030135	9	coated vesicle	0.452754	TGME49_266990-t26_1-p1	602	beta-COP	Q7	RH	LPK2o
Cellular Component	GO:0030135	9	coated vesicle	0.452754	TGME49_291680-t26_1-p1	333	Sec23/Sec24 trunk domain-containing protein	Q7	RH	LPK2o
Cellular Component	GO:0016591	13	DNA-directed RNA polymerase II, holoenzyme	0.581672	TGME49_255340-t26_1-p1	1143	tetratricopeptide repeat-containing protein	Q7	RH	LPK2o
Cellular Component	GO:0016591	13	DNA-directed RNA polymerase II, holoenzyme	0.581672	TGME49_225260-t26_1-p1	279	DNA-directed RNA polymerase II RPB1	Q7	RH	LPK2o
Cellular Component	GO:0031975	4	envelope	0.397107	TGME49_268830-t26_1-p1	526	hypothetical protein	Q7	RH	LPK2o
Cellular Component	GO:0031975	4	envelope	0.397107	TGME49_273850-t26_1-p1	533	hypothetical protein	Q7	RH	LPK2o
Cellular Component	GO:0031975	4	envelope	0.397107	TGME49_215280-t26_1-p1	306	succinate dehydrogenase [ubiquinone] iron-sulfur protein	Q7	RH	LPK2o
Cellular Component	GO:0031975	4	envelope	0.397107	TGME49_215280-t26_1-p1	120	succinate dehydrogenase [ubiquinone] iron-sulfur protein	Q7	RH	LPK2o
Cellular Component	GO:0031975	4	envelope	0.397107	TGME49_215280-t26_1-p1	320	succinate dehydrogenase [ubiquinone] iron-sulfur protein	Q7	RH	LPK2o
Cellular Component	GO:0031975	4	envelope	0.397107	TGME49_201880-t26_1-p1	28	hypothetical protein	Q7	RH	LPK2o
Cellular Component	GO:0030131	10	clathrin adaptor complex	0.414779	TGME49_289770-t26_1-p1	338	mu1 adaptin	Q7	RH	LPK2o
Cellular Component	GO:0030131	10	clathrin adaptor complex	0.414779	TGME49_313670-t26_1-p1	154	adaptin n terminal region domain-containing protein	Q7	RH	LPK2o
Cellular Component	GO:0030118	9	clathrin coat	0.488278	TGME49_289770-t26_1-p1	338	mu1 adaptin	Q7	RH	LPK2o
Cellular Component	GO:0030118	9	clathrin coat	0.488278	TGME49_313670-t26_1-p1	154	adaptin n terminal region domain-containing protein	Q7	RH	LPK2o
Cellular Component	GO:1990904	3	ribonucleoprotein complex	0.000720152	TGME49_231970-t26_1-p1	644	pre-mRNA processing splicing factor PRP8	Q7	RH	LPK2o
Cellular Component	GO:1990904	3	ribonucleoprotein complex	0.000720152	TGME49_231970-t26_1-p1	526	pre-mRNA processing splicing factor PRP8	Q7	RH	LPK2o
Cellular Component	GO:1990904	3	ribonucleoprotein complex	0.000720152	TGME49_231970-t26_1-p1	1055	pre-mRNA processing splicing factor PRP8	Q7	RH	LPK2o
Cellular Component	GO:1990904	3	ribonucleoprotein complex	0.000720152	TGME49_299050-t26_1-p1	16	ribosomal protein RPL17	Q7	RH	LPK2o
Cellular Component	GO:1990904	3	ribonucleoprotein complex	0.000720152	TGME49_248480-t26_1-p1	138	ribosomal protein RPS9	Q7	RH	LPK2o
Cellular Component	GO:1990904	3	ribonucleoprotein complex	0.000720152	TGME49_300000-t26_1-p1	59	ribosomal protein RPL18	Q7	RH	LPK2o
Cellular Component	GO:1990904	3	ribonucleoprotein complex	0.000720152	TGME49_300280-t26_1-p1	66	LSM domain-containing protein	Q7	RH	LPK2o
Cellular Component	GO:1990904	3	ribonucleoprotein complex	0.000720152	TGME49_209690-t26_1-p1	121	small nuclear ribonucleoprotein	Q7	RH	LPK2o
Cellular Component	GO:1990904	3	ribonucleoprotein complex	0.000720152	TGME49_271880-t26_1-p1	1980	B-box zinc finger domain-containing protein	Q7	RH	LPK2o
Cellular Component	GO:1990904	3	ribonucleoprotein complex	0.000720152	TGME49_271880-t26_1-p1	1990	B-box zinc finger domain-containing protein	Q7	RH	LPK2o
Cellular Component	GO:1990904	3	ribonucleoprotein complex	0.000720152	TGME49_228470-t26_1-p1	85	ribosomal protein RPL15	Q7	RH	LPK2o
Cellular Component	GO:1990904	3	ribonucleoprotein complex	0.000720152	TGME49_228470-t26_1-p1	56	ribosomal protein RPL15	Q7	RH	LPK2o
Cellular Component	GO:1990904	3	ribonucleoprotein complex	0.000720152	TGME49_232710-t26_1-p1	195	ribosomal protein RPS3A	Q7	RH	LPK2o
Cellular Component	GO:1990904	3	ribonucleoprotein complex	0.000720152	TGME49_263050-t26_1-p1	306	ribosomal protein RPL13	Q7	RH	LPK2o
Cellular Component	GO:1990904	3	ribonucleoprotein complex	0.000720152	TGME49_267400-t26_1-p1	63	ribosomal protein RPL32	Q7	RH	LPK2o
Cellular Component	GO:1990904	3	ribonucleoprotein complex	0.000720152	TGME49_278950-t26_1-p1	49	LSM domain-containing protein	Q7	RH	LPK2o
Cellular Component	GO:1990904	3	ribonucleoprotein complex	0.000720152	TGME49_242330-t26_1-p1	181	ribosomal protein RPS5	Q7	RH	LPK2o
Cellular Component	GO:1990904	3	ribonucleoprotein complex	0.000720152	TGME49_300190-t26_1-p1	56	ribosomal protein RPL37A	Q7	RH	LPK2o
Cellular Component	GO:1990904	3	ribonucleoprotein complex	0.000720152	TGME49_267350-t26_1-p1	44	LSM domain-containing protein	Q7	RH	LPK2o
Cellular Component	GO:1990904	3	ribonucleoprotein complex	0.000720152	TGME49_203630-t26_1-p1	13	ribosomal protein RPL44	Q7	RH	LPK2o
Cellular Component	GO:1990904	3	ribonucleoprotein complex	0.000720152	TGME49_239330-t26_1-p1	86	ribosomal protein RPL37	Q7	RH	LPK2o
Cellular Component	GO:1990904	3	ribonucleoprotein complex	0.000720152	TGME49_219790-t26_1-p1	268	pre-mRNA processing factor PRP3	Q7	RH	LPK2o
Cellular Component	GO:1990904	3	ribonucleoprotein complex	0.000720152	TGME49_309120-t26_1-p1	201	ribosomal protein RPL4	Q7	RH	LPK2o
Cellular Component	GO:1990904	3	ribonucleoprotein complex	0.000720152	TGME49_266060-t26_1-p1	5	ribosomal protein RPSA	Q7	RH	LPK2o
Cellular Component	GO:1990904	3	ribonucleoprotein complex	0.000720152	TGME49_238050-t26_1-p1	611	nuclease and tudor domain-containing protein	Q7	RH	LPK2o
Cellular Component	GO:1990904	3	ribonucleoprotein complex	0.000720152	TGME49_207440-t26_1-p1	833	ribosomal protein RPS4	Q7	RH	LPK2o
Cellular Component	GO:1990904	3	ribonucleoprotein complex	0.000720152	TGME49_314810-t26_1-p1	639	ribosomal protein RPL7	Q7	RH	LPK2o
Cellular Component	GO:1990904	3	ribonucleoprotein complex	0.000720152	TGME49_275802-t26_1-p1	134	SRP72 RNA-binding domain-containing protein	Q7	RH	LPK2o
Cellular Component	GO:1990904	3	ribonucleoprotein complex	0.000720152	TGME49_275802-t26_1-p1	78	SRP72 RNA-binding domain-containing protein	Q7	RH	LPK2o
Cellular Component	GO:1990904	3	ribonucleoprotein complex	0.000720152	TGME49_258070-t26_1-p1	264	hypothetical protein	Q7	RH	LPK2o
Cellular Component	GO:1990904	3	ribonucleoprotein complex	0.000720152	TGME49_262670-t26_1-p1	177	ribosomal protein RPL18A	Q7	RH	LPK2o
Cellular Component	GO:1990904	3	ribonucleoprotein complex	0.000720152	TGME49_239100-t26_1-p1	89	ribosomal protein RPS7	Q7	RH	LPK2o
Cellular Component	GO:1990904	3	ribonucleoprotein complex	0.000720152	TGME49_239100-t26_1-p1	7	ribosomal protein RPS7	Q7	RH	LPK2o
Cellular Component	GO:1990904	3	ribonucleoprotein complex	0.000720152	TGME49_226970-t26_1-p1	81	ribosomal protein RPS11	Q7	RH	LPK2o
Cellular Component	GO:1990904	3	ribonucleoprotein complex	0.000720152	TGME49_226970-t26_1-p1	121	ribosomal protein RPS11	Q7	RH	LPK2o
Cellular Component	GO:0031966	11	mitochondrial membrane	0.421513	TGME49_268830-t26_1-p1	526	hypothetical protein	Q7	RH	LPK2o
Cellular Component	GO:0031966	11	mitochondrial membrane	0.421513	TGME49_215280-t26_1-p1	306	succinate dehydrogenase [ubiquinone] iron-sulfur protein	Q7	RH	LPK2o
Cellular Component	GO:0031966	11	mitochondrial membrane	0.421513	TGME49_215280-t26_1-p1	120	succinate dehydrogenase [ubiquinone] iron-sulfur protein	Q7	RH	LPK2o
Cellular Component	GO:0031966	11	mitochondrial membrane	0.421513	TGME49_215280-t26_1-p1	320	succinate dehydrogenase [ubiquinone] iron-sulfur protein	Q7	RH	LPK2o
Cellular Component	GO:0031966	11	mitochondrial membrane	0.421513	TGME49_201880-t26_1-p1	28	hypothetical protein	Q7	RH	LPK2o
Cellular Component	GO:0005783	8	endoplasmic reticulum	0.19576	TGME49_224960-t26_1-p1	190	hypothetical protein	Q7	RH	LPK2o
Cellular Component	GO:0005783	8	endoplasmic reticulum	0.19576	TGME49_224960-t26_1-p1	218	hypothetical protein	Q7	RH	LPK2o
Cellular Component	GO:0005783	8	endoplasmic reticulum	0.19576	TGME49_231190-t26_1-p1	250	arsenite-activated ATPase family protein	Q7	RH	LPK2o
Cellular Component	GO:0005783	8	endoplasmic reticulum	0.19576	TGME49_289800-t26_1-p1	109	hypothetical protein	Q7	RH	LPK2o
Cellular Component	GO:0005783	8	endoplasmic reticulum	0.19576	TGME49_202572-t26_1-p1	855	ribophorin i protein	Q7	RH	LPK2o
Cellular Component	GO:0005783	8	endoplasmic reticulum	0.19576	TGME49_238100-t26_1-p1	104	transmembrane protein	Q7	RH	LPK2o
Cellular Component	GO:0005783	8	endoplasmic reticulum	0.19576	TGME49_314970-t26_1-p1	484	root hair defective 3 gtp-binding protein (rhd3) protein	Q7	RH	LPK2o
Cellular Component	GO:0005783	8	endoplasmic reticulum	0.19576	TGME49_314970-t26_1-p1	13	root hair defective 3 gtp-binding protein (rhd3) protein	Q7	RH	LPK2o
Cellular Component	GO:0005783	8	endoplasmic reticulum	0.19576	TGME49_314970-t26_1-p1	293	root hair defective 3 gtp-binding protein (rhd3) protein	Q7	RH	LPK2o
Cellular Component	GO:0042175	5	nuclear outer membrane-endoplasmic reticulum membrane network	0.569175	TGME49_224960-t26_1-p1	190	hypothetical protein	Q7	RH	LPK2o
Cellular Component	GO:0042175	5	nuclear outer membrane-endoplasmic reticulum membrane network	0.569175	TGME49_224960-t26_1-p1	218	hypothetical protein	Q7	RH	LPK2o
Cellular Component	GO:0042175	5	nuclear outer membrane-endoplasmic reticulum membrane network	0.569175	TGME49_202572-t26_1-p1	855	ribophorin i protein	Q7	RH	LPK2o
Cellular Component	GO:0042175	5	nuclear outer membrane-endoplasmic reticulum membrane network	0.569175	TGME49_314970-t26_1-p1	484	root hair defective 3 gtp-binding protein (rhd3) protein	Q7	RH	LPK2o
Cellular Component	GO:0042175	5	nuclear outer membrane-endoplasmic reticulum membrane network	0.569175	TGME49_314970-t26_1-p1	13	root hair defective 3 gtp-binding protein (rhd3) protein	Q7	RH	LPK2o
Cellular Component	GO:0042175	5	nuclear outer membrane-endoplasmic reticulum membrane network	0.569175	TGME49_314970-t26_1-p1	293	root hair defective 3 gtp-binding protein (rhd3) protein	Q7	RH	LPK2o
Cellular Component	GO:0031410	8	cytoplasmic vesicle	0.452754	TGME49_266990-t26_1-p1	602	beta-COP	Q7	RH	LPK2o
Cellular Component	GO:0031410	8	cytoplasmic vesicle	0.452754	TGME49_291680-t26_1-p1	333	Sec23/Sec24 trunk domain-containing protein	Q7	RH	LPK2o
Cellular Component	GO:0098796	4	membrane protein complex	0.102199	TGME49_224960-t26_1-p1	190	hypothetical protein	Q7	RH	LPK2o
Cellular Component	GO:0098796	4	membrane protein complex	0.102199	TGME49_224960-t26_1-p1	218	hypothetical protein	Q7	RH	LPK2o
Cellular Component	GO:0098796	4	membrane protein complex	0.102199	TGME49_268830-t26_1-p1	526	hypothetical protein	Q7	RH	LPK2o
Cellular Component	GO:0098796	4	membrane protein complex	0.102199	TGME49_266990-t26_1-p1	602	beta-COP	Q7	RH	LPK2o
Cellular Component	GO:0098796	4	membrane protein complex	0.102199	TGME49_201880-t26_1-p1	28	hypothetical protein	Q7	RH	LPK2o
Cellular Component	GO:0098796	4	membrane protein complex	0.102199	TGME49_289770-t26_1-p1	338	mu1 adaptin	Q7	RH	LPK2o
Cellular Component	GO:0098796	4	membrane protein complex	0.102199	TGME49_244290-t26_1-p1	402	adapter-related protein	Q7	RH	LPK2o
Cellular Component	GO:0098796	4	membrane protein complex	0.102199	TGME49_244290-t26_1-p1	170	adapter-related protein	Q7	RH	LPK2o
Cellular Component	GO:0098796	4	membrane protein complex	0.102199	TGME49_291680-t26_1-p1	333	Sec23/Sec24 trunk domain-containing protein	Q7	RH	LPK2o
Cellular Component	GO:0098796	4	membrane protein complex	0.102199	TGME49_313670-t26_1-p1	154	adaptin n terminal region domain-containing protein	Q7	RH	LPK2o
Cellular Component	GO:0005838	8	proteasome regulatory particle	0.234839	TGME49_269250-t26_1-p1	205	Mov34/MPN/PAD-1 family protein	Q7	RH	LPK2o
Cellular Component	GO:0005838	8	proteasome regulatory particle	0.234839	TGME49_236920-t26_1-p1	7	hypothetical protein	Q7	RH	LPK2o
Cellular Component	GO:0031982	4	vesicle	0.452754	TGME49_266990-t26_1-p1	602	beta-COP	Q7	RH	LPK2o
Cellular Component	GO:0031982	4	vesicle	0.452754	TGME49_291680-t26_1-p1	333	Sec23/Sec24 trunk domain-containing protein	Q7	RH	LPK2o
Cellular Component	GO:0098798	10	mitochondrial protein complex	0.284414	TGME49_268830-t26_1-p1	526	hypothetical protein	Q7	RH	LPK2o
Cellular Component	GO:0098798	10	mitochondrial protein complex	0.284414	TGME49_201880-t26_1-p1	28	hypothetical protein	Q7	RH	LPK2o
Cellular Component	GO:1905369	5	endopeptidase complex	0.242847	TGME49_292220-t26_1-p1	536	PCI domain-containing protein	Q7	RH	LPK2o
Cellular Component	GO:1905369	5	endopeptidase complex	0.242847	TGME49_313410-t26_1-p1	49	proteasome 26S regulatory subunit	Q7	RH	LPK2o
Cellular Component	GO:1905369	5	endopeptidase complex	0.242847	TGME49_313410-t26_1-p1	328	proteasome 26S regulatory subunit	Q7	RH	LPK2o
Cellular Component	GO:1905369	5	endopeptidase complex	0.242847	TGME49_228210-t26_1-p1	25	26S proteasome regulatory subunit	Q7	RH	LPK2o
Cellular Component	GO:1905369	5	endopeptidase complex	0.242847	TGME49_228210-t26_1-p1	332	26S proteasome regulatory subunit	Q7	RH	LPK2o
Cellular Component	GO:1905369	5	endopeptidase complex	0.242847	TGME49_269250-t26_1-p1	205	Mov34/MPN/PAD-1 family protein	Q7	RH	LPK2o
Cellular Component	GO:1905369	5	endopeptidase complex	0.242847	TGME49_236920-t26_1-p1	7	hypothetical protein	Q7	RH	LPK2o
Cellular Component	GO:0005740	10	mitochondrial envelope	0.52983	TGME49_268830-t26_1-p1	526	hypothetical protein	Q7	RH	LPK2o
Cellular Component	GO:0005740	10	mitochondrial envelope	0.52983	TGME49_215280-t26_1-p1	306	succinate dehydrogenase [ubiquinone] iron-sulfur protein	Q7	RH	LPK2o
Cellular Component	GO:0005740	10	mitochondrial envelope	0.52983	TGME49_215280-t26_1-p1	120	succinate dehydrogenase [ubiquinone] iron-sulfur protein	Q7	RH	LPK2o
Cellular Component	GO:0005740	10	mitochondrial envelope	0.52983	TGME49_215280-t26_1-p1	320	succinate dehydrogenase [ubiquinone] iron-sulfur protein	Q7	RH	LPK2o
Cellular Component	GO:0005740	10	mitochondrial envelope	0.52983	TGME49_201880-t26_1-p1	28	hypothetical protein	Q7	RH	LPK2o
Cellular Component	GO:0022624	7	proteasome accessory complex	0.330794	TGME49_269250-t26_1-p1	205	Mov34/MPN/PAD-1 family protein	Q7	RH	LPK2o
Cellular Component	GO:0022624	7	proteasome accessory complex	0.330794	TGME49_236920-t26_1-p1	7	hypothetical protein	Q7	RH	LPK2o
Cellular Component	GO:0044391	9	ribosomal subunit	0.0828887	TGME49_232710-t26_1-p1	195	ribosomal protein RPS3A	Q7	RH	LPK2o
Cellular Component	GO:0044391	9	ribosomal subunit	0.0828887	TGME49_299050-t26_1-p1	16	ribosomal protein RPL17	Q7	RH	LPK2o
Cellular Component	GO:0044391	9	ribosomal subunit	0.0828887	TGME49_248480-t26_1-p1	138	ribosomal protein RPS9	Q7	RH	LPK2o
Cellular Component	GO:0044391	9	ribosomal subunit	0.0828887	TGME49_242330-t26_1-p1	181	ribosomal protein RPS5	Q7	RH	LPK2o
Cellular Component	GO:0044391	9	ribosomal subunit	0.0828887	TGME49_266060-t26_1-p1	5	ribosomal protein RPSA	Q7	RH	LPK2o
Cellular Component	GO:0098805	3	whole membrane	0.738843	TGME49_266990-t26_1-p1	602	beta-COP	Q7	RH	LPK2o
Cellular Component	GO:0098805	3	whole membrane	0.738843	TGME49_291680-t26_1-p1	333	Sec23/Sec24 trunk domain-containing protein	Q7	RH	LPK2o
Cellular Component	GO:0044445	9	cytosolic part	0.110979	TGME49_232710-t26_1-p1	195	ribosomal protein RPS3A	Q7	RH	LPK2o
Cellular Component	GO:0044445	9	cytosolic part	0.110979	TGME49_268850-t26_1-p1	308	enolase 2	Q7	RH	LPK2o
Cellular Component	GO:0044445	9	cytosolic part	0.110979	TGME49_268850-t26_1-p1	92	enolase 2	Q7	RH	LPK2o
Cellular Component	GO:0044445	9	cytosolic part	0.110979	TGME49_266060-t26_1-p1	5	ribosomal protein RPSA	Q7	RH	LPK2o
Cellular Component	GO:0097708	7	intracellular vesicle	0.452754	TGME49_266990-t26_1-p1	602	beta-COP	Q7	RH	LPK2o
Cellular Component	GO:0097708	7	intracellular vesicle	0.452754	TGME49_291680-t26_1-p1	333	Sec23/Sec24 trunk domain-containing protein	Q7	RH	LPK2o
Cellular Component	GO:0000428	7	DNA-directed RNA polymerase complex	0.658103	TGME49_255340-t26_1-p1	1143	tetratricopeptide repeat-containing protein	Q7	RH	LPK2o
Cellular Component	GO:0000428	7	DNA-directed RNA polymerase complex	0.658103	TGME49_225260-t26_1-p1	279	DNA-directed RNA polymerase II RPB1	Q7	RH	LPK2o
Cellular Component	GO:0000139	10	Golgi membrane	0.330794	TGME49_294730-t26_1-p1	1299	hypothetical protein	Q7	RH	LPK2o
Cellular Component	GO:0000139	10	Golgi membrane	0.330794	TGME49_266990-t26_1-p1	602	beta-COP	Q7	RH	LPK2o
Cellular Component	GO:0012505	4	endomembrane system	0.05756	TGME49_224960-t26_1-p1	190	hypothetical protein	Q7	RH	LPK2o
Cellular Component	GO:0012505	4	endomembrane system	0.05756	TGME49_224960-t26_1-p1	218	hypothetical protein	Q7	RH	LPK2o
Cellular Component	GO:0012505	4	endomembrane system	0.05756	TGME49_273850-t26_1-p1	533	hypothetical protein	Q7	RH	LPK2o
Cellular Component	GO:0012505	4	endomembrane system	0.05756	TGME49_289800-t26_1-p1	109	hypothetical protein	Q7	RH	LPK2o
Cellular Component	GO:0012505	4	endomembrane system	0.05756	TGME49_266990-t26_1-p1	602	beta-COP	Q7	RH	LPK2o
Cellular Component	GO:0012505	4	endomembrane system	0.05756	TGME49_291680-t26_1-p1	333	Sec23/Sec24 trunk domain-containing protein	Q7	RH	LPK2o
Cellular Component	GO:0012505	4	endomembrane system	0.05756	TGME49_314970-t26_1-p1	484	root hair defective 3 gtp-binding protein (rhd3) protein	Q7	RH	LPK2o
Cellular Component	GO:0012505	4	endomembrane system	0.05756	TGME49_314970-t26_1-p1	13	root hair defective 3 gtp-binding protein (rhd3) protein	Q7	RH	LPK2o
Cellular Component	GO:0012505	4	endomembrane system	0.05756	TGME49_314970-t26_1-p1	293	root hair defective 3 gtp-binding protein (rhd3) protein	Q7	RH	LPK2o
Cellular Component	GO:0012505	4	endomembrane system	0.05756	TGME49_294730-t26_1-p1	1299	hypothetical protein	Q7	RH	LPK2o
Cellular Component	GO:0012505	4	endomembrane system	0.05756	TGME49_231190-t26_1-p1	250	arsenite-activated ATPase family protein	Q7	RH	LPK2o
Cellular Component	GO:0012505	4	endomembrane system	0.05756	TGME49_202572-t26_1-p1	855	ribophorin i protein	Q7	RH	LPK2o
Cellular Component	GO:0012505	4	endomembrane system	0.05756	TGME49_238100-t26_1-p1	104	transmembrane protein	Q7	RH	LPK2o
Cellular Component	GO:0031514	6	motile cilium	0.398335	TGME49_216800-t26_1-p1	787	flagellar/basal body protein	Q7	RH	LPK2o
Cellular Component	GO:0031514	6	motile cilium	0.398335	TGME49_264178-t26_1-p1	715	flagellar associated protein	Q7	RH	LPK2o
Cellular Component	GO:0031514	6	motile cilium	0.398335	TGME49_250720-t26_1-p1	956	hypothetical protein	Q7	RH	LPK2o
Cellular Component	GO:0015629	9	actin cytoskeleton	0.0206914	TGME49_278870-t26_1-p1	970	myosin F	Q7	RH	LPK2o
Cellular Component	GO:0015629	9	actin cytoskeleton	0.0206914	TGME49_278870-t26_1-p1	807	myosin F	Q7	RH	LPK2o
Cellular Component	GO:0015629	9	actin cytoskeleton	0.0206914	TGME49_220400-t26_1-p1	82	actin depolymerizing factor ADF	Q7	RH	LPK2o
Cellular Component	GO:0015629	9	actin cytoskeleton	0.0206914	TGME49_255190-t26_1-p1	1041	myosin C	Q7	RH	LPK2o
Cellular Component	GO:0015629	9	actin cytoskeleton	0.0206914	TGME49_263180-t26_1-p1	4	myosin D	Q7	RH	LPK2o
Cellular Component	GO:0015629	9	actin cytoskeleton	0.0206914	TGME49_263180-t26_1-p1	272	myosin D	Q7	RH	LPK2o
Cellular Component	GO:0015629	9	actin cytoskeleton	0.0206914	TGME49_263180-t26_1-p1	1613	myosin D	Q7	RH	LPK2o
Cellular Component	GO:0015629	9	actin cytoskeleton	0.0206914	TGME49_235470-t26_1-p1	675	myosin A	Q7	RH	LPK2o
Cellular Component	GO:0030659	10	cytoplasmic vesicle membrane	0.452754	TGME49_266990-t26_1-p1	602	beta-COP	Q7	RH	LPK2o
Cellular Component	GO:0030659	10	cytoplasmic vesicle membrane	0.452754	TGME49_291680-t26_1-p1	333	Sec23/Sec24 trunk domain-containing protein	Q7	RH	LPK2o
Cellular Component	GO:0044432	9	endoplasmic reticulum part	0.569175	TGME49_224960-t26_1-p1	190	hypothetical protein	Q7	RH	LPK2o
Cellular Component	GO:0044432	9	endoplasmic reticulum part	0.569175	TGME49_224960-t26_1-p1	218	hypothetical protein	Q7	RH	LPK2o
Cellular Component	GO:0044432	9	endoplasmic reticulum part	0.569175	TGME49_202572-t26_1-p1	855	ribophorin i protein	Q7	RH	LPK2o
Cellular Component	GO:0044432	9	endoplasmic reticulum part	0.569175	TGME49_314970-t26_1-p1	484	root hair defective 3 gtp-binding protein (rhd3) protein	Q7	RH	LPK2o
Cellular Component	GO:0044432	9	endoplasmic reticulum part	0.569175	TGME49_314970-t26_1-p1	13	root hair defective 3 gtp-binding protein (rhd3) protein	Q7	RH	LPK2o
Cellular Component	GO:0044432	9	endoplasmic reticulum part	0.569175	TGME49_314970-t26_1-p1	293	root hair defective 3 gtp-binding protein (rhd3) protein	Q7	RH	LPK2o
Cellular Component	GO:0005794	8	Golgi apparatus	0.680357	TGME49_294730-t26_1-p1	1299	hypothetical protein	Q7	RH	LPK2o
Cellular Component	GO:0005794	8	Golgi apparatus	0.680357	TGME49_266990-t26_1-p1	602	beta-COP	Q7	RH	LPK2o
Molecular Function	GO:0051537	5	2 iron, 2 sulfur cluster binding	0.580424	TGME49_215280-t26_1-p1	306	succinate dehydrogenase [ubiquinone] iron-sulfur protein	Q7	RH	LPK2o
Molecular Function	GO:0051537	5	2 iron, 2 sulfur cluster binding	0.580424	TGME49_215280-t26_1-p1	120	succinate dehydrogenase [ubiquinone] iron-sulfur protein	Q7	RH	LPK2o
Molecular Function	GO:0051537	5	2 iron, 2 sulfur cluster binding	0.580424	TGME49_215280-t26_1-p1	320	succinate dehydrogenase [ubiquinone] iron-sulfur protein	Q7	RH	LPK2o
Molecular Function	GO:0051537	5	2 iron, 2 sulfur cluster binding	0.580424	TGME49_207620-t26_1-p1	377	pyridine nucleotide-disulfide oxidoreductase domain-containing protein	Q7	RH	LPK2o
Molecular Function	GO:0003735	3	structural constituent of ribosome	0.0237425	TGME49_299050-t26_1-p1	16	ribosomal protein RPL17	Q7	RH	LPK2o
Molecular Function	GO:0003735	3	structural constituent of ribosome	0.0237425	TGME49_248480-t26_1-p1	138	ribosomal protein RPS9	Q7	RH	LPK2o
Molecular Function	GO:0003735	3	structural constituent of ribosome	0.0237425	TGME49_300000-t26_1-p1	59	ribosomal protein RPL18	Q7	RH	LPK2o
Molecular Function	GO:0003735	3	structural constituent of ribosome	0.0237425	TGME49_228470-t26_1-p1	85	ribosomal protein RPL15	Q7	RH	LPK2o
Molecular Function	GO:0003735	3	structural constituent of ribosome	0.0237425	TGME49_228470-t26_1-p1	56	ribosomal protein RPL15	Q7	RH	LPK2o
Molecular Function	GO:0003735	3	structural constituent of ribosome	0.0237425	TGME49_232710-t26_1-p1	195	ribosomal protein RPS3A	Q7	RH	LPK2o
Molecular Function	GO:0003735	3	structural constituent of ribosome	0.0237425	TGME49_263050-t26_1-p1	306	ribosomal protein RPL13	Q7	RH	LPK2o
Molecular Function	GO:0003735	3	structural constituent of ribosome	0.0237425	TGME49_267400-t26_1-p1	63	ribosomal protein RPL32	Q7	RH	LPK2o
Molecular Function	GO:0003735	3	structural constituent of ribosome	0.0237425	TGME49_242330-t26_1-p1	181	ribosomal protein RPS5	Q7	RH	LPK2o
Molecular Function	GO:0003735	3	structural constituent of ribosome	0.0237425	TGME49_300190-t26_1-p1	56	ribosomal protein RPL37A	Q7	RH	LPK2o
Molecular Function	GO:0003735	3	structural constituent of ribosome	0.0237425	TGME49_203630-t26_1-p1	13	ribosomal protein RPL44	Q7	RH	LPK2o
Molecular Function	GO:0003735	3	structural constituent of ribosome	0.0237425	TGME49_239330-t26_1-p1	86	ribosomal protein RPL37	Q7	RH	LPK2o
Molecular Function	GO:0003735	3	structural constituent of ribosome	0.0237425	TGME49_309120-t26_1-p1	201	ribosomal protein RPL4	Q7	RH	LPK2o
Molecular Function	GO:0003735	3	structural constituent of ribosome	0.0237425	TGME49_266060-t26_1-p1	5	ribosomal protein RPSA	Q7	RH	LPK2o
Molecular Function	GO:0003735	3	structural constituent of ribosome	0.0237425	TGME49_207440-t26_1-p1	833	ribosomal protein RPS4	Q7	RH	LPK2o
Molecular Function	GO:0003735	3	structural constituent of ribosome	0.0237425	TGME49_262670-t26_1-p1	177	ribosomal protein RPL18A	Q7	RH	LPK2o
Molecular Function	GO:0003735	3	structural constituent of ribosome	0.0237425	TGME49_239100-t26_1-p1	89	ribosomal protein RPS7	Q7	RH	LPK2o
Molecular Function	GO:0003735	3	structural constituent of ribosome	0.0237425	TGME49_239100-t26_1-p1	7	ribosomal protein RPS7	Q7	RH	LPK2o
Molecular Function	GO:0003735	3	structural constituent of ribosome	0.0237425	TGME49_226970-t26_1-p1	81	ribosomal protein RPS11	Q7	RH	LPK2o
Molecular Function	GO:0003735	3	structural constituent of ribosome	0.0237425	TGME49_226970-t26_1-p1	121	ribosomal protein RPS11	Q7	RH	LPK2o
Molecular Function	GO:0004003	11	ATP-dependent DNA helicase activity	0.662483	TGME49_236970-t26_1-p1	574	SWI2/SNF2-containing PHD finger protein	Q7	RH	LPK2o
Molecular Function	GO:0004003	11	ATP-dependent DNA helicase activity	0.662483	TGME49_288860-t26_1-p1	287	RuvB family 2 protein	Q7	RH	LPK2o
Molecular Function	GO:0005337	6	nucleoside transmembrane transporter activity	0.303365	TGME49_233130-t26_1-p1	1053	nucleoside transporter protein	Q7	RH	LPK2o
Molecular Function	GO:0005337	6	nucleoside transmembrane transporter activity	0.303365	TGME49_210820-t26_1-p1	745	hypothetical protein	Q7	RH	LPK2o
Molecular Function	GO:0051020	5	GTPase binding	0.351996	TGME49_229180-t26_1-p1	738	HEAT repeat-containing protein	Q7	RH	LPK2o
Molecular Function	GO:0051020	5	GTPase binding	0.351996	TGME49_229180-t26_1-p1	736	HEAT repeat-containing protein	Q7	RH	LPK2o
Molecular Function	GO:0051020	5	GTPase binding	0.351996	TGME49_229180-t26_1-p1	214	HEAT repeat-containing protein	Q7	RH	LPK2o
Molecular Function	GO:0051020	5	GTPase binding	0.351996	TGME49_216590-t26_1-p1	724	HEAT repeat-containing protein	Q7	RH	LPK2o
Molecular Function	GO:0051020	5	GTPase binding	0.351996	TGME49_216590-t26_1-p1	132	HEAT repeat-containing protein	Q7	RH	LPK2o
Molecular Function	GO:0004812	6	aminoacyl-tRNA ligase activity	0.0054011	TGME49_256990-t26_1-p1	410	glycyl-tRNA synthetase	Q7	RH	LPK2o
Molecular Function	GO:0004812	6	aminoacyl-tRNA ligase activity	0.0054011	TGME49_253290-t26_1-p1	667	valyl-tRNA synthetase	Q7	RH	LPK2o
Molecular Function	GO:0004812	6	aminoacyl-tRNA ligase activity	0.0054011	TGME49_253290-t26_1-p1	382	valyl-tRNA synthetase	Q7	RH	LPK2o
Molecular Function	GO:0004812	6	aminoacyl-tRNA ligase activity	0.0054011	TGME49_253290-t26_1-p1	641	valyl-tRNA synthetase	Q7	RH	LPK2o
Molecular Function	GO:0004812	6	aminoacyl-tRNA ligase activity	0.0054011	TGME49_253290-t26_1-p1	1061	valyl-tRNA synthetase	Q7	RH	LPK2o
Molecular Function	GO:0004812	6	aminoacyl-tRNA ligase activity	0.0054011	TGME49_217460-t26_1-p1	700	glutaminyl-tRNA synthetase (GlnRS)	Q7	RH	LPK2o
Molecular Function	GO:0004812	6	aminoacyl-tRNA ligase activity	0.0054011	TGME49_205710-t26_1-p1	138	lysine-tRNA ligase	Q7	RH	LPK2o
Molecular Function	GO:0004812	6	aminoacyl-tRNA ligase activity	0.0054011	TGME49_263870-t26_1-p1	448	glutamate-tRNA ligase	Q7	RH	LPK2o
Molecular Function	GO:0004812	6	aminoacyl-tRNA ligase activity	0.0054011	TGME49_270510-t26_1-p1	376	asparaginyl-tRNA synthetase (NOB+tRNA synthase)	Q7	RH	LPK2o
Molecular Function	GO:0004812	6	aminoacyl-tRNA ligase activity	0.0054011	TGME49_268640-t26_1-p1	1437	BING4CT (NUC141) domain-containing protein	Q7	RH	LPK2o
Molecular Function	GO:0004812	6	aminoacyl-tRNA ligase activity	0.0054011	TGME49_219540-t26_1-p1	1146	cytosolic tRNA-Ala synthetase	Q7	RH	LPK2o
Molecular Function	GO:0004812	6	aminoacyl-tRNA ligase activity	0.0054011	TGME49_219540-t26_1-p1	780	cytosolic tRNA-Ala synthetase	Q7	RH	LPK2o
Molecular Function	GO:0004812	6	aminoacyl-tRNA ligase activity	0.0054011	TGME49_207640-t26_1-p1	456	isoleucyl-tRNA synthetase family protein	Q7	RH	LPK2o
Molecular Function	GO:0000287	6	magnesium ion binding	0.231973	TGME49_266760-t26_1-p1	498	isocitrate dehydrogenase	Q7	RH	LPK2o
Molecular Function	GO:0000287	6	magnesium ion binding	0.231973	TGME49_318580-t26_1-p1	383	glucosephosphate-mutase GPM2	Q7	RH	LPK2o
Molecular Function	GO:0000287	6	magnesium ion binding	0.231973	TGME49_318580-t26_1-p1	31	glucosephosphate-mutase GPM2	Q7	RH	LPK2o
Molecular Function	GO:0000287	6	magnesium ion binding	0.231973	TGME49_268850-t26_1-p1	308	enolase 2	Q7	RH	LPK2o
Molecular Function	GO:0000287	6	magnesium ion binding	0.231973	TGME49_268850-t26_1-p1	92	enolase 2	Q7	RH	LPK2o
Molecular Function	GO:0000287	6	magnesium ion binding	0.231973	TGME49_285980-t26_1-p1	452	glucosephosphate-mutase GPM1	Q7	RH	LPK2o
Molecular Function	GO:0000287	6	magnesium ion binding	0.231973	TGME49_285980-t26_1-p1	557	glucosephosphate-mutase GPM1	Q7	RH	LPK2o
Molecular Function	GO:0016209	2	antioxidant activity	0.63708	TGME49_232250-t26_1-p1	240	catalase	Q7	RH	LPK2o
Molecular Function	GO:0016209	2	antioxidant activity	0.63708	TGME49_316330-t26_1-p1	256	superoxide dismutase SOD2	Q7	RH	LPK2o
Molecular Function	GO:0004872	3	receptor activity	0.439347	TGME49_284530-t26_1-p1	1391	hypothetical protein	Q7	RH	LPK2o
Molecular Function	GO:0004872	3	receptor activity	0.439347	TGME49_284530-t26_1-p1	1331	hypothetical protein	Q7	RH	LPK2o
Molecular Function	GO:0004872	3	receptor activity	0.439347	TGME49_284530-t26_1-p1	1326	hypothetical protein	Q7	RH	LPK2o
Molecular Function	GO:0004872	3	receptor activity	0.439347	TGME49_267410-t26_1-p1	1682	scavenger receptor protein SR1 precursor	Q7	RH	LPK2o
Molecular Function	GO:0016876	5	ligase activity, forming aminoacyl-tRNA and related compounds	0.0054011	TGME49_256990-t26_1-p1	410	glycyl-tRNA synthetase	Q7	RH	LPK2o
Molecular Function	GO:0016876	5	ligase activity, forming aminoacyl-tRNA and related compounds	0.0054011	TGME49_253290-t26_1-p1	667	valyl-tRNA synthetase	Q7	RH	LPK2o
Molecular Function	GO:0016876	5	ligase activity, forming aminoacyl-tRNA and related compounds	0.0054011	TGME49_253290-t26_1-p1	382	valyl-tRNA synthetase	Q7	RH	LPK2o
Molecular Function	GO:0016876	5	ligase activity, forming aminoacyl-tRNA and related compounds	0.0054011	TGME49_253290-t26_1-p1	641	valyl-tRNA synthetase	Q7	RH	LPK2o
Molecular Function	GO:0016876	5	ligase activity, forming aminoacyl-tRNA and related compounds	0.0054011	TGME49_253290-t26_1-p1	1061	valyl-tRNA synthetase	Q7	RH	LPK2o
Molecular Function	GO:0016876	5	ligase activity, forming aminoacyl-tRNA and related compounds	0.0054011	TGME49_217460-t26_1-p1	700	glutaminyl-tRNA synthetase (GlnRS)	Q7	RH	LPK2o
Molecular Function	GO:0016876	5	ligase activity, forming aminoacyl-tRNA and related compounds	0.0054011	TGME49_205710-t26_1-p1	138	lysine-tRNA ligase	Q7	RH	LPK2o
Molecular Function	GO:0016876	5	ligase activity, forming aminoacyl-tRNA and related compounds	0.0054011	TGME49_263870-t26_1-p1	448	glutamate-tRNA ligase	Q7	RH	LPK2o
Molecular Function	GO:0016876	5	ligase activity, forming aminoacyl-tRNA and related compounds	0.0054011	TGME49_270510-t26_1-p1	376	asparaginyl-tRNA synthetase (NOB+tRNA synthase)	Q7	RH	LPK2o
Molecular Function	GO:0016876	5	ligase activity, forming aminoacyl-tRNA and related compounds	0.0054011	TGME49_268640-t26_1-p1	1437	BING4CT (NUC141) domain-containing protein	Q7	RH	LPK2o
Molecular Function	GO:0016876	5	ligase activity, forming aminoacyl-tRNA and related compounds	0.0054011	TGME49_219540-t26_1-p1	1146	cytosolic tRNA-Ala synthetase	Q7	RH	LPK2o
Molecular Function	GO:0016876	5	ligase activity, forming aminoacyl-tRNA and related compounds	0.0054011	TGME49_219540-t26_1-p1	780	cytosolic tRNA-Ala synthetase	Q7	RH	LPK2o
Molecular Function	GO:0016876	5	ligase activity, forming aminoacyl-tRNA and related compounds	0.0054011	TGME49_207640-t26_1-p1	456	isoleucyl-tRNA synthetase family protein	Q7	RH	LPK2o
Molecular Function	GO:0050660	6	flavin adenine dinucleotide binding	0.270433	TGME49_255890-t26_1-p1	764	pyridine nucleotide-disulfide oxidoreductase domain-containing protein	Q7	RH	LPK2o
Molecular Function	GO:0050660	6	flavin adenine dinucleotide binding	0.270433	TGME49_207620-t26_1-p1	377	pyridine nucleotide-disulfide oxidoreductase domain-containing protein	Q7	RH	LPK2o
Molecular Function	GO:0050660	6	flavin adenine dinucleotide binding	0.270433	TGME49_206470-t26_1-p1	450	pyruvate dehydrogenase complex subunit PDH-E3II	Q7	RH	LPK2o
Molecular Function	GO:0050660	6	flavin adenine dinucleotide binding	0.270433	TGME49_206470-t26_1-p1	505	pyruvate dehydrogenase complex subunit PDH-E3II	Q7	RH	LPK2o
Molecular Function	GO:0050660	6	flavin adenine dinucleotide binding	0.270433	TGME49_305980-t26_1-p1	631	pyruvate dehydrogenase complex subunit PDH-E3I	Q7	RH	LPK2o
Molecular Function	GO:0008234	6	cysteine-type peptidase activity	0.368378	TGME49_213870-t26_1-p1	528	UBA/TS-N domain-containing protein	Q7	RH	LPK2o
Molecular Function	GO:0008234	6	cysteine-type peptidase activity	0.368378	TGME49_229650-t26_1-p1	95	josephin protein	Q7	RH	LPK2o
Molecular Function	GO:0008234	6	cysteine-type peptidase activity	0.368378	TGME49_229650-t26_1-p1	229	josephin protein	Q7	RH	LPK2o
Molecular Function	GO:0008234	6	cysteine-type peptidase activity	0.368378	TGME49_289330-t26_1-p1	2114	ubiquitin carboxyl-terminal hydrolase family 2 protein	Q7	RH	LPK2o
Molecular Function	GO:0008234	6	cysteine-type peptidase activity	0.368378	TGME49_311090-t26_1-p1	291	ubiquitin carboxyl-terminal hydrolase	Q7	RH	LPK2o
Molecular Function	GO:0008234	6	cysteine-type peptidase activity	0.368378	TGME49_311090-t26_1-p1	143	ubiquitin carboxyl-terminal hydrolase	Q7	RH	LPK2o
Molecular Function	GO:0098772	2	molecular function regulator	0.407174	TGME49_292220-t26_1-p1	536	PCI domain-containing protein	Q7	RH	LPK2o
Molecular Function	GO:0098772	2	molecular function regulator	0.407174	TGME49_313410-t26_1-p1	49	proteasome 26S regulatory subunit	Q7	RH	LPK2o
Molecular Function	GO:0098772	2	molecular function regulator	0.407174	TGME49_313410-t26_1-p1	328	proteasome 26S regulatory subunit	Q7	RH	LPK2o
Molecular Function	GO:0098772	2	molecular function regulator	0.407174	TGME49_247460-t26_1-p1	710	proliferating cell nuclear antigen PCNA1	Q7	RH	LPK2o
Molecular Function	GO:0098772	2	molecular function regulator	0.407174	TGME49_247460-t26_1-p1	931	proliferating cell nuclear antigen PCNA1	Q7	RH	LPK2o
Molecular Function	GO:0098772	2	molecular function regulator	0.407174	TGME49_314100-t26_1-p1	82	tetratricopeptide repeat-containing protein	Q7	RH	LPK2o
Molecular Function	GO:0016646	5	oxidoreductase activity, acting on the CH-NH group of donors, NAD or NADP as acceptor	0.060209	TGME49_249180-t26_1-p1	308	bifunctional dihydrofolate reductase-thymidylate synthase	Q7	RH	LPK2o
Molecular Function	GO:0016646	5	oxidoreductase activity, acting on the CH-NH group of donors, NAD or NADP as acceptor	0.060209	TGME49_271610-t26_1-p1	205	pyrroline-5-carboxylate reductase	Q7	RH	LPK2o
Molecular Function	GO:0016646	5	oxidoreductase activity, acting on the CH-NH group of donors, NAD or NADP as acceptor	0.060209	TGME49_236070-t26_1-p1	152	pyrroline-5-carboxylate reductase	Q7	RH	LPK2o
Molecular Function	GO:0036459	8	thiol-dependent ubiquitinyl hydrolase activity	0.159084	TGME49_213870-t26_1-p1	528	UBA/TS-N domain-containing protein	Q7	RH	LPK2o
Molecular Function	GO:0036459	8	thiol-dependent ubiquitinyl hydrolase activity	0.159084	TGME49_229650-t26_1-p1	95	josephin protein	Q7	RH	LPK2o
Molecular Function	GO:0036459	8	thiol-dependent ubiquitinyl hydrolase activity	0.159084	TGME49_229650-t26_1-p1	229	josephin protein	Q7	RH	LPK2o
Molecular Function	GO:0036459	8	thiol-dependent ubiquitinyl hydrolase activity	0.159084	TGME49_289330-t26_1-p1	2114	ubiquitin carboxyl-terminal hydrolase family 2 protein	Q7	RH	LPK2o
Molecular Function	GO:0036459	8	thiol-dependent ubiquitinyl hydrolase activity	0.159084	TGME49_311090-t26_1-p1	291	ubiquitin carboxyl-terminal hydrolase	Q7	RH	LPK2o
Molecular Function	GO:0036459	8	thiol-dependent ubiquitinyl hydrolase activity	0.159084	TGME49_311090-t26_1-p1	143	ubiquitin carboxyl-terminal hydrolase	Q7	RH	LPK2o
Molecular Function	GO:0015645	5	fatty acid ligase activity	0.060209	TGME49_247760-t26_1-p1	38	AMP-binding enzyme domain-containing protein	Q7	RH	LPK2o
Molecular Function	GO:0015645	5	fatty acid ligase activity	0.060209	TGME49_310080-t26_1-p1	743	AMP-binding enzyme domain-containing protein	Q7	RH	LPK2o
Molecular Function	GO:0015645	5	fatty acid ligase activity	0.060209	TGME49_310150-t26_1-p1	301	AMP-binding enzyme domain-containing protein	Q7	RH	LPK2o
Molecular Function	GO:0016836	5	hydro-lyase activity	0.436078	TGME49_317705-t26_1-p1	1165	enoyl-CoA hydratase/isomerase family protein	Q7	RH	LPK2o
Molecular Function	GO:0016836	5	hydro-lyase activity	0.436078	TGME49_267330-t26_1-p1	635	fumarate hydratase	Q7	RH	LPK2o
Molecular Function	GO:0016836	5	hydro-lyase activity	0.436078	TGME49_267330-t26_1-p1	601	fumarate hydratase	Q7	RH	LPK2o
Molecular Function	GO:0016836	5	hydro-lyase activity	0.436078	TGME49_268850-t26_1-p1	308	enolase 2	Q7	RH	LPK2o
Molecular Function	GO:0016836	5	hydro-lyase activity	0.436078	TGME49_268850-t26_1-p1	92	enolase 2	Q7	RH	LPK2o
Molecular Function	GO:0015932	5	nucleobase-containing compound transmembrane transporter activity	0.303365	TGME49_233130-t26_1-p1	1053	nucleoside transporter protein	Q7	RH	LPK2o
Molecular Function	GO:0015932	5	nucleobase-containing compound transmembrane transporter activity	0.303365	TGME49_210820-t26_1-p1	745	hypothetical protein	Q7	RH	LPK2o
Molecular Function	GO:0008175	7	tRNA methyltransferase activity	0.548876	TGME49_294180-t26_1-p1	169	tRNA -methyltransferase family protein	Q7	RH	LPK2o
Molecular Function	GO:0008175	7	tRNA methyltransferase activity	0.548876	TGME49_311390-t26_1-p1	2004	tRNA (guanine(9)-N(1))-methyltransferase	Q7	RH	LPK2o
Molecular Function	GO:0003774	8	motor activity	0.416881	TGME49_278870-t26_1-p1	970	myosin F	Q7	RH	LPK2o
Molecular Function	GO:0003774	8	motor activity	0.416881	TGME49_278870-t26_1-p1	807	myosin F	Q7	RH	LPK2o
Molecular Function	GO:0003774	8	motor activity	0.416881	TGME49_255190-t26_1-p1	1041	myosin C	Q7	RH	LPK2o
Molecular Function	GO:0003774	8	motor activity	0.416881	TGME49_294550-t26_1-p1	2517	dynein heavy chain	Q7	RH	LPK2o
Molecular Function	GO:0003774	8	motor activity	0.416881	TGME49_294550-t26_1-p1	528	dynein heavy chain	Q7	RH	LPK2o
Molecular Function	GO:0003774	8	motor activity	0.416881	TGME49_263180-t26_1-p1	4	myosin D	Q7	RH	LPK2o
Molecular Function	GO:0003774	8	motor activity	0.416881	TGME49_263180-t26_1-p1	272	myosin D	Q7	RH	LPK2o
Molecular Function	GO:0003774	8	motor activity	0.416881	TGME49_263180-t26_1-p1	1613	myosin D	Q7	RH	LPK2o
Molecular Function	GO:0003774	8	motor activity	0.416881	TGME49_235470-t26_1-p1	675	myosin A	Q7	RH	LPK2o
Molecular Function	GO:0070001	6	aspartic-type peptidase activity	0.514967	TGME49_201840-t26_1-p1	357	aspartyl protease ASP1	Q7	RH	LPK2o
Molecular Function	GO:0070001	6	aspartic-type peptidase activity	0.514967	TGME49_246550-t26_1-p1	329	aspartyl protease ASP3	Q7	RH	LPK2o
Molecular Function	GO:0002161	6	aminoacyl-tRNA editing activity	0.439347	TGME49_253290-t26_1-p1	667	valyl-tRNA synthetase	Q7	RH	LPK2o
Molecular Function	GO:0002161	6	aminoacyl-tRNA editing activity	0.439347	TGME49_253290-t26_1-p1	382	valyl-tRNA synthetase	Q7	RH	LPK2o
Molecular Function	GO:0002161	6	aminoacyl-tRNA editing activity	0.439347	TGME49_253290-t26_1-p1	641	valyl-tRNA synthetase	Q7	RH	LPK2o
Molecular Function	GO:0002161	6	aminoacyl-tRNA editing activity	0.439347	TGME49_253290-t26_1-p1	1061	valyl-tRNA synthetase	Q7	RH	LPK2o
Molecular Function	GO:0002161	6	aminoacyl-tRNA editing activity	0.439347	TGME49_207640-t26_1-p1	456	isoleucyl-tRNA synthetase family protein	Q7	RH	LPK2o
Molecular Function	GO:0019783	7	ubiquitin-like protein-specific protease activity	0.159084	TGME49_213870-t26_1-p1	528	UBA/TS-N domain-containing protein	Q7	RH	LPK2o
Molecular Function	GO:0019783	7	ubiquitin-like protein-specific protease activity	0.159084	TGME49_229650-t26_1-p1	95	josephin protein	Q7	RH	LPK2o
Molecular Function	GO:0019783	7	ubiquitin-like protein-specific protease activity	0.159084	TGME49_229650-t26_1-p1	229	josephin protein	Q7	RH	LPK2o
Molecular Function	GO:0019783	7	ubiquitin-like protein-specific protease activity	0.159084	TGME49_289330-t26_1-p1	2114	ubiquitin carboxyl-terminal hydrolase family 2 protein	Q7	RH	LPK2o
Molecular Function	GO:0019783	7	ubiquitin-like protein-specific protease activity	0.159084	TGME49_311090-t26_1-p1	291	ubiquitin carboxyl-terminal hydrolase	Q7	RH	LPK2o
Molecular Function	GO:0019783	7	ubiquitin-like protein-specific protease activity	0.159084	TGME49_311090-t26_1-p1	143	ubiquitin carboxyl-terminal hydrolase	Q7	RH	LPK2o
Molecular Function	GO:0008568	10	microtubule-severing ATPase activity	0.63708	TGME49_273090-t26_1-p1	321	cell division protein CDC48CY	Q7	RH	LPK2o
Molecular Function	GO:0008568	10	microtubule-severing ATPase activity	0.63708	TGME49_228210-t26_1-p1	25	26S proteasome regulatory subunit	Q7	RH	LPK2o
Molecular Function	GO:0008568	10	microtubule-severing ATPase activity	0.63708	TGME49_228210-t26_1-p1	332	26S proteasome regulatory subunit	Q7	RH	LPK2o
Molecular Function	GO:0016853	3	isomerase activity	0.0321152	TGME49_317705-t26_1-p1	1165	enoyl-CoA hydratase/isomerase family protein	Q7	RH	LPK2o
Molecular Function	GO:0016853	3	isomerase activity	0.0321152	TGME49_320640-t26_1-p1	460	peptidylprolyl isomerase domain-containing protein	Q7	RH	LPK2o
Molecular Function	GO:0016853	3	isomerase activity	0.0321152	TGME49_270560-t26_1-p1	167	peptidyl-prolyl cis-trans isomerase family 1	Q7	RH	LPK2o
Molecular Function	GO:0016853	3	isomerase activity	0.0321152	TGME49_214210-t26_1-p1	392	rRNA pseudouridine synthase	Q7	RH	LPK2o
Molecular Function	GO:0016853	3	isomerase activity	0.0321152	TGME49_214210-t26_1-p1	20	rRNA pseudouridine synthase	Q7	RH	LPK2o
Molecular Function	GO:0016853	3	isomerase activity	0.0321152	TGME49_297060-t26_1-p1	161	phosphoglycerate mutase PGMII	Q7	RH	LPK2o
Molecular Function	GO:0016853	3	isomerase activity	0.0321152	TGME49_283850-t26_1-p1	333	peptidyl-prolyl cis-trans isomerase	Q7	RH	LPK2o
Molecular Function	GO:0016853	3	isomerase activity	0.0321152	TGME49_238040-t26_1-p1	418	protein disulfide-isomerase domain-containing protein	Q7	RH	LPK2o
Molecular Function	GO:0016853	3	isomerase activity	0.0321152	TGME49_238040-t26_1-p1	1314	protein disulfide-isomerase domain-containing protein	Q7	RH	LPK2o
Molecular Function	GO:0016853	3	isomerase activity	0.0321152	TGME49_318580-t26_1-p1	383	glucosephosphate-mutase GPM2	Q7	RH	LPK2o
Molecular Function	GO:0016853	3	isomerase activity	0.0321152	TGME49_318580-t26_1-p1	31	glucosephosphate-mutase GPM2	Q7	RH	LPK2o
Molecular Function	GO:0016853	3	isomerase activity	0.0321152	TGME49_283780-t26_1-p1	154	glucose-6-phosphate isomerase GPI	Q7	RH	LPK2o
Molecular Function	GO:0016853	3	isomerase activity	0.0321152	TGME49_285760-t26_1-p1	70	U-snRNP-associated cyclophilin family protein	Q7	RH	LPK2o
Molecular Function	GO:0016853	3	isomerase activity	0.0321152	TGME49_285980-t26_1-p1	452	glucosephosphate-mutase GPM1	Q7	RH	LPK2o
Molecular Function	GO:0016853	3	isomerase activity	0.0321152	TGME49_285980-t26_1-p1	557	glucosephosphate-mutase GPM1	Q7	RH	LPK2o
Molecular Function	GO:0016853	3	isomerase activity	0.0321152	TGME49_294190-t26_1-p1	513	enoyl-CoA hydratase/isomerase family protein	Q7	RH	LPK2o
Molecular Function	GO:0003779	5	actin binding	0.47852	TGME49_278870-t26_1-p1	970	myosin F	Q7	RH	LPK2o
Molecular Function	GO:0003779	5	actin binding	0.47852	TGME49_278870-t26_1-p1	807	myosin F	Q7	RH	LPK2o
Molecular Function	GO:0003779	5	actin binding	0.47852	TGME49_220400-t26_1-p1	82	actin depolymerizing factor ADF	Q7	RH	LPK2o
Molecular Function	GO:0101005	4	ubiquitinyl hydrolase activity	0.159084	TGME49_213870-t26_1-p1	528	UBA/TS-N domain-containing protein	Q7	RH	LPK2o
Molecular Function	GO:0101005	4	ubiquitinyl hydrolase activity	0.159084	TGME49_229650-t26_1-p1	95	josephin protein	Q7	RH	LPK2o
Molecular Function	GO:0101005	4	ubiquitinyl hydrolase activity	0.159084	TGME49_229650-t26_1-p1	229	josephin protein	Q7	RH	LPK2o
Molecular Function	GO:0101005	4	ubiquitinyl hydrolase activity	0.159084	TGME49_289330-t26_1-p1	2114	ubiquitin carboxyl-terminal hydrolase family 2 protein	Q7	RH	LPK2o
Molecular Function	GO:0101005	4	ubiquitinyl hydrolase activity	0.159084	TGME49_311090-t26_1-p1	291	ubiquitin carboxyl-terminal hydrolase	Q7	RH	LPK2o
Molecular Function	GO:0101005	4	ubiquitinyl hydrolase activity	0.159084	TGME49_311090-t26_1-p1	143	ubiquitin carboxyl-terminal hydrolase	Q7	RH	LPK2o
Molecular Function	GO:0051082	4	unfolded protein binding	0.0224398	TGME49_272910-t26_1-p1	492	T-complex protein 1 delta subunit	Q7	RH	LPK2o
Molecular Function	GO:0051082	4	unfolded protein binding	0.0224398	TGME49_288380-t26_1-p1	269	heat shock protein HSP90	Q7	RH	LPK2o
Molecular Function	GO:0051082	4	unfolded protein binding	0.0224398	TGME49_288380-t26_1-p1	250	heat shock protein HSP90	Q7	RH	LPK2o
Molecular Function	GO:0051082	4	unfolded protein binding	0.0224398	TGME49_243710-t26_1-p1	426	t-complex protein beta subunit	Q7	RH	LPK2o
Molecular Function	GO:0051082	4	unfolded protein binding	0.0224398	TGME49_243710-t26_1-p1	233	t-complex protein beta subunit	Q7	RH	LPK2o
Molecular Function	GO:0051082	4	unfolded protein binding	0.0224398	TGME49_243710-t26_1-p1	253	t-complex protein beta subunit	Q7	RH	LPK2o
Molecular Function	GO:0051082	4	unfolded protein binding	0.0224398	TGME49_310430-t26_1-p1	286	Hsp90 domain-containing protein	Q7	RH	LPK2o
Molecular Function	GO:0051082	4	unfolded protein binding	0.0224398	TGME49_297500-t26_1-p1	282	T-complex protein 1 eta subunit	Q7	RH	LPK2o
Molecular Function	GO:0051082	4	unfolded protein binding	0.0224398	TGME49_251780-t26_1-p1	636	heat shock protein	Q7	RH	LPK2o
Molecular Function	GO:0051082	4	unfolded protein binding	0.0224398	TGME49_251780-t26_1-p1	376	heat shock protein	Q7	RH	LPK2o
Molecular Function	GO:0051082	4	unfolded protein binding	0.0224398	TGME49_251780-t26_1-p1	725	heat shock protein	Q7	RH	LPK2o
Molecular Function	GO:0016859	4	cis-trans isomerase activity	0.159084	TGME49_283850-t26_1-p1	333	peptidyl-prolyl cis-trans isomerase	Q7	RH	LPK2o
Molecular Function	GO:0016859	4	cis-trans isomerase activity	0.159084	TGME49_320640-t26_1-p1	460	peptidylprolyl isomerase domain-containing protein	Q7	RH	LPK2o
Molecular Function	GO:0016859	4	cis-trans isomerase activity	0.159084	TGME49_270560-t26_1-p1	167	peptidyl-prolyl cis-trans isomerase family 1	Q7	RH	LPK2o
Molecular Function	GO:0016859	4	cis-trans isomerase activity	0.159084	TGME49_285760-t26_1-p1	70	U-snRNP-associated cyclophilin family protein	Q7	RH	LPK2o
Molecular Function	GO:0005198	2	structural molecule activity	0.0323906	TGME49_299050-t26_1-p1	16	ribosomal protein RPL17	Q7	RH	LPK2o
Molecular Function	GO:0005198	2	structural molecule activity	0.0323906	TGME49_273850-t26_1-p1	533	hypothetical protein	Q7	RH	LPK2o
Molecular Function	GO:0005198	2	structural molecule activity	0.0323906	TGME49_266990-t26_1-p1	602	beta-COP	Q7	RH	LPK2o
Molecular Function	GO:0005198	2	structural molecule activity	0.0323906	TGME49_248480-t26_1-p1	138	ribosomal protein RPS9	Q7	RH	LPK2o
Molecular Function	GO:0005198	2	structural molecule activity	0.0323906	TGME49_300000-t26_1-p1	59	ribosomal protein RPL18	Q7	RH	LPK2o
Molecular Function	GO:0005198	2	structural molecule activity	0.0323906	TGME49_228470-t26_1-p1	85	ribosomal protein RPL15	Q7	RH	LPK2o
Molecular Function	GO:0005198	2	structural molecule activity	0.0323906	TGME49_228470-t26_1-p1	56	ribosomal protein RPL15	Q7	RH	LPK2o
Molecular Function	GO:0005198	2	structural molecule activity	0.0323906	TGME49_232710-t26_1-p1	195	ribosomal protein RPS3A	Q7	RH	LPK2o
Molecular Function	GO:0005198	2	structural molecule activity	0.0323906	TGME49_263050-t26_1-p1	306	ribosomal protein RPL13	Q7	RH	LPK2o
Molecular Function	GO:0005198	2	structural molecule activity	0.0323906	TGME49_267400-t26_1-p1	63	ribosomal protein RPL32	Q7	RH	LPK2o
Molecular Function	GO:0005198	2	structural molecule activity	0.0323906	TGME49_242330-t26_1-p1	181	ribosomal protein RPS5	Q7	RH	LPK2o
Molecular Function	GO:0005198	2	structural molecule activity	0.0323906	TGME49_300190-t26_1-p1	56	ribosomal protein RPL37A	Q7	RH	LPK2o
Molecular Function	GO:0005198	2	structural molecule activity	0.0323906	TGME49_203630-t26_1-p1	13	ribosomal protein RPL44	Q7	RH	LPK2o
Molecular Function	GO:0005198	2	structural molecule activity	0.0323906	TGME49_239330-t26_1-p1	86	ribosomal protein RPL37	Q7	RH	LPK2o
Molecular Function	GO:0005198	2	structural molecule activity	0.0323906	TGME49_309120-t26_1-p1	201	ribosomal protein RPL4	Q7	RH	LPK2o
Molecular Function	GO:0005198	2	structural molecule activity	0.0323906	TGME49_266060-t26_1-p1	5	ribosomal protein RPSA	Q7	RH	LPK2o
Molecular Function	GO:0005198	2	structural molecule activity	0.0323906	TGME49_207440-t26_1-p1	833	ribosomal protein RPS4	Q7	RH	LPK2o
Molecular Function	GO:0005198	2	structural molecule activity	0.0323906	TGME49_262670-t26_1-p1	177	ribosomal protein RPL18A	Q7	RH	LPK2o
Molecular Function	GO:0005198	2	structural molecule activity	0.0323906	TGME49_239100-t26_1-p1	89	ribosomal protein RPS7	Q7	RH	LPK2o
Molecular Function	GO:0005198	2	structural molecule activity	0.0323906	TGME49_239100-t26_1-p1	7	ribosomal protein RPS7	Q7	RH	LPK2o
Molecular Function	GO:0005198	2	structural molecule activity	0.0323906	TGME49_226970-t26_1-p1	81	ribosomal protein RPS11	Q7	RH	LPK2o
Molecular Function	GO:0005198	2	structural molecule activity	0.0323906	TGME49_226970-t26_1-p1	121	ribosomal protein RPS11	Q7	RH	LPK2o
Molecular Function	GO:0016645	4	oxidoreductase activity, acting on the CH-NH group of donors	0.0205096	TGME49_249180-t26_1-p1	308	bifunctional dihydrofolate reductase-thymidylate synthase	Q7	RH	LPK2o
Molecular Function	GO:0016645	4	oxidoreductase activity, acting on the CH-NH group of donors	0.0205096	TGME49_271610-t26_1-p1	205	pyrroline-5-carboxylate reductase	Q7	RH	LPK2o
Molecular Function	GO:0016645	4	oxidoreductase activity, acting on the CH-NH group of donors	0.0205096	TGME49_236070-t26_1-p1	152	pyrroline-5-carboxylate reductase	Q7	RH	LPK2o
Molecular Function	GO:0016645	4	oxidoreductase activity, acting on the CH-NH group of donors	0.0205096	TGME49_202340-t26_1-p1	2880	proline dehydrogenase	Q7	RH	LPK2o
Molecular Function	GO:0016972	6	thiol oxidase activity	0.2511	TGME49_232815-t26_1-p1	986	Erv1 / Alr family protein	Q7	RH	LPK2o
Molecular Function	GO:0016972	6	thiol oxidase activity	0.2511	TGME49_210787-t26_1-p1	1745	Erv1 / Alr family protein	Q7	RH	LPK2o
Molecular Function	GO:0016972	6	thiol oxidase activity	0.2511	TGME49_210787-t26_1-p1	1582	Erv1 / Alr family protein	Q7	RH	LPK2o
Molecular Function	GO:0016972	6	thiol oxidase activity	0.2511	TGME49_210787-t26_1-p1	1575	Erv1 / Alr family protein	Q7	RH	LPK2o
Molecular Function	GO:0004735	6	pyrroline-5-carboxylate reductase activity	0.134572	TGME49_271610-t26_1-p1	205	pyrroline-5-carboxylate reductase	Q7	RH	LPK2o
Molecular Function	GO:0004735	6	pyrroline-5-carboxylate reductase activity	0.134572	TGME49_236070-t26_1-p1	152	pyrroline-5-carboxylate reductase	Q7	RH	LPK2o
Molecular Function	GO:0102391	6	decanoate--CoA ligase activity	0.0264304	TGME49_247760-t26_1-p1	38	AMP-binding enzyme domain-containing protein	Q7	RH	LPK2o
Molecular Function	GO:0102391	6	decanoate--CoA ligase activity	0.0264304	TGME49_310080-t26_1-p1	743	AMP-binding enzyme domain-containing protein	Q7	RH	LPK2o
Molecular Function	GO:0102391	6	decanoate--CoA ligase activity	0.0264304	TGME49_310150-t26_1-p1	301	AMP-binding enzyme domain-containing protein	Q7	RH	LPK2o
Molecular Function	GO:0004467	6	long-chain fatty acid-CoA ligase activity	0.0264304	TGME49_247760-t26_1-p1	38	AMP-binding enzyme domain-containing protein	Q7	RH	LPK2o
Molecular Function	GO:0004467	6	long-chain fatty acid-CoA ligase activity	0.0264304	TGME49_310080-t26_1-p1	743	AMP-binding enzyme domain-containing protein	Q7	RH	LPK2o
Molecular Function	GO:0004467	6	long-chain fatty acid-CoA ligase activity	0.0264304	TGME49_310150-t26_1-p1	301	AMP-binding enzyme domain-containing protein	Q7	RH	LPK2o
Molecular Function	GO:0060089	2	molecular transducer activity	0.439347	TGME49_284530-t26_1-p1	1391	hypothetical protein	Q7	RH	LPK2o
Molecular Function	GO:0060089	2	molecular transducer activity	0.439347	TGME49_284530-t26_1-p1	1331	hypothetical protein	Q7	RH	LPK2o
Molecular Function	GO:0060089	2	molecular transducer activity	0.439347	TGME49_284530-t26_1-p1	1326	hypothetical protein	Q7	RH	LPK2o
Molecular Function	GO:0060089	2	molecular transducer activity	0.439347	TGME49_267410-t26_1-p1	1682	scavenger receptor protein SR1 precursor	Q7	RH	LPK2o
Molecular Function	GO:0016670	5	oxidoreductase activity, acting on a sulfur group of donors, oxygen as acceptor	0.397245	TGME49_232815-t26_1-p1	986	Erv1 / Alr family protein	Q7	RH	LPK2o
Molecular Function	GO:0016670	5	oxidoreductase activity, acting on a sulfur group of donors, oxygen as acceptor	0.397245	TGME49_210787-t26_1-p1	1745	Erv1 / Alr family protein	Q7	RH	LPK2o
Molecular Function	GO:0016670	5	oxidoreductase activity, acting on a sulfur group of donors, oxygen as acceptor	0.397245	TGME49_210787-t26_1-p1	1582	Erv1 / Alr family protein	Q7	RH	LPK2o
Molecular Function	GO:0016670	5	oxidoreductase activity, acting on a sulfur group of donors, oxygen as acceptor	0.397245	TGME49_210787-t26_1-p1	1575	Erv1 / Alr family protein	Q7	RH	LPK2o
Molecular Function	GO:0019899	4	enzyme binding	0.686114	TGME49_229180-t26_1-p1	738	HEAT repeat-containing protein	Q7	RH	LPK2o
Molecular Function	GO:0019899	4	enzyme binding	0.686114	TGME49_229180-t26_1-p1	736	HEAT repeat-containing protein	Q7	RH	LPK2o
Molecular Function	GO:0019899	4	enzyme binding	0.686114	TGME49_229180-t26_1-p1	214	HEAT repeat-containing protein	Q7	RH	LPK2o
Molecular Function	GO:0019899	4	enzyme binding	0.686114	TGME49_216590-t26_1-p1	724	HEAT repeat-containing protein	Q7	RH	LPK2o
Molecular Function	GO:0019899	4	enzyme binding	0.686114	TGME49_216590-t26_1-p1	132	HEAT repeat-containing protein	Q7	RH	LPK2o
Molecular Function	GO:0004148	6	dihydrolipoyl dehydrogenase activity	0.134572	TGME49_206470-t26_1-p1	450	pyruvate dehydrogenase complex subunit PDH-E3II	Q7	RH	LPK2o
Molecular Function	GO:0004148	6	dihydrolipoyl dehydrogenase activity	0.134572	TGME49_206470-t26_1-p1	505	pyruvate dehydrogenase complex subunit PDH-E3II	Q7	RH	LPK2o
Molecular Function	GO:0004148	6	dihydrolipoyl dehydrogenase activity	0.134572	TGME49_305980-t26_1-p1	631	pyruvate dehydrogenase complex subunit PDH-E3I	Q7	RH	LPK2o
Molecular Function	GO:0016877	4	ligase activity, forming carbon-sulfur bonds	0.00816471	TGME49_247760-t26_1-p1	38	AMP-binding enzyme domain-containing protein	Q7	RH	LPK2o
Molecular Function	GO:0016877	4	ligase activity, forming carbon-sulfur bonds	0.00816471	TGME49_310080-t26_1-p1	743	AMP-binding enzyme domain-containing protein	Q7	RH	LPK2o
Molecular Function	GO:0016877	4	ligase activity, forming carbon-sulfur bonds	0.00816471	TGME49_232580-t26_1-p1	3129	propionate-CoA ligase	Q7	RH	LPK2o
Molecular Function	GO:0016877	4	ligase activity, forming carbon-sulfur bonds	0.00816471	TGME49_310150-t26_1-p1	301	AMP-binding enzyme domain-containing protein	Q7	RH	LPK2o
Molecular Function	GO:0016877	4	ligase activity, forming carbon-sulfur bonds	0.00816471	TGME49_290600-t26_1-p1	74	succinyl-CoA-synthetase alpha SCSA	Q7	RH	LPK2o
Molecular Function	GO:0016877	4	ligase activity, forming carbon-sulfur bonds	0.00816471	TGME49_290290-t26_1-p1	356	ubiquitin-activating enzyme E1 family protein	Q7	RH	LPK2o
Molecular Function	GO:0016877	4	ligase activity, forming carbon-sulfur bonds	0.00816471	TGME49_290290-t26_1-p1	443	ubiquitin-activating enzyme E1 family protein	Q7	RH	LPK2o
Molecular Function	GO:0016877	4	ligase activity, forming carbon-sulfur bonds	0.00816471	TGME49_290290-t26_1-p1	902	ubiquitin-activating enzyme E1 family protein	Q7	RH	LPK2o
Molecular Function	GO:0008536	8	Ran GTPase binding	0.351996	TGME49_229180-t26_1-p1	738	HEAT repeat-containing protein	Q7	RH	LPK2o
Molecular Function	GO:0008536	8	Ran GTPase binding	0.351996	TGME49_229180-t26_1-p1	736	HEAT repeat-containing protein	Q7	RH	LPK2o
Molecular Function	GO:0008536	8	Ran GTPase binding	0.351996	TGME49_229180-t26_1-p1	214	HEAT repeat-containing protein	Q7	RH	LPK2o
Molecular Function	GO:0008536	8	Ran GTPase binding	0.351996	TGME49_216590-t26_1-p1	724	HEAT repeat-containing protein	Q7	RH	LPK2o
Molecular Function	GO:0008536	8	Ran GTPase binding	0.351996	TGME49_216590-t26_1-p1	132	HEAT repeat-containing protein	Q7	RH	LPK2o
Molecular Function	GO:0019203	7	carbohydrate phosphatase activity	0.2511	TGME49_205380-t26_1-p1	385	fructose-bisphospatase I	Q7	RH	LPK2o
Molecular Function	GO:0019203	7	carbohydrate phosphatase activity	0.2511	TGME49_297720-t26_1-p1	955	trehalose-phosphatase	Q7	RH	LPK2o
Molecular Function	GO:0004190	7	aspartic-type endopeptidase activity	0.514967	TGME49_201840-t26_1-p1	357	aspartyl protease ASP1	Q7	RH	LPK2o
Molecular Function	GO:0004190	7	aspartic-type endopeptidase activity	0.514967	TGME49_246550-t26_1-p1	329	aspartyl protease ASP3	Q7	RH	LPK2o
Molecular Function	GO:0016638	4	oxidoreductase activity, acting on the CH-NH2 group of donors	0.303365	TGME49_293180-t26_1-p1	354	NADP-specific glutamate dehydrogenase	Q7	RH	LPK2o
Molecular Function	GO:0016638	4	oxidoreductase activity, acting on the CH-NH2 group of donors	0.303365	TGME49_249390-t26_1-p1	847	glutamate/leucine/phenylalanine/valine dehydrogenase family protein	Q7	RH	LPK2o
Molecular Function	GO:0008236	6	serine-type peptidase activity	0.387848	TGME49_268590-t26_1-p1	563	rhomboid protease ROM4	Q7	RH	LPK2o
Molecular Function	GO:0008236	6	serine-type peptidase activity	0.387848	TGME49_268590-t26_1-p1	569	rhomboid protease ROM4	Q7	RH	LPK2o
Molecular Function	GO:0008236	6	serine-type peptidase activity	0.387848	TGME49_204050-t26_1-p1	443	subtilisin SUB1	Q7	RH	LPK2o
Molecular Function	GO:0008236	6	serine-type peptidase activity	0.387848	TGME49_286120-t26_1-p1	798	prolyl endopeptidase	Q7	RH	LPK2o
Molecular Function	GO:0008236	6	serine-type peptidase activity	0.387848	TGME49_286120-t26_1-p1	478	prolyl endopeptidase	Q7	RH	LPK2o
Molecular Function	GO:0008236	6	serine-type peptidase activity	0.387848	TGME49_280740-t26_1-p1	158	signal peptidase	Q7	RH	LPK2o
Molecular Function	GO:0008236	6	serine-type peptidase activity	0.387848	TGME49_280740-t26_1-p1	7	signal peptidase	Q7	RH	LPK2o
Molecular Function	GO:0000049	6	tRNA binding	0.175873	TGME49_294180-t26_1-p1	169	tRNA -methyltransferase family protein	Q7	RH	LPK2o
Molecular Function	GO:0000049	6	tRNA binding	0.175873	TGME49_219540-t26_1-p1	1146	cytosolic tRNA-Ala synthetase	Q7	RH	LPK2o
Molecular Function	GO:0000049	6	tRNA binding	0.175873	TGME49_219540-t26_1-p1	780	cytosolic tRNA-Ala synthetase	Q7	RH	LPK2o
Molecular Function	GO:0000049	6	tRNA binding	0.175873	TGME49_207640-t26_1-p1	456	isoleucyl-tRNA synthetase family protein	Q7	RH	LPK2o
Molecular Function	GO:0008374	6	O-acyltransferase activity	0.686114	TGME49_240860-t26_1-p1	1080	acyltransferase domain-containing protein	Q7	RH	LPK2o
Molecular Function	GO:0008374	6	O-acyltransferase activity	0.686114	TGME49_240860-t26_1-p1	1270	acyltransferase domain-containing protein	Q7	RH	LPK2o
Molecular Function	GO:0008374	6	O-acyltransferase activity	0.686114	TGME49_256980-t26_1-p1	839	glycerol-3-phosphate-acyltransferase	Q7	RH	LPK2o
Molecular Function	GO:0016405	5	CoA-ligase activity	0.194933	TGME49_232580-t26_1-p1	3129	propionate-CoA ligase	Q7	RH	LPK2o
Molecular Function	GO:0016405	5	CoA-ligase activity	0.194933	TGME49_290600-t26_1-p1	74	succinyl-CoA-synthetase alpha SCSA	Q7	RH	LPK2o
Molecular Function	GO:0016639	5	oxidoreductase activity, acting on the CH-NH2 group of donors, NAD or NADP as acceptor	0.134572	TGME49_293180-t26_1-p1	354	NADP-specific glutamate dehydrogenase	Q7	RH	LPK2o
Molecular Function	GO:0016639	5	oxidoreductase activity, acting on the CH-NH2 group of donors, NAD or NADP as acceptor	0.134572	TGME49_249390-t26_1-p1	847	glutamate/leucine/phenylalanine/valine dehydrogenase family protein	Q7	RH	LPK2o
Molecular Function	GO:0016868	5	intramolecular transferase activity, phosphotransferases	0.060209	TGME49_297060-t26_1-p1	161	phosphoglycerate mutase PGMII	Q7	RH	LPK2o
Molecular Function	GO:0016868	5	intramolecular transferase activity, phosphotransferases	0.060209	TGME49_318580-t26_1-p1	383	glucosephosphate-mutase GPM2	Q7	RH	LPK2o
Molecular Function	GO:0016868	5	intramolecular transferase activity, phosphotransferases	0.060209	TGME49_318580-t26_1-p1	31	glucosephosphate-mutase GPM2	Q7	RH	LPK2o
Molecular Function	GO:0016868	5	intramolecular transferase activity, phosphotransferases	0.060209	TGME49_285980-t26_1-p1	452	glucosephosphate-mutase GPM1	Q7	RH	LPK2o
Molecular Function	GO:0016868	5	intramolecular transferase activity, phosphotransferases	0.060209	TGME49_285980-t26_1-p1	557	glucosephosphate-mutase GPM1	Q7	RH	LPK2o
Molecular Function	GO:0004352	6	glutamate dehydrogenase (NAD+) activity	0.134572	TGME49_293180-t26_1-p1	354	NADP-specific glutamate dehydrogenase	Q7	RH	LPK2o
Molecular Function	GO:0004352	6	glutamate dehydrogenase (NAD+) activity	0.134572	TGME49_249390-t26_1-p1	847	glutamate/leucine/phenylalanine/valine dehydrogenase family protein	Q7	RH	LPK2o
Molecular Function	GO:0008312	6	7S RNA binding	0.351996	TGME49_275802-t26_1-p1	134	SRP72 RNA-binding domain-containing protein	Q7	RH	LPK2o
Molecular Function	GO:0008312	6	7S RNA binding	0.351996	TGME49_275802-t26_1-p1	78	SRP72 RNA-binding domain-containing protein	Q7	RH	LPK2o
Molecular Function	GO:0008312	6	7S RNA binding	0.351996	TGME49_258070-t26_1-p1	264	hypothetical protein	Q7	RH	LPK2o
Molecular Function	GO:0019843	6	rRNA binding	0.580424	TGME49_239330-t26_1-p1	86	ribosomal protein RPL37	Q7	RH	LPK2o
Molecular Function	GO:0019843	6	rRNA binding	0.580424	TGME49_248480-t26_1-p1	138	ribosomal protein RPS9	Q7	RH	LPK2o
Molecular Function	GO:0016667	4	oxidoreductase activity, acting on a sulfur group of donors	0.152486	TGME49_232815-t26_1-p1	986	Erv1 / Alr family protein	Q7	RH	LPK2o
Molecular Function	GO:0016667	4	oxidoreductase activity, acting on a sulfur group of donors	0.152486	TGME49_210787-t26_1-p1	1745	Erv1 / Alr family protein	Q7	RH	LPK2o
Molecular Function	GO:0016667	4	oxidoreductase activity, acting on a sulfur group of donors	0.152486	TGME49_210787-t26_1-p1	1582	Erv1 / Alr family protein	Q7	RH	LPK2o
Molecular Function	GO:0016667	4	oxidoreductase activity, acting on a sulfur group of donors	0.152486	TGME49_210787-t26_1-p1	1575	Erv1 / Alr family protein	Q7	RH	LPK2o
Molecular Function	GO:0016667	4	oxidoreductase activity, acting on a sulfur group of donors	0.152486	TGME49_225060-t26_1-p1	360	nucleoredoxin family protein	Q7	RH	LPK2o
Molecular Function	GO:0016667	4	oxidoreductase activity, acting on a sulfur group of donors	0.152486	TGME49_206470-t26_1-p1	450	pyruvate dehydrogenase complex subunit PDH-E3II	Q7	RH	LPK2o
Molecular Function	GO:0016667	4	oxidoreductase activity, acting on a sulfur group of donors	0.152486	TGME49_206470-t26_1-p1	505	pyruvate dehydrogenase complex subunit PDH-E3II	Q7	RH	LPK2o
Molecular Function	GO:0016667	4	oxidoreductase activity, acting on a sulfur group of donors	0.152486	TGME49_305980-t26_1-p1	631	pyruvate dehydrogenase complex subunit PDH-E3I	Q7	RH	LPK2o
Molecular Function	GO:0052689	5	carboxylic ester hydrolase activity	0.48375	TGME49_253290-t26_1-p1	667	valyl-tRNA synthetase	Q7	RH	LPK2o
Molecular Function	GO:0052689	5	carboxylic ester hydrolase activity	0.48375	TGME49_253290-t26_1-p1	382	valyl-tRNA synthetase	Q7	RH	LPK2o
Molecular Function	GO:0052689	5	carboxylic ester hydrolase activity	0.48375	TGME49_253290-t26_1-p1	641	valyl-tRNA synthetase	Q7	RH	LPK2o
Molecular Function	GO:0052689	5	carboxylic ester hydrolase activity	0.48375	TGME49_253290-t26_1-p1	1061	valyl-tRNA synthetase	Q7	RH	LPK2o
Molecular Function	GO:0052689	5	carboxylic ester hydrolase activity	0.48375	TGME49_219240-t26_1-p1	227	Peptidyl-tRNA hydrolase PTH2 domain-containing protein	Q7	RH	LPK2o
Molecular Function	GO:0052689	5	carboxylic ester hydrolase activity	0.48375	TGME49_207640-t26_1-p1	456	isoleucyl-tRNA synthetase family protein	Q7	RH	LPK2o
Molecular Function	GO:0017016	7	Ras GTPase binding	0.351996	TGME49_229180-t26_1-p1	738	HEAT repeat-containing protein	Q7	RH	LPK2o
Molecular Function	GO:0017016	7	Ras GTPase binding	0.351996	TGME49_229180-t26_1-p1	736	HEAT repeat-containing protein	Q7	RH	LPK2o
Molecular Function	GO:0017016	7	Ras GTPase binding	0.351996	TGME49_229180-t26_1-p1	214	HEAT repeat-containing protein	Q7	RH	LPK2o
Molecular Function	GO:0017016	7	Ras GTPase binding	0.351996	TGME49_216590-t26_1-p1	724	HEAT repeat-containing protein	Q7	RH	LPK2o
Molecular Function	GO:0017016	7	Ras GTPase binding	0.351996	TGME49_216590-t26_1-p1	132	HEAT repeat-containing protein	Q7	RH	LPK2o
Molecular Function	GO:1901505	3	carbohydrate derivative transporter activity	0.351996	TGME49_233130-t26_1-p1	1053	nucleoside transporter protein	Q7	RH	LPK2o
Molecular Function	GO:1901505	3	carbohydrate derivative transporter activity	0.351996	TGME49_210820-t26_1-p1	745	hypothetical protein	Q7	RH	LPK2o
Molecular Function	GO:0016491	3	oxidoreductase activity	0.0341986	TGME49_316330-t26_1-p1	256	superoxide dismutase SOD2	Q7	RH	LPK2o
Molecular Function	GO:0016491	3	oxidoreductase activity	0.0341986	TGME49_219630-t26_1-p1	831	flavodoxin domain-containing protein	Q7	RH	LPK2o
Molecular Function	GO:0016491	3	oxidoreductase activity	0.0341986	TGME49_232250-t26_1-p1	240	catalase	Q7	RH	LPK2o
Molecular Function	GO:0016491	3	oxidoreductase activity	0.0341986	TGME49_266760-t26_1-p1	498	isocitrate dehydrogenase	Q7	RH	LPK2o
Molecular Function	GO:0016491	3	oxidoreductase activity	0.0341986	TGME49_255890-t26_1-p1	764	pyridine nucleotide-disulfide oxidoreductase domain-containing protein	Q7	RH	LPK2o
Molecular Function	GO:0016491	3	oxidoreductase activity	0.0341986	TGME49_249180-t26_1-p1	308	bifunctional dihydrofolate reductase-thymidylate synthase	Q7	RH	LPK2o
Molecular Function	GO:0016491	3	oxidoreductase activity	0.0341986	TGME49_253750-t26_1-p1	4777	PLU-1 family protein	Q7	RH	LPK2o
Molecular Function	GO:0016491	3	oxidoreductase activity	0.0341986	TGME49_207620-t26_1-p1	377	pyridine nucleotide-disulfide oxidoreductase domain-containing protein	Q7	RH	LPK2o
Molecular Function	GO:0016491	3	oxidoreductase activity	0.0341986	TGME49_206470-t26_1-p1	450	pyruvate dehydrogenase complex subunit PDH-E3II	Q7	RH	LPK2o
Molecular Function	GO:0016491	3	oxidoreductase activity	0.0341986	TGME49_206470-t26_1-p1	505	pyruvate dehydrogenase complex subunit PDH-E3II	Q7	RH	LPK2o
Molecular Function	GO:0016491	3	oxidoreductase activity	0.0341986	TGME49_237120-t26_1-p1	1634	hypothetical protein	Q7	RH	LPK2o
Molecular Function	GO:0016491	3	oxidoreductase activity	0.0341986	TGME49_293180-t26_1-p1	354	NADP-specific glutamate dehydrogenase	Q7	RH	LPK2o
Molecular Function	GO:0016491	3	oxidoreductase activity	0.0341986	TGME49_215280-t26_1-p1	306	succinate dehydrogenase [ubiquinone] iron-sulfur protein	Q7	RH	LPK2o
Molecular Function	GO:0016491	3	oxidoreductase activity	0.0341986	TGME49_215280-t26_1-p1	120	succinate dehydrogenase [ubiquinone] iron-sulfur protein	Q7	RH	LPK2o
Molecular Function	GO:0016491	3	oxidoreductase activity	0.0341986	TGME49_215280-t26_1-p1	320	succinate dehydrogenase [ubiquinone] iron-sulfur protein	Q7	RH	LPK2o
Molecular Function	GO:0016491	3	oxidoreductase activity	0.0341986	TGME49_236070-t26_1-p1	152	pyrroline-5-carboxylate reductase	Q7	RH	LPK2o
Molecular Function	GO:0016491	3	oxidoreductase activity	0.0341986	TGME49_210787-t26_1-p1	1745	Erv1 / Alr family protein	Q7	RH	LPK2o
Molecular Function	GO:0016491	3	oxidoreductase activity	0.0341986	TGME49_210787-t26_1-p1	1582	Erv1 / Alr family protein	Q7	RH	LPK2o
Molecular Function	GO:0016491	3	oxidoreductase activity	0.0341986	TGME49_210787-t26_1-p1	1575	Erv1 / Alr family protein	Q7	RH	LPK2o
Molecular Function	GO:0016491	3	oxidoreductase activity	0.0341986	TGME49_225060-t26_1-p1	360	nucleoredoxin family protein	Q7	RH	LPK2o
Molecular Function	GO:0016491	3	oxidoreductase activity	0.0341986	TGME49_202340-t26_1-p1	2880	proline dehydrogenase	Q7	RH	LPK2o
Molecular Function	GO:0016491	3	oxidoreductase activity	0.0341986	TGME49_249390-t26_1-p1	847	glutamate/leucine/phenylalanine/valine dehydrogenase family protein	Q7	RH	LPK2o
Molecular Function	GO:0016491	3	oxidoreductase activity	0.0341986	TGME49_232815-t26_1-p1	986	Erv1 / Alr family protein	Q7	RH	LPK2o
Molecular Function	GO:0016491	3	oxidoreductase activity	0.0341986	TGME49_207060-t26_1-p1	67	ribonucleoside-diphosphate reductase small subunit	Q7	RH	LPK2o
Molecular Function	GO:0016491	3	oxidoreductase activity	0.0341986	TGME49_207060-t26_1-p1	46	ribonucleoside-diphosphate reductase small subunit	Q7	RH	LPK2o
Molecular Function	GO:0016491	3	oxidoreductase activity	0.0341986	TGME49_268870-t26_1-p1	9	tetratricopeptide repeat-containing protein	Q7	RH	LPK2o
Molecular Function	GO:0016491	3	oxidoreductase activity	0.0341986	TGME49_288500-t26_1-p1	182	FAD Malate-dehydrogenase (MDH-FAD)	Q7	RH	LPK2o
Molecular Function	GO:0016491	3	oxidoreductase activity	0.0341986	TGME49_271610-t26_1-p1	205	pyrroline-5-carboxylate reductase	Q7	RH	LPK2o
Molecular Function	GO:0016491	3	oxidoreductase activity	0.0341986	TGME49_305980-t26_1-p1	631	pyruvate dehydrogenase complex subunit PDH-E3I	Q7	RH	LPK2o
Molecular Function	GO:0030234	3	enzyme regulator activity	0.329173	TGME49_292220-t26_1-p1	536	PCI domain-containing protein	Q7	RH	LPK2o
Molecular Function	GO:0030234	3	enzyme regulator activity	0.329173	TGME49_313410-t26_1-p1	49	proteasome 26S regulatory subunit	Q7	RH	LPK2o
Molecular Function	GO:0030234	3	enzyme regulator activity	0.329173	TGME49_313410-t26_1-p1	328	proteasome 26S regulatory subunit	Q7	RH	LPK2o
Molecular Function	GO:0030234	3	enzyme regulator activity	0.329173	TGME49_247460-t26_1-p1	710	proliferating cell nuclear antigen PCNA1	Q7	RH	LPK2o
Molecular Function	GO:0030234	3	enzyme regulator activity	0.329173	TGME49_247460-t26_1-p1	931	proliferating cell nuclear antigen PCNA1	Q7	RH	LPK2o
Molecular Function	GO:0030234	3	enzyme regulator activity	0.329173	TGME49_314100-t26_1-p1	82	tetratricopeptide repeat-containing protein	Q7	RH	LPK2o
Molecular Function	GO:0016423	8	tRNA (guanine) methyltransferase activity	0.351996	TGME49_294180-t26_1-p1	169	tRNA -methyltransferase family protein	Q7	RH	LPK2o
Molecular Function	GO:0016423	8	tRNA (guanine) methyltransferase activity	0.351996	TGME49_311390-t26_1-p1	2004	tRNA (guanine(9)-N(1))-methyltransferase	Q7	RH	LPK2o
Molecular Function	GO:0016878	5	acid-thiol ligase activity	0.00345743	TGME49_247760-t26_1-p1	38	AMP-binding enzyme domain-containing protein	Q7	RH	LPK2o
Molecular Function	GO:0016878	5	acid-thiol ligase activity	0.00345743	TGME49_310080-t26_1-p1	743	AMP-binding enzyme domain-containing protein	Q7	RH	LPK2o
Molecular Function	GO:0016878	5	acid-thiol ligase activity	0.00345743	TGME49_232580-t26_1-p1	3129	propionate-CoA ligase	Q7	RH	LPK2o
Molecular Function	GO:0016878	5	acid-thiol ligase activity	0.00345743	TGME49_310150-t26_1-p1	301	AMP-binding enzyme domain-containing protein	Q7	RH	LPK2o
Molecular Function	GO:0016878	5	acid-thiol ligase activity	0.00345743	TGME49_290600-t26_1-p1	74	succinyl-CoA-synthetase alpha SCSA	Q7	RH	LPK2o
Molecular Function	GO:0016875	4	ligase activity, forming carbon-oxygen bonds	0.0054011	TGME49_256990-t26_1-p1	410	glycyl-tRNA synthetase	Q7	RH	LPK2o
Molecular Function	GO:0016875	4	ligase activity, forming carbon-oxygen bonds	0.0054011	TGME49_253290-t26_1-p1	667	valyl-tRNA synthetase	Q7	RH	LPK2o
Molecular Function	GO:0016875	4	ligase activity, forming carbon-oxygen bonds	0.0054011	TGME49_253290-t26_1-p1	382	valyl-tRNA synthetase	Q7	RH	LPK2o
Molecular Function	GO:0016875	4	ligase activity, forming carbon-oxygen bonds	0.0054011	TGME49_253290-t26_1-p1	641	valyl-tRNA synthetase	Q7	RH	LPK2o
Molecular Function	GO:0016875	4	ligase activity, forming carbon-oxygen bonds	0.0054011	TGME49_253290-t26_1-p1	1061	valyl-tRNA synthetase	Q7	RH	LPK2o
Molecular Function	GO:0016875	4	ligase activity, forming carbon-oxygen bonds	0.0054011	TGME49_217460-t26_1-p1	700	glutaminyl-tRNA synthetase (GlnRS)	Q7	RH	LPK2o
Molecular Function	GO:0016875	4	ligase activity, forming carbon-oxygen bonds	0.0054011	TGME49_205710-t26_1-p1	138	lysine-tRNA ligase	Q7	RH	LPK2o
Molecular Function	GO:0016875	4	ligase activity, forming carbon-oxygen bonds	0.0054011	TGME49_263870-t26_1-p1	448	glutamate-tRNA ligase	Q7	RH	LPK2o
Molecular Function	GO:0016875	4	ligase activity, forming carbon-oxygen bonds	0.0054011	TGME49_270510-t26_1-p1	376	asparaginyl-tRNA synthetase (NOB+tRNA synthase)	Q7	RH	LPK2o
Molecular Function	GO:0016875	4	ligase activity, forming carbon-oxygen bonds	0.0054011	TGME49_268640-t26_1-p1	1437	BING4CT (NUC141) domain-containing protein	Q7	RH	LPK2o
Molecular Function	GO:0016875	4	ligase activity, forming carbon-oxygen bonds	0.0054011	TGME49_219540-t26_1-p1	1146	cytosolic tRNA-Ala synthetase	Q7	RH	LPK2o
Molecular Function	GO:0016875	4	ligase activity, forming carbon-oxygen bonds	0.0054011	TGME49_219540-t26_1-p1	780	cytosolic tRNA-Ala synthetase	Q7	RH	LPK2o
Molecular Function	GO:0016875	4	ligase activity, forming carbon-oxygen bonds	0.0054011	TGME49_207640-t26_1-p1	456	isoleucyl-tRNA synthetase family protein	Q7	RH	LPK2o
Molecular Function	GO:0016874	3	ligase activity	0.00819382	TGME49_253290-t26_1-p1	667	valyl-tRNA synthetase	Q7	RH	LPK2o
Molecular Function	GO:0016874	3	ligase activity	0.00819382	TGME49_253290-t26_1-p1	382	valyl-tRNA synthetase	Q7	RH	LPK2o
Molecular Function	GO:0016874	3	ligase activity	0.00819382	TGME49_253290-t26_1-p1	641	valyl-tRNA synthetase	Q7	RH	LPK2o
Molecular Function	GO:0016874	3	ligase activity	0.00819382	TGME49_253290-t26_1-p1	1061	valyl-tRNA synthetase	Q7	RH	LPK2o
Molecular Function	GO:0016874	3	ligase activity	0.00819382	TGME49_232580-t26_1-p1	3129	propionate-CoA ligase	Q7	RH	LPK2o
Molecular Function	GO:0016874	3	ligase activity	0.00819382	TGME49_310080-t26_1-p1	743	AMP-binding enzyme domain-containing protein	Q7	RH	LPK2o
Molecular Function	GO:0016874	3	ligase activity	0.00819382	TGME49_263870-t26_1-p1	448	glutamate-tRNA ligase	Q7	RH	LPK2o
Molecular Function	GO:0016874	3	ligase activity	0.00819382	TGME49_205710-t26_1-p1	138	lysine-tRNA ligase	Q7	RH	LPK2o
Molecular Function	GO:0016874	3	ligase activity	0.00819382	TGME49_217460-t26_1-p1	700	glutaminyl-tRNA synthetase (GlnRS)	Q7	RH	LPK2o
Molecular Function	GO:0016874	3	ligase activity	0.00819382	TGME49_268640-t26_1-p1	1437	BING4CT (NUC141) domain-containing protein	Q7	RH	LPK2o
Molecular Function	GO:0016874	3	ligase activity	0.00819382	TGME49_221320-t26_1-p1	535	acetyl-CoA carboxylase ACC1	Q7	RH	LPK2o
Molecular Function	GO:0016874	3	ligase activity	0.00819382	TGME49_290600-t26_1-p1	74	succinyl-CoA-synthetase alpha SCSA	Q7	RH	LPK2o
Molecular Function	GO:0016874	3	ligase activity	0.00819382	TGME49_256990-t26_1-p1	410	glycyl-tRNA synthetase	Q7	RH	LPK2o
Molecular Function	GO:0016874	3	ligase activity	0.00819382	TGME49_219540-t26_1-p1	1146	cytosolic tRNA-Ala synthetase	Q7	RH	LPK2o
Molecular Function	GO:0016874	3	ligase activity	0.00819382	TGME49_219540-t26_1-p1	780	cytosolic tRNA-Ala synthetase	Q7	RH	LPK2o
Molecular Function	GO:0016874	3	ligase activity	0.00819382	TGME49_299210-t26_1-p1	249	CTP synthase	Q7	RH	LPK2o
Molecular Function	GO:0016874	3	ligase activity	0.00819382	TGME49_247760-t26_1-p1	38	AMP-binding enzyme domain-containing protein	Q7	RH	LPK2o
Molecular Function	GO:0016874	3	ligase activity	0.00819382	TGME49_270510-t26_1-p1	376	asparaginyl-tRNA synthetase (NOB+tRNA synthase)	Q7	RH	LPK2o
Molecular Function	GO:0016874	3	ligase activity	0.00819382	TGME49_290290-t26_1-p1	356	ubiquitin-activating enzyme E1 family protein	Q7	RH	LPK2o
Molecular Function	GO:0016874	3	ligase activity	0.00819382	TGME49_290290-t26_1-p1	443	ubiquitin-activating enzyme E1 family protein	Q7	RH	LPK2o
Molecular Function	GO:0016874	3	ligase activity	0.00819382	TGME49_290290-t26_1-p1	902	ubiquitin-activating enzyme E1 family protein	Q7	RH	LPK2o
Molecular Function	GO:0016874	3	ligase activity	0.00819382	TGME49_207640-t26_1-p1	456	isoleucyl-tRNA synthetase family protein	Q7	RH	LPK2o
Molecular Function	GO:0016874	3	ligase activity	0.00819382	TGME49_310150-t26_1-p1	301	AMP-binding enzyme domain-containing protein	Q7	RH	LPK2o
Molecular Function	GO:0016668	5	oxidoreductase activity, acting on a sulfur group of donors, NAD(P) as acceptor	0.125964	TGME49_225060-t26_1-p1	360	nucleoredoxin family protein	Q7	RH	LPK2o
Molecular Function	GO:0016668	5	oxidoreductase activity, acting on a sulfur group of donors, NAD(P) as acceptor	0.125964	TGME49_206470-t26_1-p1	450	pyruvate dehydrogenase complex subunit PDH-E3II	Q7	RH	LPK2o
Molecular Function	GO:0016668	5	oxidoreductase activity, acting on a sulfur group of donors, NAD(P) as acceptor	0.125964	TGME49_206470-t26_1-p1	505	pyruvate dehydrogenase complex subunit PDH-E3II	Q7	RH	LPK2o
Molecular Function	GO:0016668	5	oxidoreductase activity, acting on a sulfur group of donors, NAD(P) as acceptor	0.125964	TGME49_305980-t26_1-p1	631	pyruvate dehydrogenase complex subunit PDH-E3I	Q7	RH	LPK2o
Molecular Function	GO:0016866	4	intramolecular transferase activity	0.251092	TGME49_297060-t26_1-p1	161	phosphoglycerate mutase PGMII	Q7	RH	LPK2o
Molecular Function	GO:0016866	4	intramolecular transferase activity	0.251092	TGME49_214210-t26_1-p1	392	rRNA pseudouridine synthase	Q7	RH	LPK2o
Molecular Function	GO:0016866	4	intramolecular transferase activity	0.251092	TGME49_214210-t26_1-p1	20	rRNA pseudouridine synthase	Q7	RH	LPK2o
Molecular Function	GO:0016866	4	intramolecular transferase activity	0.251092	TGME49_318580-t26_1-p1	383	glucosephosphate-mutase GPM2	Q7	RH	LPK2o
Molecular Function	GO:0016866	4	intramolecular transferase activity	0.251092	TGME49_318580-t26_1-p1	31	glucosephosphate-mutase GPM2	Q7	RH	LPK2o
Molecular Function	GO:0016866	4	intramolecular transferase activity	0.251092	TGME49_285980-t26_1-p1	452	glucosephosphate-mutase GPM1	Q7	RH	LPK2o
Molecular Function	GO:0016866	4	intramolecular transferase activity	0.251092	TGME49_285980-t26_1-p1	557	glucosephosphate-mutase GPM1	Q7	RH	LPK2o
Molecular Function	GO:0031267	6	small GTPase binding	0.351996	TGME49_229180-t26_1-p1	738	HEAT repeat-containing protein	Q7	RH	LPK2o
Molecular Function	GO:0031267	6	small GTPase binding	0.351996	TGME49_229180-t26_1-p1	736	HEAT repeat-containing protein	Q7	RH	LPK2o
Molecular Function	GO:0031267	6	small GTPase binding	0.351996	TGME49_229180-t26_1-p1	214	HEAT repeat-containing protein	Q7	RH	LPK2o
Molecular Function	GO:0031267	6	small GTPase binding	0.351996	TGME49_216590-t26_1-p1	724	HEAT repeat-containing protein	Q7	RH	LPK2o
Molecular Function	GO:0031267	6	small GTPase binding	0.351996	TGME49_216590-t26_1-p1	132	HEAT repeat-containing protein	Q7	RH	LPK2o
Molecular Function	GO:0016651	4	oxidoreductase activity, acting on NAD(P)H	0.0460126	TGME49_255890-t26_1-p1	764	pyridine nucleotide-disulfide oxidoreductase domain-containing protein	Q7	RH	LPK2o
Molecular Function	GO:0016651	4	oxidoreductase activity, acting on NAD(P)H	0.0460126	TGME49_219630-t26_1-p1	831	flavodoxin domain-containing protein	Q7	RH	LPK2o
Molecular Function	GO:0016651	4	oxidoreductase activity, acting on NAD(P)H	0.0460126	TGME49_225060-t26_1-p1	360	nucleoredoxin family protein	Q7	RH	LPK2o
Molecular Function	GO:0016651	4	oxidoreductase activity, acting on NAD(P)H	0.0460126	TGME49_206470-t26_1-p1	450	pyruvate dehydrogenase complex subunit PDH-E3II	Q7	RH	LPK2o
Molecular Function	GO:0016651	4	oxidoreductase activity, acting on NAD(P)H	0.0460126	TGME49_206470-t26_1-p1	505	pyruvate dehydrogenase complex subunit PDH-E3II	Q7	RH	LPK2o
Molecular Function	GO:0016651	4	oxidoreductase activity, acting on NAD(P)H	0.0460126	TGME49_305980-t26_1-p1	631	pyruvate dehydrogenase complex subunit PDH-E3I	Q7	RH	LPK2o
Molecular Function	GO:0003755	5	peptidyl-prolyl cis-trans isomerase activity	0.159084	TGME49_283850-t26_1-p1	333	peptidyl-prolyl cis-trans isomerase	Q7	RH	LPK2o
Molecular Function	GO:0003755	5	peptidyl-prolyl cis-trans isomerase activity	0.159084	TGME49_320640-t26_1-p1	460	peptidylprolyl isomerase domain-containing protein	Q7	RH	LPK2o
Molecular Function	GO:0003755	5	peptidyl-prolyl cis-trans isomerase activity	0.159084	TGME49_270560-t26_1-p1	167	peptidyl-prolyl cis-trans isomerase family 1	Q7	RH	LPK2o
Molecular Function	GO:0003755	5	peptidyl-prolyl cis-trans isomerase activity	0.159084	TGME49_285760-t26_1-p1	70	U-snRNP-associated cyclophilin family protein	Q7	RH	LPK2o
Molecular Function	GO:0004252	7	serine-type endopeptidase activity	0.550396	TGME49_268590-t26_1-p1	563	rhomboid protease ROM4	Q7	RH	LPK2o
Molecular Function	GO:0004252	7	serine-type endopeptidase activity	0.550396	TGME49_268590-t26_1-p1	569	rhomboid protease ROM4	Q7	RH	LPK2o
Molecular Function	GO:0004252	7	serine-type endopeptidase activity	0.550396	TGME49_204050-t26_1-p1	443	subtilisin SUB1	Q7	RH	LPK2o
Molecular Function	GO:0004252	7	serine-type endopeptidase activity	0.550396	TGME49_286120-t26_1-p1	798	prolyl endopeptidase	Q7	RH	LPK2o
Molecular Function	GO:0004252	7	serine-type endopeptidase activity	0.550396	TGME49_286120-t26_1-p1	478	prolyl endopeptidase	Q7	RH	LPK2o
Molecular Function	GO:0017171	4	serine hydrolase activity	0.387848	TGME49_268590-t26_1-p1	563	rhomboid protease ROM4	Q7	RH	LPK2o
Molecular Function	GO:0017171	4	serine hydrolase activity	0.387848	TGME49_268590-t26_1-p1	569	rhomboid protease ROM4	Q7	RH	LPK2o
Molecular Function	GO:0017171	4	serine hydrolase activity	0.387848	TGME49_204050-t26_1-p1	443	subtilisin SUB1	Q7	RH	LPK2o
Molecular Function	GO:0017171	4	serine hydrolase activity	0.387848	TGME49_286120-t26_1-p1	798	prolyl endopeptidase	Q7	RH	LPK2o
Molecular Function	GO:0017171	4	serine hydrolase activity	0.387848	TGME49_286120-t26_1-p1	478	prolyl endopeptidase	Q7	RH	LPK2o
Molecular Function	GO:0017171	4	serine hydrolase activity	0.387848	TGME49_280740-t26_1-p1	158	signal peptidase	Q7	RH	LPK2o
Molecular Function	GO:0017171	4	serine hydrolase activity	0.387848	TGME49_280740-t26_1-p1	7	signal peptidase	Q7	RH	LPK2o
Molecular Function	GO:0016860	4	intramolecular oxidoreductase activity	0.63708	TGME49_238040-t26_1-p1	418	protein disulfide-isomerase domain-containing protein	Q7	RH	LPK2o
Molecular Function	GO:0016860	4	intramolecular oxidoreductase activity	0.63708	TGME49_238040-t26_1-p1	1314	protein disulfide-isomerase domain-containing protein	Q7	RH	LPK2o
Molecular Function	GO:0016860	4	intramolecular oxidoreductase activity	0.63708	TGME49_283780-t26_1-p1	154	glucose-6-phosphate isomerase GPI	Q7	RH	LPK2o
Biological Process	GO:0044782	6	cilium organization	0.573866	TGME49_250720-t26_1-p1	956	hypothetical protein	Q7	RH	LPK2o
Biological Process	GO:0044782	6	cilium organization	0.573866	TGME49_273472-t26_1-p1	3187	hypothetical protein	Q7	RH	LPK2o
Biological Process	GO:0009263	10	deoxyribonucleotide biosynthetic process	0.207256	TGME49_207060-t26_1-p1	67	ribonucleoside-diphosphate reductase small subunit	Q7	RH	LPK2o
Biological Process	GO:0009263	10	deoxyribonucleotide biosynthetic process	0.207256	TGME49_207060-t26_1-p1	46	ribonucleoside-diphosphate reductase small subunit	Q7	RH	LPK2o
Biological Process	GO:0009263	10	deoxyribonucleotide biosynthetic process	0.207256	TGME49_249180-t26_1-p1	308	bifunctional dihydrofolate reductase-thymidylate synthase	Q7	RH	LPK2o
Biological Process	GO:0006091	4	generation of precursor metabolites and energy	0.0257771	TGME49_237120-t26_1-p1	1634	hypothetical protein	Q7	RH	LPK2o
Biological Process	GO:0006091	4	generation of precursor metabolites and energy	0.0257771	TGME49_201880-t26_1-p1	28	hypothetical protein	Q7	RH	LPK2o
Biological Process	GO:0006091	4	generation of precursor metabolites and energy	0.0257771	TGME49_215280-t26_1-p1	306	succinate dehydrogenase [ubiquinone] iron-sulfur protein	Q7	RH	LPK2o
Biological Process	GO:0006091	4	generation of precursor metabolites and energy	0.0257771	TGME49_215280-t26_1-p1	120	succinate dehydrogenase [ubiquinone] iron-sulfur protein	Q7	RH	LPK2o
Biological Process	GO:0006091	4	generation of precursor metabolites and energy	0.0257771	TGME49_215280-t26_1-p1	320	succinate dehydrogenase [ubiquinone] iron-sulfur protein	Q7	RH	LPK2o
Biological Process	GO:0006091	4	generation of precursor metabolites and energy	0.0257771	TGME49_268850-t26_1-p1	308	enolase 2	Q7	RH	LPK2o
Biological Process	GO:0006091	4	generation of precursor metabolites and energy	0.0257771	TGME49_268850-t26_1-p1	92	enolase 2	Q7	RH	LPK2o
Biological Process	GO:0006091	4	generation of precursor metabolites and energy	0.0257771	TGME49_297060-t26_1-p1	161	phosphoglycerate mutase PGMII	Q7	RH	LPK2o
Biological Process	GO:0006091	4	generation of precursor metabolites and energy	0.0257771	TGME49_288500-t26_1-p1	182	FAD Malate-dehydrogenase (MDH-FAD)	Q7	RH	LPK2o
Biological Process	GO:0006091	4	generation of precursor metabolites and energy	0.0257771	TGME49_283780-t26_1-p1	154	glucose-6-phosphate isomerase GPI	Q7	RH	LPK2o
Biological Process	GO:0006091	4	generation of precursor metabolites and energy	0.0257771	TGME49_268890-t26_1-p1	289	citrate synthase I	Q7	RH	LPK2o
Biological Process	GO:0006091	4	generation of precursor metabolites and energy	0.0257771	TGME49_268890-t26_1-p1	543	citrate synthase I	Q7	RH	LPK2o
Biological Process	GO:0070972	7	protein localization to endoplasmic reticulum	0.0952341	TGME49_224960-t26_1-p1	190	hypothetical protein	Q7	RH	LPK2o
Biological Process	GO:0070972	7	protein localization to endoplasmic reticulum	0.0952341	TGME49_224960-t26_1-p1	218	hypothetical protein	Q7	RH	LPK2o
Biological Process	GO:0070972	7	protein localization to endoplasmic reticulum	0.0952341	TGME49_260630-t26_1-p1	188	DnaJ family Sec63 protein	Q7	RH	LPK2o
Biological Process	GO:0070972	7	protein localization to endoplasmic reticulum	0.0952341	TGME49_275802-t26_1-p1	134	SRP72 RNA-binding domain-containing protein	Q7	RH	LPK2o
Biological Process	GO:0070972	7	protein localization to endoplasmic reticulum	0.0952341	TGME49_275802-t26_1-p1	78	SRP72 RNA-binding domain-containing protein	Q7	RH	LPK2o
Biological Process	GO:0070972	7	protein localization to endoplasmic reticulum	0.0952341	TGME49_258070-t26_1-p1	264	hypothetical protein	Q7	RH	LPK2o
Biological Process	GO:1901607	10	alpha-amino acid biosynthetic process	0.41924	TGME49_249180-t26_1-p1	308	bifunctional dihydrofolate reductase-thymidylate synthase	Q7	RH	LPK2o
Biological Process	GO:1901607	10	alpha-amino acid biosynthetic process	0.41924	TGME49_271610-t26_1-p1	205	pyrroline-5-carboxylate reductase	Q7	RH	LPK2o
Biological Process	GO:1901607	10	alpha-amino acid biosynthetic process	0.41924	TGME49_236070-t26_1-p1	152	pyrroline-5-carboxylate reductase	Q7	RH	LPK2o
Biological Process	GO:0072527	5	pyrimidine-containing compound metabolic process	0.732839	TGME49_299210-t26_1-p1	249	CTP synthase	Q7	RH	LPK2o
Biological Process	GO:0072527	5	pyrimidine-containing compound metabolic process	0.732839	TGME49_249180-t26_1-p1	308	bifunctional dihydrofolate reductase-thymidylate synthase	Q7	RH	LPK2o
Biological Process	GO:0098869	7	cellular oxidant detoxification	0.66254	TGME49_232250-t26_1-p1	240	catalase	Q7	RH	LPK2o
Biological Process	GO:0098869	7	cellular oxidant detoxification	0.66254	TGME49_316330-t26_1-p1	256	superoxide dismutase SOD2	Q7	RH	LPK2o
Biological Process	GO:0072350	8	tricarboxylic acid metabolic process	0.0244158	TGME49_266760-t26_1-p1	498	isocitrate dehydrogenase	Q7	RH	LPK2o
Biological Process	GO:0072350	8	tricarboxylic acid metabolic process	0.0244158	TGME49_215280-t26_1-p1	306	succinate dehydrogenase [ubiquinone] iron-sulfur protein	Q7	RH	LPK2o
Biological Process	GO:0072350	8	tricarboxylic acid metabolic process	0.0244158	TGME49_215280-t26_1-p1	120	succinate dehydrogenase [ubiquinone] iron-sulfur protein	Q7	RH	LPK2o
Biological Process	GO:0072350	8	tricarboxylic acid metabolic process	0.0244158	TGME49_215280-t26_1-p1	320	succinate dehydrogenase [ubiquinone] iron-sulfur protein	Q7	RH	LPK2o
Biological Process	GO:0072350	8	tricarboxylic acid metabolic process	0.0244158	TGME49_288500-t26_1-p1	182	FAD Malate-dehydrogenase (MDH-FAD)	Q7	RH	LPK2o
Biological Process	GO:0072350	8	tricarboxylic acid metabolic process	0.0244158	TGME49_268890-t26_1-p1	289	citrate synthase I	Q7	RH	LPK2o
Biological Process	GO:0072350	8	tricarboxylic acid metabolic process	0.0244158	TGME49_268890-t26_1-p1	543	citrate synthase I	Q7	RH	LPK2o
Biological Process	GO:0005975	4	carbohydrate metabolic process	0.206035	TGME49_205380-t26_1-p1	385	fructose-bisphospatase I	Q7	RH	LPK2o
Biological Process	GO:0005975	4	carbohydrate metabolic process	0.206035	TGME49_297060-t26_1-p1	161	phosphoglycerate mutase PGMII	Q7	RH	LPK2o
Biological Process	GO:0005975	4	carbohydrate metabolic process	0.206035	TGME49_270850-t26_1-p1	2816	glycosyl hydrolases family 17 protein	Q7	RH	LPK2o
Biological Process	GO:0005975	4	carbohydrate metabolic process	0.206035	TGME49_270850-t26_1-p1	1630	glycosyl hydrolases family 17 protein	Q7	RH	LPK2o
Biological Process	GO:0005975	4	carbohydrate metabolic process	0.206035	TGME49_318580-t26_1-p1	383	glucosephosphate-mutase GPM2	Q7	RH	LPK2o
Biological Process	GO:0005975	4	carbohydrate metabolic process	0.206035	TGME49_318580-t26_1-p1	31	glucosephosphate-mutase GPM2	Q7	RH	LPK2o
Biological Process	GO:0005975	4	carbohydrate metabolic process	0.206035	TGME49_283780-t26_1-p1	154	glucose-6-phosphate isomerase GPI	Q7	RH	LPK2o
Biological Process	GO:0005975	4	carbohydrate metabolic process	0.206035	TGME49_268850-t26_1-p1	308	enolase 2	Q7	RH	LPK2o
Biological Process	GO:0005975	4	carbohydrate metabolic process	0.206035	TGME49_268850-t26_1-p1	92	enolase 2	Q7	RH	LPK2o
Biological Process	GO:0005975	4	carbohydrate metabolic process	0.206035	TGME49_297720-t26_1-p1	955	trehalose-phosphatase	Q7	RH	LPK2o
Biological Process	GO:0005975	4	carbohydrate metabolic process	0.206035	TGME49_285980-t26_1-p1	452	glucosephosphate-mutase GPM1	Q7	RH	LPK2o
Biological Process	GO:0005975	4	carbohydrate metabolic process	0.206035	TGME49_285980-t26_1-p1	557	glucosephosphate-mutase GPM1	Q7	RH	LPK2o
Biological Process	GO:0009161	9	ribonucleoside monophosphate metabolic process	0.364999	TGME49_297060-t26_1-p1	161	phosphoglycerate mutase PGMII	Q7	RH	LPK2o
Biological Process	GO:0009161	9	ribonucleoside monophosphate metabolic process	0.364999	TGME49_268830-t26_1-p1	526	hypothetical protein	Q7	RH	LPK2o
Biological Process	GO:0009161	9	ribonucleoside monophosphate metabolic process	0.364999	TGME49_201880-t26_1-p1	28	hypothetical protein	Q7	RH	LPK2o
Biological Process	GO:0009161	9	ribonucleoside monophosphate metabolic process	0.364999	TGME49_283780-t26_1-p1	154	glucose-6-phosphate isomerase GPI	Q7	RH	LPK2o
Biological Process	GO:0009161	9	ribonucleoside monophosphate metabolic process	0.364999	TGME49_268850-t26_1-p1	308	enolase 2	Q7	RH	LPK2o
Biological Process	GO:0009161	9	ribonucleoside monophosphate metabolic process	0.364999	TGME49_268850-t26_1-p1	92	enolase 2	Q7	RH	LPK2o
Biological Process	GO:0006402	9	mRNA catabolic process	0.539433	TGME49_258980-t26_1-p1	318	hypothetical protein	Q7	RH	LPK2o
Biological Process	GO:0006402	9	mRNA catabolic process	0.539433	TGME49_278950-t26_1-p1	49	LSM domain-containing protein	Q7	RH	LPK2o
Biological Process	GO:0043436	6	oxoacid metabolic process	2.13405e-05	TGME49_253290-t26_1-p1	667	valyl-tRNA synthetase	Q7	RH	LPK2o
Biological Process	GO:0043436	6	oxoacid metabolic process	2.13405e-05	TGME49_253290-t26_1-p1	382	valyl-tRNA synthetase	Q7	RH	LPK2o
Biological Process	GO:0043436	6	oxoacid metabolic process	2.13405e-05	TGME49_253290-t26_1-p1	641	valyl-tRNA synthetase	Q7	RH	LPK2o
Biological Process	GO:0043436	6	oxoacid metabolic process	2.13405e-05	TGME49_253290-t26_1-p1	1061	valyl-tRNA synthetase	Q7	RH	LPK2o
Biological Process	GO:0043436	6	oxoacid metabolic process	2.13405e-05	TGME49_268850-t26_1-p1	308	enolase 2	Q7	RH	LPK2o
Biological Process	GO:0043436	6	oxoacid metabolic process	2.13405e-05	TGME49_268850-t26_1-p1	92	enolase 2	Q7	RH	LPK2o
Biological Process	GO:0043436	6	oxoacid metabolic process	2.13405e-05	TGME49_310080-t26_1-p1	743	AMP-binding enzyme domain-containing protein	Q7	RH	LPK2o
Biological Process	GO:0043436	6	oxoacid metabolic process	2.13405e-05	TGME49_266760-t26_1-p1	498	isocitrate dehydrogenase	Q7	RH	LPK2o
Biological Process	GO:0043436	6	oxoacid metabolic process	2.13405e-05	TGME49_217460-t26_1-p1	700	glutaminyl-tRNA synthetase (GlnRS)	Q7	RH	LPK2o
Biological Process	GO:0043436	6	oxoacid metabolic process	2.13405e-05	TGME49_205710-t26_1-p1	138	lysine-tRNA ligase	Q7	RH	LPK2o
Biological Process	GO:0043436	6	oxoacid metabolic process	2.13405e-05	TGME49_263870-t26_1-p1	448	glutamate-tRNA ligase	Q7	RH	LPK2o
Biological Process	GO:0043436	6	oxoacid metabolic process	2.13405e-05	TGME49_249180-t26_1-p1	308	bifunctional dihydrofolate reductase-thymidylate synthase	Q7	RH	LPK2o
Biological Process	GO:0043436	6	oxoacid metabolic process	2.13405e-05	TGME49_268640-t26_1-p1	1437	BING4CT (NUC141) domain-containing protein	Q7	RH	LPK2o
Biological Process	GO:0043436	6	oxoacid metabolic process	2.13405e-05	TGME49_221320-t26_1-p1	535	acetyl-CoA carboxylase ACC1	Q7	RH	LPK2o
Biological Process	GO:0043436	6	oxoacid metabolic process	2.13405e-05	TGME49_256990-t26_1-p1	410	glycyl-tRNA synthetase	Q7	RH	LPK2o
Biological Process	GO:0043436	6	oxoacid metabolic process	2.13405e-05	TGME49_293180-t26_1-p1	354	NADP-specific glutamate dehydrogenase	Q7	RH	LPK2o
Biological Process	GO:0043436	6	oxoacid metabolic process	2.13405e-05	TGME49_215280-t26_1-p1	306	succinate dehydrogenase [ubiquinone] iron-sulfur protein	Q7	RH	LPK2o
Biological Process	GO:0043436	6	oxoacid metabolic process	2.13405e-05	TGME49_215280-t26_1-p1	120	succinate dehydrogenase [ubiquinone] iron-sulfur protein	Q7	RH	LPK2o
Biological Process	GO:0043436	6	oxoacid metabolic process	2.13405e-05	TGME49_215280-t26_1-p1	320	succinate dehydrogenase [ubiquinone] iron-sulfur protein	Q7	RH	LPK2o
Biological Process	GO:0043436	6	oxoacid metabolic process	2.13405e-05	TGME49_236070-t26_1-p1	152	pyrroline-5-carboxylate reductase	Q7	RH	LPK2o
Biological Process	GO:0043436	6	oxoacid metabolic process	2.13405e-05	TGME49_219540-t26_1-p1	1146	cytosolic tRNA-Ala synthetase	Q7	RH	LPK2o
Biological Process	GO:0043436	6	oxoacid metabolic process	2.13405e-05	TGME49_219540-t26_1-p1	780	cytosolic tRNA-Ala synthetase	Q7	RH	LPK2o
Biological Process	GO:0043436	6	oxoacid metabolic process	2.13405e-05	TGME49_202340-t26_1-p1	2880	proline dehydrogenase	Q7	RH	LPK2o
Biological Process	GO:0043436	6	oxoacid metabolic process	2.13405e-05	TGME49_249390-t26_1-p1	847	glutamate/leucine/phenylalanine/valine dehydrogenase family protein	Q7	RH	LPK2o
Biological Process	GO:0043436	6	oxoacid metabolic process	2.13405e-05	TGME49_297060-t26_1-p1	161	phosphoglycerate mutase PGMII	Q7	RH	LPK2o
Biological Process	GO:0043436	6	oxoacid metabolic process	2.13405e-05	TGME49_299210-t26_1-p1	249	CTP synthase	Q7	RH	LPK2o
Biological Process	GO:0043436	6	oxoacid metabolic process	2.13405e-05	TGME49_247760-t26_1-p1	38	AMP-binding enzyme domain-containing protein	Q7	RH	LPK2o
Biological Process	GO:0043436	6	oxoacid metabolic process	2.13405e-05	TGME49_270510-t26_1-p1	376	asparaginyl-tRNA synthetase (NOB+tRNA synthase)	Q7	RH	LPK2o
Biological Process	GO:0043436	6	oxoacid metabolic process	2.13405e-05	TGME49_288500-t26_1-p1	182	FAD Malate-dehydrogenase (MDH-FAD)	Q7	RH	LPK2o
Biological Process	GO:0043436	6	oxoacid metabolic process	2.13405e-05	TGME49_271610-t26_1-p1	205	pyrroline-5-carboxylate reductase	Q7	RH	LPK2o
Biological Process	GO:0043436	6	oxoacid metabolic process	2.13405e-05	TGME49_283780-t26_1-p1	154	glucose-6-phosphate isomerase GPI	Q7	RH	LPK2o
Biological Process	GO:0043436	6	oxoacid metabolic process	2.13405e-05	TGME49_268890-t26_1-p1	289	citrate synthase I	Q7	RH	LPK2o
Biological Process	GO:0043436	6	oxoacid metabolic process	2.13405e-05	TGME49_268890-t26_1-p1	543	citrate synthase I	Q7	RH	LPK2o
Biological Process	GO:0043436	6	oxoacid metabolic process	2.13405e-05	TGME49_310150-t26_1-p1	301	AMP-binding enzyme domain-containing protein	Q7	RH	LPK2o
Biological Process	GO:0043436	6	oxoacid metabolic process	2.13405e-05	TGME49_207640-t26_1-p1	456	isoleucyl-tRNA synthetase family protein	Q7	RH	LPK2o
Biological Process	GO:0009259	9	ribonucleotide metabolic process	0.329516	TGME49_297060-t26_1-p1	161	phosphoglycerate mutase PGMII	Q7	RH	LPK2o
Biological Process	GO:0009259	9	ribonucleotide metabolic process	0.329516	TGME49_268830-t26_1-p1	526	hypothetical protein	Q7	RH	LPK2o
Biological Process	GO:0009259	9	ribonucleotide metabolic process	0.329516	TGME49_299210-t26_1-p1	249	CTP synthase	Q7	RH	LPK2o
Biological Process	GO:0009259	9	ribonucleotide metabolic process	0.329516	TGME49_201880-t26_1-p1	28	hypothetical protein	Q7	RH	LPK2o
Biological Process	GO:0009259	9	ribonucleotide metabolic process	0.329516	TGME49_283780-t26_1-p1	154	glucose-6-phosphate isomerase GPI	Q7	RH	LPK2o
Biological Process	GO:0009259	9	ribonucleotide metabolic process	0.329516	TGME49_268850-t26_1-p1	308	enolase 2	Q7	RH	LPK2o
Biological Process	GO:0009259	9	ribonucleotide metabolic process	0.329516	TGME49_268850-t26_1-p1	92	enolase 2	Q7	RH	LPK2o
Biological Process	GO:0000377	11	RNA splicing, via transesterification reactions with bulged adenosine as nucleophile	0.368131	TGME49_231970-t26_1-p1	644	pre-mRNA processing splicing factor PRP8	Q7	RH	LPK2o
Biological Process	GO:0000377	11	RNA splicing, via transesterification reactions with bulged adenosine as nucleophile	0.368131	TGME49_231970-t26_1-p1	526	pre-mRNA processing splicing factor PRP8	Q7	RH	LPK2o
Biological Process	GO:0000377	11	RNA splicing, via transesterification reactions with bulged adenosine as nucleophile	0.368131	TGME49_231970-t26_1-p1	1055	pre-mRNA processing splicing factor PRP8	Q7	RH	LPK2o
Biological Process	GO:0000377	11	RNA splicing, via transesterification reactions with bulged adenosine as nucleophile	0.368131	TGME49_219790-t26_1-p1	268	pre-mRNA processing factor PRP3	Q7	RH	LPK2o
Biological Process	GO:0000377	11	RNA splicing, via transesterification reactions with bulged adenosine as nucleophile	0.368131	TGME49_278950-t26_1-p1	49	LSM domain-containing protein	Q7	RH	LPK2o
Biological Process	GO:0000377	11	RNA splicing, via transesterification reactions with bulged adenosine as nucleophile	0.368131	TGME49_267350-t26_1-p1	44	LSM domain-containing protein	Q7	RH	LPK2o
Biological Process	GO:1901264	6	carbohydrate derivative transport	0.371737	TGME49_233130-t26_1-p1	1053	nucleoside transporter protein	Q7	RH	LPK2o
Biological Process	GO:1901264	6	carbohydrate derivative transport	0.371737	TGME49_210820-t26_1-p1	745	hypothetical protein	Q7	RH	LPK2o
Biological Process	GO:0006099	10	tricarboxylic acid cycle	0.0903584	TGME49_215280-t26_1-p1	306	succinate dehydrogenase [ubiquinone] iron-sulfur protein	Q7	RH	LPK2o
Biological Process	GO:0006099	10	tricarboxylic acid cycle	0.0903584	TGME49_215280-t26_1-p1	120	succinate dehydrogenase [ubiquinone] iron-sulfur protein	Q7	RH	LPK2o
Biological Process	GO:0006099	10	tricarboxylic acid cycle	0.0903584	TGME49_215280-t26_1-p1	320	succinate dehydrogenase [ubiquinone] iron-sulfur protein	Q7	RH	LPK2o
Biological Process	GO:0006099	10	tricarboxylic acid cycle	0.0903584	TGME49_288500-t26_1-p1	182	FAD Malate-dehydrogenase (MDH-FAD)	Q7	RH	LPK2o
Biological Process	GO:0006099	10	tricarboxylic acid cycle	0.0903584	TGME49_268890-t26_1-p1	289	citrate synthase I	Q7	RH	LPK2o
Biological Process	GO:0006099	10	tricarboxylic acid cycle	0.0903584	TGME49_268890-t26_1-p1	543	citrate synthase I	Q7	RH	LPK2o
Biological Process	GO:0009141	8	nucleoside triphosphate metabolic process	0.172898	TGME49_297060-t26_1-p1	161	phosphoglycerate mutase PGMII	Q7	RH	LPK2o
Biological Process	GO:0009141	8	nucleoside triphosphate metabolic process	0.172898	TGME49_268830-t26_1-p1	526	hypothetical protein	Q7	RH	LPK2o
Biological Process	GO:0009141	8	nucleoside triphosphate metabolic process	0.172898	TGME49_299210-t26_1-p1	249	CTP synthase	Q7	RH	LPK2o
Biological Process	GO:0009141	8	nucleoside triphosphate metabolic process	0.172898	TGME49_201880-t26_1-p1	28	hypothetical protein	Q7	RH	LPK2o
Biological Process	GO:0009141	8	nucleoside triphosphate metabolic process	0.172898	TGME49_283780-t26_1-p1	154	glucose-6-phosphate isomerase GPI	Q7	RH	LPK2o
Biological Process	GO:0009141	8	nucleoside triphosphate metabolic process	0.172898	TGME49_268850-t26_1-p1	308	enolase 2	Q7	RH	LPK2o
Biological Process	GO:0009141	8	nucleoside triphosphate metabolic process	0.172898	TGME49_268850-t26_1-p1	92	enolase 2	Q7	RH	LPK2o
Biological Process	GO:0070646	9	protein modification by small protein removal	0.127815	TGME49_213870-t26_1-p1	528	UBA/TS-N domain-containing protein	Q7	RH	LPK2o
Biological Process	GO:0070646	9	protein modification by small protein removal	0.127815	TGME49_229650-t26_1-p1	95	josephin protein	Q7	RH	LPK2o
Biological Process	GO:0070646	9	protein modification by small protein removal	0.127815	TGME49_229650-t26_1-p1	229	josephin protein	Q7	RH	LPK2o
Biological Process	GO:0070646	9	protein modification by small protein removal	0.127815	TGME49_289330-t26_1-p1	2114	ubiquitin carboxyl-terminal hydrolase family 2 protein	Q7	RH	LPK2o
Biological Process	GO:0070646	9	protein modification by small protein removal	0.127815	TGME49_311090-t26_1-p1	291	ubiquitin carboxyl-terminal hydrolase	Q7	RH	LPK2o
Biological Process	GO:0070646	9	protein modification by small protein removal	0.127815	TGME49_311090-t26_1-p1	143	ubiquitin carboxyl-terminal hydrolase	Q7	RH	LPK2o
Biological Process	GO:0072594	7	establishment of protein localization to organelle	0.145401	TGME49_224960-t26_1-p1	190	hypothetical protein	Q7	RH	LPK2o
Biological Process	GO:0072594	7	establishment of protein localization to organelle	0.145401	TGME49_224960-t26_1-p1	218	hypothetical protein	Q7	RH	LPK2o
Biological Process	GO:0072594	7	establishment of protein localization to organelle	0.145401	TGME49_260630-t26_1-p1	188	DnaJ family Sec63 protein	Q7	RH	LPK2o
Biological Process	GO:0072594	7	establishment of protein localization to organelle	0.145401	TGME49_275802-t26_1-p1	134	SRP72 RNA-binding domain-containing protein	Q7	RH	LPK2o
Biological Process	GO:0072594	7	establishment of protein localization to organelle	0.145401	TGME49_275802-t26_1-p1	78	SRP72 RNA-binding domain-containing protein	Q7	RH	LPK2o
Biological Process	GO:0072594	7	establishment of protein localization to organelle	0.145401	TGME49_258070-t26_1-p1	264	hypothetical protein	Q7	RH	LPK2o
Biological Process	GO:0046031	11	ADP metabolic process	0.392344	TGME49_297060-t26_1-p1	161	phosphoglycerate mutase PGMII	Q7	RH	LPK2o
Biological Process	GO:0046031	11	ADP metabolic process	0.392344	TGME49_283780-t26_1-p1	154	glucose-6-phosphate isomerase GPI	Q7	RH	LPK2o
Biological Process	GO:0046031	11	ADP metabolic process	0.392344	TGME49_268850-t26_1-p1	308	enolase 2	Q7	RH	LPK2o
Biological Process	GO:0046031	11	ADP metabolic process	0.392344	TGME49_268850-t26_1-p1	92	enolase 2	Q7	RH	LPK2o
Biological Process	GO:0006612	9	protein targeting to membrane	0.0244158	TGME49_224960-t26_1-p1	190	hypothetical protein	Q7	RH	LPK2o
Biological Process	GO:0006612	9	protein targeting to membrane	0.0244158	TGME49_224960-t26_1-p1	218	hypothetical protein	Q7	RH	LPK2o
Biological Process	GO:0006612	9	protein targeting to membrane	0.0244158	TGME49_260630-t26_1-p1	188	DnaJ family Sec63 protein	Q7	RH	LPK2o
Biological Process	GO:0006612	9	protein targeting to membrane	0.0244158	TGME49_275802-t26_1-p1	134	SRP72 RNA-binding domain-containing protein	Q7	RH	LPK2o
Biological Process	GO:0006612	9	protein targeting to membrane	0.0244158	TGME49_275802-t26_1-p1	78	SRP72 RNA-binding domain-containing protein	Q7	RH	LPK2o
Biological Process	GO:0006612	9	protein targeting to membrane	0.0244158	TGME49_258070-t26_1-p1	264	hypothetical protein	Q7	RH	LPK2o
Biological Process	GO:0006520	8	cellular amino acid metabolic process	0.000795895	TGME49_253290-t26_1-p1	667	valyl-tRNA synthetase	Q7	RH	LPK2o
Biological Process	GO:0006520	8	cellular amino acid metabolic process	0.000795895	TGME49_253290-t26_1-p1	382	valyl-tRNA synthetase	Q7	RH	LPK2o
Biological Process	GO:0006520	8	cellular amino acid metabolic process	0.000795895	TGME49_253290-t26_1-p1	641	valyl-tRNA synthetase	Q7	RH	LPK2o
Biological Process	GO:0006520	8	cellular amino acid metabolic process	0.000795895	TGME49_253290-t26_1-p1	1061	valyl-tRNA synthetase	Q7	RH	LPK2o
Biological Process	GO:0006520	8	cellular amino acid metabolic process	0.000795895	TGME49_249180-t26_1-p1	308	bifunctional dihydrofolate reductase-thymidylate synthase	Q7	RH	LPK2o
Biological Process	GO:0006520	8	cellular amino acid metabolic process	0.000795895	TGME49_263870-t26_1-p1	448	glutamate-tRNA ligase	Q7	RH	LPK2o
Biological Process	GO:0006520	8	cellular amino acid metabolic process	0.000795895	TGME49_205710-t26_1-p1	138	lysine-tRNA ligase	Q7	RH	LPK2o
Biological Process	GO:0006520	8	cellular amino acid metabolic process	0.000795895	TGME49_217460-t26_1-p1	700	glutaminyl-tRNA synthetase (GlnRS)	Q7	RH	LPK2o
Biological Process	GO:0006520	8	cellular amino acid metabolic process	0.000795895	TGME49_268640-t26_1-p1	1437	BING4CT (NUC141) domain-containing protein	Q7	RH	LPK2o
Biological Process	GO:0006520	8	cellular amino acid metabolic process	0.000795895	TGME49_256990-t26_1-p1	410	glycyl-tRNA synthetase	Q7	RH	LPK2o
Biological Process	GO:0006520	8	cellular amino acid metabolic process	0.000795895	TGME49_293180-t26_1-p1	354	NADP-specific glutamate dehydrogenase	Q7	RH	LPK2o
Biological Process	GO:0006520	8	cellular amino acid metabolic process	0.000795895	TGME49_236070-t26_1-p1	152	pyrroline-5-carboxylate reductase	Q7	RH	LPK2o
Biological Process	GO:0006520	8	cellular amino acid metabolic process	0.000795895	TGME49_219540-t26_1-p1	1146	cytosolic tRNA-Ala synthetase	Q7	RH	LPK2o
Biological Process	GO:0006520	8	cellular amino acid metabolic process	0.000795895	TGME49_219540-t26_1-p1	780	cytosolic tRNA-Ala synthetase	Q7	RH	LPK2o
Biological Process	GO:0006520	8	cellular amino acid metabolic process	0.000795895	TGME49_249390-t26_1-p1	847	glutamate/leucine/phenylalanine/valine dehydrogenase family protein	Q7	RH	LPK2o
Biological Process	GO:0006520	8	cellular amino acid metabolic process	0.000795895	TGME49_202340-t26_1-p1	2880	proline dehydrogenase	Q7	RH	LPK2o
Biological Process	GO:0006520	8	cellular amino acid metabolic process	0.000795895	TGME49_299210-t26_1-p1	249	CTP synthase	Q7	RH	LPK2o
Biological Process	GO:0006520	8	cellular amino acid metabolic process	0.000795895	TGME49_270510-t26_1-p1	376	asparaginyl-tRNA synthetase (NOB+tRNA synthase)	Q7	RH	LPK2o
Biological Process	GO:0006520	8	cellular amino acid metabolic process	0.000795895	TGME49_271610-t26_1-p1	205	pyrroline-5-carboxylate reductase	Q7	RH	LPK2o
Biological Process	GO:0006520	8	cellular amino acid metabolic process	0.000795895	TGME49_207640-t26_1-p1	456	isoleucyl-tRNA synthetase family protein	Q7	RH	LPK2o
Biological Process	GO:0033036	3	macromolecule localization	0.0169613	TGME49_250720-t26_1-p1	956	hypothetical protein	Q7	RH	LPK2o
Biological Process	GO:0033036	3	macromolecule localization	0.0169613	TGME49_280550-t26_1-p1	47	clathrin adaptor complex small chain subfamily protein	Q7	RH	LPK2o
Biological Process	GO:0033036	3	macromolecule localization	0.0169613	TGME49_260630-t26_1-p1	188	DnaJ family Sec63 protein	Q7	RH	LPK2o
Biological Process	GO:0033036	3	macromolecule localization	0.0169613	TGME49_266990-t26_1-p1	602	beta-COP	Q7	RH	LPK2o
Biological Process	GO:0033036	3	macromolecule localization	0.0169613	TGME49_229180-t26_1-p1	738	HEAT repeat-containing protein	Q7	RH	LPK2o
Biological Process	GO:0033036	3	macromolecule localization	0.0169613	TGME49_229180-t26_1-p1	736	HEAT repeat-containing protein	Q7	RH	LPK2o
Biological Process	GO:0033036	3	macromolecule localization	0.0169613	TGME49_229180-t26_1-p1	214	HEAT repeat-containing protein	Q7	RH	LPK2o
Biological Process	GO:0033036	3	macromolecule localization	0.0169613	TGME49_291680-t26_1-p1	333	Sec23/Sec24 trunk domain-containing protein	Q7	RH	LPK2o
Biological Process	GO:0033036	3	macromolecule localization	0.0169613	TGME49_216590-t26_1-p1	724	HEAT repeat-containing protein	Q7	RH	LPK2o
Biological Process	GO:0033036	3	macromolecule localization	0.0169613	TGME49_216590-t26_1-p1	132	HEAT repeat-containing protein	Q7	RH	LPK2o
Biological Process	GO:0033036	3	macromolecule localization	0.0169613	TGME49_208360-t26_1-p1	2129	hypothetical protein	Q7	RH	LPK2o
Biological Process	GO:0033036	3	macromolecule localization	0.0169613	TGME49_236920-t26_1-p1	7	hypothetical protein	Q7	RH	LPK2o
Biological Process	GO:0033036	3	macromolecule localization	0.0169613	TGME49_224960-t26_1-p1	190	hypothetical protein	Q7	RH	LPK2o
Biological Process	GO:0033036	3	macromolecule localization	0.0169613	TGME49_224960-t26_1-p1	218	hypothetical protein	Q7	RH	LPK2o
Biological Process	GO:0033036	3	macromolecule localization	0.0169613	TGME49_289770-t26_1-p1	338	mu1 adaptin	Q7	RH	LPK2o
Biological Process	GO:0033036	3	macromolecule localization	0.0169613	TGME49_244290-t26_1-p1	402	adapter-related protein	Q7	RH	LPK2o
Biological Process	GO:0033036	3	macromolecule localization	0.0169613	TGME49_244290-t26_1-p1	170	adapter-related protein	Q7	RH	LPK2o
Biological Process	GO:0033036	3	macromolecule localization	0.0169613	TGME49_313670-t26_1-p1	154	adaptin n terminal region domain-containing protein	Q7	RH	LPK2o
Biological Process	GO:0033036	3	macromolecule localization	0.0169613	TGME49_231190-t26_1-p1	250	arsenite-activated ATPase family protein	Q7	RH	LPK2o
Biological Process	GO:0033036	3	macromolecule localization	0.0169613	TGME49_275802-t26_1-p1	134	SRP72 RNA-binding domain-containing protein	Q7	RH	LPK2o
Biological Process	GO:0033036	3	macromolecule localization	0.0169613	TGME49_275802-t26_1-p1	78	SRP72 RNA-binding domain-containing protein	Q7	RH	LPK2o
Biological Process	GO:0033036	3	macromolecule localization	0.0169613	TGME49_258070-t26_1-p1	264	hypothetical protein	Q7	RH	LPK2o
Biological Process	GO:0055114	4	oxidation-reduction process	0.0310541	TGME49_316330-t26_1-p1	256	superoxide dismutase SOD2	Q7	RH	LPK2o
Biological Process	GO:0055114	4	oxidation-reduction process	0.0310541	TGME49_219630-t26_1-p1	831	flavodoxin domain-containing protein	Q7	RH	LPK2o
Biological Process	GO:0055114	4	oxidation-reduction process	0.0310541	TGME49_232250-t26_1-p1	240	catalase	Q7	RH	LPK2o
Biological Process	GO:0055114	4	oxidation-reduction process	0.0310541	TGME49_266760-t26_1-p1	498	isocitrate dehydrogenase	Q7	RH	LPK2o
Biological Process	GO:0055114	4	oxidation-reduction process	0.0310541	TGME49_255890-t26_1-p1	764	pyridine nucleotide-disulfide oxidoreductase domain-containing protein	Q7	RH	LPK2o
Biological Process	GO:0055114	4	oxidation-reduction process	0.0310541	TGME49_249180-t26_1-p1	308	bifunctional dihydrofolate reductase-thymidylate synthase	Q7	RH	LPK2o
Biological Process	GO:0055114	4	oxidation-reduction process	0.0310541	TGME49_253750-t26_1-p1	4777	PLU-1 family protein	Q7	RH	LPK2o
Biological Process	GO:0055114	4	oxidation-reduction process	0.0310541	TGME49_207620-t26_1-p1	377	pyridine nucleotide-disulfide oxidoreductase domain-containing protein	Q7	RH	LPK2o
Biological Process	GO:0055114	4	oxidation-reduction process	0.0310541	TGME49_206470-t26_1-p1	450	pyruvate dehydrogenase complex subunit PDH-E3II	Q7	RH	LPK2o
Biological Process	GO:0055114	4	oxidation-reduction process	0.0310541	TGME49_206470-t26_1-p1	505	pyruvate dehydrogenase complex subunit PDH-E3II	Q7	RH	LPK2o
Biological Process	GO:0055114	4	oxidation-reduction process	0.0310541	TGME49_237120-t26_1-p1	1634	hypothetical protein	Q7	RH	LPK2o
Biological Process	GO:0055114	4	oxidation-reduction process	0.0310541	TGME49_293180-t26_1-p1	354	NADP-specific glutamate dehydrogenase	Q7	RH	LPK2o
Biological Process	GO:0055114	4	oxidation-reduction process	0.0310541	TGME49_215280-t26_1-p1	306	succinate dehydrogenase [ubiquinone] iron-sulfur protein	Q7	RH	LPK2o
Biological Process	GO:0055114	4	oxidation-reduction process	0.0310541	TGME49_215280-t26_1-p1	120	succinate dehydrogenase [ubiquinone] iron-sulfur protein	Q7	RH	LPK2o
Biological Process	GO:0055114	4	oxidation-reduction process	0.0310541	TGME49_215280-t26_1-p1	320	succinate dehydrogenase [ubiquinone] iron-sulfur protein	Q7	RH	LPK2o
Biological Process	GO:0055114	4	oxidation-reduction process	0.0310541	TGME49_201880-t26_1-p1	28	hypothetical protein	Q7	RH	LPK2o
Biological Process	GO:0055114	4	oxidation-reduction process	0.0310541	TGME49_236070-t26_1-p1	152	pyrroline-5-carboxylate reductase	Q7	RH	LPK2o
Biological Process	GO:0055114	4	oxidation-reduction process	0.0310541	TGME49_210787-t26_1-p1	1745	Erv1 / Alr family protein	Q7	RH	LPK2o
Biological Process	GO:0055114	4	oxidation-reduction process	0.0310541	TGME49_210787-t26_1-p1	1582	Erv1 / Alr family protein	Q7	RH	LPK2o
Biological Process	GO:0055114	4	oxidation-reduction process	0.0310541	TGME49_210787-t26_1-p1	1575	Erv1 / Alr family protein	Q7	RH	LPK2o
Biological Process	GO:0055114	4	oxidation-reduction process	0.0310541	TGME49_225060-t26_1-p1	360	nucleoredoxin family protein	Q7	RH	LPK2o
Biological Process	GO:0055114	4	oxidation-reduction process	0.0310541	TGME49_202340-t26_1-p1	2880	proline dehydrogenase	Q7	RH	LPK2o
Biological Process	GO:0055114	4	oxidation-reduction process	0.0310541	TGME49_249390-t26_1-p1	847	glutamate/leucine/phenylalanine/valine dehydrogenase family protein	Q7	RH	LPK2o
Biological Process	GO:0055114	4	oxidation-reduction process	0.0310541	TGME49_207060-t26_1-p1	67	ribonucleoside-diphosphate reductase small subunit	Q7	RH	LPK2o
Biological Process	GO:0055114	4	oxidation-reduction process	0.0310541	TGME49_207060-t26_1-p1	46	ribonucleoside-diphosphate reductase small subunit	Q7	RH	LPK2o
Biological Process	GO:0055114	4	oxidation-reduction process	0.0310541	TGME49_232815-t26_1-p1	986	Erv1 / Alr family protein	Q7	RH	LPK2o
Biological Process	GO:0055114	4	oxidation-reduction process	0.0310541	TGME49_268870-t26_1-p1	9	tetratricopeptide repeat-containing protein	Q7	RH	LPK2o
Biological Process	GO:0055114	4	oxidation-reduction process	0.0310541	TGME49_288500-t26_1-p1	182	FAD Malate-dehydrogenase (MDH-FAD)	Q7	RH	LPK2o
Biological Process	GO:0055114	4	oxidation-reduction process	0.0310541	TGME49_271610-t26_1-p1	205	pyrroline-5-carboxylate reductase	Q7	RH	LPK2o
Biological Process	GO:0055114	4	oxidation-reduction process	0.0310541	TGME49_268890-t26_1-p1	289	citrate synthase I	Q7	RH	LPK2o
Biological Process	GO:0055114	4	oxidation-reduction process	0.0310541	TGME49_268890-t26_1-p1	543	citrate synthase I	Q7	RH	LPK2o
Biological Process	GO:0055114	4	oxidation-reduction process	0.0310541	TGME49_305980-t26_1-p1	631	pyruvate dehydrogenase complex subunit PDH-E3I	Q7	RH	LPK2o
Biological Process	GO:0016052	5	carbohydrate catabolic process	0.445523	TGME49_297060-t26_1-p1	161	phosphoglycerate mutase PGMII	Q7	RH	LPK2o
Biological Process	GO:0016052	5	carbohydrate catabolic process	0.445523	TGME49_283780-t26_1-p1	154	glucose-6-phosphate isomerase GPI	Q7	RH	LPK2o
Biological Process	GO:0016052	5	carbohydrate catabolic process	0.445523	TGME49_268850-t26_1-p1	308	enolase 2	Q7	RH	LPK2o
Biological Process	GO:0016052	5	carbohydrate catabolic process	0.445523	TGME49_268850-t26_1-p1	92	enolase 2	Q7	RH	LPK2o
Biological Process	GO:0006101	9	citrate metabolic process	0.0903584	TGME49_215280-t26_1-p1	306	succinate dehydrogenase [ubiquinone] iron-sulfur protein	Q7	RH	LPK2o
Biological Process	GO:0006101	9	citrate metabolic process	0.0903584	TGME49_215280-t26_1-p1	120	succinate dehydrogenase [ubiquinone] iron-sulfur protein	Q7	RH	LPK2o
Biological Process	GO:0006101	9	citrate metabolic process	0.0903584	TGME49_215280-t26_1-p1	320	succinate dehydrogenase [ubiquinone] iron-sulfur protein	Q7	RH	LPK2o
Biological Process	GO:0006101	9	citrate metabolic process	0.0903584	TGME49_288500-t26_1-p1	182	FAD Malate-dehydrogenase (MDH-FAD)	Q7	RH	LPK2o
Biological Process	GO:0006101	9	citrate metabolic process	0.0903584	TGME49_268890-t26_1-p1	289	citrate synthase I	Q7	RH	LPK2o
Biological Process	GO:0006101	9	citrate metabolic process	0.0903584	TGME49_268890-t26_1-p1	543	citrate synthase I	Q7	RH	LPK2o
Biological Process	GO:0006620	10	posttranslational protein targeting to membrane	0.143418	TGME49_224960-t26_1-p1	190	hypothetical protein	Q7	RH	LPK2o
Biological Process	GO:0006620	10	posttranslational protein targeting to membrane	0.143418	TGME49_224960-t26_1-p1	218	hypothetical protein	Q7	RH	LPK2o
Biological Process	GO:0006620	10	posttranslational protein targeting to membrane	0.143418	TGME49_260630-t26_1-p1	188	DnaJ family Sec63 protein	Q7	RH	LPK2o
Biological Process	GO:0009142	9	nucleoside triphosphate biosynthetic process	0.66254	TGME49_268830-t26_1-p1	526	hypothetical protein	Q7	RH	LPK2o
Biological Process	GO:0009142	9	nucleoside triphosphate biosynthetic process	0.66254	TGME49_299210-t26_1-p1	249	CTP synthase	Q7	RH	LPK2o
Biological Process	GO:0043039	10	tRNA aminoacylation	0.00333235	TGME49_256990-t26_1-p1	410	glycyl-tRNA synthetase	Q7	RH	LPK2o
Biological Process	GO:0043039	10	tRNA aminoacylation	0.00333235	TGME49_253290-t26_1-p1	667	valyl-tRNA synthetase	Q7	RH	LPK2o
Biological Process	GO:0043039	10	tRNA aminoacylation	0.00333235	TGME49_253290-t26_1-p1	382	valyl-tRNA synthetase	Q7	RH	LPK2o
Biological Process	GO:0043039	10	tRNA aminoacylation	0.00333235	TGME49_253290-t26_1-p1	641	valyl-tRNA synthetase	Q7	RH	LPK2o
Biological Process	GO:0043039	10	tRNA aminoacylation	0.00333235	TGME49_253290-t26_1-p1	1061	valyl-tRNA synthetase	Q7	RH	LPK2o
Biological Process	GO:0043039	10	tRNA aminoacylation	0.00333235	TGME49_217460-t26_1-p1	700	glutaminyl-tRNA synthetase (GlnRS)	Q7	RH	LPK2o
Biological Process	GO:0043039	10	tRNA aminoacylation	0.00333235	TGME49_205710-t26_1-p1	138	lysine-tRNA ligase	Q7	RH	LPK2o
Biological Process	GO:0043039	10	tRNA aminoacylation	0.00333235	TGME49_263870-t26_1-p1	448	glutamate-tRNA ligase	Q7	RH	LPK2o
Biological Process	GO:0043039	10	tRNA aminoacylation	0.00333235	TGME49_270510-t26_1-p1	376	asparaginyl-tRNA synthetase (NOB+tRNA synthase)	Q7	RH	LPK2o
Biological Process	GO:0043039	10	tRNA aminoacylation	0.00333235	TGME49_268640-t26_1-p1	1437	BING4CT (NUC141) domain-containing protein	Q7	RH	LPK2o
Biological Process	GO:0043039	10	tRNA aminoacylation	0.00333235	TGME49_219540-t26_1-p1	1146	cytosolic tRNA-Ala synthetase	Q7	RH	LPK2o
Biological Process	GO:0043039	10	tRNA aminoacylation	0.00333235	TGME49_219540-t26_1-p1	780	cytosolic tRNA-Ala synthetase	Q7	RH	LPK2o
Biological Process	GO:0043039	10	tRNA aminoacylation	0.00333235	TGME49_207640-t26_1-p1	456	isoleucyl-tRNA synthetase family protein	Q7	RH	LPK2o
Biological Process	GO:0000398	12	mRNA splicing, via spliceosome	0.368131	TGME49_231970-t26_1-p1	644	pre-mRNA processing splicing factor PRP8	Q7	RH	LPK2o
Biological Process	GO:0000398	12	mRNA splicing, via spliceosome	0.368131	TGME49_231970-t26_1-p1	526	pre-mRNA processing splicing factor PRP8	Q7	RH	LPK2o
Biological Process	GO:0000398	12	mRNA splicing, via spliceosome	0.368131	TGME49_231970-t26_1-p1	1055	pre-mRNA processing splicing factor PRP8	Q7	RH	LPK2o
Biological Process	GO:0000398	12	mRNA splicing, via spliceosome	0.368131	TGME49_219790-t26_1-p1	268	pre-mRNA processing factor PRP3	Q7	RH	LPK2o
Biological Process	GO:0000398	12	mRNA splicing, via spliceosome	0.368131	TGME49_278950-t26_1-p1	49	LSM domain-containing protein	Q7	RH	LPK2o
Biological Process	GO:0000398	12	mRNA splicing, via spliceosome	0.368131	TGME49_267350-t26_1-p1	44	LSM domain-containing protein	Q7	RH	LPK2o
Biological Process	GO:0006090	9	pyruvate metabolic process	0.496029	TGME49_297060-t26_1-p1	161	phosphoglycerate mutase PGMII	Q7	RH	LPK2o
Biological Process	GO:0006090	9	pyruvate metabolic process	0.496029	TGME49_283780-t26_1-p1	154	glucose-6-phosphate isomerase GPI	Q7	RH	LPK2o
Biological Process	GO:0006090	9	pyruvate metabolic process	0.496029	TGME49_268850-t26_1-p1	308	enolase 2	Q7	RH	LPK2o
Biological Process	GO:0006090	9	pyruvate metabolic process	0.496029	TGME49_268850-t26_1-p1	92	enolase 2	Q7	RH	LPK2o
Biological Process	GO:0070925	5	organelle assembly	0.364906	TGME49_250720-t26_1-p1	956	hypothetical protein	Q7	RH	LPK2o
Biological Process	GO:0070925	5	organelle assembly	0.364906	TGME49_266060-t26_1-p1	5	ribosomal protein RPSA	Q7	RH	LPK2o
Biological Process	GO:0070925	5	organelle assembly	0.364906	TGME49_273472-t26_1-p1	3187	hypothetical protein	Q7	RH	LPK2o
Biological Process	GO:0072593	4	reactive oxygen species metabolic process	0.26636	TGME49_232250-t26_1-p1	240	catalase	Q7	RH	LPK2o
Biological Process	GO:0072593	4	reactive oxygen species metabolic process	0.26636	TGME49_316330-t26_1-p1	256	superoxide dismutase SOD2	Q7	RH	LPK2o
Biological Process	GO:0006886	7	intracellular protein transport	0.00467187	TGME49_224960-t26_1-p1	190	hypothetical protein	Q7	RH	LPK2o
Biological Process	GO:0006886	7	intracellular protein transport	0.00467187	TGME49_224960-t26_1-p1	218	hypothetical protein	Q7	RH	LPK2o
Biological Process	GO:0006886	7	intracellular protein transport	0.00467187	TGME49_250720-t26_1-p1	956	hypothetical protein	Q7	RH	LPK2o
Biological Process	GO:0006886	7	intracellular protein transport	0.00467187	TGME49_260630-t26_1-p1	188	DnaJ family Sec63 protein	Q7	RH	LPK2o
Biological Process	GO:0006886	7	intracellular protein transport	0.00467187	TGME49_266990-t26_1-p1	602	beta-COP	Q7	RH	LPK2o
Biological Process	GO:0006886	7	intracellular protein transport	0.00467187	TGME49_229180-t26_1-p1	738	HEAT repeat-containing protein	Q7	RH	LPK2o
Biological Process	GO:0006886	7	intracellular protein transport	0.00467187	TGME49_229180-t26_1-p1	736	HEAT repeat-containing protein	Q7	RH	LPK2o
Biological Process	GO:0006886	7	intracellular protein transport	0.00467187	TGME49_229180-t26_1-p1	214	HEAT repeat-containing protein	Q7	RH	LPK2o
Biological Process	GO:0006886	7	intracellular protein transport	0.00467187	TGME49_289770-t26_1-p1	338	mu1 adaptin	Q7	RH	LPK2o
Biological Process	GO:0006886	7	intracellular protein transport	0.00467187	TGME49_244290-t26_1-p1	402	adapter-related protein	Q7	RH	LPK2o
Biological Process	GO:0006886	7	intracellular protein transport	0.00467187	TGME49_244290-t26_1-p1	170	adapter-related protein	Q7	RH	LPK2o
Biological Process	GO:0006886	7	intracellular protein transport	0.00467187	TGME49_291680-t26_1-p1	333	Sec23/Sec24 trunk domain-containing protein	Q7	RH	LPK2o
Biological Process	GO:0006886	7	intracellular protein transport	0.00467187	TGME49_313670-t26_1-p1	154	adaptin n terminal region domain-containing protein	Q7	RH	LPK2o
Biological Process	GO:0006886	7	intracellular protein transport	0.00467187	TGME49_216590-t26_1-p1	724	HEAT repeat-containing protein	Q7	RH	LPK2o
Biological Process	GO:0006886	7	intracellular protein transport	0.00467187	TGME49_216590-t26_1-p1	132	HEAT repeat-containing protein	Q7	RH	LPK2o
Biological Process	GO:0006886	7	intracellular protein transport	0.00467187	TGME49_275802-t26_1-p1	134	SRP72 RNA-binding domain-containing protein	Q7	RH	LPK2o
Biological Process	GO:0006886	7	intracellular protein transport	0.00467187	TGME49_275802-t26_1-p1	78	SRP72 RNA-binding domain-containing protein	Q7	RH	LPK2o
Biological Process	GO:0006886	7	intracellular protein transport	0.00467187	TGME49_258070-t26_1-p1	264	hypothetical protein	Q7	RH	LPK2o
Biological Process	GO:0006886	7	intracellular protein transport	0.00467187	TGME49_236920-t26_1-p1	7	hypothetical protein	Q7	RH	LPK2o
Biological Process	GO:0070085	4	glycosylation	0.635237	TGME49_270220-t26_1-p1	988	hypothetical protein	Q7	RH	LPK2o
Biological Process	GO:0070085	4	glycosylation	0.635237	TGME49_202572-t26_1-p1	855	ribophorin i protein	Q7	RH	LPK2o
Biological Process	GO:0009064	10	glutamine family amino acid metabolic process	0.0542068	TGME49_299210-t26_1-p1	249	CTP synthase	Q7	RH	LPK2o
Biological Process	GO:0009064	10	glutamine family amino acid metabolic process	0.0542068	TGME49_271610-t26_1-p1	205	pyrroline-5-carboxylate reductase	Q7	RH	LPK2o
Biological Process	GO:0009064	10	glutamine family amino acid metabolic process	0.0542068	TGME49_236070-t26_1-p1	152	pyrroline-5-carboxylate reductase	Q7	RH	LPK2o
Biological Process	GO:0009064	10	glutamine family amino acid metabolic process	0.0542068	TGME49_202340-t26_1-p1	2880	proline dehydrogenase	Q7	RH	LPK2o
Biological Process	GO:0010629	7	negative regulation of gene expression	0.251745	TGME49_258980-t26_1-p1	318	hypothetical protein	Q7	RH	LPK2o
Biological Process	GO:0010629	7	negative regulation of gene expression	0.251745	TGME49_238050-t26_1-p1	611	nuclease and tudor domain-containing protein	Q7	RH	LPK2o
Biological Process	GO:0010629	7	negative regulation of gene expression	0.251745	TGME49_278950-t26_1-p1	49	LSM domain-containing protein	Q7	RH	LPK2o
Biological Process	GO:0019941	9	modification-dependent protein catabolic process	0.490013	TGME49_295340-t26_1-p1	43	UV excision repair protein Rad23 protein	Q7	RH	LPK2o
Biological Process	GO:0019941	9	modification-dependent protein catabolic process	0.490013	TGME49_213870-t26_1-p1	528	UBA/TS-N domain-containing protein	Q7	RH	LPK2o
Biological Process	GO:0019941	9	modification-dependent protein catabolic process	0.490013	TGME49_289330-t26_1-p1	2114	ubiquitin carboxyl-terminal hydrolase family 2 protein	Q7	RH	LPK2o
Biological Process	GO:0019941	9	modification-dependent protein catabolic process	0.490013	TGME49_311090-t26_1-p1	291	ubiquitin carboxyl-terminal hydrolase	Q7	RH	LPK2o
Biological Process	GO:0019941	9	modification-dependent protein catabolic process	0.490013	TGME49_311090-t26_1-p1	143	ubiquitin carboxyl-terminal hydrolase	Q7	RH	LPK2o
Biological Process	GO:0043933	4	macromolecular complex subunit organization	0.24758	TGME49_294730-t26_1-p1	1299	hypothetical protein	Q7	RH	LPK2o
Biological Process	GO:0043933	4	macromolecular complex subunit organization	0.24758	TGME49_220400-t26_1-p1	82	actin depolymerizing factor ADF	Q7	RH	LPK2o
Biological Process	GO:0043933	4	macromolecular complex subunit organization	0.24758	TGME49_262150-t26_1-p1	353	kelch repeat and K+ channel tetramerisation domain containing protein	Q7	RH	LPK2o
Biological Process	GO:0043933	4	macromolecular complex subunit organization	0.24758	TGME49_256060-t26_1-p1	156	nucleosome assembly protein (nap) protein	Q7	RH	LPK2o
Biological Process	GO:0043933	4	macromolecular complex subunit organization	0.24758	TGME49_266060-t26_1-p1	5	ribosomal protein RPSA	Q7	RH	LPK2o
Biological Process	GO:0043933	4	macromolecular complex subunit organization	0.24758	TGME49_267350-t26_1-p1	44	LSM domain-containing protein	Q7	RH	LPK2o
Biological Process	GO:0043933	4	macromolecular complex subunit organization	0.24758	TGME49_236920-t26_1-p1	7	hypothetical protein	Q7	RH	LPK2o
Biological Process	GO:0019752	7	carboxylic acid metabolic process	1.88302e-05	TGME49_253290-t26_1-p1	667	valyl-tRNA synthetase	Q7	RH	LPK2o
Biological Process	GO:0019752	7	carboxylic acid metabolic process	1.88302e-05	TGME49_253290-t26_1-p1	382	valyl-tRNA synthetase	Q7	RH	LPK2o
Biological Process	GO:0019752	7	carboxylic acid metabolic process	1.88302e-05	TGME49_253290-t26_1-p1	641	valyl-tRNA synthetase	Q7	RH	LPK2o
Biological Process	GO:0019752	7	carboxylic acid metabolic process	1.88302e-05	TGME49_253290-t26_1-p1	1061	valyl-tRNA synthetase	Q7	RH	LPK2o
Biological Process	GO:0019752	7	carboxylic acid metabolic process	1.88302e-05	TGME49_268850-t26_1-p1	308	enolase 2	Q7	RH	LPK2o
Biological Process	GO:0019752	7	carboxylic acid metabolic process	1.88302e-05	TGME49_268850-t26_1-p1	92	enolase 2	Q7	RH	LPK2o
Biological Process	GO:0019752	7	carboxylic acid metabolic process	1.88302e-05	TGME49_310080-t26_1-p1	743	AMP-binding enzyme domain-containing protein	Q7	RH	LPK2o
Biological Process	GO:0019752	7	carboxylic acid metabolic process	1.88302e-05	TGME49_266760-t26_1-p1	498	isocitrate dehydrogenase	Q7	RH	LPK2o
Biological Process	GO:0019752	7	carboxylic acid metabolic process	1.88302e-05	TGME49_217460-t26_1-p1	700	glutaminyl-tRNA synthetase (GlnRS)	Q7	RH	LPK2o
Biological Process	GO:0019752	7	carboxylic acid metabolic process	1.88302e-05	TGME49_205710-t26_1-p1	138	lysine-tRNA ligase	Q7	RH	LPK2o
Biological Process	GO:0019752	7	carboxylic acid metabolic process	1.88302e-05	TGME49_263870-t26_1-p1	448	glutamate-tRNA ligase	Q7	RH	LPK2o
Biological Process	GO:0019752	7	carboxylic acid metabolic process	1.88302e-05	TGME49_249180-t26_1-p1	308	bifunctional dihydrofolate reductase-thymidylate synthase	Q7	RH	LPK2o
Biological Process	GO:0019752	7	carboxylic acid metabolic process	1.88302e-05	TGME49_268640-t26_1-p1	1437	BING4CT (NUC141) domain-containing protein	Q7	RH	LPK2o
Biological Process	GO:0019752	7	carboxylic acid metabolic process	1.88302e-05	TGME49_221320-t26_1-p1	535	acetyl-CoA carboxylase ACC1	Q7	RH	LPK2o
Biological Process	GO:0019752	7	carboxylic acid metabolic process	1.88302e-05	TGME49_256990-t26_1-p1	410	glycyl-tRNA synthetase	Q7	RH	LPK2o
Biological Process	GO:0019752	7	carboxylic acid metabolic process	1.88302e-05	TGME49_293180-t26_1-p1	354	NADP-specific glutamate dehydrogenase	Q7	RH	LPK2o
Biological Process	GO:0019752	7	carboxylic acid metabolic process	1.88302e-05	TGME49_215280-t26_1-p1	306	succinate dehydrogenase [ubiquinone] iron-sulfur protein	Q7	RH	LPK2o
Biological Process	GO:0019752	7	carboxylic acid metabolic process	1.88302e-05	TGME49_215280-t26_1-p1	120	succinate dehydrogenase [ubiquinone] iron-sulfur protein	Q7	RH	LPK2o
Biological Process	GO:0019752	7	carboxylic acid metabolic process	1.88302e-05	TGME49_215280-t26_1-p1	320	succinate dehydrogenase [ubiquinone] iron-sulfur protein	Q7	RH	LPK2o
Biological Process	GO:0019752	7	carboxylic acid metabolic process	1.88302e-05	TGME49_236070-t26_1-p1	152	pyrroline-5-carboxylate reductase	Q7	RH	LPK2o
Biological Process	GO:0019752	7	carboxylic acid metabolic process	1.88302e-05	TGME49_219540-t26_1-p1	1146	cytosolic tRNA-Ala synthetase	Q7	RH	LPK2o
Biological Process	GO:0019752	7	carboxylic acid metabolic process	1.88302e-05	TGME49_219540-t26_1-p1	780	cytosolic tRNA-Ala synthetase	Q7	RH	LPK2o
Biological Process	GO:0019752	7	carboxylic acid metabolic process	1.88302e-05	TGME49_202340-t26_1-p1	2880	proline dehydrogenase	Q7	RH	LPK2o
Biological Process	GO:0019752	7	carboxylic acid metabolic process	1.88302e-05	TGME49_249390-t26_1-p1	847	glutamate/leucine/phenylalanine/valine dehydrogenase family protein	Q7	RH	LPK2o
Biological Process	GO:0019752	7	carboxylic acid metabolic process	1.88302e-05	TGME49_297060-t26_1-p1	161	phosphoglycerate mutase PGMII	Q7	RH	LPK2o
Biological Process	GO:0019752	7	carboxylic acid metabolic process	1.88302e-05	TGME49_299210-t26_1-p1	249	CTP synthase	Q7	RH	LPK2o
Biological Process	GO:0019752	7	carboxylic acid metabolic process	1.88302e-05	TGME49_247760-t26_1-p1	38	AMP-binding enzyme domain-containing protein	Q7	RH	LPK2o
Biological Process	GO:0019752	7	carboxylic acid metabolic process	1.88302e-05	TGME49_270510-t26_1-p1	376	asparaginyl-tRNA synthetase (NOB+tRNA synthase)	Q7	RH	LPK2o
Biological Process	GO:0019752	7	carboxylic acid metabolic process	1.88302e-05	TGME49_288500-t26_1-p1	182	FAD Malate-dehydrogenase (MDH-FAD)	Q7	RH	LPK2o
Biological Process	GO:0019752	7	carboxylic acid metabolic process	1.88302e-05	TGME49_271610-t26_1-p1	205	pyrroline-5-carboxylate reductase	Q7	RH	LPK2o
Biological Process	GO:0019752	7	carboxylic acid metabolic process	1.88302e-05	TGME49_283780-t26_1-p1	154	glucose-6-phosphate isomerase GPI	Q7	RH	LPK2o
Biological Process	GO:0019752	7	carboxylic acid metabolic process	1.88302e-05	TGME49_268890-t26_1-p1	289	citrate synthase I	Q7	RH	LPK2o
Biological Process	GO:0019752	7	carboxylic acid metabolic process	1.88302e-05	TGME49_268890-t26_1-p1	543	citrate synthase I	Q7	RH	LPK2o
Biological Process	GO:0019752	7	carboxylic acid metabolic process	1.88302e-05	TGME49_310150-t26_1-p1	301	AMP-binding enzyme domain-containing protein	Q7	RH	LPK2o
Biological Process	GO:0019752	7	carboxylic acid metabolic process	1.88302e-05	TGME49_207640-t26_1-p1	456	isoleucyl-tRNA synthetase family protein	Q7	RH	LPK2o
Biological Process	GO:0043604	6	amide biosynthetic process	0.00992399	TGME49_299050-t26_1-p1	16	ribosomal protein RPL17	Q7	RH	LPK2o
Biological Process	GO:0043604	6	amide biosynthetic process	0.00992399	TGME49_253290-t26_1-p1	667	valyl-tRNA synthetase	Q7	RH	LPK2o
Biological Process	GO:0043604	6	amide biosynthetic process	0.00992399	TGME49_253290-t26_1-p1	382	valyl-tRNA synthetase	Q7	RH	LPK2o
Biological Process	GO:0043604	6	amide biosynthetic process	0.00992399	TGME49_253290-t26_1-p1	641	valyl-tRNA synthetase	Q7	RH	LPK2o
Biological Process	GO:0043604	6	amide biosynthetic process	0.00992399	TGME49_253290-t26_1-p1	1061	valyl-tRNA synthetase	Q7	RH	LPK2o
Biological Process	GO:0043604	6	amide biosynthetic process	0.00992399	TGME49_248480-t26_1-p1	138	ribosomal protein RPS9	Q7	RH	LPK2o
Biological Process	GO:0043604	6	amide biosynthetic process	0.00992399	TGME49_308890-t26_1-p1	2360	transcription elongation factor SPT6	Q7	RH	LPK2o
Biological Process	GO:0043604	6	amide biosynthetic process	0.00992399	TGME49_300000-t26_1-p1	59	ribosomal protein RPL18	Q7	RH	LPK2o
Biological Process	GO:0043604	6	amide biosynthetic process	0.00992399	TGME49_228470-t26_1-p1	85	ribosomal protein RPL15	Q7	RH	LPK2o
Biological Process	GO:0043604	6	amide biosynthetic process	0.00992399	TGME49_228470-t26_1-p1	56	ribosomal protein RPL15	Q7	RH	LPK2o
Biological Process	GO:0043604	6	amide biosynthetic process	0.00992399	TGME49_261460-t26_1-p1	104	transcriptional elongation factor FACT80	Q7	RH	LPK2o
Biological Process	GO:0043604	6	amide biosynthetic process	0.00992399	TGME49_232710-t26_1-p1	195	ribosomal protein RPS3A	Q7	RH	LPK2o
Biological Process	GO:0043604	6	amide biosynthetic process	0.00992399	TGME49_249180-t26_1-p1	308	bifunctional dihydrofolate reductase-thymidylate synthase	Q7	RH	LPK2o
Biological Process	GO:0043604	6	amide biosynthetic process	0.00992399	TGME49_217460-t26_1-p1	700	glutaminyl-tRNA synthetase (GlnRS)	Q7	RH	LPK2o
Biological Process	GO:0043604	6	amide biosynthetic process	0.00992399	TGME49_205710-t26_1-p1	138	lysine-tRNA ligase	Q7	RH	LPK2o
Biological Process	GO:0043604	6	amide biosynthetic process	0.00992399	TGME49_263870-t26_1-p1	448	glutamate-tRNA ligase	Q7	RH	LPK2o
Biological Process	GO:0043604	6	amide biosynthetic process	0.00992399	TGME49_263050-t26_1-p1	306	ribosomal protein RPL13	Q7	RH	LPK2o
Biological Process	GO:0043604	6	amide biosynthetic process	0.00992399	TGME49_268640-t26_1-p1	1437	BING4CT (NUC141) domain-containing protein	Q7	RH	LPK2o
Biological Process	GO:0043604	6	amide biosynthetic process	0.00992399	TGME49_267400-t26_1-p1	63	ribosomal protein RPL32	Q7	RH	LPK2o
Biological Process	GO:0043604	6	amide biosynthetic process	0.00992399	TGME49_242330-t26_1-p1	181	ribosomal protein RPS5	Q7	RH	LPK2o
Biological Process	GO:0043604	6	amide biosynthetic process	0.00992399	TGME49_300190-t26_1-p1	56	ribosomal protein RPL37A	Q7	RH	LPK2o
Biological Process	GO:0043604	6	amide biosynthetic process	0.00992399	TGME49_221670-t26_1-p1	375	transcriptional elongation factor FACT140	Q7	RH	LPK2o
Biological Process	GO:0043604	6	amide biosynthetic process	0.00992399	TGME49_221670-t26_1-p1	226	transcriptional elongation factor FACT140	Q7	RH	LPK2o
Biological Process	GO:0043604	6	amide biosynthetic process	0.00992399	TGME49_256990-t26_1-p1	410	glycyl-tRNA synthetase	Q7	RH	LPK2o
Biological Process	GO:0043604	6	amide biosynthetic process	0.00992399	TGME49_257980-t26_1-p1	1634	ribosome recycling factor protein	Q7	RH	LPK2o
Biological Process	GO:0043604	6	amide biosynthetic process	0.00992399	TGME49_257980-t26_1-p1	1211	ribosome recycling factor protein	Q7	RH	LPK2o
Biological Process	GO:0043604	6	amide biosynthetic process	0.00992399	TGME49_257980-t26_1-p1	1697	ribosome recycling factor protein	Q7	RH	LPK2o
Biological Process	GO:0043604	6	amide biosynthetic process	0.00992399	TGME49_257980-t26_1-p1	1246	ribosome recycling factor protein	Q7	RH	LPK2o
Biological Process	GO:0043604	6	amide biosynthetic process	0.00992399	TGME49_257980-t26_1-p1	936	ribosome recycling factor protein	Q7	RH	LPK2o
Biological Process	GO:0043604	6	amide biosynthetic process	0.00992399	TGME49_257980-t26_1-p1	869	ribosome recycling factor protein	Q7	RH	LPK2o
Biological Process	GO:0043604	6	amide biosynthetic process	0.00992399	TGME49_257980-t26_1-p1	921	ribosome recycling factor protein	Q7	RH	LPK2o
Biological Process	GO:0043604	6	amide biosynthetic process	0.00992399	TGME49_239330-t26_1-p1	86	ribosomal protein RPL37	Q7	RH	LPK2o
Biological Process	GO:0043604	6	amide biosynthetic process	0.00992399	TGME49_203630-t26_1-p1	13	ribosomal protein RPL44	Q7	RH	LPK2o
Biological Process	GO:0043604	6	amide biosynthetic process	0.00992399	TGME49_309120-t26_1-p1	201	ribosomal protein RPL4	Q7	RH	LPK2o
Biological Process	GO:0043604	6	amide biosynthetic process	0.00992399	TGME49_266060-t26_1-p1	5	ribosomal protein RPSA	Q7	RH	LPK2o
Biological Process	GO:0043604	6	amide biosynthetic process	0.00992399	TGME49_219540-t26_1-p1	1146	cytosolic tRNA-Ala synthetase	Q7	RH	LPK2o
Biological Process	GO:0043604	6	amide biosynthetic process	0.00992399	TGME49_219540-t26_1-p1	780	cytosolic tRNA-Ala synthetase	Q7	RH	LPK2o
Biological Process	GO:0043604	6	amide biosynthetic process	0.00992399	TGME49_226980-t26_1-p1	122	hypothetical protein	Q7	RH	LPK2o
Biological Process	GO:0043604	6	amide biosynthetic process	0.00992399	TGME49_270510-t26_1-p1	376	asparaginyl-tRNA synthetase (NOB+tRNA synthase)	Q7	RH	LPK2o
Biological Process	GO:0043604	6	amide biosynthetic process	0.00992399	TGME49_207440-t26_1-p1	833	ribosomal protein RPS4	Q7	RH	LPK2o
Biological Process	GO:0043604	6	amide biosynthetic process	0.00992399	TGME49_226970-t26_1-p1	81	ribosomal protein RPS11	Q7	RH	LPK2o
Biological Process	GO:0043604	6	amide biosynthetic process	0.00992399	TGME49_226970-t26_1-p1	121	ribosomal protein RPS11	Q7	RH	LPK2o
Biological Process	GO:0043604	6	amide biosynthetic process	0.00992399	TGME49_262670-t26_1-p1	177	ribosomal protein RPL18A	Q7	RH	LPK2o
Biological Process	GO:0043604	6	amide biosynthetic process	0.00992399	TGME49_239100-t26_1-p1	89	ribosomal protein RPS7	Q7	RH	LPK2o
Biological Process	GO:0043604	6	amide biosynthetic process	0.00992399	TGME49_239100-t26_1-p1	7	ribosomal protein RPS7	Q7	RH	LPK2o
Biological Process	GO:0043604	6	amide biosynthetic process	0.00992399	TGME49_207640-t26_1-p1	456	isoleucyl-tRNA synthetase family protein	Q7	RH	LPK2o
Biological Process	GO:0034660	8	ncRNA metabolic process	0.0965673	TGME49_256990-t26_1-p1	410	glycyl-tRNA synthetase	Q7	RH	LPK2o
Biological Process	GO:0034660	8	ncRNA metabolic process	0.0965673	TGME49_253290-t26_1-p1	667	valyl-tRNA synthetase	Q7	RH	LPK2o
Biological Process	GO:0034660	8	ncRNA metabolic process	0.0965673	TGME49_253290-t26_1-p1	382	valyl-tRNA synthetase	Q7	RH	LPK2o
Biological Process	GO:0034660	8	ncRNA metabolic process	0.0965673	TGME49_253290-t26_1-p1	641	valyl-tRNA synthetase	Q7	RH	LPK2o
Biological Process	GO:0034660	8	ncRNA metabolic process	0.0965673	TGME49_253290-t26_1-p1	1061	valyl-tRNA synthetase	Q7	RH	LPK2o
Biological Process	GO:0034660	8	ncRNA metabolic process	0.0965673	TGME49_219540-t26_1-p1	1146	cytosolic tRNA-Ala synthetase	Q7	RH	LPK2o
Biological Process	GO:0034660	8	ncRNA metabolic process	0.0965673	TGME49_219540-t26_1-p1	780	cytosolic tRNA-Ala synthetase	Q7	RH	LPK2o
Biological Process	GO:0034660	8	ncRNA metabolic process	0.0965673	TGME49_271880-t26_1-p1	1980	B-box zinc finger domain-containing protein	Q7	RH	LPK2o
Biological Process	GO:0034660	8	ncRNA metabolic process	0.0965673	TGME49_271880-t26_1-p1	1990	B-box zinc finger domain-containing protein	Q7	RH	LPK2o
Biological Process	GO:0034660	8	ncRNA metabolic process	0.0965673	TGME49_294180-t26_1-p1	169	tRNA -methyltransferase family protein	Q7	RH	LPK2o
Biological Process	GO:0034660	8	ncRNA metabolic process	0.0965673	TGME49_263870-t26_1-p1	448	glutamate-tRNA ligase	Q7	RH	LPK2o
Biological Process	GO:0034660	8	ncRNA metabolic process	0.0965673	TGME49_205710-t26_1-p1	138	lysine-tRNA ligase	Q7	RH	LPK2o
Biological Process	GO:0034660	8	ncRNA metabolic process	0.0965673	TGME49_217460-t26_1-p1	700	glutaminyl-tRNA synthetase (GlnRS)	Q7	RH	LPK2o
Biological Process	GO:0034660	8	ncRNA metabolic process	0.0965673	TGME49_270510-t26_1-p1	376	asparaginyl-tRNA synthetase (NOB+tRNA synthase)	Q7	RH	LPK2o
Biological Process	GO:0034660	8	ncRNA metabolic process	0.0965673	TGME49_268640-t26_1-p1	1437	BING4CT (NUC141) domain-containing protein	Q7	RH	LPK2o
Biological Process	GO:0034660	8	ncRNA metabolic process	0.0965673	TGME49_315170-t26_1-p1	5365	O-phosphoseryl-tRNA(Sec) selenium transferase	Q7	RH	LPK2o
Biological Process	GO:0034660	8	ncRNA metabolic process	0.0965673	TGME49_311390-t26_1-p1	2004	tRNA (guanine(9)-N(1))-methyltransferase	Q7	RH	LPK2o
Biological Process	GO:0034660	8	ncRNA metabolic process	0.0965673	TGME49_207640-t26_1-p1	456	isoleucyl-tRNA synthetase family protein	Q7	RH	LPK2o
Biological Process	GO:0006518	6	peptide metabolic process	0.00893302	TGME49_299050-t26_1-p1	16	ribosomal protein RPL17	Q7	RH	LPK2o
Biological Process	GO:0006518	6	peptide metabolic process	0.00893302	TGME49_253290-t26_1-p1	667	valyl-tRNA synthetase	Q7	RH	LPK2o
Biological Process	GO:0006518	6	peptide metabolic process	0.00893302	TGME49_253290-t26_1-p1	382	valyl-tRNA synthetase	Q7	RH	LPK2o
Biological Process	GO:0006518	6	peptide metabolic process	0.00893302	TGME49_253290-t26_1-p1	641	valyl-tRNA synthetase	Q7	RH	LPK2o
Biological Process	GO:0006518	6	peptide metabolic process	0.00893302	TGME49_253290-t26_1-p1	1061	valyl-tRNA synthetase	Q7	RH	LPK2o
Biological Process	GO:0006518	6	peptide metabolic process	0.00893302	TGME49_248480-t26_1-p1	138	ribosomal protein RPS9	Q7	RH	LPK2o
Biological Process	GO:0006518	6	peptide metabolic process	0.00893302	TGME49_308890-t26_1-p1	2360	transcription elongation factor SPT6	Q7	RH	LPK2o
Biological Process	GO:0006518	6	peptide metabolic process	0.00893302	TGME49_300000-t26_1-p1	59	ribosomal protein RPL18	Q7	RH	LPK2o
Biological Process	GO:0006518	6	peptide metabolic process	0.00893302	TGME49_228470-t26_1-p1	85	ribosomal protein RPL15	Q7	RH	LPK2o
Biological Process	GO:0006518	6	peptide metabolic process	0.00893302	TGME49_228470-t26_1-p1	56	ribosomal protein RPL15	Q7	RH	LPK2o
Biological Process	GO:0006518	6	peptide metabolic process	0.00893302	TGME49_261460-t26_1-p1	104	transcriptional elongation factor FACT80	Q7	RH	LPK2o
Biological Process	GO:0006518	6	peptide metabolic process	0.00893302	TGME49_232710-t26_1-p1	195	ribosomal protein RPS3A	Q7	RH	LPK2o
Biological Process	GO:0006518	6	peptide metabolic process	0.00893302	TGME49_217460-t26_1-p1	700	glutaminyl-tRNA synthetase (GlnRS)	Q7	RH	LPK2o
Biological Process	GO:0006518	6	peptide metabolic process	0.00893302	TGME49_205710-t26_1-p1	138	lysine-tRNA ligase	Q7	RH	LPK2o
Biological Process	GO:0006518	6	peptide metabolic process	0.00893302	TGME49_263870-t26_1-p1	448	glutamate-tRNA ligase	Q7	RH	LPK2o
Biological Process	GO:0006518	6	peptide metabolic process	0.00893302	TGME49_263050-t26_1-p1	306	ribosomal protein RPL13	Q7	RH	LPK2o
Biological Process	GO:0006518	6	peptide metabolic process	0.00893302	TGME49_268640-t26_1-p1	1437	BING4CT (NUC141) domain-containing protein	Q7	RH	LPK2o
Biological Process	GO:0006518	6	peptide metabolic process	0.00893302	TGME49_267400-t26_1-p1	63	ribosomal protein RPL32	Q7	RH	LPK2o
Biological Process	GO:0006518	6	peptide metabolic process	0.00893302	TGME49_242330-t26_1-p1	181	ribosomal protein RPS5	Q7	RH	LPK2o
Biological Process	GO:0006518	6	peptide metabolic process	0.00893302	TGME49_300190-t26_1-p1	56	ribosomal protein RPL37A	Q7	RH	LPK2o
Biological Process	GO:0006518	6	peptide metabolic process	0.00893302	TGME49_221670-t26_1-p1	375	transcriptional elongation factor FACT140	Q7	RH	LPK2o
Biological Process	GO:0006518	6	peptide metabolic process	0.00893302	TGME49_221670-t26_1-p1	226	transcriptional elongation factor FACT140	Q7	RH	LPK2o
Biological Process	GO:0006518	6	peptide metabolic process	0.00893302	TGME49_256990-t26_1-p1	410	glycyl-tRNA synthetase	Q7	RH	LPK2o
Biological Process	GO:0006518	6	peptide metabolic process	0.00893302	TGME49_257980-t26_1-p1	1634	ribosome recycling factor protein	Q7	RH	LPK2o
Biological Process	GO:0006518	6	peptide metabolic process	0.00893302	TGME49_257980-t26_1-p1	1211	ribosome recycling factor protein	Q7	RH	LPK2o
Biological Process	GO:0006518	6	peptide metabolic process	0.00893302	TGME49_257980-t26_1-p1	1697	ribosome recycling factor protein	Q7	RH	LPK2o
Biological Process	GO:0006518	6	peptide metabolic process	0.00893302	TGME49_257980-t26_1-p1	1246	ribosome recycling factor protein	Q7	RH	LPK2o
Biological Process	GO:0006518	6	peptide metabolic process	0.00893302	TGME49_257980-t26_1-p1	936	ribosome recycling factor protein	Q7	RH	LPK2o
Biological Process	GO:0006518	6	peptide metabolic process	0.00893302	TGME49_257980-t26_1-p1	869	ribosome recycling factor protein	Q7	RH	LPK2o
Biological Process	GO:0006518	6	peptide metabolic process	0.00893302	TGME49_257980-t26_1-p1	921	ribosome recycling factor protein	Q7	RH	LPK2o
Biological Process	GO:0006518	6	peptide metabolic process	0.00893302	TGME49_239330-t26_1-p1	86	ribosomal protein RPL37	Q7	RH	LPK2o
Biological Process	GO:0006518	6	peptide metabolic process	0.00893302	TGME49_203630-t26_1-p1	13	ribosomal protein RPL44	Q7	RH	LPK2o
Biological Process	GO:0006518	6	peptide metabolic process	0.00893302	TGME49_309120-t26_1-p1	201	ribosomal protein RPL4	Q7	RH	LPK2o
Biological Process	GO:0006518	6	peptide metabolic process	0.00893302	TGME49_266060-t26_1-p1	5	ribosomal protein RPSA	Q7	RH	LPK2o
Biological Process	GO:0006518	6	peptide metabolic process	0.00893302	TGME49_219540-t26_1-p1	1146	cytosolic tRNA-Ala synthetase	Q7	RH	LPK2o
Biological Process	GO:0006518	6	peptide metabolic process	0.00893302	TGME49_219540-t26_1-p1	780	cytosolic tRNA-Ala synthetase	Q7	RH	LPK2o
Biological Process	GO:0006518	6	peptide metabolic process	0.00893302	TGME49_226980-t26_1-p1	122	hypothetical protein	Q7	RH	LPK2o
Biological Process	GO:0006518	6	peptide metabolic process	0.00893302	TGME49_270510-t26_1-p1	376	asparaginyl-tRNA synthetase (NOB+tRNA synthase)	Q7	RH	LPK2o
Biological Process	GO:0006518	6	peptide metabolic process	0.00893302	TGME49_207440-t26_1-p1	833	ribosomal protein RPS4	Q7	RH	LPK2o
Biological Process	GO:0006518	6	peptide metabolic process	0.00893302	TGME49_280740-t26_1-p1	158	signal peptidase	Q7	RH	LPK2o
Biological Process	GO:0006518	6	peptide metabolic process	0.00893302	TGME49_280740-t26_1-p1	7	signal peptidase	Q7	RH	LPK2o
Biological Process	GO:0006518	6	peptide metabolic process	0.00893302	TGME49_226970-t26_1-p1	81	ribosomal protein RPS11	Q7	RH	LPK2o
Biological Process	GO:0006518	6	peptide metabolic process	0.00893302	TGME49_226970-t26_1-p1	121	ribosomal protein RPS11	Q7	RH	LPK2o
Biological Process	GO:0006518	6	peptide metabolic process	0.00893302	TGME49_262670-t26_1-p1	177	ribosomal protein RPL18A	Q7	RH	LPK2o
Biological Process	GO:0006518	6	peptide metabolic process	0.00893302	TGME49_239100-t26_1-p1	89	ribosomal protein RPS7	Q7	RH	LPK2o
Biological Process	GO:0006518	6	peptide metabolic process	0.00893302	TGME49_239100-t26_1-p1	7	ribosomal protein RPS7	Q7	RH	LPK2o
Biological Process	GO:0006518	6	peptide metabolic process	0.00893302	TGME49_207640-t26_1-p1	456	isoleucyl-tRNA synthetase family protein	Q7	RH	LPK2o
Biological Process	GO:0006096	13	glycolytic process	0.392344	TGME49_297060-t26_1-p1	161	phosphoglycerate mutase PGMII	Q7	RH	LPK2o
Biological Process	GO:0006096	13	glycolytic process	0.392344	TGME49_283780-t26_1-p1	154	glucose-6-phosphate isomerase GPI	Q7	RH	LPK2o
Biological Process	GO:0006096	13	glycolytic process	0.392344	TGME49_268850-t26_1-p1	308	enolase 2	Q7	RH	LPK2o
Biological Process	GO:0006096	13	glycolytic process	0.392344	TGME49_268850-t26_1-p1	92	enolase 2	Q7	RH	LPK2o
Biological Process	GO:0033365	6	protein localization to organelle	0.110266	TGME49_224960-t26_1-p1	190	hypothetical protein	Q7	RH	LPK2o
Biological Process	GO:0033365	6	protein localization to organelle	0.110266	TGME49_224960-t26_1-p1	218	hypothetical protein	Q7	RH	LPK2o
Biological Process	GO:0033365	6	protein localization to organelle	0.110266	TGME49_231190-t26_1-p1	250	arsenite-activated ATPase family protein	Q7	RH	LPK2o
Biological Process	GO:0033365	6	protein localization to organelle	0.110266	TGME49_260630-t26_1-p1	188	DnaJ family Sec63 protein	Q7	RH	LPK2o
Biological Process	GO:0033365	6	protein localization to organelle	0.110266	TGME49_275802-t26_1-p1	134	SRP72 RNA-binding domain-containing protein	Q7	RH	LPK2o
Biological Process	GO:0033365	6	protein localization to organelle	0.110266	TGME49_275802-t26_1-p1	78	SRP72 RNA-binding domain-containing protein	Q7	RH	LPK2o
Biological Process	GO:0033365	6	protein localization to organelle	0.110266	TGME49_258070-t26_1-p1	264	hypothetical protein	Q7	RH	LPK2o
Biological Process	GO:0009179	10	purine ribonucleoside diphosphate metabolic process	0.41924	TGME49_297060-t26_1-p1	161	phosphoglycerate mutase PGMII	Q7	RH	LPK2o
Biological Process	GO:0009179	10	purine ribonucleoside diphosphate metabolic process	0.41924	TGME49_283780-t26_1-p1	154	glucose-6-phosphate isomerase GPI	Q7	RH	LPK2o
Biological Process	GO:0009179	10	purine ribonucleoside diphosphate metabolic process	0.41924	TGME49_268850-t26_1-p1	308	enolase 2	Q7	RH	LPK2o
Biological Process	GO:0009179	10	purine ribonucleoside diphosphate metabolic process	0.41924	TGME49_268850-t26_1-p1	92	enolase 2	Q7	RH	LPK2o
Biological Process	GO:0009894	5	regulation of catabolic process	0.143418	TGME49_292220-t26_1-p1	536	PCI domain-containing protein	Q7	RH	LPK2o
Biological Process	GO:0009894	5	regulation of catabolic process	0.143418	TGME49_313410-t26_1-p1	49	proteasome 26S regulatory subunit	Q7	RH	LPK2o
Biological Process	GO:0009894	5	regulation of catabolic process	0.143418	TGME49_313410-t26_1-p1	328	proteasome 26S regulatory subunit	Q7	RH	LPK2o
Biological Process	GO:0009205	10	purine ribonucleoside triphosphate metabolic process	0.295335	TGME49_297060-t26_1-p1	161	phosphoglycerate mutase PGMII	Q7	RH	LPK2o
Biological Process	GO:0009205	10	purine ribonucleoside triphosphate metabolic process	0.295335	TGME49_268830-t26_1-p1	526	hypothetical protein	Q7	RH	LPK2o
Biological Process	GO:0009205	10	purine ribonucleoside triphosphate metabolic process	0.295335	TGME49_201880-t26_1-p1	28	hypothetical protein	Q7	RH	LPK2o
Biological Process	GO:0009205	10	purine ribonucleoside triphosphate metabolic process	0.295335	TGME49_283780-t26_1-p1	154	glucose-6-phosphate isomerase GPI	Q7	RH	LPK2o
Biological Process	GO:0009205	10	purine ribonucleoside triphosphate metabolic process	0.295335	TGME49_268850-t26_1-p1	308	enolase 2	Q7	RH	LPK2o
Biological Process	GO:0009205	10	purine ribonucleoside triphosphate metabolic process	0.295335	TGME49_268850-t26_1-p1	92	enolase 2	Q7	RH	LPK2o
Biological Process	GO:0022900	5	electron transport chain	0.635237	TGME49_237120-t26_1-p1	1634	hypothetical protein	Q7	RH	LPK2o
Biological Process	GO:0022900	5	electron transport chain	0.635237	TGME49_201880-t26_1-p1	28	hypothetical protein	Q7	RH	LPK2o
Biological Process	GO:0009126	9	purine nucleoside monophosphate metabolic process	0.347519	TGME49_297060-t26_1-p1	161	phosphoglycerate mutase PGMII	Q7	RH	LPK2o
Biological Process	GO:0009126	9	purine nucleoside monophosphate metabolic process	0.347519	TGME49_268830-t26_1-p1	526	hypothetical protein	Q7	RH	LPK2o
Biological Process	GO:0009126	9	purine nucleoside monophosphate metabolic process	0.347519	TGME49_201880-t26_1-p1	28	hypothetical protein	Q7	RH	LPK2o
Biological Process	GO:0009126	9	purine nucleoside monophosphate metabolic process	0.347519	TGME49_283780-t26_1-p1	154	glucose-6-phosphate isomerase GPI	Q7	RH	LPK2o
Biological Process	GO:0009126	9	purine nucleoside monophosphate metabolic process	0.347519	TGME49_268850-t26_1-p1	308	enolase 2	Q7	RH	LPK2o
Biological Process	GO:0009126	9	purine nucleoside monophosphate metabolic process	0.347519	TGME49_268850-t26_1-p1	92	enolase 2	Q7	RH	LPK2o
Biological Process	GO:0046907	5	intracellular transport	0.00471995	TGME49_224960-t26_1-p1	190	hypothetical protein	Q7	RH	LPK2o
Biological Process	GO:0046907	5	intracellular transport	0.00471995	TGME49_224960-t26_1-p1	218	hypothetical protein	Q7	RH	LPK2o
Biological Process	GO:0046907	5	intracellular transport	0.00471995	TGME49_250720-t26_1-p1	956	hypothetical protein	Q7	RH	LPK2o
Biological Process	GO:0046907	5	intracellular transport	0.00471995	TGME49_260630-t26_1-p1	188	DnaJ family Sec63 protein	Q7	RH	LPK2o
Biological Process	GO:0046907	5	intracellular transport	0.00471995	TGME49_266990-t26_1-p1	602	beta-COP	Q7	RH	LPK2o
Biological Process	GO:0046907	5	intracellular transport	0.00471995	TGME49_229180-t26_1-p1	738	HEAT repeat-containing protein	Q7	RH	LPK2o
Biological Process	GO:0046907	5	intracellular transport	0.00471995	TGME49_229180-t26_1-p1	736	HEAT repeat-containing protein	Q7	RH	LPK2o
Biological Process	GO:0046907	5	intracellular transport	0.00471995	TGME49_229180-t26_1-p1	214	HEAT repeat-containing protein	Q7	RH	LPK2o
Biological Process	GO:0046907	5	intracellular transport	0.00471995	TGME49_289770-t26_1-p1	338	mu1 adaptin	Q7	RH	LPK2o
Biological Process	GO:0046907	5	intracellular transport	0.00471995	TGME49_244290-t26_1-p1	402	adapter-related protein	Q7	RH	LPK2o
Biological Process	GO:0046907	5	intracellular transport	0.00471995	TGME49_244290-t26_1-p1	170	adapter-related protein	Q7	RH	LPK2o
Biological Process	GO:0046907	5	intracellular transport	0.00471995	TGME49_291680-t26_1-p1	333	Sec23/Sec24 trunk domain-containing protein	Q7	RH	LPK2o
Biological Process	GO:0046907	5	intracellular transport	0.00471995	TGME49_313670-t26_1-p1	154	adaptin n terminal region domain-containing protein	Q7	RH	LPK2o
Biological Process	GO:0046907	5	intracellular transport	0.00471995	TGME49_216590-t26_1-p1	724	HEAT repeat-containing protein	Q7	RH	LPK2o
Biological Process	GO:0046907	5	intracellular transport	0.00471995	TGME49_216590-t26_1-p1	132	HEAT repeat-containing protein	Q7	RH	LPK2o
Biological Process	GO:0046907	5	intracellular transport	0.00471995	TGME49_294730-t26_1-p1	1299	hypothetical protein	Q7	RH	LPK2o
Biological Process	GO:0046907	5	intracellular transport	0.00471995	TGME49_275802-t26_1-p1	134	SRP72 RNA-binding domain-containing protein	Q7	RH	LPK2o
Biological Process	GO:0046907	5	intracellular transport	0.00471995	TGME49_275802-t26_1-p1	78	SRP72 RNA-binding domain-containing protein	Q7	RH	LPK2o
Biological Process	GO:0046907	5	intracellular transport	0.00471995	TGME49_258070-t26_1-p1	264	hypothetical protein	Q7	RH	LPK2o
Biological Process	GO:0046907	5	intracellular transport	0.00471995	TGME49_236920-t26_1-p1	7	hypothetical protein	Q7	RH	LPK2o
Biological Process	GO:0045454	6	cell redox homeostasis	0.330057	TGME49_238040-t26_1-p1	418	protein disulfide-isomerase domain-containing protein	Q7	RH	LPK2o
Biological Process	GO:0045454	6	cell redox homeostasis	0.330057	TGME49_238040-t26_1-p1	1314	protein disulfide-isomerase domain-containing protein	Q7	RH	LPK2o
Biological Process	GO:0045454	6	cell redox homeostasis	0.330057	TGME49_207620-t26_1-p1	377	pyridine nucleotide-disulfide oxidoreductase domain-containing protein	Q7	RH	LPK2o
Biological Process	GO:0045454	6	cell redox homeostasis	0.330057	TGME49_225060-t26_1-p1	360	nucleoredoxin family protein	Q7	RH	LPK2o
Biological Process	GO:0045454	6	cell redox homeostasis	0.330057	TGME49_206470-t26_1-p1	450	pyruvate dehydrogenase complex subunit PDH-E3II	Q7	RH	LPK2o
Biological Process	GO:0045454	6	cell redox homeostasis	0.330057	TGME49_206470-t26_1-p1	505	pyruvate dehydrogenase complex subunit PDH-E3II	Q7	RH	LPK2o
Biological Process	GO:0045454	6	cell redox homeostasis	0.330057	TGME49_305980-t26_1-p1	631	pyruvate dehydrogenase complex subunit PDH-E3I	Q7	RH	LPK2o
Biological Process	GO:0000375	10	RNA splicing, via transesterification reactions	0.368131	TGME49_231970-t26_1-p1	644	pre-mRNA processing splicing factor PRP8	Q7	RH	LPK2o
Biological Process	GO:0000375	10	RNA splicing, via transesterification reactions	0.368131	TGME49_231970-t26_1-p1	526	pre-mRNA processing splicing factor PRP8	Q7	RH	LPK2o
Biological Process	GO:0000375	10	RNA splicing, via transesterification reactions	0.368131	TGME49_231970-t26_1-p1	1055	pre-mRNA processing splicing factor PRP8	Q7	RH	LPK2o
Biological Process	GO:0000375	10	RNA splicing, via transesterification reactions	0.368131	TGME49_219790-t26_1-p1	268	pre-mRNA processing factor PRP3	Q7	RH	LPK2o
Biological Process	GO:0000375	10	RNA splicing, via transesterification reactions	0.368131	TGME49_278950-t26_1-p1	49	LSM domain-containing protein	Q7	RH	LPK2o
Biological Process	GO:0000375	10	RNA splicing, via transesterification reactions	0.368131	TGME49_267350-t26_1-p1	44	LSM domain-containing protein	Q7	RH	LPK2o
Biological Process	GO:1901605	9	alpha-amino acid metabolic process	0.261146	TGME49_299210-t26_1-p1	249	CTP synthase	Q7	RH	LPK2o
Biological Process	GO:1901605	9	alpha-amino acid metabolic process	0.261146	TGME49_249180-t26_1-p1	308	bifunctional dihydrofolate reductase-thymidylate synthase	Q7	RH	LPK2o
Biological Process	GO:1901605	9	alpha-amino acid metabolic process	0.261146	TGME49_271610-t26_1-p1	205	pyrroline-5-carboxylate reductase	Q7	RH	LPK2o
Biological Process	GO:1901605	9	alpha-amino acid metabolic process	0.261146	TGME49_236070-t26_1-p1	152	pyrroline-5-carboxylate reductase	Q7	RH	LPK2o
Biological Process	GO:1901605	9	alpha-amino acid metabolic process	0.261146	TGME49_202340-t26_1-p1	2880	proline dehydrogenase	Q7	RH	LPK2o
Biological Process	GO:0030031	5	cell projection assembly	0.539433	TGME49_250720-t26_1-p1	956	hypothetical protein	Q7	RH	LPK2o
Biological Process	GO:0030031	5	cell projection assembly	0.539433	TGME49_273472-t26_1-p1	3187	hypothetical protein	Q7	RH	LPK2o
Biological Process	GO:0061024	4	membrane organization	0.711196	TGME49_294730-t26_1-p1	1299	hypothetical protein	Q7	RH	LPK2o
Biological Process	GO:0061024	4	membrane organization	0.711196	TGME49_231190-t26_1-p1	250	arsenite-activated ATPase family protein	Q7	RH	LPK2o
Biological Process	GO:0006757	12	ATP generation from ADP	0.392344	TGME49_297060-t26_1-p1	161	phosphoglycerate mutase PGMII	Q7	RH	LPK2o
Biological Process	GO:0006757	12	ATP generation from ADP	0.392344	TGME49_283780-t26_1-p1	154	glucose-6-phosphate isomerase GPI	Q7	RH	LPK2o
Biological Process	GO:0006757	12	ATP generation from ADP	0.392344	TGME49_268850-t26_1-p1	308	enolase 2	Q7	RH	LPK2o
Biological Process	GO:0006757	12	ATP generation from ADP	0.392344	TGME49_268850-t26_1-p1	92	enolase 2	Q7	RH	LPK2o
Biological Process	GO:0009262	9	deoxyribonucleotide metabolic process	0.371737	TGME49_207060-t26_1-p1	67	ribonucleoside-diphosphate reductase small subunit	Q7	RH	LPK2o
Biological Process	GO:0009262	9	deoxyribonucleotide metabolic process	0.371737	TGME49_207060-t26_1-p1	46	ribonucleoside-diphosphate reductase small subunit	Q7	RH	LPK2o
Biological Process	GO:0009262	9	deoxyribonucleotide metabolic process	0.371737	TGME49_249180-t26_1-p1	308	bifunctional dihydrofolate reductase-thymidylate synthase	Q7	RH	LPK2o
Biological Process	GO:0006605	8	protein targeting	0.163726	TGME49_224960-t26_1-p1	190	hypothetical protein	Q7	RH	LPK2o
Biological Process	GO:0006605	8	protein targeting	0.163726	TGME49_224960-t26_1-p1	218	hypothetical protein	Q7	RH	LPK2o
Biological Process	GO:0006605	8	protein targeting	0.163726	TGME49_260630-t26_1-p1	188	DnaJ family Sec63 protein	Q7	RH	LPK2o
Biological Process	GO:0006605	8	protein targeting	0.163726	TGME49_275802-t26_1-p1	134	SRP72 RNA-binding domain-containing protein	Q7	RH	LPK2o
Biological Process	GO:0006605	8	protein targeting	0.163726	TGME49_275802-t26_1-p1	78	SRP72 RNA-binding domain-containing protein	Q7	RH	LPK2o
Biological Process	GO:0006605	8	protein targeting	0.163726	TGME49_258070-t26_1-p1	264	hypothetical protein	Q7	RH	LPK2o
Biological Process	GO:0006457	3	protein folding	0.00356021	TGME49_288380-t26_1-p1	269	heat shock protein HSP90	Q7	RH	LPK2o
Biological Process	GO:0006457	3	protein folding	0.00356021	TGME49_288380-t26_1-p1	250	heat shock protein HSP90	Q7	RH	LPK2o
Biological Process	GO:0006457	3	protein folding	0.00356021	TGME49_320640-t26_1-p1	460	peptidylprolyl isomerase domain-containing protein	Q7	RH	LPK2o
Biological Process	GO:0006457	3	protein folding	0.00356021	TGME49_270560-t26_1-p1	167	peptidyl-prolyl cis-trans isomerase family 1	Q7	RH	LPK2o
Biological Process	GO:0006457	3	protein folding	0.00356021	TGME49_297500-t26_1-p1	282	T-complex protein 1 eta subunit	Q7	RH	LPK2o
Biological Process	GO:0006457	3	protein folding	0.00356021	TGME49_272910-t26_1-p1	492	T-complex protein 1 delta subunit	Q7	RH	LPK2o
Biological Process	GO:0006457	3	protein folding	0.00356021	TGME49_283850-t26_1-p1	333	peptidyl-prolyl cis-trans isomerase	Q7	RH	LPK2o
Biological Process	GO:0006457	3	protein folding	0.00356021	TGME49_243710-t26_1-p1	426	t-complex protein beta subunit	Q7	RH	LPK2o
Biological Process	GO:0006457	3	protein folding	0.00356021	TGME49_243710-t26_1-p1	233	t-complex protein beta subunit	Q7	RH	LPK2o
Biological Process	GO:0006457	3	protein folding	0.00356021	TGME49_243710-t26_1-p1	253	t-complex protein beta subunit	Q7	RH	LPK2o
Biological Process	GO:0006457	3	protein folding	0.00356021	TGME49_310430-t26_1-p1	286	Hsp90 domain-containing protein	Q7	RH	LPK2o
Biological Process	GO:0006457	3	protein folding	0.00356021	TGME49_285760-t26_1-p1	70	U-snRNP-associated cyclophilin family protein	Q7	RH	LPK2o
Biological Process	GO:0006457	3	protein folding	0.00356021	TGME49_273960-t26_1-p1	201	chaperonin GroS protein	Q7	RH	LPK2o
Biological Process	GO:0006457	3	protein folding	0.00356021	TGME49_273960-t26_1-p1	248	chaperonin GroS protein	Q7	RH	LPK2o
Biological Process	GO:0006457	3	protein folding	0.00356021	TGME49_273960-t26_1-p1	171	chaperonin GroS protein	Q7	RH	LPK2o
Biological Process	GO:0006457	3	protein folding	0.00356021	TGME49_251780-t26_1-p1	636	heat shock protein	Q7	RH	LPK2o
Biological Process	GO:0006457	3	protein folding	0.00356021	TGME49_251780-t26_1-p1	376	heat shock protein	Q7	RH	LPK2o
Biological Process	GO:0006457	3	protein folding	0.00356021	TGME49_251780-t26_1-p1	725	heat shock protein	Q7	RH	LPK2o
Biological Process	GO:0022607	4	cellular component assembly	0.262846	TGME49_294730-t26_1-p1	1299	hypothetical protein	Q7	RH	LPK2o
Biological Process	GO:0022607	4	cellular component assembly	0.262846	TGME49_250720-t26_1-p1	956	hypothetical protein	Q7	RH	LPK2o
Biological Process	GO:0022607	4	cellular component assembly	0.262846	TGME49_262150-t26_1-p1	353	kelch repeat and K+ channel tetramerisation domain containing protein	Q7	RH	LPK2o
Biological Process	GO:0022607	4	cellular component assembly	0.262846	TGME49_256060-t26_1-p1	156	nucleosome assembly protein (nap) protein	Q7	RH	LPK2o
Biological Process	GO:0022607	4	cellular component assembly	0.262846	TGME49_266060-t26_1-p1	5	ribosomal protein RPSA	Q7	RH	LPK2o
Biological Process	GO:0022607	4	cellular component assembly	0.262846	TGME49_267350-t26_1-p1	44	LSM domain-containing protein	Q7	RH	LPK2o
Biological Process	GO:0022607	4	cellular component assembly	0.262846	TGME49_273472-t26_1-p1	3187	hypothetical protein	Q7	RH	LPK2o
Biological Process	GO:0022607	4	cellular component assembly	0.262846	TGME49_236920-t26_1-p1	7	hypothetical protein	Q7	RH	LPK2o
Biological Process	GO:0006979	4	response to oxidative stress	0.462046	TGME49_232250-t26_1-p1	240	catalase	Q7	RH	LPK2o
Biological Process	GO:0006979	4	response to oxidative stress	0.462046	TGME49_316330-t26_1-p1	256	superoxide dismutase SOD2	Q7	RH	LPK2o
Biological Process	GO:0006412	8	translation	0.0105543	TGME49_299050-t26_1-p1	16	ribosomal protein RPL17	Q7	RH	LPK2o
Biological Process	GO:0006412	8	translation	0.0105543	TGME49_253290-t26_1-p1	667	valyl-tRNA synthetase	Q7	RH	LPK2o
Biological Process	GO:0006412	8	translation	0.0105543	TGME49_253290-t26_1-p1	382	valyl-tRNA synthetase	Q7	RH	LPK2o
Biological Process	GO:0006412	8	translation	0.0105543	TGME49_253290-t26_1-p1	641	valyl-tRNA synthetase	Q7	RH	LPK2o
Biological Process	GO:0006412	8	translation	0.0105543	TGME49_253290-t26_1-p1	1061	valyl-tRNA synthetase	Q7	RH	LPK2o
Biological Process	GO:0006412	8	translation	0.0105543	TGME49_248480-t26_1-p1	138	ribosomal protein RPS9	Q7	RH	LPK2o
Biological Process	GO:0006412	8	translation	0.0105543	TGME49_308890-t26_1-p1	2360	transcription elongation factor SPT6	Q7	RH	LPK2o
Biological Process	GO:0006412	8	translation	0.0105543	TGME49_300000-t26_1-p1	59	ribosomal protein RPL18	Q7	RH	LPK2o
Biological Process	GO:0006412	8	translation	0.0105543	TGME49_228470-t26_1-p1	85	ribosomal protein RPL15	Q7	RH	LPK2o
Biological Process	GO:0006412	8	translation	0.0105543	TGME49_228470-t26_1-p1	56	ribosomal protein RPL15	Q7	RH	LPK2o
Biological Process	GO:0006412	8	translation	0.0105543	TGME49_261460-t26_1-p1	104	transcriptional elongation factor FACT80	Q7	RH	LPK2o
Biological Process	GO:0006412	8	translation	0.0105543	TGME49_232710-t26_1-p1	195	ribosomal protein RPS3A	Q7	RH	LPK2o
Biological Process	GO:0006412	8	translation	0.0105543	TGME49_217460-t26_1-p1	700	glutaminyl-tRNA synthetase (GlnRS)	Q7	RH	LPK2o
Biological Process	GO:0006412	8	translation	0.0105543	TGME49_205710-t26_1-p1	138	lysine-tRNA ligase	Q7	RH	LPK2o
Biological Process	GO:0006412	8	translation	0.0105543	TGME49_263870-t26_1-p1	448	glutamate-tRNA ligase	Q7	RH	LPK2o
Biological Process	GO:0006412	8	translation	0.0105543	TGME49_263050-t26_1-p1	306	ribosomal protein RPL13	Q7	RH	LPK2o
Biological Process	GO:0006412	8	translation	0.0105543	TGME49_268640-t26_1-p1	1437	BING4CT (NUC141) domain-containing protein	Q7	RH	LPK2o
Biological Process	GO:0006412	8	translation	0.0105543	TGME49_267400-t26_1-p1	63	ribosomal protein RPL32	Q7	RH	LPK2o
Biological Process	GO:0006412	8	translation	0.0105543	TGME49_242330-t26_1-p1	181	ribosomal protein RPS5	Q7	RH	LPK2o
Biological Process	GO:0006412	8	translation	0.0105543	TGME49_300190-t26_1-p1	56	ribosomal protein RPL37A	Q7	RH	LPK2o
Biological Process	GO:0006412	8	translation	0.0105543	TGME49_221670-t26_1-p1	375	transcriptional elongation factor FACT140	Q7	RH	LPK2o
Biological Process	GO:0006412	8	translation	0.0105543	TGME49_221670-t26_1-p1	226	transcriptional elongation factor FACT140	Q7	RH	LPK2o
Biological Process	GO:0006412	8	translation	0.0105543	TGME49_256990-t26_1-p1	410	glycyl-tRNA synthetase	Q7	RH	LPK2o
Biological Process	GO:0006412	8	translation	0.0105543	TGME49_257980-t26_1-p1	1634	ribosome recycling factor protein	Q7	RH	LPK2o
Biological Process	GO:0006412	8	translation	0.0105543	TGME49_257980-t26_1-p1	1211	ribosome recycling factor protein	Q7	RH	LPK2o
Biological Process	GO:0006412	8	translation	0.0105543	TGME49_257980-t26_1-p1	1697	ribosome recycling factor protein	Q7	RH	LPK2o
Biological Process	GO:0006412	8	translation	0.0105543	TGME49_257980-t26_1-p1	1246	ribosome recycling factor protein	Q7	RH	LPK2o
Biological Process	GO:0006412	8	translation	0.0105543	TGME49_257980-t26_1-p1	936	ribosome recycling factor protein	Q7	RH	LPK2o
Biological Process	GO:0006412	8	translation	0.0105543	TGME49_257980-t26_1-p1	869	ribosome recycling factor protein	Q7	RH	LPK2o
Biological Process	GO:0006412	8	translation	0.0105543	TGME49_257980-t26_1-p1	921	ribosome recycling factor protein	Q7	RH	LPK2o
Biological Process	GO:0006412	8	translation	0.0105543	TGME49_239330-t26_1-p1	86	ribosomal protein RPL37	Q7	RH	LPK2o
Biological Process	GO:0006412	8	translation	0.0105543	TGME49_203630-t26_1-p1	13	ribosomal protein RPL44	Q7	RH	LPK2o
Biological Process	GO:0006412	8	translation	0.0105543	TGME49_309120-t26_1-p1	201	ribosomal protein RPL4	Q7	RH	LPK2o
Biological Process	GO:0006412	8	translation	0.0105543	TGME49_266060-t26_1-p1	5	ribosomal protein RPSA	Q7	RH	LPK2o
Biological Process	GO:0006412	8	translation	0.0105543	TGME49_219540-t26_1-p1	1146	cytosolic tRNA-Ala synthetase	Q7	RH	LPK2o
Biological Process	GO:0006412	8	translation	0.0105543	TGME49_219540-t26_1-p1	780	cytosolic tRNA-Ala synthetase	Q7	RH	LPK2o
Biological Process	GO:0006412	8	translation	0.0105543	TGME49_226980-t26_1-p1	122	hypothetical protein	Q7	RH	LPK2o
Biological Process	GO:0006412	8	translation	0.0105543	TGME49_270510-t26_1-p1	376	asparaginyl-tRNA synthetase (NOB+tRNA synthase)	Q7	RH	LPK2o
Biological Process	GO:0006412	8	translation	0.0105543	TGME49_207440-t26_1-p1	833	ribosomal protein RPS4	Q7	RH	LPK2o
Biological Process	GO:0006412	8	translation	0.0105543	TGME49_226970-t26_1-p1	81	ribosomal protein RPS11	Q7	RH	LPK2o
Biological Process	GO:0006412	8	translation	0.0105543	TGME49_226970-t26_1-p1	121	ribosomal protein RPS11	Q7	RH	LPK2o
Biological Process	GO:0006412	8	translation	0.0105543	TGME49_262670-t26_1-p1	177	ribosomal protein RPL18A	Q7	RH	LPK2o
Biological Process	GO:0006412	8	translation	0.0105543	TGME49_239100-t26_1-p1	89	ribosomal protein RPS7	Q7	RH	LPK2o
Biological Process	GO:0006412	8	translation	0.0105543	TGME49_239100-t26_1-p1	7	ribosomal protein RPS7	Q7	RH	LPK2o
Biological Process	GO:0006412	8	translation	0.0105543	TGME49_207640-t26_1-p1	456	isoleucyl-tRNA synthetase family protein	Q7	RH	LPK2o
Biological Process	GO:0019725	5	cellular homeostasis	0.364999	TGME49_238040-t26_1-p1	418	protein disulfide-isomerase domain-containing protein	Q7	RH	LPK2o
Biological Process	GO:0019725	5	cellular homeostasis	0.364999	TGME49_238040-t26_1-p1	1314	protein disulfide-isomerase domain-containing protein	Q7	RH	LPK2o
Biological Process	GO:0019725	5	cellular homeostasis	0.364999	TGME49_207620-t26_1-p1	377	pyridine nucleotide-disulfide oxidoreductase domain-containing protein	Q7	RH	LPK2o
Biological Process	GO:0019725	5	cellular homeostasis	0.364999	TGME49_225060-t26_1-p1	360	nucleoredoxin family protein	Q7	RH	LPK2o
Biological Process	GO:0019725	5	cellular homeostasis	0.364999	TGME49_206470-t26_1-p1	450	pyruvate dehydrogenase complex subunit PDH-E3II	Q7	RH	LPK2o
Biological Process	GO:0019725	5	cellular homeostasis	0.364999	TGME49_206470-t26_1-p1	505	pyruvate dehydrogenase complex subunit PDH-E3II	Q7	RH	LPK2o
Biological Process	GO:0019725	5	cellular homeostasis	0.364999	TGME49_305980-t26_1-p1	631	pyruvate dehydrogenase complex subunit PDH-E3I	Q7	RH	LPK2o
Biological Process	GO:0006511	10	ubiquitin-dependent protein catabolic process	0.490013	TGME49_295340-t26_1-p1	43	UV excision repair protein Rad23 protein	Q7	RH	LPK2o
Biological Process	GO:0006511	10	ubiquitin-dependent protein catabolic process	0.490013	TGME49_213870-t26_1-p1	528	UBA/TS-N domain-containing protein	Q7	RH	LPK2o
Biological Process	GO:0006511	10	ubiquitin-dependent protein catabolic process	0.490013	TGME49_289330-t26_1-p1	2114	ubiquitin carboxyl-terminal hydrolase family 2 protein	Q7	RH	LPK2o
Biological Process	GO:0006511	10	ubiquitin-dependent protein catabolic process	0.490013	TGME49_311090-t26_1-p1	291	ubiquitin carboxyl-terminal hydrolase	Q7	RH	LPK2o
Biological Process	GO:0006511	10	ubiquitin-dependent protein catabolic process	0.490013	TGME49_311090-t26_1-p1	143	ubiquitin carboxyl-terminal hydrolase	Q7	RH	LPK2o
Biological Process	GO:0043603	5	cellular amide metabolic process	0.00796625	TGME49_299050-t26_1-p1	16	ribosomal protein RPL17	Q7	RH	LPK2o
Biological Process	GO:0043603	5	cellular amide metabolic process	0.00796625	TGME49_228470-t26_1-p1	85	ribosomal protein RPL15	Q7	RH	LPK2o
Biological Process	GO:0043603	5	cellular amide metabolic process	0.00796625	TGME49_228470-t26_1-p1	56	ribosomal protein RPL15	Q7	RH	LPK2o
Biological Process	GO:0043603	5	cellular amide metabolic process	0.00796625	TGME49_232710-t26_1-p1	195	ribosomal protein RPS3A	Q7	RH	LPK2o
Biological Process	GO:0043603	5	cellular amide metabolic process	0.00796625	TGME49_205710-t26_1-p1	138	lysine-tRNA ligase	Q7	RH	LPK2o
Biological Process	GO:0043603	5	cellular amide metabolic process	0.00796625	TGME49_263050-t26_1-p1	306	ribosomal protein RPL13	Q7	RH	LPK2o
Biological Process	GO:0043603	5	cellular amide metabolic process	0.00796625	TGME49_268640-t26_1-p1	1437	BING4CT (NUC141) domain-containing protein	Q7	RH	LPK2o
Biological Process	GO:0043603	5	cellular amide metabolic process	0.00796625	TGME49_242330-t26_1-p1	181	ribosomal protein RPS5	Q7	RH	LPK2o
Biological Process	GO:0043603	5	cellular amide metabolic process	0.00796625	TGME49_300190-t26_1-p1	56	ribosomal protein RPL37A	Q7	RH	LPK2o
Biological Process	GO:0043603	5	cellular amide metabolic process	0.00796625	TGME49_221670-t26_1-p1	375	transcriptional elongation factor FACT140	Q7	RH	LPK2o
Biological Process	GO:0043603	5	cellular amide metabolic process	0.00796625	TGME49_221670-t26_1-p1	226	transcriptional elongation factor FACT140	Q7	RH	LPK2o
Biological Process	GO:0043603	5	cellular amide metabolic process	0.00796625	TGME49_309120-t26_1-p1	201	ribosomal protein RPL4	Q7	RH	LPK2o
Biological Process	GO:0043603	5	cellular amide metabolic process	0.00796625	TGME49_219540-t26_1-p1	1146	cytosolic tRNA-Ala synthetase	Q7	RH	LPK2o
Biological Process	GO:0043603	5	cellular amide metabolic process	0.00796625	TGME49_219540-t26_1-p1	780	cytosolic tRNA-Ala synthetase	Q7	RH	LPK2o
Biological Process	GO:0043603	5	cellular amide metabolic process	0.00796625	TGME49_226980-t26_1-p1	122	hypothetical protein	Q7	RH	LPK2o
Biological Process	GO:0043603	5	cellular amide metabolic process	0.00796625	TGME49_207440-t26_1-p1	833	ribosomal protein RPS4	Q7	RH	LPK2o
Biological Process	GO:0043603	5	cellular amide metabolic process	0.00796625	TGME49_226970-t26_1-p1	81	ribosomal protein RPS11	Q7	RH	LPK2o
Biological Process	GO:0043603	5	cellular amide metabolic process	0.00796625	TGME49_226970-t26_1-p1	121	ribosomal protein RPS11	Q7	RH	LPK2o
Biological Process	GO:0043603	5	cellular amide metabolic process	0.00796625	TGME49_207640-t26_1-p1	456	isoleucyl-tRNA synthetase family protein	Q7	RH	LPK2o
Biological Process	GO:0043603	5	cellular amide metabolic process	0.00796625	TGME49_253290-t26_1-p1	667	valyl-tRNA synthetase	Q7	RH	LPK2o
Biological Process	GO:0043603	5	cellular amide metabolic process	0.00796625	TGME49_253290-t26_1-p1	382	valyl-tRNA synthetase	Q7	RH	LPK2o
Biological Process	GO:0043603	5	cellular amide metabolic process	0.00796625	TGME49_253290-t26_1-p1	641	valyl-tRNA synthetase	Q7	RH	LPK2o
Biological Process	GO:0043603	5	cellular amide metabolic process	0.00796625	TGME49_253290-t26_1-p1	1061	valyl-tRNA synthetase	Q7	RH	LPK2o
Biological Process	GO:0043603	5	cellular amide metabolic process	0.00796625	TGME49_248480-t26_1-p1	138	ribosomal protein RPS9	Q7	RH	LPK2o
Biological Process	GO:0043603	5	cellular amide metabolic process	0.00796625	TGME49_308890-t26_1-p1	2360	transcription elongation factor SPT6	Q7	RH	LPK2o
Biological Process	GO:0043603	5	cellular amide metabolic process	0.00796625	TGME49_300000-t26_1-p1	59	ribosomal protein RPL18	Q7	RH	LPK2o
Biological Process	GO:0043603	5	cellular amide metabolic process	0.00796625	TGME49_261460-t26_1-p1	104	transcriptional elongation factor FACT80	Q7	RH	LPK2o
Biological Process	GO:0043603	5	cellular amide metabolic process	0.00796625	TGME49_263870-t26_1-p1	448	glutamate-tRNA ligase	Q7	RH	LPK2o
Biological Process	GO:0043603	5	cellular amide metabolic process	0.00796625	TGME49_217460-t26_1-p1	700	glutaminyl-tRNA synthetase (GlnRS)	Q7	RH	LPK2o
Biological Process	GO:0043603	5	cellular amide metabolic process	0.00796625	TGME49_249180-t26_1-p1	308	bifunctional dihydrofolate reductase-thymidylate synthase	Q7	RH	LPK2o
Biological Process	GO:0043603	5	cellular amide metabolic process	0.00796625	TGME49_267400-t26_1-p1	63	ribosomal protein RPL32	Q7	RH	LPK2o
Biological Process	GO:0043603	5	cellular amide metabolic process	0.00796625	TGME49_256990-t26_1-p1	410	glycyl-tRNA synthetase	Q7	RH	LPK2o
Biological Process	GO:0043603	5	cellular amide metabolic process	0.00796625	TGME49_203630-t26_1-p1	13	ribosomal protein RPL44	Q7	RH	LPK2o
Biological Process	GO:0043603	5	cellular amide metabolic process	0.00796625	TGME49_239330-t26_1-p1	86	ribosomal protein RPL37	Q7	RH	LPK2o
Biological Process	GO:0043603	5	cellular amide metabolic process	0.00796625	TGME49_257980-t26_1-p1	1634	ribosome recycling factor protein	Q7	RH	LPK2o
Biological Process	GO:0043603	5	cellular amide metabolic process	0.00796625	TGME49_257980-t26_1-p1	1211	ribosome recycling factor protein	Q7	RH	LPK2o
Biological Process	GO:0043603	5	cellular amide metabolic process	0.00796625	TGME49_257980-t26_1-p1	1697	ribosome recycling factor protein	Q7	RH	LPK2o
Biological Process	GO:0043603	5	cellular amide metabolic process	0.00796625	TGME49_257980-t26_1-p1	1246	ribosome recycling factor protein	Q7	RH	LPK2o
Biological Process	GO:0043603	5	cellular amide metabolic process	0.00796625	TGME49_257980-t26_1-p1	936	ribosome recycling factor protein	Q7	RH	LPK2o
Biological Process	GO:0043603	5	cellular amide metabolic process	0.00796625	TGME49_257980-t26_1-p1	869	ribosome recycling factor protein	Q7	RH	LPK2o
Biological Process	GO:0043603	5	cellular amide metabolic process	0.00796625	TGME49_257980-t26_1-p1	921	ribosome recycling factor protein	Q7	RH	LPK2o
Biological Process	GO:0043603	5	cellular amide metabolic process	0.00796625	TGME49_266060-t26_1-p1	5	ribosomal protein RPSA	Q7	RH	LPK2o
Biological Process	GO:0043603	5	cellular amide metabolic process	0.00796625	TGME49_270510-t26_1-p1	376	asparaginyl-tRNA synthetase (NOB+tRNA synthase)	Q7	RH	LPK2o
Biological Process	GO:0043603	5	cellular amide metabolic process	0.00796625	TGME49_280740-t26_1-p1	158	signal peptidase	Q7	RH	LPK2o
Biological Process	GO:0043603	5	cellular amide metabolic process	0.00796625	TGME49_280740-t26_1-p1	7	signal peptidase	Q7	RH	LPK2o
Biological Process	GO:0043603	5	cellular amide metabolic process	0.00796625	TGME49_239100-t26_1-p1	89	ribosomal protein RPS7	Q7	RH	LPK2o
Biological Process	GO:0043603	5	cellular amide metabolic process	0.00796625	TGME49_239100-t26_1-p1	7	ribosomal protein RPS7	Q7	RH	LPK2o
Biological Process	GO:0043603	5	cellular amide metabolic process	0.00796625	TGME49_262670-t26_1-p1	177	ribosomal protein RPL18A	Q7	RH	LPK2o
Biological Process	GO:0070647	8	protein modification by small protein conjugation or removal	0.330057	TGME49_213870-t26_1-p1	528	UBA/TS-N domain-containing protein	Q7	RH	LPK2o
Biological Process	GO:0070647	8	protein modification by small protein conjugation or removal	0.330057	TGME49_229650-t26_1-p1	95	josephin protein	Q7	RH	LPK2o
Biological Process	GO:0070647	8	protein modification by small protein conjugation or removal	0.330057	TGME49_229650-t26_1-p1	229	josephin protein	Q7	RH	LPK2o
Biological Process	GO:0070647	8	protein modification by small protein conjugation or removal	0.330057	TGME49_222430-t26_1-p1	939	HECT-domain (ubiquitin-transferase) domain-containing protein	Q7	RH	LPK2o
Biological Process	GO:0070647	8	protein modification by small protein conjugation or removal	0.330057	TGME49_289330-t26_1-p1	2114	ubiquitin carboxyl-terminal hydrolase family 2 protein	Q7	RH	LPK2o
Biological Process	GO:0070647	8	protein modification by small protein conjugation or removal	0.330057	TGME49_311090-t26_1-p1	291	ubiquitin carboxyl-terminal hydrolase	Q7	RH	LPK2o
Biological Process	GO:0070647	8	protein modification by small protein conjugation or removal	0.330057	TGME49_311090-t26_1-p1	143	ubiquitin carboxyl-terminal hydrolase	Q7	RH	LPK2o
Biological Process	GO:0030030	4	cell projection organization	0.573866	TGME49_250720-t26_1-p1	956	hypothetical protein	Q7	RH	LPK2o
Biological Process	GO:0030030	4	cell projection organization	0.573866	TGME49_273472-t26_1-p1	3187	hypothetical protein	Q7	RH	LPK2o
Biological Process	GO:1901642	8	nucleoside transmembrane transport	0.321079	TGME49_233130-t26_1-p1	1053	nucleoside transporter protein	Q7	RH	LPK2o
Biological Process	GO:1901642	8	nucleoside transmembrane transport	0.321079	TGME49_210820-t26_1-p1	745	hypothetical protein	Q7	RH	LPK2o
Biological Process	GO:0016051	6	carbohydrate biosynthetic process	0.502233	TGME49_283780-t26_1-p1	154	glucose-6-phosphate isomerase GPI	Q7	RH	LPK2o
Biological Process	GO:0016051	6	carbohydrate biosynthetic process	0.502233	TGME49_297720-t26_1-p1	955	trehalose-phosphatase	Q7	RH	LPK2o
Biological Process	GO:0022904	7	respiratory electron transport chain	0.539433	TGME49_237120-t26_1-p1	1634	hypothetical protein	Q7	RH	LPK2o
Biological Process	GO:0022904	7	respiratory electron transport chain	0.539433	TGME49_201880-t26_1-p1	28	hypothetical protein	Q7	RH	LPK2o
Biological Process	GO:0006613	10	cotranslational protein targeting to membrane	0.418633	TGME49_275802-t26_1-p1	134	SRP72 RNA-binding domain-containing protein	Q7	RH	LPK2o
Biological Process	GO:0006613	10	cotranslational protein targeting to membrane	0.418633	TGME49_275802-t26_1-p1	78	SRP72 RNA-binding domain-containing protein	Q7	RH	LPK2o
Biological Process	GO:0006613	10	cotranslational protein targeting to membrane	0.418633	TGME49_258070-t26_1-p1	264	hypothetical protein	Q7	RH	LPK2o
Biological Process	GO:0009144	9	purine nucleoside triphosphate metabolic process	0.295335	TGME49_297060-t26_1-p1	161	phosphoglycerate mutase PGMII	Q7	RH	LPK2o
Biological Process	GO:0009144	9	purine nucleoside triphosphate metabolic process	0.295335	TGME49_268830-t26_1-p1	526	hypothetical protein	Q7	RH	LPK2o
Biological Process	GO:0009144	9	purine nucleoside triphosphate metabolic process	0.295335	TGME49_201880-t26_1-p1	28	hypothetical protein	Q7	RH	LPK2o
Biological Process	GO:0009144	9	purine nucleoside triphosphate metabolic process	0.295335	TGME49_283780-t26_1-p1	154	glucose-6-phosphate isomerase GPI	Q7	RH	LPK2o
Biological Process	GO:0009144	9	purine nucleoside triphosphate metabolic process	0.295335	TGME49_268850-t26_1-p1	308	enolase 2	Q7	RH	LPK2o
Biological Process	GO:0009144	9	purine nucleoside triphosphate metabolic process	0.295335	TGME49_268850-t26_1-p1	92	enolase 2	Q7	RH	LPK2o
Biological Process	GO:0043632	7	modification-dependent macromolecule catabolic process	0.490013	TGME49_295340-t26_1-p1	43	UV excision repair protein Rad23 protein	Q7	RH	LPK2o
Biological Process	GO:0043632	7	modification-dependent macromolecule catabolic process	0.490013	TGME49_213870-t26_1-p1	528	UBA/TS-N domain-containing protein	Q7	RH	LPK2o
Biological Process	GO:0043632	7	modification-dependent macromolecule catabolic process	0.490013	TGME49_289330-t26_1-p1	2114	ubiquitin carboxyl-terminal hydrolase family 2 protein	Q7	RH	LPK2o
Biological Process	GO:0043632	7	modification-dependent macromolecule catabolic process	0.490013	TGME49_311090-t26_1-p1	291	ubiquitin carboxyl-terminal hydrolase	Q7	RH	LPK2o
Biological Process	GO:0043632	7	modification-dependent macromolecule catabolic process	0.490013	TGME49_311090-t26_1-p1	143	ubiquitin carboxyl-terminal hydrolase	Q7	RH	LPK2o
Biological Process	GO:0044724	6	single-organism carbohydrate catabolic process	0.445523	TGME49_297060-t26_1-p1	161	phosphoglycerate mutase PGMII	Q7	RH	LPK2o
Biological Process	GO:0044724	6	single-organism carbohydrate catabolic process	0.445523	TGME49_283780-t26_1-p1	154	glucose-6-phosphate isomerase GPI	Q7	RH	LPK2o
Biological Process	GO:0044724	6	single-organism carbohydrate catabolic process	0.445523	TGME49_268850-t26_1-p1	308	enolase 2	Q7	RH	LPK2o
Biological Process	GO:0044724	6	single-organism carbohydrate catabolic process	0.445523	TGME49_268850-t26_1-p1	92	enolase 2	Q7	RH	LPK2o
Biological Process	GO:0006631	9	fatty acid metabolic process	0.202213	TGME49_247760-t26_1-p1	38	AMP-binding enzyme domain-containing protein	Q7	RH	LPK2o
Biological Process	GO:0006631	9	fatty acid metabolic process	0.202213	TGME49_310080-t26_1-p1	743	AMP-binding enzyme domain-containing protein	Q7	RH	LPK2o
Biological Process	GO:0006631	9	fatty acid metabolic process	0.202213	TGME49_221320-t26_1-p1	535	acetyl-CoA carboxylase ACC1	Q7	RH	LPK2o
Biological Process	GO:0006631	9	fatty acid metabolic process	0.202213	TGME49_310150-t26_1-p1	301	AMP-binding enzyme domain-containing protein	Q7	RH	LPK2o
Biological Process	GO:0070727	4	cellular macromolecule localization	0.00527412	TGME49_224960-t26_1-p1	190	hypothetical protein	Q7	RH	LPK2o
Biological Process	GO:0070727	4	cellular macromolecule localization	0.00527412	TGME49_224960-t26_1-p1	218	hypothetical protein	Q7	RH	LPK2o
Biological Process	GO:0070727	4	cellular macromolecule localization	0.00527412	TGME49_250720-t26_1-p1	956	hypothetical protein	Q7	RH	LPK2o
Biological Process	GO:0070727	4	cellular macromolecule localization	0.00527412	TGME49_260630-t26_1-p1	188	DnaJ family Sec63 protein	Q7	RH	LPK2o
Biological Process	GO:0070727	4	cellular macromolecule localization	0.00527412	TGME49_266990-t26_1-p1	602	beta-COP	Q7	RH	LPK2o
Biological Process	GO:0070727	4	cellular macromolecule localization	0.00527412	TGME49_229180-t26_1-p1	738	HEAT repeat-containing protein	Q7	RH	LPK2o
Biological Process	GO:0070727	4	cellular macromolecule localization	0.00527412	TGME49_229180-t26_1-p1	736	HEAT repeat-containing protein	Q7	RH	LPK2o
Biological Process	GO:0070727	4	cellular macromolecule localization	0.00527412	TGME49_229180-t26_1-p1	214	HEAT repeat-containing protein	Q7	RH	LPK2o
Biological Process	GO:0070727	4	cellular macromolecule localization	0.00527412	TGME49_289770-t26_1-p1	338	mu1 adaptin	Q7	RH	LPK2o
Biological Process	GO:0070727	4	cellular macromolecule localization	0.00527412	TGME49_244290-t26_1-p1	402	adapter-related protein	Q7	RH	LPK2o
Biological Process	GO:0070727	4	cellular macromolecule localization	0.00527412	TGME49_244290-t26_1-p1	170	adapter-related protein	Q7	RH	LPK2o
Biological Process	GO:0070727	4	cellular macromolecule localization	0.00527412	TGME49_291680-t26_1-p1	333	Sec23/Sec24 trunk domain-containing protein	Q7	RH	LPK2o
Biological Process	GO:0070727	4	cellular macromolecule localization	0.00527412	TGME49_313670-t26_1-p1	154	adaptin n terminal region domain-containing protein	Q7	RH	LPK2o
Biological Process	GO:0070727	4	cellular macromolecule localization	0.00527412	TGME49_216590-t26_1-p1	724	HEAT repeat-containing protein	Q7	RH	LPK2o
Biological Process	GO:0070727	4	cellular macromolecule localization	0.00527412	TGME49_216590-t26_1-p1	132	HEAT repeat-containing protein	Q7	RH	LPK2o
Biological Process	GO:0070727	4	cellular macromolecule localization	0.00527412	TGME49_231190-t26_1-p1	250	arsenite-activated ATPase family protein	Q7	RH	LPK2o
Biological Process	GO:0070727	4	cellular macromolecule localization	0.00527412	TGME49_275802-t26_1-p1	134	SRP72 RNA-binding domain-containing protein	Q7	RH	LPK2o
Biological Process	GO:0070727	4	cellular macromolecule localization	0.00527412	TGME49_275802-t26_1-p1	78	SRP72 RNA-binding domain-containing protein	Q7	RH	LPK2o
Biological Process	GO:0070727	4	cellular macromolecule localization	0.00527412	TGME49_258070-t26_1-p1	264	hypothetical protein	Q7	RH	LPK2o
Biological Process	GO:0070727	4	cellular macromolecule localization	0.00527412	TGME49_236920-t26_1-p1	7	hypothetical protein	Q7	RH	LPK2o
Biological Process	GO:0065003	5	macromolecular complex assembly	0.31438	TGME49_294730-t26_1-p1	1299	hypothetical protein	Q7	RH	LPK2o
Biological Process	GO:0065003	5	macromolecular complex assembly	0.31438	TGME49_262150-t26_1-p1	353	kelch repeat and K+ channel tetramerisation domain containing protein	Q7	RH	LPK2o
Biological Process	GO:0065003	5	macromolecular complex assembly	0.31438	TGME49_256060-t26_1-p1	156	nucleosome assembly protein (nap) protein	Q7	RH	LPK2o
Biological Process	GO:0065003	5	macromolecular complex assembly	0.31438	TGME49_266060-t26_1-p1	5	ribosomal protein RPSA	Q7	RH	LPK2o
Biological Process	GO:0065003	5	macromolecular complex assembly	0.31438	TGME49_267350-t26_1-p1	44	LSM domain-containing protein	Q7	RH	LPK2o
Biological Process	GO:0065003	5	macromolecular complex assembly	0.31438	TGME49_236920-t26_1-p1	7	hypothetical protein	Q7	RH	LPK2o
Biological Process	GO:0006418	11	tRNA aminoacylation for protein translation	0.00333235	TGME49_256990-t26_1-p1	410	glycyl-tRNA synthetase	Q7	RH	LPK2o
Biological Process	GO:0006418	11	tRNA aminoacylation for protein translation	0.00333235	TGME49_253290-t26_1-p1	667	valyl-tRNA synthetase	Q7	RH	LPK2o
Biological Process	GO:0006418	11	tRNA aminoacylation for protein translation	0.00333235	TGME49_253290-t26_1-p1	382	valyl-tRNA synthetase	Q7	RH	LPK2o
Biological Process	GO:0006418	11	tRNA aminoacylation for protein translation	0.00333235	TGME49_253290-t26_1-p1	641	valyl-tRNA synthetase	Q7	RH	LPK2o
Biological Process	GO:0006418	11	tRNA aminoacylation for protein translation	0.00333235	TGME49_253290-t26_1-p1	1061	valyl-tRNA synthetase	Q7	RH	LPK2o
Biological Process	GO:0006418	11	tRNA aminoacylation for protein translation	0.00333235	TGME49_217460-t26_1-p1	700	glutaminyl-tRNA synthetase (GlnRS)	Q7	RH	LPK2o
Biological Process	GO:0006418	11	tRNA aminoacylation for protein translation	0.00333235	TGME49_205710-t26_1-p1	138	lysine-tRNA ligase	Q7	RH	LPK2o
Biological Process	GO:0006418	11	tRNA aminoacylation for protein translation	0.00333235	TGME49_263870-t26_1-p1	448	glutamate-tRNA ligase	Q7	RH	LPK2o
Biological Process	GO:0006418	11	tRNA aminoacylation for protein translation	0.00333235	TGME49_270510-t26_1-p1	376	asparaginyl-tRNA synthetase (NOB+tRNA synthase)	Q7	RH	LPK2o
Biological Process	GO:0006418	11	tRNA aminoacylation for protein translation	0.00333235	TGME49_268640-t26_1-p1	1437	BING4CT (NUC141) domain-containing protein	Q7	RH	LPK2o
Biological Process	GO:0006418	11	tRNA aminoacylation for protein translation	0.00333235	TGME49_219540-t26_1-p1	1146	cytosolic tRNA-Ala synthetase	Q7	RH	LPK2o
Biological Process	GO:0006418	11	tRNA aminoacylation for protein translation	0.00333235	TGME49_219540-t26_1-p1	780	cytosolic tRNA-Ala synthetase	Q7	RH	LPK2o
Biological Process	GO:0006418	11	tRNA aminoacylation for protein translation	0.00333235	TGME49_207640-t26_1-p1	456	isoleucyl-tRNA synthetase family protein	Q7	RH	LPK2o
Biological Process	GO:0071806	7	protein transmembrane transport	0.371737	TGME49_224960-t26_1-p1	190	hypothetical protein	Q7	RH	LPK2o
Biological Process	GO:0071806	7	protein transmembrane transport	0.371737	TGME49_224960-t26_1-p1	218	hypothetical protein	Q7	RH	LPK2o
Biological Process	GO:0071806	7	protein transmembrane transport	0.371737	TGME49_260630-t26_1-p1	188	DnaJ family Sec63 protein	Q7	RH	LPK2o
Biological Process	GO:0045047	9	protein targeting to ER	0.0244158	TGME49_224960-t26_1-p1	190	hypothetical protein	Q7	RH	LPK2o
Biological Process	GO:0045047	9	protein targeting to ER	0.0244158	TGME49_224960-t26_1-p1	218	hypothetical protein	Q7	RH	LPK2o
Biological Process	GO:0045047	9	protein targeting to ER	0.0244158	TGME49_260630-t26_1-p1	188	DnaJ family Sec63 protein	Q7	RH	LPK2o
Biological Process	GO:0045047	9	protein targeting to ER	0.0244158	TGME49_275802-t26_1-p1	134	SRP72 RNA-binding domain-containing protein	Q7	RH	LPK2o
Biological Process	GO:0045047	9	protein targeting to ER	0.0244158	TGME49_275802-t26_1-p1	78	SRP72 RNA-binding domain-containing protein	Q7	RH	LPK2o
Biological Process	GO:0045047	9	protein targeting to ER	0.0244158	TGME49_258070-t26_1-p1	264	hypothetical protein	Q7	RH	LPK2o
Biological Process	GO:0051704	2	multi-organism process	0.321079	TGME49_267410-t26_1-p1	1682	scavenger receptor protein SR1 precursor	Q7	RH	LPK2o
Biological Process	GO:0051704	2	multi-organism process	0.321079	TGME49_300130-t26_1-p1	1095	apical membrane antigen 1 domain-containing protein	Q7	RH	LPK2o
Biological Process	GO:0030488	12	tRNA methylation	0.539433	TGME49_294180-t26_1-p1	169	tRNA -methyltransferase family protein	Q7	RH	LPK2o
Biological Process	GO:0030488	12	tRNA methylation	0.539433	TGME49_311390-t26_1-p1	2004	tRNA (guanine(9)-N(1))-methyltransferase	Q7	RH	LPK2o
Biological Process	GO:0016071	8	mRNA metabolic process	0.300003	TGME49_231970-t26_1-p1	644	pre-mRNA processing splicing factor PRP8	Q7	RH	LPK2o
Biological Process	GO:0016071	8	mRNA metabolic process	0.300003	TGME49_231970-t26_1-p1	526	pre-mRNA processing splicing factor PRP8	Q7	RH	LPK2o
Biological Process	GO:0016071	8	mRNA metabolic process	0.300003	TGME49_231970-t26_1-p1	1055	pre-mRNA processing splicing factor PRP8	Q7	RH	LPK2o
Biological Process	GO:0016071	8	mRNA metabolic process	0.300003	TGME49_258980-t26_1-p1	318	hypothetical protein	Q7	RH	LPK2o
Biological Process	GO:0016071	8	mRNA metabolic process	0.300003	TGME49_219790-t26_1-p1	268	pre-mRNA processing factor PRP3	Q7	RH	LPK2o
Biological Process	GO:0016071	8	mRNA metabolic process	0.300003	TGME49_278950-t26_1-p1	49	LSM domain-containing protein	Q7	RH	LPK2o
Biological Process	GO:0016071	8	mRNA metabolic process	0.300003	TGME49_202690-t26_1-p1	179	DNA-directed RNA polymerase II RPB9	Q7	RH	LPK2o
Biological Process	GO:0016071	8	mRNA metabolic process	0.300003	TGME49_267350-t26_1-p1	44	LSM domain-containing protein	Q7	RH	LPK2o
Biological Process	GO:0016071	8	mRNA metabolic process	0.300003	TGME49_270770-t26_1-p1	184	PWI domain-containing protein	Q7	RH	LPK2o
Biological Process	GO:0006221	10	pyrimidine nucleotide biosynthetic process	0.539433	TGME49_299210-t26_1-p1	249	CTP synthase	Q7	RH	LPK2o
Biological Process	GO:0006221	10	pyrimidine nucleotide biosynthetic process	0.539433	TGME49_249180-t26_1-p1	308	bifunctional dihydrofolate reductase-thymidylate synthase	Q7	RH	LPK2o
Biological Process	GO:0048519	4	negative regulation of biological process	0.496029	TGME49_258980-t26_1-p1	318	hypothetical protein	Q7	RH	LPK2o
Biological Process	GO:0048519	4	negative regulation of biological process	0.496029	TGME49_238050-t26_1-p1	611	nuclease and tudor domain-containing protein	Q7	RH	LPK2o
Biological Process	GO:0048519	4	negative regulation of biological process	0.496029	TGME49_278950-t26_1-p1	49	LSM domain-containing protein	Q7	RH	LPK2o
Biological Process	GO:1990748	6	cellular detoxification	0.66254	TGME49_232250-t26_1-p1	240	catalase	Q7	RH	LPK2o
Biological Process	GO:1990748	6	cellular detoxification	0.66254	TGME49_316330-t26_1-p1	256	superoxide dismutase SOD2	Q7	RH	LPK2o
Biological Process	GO:0006614	11	SRP-dependent cotranslational protein targeting to membrane	0.418633	TGME49_275802-t26_1-p1	134	SRP72 RNA-binding domain-containing protein	Q7	RH	LPK2o
Biological Process	GO:0006614	11	SRP-dependent cotranslational protein targeting to membrane	0.418633	TGME49_275802-t26_1-p1	78	SRP72 RNA-binding domain-containing protein	Q7	RH	LPK2o
Biological Process	GO:0006614	11	SRP-dependent cotranslational protein targeting to membrane	0.418633	TGME49_258070-t26_1-p1	264	hypothetical protein	Q7	RH	LPK2o
Biological Process	GO:0042176	7	regulation of protein catabolic process	0.143418	TGME49_292220-t26_1-p1	536	PCI domain-containing protein	Q7	RH	LPK2o
Biological Process	GO:0042176	7	regulation of protein catabolic process	0.143418	TGME49_313410-t26_1-p1	49	proteasome 26S regulatory subunit	Q7	RH	LPK2o
Biological Process	GO:0042176	7	regulation of protein catabolic process	0.143418	TGME49_313410-t26_1-p1	328	proteasome 26S regulatory subunit	Q7	RH	LPK2o
Biological Process	GO:0034613	5	cellular protein localization	0.00527412	TGME49_224960-t26_1-p1	190	hypothetical protein	Q7	RH	LPK2o
Biological Process	GO:0034613	5	cellular protein localization	0.00527412	TGME49_224960-t26_1-p1	218	hypothetical protein	Q7	RH	LPK2o
Biological Process	GO:0034613	5	cellular protein localization	0.00527412	TGME49_250720-t26_1-p1	956	hypothetical protein	Q7	RH	LPK2o
Biological Process	GO:0034613	5	cellular protein localization	0.00527412	TGME49_260630-t26_1-p1	188	DnaJ family Sec63 protein	Q7	RH	LPK2o
Biological Process	GO:0034613	5	cellular protein localization	0.00527412	TGME49_266990-t26_1-p1	602	beta-COP	Q7	RH	LPK2o
Biological Process	GO:0034613	5	cellular protein localization	0.00527412	TGME49_229180-t26_1-p1	738	HEAT repeat-containing protein	Q7	RH	LPK2o
Biological Process	GO:0034613	5	cellular protein localization	0.00527412	TGME49_229180-t26_1-p1	736	HEAT repeat-containing protein	Q7	RH	LPK2o
Biological Process	GO:0034613	5	cellular protein localization	0.00527412	TGME49_229180-t26_1-p1	214	HEAT repeat-containing protein	Q7	RH	LPK2o
Biological Process	GO:0034613	5	cellular protein localization	0.00527412	TGME49_289770-t26_1-p1	338	mu1 adaptin	Q7	RH	LPK2o
Biological Process	GO:0034613	5	cellular protein localization	0.00527412	TGME49_244290-t26_1-p1	402	adapter-related protein	Q7	RH	LPK2o
Biological Process	GO:0034613	5	cellular protein localization	0.00527412	TGME49_244290-t26_1-p1	170	adapter-related protein	Q7	RH	LPK2o
Biological Process	GO:0034613	5	cellular protein localization	0.00527412	TGME49_291680-t26_1-p1	333	Sec23/Sec24 trunk domain-containing protein	Q7	RH	LPK2o
Biological Process	GO:0034613	5	cellular protein localization	0.00527412	TGME49_313670-t26_1-p1	154	adaptin n terminal region domain-containing protein	Q7	RH	LPK2o
Biological Process	GO:0034613	5	cellular protein localization	0.00527412	TGME49_216590-t26_1-p1	724	HEAT repeat-containing protein	Q7	RH	LPK2o
Biological Process	GO:0034613	5	cellular protein localization	0.00527412	TGME49_216590-t26_1-p1	132	HEAT repeat-containing protein	Q7	RH	LPK2o
Biological Process	GO:0034613	5	cellular protein localization	0.00527412	TGME49_231190-t26_1-p1	250	arsenite-activated ATPase family protein	Q7	RH	LPK2o
Biological Process	GO:0034613	5	cellular protein localization	0.00527412	TGME49_275802-t26_1-p1	134	SRP72 RNA-binding domain-containing protein	Q7	RH	LPK2o
Biological Process	GO:0034613	5	cellular protein localization	0.00527412	TGME49_275802-t26_1-p1	78	SRP72 RNA-binding domain-containing protein	Q7	RH	LPK2o
Biological Process	GO:0034613	5	cellular protein localization	0.00527412	TGME49_258070-t26_1-p1	264	hypothetical protein	Q7	RH	LPK2o
Biological Process	GO:0034613	5	cellular protein localization	0.00527412	TGME49_236920-t26_1-p1	7	hypothetical protein	Q7	RH	LPK2o
Biological Process	GO:0090150	7	establishment of protein localization to membrane	0.0124851	TGME49_224960-t26_1-p1	190	hypothetical protein	Q7	RH	LPK2o
Biological Process	GO:0090150	7	establishment of protein localization to membrane	0.0124851	TGME49_224960-t26_1-p1	218	hypothetical protein	Q7	RH	LPK2o
Biological Process	GO:0090150	7	establishment of protein localization to membrane	0.0124851	TGME49_231190-t26_1-p1	250	arsenite-activated ATPase family protein	Q7	RH	LPK2o
Biological Process	GO:0090150	7	establishment of protein localization to membrane	0.0124851	TGME49_260630-t26_1-p1	188	DnaJ family Sec63 protein	Q7	RH	LPK2o
Biological Process	GO:0090150	7	establishment of protein localization to membrane	0.0124851	TGME49_275802-t26_1-p1	134	SRP72 RNA-binding domain-containing protein	Q7	RH	LPK2o
Biological Process	GO:0090150	7	establishment of protein localization to membrane	0.0124851	TGME49_275802-t26_1-p1	78	SRP72 RNA-binding domain-containing protein	Q7	RH	LPK2o
Biological Process	GO:0090150	7	establishment of protein localization to membrane	0.0124851	TGME49_258070-t26_1-p1	264	hypothetical protein	Q7	RH	LPK2o
Biological Process	GO:0006450	10	regulation of translational fidelity	0.462046	TGME49_253290-t26_1-p1	667	valyl-tRNA synthetase	Q7	RH	LPK2o
Biological Process	GO:0006450	10	regulation of translational fidelity	0.462046	TGME49_253290-t26_1-p1	382	valyl-tRNA synthetase	Q7	RH	LPK2o
Biological Process	GO:0006450	10	regulation of translational fidelity	0.462046	TGME49_253290-t26_1-p1	641	valyl-tRNA synthetase	Q7	RH	LPK2o
Biological Process	GO:0006450	10	regulation of translational fidelity	0.462046	TGME49_253290-t26_1-p1	1061	valyl-tRNA synthetase	Q7	RH	LPK2o
Biological Process	GO:0006450	10	regulation of translational fidelity	0.462046	TGME49_207640-t26_1-p1	456	isoleucyl-tRNA synthetase family protein	Q7	RH	LPK2o
Biological Process	GO:0000413	10	protein peptidyl-prolyl isomerization	0.182694	TGME49_283850-t26_1-p1	333	peptidyl-prolyl cis-trans isomerase	Q7	RH	LPK2o
Biological Process	GO:0000413	10	protein peptidyl-prolyl isomerization	0.182694	TGME49_320640-t26_1-p1	460	peptidylprolyl isomerase domain-containing protein	Q7	RH	LPK2o
Biological Process	GO:0000413	10	protein peptidyl-prolyl isomerization	0.182694	TGME49_270560-t26_1-p1	167	peptidyl-prolyl cis-trans isomerase family 1	Q7	RH	LPK2o
Biological Process	GO:0000413	10	protein peptidyl-prolyl isomerization	0.182694	TGME49_285760-t26_1-p1	70	U-snRNP-associated cyclophilin family protein	Q7	RH	LPK2o
Biological Process	GO:0001676	10	long-chain fatty acid metabolic process	0.0299442	TGME49_247760-t26_1-p1	38	AMP-binding enzyme domain-containing protein	Q7	RH	LPK2o
Biological Process	GO:0001676	10	long-chain fatty acid metabolic process	0.0299442	TGME49_310080-t26_1-p1	743	AMP-binding enzyme domain-containing protein	Q7	RH	LPK2o
Biological Process	GO:0001676	10	long-chain fatty acid metabolic process	0.0299442	TGME49_310150-t26_1-p1	301	AMP-binding enzyme domain-containing protein	Q7	RH	LPK2o
Biological Process	GO:0065002	8	intracellular protein transmembrane transport	0.321079	TGME49_224960-t26_1-p1	190	hypothetical protein	Q7	RH	LPK2o
Biological Process	GO:0065002	8	intracellular protein transmembrane transport	0.321079	TGME49_224960-t26_1-p1	218	hypothetical protein	Q7	RH	LPK2o
Biological Process	GO:0065002	8	intracellular protein transmembrane transport	0.321079	TGME49_260630-t26_1-p1	188	DnaJ family Sec63 protein	Q7	RH	LPK2o
Biological Process	GO:0006561	12	proline biosynthetic process	0.26636	TGME49_271610-t26_1-p1	205	pyrroline-5-carboxylate reductase	Q7	RH	LPK2o
Biological Process	GO:0006561	12	proline biosynthetic process	0.26636	TGME49_236070-t26_1-p1	152	pyrroline-5-carboxylate reductase	Q7	RH	LPK2o
Biological Process	GO:0043043	7	peptide biosynthetic process	0.0117147	TGME49_299050-t26_1-p1	16	ribosomal protein RPL17	Q7	RH	LPK2o
Biological Process	GO:0043043	7	peptide biosynthetic process	0.0117147	TGME49_253290-t26_1-p1	667	valyl-tRNA synthetase	Q7	RH	LPK2o
Biological Process	GO:0043043	7	peptide biosynthetic process	0.0117147	TGME49_253290-t26_1-p1	382	valyl-tRNA synthetase	Q7	RH	LPK2o
Biological Process	GO:0043043	7	peptide biosynthetic process	0.0117147	TGME49_253290-t26_1-p1	641	valyl-tRNA synthetase	Q7	RH	LPK2o
Biological Process	GO:0043043	7	peptide biosynthetic process	0.0117147	TGME49_253290-t26_1-p1	1061	valyl-tRNA synthetase	Q7	RH	LPK2o
Biological Process	GO:0043043	7	peptide biosynthetic process	0.0117147	TGME49_248480-t26_1-p1	138	ribosomal protein RPS9	Q7	RH	LPK2o
Biological Process	GO:0043043	7	peptide biosynthetic process	0.0117147	TGME49_308890-t26_1-p1	2360	transcription elongation factor SPT6	Q7	RH	LPK2o
Biological Process	GO:0043043	7	peptide biosynthetic process	0.0117147	TGME49_300000-t26_1-p1	59	ribosomal protein RPL18	Q7	RH	LPK2o
Biological Process	GO:0043043	7	peptide biosynthetic process	0.0117147	TGME49_228470-t26_1-p1	85	ribosomal protein RPL15	Q7	RH	LPK2o
Biological Process	GO:0043043	7	peptide biosynthetic process	0.0117147	TGME49_228470-t26_1-p1	56	ribosomal protein RPL15	Q7	RH	LPK2o
Biological Process	GO:0043043	7	peptide biosynthetic process	0.0117147	TGME49_261460-t26_1-p1	104	transcriptional elongation factor FACT80	Q7	RH	LPK2o
Biological Process	GO:0043043	7	peptide biosynthetic process	0.0117147	TGME49_232710-t26_1-p1	195	ribosomal protein RPS3A	Q7	RH	LPK2o
Biological Process	GO:0043043	7	peptide biosynthetic process	0.0117147	TGME49_217460-t26_1-p1	700	glutaminyl-tRNA synthetase (GlnRS)	Q7	RH	LPK2o
Biological Process	GO:0043043	7	peptide biosynthetic process	0.0117147	TGME49_205710-t26_1-p1	138	lysine-tRNA ligase	Q7	RH	LPK2o
Biological Process	GO:0043043	7	peptide biosynthetic process	0.0117147	TGME49_263870-t26_1-p1	448	glutamate-tRNA ligase	Q7	RH	LPK2o
Biological Process	GO:0043043	7	peptide biosynthetic process	0.0117147	TGME49_263050-t26_1-p1	306	ribosomal protein RPL13	Q7	RH	LPK2o
Biological Process	GO:0043043	7	peptide biosynthetic process	0.0117147	TGME49_268640-t26_1-p1	1437	BING4CT (NUC141) domain-containing protein	Q7	RH	LPK2o
Biological Process	GO:0043043	7	peptide biosynthetic process	0.0117147	TGME49_267400-t26_1-p1	63	ribosomal protein RPL32	Q7	RH	LPK2o
Biological Process	GO:0043043	7	peptide biosynthetic process	0.0117147	TGME49_242330-t26_1-p1	181	ribosomal protein RPS5	Q7	RH	LPK2o
Biological Process	GO:0043043	7	peptide biosynthetic process	0.0117147	TGME49_300190-t26_1-p1	56	ribosomal protein RPL37A	Q7	RH	LPK2o
Biological Process	GO:0043043	7	peptide biosynthetic process	0.0117147	TGME49_221670-t26_1-p1	375	transcriptional elongation factor FACT140	Q7	RH	LPK2o
Biological Process	GO:0043043	7	peptide biosynthetic process	0.0117147	TGME49_221670-t26_1-p1	226	transcriptional elongation factor FACT140	Q7	RH	LPK2o
Biological Process	GO:0043043	7	peptide biosynthetic process	0.0117147	TGME49_256990-t26_1-p1	410	glycyl-tRNA synthetase	Q7	RH	LPK2o
Biological Process	GO:0043043	7	peptide biosynthetic process	0.0117147	TGME49_257980-t26_1-p1	1634	ribosome recycling factor protein	Q7	RH	LPK2o
Biological Process	GO:0043043	7	peptide biosynthetic process	0.0117147	TGME49_257980-t26_1-p1	1211	ribosome recycling factor protein	Q7	RH	LPK2o
Biological Process	GO:0043043	7	peptide biosynthetic process	0.0117147	TGME49_257980-t26_1-p1	1697	ribosome recycling factor protein	Q7	RH	LPK2o
Biological Process	GO:0043043	7	peptide biosynthetic process	0.0117147	TGME49_257980-t26_1-p1	1246	ribosome recycling factor protein	Q7	RH	LPK2o
Biological Process	GO:0043043	7	peptide biosynthetic process	0.0117147	TGME49_257980-t26_1-p1	936	ribosome recycling factor protein	Q7	RH	LPK2o
Biological Process	GO:0043043	7	peptide biosynthetic process	0.0117147	TGME49_257980-t26_1-p1	869	ribosome recycling factor protein	Q7	RH	LPK2o
Biological Process	GO:0043043	7	peptide biosynthetic process	0.0117147	TGME49_257980-t26_1-p1	921	ribosome recycling factor protein	Q7	RH	LPK2o
Biological Process	GO:0043043	7	peptide biosynthetic process	0.0117147	TGME49_239330-t26_1-p1	86	ribosomal protein RPL37	Q7	RH	LPK2o
Biological Process	GO:0043043	7	peptide biosynthetic process	0.0117147	TGME49_203630-t26_1-p1	13	ribosomal protein RPL44	Q7	RH	LPK2o
Biological Process	GO:0043043	7	peptide biosynthetic process	0.0117147	TGME49_309120-t26_1-p1	201	ribosomal protein RPL4	Q7	RH	LPK2o
Biological Process	GO:0043043	7	peptide biosynthetic process	0.0117147	TGME49_266060-t26_1-p1	5	ribosomal protein RPSA	Q7	RH	LPK2o
Biological Process	GO:0043043	7	peptide biosynthetic process	0.0117147	TGME49_219540-t26_1-p1	1146	cytosolic tRNA-Ala synthetase	Q7	RH	LPK2o
Biological Process	GO:0043043	7	peptide biosynthetic process	0.0117147	TGME49_219540-t26_1-p1	780	cytosolic tRNA-Ala synthetase	Q7	RH	LPK2o
Biological Process	GO:0043043	7	peptide biosynthetic process	0.0117147	TGME49_226980-t26_1-p1	122	hypothetical protein	Q7	RH	LPK2o
Biological Process	GO:0043043	7	peptide biosynthetic process	0.0117147	TGME49_270510-t26_1-p1	376	asparaginyl-tRNA synthetase (NOB+tRNA synthase)	Q7	RH	LPK2o
Biological Process	GO:0043043	7	peptide biosynthetic process	0.0117147	TGME49_207440-t26_1-p1	833	ribosomal protein RPS4	Q7	RH	LPK2o
Biological Process	GO:0043043	7	peptide biosynthetic process	0.0117147	TGME49_226970-t26_1-p1	81	ribosomal protein RPS11	Q7	RH	LPK2o
Biological Process	GO:0043043	7	peptide biosynthetic process	0.0117147	TGME49_226970-t26_1-p1	121	ribosomal protein RPS11	Q7	RH	LPK2o
Biological Process	GO:0043043	7	peptide biosynthetic process	0.0117147	TGME49_262670-t26_1-p1	177	ribosomal protein RPL18A	Q7	RH	LPK2o
Biological Process	GO:0043043	7	peptide biosynthetic process	0.0117147	TGME49_239100-t26_1-p1	89	ribosomal protein RPS7	Q7	RH	LPK2o
Biological Process	GO:0043043	7	peptide biosynthetic process	0.0117147	TGME49_239100-t26_1-p1	7	ribosomal protein RPS7	Q7	RH	LPK2o
Biological Process	GO:0043043	7	peptide biosynthetic process	0.0117147	TGME49_207640-t26_1-p1	456	isoleucyl-tRNA synthetase family protein	Q7	RH	LPK2o
Biological Process	GO:0009636	4	response to toxic substance	0.66254	TGME49_232250-t26_1-p1	240	catalase	Q7	RH	LPK2o
Biological Process	GO:0009636	4	response to toxic substance	0.66254	TGME49_316330-t26_1-p1	256	superoxide dismutase SOD2	Q7	RH	LPK2o
Biological Process	GO:0009199	9	ribonucleoside triphosphate metabolic process	0.148161	TGME49_297060-t26_1-p1	161	phosphoglycerate mutase PGMII	Q7	RH	LPK2o
Biological Process	GO:0009199	9	ribonucleoside triphosphate metabolic process	0.148161	TGME49_268830-t26_1-p1	526	hypothetical protein	Q7	RH	LPK2o
Biological Process	GO:0009199	9	ribonucleoside triphosphate metabolic process	0.148161	TGME49_299210-t26_1-p1	249	CTP synthase	Q7	RH	LPK2o
Biological Process	GO:0009199	9	ribonucleoside triphosphate metabolic process	0.148161	TGME49_201880-t26_1-p1	28	hypothetical protein	Q7	RH	LPK2o
Biological Process	GO:0009199	9	ribonucleoside triphosphate metabolic process	0.148161	TGME49_283780-t26_1-p1	154	glucose-6-phosphate isomerase GPI	Q7	RH	LPK2o
Biological Process	GO:0009199	9	ribonucleoside triphosphate metabolic process	0.148161	TGME49_268850-t26_1-p1	308	enolase 2	Q7	RH	LPK2o
Biological Process	GO:0009199	9	ribonucleoside triphosphate metabolic process	0.148161	TGME49_268850-t26_1-p1	92	enolase 2	Q7	RH	LPK2o
Biological Process	GO:0010605	6	negative regulation of macromolecule metabolic process	0.280298	TGME49_258980-t26_1-p1	318	hypothetical protein	Q7	RH	LPK2o
Biological Process	GO:0010605	6	negative regulation of macromolecule metabolic process	0.280298	TGME49_238050-t26_1-p1	611	nuclease and tudor domain-containing protein	Q7	RH	LPK2o
Biological Process	GO:0010605	6	negative regulation of macromolecule metabolic process	0.280298	TGME49_278950-t26_1-p1	49	LSM domain-containing protein	Q7	RH	LPK2o
Biological Process	GO:0070271	4	protein complex biogenesis	0.52017	TGME49_294730-t26_1-p1	1299	hypothetical protein	Q7	RH	LPK2o
Biological Process	GO:0070271	4	protein complex biogenesis	0.52017	TGME49_262150-t26_1-p1	353	kelch repeat and K+ channel tetramerisation domain containing protein	Q7	RH	LPK2o
Biological Process	GO:0070271	4	protein complex biogenesis	0.52017	TGME49_236920-t26_1-p1	7	hypothetical protein	Q7	RH	LPK2o
Biological Process	GO:0098754	5	detoxification	0.66254	TGME49_232250-t26_1-p1	240	catalase	Q7	RH	LPK2o
Biological Process	GO:0098754	5	detoxification	0.66254	TGME49_316330-t26_1-p1	256	superoxide dismutase SOD2	Q7	RH	LPK2o
Biological Process	GO:0048193	6	Golgi vesicle transport	0.732839	TGME49_294730-t26_1-p1	1299	hypothetical protein	Q7	RH	LPK2o
Biological Process	GO:0048193	6	Golgi vesicle transport	0.732839	TGME49_291680-t26_1-p1	333	Sec23/Sec24 trunk domain-containing protein	Q7	RH	LPK2o
Biological Process	GO:0072528	6	pyrimidine-containing compound biosynthetic process	0.68781	TGME49_299210-t26_1-p1	249	CTP synthase	Q7	RH	LPK2o
Biological Process	GO:0072528	6	pyrimidine-containing compound biosynthetic process	0.68781	TGME49_249180-t26_1-p1	308	bifunctional dihydrofolate reductase-thymidylate synthase	Q7	RH	LPK2o
Biological Process	GO:0046034	11	ATP metabolic process	0.227825	TGME49_297060-t26_1-p1	161	phosphoglycerate mutase PGMII	Q7	RH	LPK2o
Biological Process	GO:0046034	11	ATP metabolic process	0.227825	TGME49_268830-t26_1-p1	526	hypothetical protein	Q7	RH	LPK2o
Biological Process	GO:0046034	11	ATP metabolic process	0.227825	TGME49_201880-t26_1-p1	28	hypothetical protein	Q7	RH	LPK2o
Biological Process	GO:0046034	11	ATP metabolic process	0.227825	TGME49_283780-t26_1-p1	154	glucose-6-phosphate isomerase GPI	Q7	RH	LPK2o
Biological Process	GO:0046034	11	ATP metabolic process	0.227825	TGME49_268850-t26_1-p1	308	enolase 2	Q7	RH	LPK2o
Biological Process	GO:0046034	11	ATP metabolic process	0.227825	TGME49_268850-t26_1-p1	92	enolase 2	Q7	RH	LPK2o
Biological Process	GO:0006448	9	regulation of translational elongation	0.502233	TGME49_253290-t26_1-p1	667	valyl-tRNA synthetase	Q7	RH	LPK2o
Biological Process	GO:0006448	9	regulation of translational elongation	0.502233	TGME49_253290-t26_1-p1	382	valyl-tRNA synthetase	Q7	RH	LPK2o
Biological Process	GO:0006448	9	regulation of translational elongation	0.502233	TGME49_253290-t26_1-p1	641	valyl-tRNA synthetase	Q7	RH	LPK2o
Biological Process	GO:0006448	9	regulation of translational elongation	0.502233	TGME49_253290-t26_1-p1	1061	valyl-tRNA synthetase	Q7	RH	LPK2o
Biological Process	GO:0006448	9	regulation of translational elongation	0.502233	TGME49_207640-t26_1-p1	456	isoleucyl-tRNA synthetase family protein	Q7	RH	LPK2o
Biological Process	GO:0006399	9	tRNA metabolic process	0.0229942	TGME49_256990-t26_1-p1	410	glycyl-tRNA synthetase	Q7	RH	LPK2o
Biological Process	GO:0006399	9	tRNA metabolic process	0.0229942	TGME49_253290-t26_1-p1	667	valyl-tRNA synthetase	Q7	RH	LPK2o
Biological Process	GO:0006399	9	tRNA metabolic process	0.0229942	TGME49_253290-t26_1-p1	382	valyl-tRNA synthetase	Q7	RH	LPK2o
Biological Process	GO:0006399	9	tRNA metabolic process	0.0229942	TGME49_253290-t26_1-p1	641	valyl-tRNA synthetase	Q7	RH	LPK2o
Biological Process	GO:0006399	9	tRNA metabolic process	0.0229942	TGME49_253290-t26_1-p1	1061	valyl-tRNA synthetase	Q7	RH	LPK2o
Biological Process	GO:0006399	9	tRNA metabolic process	0.0229942	TGME49_219540-t26_1-p1	1146	cytosolic tRNA-Ala synthetase	Q7	RH	LPK2o
Biological Process	GO:0006399	9	tRNA metabolic process	0.0229942	TGME49_219540-t26_1-p1	780	cytosolic tRNA-Ala synthetase	Q7	RH	LPK2o
Biological Process	GO:0006399	9	tRNA metabolic process	0.0229942	TGME49_294180-t26_1-p1	169	tRNA -methyltransferase family protein	Q7	RH	LPK2o
Biological Process	GO:0006399	9	tRNA metabolic process	0.0229942	TGME49_263870-t26_1-p1	448	glutamate-tRNA ligase	Q7	RH	LPK2o
Biological Process	GO:0006399	9	tRNA metabolic process	0.0229942	TGME49_205710-t26_1-p1	138	lysine-tRNA ligase	Q7	RH	LPK2o
Biological Process	GO:0006399	9	tRNA metabolic process	0.0229942	TGME49_217460-t26_1-p1	700	glutaminyl-tRNA synthetase (GlnRS)	Q7	RH	LPK2o
Biological Process	GO:0006399	9	tRNA metabolic process	0.0229942	TGME49_270510-t26_1-p1	376	asparaginyl-tRNA synthetase (NOB+tRNA synthase)	Q7	RH	LPK2o
Biological Process	GO:0006399	9	tRNA metabolic process	0.0229942	TGME49_268640-t26_1-p1	1437	BING4CT (NUC141) domain-containing protein	Q7	RH	LPK2o
Biological Process	GO:0006399	9	tRNA metabolic process	0.0229942	TGME49_315170-t26_1-p1	5365	O-phosphoseryl-tRNA(Sec) selenium transferase	Q7	RH	LPK2o
Biological Process	GO:0006399	9	tRNA metabolic process	0.0229942	TGME49_311390-t26_1-p1	2004	tRNA (guanine(9)-N(1))-methyltransferase	Q7	RH	LPK2o
Biological Process	GO:0006399	9	tRNA metabolic process	0.0229942	TGME49_207640-t26_1-p1	456	isoleucyl-tRNA synthetase family protein	Q7	RH	LPK2o
Biological Process	GO:0009060	7	aerobic respiration	0.14055	TGME49_215280-t26_1-p1	306	succinate dehydrogenase [ubiquinone] iron-sulfur protein	Q7	RH	LPK2o
Biological Process	GO:0009060	7	aerobic respiration	0.14055	TGME49_215280-t26_1-p1	120	succinate dehydrogenase [ubiquinone] iron-sulfur protein	Q7	RH	LPK2o
Biological Process	GO:0009060	7	aerobic respiration	0.14055	TGME49_215280-t26_1-p1	320	succinate dehydrogenase [ubiquinone] iron-sulfur protein	Q7	RH	LPK2o
Biological Process	GO:0009060	7	aerobic respiration	0.14055	TGME49_288500-t26_1-p1	182	FAD Malate-dehydrogenase (MDH-FAD)	Q7	RH	LPK2o
Biological Process	GO:0009060	7	aerobic respiration	0.14055	TGME49_268890-t26_1-p1	289	citrate synthase I	Q7	RH	LPK2o
Biological Process	GO:0009060	7	aerobic respiration	0.14055	TGME49_268890-t26_1-p1	543	citrate synthase I	Q7	RH	LPK2o
Biological Process	GO:0065008	3	regulation of biological quality	0.262846	TGME49_253290-t26_1-p1	667	valyl-tRNA synthetase	Q7	RH	LPK2o
Biological Process	GO:0065008	3	regulation of biological quality	0.262846	TGME49_253290-t26_1-p1	382	valyl-tRNA synthetase	Q7	RH	LPK2o
Biological Process	GO:0065008	3	regulation of biological quality	0.262846	TGME49_253290-t26_1-p1	641	valyl-tRNA synthetase	Q7	RH	LPK2o
Biological Process	GO:0065008	3	regulation of biological quality	0.262846	TGME49_253290-t26_1-p1	1061	valyl-tRNA synthetase	Q7	RH	LPK2o
Biological Process	GO:0065008	3	regulation of biological quality	0.262846	TGME49_238040-t26_1-p1	418	protein disulfide-isomerase domain-containing protein	Q7	RH	LPK2o
Biological Process	GO:0065008	3	regulation of biological quality	0.262846	TGME49_238040-t26_1-p1	1314	protein disulfide-isomerase domain-containing protein	Q7	RH	LPK2o
Biological Process	GO:0065008	3	regulation of biological quality	0.262846	TGME49_208360-t26_1-p1	2129	hypothetical protein	Q7	RH	LPK2o
Biological Process	GO:0065008	3	regulation of biological quality	0.262846	TGME49_207620-t26_1-p1	377	pyridine nucleotide-disulfide oxidoreductase domain-containing protein	Q7	RH	LPK2o
Biological Process	GO:0065008	3	regulation of biological quality	0.262846	TGME49_225060-t26_1-p1	360	nucleoredoxin family protein	Q7	RH	LPK2o
Biological Process	GO:0065008	3	regulation of biological quality	0.262846	TGME49_206470-t26_1-p1	450	pyruvate dehydrogenase complex subunit PDH-E3II	Q7	RH	LPK2o
Biological Process	GO:0065008	3	regulation of biological quality	0.262846	TGME49_206470-t26_1-p1	505	pyruvate dehydrogenase complex subunit PDH-E3II	Q7	RH	LPK2o
Biological Process	GO:0065008	3	regulation of biological quality	0.262846	TGME49_207640-t26_1-p1	456	isoleucyl-tRNA synthetase family protein	Q7	RH	LPK2o
Biological Process	GO:0065008	3	regulation of biological quality	0.262846	TGME49_305980-t26_1-p1	631	pyruvate dehydrogenase complex subunit PDH-E3I	Q7	RH	LPK2o
Biological Process	GO:0006165	10	nucleoside diphosphate phosphorylation	0.471135	TGME49_297060-t26_1-p1	161	phosphoglycerate mutase PGMII	Q7	RH	LPK2o
Biological Process	GO:0006165	10	nucleoside diphosphate phosphorylation	0.471135	TGME49_283780-t26_1-p1	154	glucose-6-phosphate isomerase GPI	Q7	RH	LPK2o
Biological Process	GO:0006165	10	nucleoside diphosphate phosphorylation	0.471135	TGME49_268850-t26_1-p1	308	enolase 2	Q7	RH	LPK2o
Biological Process	GO:0006165	10	nucleoside diphosphate phosphorylation	0.471135	TGME49_268850-t26_1-p1	92	enolase 2	Q7	RH	LPK2o
Biological Process	GO:0060271	7	cilium assembly	0.539433	TGME49_250720-t26_1-p1	956	hypothetical protein	Q7	RH	LPK2o
Biological Process	GO:0060271	7	cilium assembly	0.539433	TGME49_273472-t26_1-p1	3187	hypothetical protein	Q7	RH	LPK2o
Biological Process	GO:0009185	9	ribonucleoside diphosphate metabolic process	0.41924	TGME49_297060-t26_1-p1	161	phosphoglycerate mutase PGMII	Q7	RH	LPK2o
Biological Process	GO:0009185	9	ribonucleoside diphosphate metabolic process	0.41924	TGME49_283780-t26_1-p1	154	glucose-6-phosphate isomerase GPI	Q7	RH	LPK2o
Biological Process	GO:0009185	9	ribonucleoside diphosphate metabolic process	0.41924	TGME49_268850-t26_1-p1	308	enolase 2	Q7	RH	LPK2o
Biological Process	GO:0009185	9	ribonucleoside diphosphate metabolic process	0.41924	TGME49_268850-t26_1-p1	92	enolase 2	Q7	RH	LPK2o
Biological Process	GO:0015031	6	protein transport	0.0141883	TGME49_224960-t26_1-p1	190	hypothetical protein	Q7	RH	LPK2o
Biological Process	GO:0015031	6	protein transport	0.0141883	TGME49_224960-t26_1-p1	218	hypothetical protein	Q7	RH	LPK2o
Biological Process	GO:0015031	6	protein transport	0.0141883	TGME49_250720-t26_1-p1	956	hypothetical protein	Q7	RH	LPK2o
Biological Process	GO:0015031	6	protein transport	0.0141883	TGME49_280550-t26_1-p1	47	clathrin adaptor complex small chain subfamily protein	Q7	RH	LPK2o
Biological Process	GO:0015031	6	protein transport	0.0141883	TGME49_260630-t26_1-p1	188	DnaJ family Sec63 protein	Q7	RH	LPK2o
Biological Process	GO:0015031	6	protein transport	0.0141883	TGME49_266990-t26_1-p1	602	beta-COP	Q7	RH	LPK2o
Biological Process	GO:0015031	6	protein transport	0.0141883	TGME49_229180-t26_1-p1	738	HEAT repeat-containing protein	Q7	RH	LPK2o
Biological Process	GO:0015031	6	protein transport	0.0141883	TGME49_229180-t26_1-p1	736	HEAT repeat-containing protein	Q7	RH	LPK2o
Biological Process	GO:0015031	6	protein transport	0.0141883	TGME49_229180-t26_1-p1	214	HEAT repeat-containing protein	Q7	RH	LPK2o
Biological Process	GO:0015031	6	protein transport	0.0141883	TGME49_289770-t26_1-p1	338	mu1 adaptin	Q7	RH	LPK2o
Biological Process	GO:0015031	6	protein transport	0.0141883	TGME49_244290-t26_1-p1	402	adapter-related protein	Q7	RH	LPK2o
Biological Process	GO:0015031	6	protein transport	0.0141883	TGME49_244290-t26_1-p1	170	adapter-related protein	Q7	RH	LPK2o
Biological Process	GO:0015031	6	protein transport	0.0141883	TGME49_291680-t26_1-p1	333	Sec23/Sec24 trunk domain-containing protein	Q7	RH	LPK2o
Biological Process	GO:0015031	6	protein transport	0.0141883	TGME49_313670-t26_1-p1	154	adaptin n terminal region domain-containing protein	Q7	RH	LPK2o
Biological Process	GO:0015031	6	protein transport	0.0141883	TGME49_216590-t26_1-p1	724	HEAT repeat-containing protein	Q7	RH	LPK2o
Biological Process	GO:0015031	6	protein transport	0.0141883	TGME49_216590-t26_1-p1	132	HEAT repeat-containing protein	Q7	RH	LPK2o
Biological Process	GO:0015031	6	protein transport	0.0141883	TGME49_275802-t26_1-p1	134	SRP72 RNA-binding domain-containing protein	Q7	RH	LPK2o
Biological Process	GO:0015031	6	protein transport	0.0141883	TGME49_275802-t26_1-p1	78	SRP72 RNA-binding domain-containing protein	Q7	RH	LPK2o
Biological Process	GO:0015031	6	protein transport	0.0141883	TGME49_258070-t26_1-p1	264	hypothetical protein	Q7	RH	LPK2o
Biological Process	GO:0015031	6	protein transport	0.0141883	TGME49_236920-t26_1-p1	7	hypothetical protein	Q7	RH	LPK2o
Biological Process	GO:0009084	11	glutamine family amino acid biosynthetic process	0.321079	TGME49_271610-t26_1-p1	205	pyrroline-5-carboxylate reductase	Q7	RH	LPK2o
Biological Process	GO:0009084	11	glutamine family amino acid biosynthetic process	0.321079	TGME49_236070-t26_1-p1	152	pyrroline-5-carboxylate reductase	Q7	RH	LPK2o
Biological Process	GO:0042157	6	lipoprotein metabolic process	0.573866	TGME49_270220-t26_1-p1	988	hypothetical protein	Q7	RH	LPK2o
Biological Process	GO:0042157	6	lipoprotein metabolic process	0.573866	TGME49_209160-t26_1-p1	13	myristoyl CoA:protein N-myristoyltransferase	Q7	RH	LPK2o
Biological Process	GO:0015931	6	nucleobase-containing compound transport	0.14055	TGME49_233130-t26_1-p1	1053	nucleoside transporter protein	Q7	RH	LPK2o
Biological Process	GO:0015931	6	nucleobase-containing compound transport	0.14055	TGME49_210820-t26_1-p1	745	hypothetical protein	Q7	RH	LPK2o
Biological Process	GO:0015931	6	nucleobase-containing compound transport	0.14055	TGME49_236920-t26_1-p1	7	hypothetical protein	Q7	RH	LPK2o
Biological Process	GO:0006560	11	proline metabolic process	0.0474842	TGME49_271610-t26_1-p1	205	pyrroline-5-carboxylate reductase	Q7	RH	LPK2o
Biological Process	GO:0006560	11	proline metabolic process	0.0474842	TGME49_236070-t26_1-p1	152	pyrroline-5-carboxylate reductase	Q7	RH	LPK2o
Biological Process	GO:0006560	11	proline metabolic process	0.0474842	TGME49_202340-t26_1-p1	2880	proline dehydrogenase	Q7	RH	LPK2o
Biological Process	GO:0032787	8	monocarboxylic acid metabolic process	0.164005	TGME49_297060-t26_1-p1	161	phosphoglycerate mutase PGMII	Q7	RH	LPK2o
Biological Process	GO:0032787	8	monocarboxylic acid metabolic process	0.164005	TGME49_247760-t26_1-p1	38	AMP-binding enzyme domain-containing protein	Q7	RH	LPK2o
Biological Process	GO:0032787	8	monocarboxylic acid metabolic process	0.164005	TGME49_310080-t26_1-p1	743	AMP-binding enzyme domain-containing protein	Q7	RH	LPK2o
Biological Process	GO:0032787	8	monocarboxylic acid metabolic process	0.164005	TGME49_283780-t26_1-p1	154	glucose-6-phosphate isomerase GPI	Q7	RH	LPK2o
Biological Process	GO:0032787	8	monocarboxylic acid metabolic process	0.164005	TGME49_221320-t26_1-p1	535	acetyl-CoA carboxylase ACC1	Q7	RH	LPK2o
Biological Process	GO:0032787	8	monocarboxylic acid metabolic process	0.164005	TGME49_268850-t26_1-p1	308	enolase 2	Q7	RH	LPK2o
Biological Process	GO:0032787	8	monocarboxylic acid metabolic process	0.164005	TGME49_268850-t26_1-p1	92	enolase 2	Q7	RH	LPK2o
Biological Process	GO:0032787	8	monocarboxylic acid metabolic process	0.164005	TGME49_310150-t26_1-p1	301	AMP-binding enzyme domain-containing protein	Q7	RH	LPK2o
Biological Process	GO:0008104	4	protein localization	0.0132771	TGME49_224960-t26_1-p1	190	hypothetical protein	Q7	RH	LPK2o
Biological Process	GO:0008104	4	protein localization	0.0132771	TGME49_224960-t26_1-p1	218	hypothetical protein	Q7	RH	LPK2o
Biological Process	GO:0008104	4	protein localization	0.0132771	TGME49_250720-t26_1-p1	956	hypothetical protein	Q7	RH	LPK2o
Biological Process	GO:0008104	4	protein localization	0.0132771	TGME49_280550-t26_1-p1	47	clathrin adaptor complex small chain subfamily protein	Q7	RH	LPK2o
Biological Process	GO:0008104	4	protein localization	0.0132771	TGME49_260630-t26_1-p1	188	DnaJ family Sec63 protein	Q7	RH	LPK2o
Biological Process	GO:0008104	4	protein localization	0.0132771	TGME49_266990-t26_1-p1	602	beta-COP	Q7	RH	LPK2o
Biological Process	GO:0008104	4	protein localization	0.0132771	TGME49_229180-t26_1-p1	738	HEAT repeat-containing protein	Q7	RH	LPK2o
Biological Process	GO:0008104	4	protein localization	0.0132771	TGME49_229180-t26_1-p1	736	HEAT repeat-containing protein	Q7	RH	LPK2o
Biological Process	GO:0008104	4	protein localization	0.0132771	TGME49_229180-t26_1-p1	214	HEAT repeat-containing protein	Q7	RH	LPK2o
Biological Process	GO:0008104	4	protein localization	0.0132771	TGME49_289770-t26_1-p1	338	mu1 adaptin	Q7	RH	LPK2o
Biological Process	GO:0008104	4	protein localization	0.0132771	TGME49_244290-t26_1-p1	402	adapter-related protein	Q7	RH	LPK2o
Biological Process	GO:0008104	4	protein localization	0.0132771	TGME49_244290-t26_1-p1	170	adapter-related protein	Q7	RH	LPK2o
Biological Process	GO:0008104	4	protein localization	0.0132771	TGME49_291680-t26_1-p1	333	Sec23/Sec24 trunk domain-containing protein	Q7	RH	LPK2o
Biological Process	GO:0008104	4	protein localization	0.0132771	TGME49_313670-t26_1-p1	154	adaptin n terminal region domain-containing protein	Q7	RH	LPK2o
Biological Process	GO:0008104	4	protein localization	0.0132771	TGME49_216590-t26_1-p1	724	HEAT repeat-containing protein	Q7	RH	LPK2o
Biological Process	GO:0008104	4	protein localization	0.0132771	TGME49_216590-t26_1-p1	132	HEAT repeat-containing protein	Q7	RH	LPK2o
Biological Process	GO:0008104	4	protein localization	0.0132771	TGME49_231190-t26_1-p1	250	arsenite-activated ATPase family protein	Q7	RH	LPK2o
Biological Process	GO:0008104	4	protein localization	0.0132771	TGME49_275802-t26_1-p1	134	SRP72 RNA-binding domain-containing protein	Q7	RH	LPK2o
Biological Process	GO:0008104	4	protein localization	0.0132771	TGME49_275802-t26_1-p1	78	SRP72 RNA-binding domain-containing protein	Q7	RH	LPK2o
Biological Process	GO:0008104	4	protein localization	0.0132771	TGME49_258070-t26_1-p1	264	hypothetical protein	Q7	RH	LPK2o
Biological Process	GO:0008104	4	protein localization	0.0132771	TGME49_236920-t26_1-p1	7	hypothetical protein	Q7	RH	LPK2o
Biological Process	GO:0072599	8	establishment of protein localization to endoplasmic reticulum	0.0244158	TGME49_224960-t26_1-p1	190	hypothetical protein	Q7	RH	LPK2o
Biological Process	GO:0072599	8	establishment of protein localization to endoplasmic reticulum	0.0244158	TGME49_224960-t26_1-p1	218	hypothetical protein	Q7	RH	LPK2o
Biological Process	GO:0072599	8	establishment of protein localization to endoplasmic reticulum	0.0244158	TGME49_260630-t26_1-p1	188	DnaJ family Sec63 protein	Q7	RH	LPK2o
Biological Process	GO:0072599	8	establishment of protein localization to endoplasmic reticulum	0.0244158	TGME49_275802-t26_1-p1	134	SRP72 RNA-binding domain-containing protein	Q7	RH	LPK2o
Biological Process	GO:0072599	8	establishment of protein localization to endoplasmic reticulum	0.0244158	TGME49_275802-t26_1-p1	78	SRP72 RNA-binding domain-containing protein	Q7	RH	LPK2o
Biological Process	GO:0072599	8	establishment of protein localization to endoplasmic reticulum	0.0244158	TGME49_258070-t26_1-p1	264	hypothetical protein	Q7	RH	LPK2o
Biological Process	GO:0072657	6	protein localization to membrane	0.0124851	TGME49_224960-t26_1-p1	190	hypothetical protein	Q7	RH	LPK2o
Biological Process	GO:0072657	6	protein localization to membrane	0.0124851	TGME49_224960-t26_1-p1	218	hypothetical protein	Q7	RH	LPK2o
Biological Process	GO:0072657	6	protein localization to membrane	0.0124851	TGME49_231190-t26_1-p1	250	arsenite-activated ATPase family protein	Q7	RH	LPK2o
Biological Process	GO:0072657	6	protein localization to membrane	0.0124851	TGME49_260630-t26_1-p1	188	DnaJ family Sec63 protein	Q7	RH	LPK2o
Biological Process	GO:0072657	6	protein localization to membrane	0.0124851	TGME49_275802-t26_1-p1	134	SRP72 RNA-binding domain-containing protein	Q7	RH	LPK2o
Biological Process	GO:0072657	6	protein localization to membrane	0.0124851	TGME49_275802-t26_1-p1	78	SRP72 RNA-binding domain-containing protein	Q7	RH	LPK2o
Biological Process	GO:0072657	6	protein localization to membrane	0.0124851	TGME49_258070-t26_1-p1	264	hypothetical protein	Q7	RH	LPK2o
Biological Process	GO:0044281	4	small molecule metabolic process	0.00475589	TGME49_268830-t26_1-p1	526	hypothetical protein	Q7	RH	LPK2o
Biological Process	GO:0044281	4	small molecule metabolic process	0.00475589	TGME49_253290-t26_1-p1	667	valyl-tRNA synthetase	Q7	RH	LPK2o
Biological Process	GO:0044281	4	small molecule metabolic process	0.00475589	TGME49_253290-t26_1-p1	382	valyl-tRNA synthetase	Q7	RH	LPK2o
Biological Process	GO:0044281	4	small molecule metabolic process	0.00475589	TGME49_253290-t26_1-p1	641	valyl-tRNA synthetase	Q7	RH	LPK2o
Biological Process	GO:0044281	4	small molecule metabolic process	0.00475589	TGME49_253290-t26_1-p1	1061	valyl-tRNA synthetase	Q7	RH	LPK2o
Biological Process	GO:0044281	4	small molecule metabolic process	0.00475589	TGME49_268850-t26_1-p1	308	enolase 2	Q7	RH	LPK2o
Biological Process	GO:0044281	4	small molecule metabolic process	0.00475589	TGME49_268850-t26_1-p1	92	enolase 2	Q7	RH	LPK2o
Biological Process	GO:0044281	4	small molecule metabolic process	0.00475589	TGME49_310080-t26_1-p1	743	AMP-binding enzyme domain-containing protein	Q7	RH	LPK2o
Biological Process	GO:0044281	4	small molecule metabolic process	0.00475589	TGME49_266760-t26_1-p1	498	isocitrate dehydrogenase	Q7	RH	LPK2o
Biological Process	GO:0044281	4	small molecule metabolic process	0.00475589	TGME49_217460-t26_1-p1	700	glutaminyl-tRNA synthetase (GlnRS)	Q7	RH	LPK2o
Biological Process	GO:0044281	4	small molecule metabolic process	0.00475589	TGME49_205710-t26_1-p1	138	lysine-tRNA ligase	Q7	RH	LPK2o
Biological Process	GO:0044281	4	small molecule metabolic process	0.00475589	TGME49_263870-t26_1-p1	448	glutamate-tRNA ligase	Q7	RH	LPK2o
Biological Process	GO:0044281	4	small molecule metabolic process	0.00475589	TGME49_249180-t26_1-p1	308	bifunctional dihydrofolate reductase-thymidylate synthase	Q7	RH	LPK2o
Biological Process	GO:0044281	4	small molecule metabolic process	0.00475589	TGME49_268640-t26_1-p1	1437	BING4CT (NUC141) domain-containing protein	Q7	RH	LPK2o
Biological Process	GO:0044281	4	small molecule metabolic process	0.00475589	TGME49_221320-t26_1-p1	535	acetyl-CoA carboxylase ACC1	Q7	RH	LPK2o
Biological Process	GO:0044281	4	small molecule metabolic process	0.00475589	TGME49_256990-t26_1-p1	410	glycyl-tRNA synthetase	Q7	RH	LPK2o
Biological Process	GO:0044281	4	small molecule metabolic process	0.00475589	TGME49_293180-t26_1-p1	354	NADP-specific glutamate dehydrogenase	Q7	RH	LPK2o
Biological Process	GO:0044281	4	small molecule metabolic process	0.00475589	TGME49_201880-t26_1-p1	28	hypothetical protein	Q7	RH	LPK2o
Biological Process	GO:0044281	4	small molecule metabolic process	0.00475589	TGME49_215280-t26_1-p1	306	succinate dehydrogenase [ubiquinone] iron-sulfur protein	Q7	RH	LPK2o
Biological Process	GO:0044281	4	small molecule metabolic process	0.00475589	TGME49_215280-t26_1-p1	120	succinate dehydrogenase [ubiquinone] iron-sulfur protein	Q7	RH	LPK2o
Biological Process	GO:0044281	4	small molecule metabolic process	0.00475589	TGME49_215280-t26_1-p1	320	succinate dehydrogenase [ubiquinone] iron-sulfur protein	Q7	RH	LPK2o
Biological Process	GO:0044281	4	small molecule metabolic process	0.00475589	TGME49_236070-t26_1-p1	152	pyrroline-5-carboxylate reductase	Q7	RH	LPK2o
Biological Process	GO:0044281	4	small molecule metabolic process	0.00475589	TGME49_219540-t26_1-p1	1146	cytosolic tRNA-Ala synthetase	Q7	RH	LPK2o
Biological Process	GO:0044281	4	small molecule metabolic process	0.00475589	TGME49_219540-t26_1-p1	780	cytosolic tRNA-Ala synthetase	Q7	RH	LPK2o
Biological Process	GO:0044281	4	small molecule metabolic process	0.00475589	TGME49_202340-t26_1-p1	2880	proline dehydrogenase	Q7	RH	LPK2o
Biological Process	GO:0044281	4	small molecule metabolic process	0.00475589	TGME49_249390-t26_1-p1	847	glutamate/leucine/phenylalanine/valine dehydrogenase family protein	Q7	RH	LPK2o
Biological Process	GO:0044281	4	small molecule metabolic process	0.00475589	TGME49_207060-t26_1-p1	67	ribonucleoside-diphosphate reductase small subunit	Q7	RH	LPK2o
Biological Process	GO:0044281	4	small molecule metabolic process	0.00475589	TGME49_207060-t26_1-p1	46	ribonucleoside-diphosphate reductase small subunit	Q7	RH	LPK2o
Biological Process	GO:0044281	4	small molecule metabolic process	0.00475589	TGME49_297060-t26_1-p1	161	phosphoglycerate mutase PGMII	Q7	RH	LPK2o
Biological Process	GO:0044281	4	small molecule metabolic process	0.00475589	TGME49_299210-t26_1-p1	249	CTP synthase	Q7	RH	LPK2o
Biological Process	GO:0044281	4	small molecule metabolic process	0.00475589	TGME49_247760-t26_1-p1	38	AMP-binding enzyme domain-containing protein	Q7	RH	LPK2o
Biological Process	GO:0044281	4	small molecule metabolic process	0.00475589	TGME49_270510-t26_1-p1	376	asparaginyl-tRNA synthetase (NOB+tRNA synthase)	Q7	RH	LPK2o
Biological Process	GO:0044281	4	small molecule metabolic process	0.00475589	TGME49_288500-t26_1-p1	182	FAD Malate-dehydrogenase (MDH-FAD)	Q7	RH	LPK2o
Biological Process	GO:0044281	4	small molecule metabolic process	0.00475589	TGME49_271610-t26_1-p1	205	pyrroline-5-carboxylate reductase	Q7	RH	LPK2o
Biological Process	GO:0044281	4	small molecule metabolic process	0.00475589	TGME49_283780-t26_1-p1	154	glucose-6-phosphate isomerase GPI	Q7	RH	LPK2o
Biological Process	GO:0044281	4	small molecule metabolic process	0.00475589	TGME49_268890-t26_1-p1	289	citrate synthase I	Q7	RH	LPK2o
Biological Process	GO:0044281	4	small molecule metabolic process	0.00475589	TGME49_268890-t26_1-p1	543	citrate synthase I	Q7	RH	LPK2o
Biological Process	GO:0044281	4	small molecule metabolic process	0.00475589	TGME49_310150-t26_1-p1	301	AMP-binding enzyme domain-containing protein	Q7	RH	LPK2o
Biological Process	GO:0044281	4	small molecule metabolic process	0.00475589	TGME49_207640-t26_1-p1	456	isoleucyl-tRNA synthetase family protein	Q7	RH	LPK2o
Biological Process	GO:0015858	7	nucleoside transport	0.321079	TGME49_233130-t26_1-p1	1053	nucleoside transporter protein	Q7	RH	LPK2o
Biological Process	GO:0015858	7	nucleoside transport	0.321079	TGME49_210820-t26_1-p1	745	hypothetical protein	Q7	RH	LPK2o
Biological Process	GO:0006497	8	protein lipidation	0.573866	TGME49_270220-t26_1-p1	988	hypothetical protein	Q7	RH	LPK2o
Biological Process	GO:0006497	8	protein lipidation	0.573866	TGME49_209160-t26_1-p1	13	myristoyl CoA:protein N-myristoyltransferase	Q7	RH	LPK2o
Biological Process	GO:0009201	10	ribonucleoside triphosphate biosynthetic process	0.66254	TGME49_268830-t26_1-p1	526	hypothetical protein	Q7	RH	LPK2o
Biological Process	GO:0009201	10	ribonucleoside triphosphate biosynthetic process	0.66254	TGME49_299210-t26_1-p1	249	CTP synthase	Q7	RH	LPK2o
Biological Process	GO:0031204	11	posttranslational protein targeting to membrane, translocation	0.143418	TGME49_224960-t26_1-p1	190	hypothetical protein	Q7	RH	LPK2o
Biological Process	GO:0031204	11	posttranslational protein targeting to membrane, translocation	0.143418	TGME49_224960-t26_1-p1	218	hypothetical protein	Q7	RH	LPK2o
Biological Process	GO:0031204	11	posttranslational protein targeting to membrane, translocation	0.143418	TGME49_260630-t26_1-p1	188	DnaJ family Sec63 protein	Q7	RH	LPK2o
Biological Process	GO:0009119	8	ribonucleoside metabolic process	0.329516	TGME49_297060-t26_1-p1	161	phosphoglycerate mutase PGMII	Q7	RH	LPK2o
Biological Process	GO:0009119	8	ribonucleoside metabolic process	0.329516	TGME49_268830-t26_1-p1	526	hypothetical protein	Q7	RH	LPK2o
Biological Process	GO:0009119	8	ribonucleoside metabolic process	0.329516	TGME49_299210-t26_1-p1	249	CTP synthase	Q7	RH	LPK2o
Biological Process	GO:0009119	8	ribonucleoside metabolic process	0.329516	TGME49_201880-t26_1-p1	28	hypothetical protein	Q7	RH	LPK2o
Biological Process	GO:0009119	8	ribonucleoside metabolic process	0.329516	TGME49_283780-t26_1-p1	154	glucose-6-phosphate isomerase GPI	Q7	RH	LPK2o
Biological Process	GO:0009119	8	ribonucleoside metabolic process	0.329516	TGME49_268850-t26_1-p1	308	enolase 2	Q7	RH	LPK2o
Biological Process	GO:0009119	8	ribonucleoside metabolic process	0.329516	TGME49_268850-t26_1-p1	92	enolase 2	Q7	RH	LPK2o
Biological Process	GO:0006461	6	protein complex assembly	0.52017	TGME49_294730-t26_1-p1	1299	hypothetical protein	Q7	RH	LPK2o
Biological Process	GO:0006461	6	protein complex assembly	0.52017	TGME49_262150-t26_1-p1	353	kelch repeat and K+ channel tetramerisation domain containing protein	Q7	RH	LPK2o
Biological Process	GO:0006461	6	protein complex assembly	0.52017	TGME49_236920-t26_1-p1	7	hypothetical protein	Q7	RH	LPK2o
Biological Process	GO:0008652	9	cellular amino acid biosynthetic process	0.471135	TGME49_249180-t26_1-p1	308	bifunctional dihydrofolate reductase-thymidylate synthase	Q7	RH	LPK2o
Biological Process	GO:0008652	9	cellular amino acid biosynthetic process	0.471135	TGME49_271610-t26_1-p1	205	pyrroline-5-carboxylate reductase	Q7	RH	LPK2o
[truncated: 198 more rows]

## Sheet: Q3
GO Terms Level 1	GO Terms Description	GO Terms Level	GO Terms ID	Mapping	Background	All Mapping	All Background	Fold Enrichment	Fisher' exact test P value	-log10(p value)	Related Protein
Cellular Component	cell	2	GO:0005623	31	1012	49	2597	1.62	0.000741801	3.13	TGME49_215470-t26_1-p1 TGME49_235880-t26_1-p1 TGME49_260630-t26_1-p1 TGME49_273460-t26_1-p1 TGME49_237250-t26_1-p1 TGME49_247550-t26_1-p1 TGME49_223050-t26_1-p1 TGME49_314740-t26_1-p1 TGME49_294550-t26_1-p1 TGME49_273520-t26_1-p1 TGME49_310460-t26_1-p1 TGME49_248340-t26_1-p1 TGME49_318160-t26_1-p1 TGME49_266960-t26_1-p1 TGME49_247460-t26_1-p1 TGME49_205710-t26_1-p1 TGME49_245460-t26_1-p1 TGME49_2…
	cytoplasm	6	GO:0005737	19	465	49	2597	2.17	0.000938947	3.03	TGME49_215470-t26_1-p1 TGME49_235880-t26_1-p1 TGME49_273460-t26_1-p1 TGME49_237250-t26_1-p1 TGME49_247550-t26_1-p1 TGME49_223050-t26_1-p1 TGME49_273520-t26_1-p1 TGME49_318160-t26_1-p1 TGME49_266960-t26_1-p1 TGME49_205710-t26_1-p1 TGME49_245460-t26_1-p1 TGME49_226410-t26_1-p1 TGME49_248390-t26_1-p1 TGME49_215280-t26_1-p1 TGME49_201880-t26_1-p1 TGME49_219540-t26_1-p1 TGME49_300260-t26_1-p1 TGME49_2…
	intracellular	4	GO:0005622	29	948	49	2597	1.62	0.00155111	2.81	TGME49_215470-t26_1-p1 TGME49_235880-t26_1-p1 TGME49_260630-t26_1-p1 TGME49_273460-t26_1-p1 TGME49_237250-t26_1-p1 TGME49_247550-t26_1-p1 TGME49_223050-t26_1-p1 TGME49_314740-t26_1-p1 TGME49_294550-t26_1-p1 TGME49_273520-t26_1-p1 TGME49_310460-t26_1-p1 TGME49_248340-t26_1-p1 TGME49_318160-t26_1-p1 TGME49_266960-t26_1-p1 TGME49_247460-t26_1-p1 TGME49_205710-t26_1-p1 TGME49_245460-t26_1-p1 TGME49_2…
	cell part	3	GO:0044464	29	973	49	2597	1.58	0.00244751	2.61	TGME49_215470-t26_1-p1 TGME49_235880-t26_1-p1 TGME49_260630-t26_1-p1 TGME49_273460-t26_1-p1 TGME49_237250-t26_1-p1 TGME49_247550-t26_1-p1 TGME49_223050-t26_1-p1 TGME49_314740-t26_1-p1 TGME49_294550-t26_1-p1 TGME49_273520-t26_1-p1 TGME49_310460-t26_1-p1 TGME49_248340-t26_1-p1 TGME49_318160-t26_1-p1 TGME49_266960-t26_1-p1 TGME49_247460-t26_1-p1 TGME49_205710-t26_1-p1 TGME49_245460-t26_1-p1 TGME49_2…
	intracellular part	5	GO:0044424	26	851	49	2597	1.62	0.00405075	2.39	TGME49_215470-t26_1-p1 TGME49_235880-t26_1-p1 TGME49_273460-t26_1-p1 TGME49_237250-t26_1-p1 TGME49_247550-t26_1-p1 TGME49_223050-t26_1-p1 TGME49_314740-t26_1-p1 TGME49_294550-t26_1-p1 TGME49_273520-t26_1-p1 TGME49_248340-t26_1-p1 TGME49_318160-t26_1-p1 TGME49_266960-t26_1-p1 TGME49_247460-t26_1-p1 TGME49_205710-t26_1-p1 TGME49_245460-t26_1-p1 TGME49_226410-t26_1-p1 TGME49_248390-t26_1-p1 TGME49_2…
	cytoplasmic part	7	GO:0044444	13	344	49	2597	2	0.0192999	1.71	TGME49_215470-t26_1-p1 TGME49_235880-t26_1-p1 TGME49_273460-t26_1-p1 TGME49_237250-t26_1-p1 TGME49_215280-t26_1-p1 TGME49_201880-t26_1-p1 TGME49_223050-t26_1-p1 TGME49_219540-t26_1-p1 TGME49_273520-t26_1-p1 TGME49_318160-t26_1-p1 TGME49_245460-t26_1-p1 TGME49_226410-t26_1-p1 TGME49_248390-t26_1-p1
Molecular Function	ion binding	3	GO:0043167	34	1116	61	3400	1.7	0.000291937	3.53	TGME49_273760-t26_1-p1 TGME49_305860-t26_1-p1 TGME49_213870-t26_1-p1 TGME49_206590-t26_1-p1 TGME49_217560-t26_1-p1 TGME49_294550-t26_1-p1 TGME49_318230-t26_1-p1 TGME49_213900-t26_1-p1 TGME49_321650-t26_1-p1 TGME49_266960-t26_1-p1 TGME49_256760-t26_1-p1 TGME49_205710-t26_1-p1 TGME49_215260-t26_1-p1 TGME49_226250-t26_1-p1 TGME49_219540-t26_1-p1 TGME49_205550-t26_1-p1 TGME49_219850-t26_1-p1 TGME49_2…
	heterocyclic compound binding	3	GO:1901363	35	1186	61	3400	1.64	0.000407702	3.39	TGME49_273760-t26_1-p1 TGME49_215470-t26_1-p1 TGME49_305860-t26_1-p1 TGME49_206590-t26_1-p1 TGME49_217560-t26_1-p1 TGME49_294550-t26_1-p1 TGME49_270770-t26_1-p1 TGME49_318230-t26_1-p1 TGME49_321650-t26_1-p1 TGME49_266960-t26_1-p1 TGME49_216670-t26_1-p1 TGME49_205710-t26_1-p1 TGME49_215260-t26_1-p1 TGME49_226250-t26_1-p1 TGME49_219540-t26_1-p1 TGME49_205550-t26_1-p1 TGME49_219850-t26_1-p1 TGME49_2…
	organic cyclic compound binding	3	GO:0097159	35	1186	61	3400	1.64	0.000407702	3.39	TGME49_273760-t26_1-p1 TGME49_215470-t26_1-p1 TGME49_305860-t26_1-p1 TGME49_206590-t26_1-p1 TGME49_217560-t26_1-p1 TGME49_294550-t26_1-p1 TGME49_270770-t26_1-p1 TGME49_318230-t26_1-p1 TGME49_321650-t26_1-p1 TGME49_266960-t26_1-p1 TGME49_216670-t26_1-p1 TGME49_205710-t26_1-p1 TGME49_215260-t26_1-p1 TGME49_226250-t26_1-p1 TGME49_219540-t26_1-p1 TGME49_205550-t26_1-p1 TGME49_219850-t26_1-p1 TGME49_2…
	anion binding	4	GO:0043168	25	699	61	3400	1.99	0.000408732	3.39	TGME49_273760-t26_1-p1 TGME49_305860-t26_1-p1 TGME49_247550-t26_1-p1 TGME49_206590-t26_1-p1 TGME49_318710-t26_1-p1 TGME49_294550-t26_1-p1 TGME49_318230-t26_1-p1 TGME49_310460-t26_1-p1 TGME49_248340-t26_1-p1 TGME49_321650-t26_1-p1 TGME49_266960-t26_1-p1 TGME49_205710-t26_1-p1 TGME49_226830-t26_1-p1 TGME49_215260-t26_1-p1 TGME49_226250-t26_1-p1 TGME49_309730-t26_1-p1 TGME49_219540-t26_1-p1 TGME49_2…
	nucleotide binding	5	GO:0000166	27	802	61	3400	1.88	0.00052033	3.28	TGME49_273760-t26_1-p1 TGME49_305860-t26_1-p1 TGME49_247550-t26_1-p1 TGME49_262620-t26_1-p1 TGME49_206590-t26_1-p1 TGME49_318710-t26_1-p1 TGME49_294550-t26_1-p1 TGME49_270770-t26_1-p1 TGME49_318230-t26_1-p1 TGME49_310460-t26_1-p1 TGME49_248340-t26_1-p1 TGME49_321650-t26_1-p1 TGME49_266960-t26_1-p1 TGME49_205710-t26_1-p1 TGME49_226830-t26_1-p1 TGME49_215260-t26_1-p1 TGME49_226250-t26_1-p1 TGME49_3…
	nucleoside phosphate binding	4	GO:1901265	27	802	61	3400	1.88	0.00052033	3.28	TGME49_273760-t26_1-p1 TGME49_305860-t26_1-p1 TGME49_247550-t26_1-p1 TGME49_262620-t26_1-p1 TGME49_206590-t26_1-p1 TGME49_318710-t26_1-p1 TGME49_294550-t26_1-p1 TGME49_270770-t26_1-p1 TGME49_318230-t26_1-p1 TGME49_310460-t26_1-p1 TGME49_248340-t26_1-p1 TGME49_321650-t26_1-p1 TGME49_266960-t26_1-p1 TGME49_205710-t26_1-p1 TGME49_226830-t26_1-p1 TGME49_215260-t26_1-p1 TGME49_226250-t26_1-p1 TGME49_3…
	purine ribonucleoside binding	6	GO:0032550	23	633	61	3400	2.03	0.000687585	3.16	TGME49_273760-t26_1-p1 TGME49_305860-t26_1-p1 TGME49_247550-t26_1-p1 TGME49_206590-t26_1-p1 TGME49_318710-t26_1-p1 TGME49_294550-t26_1-p1 TGME49_318230-t26_1-p1 TGME49_310460-t26_1-p1 TGME49_248340-t26_1-p1 TGME49_321650-t26_1-p1 TGME49_266960-t26_1-p1 TGME49_205710-t26_1-p1 TGME49_226830-t26_1-p1 TGME49_215260-t26_1-p1 TGME49_226250-t26_1-p1 TGME49_219540-t26_1-p1 TGME49_248880-t26_1-p1 TGME49_2…
	purine ribonucleoside triphosphate binding	5	GO:0035639	23	633	61	3400	2.03	0.000687585	3.16	TGME49_273760-t26_1-p1 TGME49_305860-t26_1-p1 TGME49_247550-t26_1-p1 TGME49_206590-t26_1-p1 TGME49_318710-t26_1-p1 TGME49_294550-t26_1-p1 TGME49_318230-t26_1-p1 TGME49_310460-t26_1-p1 TGME49_248340-t26_1-p1 TGME49_321650-t26_1-p1 TGME49_266960-t26_1-p1 TGME49_205710-t26_1-p1 TGME49_226830-t26_1-p1 TGME49_215260-t26_1-p1 TGME49_226250-t26_1-p1 TGME49_219540-t26_1-p1 TGME49_248880-t26_1-p1 TGME49_2…
Biological Process	carboxylic acid metabolic process	7	GO:0019752	11	148	54	2538	3.49	0.000745796	3.13	TGME49_215280-t26_1-p1 TGME49_219540-t26_1-p1 TGME49_318230-t26_1-p1 TGME49_297060-t26_1-p1 TGME49_300260-t26_1-p1 TGME49_256760-t26_1-p1 TGME49_205710-t26_1-p1 TGME49_270310-t26_1-p1 TGME49_219850-t26_1-p1 TGME49_226960-t26_1-p1 TGME49_215260-t26_1-p1
	oxoacid metabolic process	6	GO:0043436	11	149	54	2538	3.47	0.00078674	3.1	TGME49_215280-t26_1-p1 TGME49_219540-t26_1-p1 TGME49_318230-t26_1-p1 TGME49_297060-t26_1-p1 TGME49_300260-t26_1-p1 TGME49_256760-t26_1-p1 TGME49_205710-t26_1-p1 TGME49_270310-t26_1-p1 TGME49_219850-t26_1-p1 TGME49_226960-t26_1-p1 TGME49_215260-t26_1-p1
	organic acid metabolic process	5	GO:0006082	11	149	54	2538	3.47	0.00078674	3.1	TGME49_215280-t26_1-p1 TGME49_219540-t26_1-p1 TGME49_318230-t26_1-p1 TGME49_297060-t26_1-p1 TGME49_300260-t26_1-p1 TGME49_256760-t26_1-p1 TGME49_205710-t26_1-p1 TGME49_270310-t26_1-p1 TGME49_219850-t26_1-p1 TGME49_226960-t26_1-p1 TGME49_215260-t26_1-p1
	generation of precursor metabolites and energy	4	GO:0006091	6	40	54	2538	7.05	0.00123922	2.91	TGME49_297060-t26_1-p1 TGME49_256760-t26_1-p1 TGME49_201880-t26_1-p1 TGME49_215280-t26_1-p1 TGME49_226960-t26_1-p1 TGME49_318230-t26_1-p1
[truncated: 10 more rows]

## Sheet: Q3 GO2Protein
GO Terms Level 1	GO Terms Description	GO Terms Level	GO Terms ID	Fisher's exact test P value	Protein accession	Position	Protein description	Regulated Type	Type	Modification
Cellular Component	GO:0031090	4	organelle membrane	0.221966	TGME49_235880-t26_1-p1	27	brain protein 44 family protein	Q3	RH_union	LpKCr
[truncated: 1,572 more rows]

## Sheet: all
GO Terms Level 1	GO Terms Description	GO Terms Level	GO Terms ID	Mapping	Background	All Mapping	All Background	Fold Enrichment	Fisher' exact test P value	-log10(p value)	Related Protein
[truncated: 30 more rows]

[truncated: 11 more sheets: all GO2Protein, Q2, Q2 GO2Protein, Q4, Q4 GO2Protein, Q1, Q1 GO2Protein, Q5, Q5 GO2Protein, Q6, Q6 GO2Protein]
