# Supplementary material for: Global Lysine Crotonylation and 2-Hydroxyisobutyrylation in Phenotypically Different Toxoplasma gondii Parasites
Source: Mol Cell Proteomics. 2019 Sep 5;18(11):2207–24. doi: 10.1074/mcp.RA119.001611 (PMC6823851; doi:10.1074/mcp.RA119.001611)
Supplement: Supplementary dataset 16 [file 153316_2_supp_389889_pxb4p0.xlsx]

## Sheet: ME49
KEGG pathway	Mapping	Background	All Mapping	All Background	Fold enrichment	Fisher's exact test p value	-log10(p value)	Related proteins	FDR

## Sheet: ME49 Pathway2Protein
KEGG pathway	Fisher's exact test p value	Protein accession	Position	Amino acid	Regulated
ko03010 Ribosome (75)	0.109911	TGME49_248480-t26_1-p1	92	K	ME49
ko03010 Ribosome (75)	0.109911	TGME49_309820-t26_1-p1	88	K	ME49
ko03010 Ribosome (75)	0.109911	TGME49_292130-t26_1-p1	274	K	ME49
ko03010 Ribosome (75)	0.109911	TGME49_305520-t26_1-p1	124	K	ME49
ko03010 Ribosome (75)	0.109911	TGME49_225080-t26_1-p1	80	K	ME49
ko03010 Ribosome (75)	0.109911	TGME49_270380-t26_1-p1	76	K	ME49
ko03010 Ribosome (75)	0.109911	TGME49_229670-t26_1-p1	48	K	ME49
ko03010 Ribosome (75)	0.109911	TGME49_226970-t26_1-p1	121	K	ME49
ko00480 Glutathione metabolism (9)	0.0821475	TGME49_307850-t26_1-p1	49	K	ME49
ko00480 Glutathione metabolism (9)	0.0821475	TGME49_278830-t26_1-p1	593	K	ME49
ko01120 Microbial metabolism in diverse environments (47)	0.0817563	TGME49_284190-t26_1-p1	1139	K	ME49
ko01120 Microbial metabolism in diverse environments (47)	0.0817563	TGME49_307850-t26_1-p1	49	K	ME49
ko01120 Microbial metabolism in diverse environments (47)	0.0817563	TGME49_318430-t26_1-p1	490	K	ME49
ko01120 Microbial metabolism in diverse environments (47)	0.0817563	TGME49_226960-t26_1-p1	951	K	ME49
ko01120 Microbial metabolism in diverse environments (47)	0.0817563	TGME49_268890-t26_1-p1	459	K	ME49
ko01120 Microbial metabolism in diverse environments (47)	0.0817563	TGME49_278830-t26_1-p1	593	K	ME49
ko00030 Pentose phosphate pathway (13)	0.068616	TGME49_307850-t26_1-p1	49	K	ME49
ko00030 Pentose phosphate pathway (13)	0.068616	TGME49_226960-t26_1-p1	951	K	ME49
ko00030 Pentose phosphate pathway (13)	0.068616	TGME49_278830-t26_1-p1	593	K	ME49
ko00620 Pyruvate metabolism (13)	0.180911	TGME49_284190-t26_1-p1	1139	K	ME49
ko00620 Pyruvate metabolism (13)	0.180911	TGME49_318430-t26_1-p1	490	K	ME49
ko00020 Citrate cycle (TCA cycle) (14)	0.29126	TGME49_284190-t26_1-p1	1139	K	ME49
ko00020 Citrate cycle (TCA cycle) (14)	0.29126	TGME49_268890-t26_1-p1	459	K	ME49

## Sheet: RH
KEGG pathway	Mapping	Background	All Mapping	All Background	Fold enrichment	Fisher's exact test p value	-log10(p value)	Related proteins	FDR
ko00010 Glycolysis / Gluconeogenesis (19)	6	22	35	294	2.29	0.033244	1.48	TGME49_297060-t26_1-p1 TGME49_256760-t26_1-p1 TGME49_226960-t26_1-p1 TGME49_305980-t26_1-p1 TGME49_318230-t26_1-p1 TGME49_247510-t26_1-p1	0.204415
ko04110 Cell cycle (8)	2	3	35	294	5.6	0.0383208	1.42	TGME49_247460-t26_1-p1 TGME49_263090-t26_1-p1	0.204415

## Sheet: RH Pathway2Protein
KEGG pathway	Fisher's exact test p value	Protein accession	Position	Amino acid	Regulated
ko00970 Aminoacyl-tRNA biosynthesis (19)	0.152334	TGME49_300260-t26_1-p1	383	K	RH
ko00970 Aminoacyl-tRNA biosynthesis (19)	0.152334	TGME49_205710-t26_1-p1	379	K	RH
ko00970 Aminoacyl-tRNA biosynthesis (19)	0.152334	TGME49_219850-t26_1-p1	581	K	RH
ko00970 Aminoacyl-tRNA biosynthesis (19)	0.152334	TGME49_219540-t26_1-p1	545	K	RH
ko00010 Glycolysis / Gluconeogenesis (19)	0.033244	TGME49_297060-t26_1-p1	244	K	RH
ko00010 Glycolysis / Gluconeogenesis (19)	0.033244	TGME49_256760-t26_1-p1	1177	K	RH
ko00010 Glycolysis / Gluconeogenesis (19)	0.033244	TGME49_226960-t26_1-p1	1209	K	RH
ko00010 Glycolysis / Gluconeogenesis (19)	0.033244	TGME49_226960-t26_1-p1	861	K	RH
ko00010 Glycolysis / Gluconeogenesis (19)	0.033244	TGME49_305980-t26_1-p1	377	K	RH
ko00010 Glycolysis / Gluconeogenesis (19)	0.033244	TGME49_318230-t26_1-p1	191	K	RH
ko00010 Glycolysis / Gluconeogenesis (19)	0.033244	TGME49_247510-t26_1-p1	70	K	RH
ko00240 Pyrimidine metabolism (37)	0.224751	TGME49_310640-t26_1-p1	164	K	RH
ko00240 Pyrimidine metabolism (37)	0.224751	TGME49_215260-t26_1-p1	617	K	RH
ko00240 Pyrimidine metabolism (37)	0.224751	TGME49_240590-t26_1-p1	726	K	RH
ko00680 Methane metabolism (6)	0.0709117	TGME49_297060-t26_1-p1	244	K	RH
ko00680 Methane metabolism (6)	0.0709117	TGME49_247510-t26_1-p1	70	K	RH
ko00710 Carbon fixation in photosynthetic organisms (9)	0.338484	TGME49_318230-t26_1-p1	191	K	RH
ko00710 Carbon fixation in photosynthetic organisms (9)	0.338484	TGME49_247510-t26_1-p1	70	K	RH
ko04145 Phagosome (12)	0.0786211	TGME49_266960-t26_1-p1	324	K	RH
ko04145 Phagosome (12)	0.0786211	TGME49_294550-t26_1-p1	3411	K	RH
ko04145 Phagosome (12)	0.0786211	TGME49_248880-t26_1-p1	243	K	RH
ko04144 Endocytosis (11)	0.152062	TGME49_273760-t26_1-p1	253	K	RH
ko04144 Endocytosis (11)	0.152062	TGME49_248880-t26_1-p1	243	K	RH
ko00051 Fructose and mannose metabolism (8)	0.152062	TGME49_226960-t26_1-p1	1209	K	RH
ko00051 Fructose and mannose metabolism (8)	0.152062	TGME49_226960-t26_1-p1	861	K	RH
ko00051 Fructose and mannose metabolism (8)	0.152062	TGME49_247510-t26_1-p1	70	K	RH
ko00620 Pyruvate metabolism (13)	0.384681	TGME49_256760-t26_1-p1	1177	K	RH
ko00620 Pyruvate metabolism (13)	0.384681	TGME49_305980-t26_1-p1	377	K	RH
ko04110 Cell cycle (8)	0.0383208	TGME49_247460-t26_1-p1	844	K	RH
ko04110 Cell cycle (8)	0.0383208	TGME49_263090-t26_1-p1	142	K	RH
ko00260 Glycine, serine and threonine metabolism (8)	0.0709117	TGME49_297060-t26_1-p1	244	K	RH
ko00260 Glycine, serine and threonine metabolism (8)	0.0709117	TGME49_305980-t26_1-p1	377	K	RH
ko04141 Protein processing in endoplasmic reticulum (32)	0.176905	TGME49_273760-t26_1-p1	253	K	RH
ko04141 Protein processing in endoplasmic reticulum (32)	0.176905	TGME49_260630-t26_1-p1	171	K	RH
ko04141 Protein processing in endoplasmic reticulum (32)	0.176905	TGME49_226830-t26_1-p1	798	K	RH
ko04141 Protein processing in endoplasmic reticulum (32)	0.176905	TGME49_232940-t26_1-p1	166	K	RH
ko03008 Ribosome biogenesis in eukaryotes (20)	0.197368	TGME49_205500-t26_1-p1	1495	K	RH
ko03008 Ribosome biogenesis in eukaryotes (20)	0.197368	TGME49_248340-t26_1-p1	52	K	RH

## Sheet: up
KEGG pathway	Mapping	Background	All Mapping	All Background	Fold enrichment	Fisher's exact test p value	-log10(p value)	Related proteins	FDR
ko04144 Endocytosis (11)	2	6	18	294	5.44	0.0459383	1.34	TGME49_273760-t26_1-p1 TGME49_276140-t26_1-p1	0.178489

## Sheet: up Pathway2Protein
KEGG pathway	Fisher's exact test p value	Protein accession	Position	Amino acid	Regulated
ko00970 Aminoacyl-tRNA biosynthesis (19)	0.303201	TGME49_288360-t26_1-p1	222	K	up
ko00970 Aminoacyl-tRNA biosynthesis (19)	0.303201	TGME49_253290-t26_1-p1	423	K	up
ko00480 Glutathione metabolism (9)	0.0619862	TGME49_290670-t26_1-p1	438	K	up
ko00480 Glutathione metabolism (9)	0.0619862	TGME49_313140-t26_1-p1	382	K	up
ko01230 Biosynthesis of amino acids (20)	0.10046	TGME49_313140-t26_1-p1	382	K	up
ko01230 Biosynthesis of amino acids (20)	0.10046	TGME49_247670-t26_1-p1	345	K	up
ko01230 Biosynthesis of amino acids (20)	0.10046	TGME49_318230-t26_1-p1	264	K	up
ko00710 Carbon fixation in photosynthetic organisms (9)	0.118992	TGME49_247670-t26_1-p1	345	K	up
ko00710 Carbon fixation in photosynthetic organisms (9)	0.118992	TGME49_318230-t26_1-p1	264	K	up
ko04144 Endocytosis (11)	0.0459383	TGME49_273760-t26_1-p1	597	K	up
ko04144 Endocytosis (11)	0.0459383	TGME49_273760-t26_1-p1	113	K	up
ko04144 Endocytosis (11)	0.0459383	TGME49_276140-t26_1-p1	409	K	up
ko04141 Protein processing in endoplasmic reticulum (32)	0.327053	TGME49_273760-t26_1-p1	597	K	up
ko04141 Protein processing in endoplasmic reticulum (32)	0.327053	TGME49_273760-t26_1-p1	113	K	up
ko04141 Protein processing in endoplasmic reticulum (32)	0.327053	TGME49_311720-t26_1-p1	537	K	up

## Sheet: down
KEGG pathway	Mapping	Background	All Mapping	All Background	Fold enrichment	Fisher's exact test p value	-log10(p value)	Related proteins	FDR
ko04530 Tight junction (6)	3	4	48	294	4.59	0.0145889	1.84	TGME49_316400-t26_1-p1 TGME49_247460-t26_1-p1 TGME49_209030-t26_1-p1	0.106154
ko03008 Ribosome biogenesis in eukaryotes (20)	4	7	48	294	3.5	0.0151649	1.82	TGME49_310060-t26_1-p1 TGME49_205500-t26_1-p1 TGME49_272010-t26_1-p1 TGME49_248340-t26_1-p1	0.106154

## Sheet: down Pathway2Protein
KEGG pathway	Fisher's exact test p value	Protein accession	Position	Amino acid	Regulated
ko00970 Aminoacyl-tRNA biosynthesis (19)	0.0540606	TGME49_288360-t26_1-p1	565	K	down
ko00970 Aminoacyl-tRNA biosynthesis (19)	0.0540606	TGME49_292080-t26_1-p1	113	K	down
ko00970 Aminoacyl-tRNA biosynthesis (19)	0.0540606	TGME49_217460-t26_1-p1	575	K	down
ko00970 Aminoacyl-tRNA biosynthesis (19)	0.0540606	TGME49_217460-t26_1-p1	753	K	down
ko00970 Aminoacyl-tRNA biosynthesis (19)	0.0540606	TGME49_263870-t26_1-p1	235	K	down
ko00970 Aminoacyl-tRNA biosynthesis (19)	0.0540606	TGME49_219850-t26_1-p1	533	K	down
ko00970 Aminoacyl-tRNA biosynthesis (19)	0.0540606	TGME49_315170-t26_1-p1	5243	K	down
ko04530 Tight junction (6)	0.0145889	TGME49_316400-t26_1-p1	96	K	down
ko04530 Tight junction (6)	0.0145889	TGME49_247460-t26_1-p1	1041	K	down
ko04530 Tight junction (6)	0.0145889	TGME49_209030-t26_1-p1	192	K	down
ko04530 Tight junction (6)	0.0145889	TGME49_209030-t26_1-p1	51	K	down
ko04390 Hippo signaling pathway (5)	0.126044	TGME49_263090-t26_1-p1	90	K	down
ko04390 Hippo signaling pathway (5)	0.126044	TGME49_209030-t26_1-p1	192	K	down
ko04390 Hippo signaling pathway (5)	0.126044	TGME49_209030-t26_1-p1	51	K	down
ko04391 Hippo signaling pathway	0.0703165	TGME49_263090-t26_1-p1	90	K	down
ko04391 Hippo signaling pathway	0.0703165	TGME49_209030-t26_1-p1	192	K	down
ko04391 Hippo signaling pathway	0.0703165	TGME49_209030-t26_1-p1	51	K	down
ko04066 HIF-1 signaling pathway (7)	0.25427	TGME49_289690-t26_1-p1	274	K	down
ko04066 HIF-1 signaling pathway (7)	0.25427	TGME49_289690-t26_1-p1	211	K	down
ko04066 HIF-1 signaling pathway (7)	0.25427	TGME49_210690-t26_1-p1	191	K	down
ko04066 HIF-1 signaling pathway (7)	0.25427	TGME49_210690-t26_1-p1	214	K	down
ko04066 HIF-1 signaling pathway (7)	0.25427	TGME49_210690-t26_1-p1	14	K	down
ko04151 PI3K-Akt signaling pathway (7)	0.126044	TGME49_263090-t26_1-p1	90	K	down
ko04151 PI3K-Akt signaling pathway (7)	0.126044	TGME49_210690-t26_1-p1	191	K	down
ko04151 PI3K-Akt signaling pathway (7)	0.126044	TGME49_210690-t26_1-p1	214	K	down
ko04151 PI3K-Akt signaling pathway (7)	0.126044	TGME49_210690-t26_1-p1	14	K	down
ko01210 2-Oxocarboxylic acid metabolism (4)	0.188562	TGME49_226730-t26_1-p1	435	K	down
ko01210 2-Oxocarboxylic acid metabolism (4)	0.188562	TGME49_268890-t26_1-p1	117	K	down
ko04144 Endocytosis (11)	0.25427	TGME49_273760-t26_1-p1	509	K	down
ko04144 Endocytosis (11)	0.25427	TGME49_289680-t26_1-p1	59	K	down
ko00630 Glyoxylate and dicarboxylate metabolism (9)	0.188562	TGME49_226730-t26_1-p1	435	K	down
ko00630 Glyoxylate and dicarboxylate metabolism (9)	0.188562	TGME49_268890-t26_1-p1	117	K	down
ko04210 Apoptosis (8)	0.0703165	TGME49_316400-t26_1-p1	96	K	down
ko04210 Apoptosis (8)	0.0703165	TGME49_209030-t26_1-p1	192	K	down
ko04210 Apoptosis (8)	0.0703165	TGME49_209030-t26_1-p1	51	K	down
ko04110 Cell cycle (8)	0.0703165	TGME49_247460-t26_1-p1	1041	K	down
ko04110 Cell cycle (8)	0.0703165	TGME49_263090-t26_1-p1	90	K	down
ko03013 RNA transport (20)	0.320526	TGME49_216860-t26_1-p1	150	K	down
ko03013 RNA transport (20)	0.320526	TGME49_248340-t26_1-p1	51	K	down
ko00280 Valine, leucine and isoleucine degradation (6)	0.25427	TGME49_239490-t26_1-p1	539	K	down
ko00280 Valine, leucine and isoleucine degradation (6)	0.25427	TGME49_224090-t26_1-p1	439	K	down
ko03008 Ribosome biogenesis in eukaryotes (20)	0.0151649	TGME49_310060-t26_1-p1	323	K	down
ko03008 Ribosome biogenesis in eukaryotes (20)	0.0151649	TGME49_205500-t26_1-p1	1803	K	down
ko03008 Ribosome biogenesis in eukaryotes (20)	0.0151649	TGME49_205500-t26_1-p1	1390	K	down
ko03008 Ribosome biogenesis in eukaryotes (20)	0.0151649	TGME49_272010-t26_1-p1	85	K	down
ko03008 Ribosome biogenesis in eukaryotes (20)	0.0151649	TGME49_248340-t26_1-p1	51	K	down

## Sheet: all
KEGG pathway	Mapping	Background	All Mapping	All Background	Fold enrichment	Fisher's exact test p value	-log10(p value)	Related proteins	FDR

## Sheet: all Pathway2Protein
KEGG pathway	Fisher's exact test p value	Protein accession	Position	Amino acid	Regulated
ko00720 Carbon fixation pathways in prokaryotes (5)	0.228812	TGME49_284190-t26_1-p1	1139	K	ME49
ko00720 Carbon fixation pathways in prokaryotes (5)	0.228812	TGME49_226730-t26_1-p1	435	K	down
ko00720 Carbon fixation pathways in prokaryotes (5)	0.228812	TGME49_313140-t26_1-p1	382	K	up
ko04530 Tight junction (6)	0.122025	TGME49_316400-t26_1-p1	96	K	down
ko04530 Tight junction (6)	0.122025	TGME49_247460-t26_1-p1	1041	K	down
ko04530 Tight junction (6)	0.122025	TGME49_247460-t26_1-p1	844	K	RH
ko04530 Tight junction (6)	0.122025	TGME49_209030-t26_1-p1	192	K	down
ko04530 Tight junction (6)	0.122025	TGME49_209030-t26_1-p1	51	K	down
ko00480 Glutathione metabolism (9)	0.192247	TGME49_307850-t26_1-p1	49	K	ME49
ko00480 Glutathione metabolism (9)	0.192247	TGME49_290670-t26_1-p1	438	K	up
ko00480 Glutathione metabolism (9)	0.192247	TGME49_313140-t26_1-p1	382	K	up
ko00480 Glutathione metabolism (9)	0.192247	TGME49_278830-t26_1-p1	593	K	ME49
ko00450 Selenocompound metabolism (4)	0.276867	TGME49_309730-t26_1-p1	403	K	RH
ko00450 Selenocompound metabolism (4)	0.276867	TGME49_315170-t26_1-p1	5243	K	down
ko04145 Phagosome (12)	0.163073	TGME49_316400-t26_1-p1	96	K	down
ko04145 Phagosome (12)	0.163073	TGME49_266960-t26_1-p1	324	K	RH
ko04145 Phagosome (12)	0.163073	TGME49_209030-t26_1-p1	192	K	down
ko04145 Phagosome (12)	0.163073	TGME49_209030-t26_1-p1	51	K	down
ko04145 Phagosome (12)	0.163073	TGME49_294550-t26_1-p1	3411	K	RH
ko04145 Phagosome (12)	0.163073	TGME49_248880-t26_1-p1	243	K	RH
ko04144 Endocytosis (11)	0.111802	TGME49_273760-t26_1-p1	597	K	up
ko04144 Endocytosis (11)	0.111802	TGME49_273760-t26_1-p1	253	K	RH
ko04144 Endocytosis (11)	0.111802	TGME49_273760-t26_1-p1	509	K	down
ko04144 Endocytosis (11)	0.111802	TGME49_273760-t26_1-p1	113	K	up
ko04144 Endocytosis (11)	0.111802	TGME49_276140-t26_1-p1	409	K	up
ko04144 Endocytosis (11)	0.111802	TGME49_248880-t26_1-p1	243	K	RH
ko04144 Endocytosis (11)	0.111802	TGME49_289680-t26_1-p1	59	K	down
ko04210 Apoptosis (8)	0.276867	TGME49_316400-t26_1-p1	96	K	down
ko04210 Apoptosis (8)	0.276867	TGME49_209030-t26_1-p1	192	K	down
ko04210 Apoptosis (8)	0.276867	TGME49_209030-t26_1-p1	51	K	down
ko04110 Cell cycle (8)	0.276867	TGME49_247460-t26_1-p1	1041	K	down
ko04110 Cell cycle (8)	0.276867	TGME49_247460-t26_1-p1	844	K	RH
ko04110 Cell cycle (8)	0.276867	TGME49_263090-t26_1-p1	90	K	down
ko04110 Cell cycle (8)	0.276867	TGME49_263090-t26_1-p1	142	K	RH
ko04540 Gap junction (4)	0.276867	TGME49_316400-t26_1-p1	96	K	down
ko04540 Gap junction (4)	0.276867	TGME49_266960-t26_1-p1	324	K	RH
ko00970 Aminoacyl-tRNA biosynthesis (19)	0.0507768	TGME49_253290-t26_1-p1	423	K	up
ko00970 Aminoacyl-tRNA biosynthesis (19)	0.0507768	TGME49_292080-t26_1-p1	113	K	down
ko00970 Aminoacyl-tRNA biosynthesis (19)	0.0507768	TGME49_219540-t26_1-p1	545	K	RH
ko00970 Aminoacyl-tRNA biosynthesis (19)	0.0507768	TGME49_219540-t26_1-p1	551	K	ME49
ko00970 Aminoacyl-tRNA biosynthesis (19)	0.0507768	TGME49_288360-t26_1-p1	565	K	down
ko00970 Aminoacyl-tRNA biosynthesis (19)	0.0507768	TGME49_288360-t26_1-p1	222	K	up
ko00970 Aminoacyl-tRNA biosynthesis (19)	0.0507768	TGME49_300260-t26_1-p1	383	K	RH
ko00970 Aminoacyl-tRNA biosynthesis (19)	0.0507768	TGME49_263870-t26_1-p1	235	K	down
ko00970 Aminoacyl-tRNA biosynthesis (19)	0.0507768	TGME49_217460-t26_1-p1	575	K	down
ko00970 Aminoacyl-tRNA biosynthesis (19)	0.0507768	TGME49_217460-t26_1-p1	753	K	down
ko00970 Aminoacyl-tRNA biosynthesis (19)	0.0507768	TGME49_205710-t26_1-p1	379	K	RH
ko00970 Aminoacyl-tRNA biosynthesis (19)	0.0507768	TGME49_219850-t26_1-p1	533	K	down
ko00970 Aminoacyl-tRNA biosynthesis (19)	0.0507768	TGME49_219850-t26_1-p1	581	K	RH
ko00970 Aminoacyl-tRNA biosynthesis (19)	0.0507768	TGME49_315170-t26_1-p1	5243	K	down
ko04371 Apelin signaling pathway (3)	0.276867	TGME49_226040-t26_1-p1	49	K	ME49
ko04371 Apelin signaling pathway (3)	0.276867	TGME49_210690-t26_1-p1	191	K	down
ko04371 Apelin signaling pathway (3)	0.276867	TGME49_210690-t26_1-p1	214	K	down
ko04371 Apelin signaling pathway (3)	0.276867	TGME49_210690-t26_1-p1	14	K	down
ko04391 Hippo signaling pathway	0.276867	TGME49_263090-t26_1-p1	90	K	down
ko04391 Hippo signaling pathway	0.276867	TGME49_263090-t26_1-p1	142	K	RH
ko04391 Hippo signaling pathway	0.276867	TGME49_209030-t26_1-p1	192	K	down
ko04391 Hippo signaling pathway	0.276867	TGME49_209030-t26_1-p1	51	K	down
ko04015 Rap1 signaling pathway (2)	0.119593	TGME49_226040-t26_1-p1	49	K	ME49
ko04015 Rap1 signaling pathway (2)	0.119593	TGME49_209030-t26_1-p1	192	K	down
ko04015 Rap1 signaling pathway (2)	0.119593	TGME49_209030-t26_1-p1	51	K	down
ko01210 2-Oxocarboxylic acid metabolism (4)	0.228812	TGME49_226730-t26_1-p1	435	K	down
ko01210 2-Oxocarboxylic acid metabolism (4)	0.228812	TGME49_313140-t26_1-p1	382	K	up
ko01210 2-Oxocarboxylic acid metabolism (4)	0.228812	TGME49_268890-t26_1-p1	459	K	ME49
ko01210 2-Oxocarboxylic acid metabolism (4)	0.228812	TGME49_268890-t26_1-p1	117	K	down
ko00630 Glyoxylate and dicarboxylate metabolism (9)	0.228812	TGME49_226730-t26_1-p1	435	K	down
ko00630 Glyoxylate and dicarboxylate metabolism (9)	0.228812	TGME49_268890-t26_1-p1	459	K	ME49
ko00630 Glyoxylate and dicarboxylate metabolism (9)	0.228812	TGME49_268890-t26_1-p1	117	K	down
ko00630 Glyoxylate and dicarboxylate metabolism (9)	0.228812	TGME49_305980-t26_1-p1	377	K	RH
ko03008 Ribosome biogenesis in eukaryotes (20)	0.192247	TGME49_310060-t26_1-p1	323	K	down
ko03008 Ribosome biogenesis in eukaryotes (20)	0.192247	TGME49_205500-t26_1-p1	1803	K	down
ko03008 Ribosome biogenesis in eukaryotes (20)	0.192247	TGME49_205500-t26_1-p1	1495	K	RH
ko03008 Ribosome biogenesis in eukaryotes (20)	0.192247	TGME49_205500-t26_1-p1	1390	K	down
ko03008 Ribosome biogenesis in eukaryotes (20)	0.192247	TGME49_272010-t26_1-p1	85	K	down
ko03008 Ribosome biogenesis in eukaryotes (20)	0.192247	TGME49_248340-t26_1-p1	52	K	RH
ko03008 Ribosome biogenesis in eukaryotes (20)	0.192247	TGME49_248340-t26_1-p1	51	K	down
