# Supplementary material for: Global Lysine Crotonylation and 2-Hydroxyisobutyrylation in Phenotypically Different Toxoplasma gondii Parasites
Source: Mol Cell Proteomics. 2019 Sep 5;18(11):2207–24. doi: 10.1074/mcp.RA119.001611 (PMC6823851; doi:10.1074/mcp.RA119.001611)
Supplement: Supplementary dataset 17 [file 153316_2_supp_389890_pxb4p0.xlsx]

## Sheet: ME49
KEGG pathway	Mapping	Background	All Mapping	All Background	Fold enrichment	Fisher's exact test p value	-log10(p value)	Related proteins	FDR
ko00720 Carbon fixation pathways in prokaryotes (5)	3	6	40	453	5.66	0.0106127	1.97	TGME49_266760-t26_1-p1 TGME49_267330-t26_1-p1 TGME49_313140-t26_1-p1	0.127352
ko04146 Peroxisome (5)	3	9	40	453	3.77	0.0369064	1.43	TGME49_232250-t26_1-p1 TGME49_266760-t26_1-p1 TGME49_313140-t26_1-p1	0.174412
ko00020 Citrate cycle (TCA cycle) (14)	4	16	40	453	2.83	0.043603	1.36	TGME49_266760-t26_1-p1 TGME49_267330-t26_1-p1 TGME49_313140-t26_1-p1 TGME49_305980-t26_1-p1	0.174412

## Sheet: ME49 Pathway2Protein
KEGG pathway	Fisher's exact test p value	Protein accession	Position	Amino acid	Regulated
ko04011 MAPK signaling pathway	0.09088	TGME49_232250-t26_1-p1	222	K	ME49
ko04011 MAPK signaling pathway	0.09088	TGME49_240640-t26_1-p1	1169	K	ME49
ko04146 Peroxisome (5)	0.0369064	TGME49_232250-t26_1-p1	222	K	ME49
ko04146 Peroxisome (5)	0.0369064	TGME49_266760-t26_1-p1	326	K	ME49
ko04146 Peroxisome (5)	0.0369064	TGME49_313140-t26_1-p1	298	K	ME49
ko04146 Peroxisome (5)	0.0369064	TGME49_313140-t26_1-p1	430	K	ME49
ko00720 Carbon fixation pathways in prokaryotes (5)	0.0106127	TGME49_266760-t26_1-p1	326	K	ME49
ko00720 Carbon fixation pathways in prokaryotes (5)	0.0106127	TGME49_267330-t26_1-p1	422	K	ME49
ko00720 Carbon fixation pathways in prokaryotes (5)	0.0106127	TGME49_313140-t26_1-p1	298	K	ME49
ko00720 Carbon fixation pathways in prokaryotes (5)	0.0106127	TGME49_313140-t26_1-p1	430	K	ME49
ko01200 Carbon metabolism (41)	0.105319	TGME49_232250-t26_1-p1	222	K	ME49
ko01200 Carbon metabolism (41)	0.105319	TGME49_307850-t26_1-p1	37	K	ME49
ko01200 Carbon metabolism (41)	0.105319	TGME49_266760-t26_1-p1	326	K	ME49
ko01200 Carbon metabolism (41)	0.105319	TGME49_267330-t26_1-p1	422	K	ME49
ko01200 Carbon metabolism (41)	0.105319	TGME49_313140-t26_1-p1	298	K	ME49
ko01200 Carbon metabolism (41)	0.105319	TGME49_313140-t26_1-p1	430	K	ME49
ko01200 Carbon metabolism (41)	0.105319	TGME49_222020-t26_1-p1	210	K	ME49
ko01200 Carbon metabolism (41)	0.105319	TGME49_305980-t26_1-p1	447	K	ME49
ko00480 Glutathione metabolism (9)	0.0801815	TGME49_307850-t26_1-p1	37	K	ME49
ko00480 Glutathione metabolism (9)	0.0801815	TGME49_266760-t26_1-p1	326	K	ME49
ko00480 Glutathione metabolism (9)	0.0801815	TGME49_313140-t26_1-p1	298	K	ME49
ko00480 Glutathione metabolism (9)	0.0801815	TGME49_313140-t26_1-p1	430	K	ME49
ko03050 Proteasome (13)	0.321103	TGME49_250830-t26_1-p1	205	K	ME49
ko03050 Proteasome (13)	0.321103	TGME49_223960-t26_1-p1	134	K	ME49
ko01210 2-Oxocarboxylic acid metabolism (4)	0.0641242	TGME49_266760-t26_1-p1	326	K	ME49
ko01210 2-Oxocarboxylic acid metabolism (4)	0.0641242	TGME49_313140-t26_1-p1	298	K	ME49
ko01210 2-Oxocarboxylic acid metabolism (4)	0.0641242	TGME49_313140-t26_1-p1	430	K	ME49
ko00630 Glyoxylate and dicarboxylate metabolism (9)	0.184384	TGME49_232250-t26_1-p1	222	K	ME49
ko00630 Glyoxylate and dicarboxylate metabolism (9)	0.184384	TGME49_305980-t26_1-p1	447	K	ME49
ko00620 Pyruvate metabolism (13)	0.321103	TGME49_267330-t26_1-p1	422	K	ME49
ko00620 Pyruvate metabolism (13)	0.321103	TGME49_305980-t26_1-p1	447	K	ME49
ko00640 Propanoate metabolism (10)	0.286777	TGME49_239490-t26_1-p1	272	K	ME49
ko00640 Propanoate metabolism (10)	0.286777	TGME49_239490-t26_1-p1	518	K	ME49
ko00640 Propanoate metabolism (10)	0.286777	TGME49_305980-t26_1-p1	447	K	ME49
ko00280 Valine, leucine and isoleucine degradation (6)	0.120257	TGME49_239490-t26_1-p1	272	K	ME49
ko00280 Valine, leucine and isoleucine degradation (6)	0.120257	TGME49_239490-t26_1-p1	518	K	ME49
ko00280 Valine, leucine and isoleucine degradation (6)	0.120257	TGME49_305980-t26_1-p1	447	K	ME49
ko00020 Citrate cycle (TCA cycle) (14)	0.043603	TGME49_266760-t26_1-p1	326	K	ME49
ko00020 Citrate cycle (TCA cycle) (14)	0.043603	TGME49_267330-t26_1-p1	422	K	ME49
ko00020 Citrate cycle (TCA cycle) (14)	0.043603	TGME49_313140-t26_1-p1	298	K	ME49
ko00020 Citrate cycle (TCA cycle) (14)	0.043603	TGME49_313140-t26_1-p1	430	K	ME49
ko00020 Citrate cycle (TCA cycle) (14)	0.043603	TGME49_305980-t26_1-p1	447	K	ME49

## Sheet: RH
KEGG pathway	Mapping	Background	All Mapping	All Background	Fold enrichment	Fisher's exact test p value	-log10(p value)	Related proteins	FDR
ko04146 Peroxisome (5)	6	9	119	453	2.54	0.0121077	1.92	TGME49_232250-t26_1-p1 TGME49_266760-t26_1-p1 TGME49_247760-t26_1-p1 TGME49_316330-t26_1-p1 TGME49_310080-t26_1-p1 TGME49_310150-t26_1-p1	0.168331
ko00500 Starch and sucrose metabolism (6)	4	5	119	453	3.05	0.0182322	1.74	TGME49_318580-t26_1-p1 TGME49_283780-t26_1-p1 TGME49_297720-t26_1-p1 TGME49_285980-t26_1-p1	0.168331
ko00970 Aminoacyl-tRNA biosynthesis (19)	9	18	119	453	1.9	0.0240805	1.62	TGME49_253290-t26_1-p1 TGME49_256990-t26_1-p1 TGME49_219540-t26_1-p1 TGME49_263870-t26_1-p1 TGME49_217460-t26_1-p1 TGME49_205710-t26_1-p1 TGME49_270510-t26_1-p1 TGME49_315170-t26_1-p1 TGME49_207640-t26_1-p1	0.168331
ko03018 RNA degradation (18)	6	11	119	453	2.08	0.041204	1.39	TGME49_313010-t26_1-p1 TGME49_258980-t26_1-p1 TGME49_261050-t26_1-p1 TGME49_278950-t26_1-p1 TGME49_268850-t26_1-p1 TGME49_251780-t26_1-p1	0.168331
ko00071 Fatty acid degradation (4)	4	6	119	453	2.54	0.0435901	1.36	TGME49_317705-t26_1-p1 TGME49_247760-t26_1-p1 TGME49_310080-t26_1-p1 TGME49_310150-t26_1-p1	0.168331

## Sheet: RH Pathway2Protein
KEGG pathway	Fisher's exact test p value	Protein accession	Position	Amino acid	Regulated
ko00650 Butanoate metabolism (4)	0.282905	TGME49_317705-t26_1-p1	1165	K	RH
ko00650 Butanoate metabolism (4)	0.282905	TGME49_288500-t26_1-p1	182	K	RH
ko04142 Lysosome (12)	0.13018	TGME49_289770-t26_1-p1	338	K	RH
ko04142 Lysosome (12)	0.13018	TGME49_244290-t26_1-p1	402	K	RH
ko04142 Lysosome (12)	0.13018	TGME49_244290-t26_1-p1	170	K	RH
ko04142 Lysosome (12)	0.13018	TGME49_201840-t26_1-p1	357	K	RH
ko04142 Lysosome (12)	0.13018	TGME49_313670-t26_1-p1	154	K	RH
ko00500 Starch and sucrose metabolism (6)	0.0182322	TGME49_318580-t26_1-p1	383	K	RH
ko00500 Starch and sucrose metabolism (6)	0.0182322	TGME49_318580-t26_1-p1	31	K	RH
ko00500 Starch and sucrose metabolism (6)	0.0182322	TGME49_283780-t26_1-p1	154	K	RH
ko00500 Starch and sucrose metabolism (6)	0.0182322	TGME49_297720-t26_1-p1	955	K	RH
ko00500 Starch and sucrose metabolism (6)	0.0182322	TGME49_285980-t26_1-p1	452	K	RH
ko00500 Starch and sucrose metabolism (6)	0.0182322	TGME49_285980-t26_1-p1	557	K	RH
ko00052 Galactose metabolism (5)	0.394064	TGME49_318580-t26_1-p1	383	K	RH
ko00052 Galactose metabolism (5)	0.394064	TGME49_318580-t26_1-p1	31	K	RH
ko00052 Galactose metabolism (5)	0.394064	TGME49_285980-t26_1-p1	452	K	RH
ko00052 Galactose metabolism (5)	0.394064	TGME49_285980-t26_1-p1	557	K	RH
ko00680 Methane metabolism (6)	0.269355	TGME49_205380-t26_1-p1	385	K	RH
ko00680 Methane metabolism (6)	0.269355	TGME49_297060-t26_1-p1	161	K	RH
ko00680 Methane metabolism (6)	0.269355	TGME49_268850-t26_1-p1	308	K	RH
ko00680 Methane metabolism (6)	0.269355	TGME49_268850-t26_1-p1	92	K	RH
ko00910 Nitrogen metabolism (2)	0.0685792	TGME49_293180-t26_1-p1	354	K	RH
ko00910 Nitrogen metabolism (2)	0.0685792	TGME49_249390-t26_1-p1	847	K	RH
ko04115 p53 signaling pathway (2)	0.0685792	TGME49_207060-t26_1-p1	67	K	RH
ko04115 p53 signaling pathway (2)	0.0685792	TGME49_207060-t26_1-p1	46	K	RH
ko04115 p53 signaling pathway (2)	0.0685792	TGME49_230440-t26_1-p1	560	K	RH
ko00071 Fatty acid degradation (4)	0.0435901	TGME49_317705-t26_1-p1	1165	K	RH
ko00071 Fatty acid degradation (4)	0.0435901	TGME49_247760-t26_1-p1	38	K	RH
ko00071 Fatty acid degradation (4)	0.0435901	TGME49_310080-t26_1-p1	743	K	RH
ko00071 Fatty acid degradation (4)	0.0435901	TGME49_310150-t26_1-p1	301	K	RH
ko00220 Arginine biosynthesis (3)	0.170155	TGME49_293180-t26_1-p1	354	K	RH
ko00220 Arginine biosynthesis (3)	0.170155	TGME49_249390-t26_1-p1	847	K	RH
ko00061 Fatty acid biosynthesis (7)	0.188227	TGME49_247760-t26_1-p1	38	K	RH
ko00061 Fatty acid biosynthesis (7)	0.188227	TGME49_310080-t26_1-p1	743	K	RH
ko00061 Fatty acid biosynthesis (7)	0.188227	TGME49_221320-t26_1-p1	535	K	RH
ko00061 Fatty acid biosynthesis (7)	0.188227	TGME49_310150-t26_1-p1	301	K	RH
ko00280 Valine, leucine and isoleucine degradation (6)	0.269355	TGME49_317705-t26_1-p1	1165	K	RH
ko00280 Valine, leucine and isoleucine degradation (6)	0.269355	TGME49_206470-t26_1-p1	450	K	RH
ko00280 Valine, leucine and isoleucine degradation (6)	0.269355	TGME49_206470-t26_1-p1	505	K	RH
ko00280 Valine, leucine and isoleucine degradation (6)	0.269355	TGME49_305980-t26_1-p1	631	K	RH
ko00380 Tryptophan metabolism (3)	0.170155	TGME49_232250-t26_1-p1	240	K	RH
ko00380 Tryptophan metabolism (3)	0.170155	TGME49_317705-t26_1-p1	1165	K	RH
ko04146 Peroxisome (5)	0.0121077	TGME49_232250-t26_1-p1	240	K	RH
ko04146 Peroxisome (5)	0.0121077	TGME49_266760-t26_1-p1	498	K	RH
ko04146 Peroxisome (5)	0.0121077	TGME49_247760-t26_1-p1	38	K	RH
ko04146 Peroxisome (5)	0.0121077	TGME49_316330-t26_1-p1	256	K	RH
ko04146 Peroxisome (5)	0.0121077	TGME49_310080-t26_1-p1	743	K	RH
ko04146 Peroxisome (5)	0.0121077	TGME49_310150-t26_1-p1	301	K	RH
ko03018 RNA degradation (18)	0.041204	TGME49_313010-t26_1-p1	87	K	RH
ko03018 RNA degradation (18)	0.041204	TGME49_258980-t26_1-p1	318	K	RH
ko03018 RNA degradation (18)	0.041204	TGME49_261050-t26_1-p1	430	K	RH
ko03018 RNA degradation (18)	0.041204	TGME49_278950-t26_1-p1	49	K	RH
ko03018 RNA degradation (18)	0.041204	TGME49_268850-t26_1-p1	308	K	RH
ko03018 RNA degradation (18)	0.041204	TGME49_268850-t26_1-p1	92	K	RH
ko03018 RNA degradation (18)	0.041204	TGME49_251780-t26_1-p1	636	K	RH
ko03018 RNA degradation (18)	0.041204	TGME49_251780-t26_1-p1	376	K	RH
ko03018 RNA degradation (18)	0.041204	TGME49_251780-t26_1-p1	725	K	RH
ko00970 Aminoacyl-tRNA biosynthesis (19)	0.0240805	TGME49_253290-t26_1-p1	667	K	RH
ko00970 Aminoacyl-tRNA biosynthesis (19)	0.0240805	TGME49_253290-t26_1-p1	382	K	RH
ko00970 Aminoacyl-tRNA biosynthesis (19)	0.0240805	TGME49_253290-t26_1-p1	641	K	RH
ko00970 Aminoacyl-tRNA biosynthesis (19)	0.0240805	TGME49_253290-t26_1-p1	1061	K	RH
ko00970 Aminoacyl-tRNA biosynthesis (19)	0.0240805	TGME49_256990-t26_1-p1	410	K	RH
ko00970 Aminoacyl-tRNA biosynthesis (19)	0.0240805	TGME49_219540-t26_1-p1	1146	K	RH
ko00970 Aminoacyl-tRNA biosynthesis (19)	0.0240805	TGME49_219540-t26_1-p1	780	K	RH
ko00970 Aminoacyl-tRNA biosynthesis (19)	0.0240805	TGME49_263870-t26_1-p1	448	K	RH
ko00970 Aminoacyl-tRNA biosynthesis (19)	0.0240805	TGME49_217460-t26_1-p1	700	K	RH
ko00970 Aminoacyl-tRNA biosynthesis (19)	0.0240805	TGME49_205710-t26_1-p1	138	K	RH
ko00970 Aminoacyl-tRNA biosynthesis (19)	0.0240805	TGME49_270510-t26_1-p1	376	K	RH
ko00970 Aminoacyl-tRNA biosynthesis (19)	0.0240805	TGME49_315170-t26_1-p1	5365	K	RH
ko00970 Aminoacyl-tRNA biosynthesis (19)	0.0240805	TGME49_207640-t26_1-p1	456	K	RH
ko00330 Arginine and proline metabolism (3)	0.0574058	TGME49_271610-t26_1-p1	205	K	RH
ko00330 Arginine and proline metabolism (3)	0.0574058	TGME49_236070-t26_1-p1	152	K	RH
ko00330 Arginine and proline metabolism (3)	0.0574058	TGME49_202340-t26_1-p1	2880	K	RH
ko03420 Nucleotide excision repair (14)	0.188742	TGME49_295340-t26_1-p1	43	K	RH
ko03420 Nucleotide excision repair (14)	0.188742	TGME49_247460-t26_1-p1	710	K	RH
ko03420 Nucleotide excision repair (14)	0.188742	TGME49_247460-t26_1-p1	931	K	RH
ko03420 Nucleotide excision repair (14)	0.188742	TGME49_248810-t26_1-p1	330	K	RH
ko01212 Fatty acid metabolism (10)	0.182149	TGME49_317705-t26_1-p1	1165	K	RH
ko01212 Fatty acid metabolism (10)	0.182149	TGME49_247760-t26_1-p1	38	K	RH
ko01212 Fatty acid metabolism (10)	0.182149	TGME49_310080-t26_1-p1	743	K	RH
ko01212 Fatty acid metabolism (10)	0.182149	TGME49_221320-t26_1-p1	535	K	RH
ko01212 Fatty acid metabolism (10)	0.182149	TGME49_310150-t26_1-p1	301	K	RH
ko04152 AMPK signaling pathway (8)	0.282905	TGME49_205380-t26_1-p1	385	K	RH
ko04152 AMPK signaling pathway (8)	0.282905	TGME49_221320-t26_1-p1	535	K	RH
ko01210 2-Oxocarboxylic acid metabolism (4)	0.394064	TGME49_266760-t26_1-p1	498	K	RH
ko01210 2-Oxocarboxylic acid metabolism (4)	0.394064	TGME49_268890-t26_1-p1	289	K	RH
ko01210 2-Oxocarboxylic acid metabolism (4)	0.394064	TGME49_268890-t26_1-p1	543	K	RH
ko02024 Quorum sensing (2)	0.0574058	TGME49_247760-t26_1-p1	38	K	RH
ko02024 Quorum sensing (2)	0.0574058	TGME49_310080-t26_1-p1	743	K	RH
ko02024 Quorum sensing (2)	0.0574058	TGME49_310150-t26_1-p1	301	K	RH
ko00630 Glyoxylate and dicarboxylate metabolism (9)	0.188227	TGME49_232250-t26_1-p1	240	K	RH
ko00630 Glyoxylate and dicarboxylate metabolism (9)	0.188227	TGME49_268890-t26_1-p1	289	K	RH
ko00630 Glyoxylate and dicarboxylate metabolism (9)	0.188227	TGME49_268890-t26_1-p1	543	K	RH
ko00630 Glyoxylate and dicarboxylate metabolism (9)	0.188227	TGME49_206470-t26_1-p1	450	K	RH
ko00630 Glyoxylate and dicarboxylate metabolism (9)	0.188227	TGME49_206470-t26_1-p1	505	K	RH
ko00630 Glyoxylate and dicarboxylate metabolism (9)	0.188227	TGME49_305980-t26_1-p1	631	K	RH
ko04216 Ferroptosis (2)	0.0574058	TGME49_247760-t26_1-p1	38	K	RH
ko04216 Ferroptosis (2)	0.0574058	TGME49_310080-t26_1-p1	743	K	RH
ko04216 Ferroptosis (2)	0.0574058	TGME49_310150-t26_1-p1	301	K	RH
ko00260 Glycine, serine and threonine metabolism (8)	0.269355	TGME49_297060-t26_1-p1	161	K	RH
ko00260 Glycine, serine and threonine metabolism (8)	0.269355	TGME49_206470-t26_1-p1	450	K	RH
ko00260 Glycine, serine and threonine metabolism (8)	0.269355	TGME49_206470-t26_1-p1	505	K	RH
ko00260 Glycine, serine and threonine metabolism (8)	0.269355	TGME49_305980-t26_1-p1	631	K	RH
ko00640 Propanoate metabolism (10)	0.0649628	TGME49_317705-t26_1-p1	1165	K	RH
ko00640 Propanoate metabolism (10)	0.0649628	TGME49_232580-t26_1-p1	3129	K	RH
ko00640 Propanoate metabolism (10)	0.0649628	TGME49_221320-t26_1-p1	535	K	RH
ko00640 Propanoate metabolism (10)	0.0649628	TGME49_206470-t26_1-p1	450	K	RH
ko00640 Propanoate metabolism (10)	0.0649628	TGME49_206470-t26_1-p1	505	K	RH
ko00640 Propanoate metabolism (10)	0.0649628	TGME49_305980-t26_1-p1	631	K	RH
ko00640 Propanoate metabolism (10)	0.0649628	TGME49_290600-t26_1-p1	74	K	RH
ko00020 Citrate cycle (TCA cycle) (14)	0.0957064	TGME49_266760-t26_1-p1	498	K	RH
ko00020 Citrate cycle (TCA cycle) (14)	0.0957064	TGME49_215280-t26_1-p1	306	K	RH
ko00020 Citrate cycle (TCA cycle) (14)	0.0957064	TGME49_215280-t26_1-p1	120	K	RH
ko00020 Citrate cycle (TCA cycle) (14)	0.0957064	TGME49_215280-t26_1-p1	320	K	RH
ko00020 Citrate cycle (TCA cycle) (14)	0.0957064	TGME49_267330-t26_1-p1	635	K	RH
ko00020 Citrate cycle (TCA cycle) (14)	0.0957064	TGME49_267330-t26_1-p1	601	K	RH
ko00020 Citrate cycle (TCA cycle) (14)	0.0957064	TGME49_268890-t26_1-p1	289	K	RH
ko00020 Citrate cycle (TCA cycle) (14)	0.0957064	TGME49_268890-t26_1-p1	543	K	RH
ko00020 Citrate cycle (TCA cycle) (14)	0.0957064	TGME49_206470-t26_1-p1	450	K	RH
ko00020 Citrate cycle (TCA cycle) (14)	0.0957064	TGME49_206470-t26_1-p1	505	K	RH
ko00020 Citrate cycle (TCA cycle) (14)	0.0957064	TGME49_305980-t26_1-p1	631	K	RH
ko00020 Citrate cycle (TCA cycle) (14)	0.0957064	TGME49_290600-t26_1-p1	74	K	RH
ko04068 FoxO signaling pathway (4)	0.282905	TGME49_232250-t26_1-p1	240	K	RH
ko04068 FoxO signaling pathway (4)	0.282905	TGME49_316330-t26_1-p1	256	K	RH

## Sheet: down
KEGG pathway	Mapping	Background	All Mapping	All Background	Fold enrichment	Fisher's exact test p value	-log10(p value)	Related proteins	FDR
ko00970 Aminoacyl-tRNA biosynthesis (19)	9	18	59	453	3.84	0.000113884	3.94	TGME49_253290-t26_1-p1 TGME49_292080-t26_1-p1 TGME49_299810-t26_1-p1 TGME49_219540-t26_1-p1 TGME49_300260-t26_1-p1 TGME49_217460-t26_1-p1 TGME49_270510-t26_1-p1 TGME49_219850-t26_1-p1 TGME49_207640-t26_1-p1	0.00296098
ko00010 Glycolysis / Gluconeogenesis (19)	9	25	59	453	2.76	0.00224922	2.65	TGME49_222020-t26_1-p1 TGME49_289650-t26_1-p1 TGME49_297060-t26_1-p1 TGME49_256760-t26_1-p1 TGME49_289690-t26_1-p1 TGME49_233500-t26_1-p1 TGME49_283780-t26_1-p1 TGME49_226960-t26_1-p1 TGME49_206470-t26_1-p1	0.0194933
ko01230 Biosynthesis of amino acids (20)	9	25	59	453	2.76	0.00224922	2.65	TGME49_222020-t26_1-p1 TGME49_297060-t26_1-p1 TGME49_229360-t26_1-p1 TGME49_256760-t26_1-p1 TGME49_233500-t26_1-p1 TGME49_289690-t26_1-p1 TGME49_239310-t26_1-p1 TGME49_268890-t26_1-p1 TGME49_313140-t26_1-p1	0.0194933
ko01200 Carbon metabolism (41)	13	47	59	453	2.12	0.00354252	2.45	TGME49_222020-t26_1-p1 TGME49_278830-t26_1-p1 TGME49_289650-t26_1-p1 TGME49_297060-t26_1-p1 TGME49_256760-t26_1-p1 TGME49_229360-t26_1-p1 TGME49_233500-t26_1-p1 TGME49_239310-t26_1-p1 TGME49_289690-t26_1-p1 TGME49_283780-t26_1-p1 TGME49_268890-t26_1-p1 TGME49_313140-t26_1-p1 TGME49_206470-t26_1-p1	0.0202498
ko01120 Microbial metabolism in diverse environments (47)	14	53	59	453	2.03	0.00389419	2.41	TGME49_222020-t26_1-p1 TGME49_278830-t26_1-p1 TGME49_289650-t26_1-p1 TGME49_297060-t26_1-p1 TGME49_256760-t26_1-p1 TGME49_229360-t26_1-p1 TGME49_233500-t26_1-p1 TGME49_239310-t26_1-p1 TGME49_289690-t26_1-p1 TGME49_226960-t26_1-p1 TGME49_283780-t26_1-p1 TGME49_268890-t26_1-p1 TGME49_313140-t26_1-p1 TGME49_206470-t26_1-p1	0.0202498
ko03010 Ribosome (75)	17	75	59	453	1.74	0.00809656	2.09	TGME49_232230-t26_1-p1 TGME49_250810-t26_1-p1 TGME49_261570-t26_1-p1 TGME49_218410-t26_1-p1 TGME49_292130-t26_1-p1 TGME49_305520-t26_1-p1 TGME49_320050-t26_1-p1 TGME49_249250-t26_1-p1 TGME49_242330-t26_1-p1 TGME49_210690-t26_1-p1 TGME49_309120-t26_1-p1 TGME49_227360-t26_1-p1 TGME49_205340-t26_1-p1 TGME49_284560-t26_1-p1 TGME49_225080-t26_1-p1 TGME49_239100-t26_1-p1 TGME49_226970-t26_1-p1	0.0350851
ko00710 Carbon fixation in photosynthetic organisms (9)	5	12	59	453	3.2	0.0121971	1.91	TGME49_289650-t26_1-p1 TGME49_233500-t26_1-p1 TGME49_239310-t26_1-p1 TGME49_289690-t26_1-p1 TGME49_222020-t26_1-p1	0.0453033
ko01130 Biosynthesis of antibiotics (64)	15	67	59	453	1.72	0.0152204	1.82	TGME49_222020-t26_1-p1 TGME49_278830-t26_1-p1 TGME49_289650-t26_1-p1 TGME49_297060-t26_1-p1 TGME49_256760-t26_1-p1 TGME49_229360-t26_1-p1 TGME49_233500-t26_1-p1 TGME49_239310-t26_1-p1 TGME49_289690-t26_1-p1 TGME49_226960-t26_1-p1 TGME49_283780-t26_1-p1 TGME49_225990-t26_1-p1 TGME49_268890-t26_1-p1 TGME49_313140-t26_1-p1 TGME49_206470-t26_1-p1	0.0494663

## Sheet: down Pathway2Protein
KEGG pathway	Fisher's exact test p value	Protein accession	Position	Amino acid	Regulated
ko01200 Carbon metabolism (41)	0.00354252	TGME49_222020-t26_1-p1	243	K	down
ko01200 Carbon metabolism (41)	0.00354252	TGME49_278830-t26_1-p1	237	K	down
ko01200 Carbon metabolism (41)	0.00354252	TGME49_289650-t26_1-p1	231	K	down
ko01200 Carbon metabolism (41)	0.00354252	TGME49_289650-t26_1-p1	180	K	down
ko01200 Carbon metabolism (41)	0.00354252	TGME49_289650-t26_1-p1	116	K	down
ko01200 Carbon metabolism (41)	0.00354252	TGME49_297060-t26_1-p1	132	K	down
ko01200 Carbon metabolism (41)	0.00354252	TGME49_256760-t26_1-p1	219	K	down
ko01200 Carbon metabolism (41)	0.00354252	TGME49_229360-t26_1-p1	271	K	down
ko01200 Carbon metabolism (41)	0.00354252	TGME49_233500-t26_1-p1	203	K	down
ko01200 Carbon metabolism (41)	0.00354252	TGME49_239310-t26_1-p1	119	K	down
ko01200 Carbon metabolism (41)	0.00354252	TGME49_289690-t26_1-p1	274	K	down
ko01200 Carbon metabolism (41)	0.00354252	TGME49_289690-t26_1-p1	253	K	down
ko01200 Carbon metabolism (41)	0.00354252	TGME49_283780-t26_1-p1	212	K	down
ko01200 Carbon metabolism (41)	0.00354252	TGME49_268890-t26_1-p1	117	K	down
ko01200 Carbon metabolism (41)	0.00354252	TGME49_313140-t26_1-p1	238	K	down
ko01200 Carbon metabolism (41)	0.00354252	TGME49_206470-t26_1-p1	286	K	down
ko01130 Biosynthesis of antibiotics (64)	0.0152204	TGME49_222020-t26_1-p1	243	K	down
ko01130 Biosynthesis of antibiotics (64)	0.0152204	TGME49_278830-t26_1-p1	237	K	down
ko01130 Biosynthesis of antibiotics (64)	0.0152204	TGME49_289650-t26_1-p1	231	K	down
ko01130 Biosynthesis of antibiotics (64)	0.0152204	TGME49_289650-t26_1-p1	180	K	down
ko01130 Biosynthesis of antibiotics (64)	0.0152204	TGME49_289650-t26_1-p1	116	K	down
ko01130 Biosynthesis of antibiotics (64)	0.0152204	TGME49_297060-t26_1-p1	132	K	down
ko01130 Biosynthesis of antibiotics (64)	0.0152204	TGME49_256760-t26_1-p1	219	K	down
ko01130 Biosynthesis of antibiotics (64)	0.0152204	TGME49_229360-t26_1-p1	271	K	down
ko01130 Biosynthesis of antibiotics (64)	0.0152204	TGME49_233500-t26_1-p1	203	K	down
ko01130 Biosynthesis of antibiotics (64)	0.0152204	TGME49_239310-t26_1-p1	119	K	down
ko01130 Biosynthesis of antibiotics (64)	0.0152204	TGME49_289690-t26_1-p1	274	K	down
ko01130 Biosynthesis of antibiotics (64)	0.0152204	TGME49_289690-t26_1-p1	253	K	down
ko01130 Biosynthesis of antibiotics (64)	0.0152204	TGME49_226960-t26_1-p1	450	K	down
ko01130 Biosynthesis of antibiotics (64)	0.0152204	TGME49_226960-t26_1-p1	914	K	down
ko01130 Biosynthesis of antibiotics (64)	0.0152204	TGME49_283780-t26_1-p1	212	K	down
ko01130 Biosynthesis of antibiotics (64)	0.0152204	TGME49_225990-t26_1-p1	954	K	down
ko01130 Biosynthesis of antibiotics (64)	0.0152204	TGME49_268890-t26_1-p1	117	K	down
ko01130 Biosynthesis of antibiotics (64)	0.0152204	TGME49_313140-t26_1-p1	238	K	down
ko01130 Biosynthesis of antibiotics (64)	0.0152204	TGME49_206470-t26_1-p1	286	K	down
ko00010 Glycolysis / Gluconeogenesis (19)	0.00224922	TGME49_222020-t26_1-p1	243	K	down
ko00010 Glycolysis / Gluconeogenesis (19)	0.00224922	TGME49_289650-t26_1-p1	231	K	down
ko00010 Glycolysis / Gluconeogenesis (19)	0.00224922	TGME49_289650-t26_1-p1	180	K	down
ko00010 Glycolysis / Gluconeogenesis (19)	0.00224922	TGME49_289650-t26_1-p1	116	K	down
ko00010 Glycolysis / Gluconeogenesis (19)	0.00224922	TGME49_297060-t26_1-p1	132	K	down
ko00010 Glycolysis / Gluconeogenesis (19)	0.00224922	TGME49_256760-t26_1-p1	219	K	down
ko00010 Glycolysis / Gluconeogenesis (19)	0.00224922	TGME49_289690-t26_1-p1	274	K	down
ko00010 Glycolysis / Gluconeogenesis (19)	0.00224922	TGME49_289690-t26_1-p1	253	K	down
ko00010 Glycolysis / Gluconeogenesis (19)	0.00224922	TGME49_233500-t26_1-p1	203	K	down
ko00010 Glycolysis / Gluconeogenesis (19)	0.00224922	TGME49_283780-t26_1-p1	212	K	down
ko00010 Glycolysis / Gluconeogenesis (19)	0.00224922	TGME49_226960-t26_1-p1	450	K	down
ko00010 Glycolysis / Gluconeogenesis (19)	0.00224922	TGME49_226960-t26_1-p1	914	K	down
ko00010 Glycolysis / Gluconeogenesis (19)	0.00224922	TGME49_206470-t26_1-p1	286	K	down
ko04390 Hippo signaling pathway (5)	0.177274	TGME49_263090-t26_1-p1	90	K	down
ko04390 Hippo signaling pathway (5)	0.177274	TGME49_209030-t26_1-p1	40	K	down
ko00480 Glutathione metabolism (9)	0.196442	TGME49_290670-t26_1-p1	317	K	down
ko00480 Glutathione metabolism (9)	0.196442	TGME49_290670-t26_1-p1	645	K	down
ko00480 Glutathione metabolism (9)	0.196442	TGME49_313140-t26_1-p1	238	K	down
ko00480 Glutathione metabolism (9)	0.196442	TGME49_278830-t26_1-p1	237	K	down
ko01230 Biosynthesis of amino acids (20)	0.00224922	TGME49_222020-t26_1-p1	243	K	down
ko01230 Biosynthesis of amino acids (20)	0.00224922	TGME49_297060-t26_1-p1	132	K	down
ko01230 Biosynthesis of amino acids (20)	0.00224922	TGME49_229360-t26_1-p1	271	K	down
ko01230 Biosynthesis of amino acids (20)	0.00224922	TGME49_256760-t26_1-p1	219	K	down
ko01230 Biosynthesis of amino acids (20)	0.00224922	TGME49_233500-t26_1-p1	203	K	down
ko01230 Biosynthesis of amino acids (20)	0.00224922	TGME49_289690-t26_1-p1	274	K	down
ko01230 Biosynthesis of amino acids (20)	0.00224922	TGME49_289690-t26_1-p1	253	K	down
ko01230 Biosynthesis of amino acids (20)	0.00224922	TGME49_239310-t26_1-p1	119	K	down
ko01230 Biosynthesis of amino acids (20)	0.00224922	TGME49_268890-t26_1-p1	117	K	down
ko01230 Biosynthesis of amino acids (20)	0.00224922	TGME49_313140-t26_1-p1	238	K	down
ko04066 HIF-1 signaling pathway (7)	0.228136	TGME49_289690-t26_1-p1	274	K	down
ko04066 HIF-1 signaling pathway (7)	0.228136	TGME49_289690-t26_1-p1	253	K	down
ko04066 HIF-1 signaling pathway (7)	0.228136	TGME49_210690-t26_1-p1	214	K	down
ko04151 PI3K-Akt signaling pathway (7)	0.128695	TGME49_263090-t26_1-p1	90	K	down
ko04151 PI3K-Akt signaling pathway (7)	0.128695	TGME49_210690-t26_1-p1	214	K	down
ko00710 Carbon fixation in photosynthetic organisms (9)	0.0121971	TGME49_289650-t26_1-p1	231	K	down
ko00710 Carbon fixation in photosynthetic organisms (9)	0.0121971	TGME49_289650-t26_1-p1	180	K	down
ko00710 Carbon fixation in photosynthetic organisms (9)	0.0121971	TGME49_289650-t26_1-p1	116	K	down
ko00710 Carbon fixation in photosynthetic organisms (9)	0.0121971	TGME49_233500-t26_1-p1	203	K	down
ko00710 Carbon fixation in photosynthetic organisms (9)	0.0121971	TGME49_239310-t26_1-p1	119	K	down
ko00710 Carbon fixation in photosynthetic organisms (9)	0.0121971	TGME49_289690-t26_1-p1	274	K	down
ko00710 Carbon fixation in photosynthetic organisms (9)	0.0121971	TGME49_289690-t26_1-p1	253	K	down
ko00710 Carbon fixation in photosynthetic organisms (9)	0.0121971	TGME49_222020-t26_1-p1	243	K	down
ko00030 Pentose phosphate pathway (13)	0.0707068	TGME49_229360-t26_1-p1	271	K	down
ko00030 Pentose phosphate pathway (13)	0.0707068	TGME49_239310-t26_1-p1	119	K	down
ko00030 Pentose phosphate pathway (13)	0.0707068	TGME49_226960-t26_1-p1	450	K	down
ko00030 Pentose phosphate pathway (13)	0.0707068	TGME49_226960-t26_1-p1	914	K	down
ko00030 Pentose phosphate pathway (13)	0.0707068	TGME49_283780-t26_1-p1	212	K	down
ko00030 Pentose phosphate pathway (13)	0.0707068	TGME49_278830-t26_1-p1	237	K	down
ko00051 Fructose and mannose metabolism (8)	0.382033	TGME49_233500-t26_1-p1	203	K	down
ko00051 Fructose and mannose metabolism (8)	0.382033	TGME49_226960-t26_1-p1	450	K	down
ko00051 Fructose and mannose metabolism (8)	0.382033	TGME49_226960-t26_1-p1	914	K	down
ko00071 Fatty acid degradation (4)	0.177274	TGME49_310080-t26_1-p1	642	K	down
ko00071 Fatty acid degradation (4)	0.177274	TGME49_310150-t26_1-p1	767	K	down
ko00620 Pyruvate metabolism (13)	0.232821	TGME49_289650-t26_1-p1	231	K	down
ko00620 Pyruvate metabolism (13)	0.232821	TGME49_289650-t26_1-p1	180	K	down
ko00620 Pyruvate metabolism (13)	0.232821	TGME49_289650-t26_1-p1	116	K	down
ko00620 Pyruvate metabolism (13)	0.232821	TGME49_256760-t26_1-p1	219	K	down
ko00620 Pyruvate metabolism (13)	0.232821	TGME49_206470-t26_1-p1	286	K	down
ko00061 Fatty acid biosynthesis (7)	0.0993885	TGME49_310080-t26_1-p1	642	K	down
ko00061 Fatty acid biosynthesis (7)	0.0993885	TGME49_225990-t26_1-p1	954	K	down
ko00061 Fatty acid biosynthesis (7)	0.0993885	TGME49_310150-t26_1-p1	767	K	down
ko04146 Peroxisome (5)	0.0993885	TGME49_310080-t26_1-p1	642	K	down
ko04146 Peroxisome (5)	0.0993885	TGME49_313140-t26_1-p1	238	K	down
ko04146 Peroxisome (5)	0.0993885	TGME49_310150-t26_1-p1	767	K	down
ko03010 Ribosome (75)	0.00809656	TGME49_232230-t26_1-p1	56	K	down
ko03010 Ribosome (75)	0.00809656	TGME49_250810-t26_1-p1	101	K	down
ko03010 Ribosome (75)	0.00809656	TGME49_261570-t26_1-p1	261	K	down
ko03010 Ribosome (75)	0.00809656	TGME49_261570-t26_1-p1	268	K	down
ko03010 Ribosome (75)	0.00809656	TGME49_261570-t26_1-p1	20	K	down
ko03010 Ribosome (75)	0.00809656	TGME49_218410-t26_1-p1	78	K	down
ko03010 Ribosome (75)	0.00809656	TGME49_292130-t26_1-p1	274	K	down
ko03010 Ribosome (75)	0.00809656	TGME49_305520-t26_1-p1	85	K	down
ko03010 Ribosome (75)	0.00809656	TGME49_320050-t26_1-p1	163	K	down
ko03010 Ribosome (75)	0.00809656	TGME49_320050-t26_1-p1	43	K	down
ko03010 Ribosome (75)	0.00809656	TGME49_249250-t26_1-p1	25	K	down
ko03010 Ribosome (75)	0.00809656	TGME49_242330-t26_1-p1	170	K	down
ko03010 Ribosome (75)	0.00809656	TGME49_210690-t26_1-p1	214	K	down
ko03010 Ribosome (75)	0.00809656	TGME49_309120-t26_1-p1	264	K	down
ko03010 Ribosome (75)	0.00809656	TGME49_227360-t26_1-p1	356	K	down
ko03010 Ribosome (75)	0.00809656	TGME49_227360-t26_1-p1	221	K	down
ko03010 Ribosome (75)	0.00809656	TGME49_205340-t26_1-p1	106	K	down
ko03010 Ribosome (75)	0.00809656	TGME49_205340-t26_1-p1	73	K	down
ko03010 Ribosome (75)	0.00809656	TGME49_284560-t26_1-p1	140	K	down
ko03010 Ribosome (75)	0.00809656	TGME49_225080-t26_1-p1	27	K	down
ko03010 Ribosome (75)	0.00809656	TGME49_239100-t26_1-p1	165	K	down
ko03010 Ribosome (75)	0.00809656	TGME49_226970-t26_1-p1	38	K	down
ko00970 Aminoacyl-tRNA biosynthesis (19)	0.000113884	TGME49_253290-t26_1-p1	1101	K	down
ko00970 Aminoacyl-tRNA biosynthesis (19)	0.000113884	TGME49_292080-t26_1-p1	906	K	down
ko00970 Aminoacyl-tRNA biosynthesis (19)	0.000113884	TGME49_299810-t26_1-p1	264	K	down
ko00970 Aminoacyl-tRNA biosynthesis (19)	0.000113884	TGME49_219540-t26_1-p1	516	K	down
ko00970 Aminoacyl-tRNA biosynthesis (19)	0.000113884	TGME49_219540-t26_1-p1	551	K	down
ko00970 Aminoacyl-tRNA biosynthesis (19)	0.000113884	TGME49_219540-t26_1-p1	788	K	down
ko00970 Aminoacyl-tRNA biosynthesis (19)	0.000113884	TGME49_300260-t26_1-p1	618	K	down
ko00970 Aminoacyl-tRNA biosynthesis (19)	0.000113884	TGME49_217460-t26_1-p1	569	K	down
ko00970 Aminoacyl-tRNA biosynthesis (19)	0.000113884	TGME49_270510-t26_1-p1	620	K	down
ko00970 Aminoacyl-tRNA biosynthesis (19)	0.000113884	TGME49_219850-t26_1-p1	254	K	down
ko00970 Aminoacyl-tRNA biosynthesis (19)	0.000113884	TGME49_219850-t26_1-p1	648	K	down
ko00970 Aminoacyl-tRNA biosynthesis (19)	0.000113884	TGME49_219850-t26_1-p1	525	K	down
ko00970 Aminoacyl-tRNA biosynthesis (19)	0.000113884	TGME49_207640-t26_1-p1	605	K	down
ko00970 Aminoacyl-tRNA biosynthesis (19)	0.000113884	TGME49_207640-t26_1-p1	295	K	down
ko01120 Microbial metabolism in diverse environments (47)	0.00389419	TGME49_222020-t26_1-p1	243	K	down
ko01120 Microbial metabolism in diverse environments (47)	0.00389419	TGME49_278830-t26_1-p1	237	K	down
ko01120 Microbial metabolism in diverse environments (47)	0.00389419	TGME49_289650-t26_1-p1	231	K	down
ko01120 Microbial metabolism in diverse environments (47)	0.00389419	TGME49_289650-t26_1-p1	180	K	down
ko01120 Microbial metabolism in diverse environments (47)	0.00389419	TGME49_289650-t26_1-p1	116	K	down
ko01120 Microbial metabolism in diverse environments (47)	0.00389419	TGME49_297060-t26_1-p1	132	K	down
ko01120 Microbial metabolism in diverse environments (47)	0.00389419	TGME49_256760-t26_1-p1	219	K	down
ko01120 Microbial metabolism in diverse environments (47)	0.00389419	TGME49_229360-t26_1-p1	271	K	down
ko01120 Microbial metabolism in diverse environments (47)	0.00389419	TGME49_233500-t26_1-p1	203	K	down
ko01120 Microbial metabolism in diverse environments (47)	0.00389419	TGME49_239310-t26_1-p1	119	K	down
ko01120 Microbial metabolism in diverse environments (47)	0.00389419	TGME49_289690-t26_1-p1	274	K	down
ko01120 Microbial metabolism in diverse environments (47)	0.00389419	TGME49_289690-t26_1-p1	253	K	down
ko01120 Microbial metabolism in diverse environments (47)	0.00389419	TGME49_226960-t26_1-p1	450	K	down
ko01120 Microbial metabolism in diverse environments (47)	0.00389419	TGME49_226960-t26_1-p1	914	K	down
ko01120 Microbial metabolism in diverse environments (47)	0.00389419	TGME49_283780-t26_1-p1	212	K	down
ko01120 Microbial metabolism in diverse environments (47)	0.00389419	TGME49_268890-t26_1-p1	117	K	down
ko01120 Microbial metabolism in diverse environments (47)	0.00389419	TGME49_313140-t26_1-p1	238	K	down
ko01120 Microbial metabolism in diverse environments (47)	0.00389419	TGME49_206470-t26_1-p1	286	K	down
ko04391 Hippo signaling pathway	0.128695	TGME49_263090-t26_1-p1	90	K	down
ko04391 Hippo signaling pathway	0.128695	TGME49_209030-t26_1-p1	40	K	down
ko01212 Fatty acid metabolism (10)	0.196442	TGME49_310080-t26_1-p1	642	K	down
ko01212 Fatty acid metabolism (10)	0.196442	TGME49_225990-t26_1-p1	954	K	down
ko01212 Fatty acid metabolism (10)	0.196442	TGME49_310150-t26_1-p1	767	K	down
ko01210 2-Oxocarboxylic acid metabolism (4)	0.128695	TGME49_313140-t26_1-p1	238	K	down
ko01210 2-Oxocarboxylic acid metabolism (4)	0.128695	TGME49_268890-t26_1-p1	117	K	down
ko02024 Quorum sensing (2)	0.0841662	TGME49_310080-t26_1-p1	642	K	down
ko02024 Quorum sensing (2)	0.0841662	TGME49_310150-t26_1-p1	767	K	down
ko00630 Glyoxylate and dicarboxylate metabolism (9)	0.331463	TGME49_268890-t26_1-p1	117	K	down
ko00630 Glyoxylate and dicarboxylate metabolism (9)	0.331463	TGME49_206470-t26_1-p1	286	K	down
ko04216 Ferroptosis (2)	0.0841662	TGME49_310080-t26_1-p1	642	K	down
ko04216 Ferroptosis (2)	0.0841662	TGME49_310150-t26_1-p1	767	K	down
ko00260 Glycine, serine and threonine metabolism (8)	0.228136	TGME49_297060-t26_1-p1	132	K	down
ko00260 Glycine, serine and threonine metabolism (8)	0.228136	TGME49_206470-t26_1-p1	286	K	down
ko00020 Citrate cycle (TCA cycle) (14)	0.141992	TGME49_289650-t26_1-p1	231	K	down
ko00020 Citrate cycle (TCA cycle) (14)	0.141992	TGME49_289650-t26_1-p1	180	K	down
ko00020 Citrate cycle (TCA cycle) (14)	0.141992	TGME49_289650-t26_1-p1	116	K	down
ko00020 Citrate cycle (TCA cycle) (14)	0.141992	TGME49_313140-t26_1-p1	238	K	down
ko00020 Citrate cycle (TCA cycle) (14)	0.141992	TGME49_268890-t26_1-p1	117	K	down
ko00020 Citrate cycle (TCA cycle) (14)	0.141992	TGME49_206470-t26_1-p1	286	K	down

## Sheet: up
KEGG pathway	Mapping	Background	All Mapping	All Background	Fold enrichment	Fisher's exact test p value	-log10(p value)	Related proteins	FDR
ko00970 Aminoacyl-tRNA biosynthesis (19)	12	18	117	453	2.58	0.00023817	3.62	TGME49_253290-t26_1-p1 TGME49_256990-t26_1-p1 TGME49_292080-t26_1-p1 TGME49_299810-t26_1-p1 TGME49_289300-t26_1-p1 TGME49_300260-t26_1-p1 TGME49_205710-t26_1-p1 TGME49_263870-t26_1-p1 TGME49_210840-t26_1-p1 TGME49_270510-t26_1-p1 TGME49_219850-t26_1-p1 TGME49_315170-t26_1-p1	0.0071451
ko00010 Glycolysis / Gluconeogenesis (19)	12	25	117	453	1.86	0.0117352	1.93	TGME49_225930-t26_1-p1 TGME49_268850-t26_1-p1 TGME49_222020-t26_1-p1 TGME49_318230-t26_1-p1 TGME49_297060-t26_1-p1 TGME49_205380-t26_1-p1 TGME49_256760-t26_1-p1 TGME49_289690-t26_1-p1 TGME49_318580-t26_1-p1 TGME49_265450-t26_1-p1 TGME49_226960-t26_1-p1 TGME49_206470-t26_1-p1	0.176028
ko01230 Biosynthesis of amino acids (20)	11	25	117	453	1.7	0.0330451	1.48	TGME49_226730-t26_1-p1 TGME49_225930-t26_1-p1 TGME49_268850-t26_1-p1 TGME49_222020-t26_1-p1 TGME49_318230-t26_1-p1 TGME49_297060-t26_1-p1 TGME49_256760-t26_1-p1 TGME49_239820-t26_1-p1 TGME49_289690-t26_1-p1 TGME49_247670-t26_1-p1 TGME49_313140-t26_1-p1	0.256212

## Sheet: up Pathway2Protein
KEGG pathway	Fisher's exact test p value	Protein accession	Position	Amino acid	Regulated
ko03060 Protein export (13)	0.125643	TGME49_311720-t26_1-p1	592	K	up
ko03060 Protein export (13)	0.125643	TGME49_311720-t26_1-p1	276	K	up
ko03060 Protein export (13)	0.125643	TGME49_311720-t26_1-p1	530	K	up
ko03060 Protein export (13)	0.125643	TGME49_311720-t26_1-p1	132	K	up
ko03060 Protein export (13)	0.125643	TGME49_280610-t26_1-p1	342	K	up
ko03060 Protein export (13)	0.125643	TGME49_275802-t26_1-p1	278	K	up
ko03060 Protein export (13)	0.125643	TGME49_275802-t26_1-p1	43	K	up
ko03060 Protein export (13)	0.125643	TGME49_280740-t26_1-p1	122	K	up
ko03060 Protein export (13)	0.125643	TGME49_229030-t26_1-p1	147	K	up
ko00010 Glycolysis / Gluconeogenesis (19)	0.0117352	TGME49_225930-t26_1-p1	58	K	up
ko00010 Glycolysis / Gluconeogenesis (19)	0.0117352	TGME49_268850-t26_1-p1	162	K	up
ko00010 Glycolysis / Gluconeogenesis (19)	0.0117352	TGME49_268850-t26_1-p1	118	K	up
ko00010 Glycolysis / Gluconeogenesis (19)	0.0117352	TGME49_268850-t26_1-p1	449	K	up
ko00010 Glycolysis / Gluconeogenesis (19)	0.0117352	TGME49_222020-t26_1-p1	313	K	up
ko00010 Glycolysis / Gluconeogenesis (19)	0.0117352	TGME49_222020-t26_1-p1	404	K	up
ko00010 Glycolysis / Gluconeogenesis (19)	0.0117352	TGME49_318230-t26_1-p1	149	K	up
ko00010 Glycolysis / Gluconeogenesis (19)	0.0117352	TGME49_318230-t26_1-p1	131	K	up
ko00010 Glycolysis / Gluconeogenesis (19)	0.0117352	TGME49_297060-t26_1-p1	337	K	up
ko00010 Glycolysis / Gluconeogenesis (19)	0.0117352	TGME49_297060-t26_1-p1	195	K	up
ko00010 Glycolysis / Gluconeogenesis (19)	0.0117352	TGME49_205380-t26_1-p1	140	K	up
ko00010 Glycolysis / Gluconeogenesis (19)	0.0117352	TGME49_256760-t26_1-p1	228	K	up
ko00010 Glycolysis / Gluconeogenesis (19)	0.0117352	TGME49_256760-t26_1-p1	310	K	up
ko00010 Glycolysis / Gluconeogenesis (19)	0.0117352	TGME49_289690-t26_1-p1	214	K	up
ko00010 Glycolysis / Gluconeogenesis (19)	0.0117352	TGME49_318580-t26_1-p1	334	K	up
ko00010 Glycolysis / Gluconeogenesis (19)	0.0117352	TGME49_265450-t26_1-p1	304	K	up
ko00010 Glycolysis / Gluconeogenesis (19)	0.0117352	TGME49_226960-t26_1-p1	250	K	up
ko00010 Glycolysis / Gluconeogenesis (19)	0.0117352	TGME49_226960-t26_1-p1	268	K	up
ko00010 Glycolysis / Gluconeogenesis (19)	0.0117352	TGME49_206470-t26_1-p1	276	K	up
ko00010 Glycolysis / Gluconeogenesis (19)	0.0117352	TGME49_206470-t26_1-p1	176	K	up
ko00500 Starch and sucrose metabolism (6)	0.384721	TGME49_318580-t26_1-p1	334	K	up
ko00500 Starch and sucrose metabolism (6)	0.384721	TGME49_265450-t26_1-p1	304	K	up
ko00450 Selenocompound metabolism (4)	0.165048	TGME49_289300-t26_1-p1	424	K	up
ko00450 Selenocompound metabolism (4)	0.165048	TGME49_315170-t26_1-p1	4531	K	up
ko00052 Galactose metabolism (5)	0.384721	TGME49_318580-t26_1-p1	334	K	up
ko00052 Galactose metabolism (5)	0.384721	TGME49_265450-t26_1-p1	304	K	up
ko00680 Methane metabolism (6)	0.0768635	TGME49_205380-t26_1-p1	140	K	up
ko00680 Methane metabolism (6)	0.0768635	TGME49_297060-t26_1-p1	337	K	up
ko00680 Methane metabolism (6)	0.0768635	TGME49_297060-t26_1-p1	195	K	up
ko00680 Methane metabolism (6)	0.0768635	TGME49_239820-t26_1-p1	43	K	up
ko00680 Methane metabolism (6)	0.0768635	TGME49_239820-t26_1-p1	235	K	up
ko00680 Methane metabolism (6)	0.0768635	TGME49_268850-t26_1-p1	162	K	up
ko00680 Methane metabolism (6)	0.0768635	TGME49_268850-t26_1-p1	118	K	up
ko00680 Methane metabolism (6)	0.0768635	TGME49_268850-t26_1-p1	449	K	up
ko00910 Nitrogen metabolism (2)	0.0662838	TGME49_293180-t26_1-p1	323	K	up
ko00910 Nitrogen metabolism (2)	0.0662838	TGME49_249390-t26_1-p1	850	K	up
ko00910 Nitrogen metabolism (2)	0.0662838	TGME49_249390-t26_1-p1	283	K	up
ko00910 Nitrogen metabolism (2)	0.0662838	TGME49_249390-t26_1-p1	417	K	up
ko00910 Nitrogen metabolism (2)	0.0662838	TGME49_249390-t26_1-p1	576	K	up
ko01230 Biosynthesis of amino acids (20)	0.0330451	TGME49_226730-t26_1-p1	1012	K	up
ko01230 Biosynthesis of amino acids (20)	0.0330451	TGME49_226730-t26_1-p1	569	K	up
ko01230 Biosynthesis of amino acids (20)	0.0330451	TGME49_225930-t26_1-p1	58	K	up
ko01230 Biosynthesis of amino acids (20)	0.0330451	TGME49_268850-t26_1-p1	162	K	up
ko01230 Biosynthesis of amino acids (20)	0.0330451	TGME49_268850-t26_1-p1	118	K	up
ko01230 Biosynthesis of amino acids (20)	0.0330451	TGME49_268850-t26_1-p1	449	K	up
ko01230 Biosynthesis of amino acids (20)	0.0330451	TGME49_222020-t26_1-p1	313	K	up
ko01230 Biosynthesis of amino acids (20)	0.0330451	TGME49_222020-t26_1-p1	404	K	up
ko01230 Biosynthesis of amino acids (20)	0.0330451	TGME49_318230-t26_1-p1	149	K	up
ko01230 Biosynthesis of amino acids (20)	0.0330451	TGME49_318230-t26_1-p1	131	K	up
ko01230 Biosynthesis of amino acids (20)	0.0330451	TGME49_297060-t26_1-p1	337	K	up
ko01230 Biosynthesis of amino acids (20)	0.0330451	TGME49_297060-t26_1-p1	195	K	up
ko01230 Biosynthesis of amino acids (20)	0.0330451	TGME49_256760-t26_1-p1	228	K	up
ko01230 Biosynthesis of amino acids (20)	0.0330451	TGME49_256760-t26_1-p1	310	K	up
ko01230 Biosynthesis of amino acids (20)	0.0330451	TGME49_239820-t26_1-p1	43	K	up
ko01230 Biosynthesis of amino acids (20)	0.0330451	TGME49_239820-t26_1-p1	235	K	up
ko01230 Biosynthesis of amino acids (20)	0.0330451	TGME49_289690-t26_1-p1	214	K	up
ko01230 Biosynthesis of amino acids (20)	0.0330451	TGME49_247670-t26_1-p1	304	K	up
ko01230 Biosynthesis of amino acids (20)	0.0330451	TGME49_247670-t26_1-p1	290	K	up
ko01230 Biosynthesis of amino acids (20)	0.0330451	TGME49_313140-t26_1-p1	515	K	up
ko04066 HIF-1 signaling pathway (7)	0.0768635	TGME49_289690-t26_1-p1	214	K	up
ko04066 HIF-1 signaling pathway (7)	0.0768635	TGME49_265450-t26_1-p1	304	K	up
ko04066 HIF-1 signaling pathway (7)	0.0768635	TGME49_268850-t26_1-p1	162	K	up
ko04066 HIF-1 signaling pathway (7)	0.0768635	TGME49_268850-t26_1-p1	118	K	up
ko04066 HIF-1 signaling pathway (7)	0.0768635	TGME49_268850-t26_1-p1	449	K	up
ko04066 HIF-1 signaling pathway (7)	0.0768635	TGME49_210690-t26_1-p1	237	K	up
ko04151 PI3K-Akt signaling pathway (7)	0.111256	TGME49_288380-t26_1-p1	536	K	up
ko04151 PI3K-Akt signaling pathway (7)	0.111256	TGME49_288380-t26_1-p1	524	K	up
ko04151 PI3K-Akt signaling pathway (7)	0.111256	TGME49_263090-t26_1-p1	148	K	up
ko04151 PI3K-Akt signaling pathway (7)	0.111256	TGME49_210690-t26_1-p1	237	K	up
ko00710 Carbon fixation in photosynthetic organisms (9)	0.0602308	TGME49_205380-t26_1-p1	140	K	up
ko00710 Carbon fixation in photosynthetic organisms (9)	0.0602308	TGME49_289690-t26_1-p1	214	K	up
ko00710 Carbon fixation in photosynthetic organisms (9)	0.0602308	TGME49_225930-t26_1-p1	58	K	up
ko00710 Carbon fixation in photosynthetic organisms (9)	0.0602308	TGME49_247670-t26_1-p1	304	K	up
ko00710 Carbon fixation in photosynthetic organisms (9)	0.0602308	TGME49_247670-t26_1-p1	290	K	up
ko00710 Carbon fixation in photosynthetic organisms (9)	0.0602308	TGME49_222020-t26_1-p1	313	K	up
ko00710 Carbon fixation in photosynthetic organisms (9)	0.0602308	TGME49_222020-t26_1-p1	404	K	up
ko00710 Carbon fixation in photosynthetic organisms (9)	0.0602308	TGME49_318230-t26_1-p1	149	K	up
ko00710 Carbon fixation in photosynthetic organisms (9)	0.0602308	TGME49_318230-t26_1-p1	131	K	up
ko04113 Meiosis	0.384721	TGME49_310700-t26_1-p1	237	K	up
ko04113 Meiosis	0.384721	TGME49_226030-t26_1-p1	252	K	up
ko04113 Meiosis	0.384721	TGME49_226030-t26_1-p1	278	K	up
ko04113 Meiosis	0.384721	TGME49_226030-t26_1-p1	256	K	up
ko04113 Meiosis	0.384721	TGME49_226030-t26_1-p1	76	K	up
ko04113 Meiosis	0.384721	TGME49_226030-t26_1-p1	65	K	up
ko04113 Meiosis	0.384721	TGME49_226030-t26_1-p1	285	K	up
ko04113 Meiosis	0.384721	TGME49_226030-t26_1-p1	12	K	up
ko04144 Endocytosis (11)	0.179494	TGME49_273760-t26_1-p1	591	K	up
ko04144 Endocytosis (11)	0.179494	TGME49_273760-t26_1-p1	77	K	up
ko04144 Endocytosis (11)	0.179494	TGME49_273760-t26_1-p1	528	K	up
ko04144 Endocytosis (11)	0.179494	TGME49_273760-t26_1-p1	330	K	up
ko04144 Endocytosis (11)	0.179494	TGME49_273760-t26_1-p1	253	K	up
ko04144 Endocytosis (11)	0.179494	TGME49_273760-t26_1-p1	129	K	up
ko04144 Endocytosis (11)	0.179494	TGME49_273760-t26_1-p1	599	K	up
ko04144 Endocytosis (11)	0.179494	TGME49_276140-t26_1-p1	513	K	up
ko04144 Endocytosis (11)	0.179494	TGME49_248880-t26_1-p1	243	K	up
ko04144 Endocytosis (11)	0.179494	TGME49_289680-t26_1-p1	130	K	up
ko00051 Fructose and mannose metabolism (8)	0.241944	TGME49_205380-t26_1-p1	140	K	up
ko00051 Fructose and mannose metabolism (8)	0.241944	TGME49_265450-t26_1-p1	304	K	up
ko00051 Fructose and mannose metabolism (8)	0.241944	TGME49_226960-t26_1-p1	250	K	up
ko00051 Fructose and mannose metabolism (8)	0.241944	TGME49_226960-t26_1-p1	268	K	up
ko00051 Fructose and mannose metabolism (8)	0.241944	TGME49_225930-t26_1-p1	58	K	up
ko00071 Fatty acid degradation (4)	0.181453	TGME49_317705-t26_1-p1	936	K	up
ko00071 Fatty acid degradation (4)	0.181453	TGME49_317705-t26_1-p1	863	K	up
ko00071 Fatty acid degradation (4)	0.181453	TGME49_247760-t26_1-p1	485	K	up
ko00071 Fatty acid degradation (4)	0.181453	TGME49_310080-t26_1-p1	772	K	up
ko00983 Drug metabolism	0.181453	TGME49_207060-t26_1-p1	53	K	up
ko00983 Drug metabolism	0.181453	TGME49_310640-t26_1-p1	147	K	up
ko00983 Drug metabolism	0.181453	TGME49_257740-t26_1-p1	416	K	up
ko00220 Arginine biosynthesis (3)	0.165048	TGME49_293180-t26_1-p1	323	K	up
ko00220 Arginine biosynthesis (3)	0.165048	TGME49_249390-t26_1-p1	850	K	up
ko00220 Arginine biosynthesis (3)	0.165048	TGME49_249390-t26_1-p1	283	K	up
ko00220 Arginine biosynthesis (3)	0.165048	TGME49_249390-t26_1-p1	417	K	up
ko00220 Arginine biosynthesis (3)	0.165048	TGME49_249390-t26_1-p1	576	K	up
ko00280 Valine, leucine and isoleucine degradation (6)	0.0768635	TGME49_317705-t26_1-p1	936	K	up
ko00280 Valine, leucine and isoleucine degradation (6)	0.0768635	TGME49_317705-t26_1-p1	863	K	up
ko00280 Valine, leucine and isoleucine degradation (6)	0.0768635	TGME49_239490-t26_1-p1	273	K	up
ko00280 Valine, leucine and isoleucine degradation (6)	0.0768635	TGME49_239490-t26_1-p1	1128	K	up
ko00280 Valine, leucine and isoleucine degradation (6)	0.0768635	TGME49_206470-t26_1-p1	276	K	up
ko00280 Valine, leucine and isoleucine degradation (6)	0.0768635	TGME49_206470-t26_1-p1	176	K	up
ko00280 Valine, leucine and isoleucine degradation (6)	0.0768635	TGME49_319920-t26_1-p1	200	K	up
ko04010 MAPK signaling pathway (4)	0.275335	TGME49_273760-t26_1-p1	591	K	up
ko04010 MAPK signaling pathway (4)	0.275335	TGME49_273760-t26_1-p1	77	K	up
ko04010 MAPK signaling pathway (4)	0.275335	TGME49_273760-t26_1-p1	528	K	up
ko04010 MAPK signaling pathway (4)	0.275335	TGME49_273760-t26_1-p1	330	K	up
ko04010 MAPK signaling pathway (4)	0.275335	TGME49_273760-t26_1-p1	253	K	up
ko04010 MAPK signaling pathway (4)	0.275335	TGME49_273760-t26_1-p1	129	K	up
ko04010 MAPK signaling pathway (4)	0.275335	TGME49_273760-t26_1-p1	599	K	up
ko04010 MAPK signaling pathway (4)	0.275335	TGME49_226030-t26_1-p1	252	K	up
ko04010 MAPK signaling pathway (4)	0.275335	TGME49_226030-t26_1-p1	278	K	up
ko04010 MAPK signaling pathway (4)	0.275335	TGME49_226030-t26_1-p1	256	K	up
ko04010 MAPK signaling pathway (4)	0.275335	TGME49_226030-t26_1-p1	76	K	up
ko04010 MAPK signaling pathway (4)	0.275335	TGME49_226030-t26_1-p1	65	K	up
ko04010 MAPK signaling pathway (4)	0.275335	TGME49_226030-t26_1-p1	285	K	up
ko04010 MAPK signaling pathway (4)	0.275335	TGME49_226030-t26_1-p1	12	K	up
ko04146 Peroxisome (5)	0.179494	TGME49_247760-t26_1-p1	485	K	up
ko04146 Peroxisome (5)	0.179494	TGME49_310080-t26_1-p1	772	K	up
ko04146 Peroxisome (5)	0.179494	TGME49_313140-t26_1-p1	515	K	up
ko04146 Peroxisome (5)	0.179494	TGME49_316310-t26_1-p1	101	K	up
ko04146 Peroxisome (5)	0.179494	TGME49_316310-t26_1-p1	102	K	up
ko00970 Aminoacyl-tRNA biosynthesis (19)	0.00023817	TGME49_253290-t26_1-p1	1002	K	up
ko00970 Aminoacyl-tRNA biosynthesis (19)	0.00023817	TGME49_253290-t26_1-p1	1083	K	up
ko00970 Aminoacyl-tRNA biosynthesis (19)	0.00023817	TGME49_256990-t26_1-p1	231	K	up
ko00970 Aminoacyl-tRNA biosynthesis (19)	0.00023817	TGME49_256990-t26_1-p1	402	K	up
ko00970 Aminoacyl-tRNA biosynthesis (19)	0.00023817	TGME49_292080-t26_1-p1	575	K	up
ko00970 Aminoacyl-tRNA biosynthesis (19)	0.00023817	TGME49_299810-t26_1-p1	656	K	up
ko00970 Aminoacyl-tRNA biosynthesis (19)	0.00023817	TGME49_289300-t26_1-p1	424	K	up
ko00970 Aminoacyl-tRNA biosynthesis (19)	0.00023817	TGME49_300260-t26_1-p1	797	K	up
ko00970 Aminoacyl-tRNA biosynthesis (19)	0.00023817	TGME49_205710-t26_1-p1	575	K	up
ko00970 Aminoacyl-tRNA biosynthesis (19)	0.00023817	TGME49_263870-t26_1-p1	455	K	up
ko00970 Aminoacyl-tRNA biosynthesis (19)	0.00023817	TGME49_210840-t26_1-p1	289	K	up
ko00970 Aminoacyl-tRNA biosynthesis (19)	0.00023817	TGME49_210840-t26_1-p1	214	K	up
ko00970 Aminoacyl-tRNA biosynthesis (19)	0.00023817	TGME49_270510-t26_1-p1	540	K	up
ko00970 Aminoacyl-tRNA biosynthesis (19)	0.00023817	TGME49_270510-t26_1-p1	257	K	up
ko00970 Aminoacyl-tRNA biosynthesis (19)	0.00023817	TGME49_219850-t26_1-p1	269	K	up
ko00970 Aminoacyl-tRNA biosynthesis (19)	0.00023817	TGME49_219850-t26_1-p1	387	K	up
ko00970 Aminoacyl-tRNA biosynthesis (19)	0.00023817	TGME49_219850-t26_1-p1	638	K	up
ko00970 Aminoacyl-tRNA biosynthesis (19)	0.00023817	TGME49_315170-t26_1-p1	4531	K	up
ko04371 Apelin signaling pathway (3)	0.275335	TGME49_226030-t26_1-p1	252	K	up
ko04371 Apelin signaling pathway (3)	0.275335	TGME49_226030-t26_1-p1	278	K	up
ko04371 Apelin signaling pathway (3)	0.275335	TGME49_226030-t26_1-p1	256	K	up
ko04371 Apelin signaling pathway (3)	0.275335	TGME49_226030-t26_1-p1	76	K	up
ko04371 Apelin signaling pathway (3)	0.275335	TGME49_226030-t26_1-p1	65	K	up
ko04371 Apelin signaling pathway (3)	0.275335	TGME49_226030-t26_1-p1	285	K	up
ko04371 Apelin signaling pathway (3)	0.275335	TGME49_226030-t26_1-p1	12	K	up
ko04371 Apelin signaling pathway (3)	0.275335	TGME49_210690-t26_1-p1	237	K	up
ko00190 Oxidative phosphorylation (6)	0.259895	TGME49_261950-t26_1-p1	455	K	up
ko00190 Oxidative phosphorylation (6)	0.259895	TGME49_261950-t26_1-p1	293	K	up
ko00190 Oxidative phosphorylation (6)	0.259895	TGME49_215590-t26_1-p1	572	K	up
ko00190 Oxidative phosphorylation (6)	0.259895	TGME49_231910-t26_1-p1	100	K	up
ko01210 2-Oxocarboxylic acid metabolism (4)	0.384721	TGME49_226730-t26_1-p1	1012	K	up
ko01210 2-Oxocarboxylic acid metabolism (4)	0.384721	TGME49_226730-t26_1-p1	569	K	up
ko01210 2-Oxocarboxylic acid metabolism (4)	0.384721	TGME49_313140-t26_1-p1	515	K	up
ko04140 Autophagy	0.259895	TGME49_226030-t26_1-p1	252	K	up
ko04140 Autophagy	0.259895	TGME49_226030-t26_1-p1	278	K	up
ko04140 Autophagy	0.259895	TGME49_226030-t26_1-p1	256	K	up
ko04140 Autophagy	0.259895	TGME49_226030-t26_1-p1	76	K	up
ko04140 Autophagy	0.259895	TGME49_226030-t26_1-p1	65	K	up
ko04140 Autophagy	0.259895	TGME49_226030-t26_1-p1	285	K	up
ko04140 Autophagy	0.259895	TGME49_226030-t26_1-p1	12	K	up
ko04140 Autophagy	0.259895	TGME49_321530-t26_1-p1	380	K	up
ko04140 Autophagy	0.259895	TGME49_248880-t26_1-p1	243	K	up
ko02024 Quorum sensing (2)	0.275335	TGME49_247760-t26_1-p1	485	K	up
ko02024 Quorum sensing (2)	0.275335	TGME49_310080-t26_1-p1	772	K	up
ko04810 Regulation of actin cytoskeleton (3)	0.275335	TGME49_310700-t26_1-p1	237	K	up
ko04810 Regulation of actin cytoskeleton (3)	0.275335	TGME49_220400-t26_1-p1	43	K	up
ko04216 Ferroptosis (2)	0.0547613	TGME49_247760-t26_1-p1	485	K	up
ko04216 Ferroptosis (2)	0.0547613	TGME49_310080-t26_1-p1	772	K	up
ko04216 Ferroptosis (2)	0.0547613	TGME49_263300-t26_1-p1	151	K	up
ko00260 Glycine, serine and threonine metabolism (8)	0.259895	TGME49_297060-t26_1-p1	337	K	up
ko00260 Glycine, serine and threonine metabolism (8)	0.259895	TGME49_297060-t26_1-p1	195	K	up
ko00260 Glycine, serine and threonine metabolism (8)	0.259895	TGME49_239820-t26_1-p1	43	K	up
ko00260 Glycine, serine and threonine metabolism (8)	0.259895	TGME49_239820-t26_1-p1	235	K	up
ko00260 Glycine, serine and threonine metabolism (8)	0.259895	TGME49_206470-t26_1-p1	276	K	up
ko00260 Glycine, serine and threonine metabolism (8)	0.259895	TGME49_206470-t26_1-p1	176	K	up
ko00640 Propanoate metabolism (10)	0.172366	TGME49_317705-t26_1-p1	936	K	up
ko00640 Propanoate metabolism (10)	0.172366	TGME49_317705-t26_1-p1	863	K	up
ko00640 Propanoate metabolism (10)	0.172366	TGME49_239490-t26_1-p1	273	K	up
ko00640 Propanoate metabolism (10)	0.172366	TGME49_239490-t26_1-p1	1128	K	up
ko00640 Propanoate metabolism (10)	0.172366	TGME49_206470-t26_1-p1	276	K	up
ko00640 Propanoate metabolism (10)	0.172366	TGME49_206470-t26_1-p1	176	K	up
ko00640 Propanoate metabolism (10)	0.172366	TGME49_290600-t26_1-p1	94	K	up
ko00640 Propanoate metabolism (10)	0.172366	TGME49_290600-t26_1-p1	184	K	up
ko00640 Propanoate metabolism (10)	0.172366	TGME49_319920-t26_1-p1	200	K	up

## Sheet: all
KEGG pathway	Mapping	Background	All Mapping	All Background	Fold enrichment	Fisher's exact test p value	-log10(p value)	Related proteins	FDR
ko00970 Aminoacyl-tRNA biosynthesis (19)	15	18	226	453	1.67	0.00313319	2.5	TGME49_253290-t26_1-p1 TGME49_256990-t26_1-p1 TGME49_292080-t26_1-p1 TGME49_299810-t26_1-p1 TGME49_219540-t26_1-p1 TGME49_289300-t26_1-p1 TGME49_300260-t26_1-p1 TGME49_205710-t26_1-p1 TGME49_263870-t26_1-p1 TGME49_217460-t26_1-p1 TGME49_210840-t26_1-p1 TGME49_270510-t26_1-p1 TGME49_219850-t26_1-p1 TGME49_315170-t26_1-p1 TGME49_207640-t26_1-p1	0.0344651
ko04146 Peroxisome (5)	8	9	226	453	1.78	0.0183064	1.74	TGME49_232250-t26_1-p1 TGME49_266760-t26_1-p1 TGME49_247760-t26_1-p1 TGME49_316330-t26_1-p1 TGME49_310080-t26_1-p1 TGME49_313140-t26_1-p1 TGME49_316310-t26_1-p1 TGME49_310150-t26_1-p1	0.100685
ko00500 Starch and sucrose metabolism (6)	5	5	226	453	2	0.0302221	1.52	TGME49_318580-t26_1-p1 TGME49_265450-t26_1-p1 TGME49_283780-t26_1-p1 TGME49_297720-t26_1-p1 TGME49_285980-t26_1-p1	0.110814

## Sheet: all Pathway2Protein
KEGG pathway	Fisher's exact test p value	Protein accession	Position	Amino acid	Regulated
ko00500 Starch and sucrose metabolism (6)	0.0302221	TGME49_318580-t26_1-p1	334	K	up
ko00500 Starch and sucrose metabolism (6)	0.0302221	TGME49_318580-t26_1-p1	383	K	RH
ko00500 Starch and sucrose metabolism (6)	0.0302221	TGME49_318580-t26_1-p1	31	K	RH
ko00500 Starch and sucrose metabolism (6)	0.0302221	TGME49_265450-t26_1-p1	304	K	up
ko00500 Starch and sucrose metabolism (6)	0.0302221	TGME49_283780-t26_1-p1	212	K	down
ko00500 Starch and sucrose metabolism (6)	0.0302221	TGME49_283780-t26_1-p1	154	K	RH
ko00500 Starch and sucrose metabolism (6)	0.0302221	TGME49_297720-t26_1-p1	955	K	RH
ko00500 Starch and sucrose metabolism (6)	0.0302221	TGME49_285980-t26_1-p1	452	K	RH
ko00500 Starch and sucrose metabolism (6)	0.0302221	TGME49_285980-t26_1-p1	557	K	RH
ko00910 Nitrogen metabolism (2)	0.248344	TGME49_293180-t26_1-p1	354	K	RH
ko00910 Nitrogen metabolism (2)	0.248344	TGME49_293180-t26_1-p1	312	K	down
ko00910 Nitrogen metabolism (2)	0.248344	TGME49_293180-t26_1-p1	323	K	up
ko00910 Nitrogen metabolism (2)	0.248344	TGME49_249390-t26_1-p1	847	K	RH
ko00910 Nitrogen metabolism (2)	0.248344	TGME49_249390-t26_1-p1	850	K	up
ko00910 Nitrogen metabolism (2)	0.248344	TGME49_249390-t26_1-p1	283	K	up
ko00910 Nitrogen metabolism (2)	0.248344	TGME49_249390-t26_1-p1	417	K	up
ko00910 Nitrogen metabolism (2)	0.248344	TGME49_249390-t26_1-p1	576	K	up
ko04115 p53 signaling pathway (2)	0.248344	TGME49_207060-t26_1-p1	67	K	RH
ko04115 p53 signaling pathway (2)	0.248344	TGME49_207060-t26_1-p1	53	K	up
ko04115 p53 signaling pathway (2)	0.248344	TGME49_207060-t26_1-p1	46	K	RH
ko04115 p53 signaling pathway (2)	0.248344	TGME49_230440-t26_1-p1	560	K	RH
ko00521 Streptomycin biosynthesis (2)	0.248344	TGME49_265450-t26_1-p1	304	K	up
ko00521 Streptomycin biosynthesis (2)	0.248344	TGME49_285980-t26_1-p1	452	K	RH
ko00521 Streptomycin biosynthesis (2)	0.248344	TGME49_285980-t26_1-p1	557	K	RH
ko04146 Peroxisome (5)	0.0183064	TGME49_232250-t26_1-p1	240	K	RH
ko04146 Peroxisome (5)	0.0183064	TGME49_232250-t26_1-p1	222	K	ME49
ko04146 Peroxisome (5)	0.0183064	TGME49_266760-t26_1-p1	498	K	RH
ko04146 Peroxisome (5)	0.0183064	TGME49_266760-t26_1-p1	326	K	ME49
ko04146 Peroxisome (5)	0.0183064	TGME49_247760-t26_1-p1	38	K	RH
ko04146 Peroxisome (5)	0.0183064	TGME49_247760-t26_1-p1	485	K	up
ko04146 Peroxisome (5)	0.0183064	TGME49_316330-t26_1-p1	256	K	RH
ko04146 Peroxisome (5)	0.0183064	TGME49_310080-t26_1-p1	772	K	up
ko04146 Peroxisome (5)	0.0183064	TGME49_310080-t26_1-p1	743	K	RH
ko04146 Peroxisome (5)	0.0183064	TGME49_310080-t26_1-p1	642	K	down
ko04146 Peroxisome (5)	0.0183064	TGME49_313140-t26_1-p1	238	K	down
ko04146 Peroxisome (5)	0.0183064	TGME49_313140-t26_1-p1	298	K	ME49
ko04146 Peroxisome (5)	0.0183064	TGME49_313140-t26_1-p1	515	K	up
ko04146 Peroxisome (5)	0.0183064	TGME49_313140-t26_1-p1	430	K	ME49
ko04146 Peroxisome (5)	0.0183064	TGME49_316310-t26_1-p1	101	K	up
ko04146 Peroxisome (5)	0.0183064	TGME49_316310-t26_1-p1	102	K	up
ko04146 Peroxisome (5)	0.0183064	TGME49_310150-t26_1-p1	767	K	down
ko04146 Peroxisome (5)	0.0183064	TGME49_310150-t26_1-p1	301	K	RH
ko00970 Aminoacyl-tRNA biosynthesis (19)	0.00313319	TGME49_253290-t26_1-p1	667	K	RH
ko00970 Aminoacyl-tRNA biosynthesis (19)	0.00313319	TGME49_253290-t26_1-p1	1002	K	up
ko00970 Aminoacyl-tRNA biosynthesis (19)	0.00313319	TGME49_253290-t26_1-p1	1101	K	down
ko00970 Aminoacyl-tRNA biosynthesis (19)	0.00313319	TGME49_253290-t26_1-p1	382	K	RH
ko00970 Aminoacyl-tRNA biosynthesis (19)	0.00313319	TGME49_253290-t26_1-p1	641	K	RH
ko00970 Aminoacyl-tRNA biosynthesis (19)	0.00313319	TGME49_253290-t26_1-p1	1061	K	RH
ko00970 Aminoacyl-tRNA biosynthesis (19)	0.00313319	TGME49_253290-t26_1-p1	1083	K	up
ko00970 Aminoacyl-tRNA biosynthesis (19)	0.00313319	TGME49_256990-t26_1-p1	231	K	up
ko00970 Aminoacyl-tRNA biosynthesis (19)	0.00313319	TGME49_256990-t26_1-p1	402	K	up
ko00970 Aminoacyl-tRNA biosynthesis (19)	0.00313319	TGME49_256990-t26_1-p1	410	K	RH
ko00970 Aminoacyl-tRNA biosynthesis (19)	0.00313319	TGME49_292080-t26_1-p1	906	K	down
ko00970 Aminoacyl-tRNA biosynthesis (19)	0.00313319	TGME49_292080-t26_1-p1	575	K	up
ko00970 Aminoacyl-tRNA biosynthesis (19)	0.00313319	TGME49_299810-t26_1-p1	656	K	up
ko00970 Aminoacyl-tRNA biosynthesis (19)	0.00313319	TGME49_299810-t26_1-p1	264	K	down
ko00970 Aminoacyl-tRNA biosynthesis (19)	0.00313319	TGME49_219540-t26_1-p1	516	K	down
ko00970 Aminoacyl-tRNA biosynthesis (19)	0.00313319	TGME49_219540-t26_1-p1	640	K	ME49
ko00970 Aminoacyl-tRNA biosynthesis (19)	0.00313319	TGME49_219540-t26_1-p1	1146	K	RH
ko00970 Aminoacyl-tRNA biosynthesis (19)	0.00313319	TGME49_219540-t26_1-p1	551	K	down
ko00970 Aminoacyl-tRNA biosynthesis (19)	0.00313319	TGME49_219540-t26_1-p1	1107	K	ME49
ko00970 Aminoacyl-tRNA biosynthesis (19)	0.00313319	TGME49_219540-t26_1-p1	780	K	RH
ko00970 Aminoacyl-tRNA biosynthesis (19)	0.00313319	TGME49_219540-t26_1-p1	788	K	down
ko00970 Aminoacyl-tRNA biosynthesis (19)	0.00313319	TGME49_289300-t26_1-p1	424	K	up
ko00970 Aminoacyl-tRNA biosynthesis (19)	0.00313319	TGME49_300260-t26_1-p1	797	K	up
ko00970 Aminoacyl-tRNA biosynthesis (19)	0.00313319	TGME49_300260-t26_1-p1	618	K	down
ko00970 Aminoacyl-tRNA biosynthesis (19)	0.00313319	TGME49_205710-t26_1-p1	575	K	up
ko00970 Aminoacyl-tRNA biosynthesis (19)	0.00313319	TGME49_205710-t26_1-p1	138	K	RH
ko00970 Aminoacyl-tRNA biosynthesis (19)	0.00313319	TGME49_263870-t26_1-p1	448	K	RH
ko00970 Aminoacyl-tRNA biosynthesis (19)	0.00313319	TGME49_263870-t26_1-p1	455	K	up
ko00970 Aminoacyl-tRNA biosynthesis (19)	0.00313319	TGME49_217460-t26_1-p1	700	K	RH
ko00970 Aminoacyl-tRNA biosynthesis (19)	0.00313319	TGME49_217460-t26_1-p1	569	K	down
ko00970 Aminoacyl-tRNA biosynthesis (19)	0.00313319	TGME49_217460-t26_1-p1	65	K	ME49
ko00970 Aminoacyl-tRNA biosynthesis (19)	0.00313319	TGME49_210840-t26_1-p1	289	K	up
ko00970 Aminoacyl-tRNA biosynthesis (19)	0.00313319	TGME49_210840-t26_1-p1	214	K	up
ko00970 Aminoacyl-tRNA biosynthesis (19)	0.00313319	TGME49_270510-t26_1-p1	376	K	RH
ko00970 Aminoacyl-tRNA biosynthesis (19)	0.00313319	TGME49_270510-t26_1-p1	620	K	down
ko00970 Aminoacyl-tRNA biosynthesis (19)	0.00313319	TGME49_270510-t26_1-p1	540	K	up
ko00970 Aminoacyl-tRNA biosynthesis (19)	0.00313319	TGME49_270510-t26_1-p1	257	K	up
ko00970 Aminoacyl-tRNA biosynthesis (19)	0.00313319	TGME49_219850-t26_1-p1	269	K	up
ko00970 Aminoacyl-tRNA biosynthesis (19)	0.00313319	TGME49_219850-t26_1-p1	254	K	down
ko00970 Aminoacyl-tRNA biosynthesis (19)	0.00313319	TGME49_219850-t26_1-p1	387	K	up
ko00970 Aminoacyl-tRNA biosynthesis (19)	0.00313319	TGME49_219850-t26_1-p1	648	K	down
ko00970 Aminoacyl-tRNA biosynthesis (19)	0.00313319	TGME49_219850-t26_1-p1	525	K	down
ko00970 Aminoacyl-tRNA biosynthesis (19)	0.00313319	TGME49_219850-t26_1-p1	638	K	up
ko00970 Aminoacyl-tRNA biosynthesis (19)	0.00313319	TGME49_315170-t26_1-p1	5365	K	RH
ko00970 Aminoacyl-tRNA biosynthesis (19)	0.00313319	TGME49_315170-t26_1-p1	4531	K	up
ko00970 Aminoacyl-tRNA biosynthesis (19)	0.00313319	TGME49_207640-t26_1-p1	456	K	RH
ko00970 Aminoacyl-tRNA biosynthesis (19)	0.00313319	TGME49_207640-t26_1-p1	605	K	down
ko00970 Aminoacyl-tRNA biosynthesis (19)	0.00313319	TGME49_207640-t26_1-p1	295	K	down
ko01210 2-Oxocarboxylic acid metabolism (4)	0.184736	TGME49_226730-t26_1-p1	1012	K	up
ko01210 2-Oxocarboxylic acid metabolism (4)	0.184736	TGME49_226730-t26_1-p1	569	K	up
ko01210 2-Oxocarboxylic acid metabolism (4)	0.184736	TGME49_266760-t26_1-p1	498	K	RH
ko01210 2-Oxocarboxylic acid metabolism (4)	0.184736	TGME49_266760-t26_1-p1	326	K	ME49
ko01210 2-Oxocarboxylic acid metabolism (4)	0.184736	TGME49_313140-t26_1-p1	238	K	down
ko01210 2-Oxocarboxylic acid metabolism (4)	0.184736	TGME49_313140-t26_1-p1	298	K	ME49
ko01210 2-Oxocarboxylic acid metabolism (4)	0.184736	TGME49_313140-t26_1-p1	515	K	up
ko01210 2-Oxocarboxylic acid metabolism (4)	0.184736	TGME49_313140-t26_1-p1	430	K	ME49
ko01210 2-Oxocarboxylic acid metabolism (4)	0.184736	TGME49_268890-t26_1-p1	289	K	RH
ko01210 2-Oxocarboxylic acid metabolism (4)	0.184736	TGME49_268890-t26_1-p1	117	K	down
ko01210 2-Oxocarboxylic acid metabolism (4)	0.184736	TGME49_268890-t26_1-p1	543	K	RH
ko04810 Regulation of actin cytoskeleton (3)	0.0611249	TGME49_310700-t26_1-p1	237	K	up
ko04810 Regulation of actin cytoskeleton (3)	0.0611249	TGME49_220400-t26_1-p1	43	K	up
ko04810 Regulation of actin cytoskeleton (3)	0.0611249	TGME49_220400-t26_1-p1	82	K	RH
ko04810 Regulation of actin cytoskeleton (3)	0.0611249	TGME49_219280-t26_1-p1	238	K	ME49
ko04810 Regulation of actin cytoskeleton (3)	0.0611249	TGME49_209030-t26_1-p1	40	K	down
ko04216 Ferroptosis (2)	0.0611249	TGME49_247760-t26_1-p1	38	K	RH
ko04216 Ferroptosis (2)	0.0611249	TGME49_247760-t26_1-p1	485	K	up
ko04216 Ferroptosis (2)	0.0611249	TGME49_310080-t26_1-p1	772	K	up
ko04216 Ferroptosis (2)	0.0611249	TGME49_310080-t26_1-p1	743	K	RH
ko04216 Ferroptosis (2)	0.0611249	TGME49_310080-t26_1-p1	642	K	down
ko04216 Ferroptosis (2)	0.0611249	TGME49_263300-t26_1-p1	151	K	up
ko04216 Ferroptosis (2)	0.0611249	TGME49_310150-t26_1-p1	767	K	down
ko04216 Ferroptosis (2)	0.0611249	TGME49_310150-t26_1-p1	301	K	RH
ko04510 Focal adhesion (3)	0.123346	TGME49_310700-t26_1-p1	237	K	up
ko04510 Focal adhesion (3)	0.123346	TGME49_219280-t26_1-p1	238	K	ME49
ko04510 Focal adhesion (3)	0.123346	TGME49_209030-t26_1-p1	40	K	down
ko04072 Phospholipase D signaling pathway (3)	0.248344	TGME49_202460-t26_1-p1	1158	K	RH
ko04072 Phospholipase D signaling pathway (3)	0.248344	TGME49_276140-t26_1-p1	513	K	up
