# Supplementary material for: Global Lysine Crotonylation and 2-Hydroxyisobutyrylation in Phenotypically Different Toxoplasma gondii Parasites
Source: Mol Cell Proteomics. 2019 Sep 5;18(11):2207–24. doi: 10.1074/mcp.RA119.001611 (PMC6823851; doi:10.1074/mcp.RA119.001611)
Supplement: Supplementary dataset 18 [file 153316_2_supp_389891_pxb4p0.xlsx]

## Sheet: khib
Modification sites information																								Protein quantitation						Normalized modification sites quantitation
Protein accession	Position	Amino acid	Protein description	Localization probability	PEP	Score	Modified sequence	Charge	Mass error [ppm]	MS/MS Count	ME49_rep1	ME49_rep2	ME49_rep3	RSD of ME49	RH_rep1	RH_rep2	RH_rep3	RSD of RH	RH_rep1/ME49_rep1 Ratio	RH_rep2/ME49_rep2 Ratio	RH_rep3/ME49_rep3 Ratio	RH/ME49 Ratio	RH/ME49 P value	ME49_rep1	ME49_rep2	ME49_rep3	RH_rep1	RH_rep2	RH_rep3	ME49_rep1	ME49_rep2	ME49_rep3	RH_rep1	RH_rep2	RH_rep3	RH/ME49 Ratio	RH/ME49 P value
TGME49_214840-t26_1-p1	1362	K	AP2 domain transcription factor AP2X-7	1	0.0300591	81.215	K(1)SFAVAK	2	0.84337	1			1											0.998	1.008	0.979	1.068	0.997	0.949			1.02145
TGME49_214840-t26_1-p1	563	K	AP2 domain transcription factor AP2X-7	1	0.000143575	80.96	VFSVAK(1)YGYEGAK	2	3.7455	6	1.083				0.854	1.111	0.952	0.133391	0.788			0.898		0.998	1.008	0.979	1.068	0.997	0.949	1.08517			0.799625	1.11434	1.00316	0.896
TGME49_214840-t26_1-p1	142	K	AP2 domain transcription factor AP2X-7	1	1.1915e-05	88.427	EALASK(1)TGEAPDAAEK	2	-0.054744	2						1.185	0.815	0.26163						0.998	1.008	0.979	1.068	0.997	0.949					1.18857	0.858799
TGME49_214840-t26_1-p1	160	K	AP2 domain transcription factor AP2X-7	1	0.000109745	104.01	GPAAAHFK(1)AK	2	-0.91329	2			1.01			0.99								0.998	1.008	0.979	1.068	0.997	0.949			1.03166		0.992979		0.963
TGME49_214840-t26_1-p1	638	K	AP2 domain transcription factor AP2X-7	1	0.00189394	53.869	FFLASK(1)FGNAEAK	2	-0.60978	1					1									0.998	1.008	0.979	1.068	0.997	0.949				0.93633
TGME49_214840-t26_1-p1	645	K	AP2 domain transcription factor AP2X-7	1	0.0200973	74.301	FGNAEAK(1)R	2	-0.55317	2					1									0.998	1.008	0.979	1.068	0.997	0.949				0.93633
TGME49_214840-t26_1-p1	1785	K	AP2 domain transcription factor AP2X-7	1	0.0011566	60.157	AFTFSGK(1)EEELR	2	-1.9471	4		0.695	1.207	0.380693		1.099				1.581		1.581		0.998	1.008	0.979	1.068	0.997	0.949		0.689484	1.23289		1.10231		1.147
TGME49_214840-t26_1-p1	670	K	AP2 domain transcription factor AP2X-7	1	0.0011905	89.029	ADDVFEK(1)AR	2	-0.13427	6	1.073	0.089	1	0.760762	1.17	1.144	1.524	0.165935	1.091	12.877	1.524	2.202	0.1787	0.998	1.008	0.979	1.068	0.997	0.949	1.07515	0.0882937	1.02145	1.09551	1.14744	1.6059	1.762	0.34864
TGME49_214840-t26_1-p1	392	K	AP2 domain transcription factor AP2X-7	1	1.61703e-10	63.701	AAAQAAALAAASSGGQDGAASVK(1)DGK	3	0.16931	2						1.036	0.964	0.0509117						0.998	1.008	0.979	1.068	0.997	0.949					1.03912	1.01581
TGME49_214960-t26_1-p1	5037	K	AP2 domain transcription factor AP2X-8	1	0.00150836	85.676	MAEANAK(1)MR	2	-2.7938	1					1									1.072	1	0.91	1.042	1.011	0.965				0.959693
TGME49_214960-t26_1-p1	4355	K	AP2 domain transcription factor AP2X-8	1	0.000558546	46.892	GSEQINLHDLNEAK(1)K	3	0.42081	1					1									1.072	1	0.91	1.042	1.011	0.965				0.959693
TGME49_224050-t26_1-p1	1724	K	AP2 domain transcription factor AP2X-4	1	0.000227521	72.898	DVPGVTIAK(1)IDATR	2	-1.3801	7	1.44	1.227	0.816	0.273206	1.02	0.83	0.668	0.209911	0.708	0.676	0.819	0.629	0.048565	0.976	0.941	1.062	0.953	1.023	1.045	1.47541	1.30393	0.768362	1.0703	0.811339	0.639234	0.711	0.2607
TGME49_224050-t26_1-p1	1350	K	AP2 domain transcription factor AP2X-4	1	0.0101613	43.761	EFPTLK(1)FFIDGR	2	0.63604	1					1									0.976	0.941	1.062	0.953	1.023	1.045				1.04932
TGME49_224050-t26_1-p1	1533	K	AP2 domain transcription factor AP2X-4	1	0.00293653	88.177	AVLIVDSK(1)R	2	0.36699	15	1.057	0.601	0.916	0.272106	1.359	0.883	1.183	0.210812	1.286	1.469	1.292	1.377	0.2951	0.976	0.941	1.062	0.953	1.023	1.045	1.08299	0.638682	0.862524	1.42602	0.863148	1.13206	1.324	0.2509
TGME49_224050-t26_1-p1	1454	K	AP2 domain transcription factor AP2X-4	1	8.12938e-05	98.942	LLGGEK(1)VAADIER	2	-0.52508	11	2.93	0.61	0.603	0.971382	0.59	0.718	0.549	0.142412	0.202	1.177	0.91	0.35	0.50278	0.976	0.941	1.062	0.953	1.023	1.045	3.00205	0.648247	0.567797	0.619098	0.701857	0.525359	0.438	0.43366
TGME49_224050-t26_1-p1	728	K	AP2 domain transcription factor AP2X-4	1	0.000168238	102.9	K(1)TVTAGGGAAGER	2	0.15337	5	1.247	0.859		0.260548	0.671	1.132	1.091	0.264493	0.539	1.318		0.916	0.73614	0.976	0.941	1.062	0.953	1.023	1.045	1.27766	0.912859		0.704092	1.10655	1.04402	0.869	0.55838
TGME49_224050-t26_1-p1	1631	K	AP2 domain transcription factor AP2X-4	1	1.2019e-10	79.461	APVK(1)TLTPSTVSSFFDDFVAR	3	0.6934	1	1													0.976	0.941	1.062	0.953	1.023	1.045	1.02459
TGME49_224050-t26_1-p1	1250	K	AP2 domain transcription factor AP2X-4	1	0.000108939	104.22	STK(1)SYSAQQR	2	-0.22863	1							1							0.976	0.941	1.062	0.953	1.023	1.045						0.956938
TGME49_224050-t26_1-p1	379	K	AP2 domain transcription factor AP2X-4	1	0.0021767	49.188	VVSK(1)SVASSGLEAR	2	0.47288	2						0.901	1.099	0.140007						0.976	0.941	1.062	0.953	1.023	1.045					0.880743	1.05167
TGME49_224050-t26_1-p1	1386	K	AP2 domain transcription factor AP2X-4	1	4.06732e-06	94.487	SLTSK(1)QHLDEVMSNR	3	-0.28063	9	1.352		0.63	0.515168	0.749	1.246	1.024	0.247404	0.554		1.624	0.744		0.976	0.941	1.062	0.953	1.023	1.045	1.38525		0.59322	0.785939	1.21799	0.979904	1.005	0.84286
TGME49_224050-t26_1-p1	1381	K	AP2 domain transcription factor AP2X-4	1	8.01592e-05	101.43	LDRDK(1)SLTSK	2	-0.23247	12	0.729		0.877	0.130326	1.035	1.126	1.232	0.0871752	1.42		1.405	1.551		0.976	0.941	1.062	0.953	1.023	1.045	0.746926		0.8258	1.08604	1.10068	1.17895	1.427	0.0056242
TGME49_224050-t26_1-p1	1649	K	AP2 domain transcription factor AP2X-4	1	0.0177422	107.32	K(1)LEPYYR	2	-1.8843	11	1.036	0.561	0.697	0.319908	1.144	1.338	1.224	0.0789223	1.104	2.384	1.757	1.547	0.106659	0.976	0.941	1.062	0.953	1.023	1.045	1.06148	0.596174	0.656309	1.20042	1.30792	1.17129	1.59	0.052343
TGME49_224050-t26_1-p1	1708	K	AP2 domain transcription factor AP2X-4	0.999995	0.00208247	57.434	KLEPAYK(1)ELAAR	2	-1.8254	2					1									0.976	0.941	1.062	0.953	1.023	1.045				1.04932
TGME49_224050-t26_1-p1	1702	K	AP2 domain transcription factor AP2X-4	1	0.0197506	98.997	K(1)LEPAYK	2	-1.019	6	0.998	1.073	0.778	0.161451		1.146	1.006	0.0920027		1.068	1.292	1.039	0.66076	0.976	0.941	1.062	0.953	1.023	1.045	1.02254	1.14028	0.73258		1.12023	0.962679	1.079	0.65194
TGME49_224050-t26_1-p1	1525	K	AP2 domain transcription factor AP2X-4	1	1.61627e-16	128.05	LPENFFTDGRPK(1)AVLIVDSK	3	0.64719	6	0.857	1.512	0.884	0.341792	0.542	1.365	0.84	0.455062	0.632	0.903	0.95	0.773	0.54498	0.976	0.941	1.062	0.953	1.023	1.045	0.878074	1.6068	0.832392	0.56873	1.33431	0.803828	0.816	0.53878
TGME49_227900-t26_1-p1	1012	K	AP2 domain transcription factor AP2X-1	1	0.00138117	71.176	K(1)FSVAFLGDAK	2	0.32166	4		1.117			0.883							0.791		0.875	1.002	0.937	1.105	0.999	1.082		1.11477		0.799095			0.717
TGME49_233120-t26_1-p1	701	K	AP2 domain transcription factor AP2VIII-2	1	0.00321922	101.25	EK(1)AETAMR	2	-0.61968	4	0.927				0.902	0.858	1.314	0.245479	0.973			1.105		0.918	1.079	1.038	0.931	0.995	1.038	1.0098			0.968851	0.862312	1.2659	1.022
TGME49_233120-t26_1-p1	1647	K	AP2 domain transcription factor AP2VIII-2	1	0.026077	44.511	K(1)LDDVYGPLAEK	2	-0.91348	1														0.918	1.079	1.038	0.931	0.995	1.038
TGME49_233120-t26_1-p1	1531	K	AP2 domain transcription factor AP2VIII-2	1	0.00150455	85.716	VAVK(1)AFQEK	2	0.75062	4		1.064			0.848	0.97	1.117	0.137676		0.912		0.919		0.918	1.079	1.038	0.931	0.995	1.038		0.986098		0.910849	0.974874	1.07611	1.001
TGME49_255220-t26_1-p1	1642	K	AP2 domain transcription factor AP2VIIb-3	1	0.017783	107.55	LPGLAK(1)R	2	-0.20256	9	1.59	1.239	1.294	0.137366	0.456		0.421	0.0564395	0.287		0.325	0.31	0.031139	1.109	1.339	0.919		0.835	0.799	1.43372	0.925317	1.40805			0.526909	0.42
TGME49_290630-t26_1-p1	4073	K	AP2 domain transcription factor AP2IX-7	1	0.000145934	75.819	SK(1)VAINADGHK	3	-0.60581	3	0.72				1.274	1.006		0.166232	1.768			1.583		1	1.029	1.015	0.996	0.958	1.002	0.72			1.27912	1.0501		1.618
TGME49_310950-t26_1-p1	1836	K	AP2 domain transcription factor AP2XI-3	1	0.000360429	78.324	TNFFIVDSK(1)TK	2	2.1799	3			0.523		0.864	1.613		0.427633						1.014	1.042	0.978	0.914	1.048	1.005			0.534765	0.945295	1.53912		2.323
TGME49_310950-t26_1-p1	409	K	AP2 domain transcription factor AP2XI-3	1	0.0099832	75.738	VADAAK(1)GR	2	3.6734	2	0.951						1.049					1.103		1.014	1.042	0.978	0.914	1.048	1.005	0.93787					1.04378	1.113
TGME49_310950-t26_1-p1	288	K	AP2 domain transcription factor AP2XI-3	1	0.000520753	82.645	APAK(1)GAGALR	2	1.3364	4			0.665		1.175	0.872	1.287	0.193192			1.936			1.014	1.042	0.978	0.914	1.048	1.005			0.679959	1.28556	0.832061	1.2806	1.666
TGME49_310950-t26_1-p1	1888	K	AP2 domain transcription factor AP2XI-3	0.903549	0.000190878	46.461	IIPTILEIPSK(0.904)DK(0.096)PYDPSK	3	1.2236	1						1								1.014	1.042	0.978	0.914	1.048	1.005					0.954198
TGME49_318610-t26_1-p1	1089	K	AP2 domain transcription factor AP2IV-3	1	0.0102891	75.109	WIDK(1)AQTR	2	-0.7385	10	1.125	1.121	2.125	0.397055	0.359	0.385	0.885	0.545978	0.319	0.343	0.416	0.484	0.077158
TGME49_320680-t26_1-p1	1855	K	AP2 domain transcription factor AP2IV-2	1	2.77339e-05	120.06	DK(1)QQDAFGAAR	2	-1.0692	5		1.171			0.975	1.003	0.852	0.0851517		0.857		0.806		0.939	1.041	0.947	0.915	1.117	1.042		1.12488		1.06557	0.897941	0.817658	0.824
TGME49_320680-t26_1-p1	1904	K	AP2 domain transcription factor AP2IV-2	1	0.0114103	46.64	LAGK(1)SDAAVR	2	1.7023	1						1								0.939	1.041	0.947	0.915	1.117	1.042					0.895255
TGME49_320680-t26_1-p1	1922	K	AP2 domain transcription factor AP2IV-2	0.993618	0.00139087	64.64	VK(0.006)EEK(0.994)LSDCR	3	0.85497	2					1.058		0.942	0.0820244						0.939	1.041	0.947	0.915	1.117	1.042				1.15628		0.904031
chromatin modifying enzymes
TGME49_215560-t26_1-p1	861	K	histone arginine methyltransferase PRMT5	1	0.00073011	79.659	NAETSVALQK(1)K	2	-0.49512	2					1.161		0.839	0.227688						0.944	0.945	1.042	1.113	0.946	1.01				1.04313		0.830693
TGME49_219520-t26_1-p1	131	K	histone arginine methyltransferase PRMT1	1	3.25757e-09	91.518	AGAK(1)HVYGIECSEIVNIAR	3	0.90568	5	0.88	0.857	1.41	0.298233		1.121	0.731	0.29781		1.308	0.519	1.066	0.79622	1.05	1.046	0.986	1.03	0.99	0.898	0.838095	0.819312	1.43002		1.13232	0.814031	0.946	0.90428
TGME49_219520-t26_1-p1	56	K	histone arginine methyltransferase PRMT1	1	0.00369759	93.429	AAFAK(1)DWK	2	-0.89067	9	0.709	0.93	0.858	0.135419	1.417	1.134	0.952	0.200675	1.998	1.219	1.11	1.425	0.169161	1.05	1.046	0.986	1.03	0.99	0.898	0.675238	0.889101	0.870183	1.37573	1.14545	1.06013	1.471	0.029896
TGME49_219520-t26_1-p1	357	K	histone arginine methyltransferase PRMT1	1	0.0203526	59.153	VEGMIAVK(1)K	2	-0.66579	2					1.006		0.994	0.00848528						1.05	1.046	0.986	1.03	0.99	0.898				0.976699		1.1069
TGME49_219520-t26_1-p1	164	K	histone arginine methyltransferase PRMT1	1	9.48681e-09	120.9	VTFVQGK(1)AEEVSLPVEK	3	-0.16262	16	1.321	0.828	0.671	0.360814	0.9	1.041	1.239	0.160657	0.681	1.257	1.847	0.987	0.95232	1.05	1.046	0.986	1.03	0.99	0.898	1.2581	0.791587	0.680527	0.873786	1.05152	1.37973	1.211	0.41084
TGME49_219520-t26_1-p1	157	K	histone arginine methyltransferase PRMT1	1	4.34316e-07	125.47	ENDMEDK(1)VTFVQGK	2	-1.1699	8	0.828	0.581	0.429	0.328688	0.816	1.701	1.645	0.357218	0.986	2.926	3.838	1.969	0.170756	1.05	1.046	0.986	1.03	0.99	0.898	0.788571	0.555449	0.435091	0.792233	1.71818	1.83185	2.441	0.055264
TGME49_219520-t26_1-p1	51	K	histone arginine methyltransferase PRMT1	1	1.18702e-13	104.84	GPAGFSATVLPCDEATK(1)AAFAK	3	-0.8687	3			1.46			0.54								1.05	1.046	0.986	1.03	0.99	0.898			1.48073		0.545455		0.368
TGME49_219520-t26_1-p1	202	K	histone arginine methyltransferase PRMT1	0.994632	0.00184011	45.722	DK(0.995)WLK(0.005)PGGMIFPDK	3	-0.1271	2					1.126	0.874		0.178191						1.05	1.046	0.986	1.03	0.99	0.898				1.0932	0.882828
TGME49_219520-t26_1-p1	150	K	histone arginine methyltransferase PRMT1	1	0.00125639	72.096	IVK(1)ENDMEDK	2	-3.7377	1		1												1.05	1.046	0.986	1.03	0.99	0.898		0.956023
TGME49_227970-t26_1-p1	143	K	histone family DNA-binding protein	1	2.84497e-05	110.31	AEVEK(1)TVSAFLR	2	0.50528	9	1.105	0.674	1.246	0.295538	1.307	0.782	0.885	0.280616	1.183	1.162	0.71	1.114	0.72374	1.133	0.82	0.903	0.939	1.082	1.124	0.975287	0.821951	1.37984	1.39191	0.722736	0.787367	0.913	0.68608
TGME49_240840-t26_1-p1	93	K	histone lysine demethylase JmjC NO66	1	0.0368186	44.543	K(1)FISEEDMVR	2	-0.15888	1						1								1.018	1.034	1.09	0.922	0.965	0.972					1.03627
TGME49_243440-t26_1-p1	1662	K	histone lysine acetyltransferase GCN5-B	1	0.00264432	54.343	VLVGNK(1)ADVENR	2	-0.18932	1						1								1.116	1.101	0.997	0.914	0.924	0.949					1.08225
TGME49_249620-t26_1-p1	1226	K	histone deacetylase HDAC2	1	0.0245908	74.376	K(1)EILNDPR	2	0.16856	6	0.869	0.555	0.862	0.235304	1.176	1.241	1.297	0.0489142	1.354	2.237	1.506	1.739	0.024724	1.016	0.993	0.927	0.921	1.087	1.056	0.855315	0.558912	0.929881	1.27687	1.14167	1.22822	1.556	0.044802
TGME49_249620-t26_1-p1	2067	K	histone deacetylase HDAC2	1	0.0424192	61.962	K(1)VHFVGGR	2	1.8823	2		0.926	1.074	0.104652										1.016	0.993	0.927	0.921	1.087	1.056		0.932528	1.15858
TGME49_249620-t26_1-p1	1240	K	histone deacetylase HDAC2	1	8.59476e-06	104.2	K(1)VPIALLDGEQVNDSR	2	0.35201	7	0.816	1.043	0.683	0.214831	1.104	1.121	1.233	0.0608051	1.352	1.074	1.804	1.24	0.110499	1.016	0.993	0.927	0.921	1.087	1.056	0.80315	1.05035	0.736785	1.1987	1.03128	1.16761	1.312	0.073343
TGME49_252420-t26_1-p1	216	K	histone arginine methyltransferase PRMT3	1	0.0194227	47.187	EK(1)QAAAFAR	2	-2.4614	2	1.056						0.944					0.894		1.047	0.939	1.105	1.061	0.886	0.962	1.0086					0.981289	0.973
TGME49_252420-t26_1-p1	399	K	histone arginine methyltransferase PRMT3	1	0.00119013	66.004	K(1)VIGVDGAAGIAR	2	0.37685	5	0.955	0.712	1.795	0.492429	0.643	0.895		0.231718	0.674	1.258		0.923	0.74786	1.047	0.939	1.105	1.061	0.886	0.962	0.91213	0.758253	1.62443	0.606032	1.01016		0.736	0.47872
TGME49_257770-t26_1-p1	1642	K	histone lysine methyltransferase SET2	1	5.89897e-05	62.94	PSGASRFAPGSK(1)VWDYARK(1)R	3	-1.0211	3	0.606				1.497		0.897	0.354439	2.468			1.975
TGME49_257770-t26_1-p1	1649	K	histone lysine methyltransferase SET2	1	5.89897e-05	62.94	PSGASRFAPGSK(1)VWDYARK(1)R	3	-1.0211	3	0.606				1.497		0.897	0.354439	2.468			1.975
TGME49_281420-t26_1-p1	2972	K	histone deacetylase HDAC1	1	0.0113065	56.548	AASVSEDGK(1)R	2	0.028471	2						1.222	0.778	0.313955						0.776	1.059	1.146	1.04	0.905	1.074					1.35028	0.724395
TGME49_293370-t26_1-p1	935	K	histone arginine methyltransferase PRMT2	1	0.00306844	122.52	VLDALK(1)SR	2	2.8588	16	0.503	0.939	0.511	0.383176	1.187	1.484	1.375	0.1114	2.358	1.58	2.688	1.871	0.050064	0.941	1.034	0.886	1.071	1.03	1.038	0.534538	0.908124	0.576749	1.10831	1.44078	1.32466	1.918	0.021002
TGME49_293370-t26_1-p1	1189	K	histone arginine methyltransferase PRMT2	1	0.00304454	65.179	AAEAGAEAAK(1)K	2	0.53945	2						1.024	0.976	0.0339411						0.941	1.034	0.886	1.071	1.03	1.038					0.994175	0.94027
TGME49_293370-t26_1-p1	1178	K	histone arginine methyltransferase PRMT2	1	0.0240517	91.906	ILVAEK(1)R	2	0.3302	1						1								0.941	1.034	0.886	1.071	1.03	1.038					0.970874
TGME49_294270-t26_1-p1	1689	K	histone arginine methyltransferase PRMT4/CARM1	1	2.67742e-10	139.86	FSGEEGVDEGGVK(1)K	2	0.68065	5					1.302	0.894	0.804	0.265383						1.085	1.019	1.012	0.902	0.963	1.019				1.44346	0.928349	0.789009
RNA polymerase II
TGME49_202690-t26_1-p1	179	K	DNA-directed RNA polymerase II RPB9	1	5.20913e-21	140.35	VEEDESSVAGALEAGALSVK(1)R	3	-0.054664	3					0.893	0.983	1.124	0.116435						1.114	0.986	1.112	0.94	0.952	0.895				0.95	1.03256	1.25587
TGME49_217182-t26_1-p1	4047	K	RNA-dependent RNA polymerase RDP	1	0.0205583	42.788	EK(1)DEALADLR	2	1.6565	1						1								0.979	0.976	1.091	1.059	0.833	1.062					1.20048
TGME49_217182-t26_1-p1	4141	K	RNA-dependent RNA polymerase RDP	0.998756	2.17733e-05	64.537	EK(0.001)EEALAK(0.999)LNTVVEANK	3	-0.0021679	2	0.95		1.05	0.0707107										0.979	0.976	1.091	1.059	0.833	1.062	0.970378		0.96242
TGME49_217182-t26_1-p1	3781	K	RNA-dependent RNA polymerase RDP	1	0.0123889	66.267	LLTETK(1)EQTEK	2	0.19677	1	1													0.979	0.976	1.091	1.059	0.833	1.062	1.02145
TGME49_217560-t26_1-p1	67	K	DNA-directed RNA polymerase II RPB10	1	0.000221721	113.93	LLAYNIYEK(1)R	2	0.51254	10	0.824	0.668	0.868	0.133598	1.228	1.26	1.152	0.0457201	1.491	1.884	1.326	1.626	0.0072366	0.958		0.75	1.293			0.860125		1.15733	0.949729			0.942
TGME49_224590-t26_1-p1	614	K	DNA-directed RNA polymerase III POLR3C	1	0.0179741	43.77	EAMQK(1)AQLIR	2	1.0131	1						1								0.848	0.853	1.05	1.106	1.021	1.122					0.979432
TGME49_225260-t26_1-p1	1139	K	DNA-directed RNA polymerase II RPB1	1	0.00701957	53.317	ELINVAK(1)QVK	2	0.3338	3	1.076		0.924	0.10748										0.944	1.012	1.066	0.964	1.014	1	1.13983		0.866792
TGME49_225260-t26_1-p1	1238	K	DNA-directed RNA polymerase II RPB1	1	0.000488053	109.66	LTMK(1)EIGEK	2	1.2146	2					1.038		0.962	0.0537401						0.944	1.012	1.066	0.964	1.014	1				1.07676		0.962
TGME49_225260-t26_1-p1	704	K	DNA-directed RNA polymerase II RPB1	1	1.79517e-07	127.02	DIIANEETNEK(1)VR	2	1.4412	3		0.666			1.334							2.003		0.944	1.012	1.066	0.964	1.014	1		0.658103		1.38382			2.103
TGME49_225260-t26_1-p1	669	K	DNA-directed RNA polymerase II RPB1	1	0.00134021	70.942	TK(1)DFLSTLQK	2	0.80828	4	0.916	0.928	0.975	0.0331844	1.181				1.289			1.281		0.944	1.012	1.066	0.964	1.014	1	0.970339	0.916996	0.914634	1.2251			1.312
TGME49_225260-t26_1-p1	279	K	DNA-directed RNA polymerase II RPB1	1	0.000998101	62.088	LVDIVK(1)TNLSLK	2	-0.14213	3					0.963	0.871	1.166	0.15094						0.944	1.012	1.066	0.964	1.014	1				0.998963	0.858974	1.166
TGME49_225260-t26_1-p1	1023	K	DNA-directed RNA polymerase II RPB1	1	4.76563e-07	121.45	VNELLNEK(1)LVVVK	2	0.077259	5	1.15	1.307		0.0903669	0.542				0.472			0.441		0.944	1.012	1.066	0.964	1.014	1	1.21822	1.2915		0.562241			0.448
TGME49_225260-t26_1-p1	1132	K	DNA-directed RNA polymerase II RPB1	1	0.00149588	85.807	LK(1)ELINVAK	2	-0.095103	4	0.865	1.076	0.784	0.165959		1.275				1.185		1.314		0.944	1.012	1.066	0.964	1.014	1	0.916314	1.06324	0.73546		1.2574		1.389
TGME49_225260-t26_1-p1	975	K	DNA-directed RNA polymerase II RPB1	1	0.0246964	44.753	HIFK(1)DGETK	2	-0.35949	3	0.994	0.847		0.112922		1.159				1.369		1.259		0.944	1.012	1.066	0.964	1.014	1	1.05297	0.836957			1.143		1.21
TGME49_225260-t26_1-p1	980	K	DNA-directed RNA polymerase II RPB1	1	1.54036e-05	100.22	DGETK(1)QHIPINILR	3	2.6953	10	1.165	0.979	0.82	0.174773	0.999	0.955	1.082	0.0637256	0.858	0.975	1.321	0.944	0.52822	0.944	1.012	1.066	0.964	1.014	1	1.23411	0.967391	0.769231	1.03631	0.941815	1.082	1.03	0.76024
TGME49_231380-t26_1-p1	101	K	DNA-directed RNA polymerase II RPB4	1	0.0117588	45.614	SLDEAK(1)ALIPTLNR	2	-0.185	2	0.612	1.388		0.548715
TGME49_233720-t26_1-p1	20	K	DNA-directed RNA polymerase II RPBABC8	1	0.000430439	105.52	SVDCSK(1)FER	2	-0.75352	8	0.858		0.974	0.0895463	1.078	1.502	0.588	0.433141	1.256		0.603	1.231		1.065	0.949	1.056	0.961	1.081	0.887	0.805634		0.922348	1.12175	1.38945	0.662909	1.225	0.6189
TGME49_238190-t26_1-p1	304	K	DNA-directed RNA polymerase II RPB3	1	0.00161755	63.073	EMDGIPIVK(1)LR	2	-0.18077	2			1											0.995	0.896	0.981	1.074	1.125	0.928			1.01937
TGME49_238190-t26_1-p1	319	K	DNA-directed RNA polymerase II RPB3	1	0.000694895	95.502	MTATK(1)GIGK	2	0.21069	7	0.795	0.982	0.996	0.121411	1.051	1.373	0.803	0.265695	1.323	1.397	0.806	1.211	0.46496	0.995	0.896	0.981	1.074	1.125	0.928	0.798995	1.09598	1.01529	0.978585	1.22044	0.865302	1.053	0.73558
TGME49_238190-t26_1-p1	162	K	DNA-directed RNA polymerase II RPB3	1	0.0378696	47.349	EVSQNK(1)VK	2	2.4868	1					1									0.995	0.896	0.981	1.074	1.125	0.928				0.931099
TGME49_240590-t26_1-p1	953	K	DNA-directed RNA polymerase II RPB5	1	9.0958e-11	164.65	ELEVSTSK(1)FDR	2	0.34992	14	1.35				1.013	0.926	0.711	0.175987	0.751			0.654		1.03	1.043	0.987	0.996	0.981	0.962	1.31068			1.01707	0.943935	0.739085	0.687
TGME49_240590-t26_1-p1	1090	K	DNA-directed RNA polymerase II RPB5	1	6.24614e-06	107.99	QIADNAGVNGNK(1)VVR	2	-0.10993	5	1.284		0.639	0.474346	1.32	1.007	0.751	0.277754	1.028		1.175	0.799		1.03	1.043	0.987	0.996	0.981	0.962	1.2466		0.647416	1.3253	1.0265	0.780665	1.103	0.71242
TGME49_240590-t26_1-p1	636	K	DNA-directed RNA polymerase II RPB5	1	1.59437e-16	119.38	NVLLEK(1)EYGPPMIVNDGVTIAR	3	0.44762	7		1.594	1.254	0.168832	0.697	0.455		0.297083		0.285		0.361		1.03	1.043	0.987	0.996	0.981	0.962		1.52828	1.27052	0.699799	0.463812		0.416	0.058059
TGME49_240590-t26_1-p1	1074	K	DNA-directed RNA polymerase II RPB5	1	4.92284e-06	114.86	IVVDSMK(1)SITK	2	-0.30498	37	0.903	1.628	0.805	0.404269	0.95	0.714		0.200574	1.052	0.439		0.657	0.37338	1.03	1.043	0.987	0.996	0.981	0.962	0.876699	1.56088	0.815603	0.953815	0.727829		0.775	0.49614
TGME49_240590-t26_1-p1	75	K	DNA-directed RNA polymerase II RPB5	1	0.000929385	77.062	VIVYFADETK(1)K	2	1.5517	7	1.102		0.855	0.178493	0.943	1.21	0.89	0.169088	0.856		1.041	0.92		1.03	1.043	0.987	0.996	0.981	0.962	1.0699		0.866261	0.946787	1.23344	0.925156	1.069	0.68532
TGME49_240590-t26_1-p1	142	K	DNA-directed RNA polymerase II RPB5	1	4.888e-05	63.947	HELVPK(1)HVPLTNDEK	3	1.7388	1							1							1.03	1.043	0.987	0.996	0.981	0.962						1.0395
TGME49_240590-t26_1-p1	1078	K	DNA-directed RNA polymerase II RPB5	1	1.61021e-31	168.67	SITK(1)QIADNAGVNGNK	2	2.0725	13	1.134	0.667	0.653	0.334662	1.122	1.38	1.044	0.148775	0.989	2.069	1.599	1.313	0.28688	1.03	1.043	0.987	0.996	0.981	0.962	1.10097	0.639501	0.661601	1.12651	1.40673	1.08524	1.506	0.087601
TGME49_240590-t26_1-p1	1112	K	DNA-directed RNA polymerase II RPB5	1	2.6852e-19	153.21	TNK(1)FGDMISQGVIDPAK	2	0.95271	7	1.114	0.952	1.563	0.261671	0.818	0.761	0.792	0.036107	0.735	0.799	0.507	0.765	0.0322	1.03	1.043	0.987	0.996	0.981	0.962	1.08155	0.912752	1.58359	0.821285	0.775739	0.823285	0.676	0.15674
TGME49_240590-t26_1-p1	726	K	DNA-directed RNA polymerase II RPB5	1	0.00646818	119.29	VMMEEVK(1)R	2	-0.29747	9	0.576	0.988	0.717	0.275393	1.142	1.095	1.482	0.170351	1.983	1.108	2.067	1.585	0.128838	1.03	1.043	0.987	0.996	0.981	0.962	0.559223	0.947267	0.726444	1.14659	1.11621	1.54054	1.703	0.041461
TGME49_240590-t26_1-p1	59	K	DNA-directed RNA polymerase II RPB5	1	7.04969e-05	74.987	MLLIASHK(1)VDPDNR	3	-1.278	4	1	0.8	0.721	0.17113			1.479				2.051	1.643		1.03	1.043	0.987	0.996	0.981	0.962	0.970874	0.767018	0.730496			1.53742	1.869
TGME49_240590-t26_1-p1	657	K	DNA-directed RNA polymerase II RPB5	1	0.00820456	101.33	NIELK(1)SR	2	0.10548	11	1.406	0.835	0.811	0.33107	1.021	0.911	1.016	0.0632111	0.727	1.09	1.253	0.877	0.71562	1.03	1.043	0.987	0.996	0.981	0.962	1.36505	0.800575	0.821682	1.0251	0.928644	1.05613	1.008	0.84274
TGME49_240590-t26_1-p1	937	K	DNA-directed RNA polymerase II RPB5	1	5.69484e-17	144.41	TSILTRPEYQPSIK(1)DR	3	-0.066228	12	0.951	0.957	0.775	0.115605	1.468	1.135	0.714	0.341744	1.543	1.186	0.922	1.159	0.55886	1.03	1.043	0.987	0.996	0.981	0.962	0.923301	0.917546	0.785208	1.4739	1.15698	0.742204	1.284	0.36034
TGME49_240590-t26_1-p1	958	K	DNA-directed RNA polymerase II RPB5	1	0.00808344	52.247	FDREK(1)LGER	3	-0.22895	4					0.549	1.651	0.8	0.577582						1.03	1.043	0.987	0.996	0.981	0.962				0.551205	1.68298	0.831601
TGME49_240590-t26_1-p1	984	K	DNA-directed RNA polymerase II RPB5	1	6.01606e-38	194.3	IMIGASTETEQK(1)EK	2	0.34099	4		0.679	0.522	0.184872	1.526		1.273	0.12783			2.438	2.061		1.03	1.043	0.987	0.996	0.981	0.962		0.651007	0.528875	1.53213		1.32328	2.42	0.0199449
TGME49_240590-t26_1-p1	1067	K	DNA-directed RNA polymerase II RPB5	1	0.0032094	56.205	AGAK(1)IVVDSMK	2	-1.1062	1							1							1.03	1.043	0.987	0.996	0.981	0.962						1.0395
TGME49_240590-t26_1-p1	43	K	DNA-directed RNA polymerase II RPB5	1	0.00323175	123.98	FK(1)ENECNR	2	1.2846	2					0.968		1.032	0.0452548						1.03	1.043	0.987	0.996	0.981	0.962				0.971888		1.07277
TGME49_240590-t26_1-p1	187	K	DNA-directed RNA polymerase II RPB5	1	3.20799e-05	74.789	GQVVK(1)IIRPSETAGR	3	1.5247	4	1.065	1.047	0.931	0.0717001			0.957				1.027	0.906		1.03	1.043	0.987	0.996	0.981	0.962	1.03398	1.00384	0.943262			0.994802	1.001
TGME49_240590-t26_1-p1	945	K	DNA-directed RNA polymerase II RPB5	1	4.612e-07	125.22	VAQLQK(1)ELEVSTSK	2	0.12526	3					0.998	1.297	0.704	0.296602						1.03	1.043	0.987	0.996	0.981	0.962				1.00201	1.32212	0.731809
TGME49_244210-t26_1-p1	521	K	RNA polymerase-associated protein RTF1	1	0.00125299	88.37	EK(1)LQVLVAR	2	-1.0302	2			1.111		0.889									1.034	0.964	1.01	0.985	1.022	0.984			1.1	0.902538			0.82
TGME49_244210-t26_1-p1	434	K	RNA polymerase-associated protein RTF1	1	0.000205932	95.264	K(1)LQEFDSVEDLSK	2	-0.18101	6	0.938	0.947	1.013	0.0423925	0.794	1.116	1.193	0.20464	0.846	1.178	1.178	1.097	0.53102	1.034	0.964	1.01	0.985	1.022	0.984	0.907157	0.982365	1.00297	0.806091	1.09198	1.2124	1.075	0.66388
TGME49_244210-t26_1-p1	451	K	RNA polymerase-associated protein RTF1	1	0.00780615	108.98	AK(1)LQQLK	2	0.6627	8	1.404	1.196	0.902	0.216069	0.616	1.294	0.589	0.479551	0.439	1.081	0.653	0.641	0.22634	1.034	0.964	1.01	0.985	1.022	0.984	1.35783	1.24066	0.893069	0.625381	1.26614	0.598577	0.713	0.23284
TGME49_244880-t26_1-p1	1916	K	DNA-directed RNA polymerase I RPA1	1	0.0101286	46.88	TTGLEK(1)EELEK	2	1.6567	1														1.088	0.99	0.956	0.998	0.966	1.003
TGME49_244880-t26_1-p1	1314	K	DNA-directed RNA polymerase I RPA1	1	0.0145315	67.464	LEK(1)LNLAR	2	0.39245	5	1.166	0.784	0.975	0.195897	1.079		0.995	0.0572777	0.925		1.021	1.064	0.78126	1.088	0.99	0.956	0.998	0.966	1.003	1.07169	0.791919	1.01987	1.08116		0.992024	1.078	0.5539
TGME49_249680-t26_1-p1	370	K	RNA polymerase II associated Paf1 complex component PAF1	1	0.000126028	99.815	AAETLNAK(1)YR	2	0.34973	8	1.114	0.928	1.107	0.100436	1.208	0.819	0.823	0.235204	1.084	0.882	0.744	0.93	0.7202				0.94		1.06				1.28511		0.776415
TGME49_258210-t26_1-p1	1226	K	DNA-directed RNA polymerase II RPB2	1	0.059006	49.442	LCDNK(1)SR	2	-2.1105	1					1									1.013	0.997	1.019	1.006	0.962	1.003				0.994036
TGME49_258210-t26_1-p1	463	K	DNA-directed RNA polymerase II RPB2	1	0.00332163	45.891	INQDDRDHFGK(1)K	3	0.27369	1						1								1.013	0.997	1.019	1.006	0.962	1.003					1.0395
TGME49_258210-t26_1-p1	500	K	DNA-directed RNA polymerase II RPB2	1	0.000248502	53.491	QVDHGK(1)SFDVAGAIR	3	0.67945	1						1								1.013	0.997	1.019	1.006	0.962	1.003					1.0395
TGME49_258210-t26_1-p1	1141	K	DNA-directed RNA polymerase II RPB2	1	0.000685014	66.758	HMVDDK(1)IHAR	3	0.31553	1					1									1.013	0.997	1.019	1.006	0.962	1.003				0.994036
TGME49_267390-t26_1-p1	330	K	DNA-directed RNA polymerase I RPAC1	1	0.00843121	99.799	EK(1)ALTFR	2	0.30108	8	1.064	0.844	0.618	0.264854	1.3	1.174		0.0720254	1.222	1.391		1.297	0.155236	1.087	1.062	1.015	0.983	0.941	0.912	0.978841	0.794727	0.608867	1.32248	1.24761		1.618	0.068138
TGME49_267390-t26_1-p1	328	K	DNA-directed RNA polymerase I RPAC1	1	0.00899111	58.699	MAIEILK(1)EK	2	0.8257	4		1.265	0.933	0.213612	0.79		1.012	0.174226			1.085	0.712		1.087	1.062	1.015	0.983	0.941	0.912		1.19115	0.919212	0.803662		1.10965	0.907	0.6691
TGME49_267390-t26_1-p1	218	K	DNA-directed RNA polymerase I RPAC1	1	0.00432642	70.816	AYLEK(1)GVGK	2	0.8878	6		1.055			1.213	1.187	0.544	0.386173		1.126		0.93		1.087	1.062	1.015	0.983	0.941	0.912		0.993409		1.23398	1.26142	0.596491	1.037
TGME49_270780-t26_1-p1	79	K	DNA-directed RNA polymerase II RPB6	1	0.000446306	75.739	ITSPYITK(1)FEK	2	1.1031	5	0.811	1.717		0.506834	0.787	0.819	0.867	0.0488465	0.97	0.477		0.652	0.50992	1.065	1.112	0.867	0.936	1.092	0.928	0.761502	1.54406		0.840812	0.75	0.934267	0.73	0.41974
TGME49_315920-t26_1-p1	1090	K	DNA-directed RNA polymerase II RPB11A	1	0.000738034	60.301	K(1)DHALTAEDLK	3	1.524	2	1.064	0.936		0.0905097										1.08	1.069	1.045	0.921	0.98	0.905	0.985185	0.875585
TGME49_315920-t26_1-p1	1979	K	DNA-directed RNA polymerase II RPB11A	1	6.88187e-05	52.862	MLANDPK(1)TSALLAHNPFR	3	-1.086	3					0.656	1.273	1.07	0.31456						1.08	1.069	1.045	0.921	0.98	0.905				0.712269	1.29898	1.18232
TGME49_315920-t26_1-p1	544	K	DNA-directed RNA polymerase II RPB11A	1	6.60042e-29	164.41	LVVPSDISLLEEK(1)QTVGR	2	0.93877	17	0.281	1.299	0.866	0.6266	1.426	0.941	1.187	0.204706	5.076	0.724	1.37	1.5	0.41694	1.08	1.069	1.045	0.921	0.98	0.905	0.260185	1.21515	0.828708	1.54832	0.960204	1.3116	1.658	0.23906
TGME49_315920-t26_1-p1	576	K	DNA-directed RNA polymerase II RPB11A	1	0.00828697	118.07	NDK(1)HDMR	2	0.4331	3					1.416	0.791	0.794	0.359861						1.08	1.069	1.045	0.921	0.98	0.905				1.53746	0.807143	0.877348
TGME49_315920-t26_1-p1	2012	K	DNA-directed RNA polymerase II RPB11A	1	0.00156073	63.473	GK(1)EQDMYEQGK	2	-0.26819	1						1								1.08	1.069	1.045	0.921	0.98	0.905					1.02041
splicing factor
TGME49_216670-t26_1-p1	660	K	FUSE-binding protein 2 / KH-type splicing regulatory protein	1	8.88367e-74	192.1	SPAQSSGDLVLSFLGTK(1)EQVEAAR	3	0.11592	9	1.359	1.305	1.245	0.0437654	0.687	0.732	0.672	0.0447991	0.505	0.561	0.54	0.523	0.00024438	0.991	0.979	1.001	1.044	1.004	0.981	1.37134	1.33299	1.24376	0.658046	0.729084	0.685015	0.525	0.000100598
TGME49_216670-t26_1-p1	70	K	FUSE-binding protein 2 / KH-type splicing regulatory protein	1	1.40373e-37	194.23	PQVDTSNLSASQK(1)K	2	-0.021126	4	1.081	1.306		0.133305		0.824	0.788	0.0315829		0.631		0.675	0.07664	0.991	0.979	1.001	1.044	1.004	0.981	1.09082	1.33401			0.820717	0.803262	0.67	0.059576
TGME49_216670-t26_1-p1	777	K	FUSE-binding protein 2 / KH-type splicing regulatory protein	1	9.72167e-05	105.65	K(1)IQTQSGVESIR	2	0.7685	12	0.916	0.898	0.958	0.0333221	1.14	1.158	0.93	0.117806	1.244	1.289	0.971	1.186	0.172382	0.991	0.979	1.001	1.044	1.004	0.981	0.924319	0.917263	0.957043	1.09195	1.15339	0.948012	1.141	0.097896
TGME49_216670-t26_1-p1	552	K	FUSE-binding protein 2 / KH-type splicing regulatory protein	1	3.21284e-05	118.28	TVSADGEK(1)VLK	2	-0.12741	28	0.912	0.753	0.928	0.111935	1.276	0.962	1.168	0.140512	1.398	1.277	1.259	1.364	0.106984	0.991	0.979	1.001	1.044	1.004	0.981	0.920283	0.769152	0.927073	1.22222	0.958167	1.19062	1.288	0.063062
TGME49_216670-t26_1-p1	167	K	FUSE-binding protein 2 / KH-type splicing regulatory protein	0.999849	3.56888e-17	130.56	EVAALQKPLSK(1)R	3	-0.38733	22	0.908	0.749	0.992	0.139767	1.122	0.903	1.325	0.189	1.236	1.206	1.336	1.348	0.184995	0.991	0.979	1.001	1.044	1.004	0.981	0.916246	0.765066	0.991009	1.07471	0.899402	1.35066	1.244	0.20856
TGME49_216670-t26_1-p1	244	K	FUSE-binding protein 2 / KH-type splicing regulatory protein	1	1.27889e-06	124.12	LGALK(1)AEGEGLLK	2	0.58863	15	1.126	0.86	0.946	0.138888	1.331	0.845	0.891	0.26244	1.182	0.983	0.942	1.03	0.90376	0.991	0.979	1.001	1.044	1.004	0.981	1.13623	0.878447	0.945055	1.2749	0.841633	0.908257	1.022	0.94524
TGME49_216670-t26_1-p1	532	K	FUSE-binding protein 2 / KH-type splicing regulatory protein	1	1.69022e-25	130.05	GGSEGLLLVQQATPENAAAAAK(1)R	3	-0.32626	25	0.851	0.989	0.694	0.174746	1.108	1.137	1.222	0.0512674	1.303	1.15	1.761	1.256	0.040158	0.991	0.979	1.001	1.044	1.004	0.981	0.858729	1.01021	0.693307	1.0613	1.13247	1.24567	1.342	0.062304
TGME49_216670-t26_1-p1	355	K	FUSE-binding protein 2 / KH-type splicing regulatory protein	1	1.46608e-05	92.939	ACGLVLDK(1)QSGGAGR	2	-1.5385	5			1.361		1.068	0.696	0.875	0.211494			0.643			0.991	0.979	1.001	1.044	1.004	0.981			1.35964	1.02299	0.693227	0.891947	0.639
TGME49_216670-t26_1-p1	252	K	FUSE-binding protein 2 / KH-type splicing regulatory protein	1	3.86702e-10	77.08	AEGEGLLK(1)ALHASGSPGGER	3	1.976	9	1.143	0.89	0.996	0.125836	0.479	1.715	0.777	0.651321	0.419	1.926	0.781	0.974	0.96076	0.991	0.979	1.001	1.044	1.004	0.981	1.15338	0.909091	0.995005	0.458812	1.70817	0.792049	0.968	0.67828
TGME49_216670-t26_1-p1	817	K	FUSE-binding protein 2 / KH-type splicing regulatory protein	1	2.96235e-25	114.74	LIEEALK(1)EAAAGAIVHASDNGDEETR	3	2.7099	3	0.952					1.659	0.39	0.87586				1.076		0.991	0.979	1.001	1.044	1.004	0.981	0.960646				1.65239	0.397554	1.067
TGME49_216670-t26_1-p1	39	K	FUSE-binding protein 2 / KH-type splicing regulatory protein	1	1.21139e-15	144.29	TPETGSAPQATEK(1)PK	2	0.40144	5	0.762		1.406	0.420089	0.967	0.855	1.01	0.0847656	1.27		0.718	1.239		0.991	0.979	1.001	1.044	1.004	0.981	0.76892		1.4046	0.926245	0.851594	1.02956	0.861	0.67802
TGME49_216670-t26_1-p1	675	K	FUSE-binding protein 2 / KH-type splicing regulatory protein	1	3.44584e-33	157.98	AMLTTLLK(1)EEGHSEAMGVGK	3	0.21738	32	0.872	0.592	0.991	0.250316	1.461	1.138	0.946	0.22025	1.674	1.921	0.955	1.614	0.133863	0.991	0.979	1.001	1.044	1.004	0.981	0.879919	0.604699	0.99001	1.39943	1.13347	0.964322	1.413	0.125061
TGME49_216670-t26_1-p1	138	K	FUSE-binding protein 2 / KH-type splicing regulatory protein	1	1.96249e-05	127.87	K(1)LSQDVEAVLR	2	-0.46475	12	1.459	1.04	0.964	0.230931	0.935	0.698	0.903	0.152122	0.641	0.671	0.937	0.677	0.11454	0.991	0.979	1.001	1.044	1.004	0.981	1.47225	1.06231	0.963037	0.895594	0.695219	0.920489	0.718	0.108442
TGME49_216670-t26_1-p1	919	K	FUSE-binding protein 2 / KH-type splicing regulatory protein	1	1.59801e-10	77.969	NAEEETHGVNGVANGTDK(1)R	3	-0.15293	1						1								0.991	0.979	1.001	1.044	1.004	0.981					0.996016
TGME49_216670-t26_1-p1	540	K	FUSE-binding protein 2 / KH-type splicing regulatory protein	1	0.00122377	65.842	LQDEAAK(1)LVVK	2	-0.70342	6	0.944	0.912		0.024383	0.89	1.31	0.945	0.217748	0.944	1.436		1.13	0.53134	0.991	0.979	1.001	1.044	1.004	0.981	0.952573	0.931563		0.85249	1.30478	0.963303	1.104	0.6477
TGME49_216670-t26_1-p1	749	K	FUSE-binding protein 2 / KH-type splicing regulatory protein	1	1.34234e-12	152.4	EFADEK(1)DEGVLER	2	-0.81859	3		0.629	0.903	0.252934	1.468							2.334		0.991	0.979	1.001	1.044	1.004	0.981		0.642492	0.902098	1.40613			1.821
TGME49_216670-t26_1-p1	41	K	FUSE-binding protein 2 / KH-type splicing regulatory protein	0.979701	9.86272e-51	142.9	TPETGSAPQATEK(0.02)PK(0.98)EVSTQDLLAATALVAR	3	-0.24099	5		1.181	0.91	0.183286	1.156	0.914	0.839	0.170852		0.774	0.923	0.821		0.991	0.979	1.001	1.044	1.004	0.981		1.20633	0.909091	1.10728	0.910359	0.85525	0.905	0.55836
TGME49_216670-t26_1-p1	454	K	FUSE-binding protein 2 / KH-type splicing regulatory protein	1	2.22109e-38	116.49	QLK(1)EVVASPVASASGAGSPGGATSLVFPVPIAR	3	1.2027	1					1									0.991	0.979	1.001	1.044	1.004	0.981				0.957854
TGME49_216670-t26_1-p1	163	K	FUSE-binding protein 2 / KH-type splicing regulatory protein	1	6.74315e-14	156.58	EVAALQK(1)PLSK	2	0.34713	12	0.954	1.038	0.938	0.0549986	1.194	1.014	0.863	0.16188	1.252	0.977	0.92	1.028	0.84204	0.991	0.979	1.001	1.044	1.004	0.981	0.962664	1.06027	0.937063	1.14368	1.00996	0.879715	1.025	0.8231
TGME49_216670-t26_1-p1	633	K	FUSE-binding protein 2 / KH-type splicing regulatory protein	1	6.89801e-06	94.09	AHIEK(1)ETGVTFRPPR	4	0.6329	22	1.395	1.177	0.564	0.412177	0.461	0.83	1.573	0.593281	0.33	0.706	2.788	0.742	0.49702	0.991	0.979	1.001	1.044	1.004	0.981	1.40767	1.20225	0.563437	0.441571	0.826693	1.60347	0.905	0.74538
TGME49_216670-t26_1-p1	687	K	FUSE-binding protein 2 / KH-type splicing regulatory protein	1	2.02813e-34	163.53	EEGHSEAMGVGK(1)EMTAALLAER	3	-0.46408	22	0.646	1.104	1.319	0.336006	0.801	1.354	0.776	0.334422	1.24	1.226	0.588	1.117	0.75424	0.991	0.979	1.001	1.044	1.004	0.981	0.651867	1.12768	1.31768	0.767241	1.34861	0.79103	0.939	0.8515
TGME49_216670-t26_1-p1	510	K	FUSE-binding protein 2 / KH-type splicing regulatory protein	1	6.88133e-19	92.39	APK(1)GGSEGLLLVQQATPENAAAAAK	3	-0.092011	9	1.323	0.919	0.91	0.224515	0.639	0.98	1.229	0.312001	0.483	1.066	1.351	0.847	0.56632	0.991	0.979	1.001	1.044	1.004	0.981	1.33502	0.938713	0.909091	0.612069	0.976096	1.2528	0.893	0.5958
TGME49_216670-t26_1-p1	544	K	FUSE-binding protein 2 / KH-type splicing regulatory protein	1	5.01668e-05	101.89	LVVK(1)TVSADGEK	2	-0.18818	20	0.914	0.824	0.848	0.0540658	0.941	1.201	1.273	0.153423	1.029	1.458	1.502	1.31	0.138841	0.991	0.979	1.001	1.044	1.004	0.981	0.922301	0.841675	0.847153	0.901341	1.19622	1.29766	1.3	0.092482
TGME49_216670-t26_1-p1	807	K	FUSE-binding protein 2 / KH-type splicing regulatory protein	1	1.51587e-05	87.568	GAPAAVEK(1)AVK	2	1.797	15	0.78	0.574	0.652	0.155543	1.247	1.434	1.314	0.0711466	1.6	2.499	2.016	1.967	0.0081635	0.991	0.979	1.001	1.044	1.004	0.981	0.787084	0.586313	0.651349	1.19444	1.42829	1.33945	1.957	0.0025647
TGME49_216670-t26_1-p1	810	K	FUSE-binding protein 2 / KH-type splicing regulatory protein	1	0.00376279	58.743	AVK(1)LIEEALK	2	-0.69297	9	1.327	0.809	0.674	0.36802	1.242	0.985	0.963	0.145881	0.935	1.217	1.43	0.996	0.98476	0.991	0.979	1.001	1.044	1.004	0.981	1.33905	0.826353	0.673327	1.18966	0.981076	0.981651	1.11	0.53876
TGME49_216670-t26_1-p1	187	K	FUSE-binding protein 2 / KH-type splicing regulatory protein	1	7.21626e-14	172.27	DVEAQVQK(1)QQR	2	-0.034308	12	0.885	0.861	0.717	0.110673	1.048	1.639	0.851	0.347729	1.184	1.904	1.188	1.351	0.39028	0.991	0.979	1.001	1.044	1.004	0.981	0.893037	0.879469	0.716284	1.00383	1.63247	0.867482	1.408	0.20428
TGME49_231970-t26_1-p1	2061	K	pre-mRNA processing splicing factor PRP8	1	8.96956e-06	102.65	SLPVEEQPK(1)QLIATR	2	-0.28527	6	0.946	0.998	0.984	0.0275689	1.041	1.011	1.02	0.015034	1.099	1.013	1.036	1.053	0.104138	1.051	1.016	0.977	1.009	1.004	0.944	0.900095	0.982283	1.00716	1.03171	1.00697	1.08051	1.079	0.124782
TGME49_231970-t26_1-p1	2042	K	pre-mRNA processing splicing factor PRP8	1	3.35647e-05	108.56	WK(1)TAEEVAALIR	2	0.92968	5	1.056	1.179		0.0778292	0.744	1.021		0.221947	0.705	0.866		0.79	0.26112	1.051	1.016	0.977	1.009	1.004	0.944	1.00476	1.16043		0.737364	1.01693		0.81	0.33682
TGME49_231970-t26_1-p1	1049	K	pre-mRNA processing splicing factor PRP8	1	0.00446003	90.761	LK(1)ELYSVK	2	2.1345	4		0.917				1.083				1.181		1.181		1.051	1.016	0.977	1.009	1.004	0.944		0.902559			1.07869		1.195
TGME49_231970-t26_1-p1	1182	K	pre-mRNA processing splicing factor PRP8	1	5.13851e-07	116	TSDGEAVVLLETK(1)YEK	3	1.1864	8	0.773	0.968	0.995	0.13282		1.171	1.093	0.0487229		1.209	1.099	1.3	0.13044	1.051	1.016	0.977	1.009	1.004	0.944	0.73549	0.952756	1.01842		1.16633	1.15784	1.288	0.118196
TGME49_231970-t26_1-p1	1636	K	pre-mRNA processing splicing factor PRP8	1	0.00632233	54.259	HTLAYDK(1)GWR	2	1.5766	3					1.009		0.991	0.0127279						1.051	1.016	0.977	1.009	1.004	0.944				1		1.04979
TGME49_231970-t26_1-p1	2315	K	pre-mRNA processing splicing factor PRP8	1	0.00582204	78.939	K(1)FICVSDLR	2	-1.2215	9	1.221	1.639	1.333	0.15481	0.443	0.552	0.811	0.313997	0.363	0.336	0.608	0.421	0.029098	1.051	1.016	0.977	1.009	1.004	0.944	1.16175	1.61319	1.36438	0.439049	0.549801	0.85911	0.446	0.0186802
TGME49_231970-t26_1-p1	1055	K	pre-mRNA processing splicing factor PRP8	1	0.00239592	134.48	ELYSVK(1)SR	2	-0.66585	6					0.844	1.057	1.099	0.136722						1.051	1.016	0.977	1.009	1.004	0.944				0.836472	1.05279	1.16419
TGME49_231970-t26_1-p1	1508	K	pre-mRNA processing splicing factor PRP8	1	0.00634439	54.343	IGLNSK(1)MPSR	2	-1.1441	5	0.923	0.658		0.237044	1.086	1.193	1.14	0.0469442	1.177	1.812		1.442	0.046482	1.051	1.016	0.977	1.009	1.004	0.944	0.878211	0.647638		1.07631	1.18825	1.20763	1.517	0.039997
TGME49_231970-t26_1-p1	1346	K	pre-mRNA processing splicing factor PRP8	1	0.00472778	52.579	MK(1)HDVNLGR	3	-0.13098	3	0.836					1.164						1.392		1.051	1.016	0.977	1.009	1.004	0.944	0.795433				1.15936		1.458
TGME49_231970-t26_1-p1	644	K	pre-mRNA processing splicing factor PRP8	1	6.04186e-05	81.525	EHVPTNYPVK(1)VR	3	0.24654	3					0.961	0.781	1.258	0.24088						1.051	1.016	0.977	1.009	1.004	0.944				0.952428	0.777888	1.33263
TGME49_231970-t26_1-p1	971	K	pre-mRNA processing splicing factor PRP8	1	0.000105163	105.2	GATVDK(1)TVCK	2	-0.14309	10	0.884	0.995	0.797	0.111258	1.463	0.751	1.109	0.321398	1.654	0.755	1.391	1.179	0.5756	1.051	1.016	0.977	1.009	1.004	0.944	0.841104	0.979331	0.815763	1.44995	0.748008	1.17479	1.279	0.35324
TGME49_231970-t26_1-p1	526	K	pre-mRNA processing splicing factor PRP8	1	0.0307772	69.198	K(1)VAIGVYR	2	0.26605	3					0.97	1.14	0.889	0.128146						1.051	1.016	0.977	1.009	1.004	0.944				0.961348	1.13546	0.941737
TGME49_231970-t26_1-p1	1665	K	pre-mRNA processing splicing factor PRP8	1	8.15077e-05	77.124	HDGK(1)LWNLNNYR	3	-0.5817	5	1.349	1.044		0.180249	0.993	0.708	0.906	0.168076	0.736	0.679		0.726	0.128901	1.051	1.016	0.977	1.009	1.004	0.944	1.28354	1.02756		0.984143	0.705179	0.959746	0.764	0.188078
TGME49_231970-t26_1-p1	235	K	pre-mRNA processing splicing factor PRP8	1	0.0202232	78.264	K(1)WQQLNTK	2	0.5458	1						1								1.051	1.016	0.977	1.009	1.004	0.944					0.996016
TGME49_231970-t26_1-p1	2103	K	pre-mRNA processing splicing factor PRP8	1	0.00060846	81.017	VEK(1)FGDMILK	2	0.2609	10	1.245	1.321	0.965	0.159294	0.996	0.625	0.848	0.226925	0.8	0.473	0.879	0.641	0.047918	1.051	1.016	0.977	1.009	1.004	0.944	1.18459	1.3002	0.987718	0.987116	0.62251	0.898305	0.722	0.105524
TGME49_231970-t26_1-p1	811	K	pre-mRNA processing splicing factor PRP8	1	0.00195243	63.534	DLK(1)HLIYYR	3	-0.48845	9	1.026	0.442	0.721	0.400315	1.502	1.276	1.034	0.184191	1.463	2.888	1.434	1.731	0.150041	1.051	1.016	0.977	1.009	1.004	0.944	0.976213	0.435039	0.737973	1.4886	1.27092	1.09534	1.794	0.067576
TGME49_231970-t26_1-p1	757	K	pre-mRNA processing splicing factor PRP8	1	2.85778e-05	75.102	LTK(1)LVVDSHVQYR	3	0.59095	13	1.706	1.549		0.0682125	0.534	0.575	0.635	0.0873801	0.313	0.371		0.357	0.00064084	1.051	1.016	0.977	1.009	1.004	0.944	1.62322	1.52461		0.529237	0.572709	0.672669	0.376	0.00186425
TGME49_231970-t26_1-p1	1594	K	pre-mRNA processing splicing factor PRP8	1	0.0400376	49.418	VWAEYALK(1)R	2	0.91079	2					0.843	1.157		0.222032						1.051	1.016	0.977	1.009	1.004	0.944				0.835481	1.15239
TGME49_231970-t26_1-p1	1424	K	pre-mRNA processing splicing factor PRP8	1	1.15639e-07	116.58	LQNEVTK(1)EMAAQAFLK	3	0.97475	4	1.06	0.969		0.063427		1.153	0.818	0.240366		1.189		0.971	0.88268	1.051	1.016	0.977	1.009	1.004	0.944	1.00856	0.95374			1.14841	0.866525	1.027	0.91668
TGME49_231970-t26_1-p1	1305	K	pre-mRNA processing splicing factor PRP8	1	0.0100841	92.47	FEK(1)EEAR	2	0.26869	5			0.923		1.045	0.958	1.074	0.0588576			1.164			1.051	1.016	0.977	1.009	1.004	0.944			0.944729	1.03568	0.954183	1.13771	1.104
TGME49_231970-t26_1-p1	904	K	pre-mRNA processing splicing factor PRP8	1	1.20503e-08	80.738	AAVMHDILDTMPEGVK(1)ANK	3	1.4877	6		1.053	1.099	0.0302295			0.849				0.772	0.806		1.051	1.016	0.977	1.009	1.004	0.944		1.03642	1.12487			0.899364	0.832
TGME49_231970-t26_1-p1	872	K	pre-mRNA processing splicing factor PRP8	1	0.0152331	66.457	GVAK(1)TVTK	2	-0.26312	5	1.062		0.753	0.240767	1.007	0.991	1.187	0.102515	0.948		1.577	1		1.051	1.016	0.977	1.009	1.004	0.944	1.01047		0.770727	0.998018	0.987052	1.25742	1.214	0.26446
TGME49_231970-t26_1-p1	2195	K	pre-mRNA processing splicing factor PRP8	1	0.00277601	72.848	DLILADYGK(1)K	2	-0.069663	12	1.503	1.671	0.804	0.34676	0.589	0.879	0.554	0.264682	0.392	0.526	0.69	0.425	0.0084036	1.051	1.016	0.977	1.009	1.004	0.944	1.43007	1.64469	0.822927	0.583746	0.875498	0.586864	0.525	0.068061
TGME49_231970-t26_1-p1	279	K	pre-mRNA processing splicing factor PRP8	1	0.00117568	128.03	DHGDMTSK(1)K	2	-0.67328	2	0.721						1.279					1.774		1.051	1.016	0.977	1.009	1.004	0.944	0.686013					1.35487	1.975
TGME49_231970-t26_1-p1	1185	K	pre-mRNA processing splicing factor PRP8	1	0.0147963	84.743	YEK(1)VYEK	2	0.1637	5					1.024	0.976		0.0339411						1.051	1.016	0.977	1.009	1.004	0.944				1.01487	0.972112
TGME49_231970-t26_1-p1	1189	K	pre-mRNA processing splicing factor PRP8	1	0.000312153	72.705	VYEK(1)IDLTLLNR	2	1.1301	1		1												1.051	1.016	0.977	1.009	1.004	0.944		0.984252
TGME49_231970-t26_1-p1	232	K	pre-mRNA processing splicing factor PRP8	1	2.60717e-19	180.66	TAEELLAEK(1)AR	2	2.0464	23	1.215	0.865	1.013	0.17041	0.959	0.695	1.253	0.288064	0.79	0.803	1.238	0.932	0.7913	1.051	1.016	0.977	1.009	1.004	0.944	1.15604	0.851378	1.03685	0.950446	0.692231	1.32733	0.976	0.81532
TGME49_231970-t26_1-p1	1546	K	pre-mRNA processing splicing factor PRP8	1	1.85354e-05	107.65	YSK(1)QTETGITHFR	3	0.075885	4			0.732		1.544	0.763	0.961	0.372712			1.313			1.051	1.016	0.977	1.009	1.004	0.944			0.749232	1.53023	0.75996	1.01801	1.472
TGME49_231970-t26_1-p1	2196	K	pre-mRNA processing splicing factor PRP8	1	3.29055e-07	119.54	K(1)NNVNVASLTQSEIR	2	0.16722	7	1.174	1.07	1.249	0.0772036	0.795		0.713	0.0769002	0.677		0.571	0.672	0.030884	1.051	1.016	0.977	1.009	1.004	0.944	1.11703	1.05315	1.2784	0.787909		0.755297	0.671	0.0136439
TGME49_231970-t26_1-p1	735	K	pre-mRNA processing splicing factor PRP8	1	0.010249	92.187	TLTTK(1)ER	2	0.6327	6	0.608	0.854	0.915	0.205122	1.285	0.913	1.425	0.219113	2.114	1.07	1.557	1.652	0.116081	1.051	1.016	0.977	1.009	1.004	0.944	0.578497	0.840551	0.93654	1.27354	0.909363	1.50953	1.568	0.097937
TGME49_279430-t26_1-p1	91	K	cwf18 pre-mRNA splicing factor protein	1	5.36062e-05	105.65	K(1)TDMAIVDLIR	2	-0.3824	5	0.914	1.233	0.73	0.265382	0.857		1.266	0.272451	0.937		1.736	0.989	0.9673	0.991	0.935	0.831	1.355	0.958	0.93	0.922301	1.31872	0.87846	0.632472		1.36129	0.959	0.78822
TGME49_279430-t26_1-p1	105	K	cwf18 pre-mRNA splicing factor protein	1	0.0117811	72.042	IK(1)NSGIEK	2	0.31162	3					1.009	1.059	0.932	0.0639766						0.991	0.935	0.831	1.355	0.958	0.93				0.744649	1.10543	1.00215
TGME49_308920-t26_1-p1	560	K	splicing factor U2AF protein	1	0.0184117	111.17	K(1)EEVTVK	2	0.20302	5	0.719	0.967		0.208022	1.025	0.884	1.404	0.243517	1.425	0.914		1.31	0.32168	0.993	1.05	0.916	0.93	1.088	1.023	0.724068	0.920952		1.10215	0.8125	1.37243	1.332	0.29748
TGME49_308920-t26_1-p1	566	K	splicing factor U2AF protein	0.998142	2.63713e-22	124.7	K(0.002)EEVTVK(0.998)QEVTEQTAGEEDAGEK	3	-2.0413	5	0.543	0.682		0.16047	0.909	1.597	1.269	0.273476	1.672	2.342		2.054	0.090219	0.993	1.05	0.916	0.93	1.088	1.023	0.546828	0.649524		0.977419	1.46783	1.24047	2.054	0.023216
transcriptional elongation factor
TGME49_221670-t26_1-p1	359	K	transcriptional elongation factor FACT140	1	0.000101403	107.79	YK(1)ELCAAVAR	2	-0.18889	9	1.299	0.644	0.93	0.342891	0.984	1.202	0.942	0.133864	0.757	1.866	1.013	1.073	0.80592	0.983	1.072	1.017	0.936	0.961	1.031	1.32146	0.600746	0.914454	1.05128	1.25078	0.913676	1.134	0.53104
TGME49_221670-t26_1-p1	75	K	transcriptional elongation factor FACT140	1	0.00130739	58.32	TVAIDGGDVK(1)EK	2	-0.86633	3						0.925	1.075	0.106066						0.983	1.072	1.017	0.936	0.961	1.031					0.962539	1.04268
TGME49_221670-t26_1-p1	295	K	transcriptional elongation factor FACT140	1	6.11844e-33	145.81	IETVLDNEQQESHAAIADLAEK(1)LLK	3	-0.88221	4	1.227	1.922		0.312124	0.356		0.495	0.230994	0.29			0.27	0.0834	0.983	1.072	1.017	0.936	0.961	1.031	1.24822	1.79291		0.380342		0.480116	0.283	0.028278
TGME49_221670-t26_1-p1	831	K	transcriptional elongation factor FACT140	1	1.79565e-05	98.592	K(1)LIGALEAHTNGLR	3	1.9996	1						1								0.983	1.072	1.017	0.936	0.961	1.031					1.04058
TGME49_221670-t26_1-p1	1042	K	transcriptional elongation factor FACT140	1	9.26299e-11	138.02	IDLVPIEFLDNLK(1)R	3	-0.42745	14	1.111	1.115	1.241	0.0639699	0.936	1.023	0.573	0.282808	0.842	0.918	0.462	0.758	0.190223	0.983	1.072	1.017	0.936	0.961	1.031	1.13021	1.04011	1.22026	1	1.06452	0.555771	0.773	0.23632
TGME49_221670-t26_1-p1	226	K	transcriptional elongation factor FACT140	1	0.00726779	133.6	K(1)FTESNR	2	-0.54877	3					1.077	1.18	0.744	0.227811						0.983	1.072	1.017	0.936	0.961	1.031				1.15064	1.22789	0.721629
TGME49_221670-t26_1-p1	520	K	transcriptional elongation factor FACT140	1	7.33181e-07	90.348	HVSYELEDAEEEPAEK(1)K	3	0.69604	1						1								0.983	1.072	1.017	0.936	0.961	1.031					1.04058
TGME49_221670-t26_1-p1	445	K	transcriptional elongation factor FACT140	1	0.000169761	80.96	SNSLVLNAK(1)NSK	2	-0.32112	3		1.2	0.8	0.282843										0.983	1.072	1.017	0.936	0.961	1.031		1.1194	0.786627
TGME49_221670-t26_1-p1	765	K	transcriptional elongation factor FACT140	1	0.000108939	104.22	ELMFK(1)SEDGR	2	-1.0906	11	0.474	0.499	0.994	0.447288	1.243	0.853	1.938	0.408725	2.624	1.71	1.951	2.764	0.113985	0.983	1.072	1.017	0.936	0.961	1.031	0.482197	0.465485	0.977384	1.32799	0.887617	1.87973	2.127	0.076437
TGME49_221670-t26_1-p1	501	K	transcriptional elongation factor FACT140	1	8.94305e-10	113.11	EEGAAPVVLTDGTSK(1)VLR	2	0.41147	9	1.118	1.193	0.938	0.12101	0.808	1.14	0.804	0.210224	0.723	0.956	0.857	0.794	0.20232	0.983	1.072	1.017	0.936	0.961	1.031	1.13733	1.11287	0.922321	0.863248	1.18626	0.779825	0.892	0.42548
TGME49_221670-t26_1-p1	375	K	transcriptional elongation factor FACT140	1	0.000250756	81.625	TLLLNGTK(1)EQK	2	-0.4996	3					1.29	1.005	0.706	0.291931						0.983	1.072	1.017	0.936	0.961	1.031				1.37821	1.04579	0.684772
TGME49_221670-t26_1-p1	416	K	transcriptional elongation factor FACT140	1	0.00199569	55.718	K(1)PALADHLLK	3	1.2035	5	1.145	1.077		0.0432793	0.862	0.917		0.0437222	0.753	0.851		0.801	0.036838	0.983	1.072	1.017	0.936	0.961	1.031	1.1648	1.00466		0.92094	0.954214		0.864	0.20036
TGME49_221670-t26_1-p1	179	K	transcriptional elongation factor FACT140	1	0.000123335	52.862	ADGLPEAMEK(1)IHQAIGR	3	-0.48102	1					1									0.983	1.072	1.017	0.936	0.961	1.031				1.06838
TGME49_221670-t26_1-p1	415	K	transcriptional elongation factor FACT140	0.937861	8.43707e-05	56.872	AFVEEK(0.938)K(0.062)PALADHLLK	4	-0.7827	2														0.983	1.072	1.017	0.936	0.961	1.031
TGME49_261460-t26_1-p1	350	K	transcriptional elongation factor FACT80	1	0.000181968	80.102	ALVGK(1)SVIVPGDFK	2	-0.7311	6	1.086	0.937	1.25	0.143501	1.025	0.646	1.056	0.251146	0.945	0.689	0.845	0.899	0.60698	0.981	0.941	0.927	1.098	1.094	0.958	1.10703	0.995749	1.34844	0.933515	0.590494	1.1023	0.761	0.2226
TGME49_261460-t26_1-p1	104	K	transcriptional elongation factor FACT80	1	1.50463e-06	116.58	FDGFHEK(1)NFADLSR	3	0.36442	3					1.214	0.911	0.875	0.186202						0.981	0.941	0.927	1.098	1.094	0.958				1.10565	0.832724	0.913361
TGME49_261460-t26_1-p1	359	K	transcriptional elongation factor FACT80	1	0.00082272	64.224	SVIVPGDFK(1)SVK	2	-0.46338	3	0.595		1.578	0.639748	0.826				1.388			1.388		0.981	0.941	0.927	1.098	1.094	0.958	0.606524		1.70227	0.752277			0.652
TGME49_261460-t26_1-p1	895	K	transcriptional elongation factor FACT80	1	0.0068148	44.511	SPSDFLQK(1)VIGQR	2	-1.4297	1							1							0.981	0.941	0.927	1.098	1.094	0.958						1.04384
TGME49_261460-t26_1-p1	211	K	transcriptional elongation factor FACT80	1	3.29654e-08	68.243	FYQPFAGDDDAEGPLQQLK(1)QK	3	-0.0229	1		1												0.981	0.941	0.927	1.098	1.094	0.958		1.0627
TGME49_261460-t26_1-p1	454	K	transcriptional elongation factor FACT80	1	0.00116332	68.536	IK(1)NMETPEPSR	2	-1.4629	2					1									0.981	0.941	0.927	1.098	1.094	0.958				0.910747
TGME49_261460-t26_1-p1	335	K	transcriptional elongation factor FACT80	1	6.40586e-05	95.417	LIEGK(1)TFHVVTR	3	-0.13329	7	0.944				1.013	1.035	1.008	0.0141011	1.072			1.079		0.981	0.941	0.927	1.098	1.094	0.958	0.962283			0.922587	0.946069	1.05219	1.012
TGME49_261460-t26_1-p1	449	K	transcriptional elongation factor FACT80	0.999815	0.0021412	42.095	NEYKPLVDFLMEK(1)GIR	3	-0.56856	1							1							0.981	0.941	0.927	1.098	1.094	0.958						1.04384
TGME49_286080-t26_1-p1	685	K	elongation factor 2 family protein	1	0.0151505	64.82	K(1)LYGDLELK	2	0.51255	8	1.056	1.198	0.881	0.151948	0.956	1.008	0.901	0.0560283	0.906	0.841	1.023	0.847	0.08068	0.975	1.047	0.986	0.995	1.012	0.984	1.08308	1.14422	0.893509	0.960804	0.996047	0.91565	0.92	0.37854
TGME49_286080-t26_1-p1	339	K	elongation factor 2 family protein	1	0.000585236	49.988	SFAK(1)LHIDNYHPDR	4	-0.12335	3	0.918	1.264	0.818	0.234034										0.975	1.047	0.986	0.995	1.012	0.984	0.941538	1.20726	0.829615
TGME49_286080-t26_1-p1	542	K	elongation factor 2 family protein	1	3.68766e-06	131.82	VMSGTVYK(1)GQR	2	0.22477	9		0.457	0.548	0.128053	1.424	1.301	1.27	0.061165		2.849	2.315	2.914		0.975	1.047	0.986	0.995	1.012	0.984		0.436485	0.555781	1.43116	1.28557	1.29065	2.692	0.0022012
TGME49_286080-t26_1-p1	1388	K	elongation factor 2 family protein	1	3.17771e-17	153.09	SVTTVQGLDK(1)SLDLK	2	-0.0037397	16	0.955	1.071	0.598	0.281845	1.065	1.135	1.176	0.0498766	1.116	1.06	1.967	1.111	0.15868	0.975	1.047	0.986	0.995	1.012	0.984	0.979487	1.02292	0.606491	1.07035	1.12154	1.19512	1.298	0.168358
TGME49_286080-t26_1-p1	1378	K	elongation factor 2 family protein	1	7.94499e-06	132.56	K(1)SVTTVQGLDK	2	-0.37163	11	1.128	1.041	1.227	0.0822125	1.177	0.622	0.805	0.325821	1.043	0.597	0.656	0.8	0.3848	0.975	1.047	0.986	0.995	1.012	0.984	1.15692	0.994269	1.24442	1.18291	0.614625	0.818089	0.77	0.21842
TGME49_286080-t26_1-p1	288	K	elongation factor 2 family protein	1	0.000103972	79.659	LPPADAYHK(1)IR	3	-3.1062	13	0.393	0.438	0.677	0.303669		2.492				5.695		5.998		0.975	1.047	0.986	0.995	1.012	0.984	0.403077	0.418338	0.686613		2.46245		4.899
TGME49_286080-t26_1-p1	1430	K	elongation factor 2 family protein	1	0.00103935	76.064	HAVK(1)EFLER	3	-0.27656	12	1.072	1.117	0.984	0.0639602	0.904	0.923		0.0147072	0.843	0.827		0.835	0.0177225	0.975	1.047	0.986	0.995	1.012	0.984	1.09949	1.06686	0.997972	0.908543	0.912055		0.863	0.028724
TGME49_286080-t26_1-p1	723	K	elongation factor 2 family protein	1	0.000246895	77.185	NK(1)IYMLAEPLDK	2	-1.3026	6	1.101	0.943	1.25	0.13982		0.729	0.976	0.204874		0.773	0.781	0.834	0.36706	0.975	1.047	0.986	0.995	1.012	0.984	1.12923	0.900669	1.26775		0.720356	0.99187	0.779	0.2466
TGME49_286080-t26_1-p1	1401	K	elongation factor 2 family protein	1	8.55273e-15	74.222	K(1)QFSCNGTVIEDPEHGSIIQLQGDQR	3	-1.4242	2	1.018		0.982	0.0254558										0.975	1.047	0.986	0.995	1.012	0.984	1.0441		0.995943
TGME49_286080-t26_1-p1	975	K	elongation factor 2 family protein	1	0.00821095	101.28	EFLLK(1)TR	2	-1.6906	7	0.986	0.889	1.096	0.104579			1.03				0.939	1.099		0.975	1.047	0.986	0.995	1.012	0.984	1.01128	0.849093	1.11156			1.04675	1.057
TGME49_286080-t26_1-p1	980	K	elongation factor 2 family protein	1	0.0482825	40.373	K(1)GLSEDVSIAK	2	1.1386	1							1							0.975	1.047	0.986	0.995	1.012	0.984						1.01626
TGME49_293670-t26_1-p1	130	K	transcription elongation factor A TFIIS	1	0.00120481	140.98	ELLAK(1)TR	2	0.77595	5		0.52			1.21	1.133	1.136	0.0376106		2.178		2.23		0.984	1.117	1.043	0.998	0.992	0.866		0.465533		1.21242	1.14214	1.31178	2.625
TGME49_293670-t26_1-p1	85	K	transcription elongation factor A TFIIS	1	2.30585e-29	117.04	VIDHAK(1)AALEDGQQGGAPGAAVTPLLGVR	3	0.20018	8		1.49	1.313	0.0893028	0.551	0.883	0.762	0.229537		0.593	0.58	0.491		0.984	1.117	1.043	0.998	0.992	0.866		1.33393	1.25887	0.552104	0.890121	0.879908	0.597	0.077842
TGME49_293670-t26_1-p1	307	K	transcription elongation factor A TFIIS	1	0.000322248	88.596	TLK(1)WNFADQK	2	2.1993	6	1.049	1.083	1.007	0.0363843	0.987		0.873	0.0866776	0.94		0.867	0.872	0.149537	0.984	1.117	1.043	0.998	0.992	0.866	1.06606	0.969561	0.965484	0.988978		1.00808	0.998	0.98566
TGME49_301380-t26_1-p1	1942	K	elongation factor Tu GTP binding domain-containing protein	1	0.00469348	48.568	IVK(1)QLSSSAVDR	2	0.44658	1					1									1.056	1.019	1.001	0.984	0.962	0.979				1.01626
TGME49_301380-t26_1-p1	2145	K	elongation factor Tu GTP binding domain-containing protein	1	5.82888e-05	98.105	LVGAYK(1)DLILER	2	-1.2366	4			0.899		0.792	1.127	1.182	0.204213			1.315			1.056	1.019	1.001	0.984	0.962	0.979			0.898102	0.804878	1.17152	1.20735	1.182
TGME49_308890-t26_1-p1	571	K	transcription elongation factor SPT6	1	5.92282e-09	100.97	GRPSEGWEAIGEPDEVK(1)R	3	-0.47534	13	0.878	0.894	0.799	0.0593495	1.092	1.044	1.294	0.116038	1.243	1.168	1.621	1.29	0.080542	1.012	1.004	1.092	0.935	0.993	0.964	0.867589	0.890438	0.731685	1.16791	1.05136	1.34232	1.431	0.0190569
TGME49_308890-t26_1-p1	3025	K	transcription elongation factor SPT6	1	0.0374719	47.603	LVSWWK(1)EK	2	0.35783	3		0.949				1.051				1.108		1.107		1.012	1.004	1.092	0.935	0.993	0.964		0.945219			1.05841		1.12
TGME49_308890-t26_1-p1	1735	K	transcription elongation factor SPT6	1	0.0408127	49.06	QLPSLEAK(1)R	2	-0.40318	1					1									1.012	1.004	1.092	0.935	0.993	0.964				1.06952
TGME49_308890-t26_1-p1	3005	K	transcription elongation factor SPT6	1	0.000240311	66.267	VLVDGVYVDHK(1)K	3	-0.81775	5	1.061		0.982	0.0546857	0.93	1.026	1.002	0.0506694	0.877		1.021	0.929		1.012	1.004	1.092	0.935	0.993	0.964	1.04842		0.899267	0.994652	1.03323	1.03942	1.05	0.45356
TGME49_308890-t26_1-p1	1829	K	transcription elongation factor SPT6	1	0.00548336	87.181	NLVIEK(1)GR	2	0.27313	11	0.776	1.06	0.915	0.154864	0.961	1.09	1.198	0.109561	1.238	1.028	1.31	1.18	0.31752	1.012	1.004	1.092	0.935	0.993	0.964	0.766798	1.05578	0.837912	1.02781	1.09768	1.24274	1.266	0.093443
TGME49_308890-t26_1-p1	2360	K	transcription elongation factor SPT6	1	0.000119769	63.181	ENSLLQLK(1)LHPLQK	3	-0.53906	3					0.765	0.836	1.399	0.347363						1.012	1.004	1.092	0.935	0.993	0.964				0.818182	0.841893	1.45124
TGME49_308890-t26_1-p1	2522	K	transcription elongation factor SPT6	1	0.0250377	55.531	SFVAK(1)ICR	2	1.3121	1			1											1.012	1.004	1.092	0.935	0.993	0.964			0.915751
TGME49_308890-t26_1-p1	3006	K	transcription elongation factor SPT6	1	0.000440851	72.848	K(1)FSIWNQEHK	3	1.3239	10	1.078	1.227	0.997	0.105993	0.785	0.996	0.917	0.118536	0.728	0.812	0.92	0.78	0.079576	1.012	1.004	1.092	0.935	0.993	0.964	1.06522	1.22211	0.913004	0.839572	1.00302	0.951245	0.873	0.2562
translation initiation factor
TGME49_211410-t26_1-p1	17	K	translation initiation factor sui1 protein	1	0.00122309	54.09	AALGTLSLLGNK(1)ER	2	0.12979	1			1											0.964	1.138	1.097	0.863	0.967	0.972			0.911577
TGME49_211410-t26_1-p1	429	K	translation initiation factor sui1 protein	1	0.0491722	53.493	TK(1)LLQTK	2	0.18998	2					1.112	0.888		0.158392						0.964	1.138	1.097	0.863	0.967	0.972				1.28853	0.918304
TGME49_257060-t26_1-p1	184	K	translation initiation factor sui1 protein	1	0.00307711	58.04	GALGDAENDTK(1)K	2	-0.86399	1					1														1
TGME49_273460-t26_1-p1	237	K	eukaryotic translation initiation factor 3 subunit 6 interacting protein	1	0.000430371	85.355	EMDK(1)DCDVWK	2	0.071008	9	0.694	1.013	0.564	0.305198	1.297	1.511	0.921	0.240293	1.87	1.491	1.632	1.456	0.22044	1.069	1.018	1.066	0.915	1.049	0.882	0.649205	0.995088	0.529081	1.41749	1.44042	1.04422	1.795	0.046016
TGME49_273460-t26_1-p1	67	K	eukaryotic translation initiation factor 3 subunit 6 interacting protein	1	1.07414e-05	155.73	MMGEK(1)VR	2	0.25666	31	1.21	0.743	1.03	0.236876	0.901	0.731	1.386	0.337863	0.745	0.984	1.346	1.03	0.92958	1.069	1.018	1.066	0.915	1.049	0.882	1.1319	0.729862	0.966229	0.984699	0.696854	1.57143	1.15	0.72762
TGME49_273460-t26_1-p1	519	K	eukaryotic translation initiation factor 3 subunit 6 interacting protein	1	0.00385686	72.928	SEILSVK(1)YK	2	-0.3202	12	0.692	0.745	0.85	0.105483	1.638	1.175	0.9	0.301349	2.367	1.578	1.058	1.723	0.15938	1.069	1.018	1.066	0.915	1.049	0.882	0.647334	0.731827	0.797373	1.79016	1.12011	1.02041	1.806	0.037721
TGME49_273460-t26_1-p1	470	K	eukaryotic translation initiation factor 3 subunit 6 interacting protein	1	0.000901128	63.624	MFFK(1)EVEFHK	3	0.14417	7	0.806	1.549		0.446183	0.84	0.968	0.838	0.08445	1.042	0.625		0.749	0.57428	1.069	1.018	1.066	0.915	1.049	0.882	0.753976	1.52161		0.918033	0.922784	0.950113	0.818	0.75692
TGME49_273460-t26_1-p1	632	K	eukaryotic translation initiation factor 3 subunit 6 interacting protein	1	0.000336636	55.66	NYGGHAGASEMPK(1)R	3	-0.86108	3	1.332					0.75	0.918	0.142439				0.626		1.069	1.018	1.066	0.915	1.049	0.882	1.24602				0.714967	1.04082	0.705
TGME49_273460-t26_1-p1	17	K	eukaryotic translation initiation factor 3 subunit 6 interacting protein	1	1.12995e-68	213.02	SGEGQVADAGSLPVEK(1)R	2	-0.42956	10	0.842	0.72	0.875	0.10051	1.133	1.293	1.137	0.0768257	1.345	1.796	1.299	1.521	0.0156397	1.069	1.018	1.066	0.915	1.049	0.882	0.787652	0.707269	0.820826	1.23825	1.2326	1.28912	1.624	0.00047823
TGME49_273460-t26_1-p1	505	K	eukaryotic translation initiation factor 3 subunit 6 interacting protein	1	1.71954e-13	140.96	LASLMELSDK(1)DPEDAVR	2	0.4848	6	1.024	1.102	1.134	0.0520678	0.863	1.002	0.875	0.0843303	0.843	0.909	0.771	0.859	0.102536	1.069	1.018	1.066	0.915	1.049	0.882	0.957905	1.08251	1.06379	0.943169	0.955195	0.992063	0.931	0.163056
TGME49_273460-t26_1-p1	407	K	eukaryotic translation initiation factor 3 subunit 6 interacting protein	1	1.32148e-13	159.5	LDESVNQMIK(1)EK	2	-0.41588	8	0.94	0.842		0.0777738	1.348	1.058	0.812	0.250125	1.434	1.256		1.204	0.43736	1.069	1.018	1.066	0.915	1.049	0.882	0.879326	0.827112		1.47322	1.00858	0.920635	1.329	0.25382
TGME49_273460-t26_1-p1	495	K	eukaryotic translation initiation factor 3 subunit 6 interacting protein	1	5.63419e-51	165.85	LYNNIQLSK(1)LASLMELSDKDPEDAVR	3	1.027	3		1.005	1.382	0.223359	0.614							0.611		1.069	1.018	1.066	0.915	1.049	0.882		0.98723	1.29644	0.671038			0.588
TGME49_273460-t26_1-p1	413	K	eukaryotic translation initiation factor 3 subunit 6 interacting protein	1	0.0143058	85.212	YSDK(1)FYK	2	-0.2474	8	0.82	0.864	0.635	0.157205	1.206	1.32	1.155	0.0688515	1.471	1.529	1.82	1.457	0.0096419	1.069	1.018	1.066	0.915	1.049	0.882	0.767072	0.848723	0.595685	1.31803	1.25834	1.30952	1.757	0.03258
TGME49_273460-t26_1-p1	275	K	eukaryotic translation initiation factor 3 subunit 6 interacting protein	1	0.0338654	41.796	NK(1)LFESEIR	2	0.80993	2	0.921				1.079				1.172			1.172		1.069	1.018	1.066	0.915	1.049	0.882	0.861553			1.17923			1.369
TGME49_273460-t26_1-p1	564	K	eukaryotic translation initiation factor 3 subunit 6 interacting protein	1	5.62465e-12	141.34	SQQSQK(1)VYVDQFLK	2	1.3808	7	1.101	0.983	1.014	0.0592395	0.957	0.945		0.00892248	0.869	0.961		0.913	0.26466	1.069	1.018	1.066	0.915	1.049	0.882	1.02993	0.965619	0.95122	1.0459	0.900858		0.991	0.87136
TGME49_273460-t26_1-p1	572	K	eukaryotic translation initiation factor 3 subunit 6 interacting protein	1	1.19893e-17	167.2	VYVDQFLK(1)QIER	2	0.19845	4		1.141			0.389	1.116	1.354	0.527519		0.978		0.835		1.069	1.018	1.066	0.915	1.049	0.882		1.12083		0.425137	1.06387	1.53515	0.899
TGME49_273460-t26_1-p1	233	K	eukaryotic translation initiation factor 3 subunit 6 interacting protein	1	3.47692e-15	148.57	ALFLK(1)EMDK	2	-0.55067	27	0.747	1.087	1.151	0.218236		0.871	1.144	0.191603		0.801	0.995	1.099	0.71836	1.069	1.018	1.066	0.915	1.049	0.882	0.698784	1.06778	1.07974		0.830315	1.29705	1.121	0.69046
TGME49_273460-t26_1-p1	476	K	eukaryotic translation initiation factor 3 subunit 6 interacting protein	1	0.0179112	104.37	EVEFHK(1)K	2	-2.568	4		0.867	0.599	0.258533		1.429	1.105	0.180823		1.647	1.844	1.461		1.069	1.018	1.066	0.915	1.049	0.882		0.85167	0.561914		1.36225	1.25283	1.85	0.095603
TGME49_273460-t26_1-p1	477	K	eukaryotic translation initiation factor 3 subunit 6 interacting protein	1	7.6694e-05	126.71	K(1)ISTINSFAK	2	0.84068	18	0.781	0.833	1.111	0.195336	1.356	0.804	1.115	0.253501	1.736	0.966	1.003	1.353	0.2631	1.069	1.018	1.066	0.915	1.049	0.882	0.730589	0.818271	1.04221	1.48197	0.766444	1.26417	1.356	0.28304
TGME49_294670-t26_1-p1	69	K	translation initiation factor 3 subunit	1	5.72877e-06	160.26	INK(1)DVYAR	2	-0.18153	11	0.796	1.154	1.042	0.183622	1.038	0.968	1.001	0.0349375	1.304	0.839	0.96	1.028	0.90414	0.89	1.161	1.022	0.886	1.005	1.036	0.894382	0.993971	1.01957	1.17156	0.963184	0.966216	1.066	0.4642
TGME49_294670-t26_1-p1	53	K	translation initiation factor 3 subunit	1	0.00881067	78.149	GETLK(1)VTK	2	-0.0095642	7	0.867	1.006	1.153	0.14179	0.974	0.86	1.14	0.142033	1.123	0.855	0.989	1.059	0.67136	0.89	1.161	1.022	0.886	1.005	1.036	0.974157	0.866494	1.12818	1.09932	0.855721	1.10039	1.029	0.81814
TGME49_294670-t26_1-p1	75	K	translation initiation factor 3 subunit	1	4.08309e-18	90.912	K(1)NIVPFGLDAADGDPSLSATTVR	3	-0.25908	6	1.03	1.485	1.024	0.224168	0.864	0.642	0.955	0.196267	0.839	0.432	0.932	0.652	0.126037	0.89	1.161	1.022	0.886	1.005	1.036	1.1573	1.27907	1.00196	0.975169	0.638806	0.921815	0.738	0.103256
TGME49_294670-t26_1-p1	206	K	translation initiation factor 3 subunit	1	1.15513e-21	151.41	VTNLSEDVK(1)DEDLTELFGK	2	-0.12766	12	1.08	1.112	2.293	0.46239	0.416	0.625	0.474	0.21365	0.385	0.562	0.207	0.461	0.005376	0.89	1.161	1.022	0.886	1.005	1.036	1.21348	0.957795	2.24364	0.469526	0.621891	0.457529	0.351	0.021944
TGME49_294670-t26_1-p1	216	K	translation initiation factor 3 subunit	1	2.8484e-54	186.92	VTNLSEDVKDEDLTELFGK(1)IGK	3	0.89606	6	2.594	0.887	0.974	0.647412	0.46	0.49	0.595	0.137645	0.177	0.552	0.611	0.296	0.38762	0.89	1.161	1.022	0.886	1.005	1.036	2.91461	0.763997	0.953033	0.519187	0.487562	0.574324	0.341	0.165457
TGME49_294670-t26_1-p1	133	K	translation initiation factor 3 subunit	0.999926	0.000424496	41.672	FKEEEEEDDFYMGDLNPSK(1)TSR	3	0.6918	1		1												0.89	1.161	1.022	0.886	1.005	1.036		0.861326
TGME49_294670-t26_1-p1	171	K	translation initiation factor 3 subunit	1	9.9747e-05	109.66	SAGAGK(1)YIPR	2	0.21841	11	0.905	0.921	1.059	0.0880471	1.305	0.857	0.952	0.227415	1.442	0.93	0.898	1.137	0.5289	0.89	1.161	1.022	0.886	1.005	1.036	1.01685	0.793282	1.0362	1.47291	0.852736	0.918919	1.14	0.60436
TGME49_294670-t26_1-p1	184	K	translation initiation factor 3 subunit	1	0.000237141	82.278	REGETLK(1)DVENR	3	-0.38653	5					0.887		1.113	0.159806						0.89	1.161	1.022	0.886	1.005	1.036				1.00113		1.07432

## Sheet: kcr
Modification sites information																								Protein quantitation						Normalized modification sites quantitation
Protein accession	Position	Amino acid	Protein description	Localization probability	PEP	Score	Modified sequence	Charge	Mass error [ppm]	MS/MS Count	ME49_rep1	ME49_rep2	ME49_rep3	RSD of ME49	RH_rep1	RH_rep2	RH_rep3	RSD of RH	RH_rep1/ME49_rep1 Ratio	RH_rep2/ME49_rep2 Ratio	RH_rep3/ME49_rep3 Ratio	RH/ME49 Ratio	RH/ME49 P value	ME49_rep1	ME49_rep2	ME49_rep3	RH_rep1	RH_rep2	RH_rep3	ME49_rep1	ME49_rep2	ME49_rep3	RH_rep1	RH_rep2	RH_rep3	RH/ME49 Ratio	RH/ME49 P value
AP2
TGME49_214840-t26_1-p1	670	K	AP2 domain transcription factor AP2X-7	1	0.0167264	51.445	ADDVFEK(1)AR	2	-0.34398	3	0.966		0.639	0.288129	1.395				1.444			1.738		0.998	1.008	0.979	1.068	0.997	0.949	0.967936		0.652707	1.30618			1.612
TGME49_224050-t26_1-p1	1724	K	AP2 domain transcription factor AP2X-4	1	0.000773363	72.898	DVPGVTIAK(1)IDATR	2	0.94454	6	0.897	1.044	0.93	0.0805954	1.133	1.007	0.989	0.0752255	1.263	0.964	1.063	1.09	0.24722	0.976	0.941	1.062	0.953	1.023	1.045	0.919057	1.10946	0.875706	1.18888	0.98436	0.946411	1.122	0.39234
TGME49_224050-t26_1-p1	1350	K	AP2 domain transcription factor AP2X-4	1	0.00208921	64.827	EFPTLK(1)FFIDGR	2	-1.2309	6	1.147	1.292	1.194	0.0610898	0.572	1.054	0.741	0.30996	0.499	0.816	0.621	0.652	0.045898	0.976	0.941	1.062	0.953	1.023	1.045	1.1752	1.37301	1.12429	0.60021	1.0303	0.709091	0.666	0.135161
TGME49_224050-t26_1-p1	1454	K	AP2 domain transcription factor AP2X-4	1	0.00158365	65.043	LLGGEK(1)VAADIER	2	0.032515	7	0.902	1.012	1.463	0.264085	0.515	1.444	0.664	0.570651	0.57	1.427	0.454	0.777	0.4952	0.976	0.941	1.062	0.953	1.023	1.045	0.92418	1.07545	1.37759	0.540399	1.41153	0.635407	0.867	0.57986
TGME49_224050-t26_1-p1	1708	K	AP2 domain transcription factor AP2X-4	0.998773	0.00123587	52.576	K(0.001)LEPAYK(0.999)ELAAR	3	0.34121	1	1													0.976	0.941	1.062	0.953	1.023	1.045	1.02459
chromatin modifying enzymes
TGME49_318330-t26_1-p1	54	K	histone lysine acetyltransferase MYST-A	0.889811	3.3256e-14	83.992	GGK(0.89)TISTAK(0.11)MSDSYVVSFPNALPVK	2	1.3603	17	1.458	1.299	1.469	0.0675342	0.515	0.657	0.602	0.12108	0.353	0.506	0.41	0.42	0.00028329	0.853	1.277	1.282	0.83	1.085	0.674	1.70926	1.01723	1.14587	0.620482	0.60553	0.893175	0.475	0.038202
TGME49_219520-t26_1-p1	157	K	histone arginine methyltransferase PRMT1	1	0.000201529	72.321	ENDMEDK(1)VTFVQGK	2	-0.066326	3	0.992				0.899	1.109		0.147901	0.906			1.012		1.05	1.046	0.986	1.03	0.99	0.898	0.944762			0.872816	1.1202		1.055
TGME49_293370-t26_1-p1	935	K	histone arginine methyltransferase PRMT2	1	0.0112008	65.224	VLDALK(1)SR	2	0.5548	5							1							0.941	1.034	0.886	1.071	1.03	1.038						0.963391
RNA polymerase
TGME49_217182-t26_1-p1	4177	K	RNA-dependent RNA polymerase RDP	1	0.0407219	42.031	ALVDAK(1)VELEK	2	1.2106	1					1									0.979	0.976	1.091	1.059	0.833	1.062				0.944287
TGME49_217182-t26_1-p1	3781	K	RNA-dependent RNA polymerase RDP	1	0.0186257	43.897	LLTETK(1)EQTEK	2	-0.22107	1		1												0.979	0.976	1.091	1.059	0.833	1.062		1.02459
TGME49_217560-t26_1-p1	67	K	DNA-directed RNA polymerase II RPB10	1	0.00040924	93.096	LLAYNIYEK(1)R	2	1.0864	3					0.782	1.261	0.957	0.242378						0.958		0.75	1.293						0.604795
TGME49_233720-t26_1-p1	20	K	DNA-directed RNA polymerase II RPBABC8	1	0.00805323	52.579	SVDCSK(1)FER	2	0.33922	1														1.065	0.949	1.056	0.961	1.081	0.887
TGME49_238190-t26_1-p1	162	K	DNA-directed RNA polymerase II RPB3	1	0.00347048	95.352	EVSQNK(1)VK	2	3.7375	5	0.93	0.965	0.928	0.0221133		1.219	0.957	0.170278		1.264	1.031	1.156	0.46472	0.995	0.896	0.981	1.074	1.125	0.928	0.934673	1.07701	0.945973		1.08356	1.03125	1.099
TGME49_240590-t26_1-p1	953	K	DNA-directed RNA polymerase II RPB5	1	1.4287e-06	124.42	ELEVSTSK(1)FDR	2	0.15288	12	1.068	0.756	0.916	0.170822	1.204	1.013	1.044	0.0942996	1.128	1.339	1.139	1.19	0.182399	1.03	1.043	0.987	0.996	0.981	0.962	1.03689	0.724832	0.928065	1.20884	1.03262	1.08524	1.25	0.2182
TGME49_240590-t26_1-p1	984	K	DNA-directed RNA polymerase II RPB5	1	2.16961e-11	133.16	IMIGASTETEQK(1)EK	2	0.44823	8	0.888	1.028	1.001	0.0763854	0.875	1.208		0.226084	0.985	1.175		1.071	0.64584	1.03	1.043	0.987	0.996	0.981	0.962	0.862136	0.985618	1.01418	0.878514	1.2314		1.106	0.57436
TGME49_240590-t26_1-p1	937	K	DNA-directed RNA polymerase II RPB5	1	1.16527e-13	133.86	TSILTRPEYQPSIK(1)DR	3	-0.22496	7	1.121	1.429	0.798	0.282733	1.112	0.894	0.645	0.264434	0.992	0.625	0.809	0.792	0.36334	1.03	1.043	0.987	0.996	0.981	0.962	1.08835	1.37009	0.808511	1.11647	0.911315	0.670478	0.931	0.81574
TGME49_240590-t26_1-p1	1112	K	DNA-directed RNA polymerase II RPB5	1	0.00080841	41.513	TNK(1)FGDMISQGVIDPAK	2	-0.17518	1						1								1.03	1.043	0.987	0.996	0.981	0.962					1.01937
TGME49_240590-t26_1-p1	726	K	DNA-directed RNA polymerase II RPB5	1	0.00468713	93.374	VMMEEVK(1)R	2	-0.79067	3					0.803	1.377	0.821	0.326218						1.03	1.043	0.987	0.996	0.981	0.962				0.806225	1.40367	0.85343
TGME49_244210-t26_1-p1	521	K	RNA polymerase-associated protein RTF1	1	0.00968483	59.153	EK(1)LQVLVAR	2	-2.0002	3	1.028	0.747	1.225	0.240227										1.034	0.964	1.01	0.985	1.022	0.984	0.994197	0.774896	1.21287
TGME49_244880-t26_1-p1	1314	K	DNA-directed RNA polymerase I RPA1	1	0.0209606	60.91	LEK(1)LNLAR	2	-0.91429	2	0.728						1.272					1.747		1.088	0.99	0.956	0.998	0.966	1.003	0.669118					1.2682
TGME49_267390-t26_1-p1	330	K	DNA-directed RNA polymerase I RPAC1	1	0.0534027	56.177	EK(1)ALTFR	2	-0.97634	2	1.087		0.913	0.123037										1.087	1.062	1.015	0.983	0.941	0.912	1		0.899507
TGME49_315920-t26_1-p1	544	K	DNA-directed RNA polymerase II RPB11A	1	3.24411e-16	131.45	LVVPSDISLLEEK(1)QTVGR	3	0.82613	8	0.65	1.425		0.5282	1.468	1.274	0.183	0.710479	2.259	0.894		0.94	0.92254	1.08	1.069	1.045	0.921	0.98	0.905	0.601852	1.33302		1.59392	1.3	0.20221	1.496	0.36716
splicing factor
TGME49_216670-t26_1-p1	817	K	FUSE-binding protein 2 / KH-type splicing regulatory protein	1	7.21906e-15	87.196	LIEEALK(1)EAAAGAIVHASDNGDEETR	3	2.3811	2					1									0.991	0.979	1.001	1.044	1.004	0.981				0.957854
TGME49_216670-t26_1-p1	675	K	FUSE-binding protein 2 / KH-type splicing regulatory protein	1	3.73676e-09	82.609	AMLTTLLK(1)EEGHSEAMGVGK	3	-0.52866	2					1									0.991	0.979	1.001	1.044	1.004	0.981				0.957854
TGME49_216670-t26_1-p1	687	K	FUSE-binding protein 2 / KH-type splicing regulatory protein	1	2.70033e-06	69.088	EEGHSEAMGVGK(1)EMTAALLAER	3	-1.6553	2	0.853					1.147						1.345		0.991	0.979	1.001	1.044	1.004	0.981	0.860747				1.14243		1.327
TGME49_216670-t26_1-p1	244	K	FUSE-binding protein 2 / KH-type splicing regulatory protein	1	0.00159083	64.798	LGALK(1)AEGEGLLK	2	0.9149	6	1.374	0.883	0.904	0.263476	0.963	0.923	0.952	0.0218435	0.701	1.045	1.053	0.898	0.57192	0.991	0.979	1.001	1.044	1.004	0.981	1.38648	0.901941	0.903097	0.922414	0.919323	0.970438	0.866	0.48072
TGME49_216670-t26_1-p1	660	K	FUSE-binding protein 2 / KH-type splicing regulatory protein	1	9.71787e-110	211.06	SPAQSSGDLVLSFLGTK(1)EQVEAAR	3	0.26912	14	1.37	1.321	1.132	0.0986206	1.018	0.692	0.467	0.381771	0.744	0.524	0.413	0.569	0.035397	0.991	0.979	1.001	1.044	1.004	0.981	1.38244	1.34934	1.13087	0.975096	0.689243	0.476045	0.646	0.061218
TGME49_216670-t26_1-p1	749	K	FUSE-binding protein 2 / KH-type splicing regulatory protein	1	2.7714e-10	132.79	EFADEK(1)DEGVLER	2	-0.80419	9	1.346	1.073	0.903	0.201824	0.845	0.848	0.985	0.0895934	0.628	0.791	1.091	0.806	0.192317	0.991	0.979	1.001	1.044	1.004	0.981	1.35822	1.09602	0.902098	0.809387	0.844622	1.00408	0.739	0.156617
TGME49_216670-t26_1-p1	552	K	FUSE-binding protein 2 / KH-type splicing regulatory protein	1	0.0201811	42.843	TVSADGEK(1)VLK	2	0.40182	2					0.83	1.17		0.240416						0.991	0.979	1.001	1.044	1.004	0.981				0.795019	1.16534
TGME49_216670-t26_1-p1	761	K	FUSE-binding protein 2 / KH-type splicing regulatory protein	1	8.71242e-05	98.942	VPVPK(1)DMVAAIIGR	2	-1.6088	3					0.887	0.91	1.203	0.176179						0.991	0.979	1.001	1.044	1.004	0.981				0.849617	0.906375	1.2263
TGME49_231970-t26_1-p1	2103	K	pre-mRNA processing splicing factor PRP8	1	0.00170562	56.548	VEK(1)FGDMILK	2	-0.19089	11	0.938	1.468	1.177	0.222237	0.764	1.024	0.628	0.249846	0.814	0.698	0.534	0.674	0.113122	1.051	1.016	0.977	1.009	1.004	0.944	0.892483	1.44488	1.20471	0.757185	1.01992	0.665254	0.753	0.28498
TGME49_231970-t26_1-p1	1049	K	pre-mRNA processing splicing factor PRP8	1	0.017132	64.485	LK(1)ELYSVK	2	-0.0028911	2		1.147	0.853	0.207889										1.051	1.016	0.977	1.009	1.004	0.944		1.12894	0.873081
TGME49_231970-t26_1-p1	757	K	pre-mRNA processing splicing factor PRP8	1	0.000288425	69.03	LTK(1)LVVDSHVQYR	3	-2.7483	4		1.09			0.886		1.024	0.102179				0.876		1.051	1.016	0.977	1.009	1.004	0.944		1.07283		0.878097		1.08475	0.818
TGME49_231970-t26_1-p1	1305	K	pre-mRNA processing splicing factor PRP8	1	0.0118146	81.191	FEK(1)EEAR	2	0.62264	4	1.131	1.343		0.121186	0.526				0.465			0.425		1.051	1.016	0.977	1.009	1.004	0.944	1.07612	1.32185		0.521308			0.435
TGME49_231970-t26_1-p1	2315	K	pre-mRNA processing splicing factor PRP8	1	0.00449505	77.662	K(1)FICVSDLR	2	0.085862	8	1.214	1.103	0.69	0.275481	1.458	0.749	0.786	0.400023	1.201	0.679	1.139	0.995	0.9875	1.051	1.016	0.977	1.009	1.004	0.944	1.15509	1.08563	0.706244	1.445	0.746016	0.832627	1.115	0.82152
TGME49_231970-t26_1-p1	232	K	pre-mRNA processing splicing factor PRP8	1	0.000229105	99.752	TAEELLAEK(1)AR	2	-0.29544	6		0.64	0.978	0.295429	1.512	0.959	0.91	0.296645		1.499	0.93	1.393	0.33746	1.051	1.016	0.977	1.009	1.004	0.944		0.629921	1.00102	1.49851	0.955179	0.963983	1.504	0.33216
TGME49_231970-t26_1-p1	1055	K	pre-mRNA processing splicing factor PRP8	1	0.00362121	91.853	ELYSVK(1)SR	2	-0.985	10	1.28	1.158	0.99	0.127427	0.844	0.904	0.824	0.0485614	0.66	0.781	0.832	0.75	0.030981	1.051	1.016	0.977	1.009	1.004	0.944	1.21789	1.13976	1.01331	0.836472	0.900398	0.872881	0.773	0.041778
TGME49_231970-t26_1-p1	235	K	pre-mRNA processing splicing factor PRP8	1	0.0241678	64.711	K(1)WQQLNTK	2	0.43552	1			1											1.051	1.016	0.977	1.009	1.004	0.944			1.02354
TGME49_231970-t26_1-p1	1185	K	pre-mRNA processing splicing factor PRP8	1	0.0367099	62.107	YEK(1)VYEK	2	0.81284	5	0.92	0.891		0.0226462	1.218	1.019	0.952	0.130151	1.324	1.143		1.174	0.22606	1.051	1.016	0.977	1.009	1.004	0.944	0.875357	0.876969		1.20714	1.01494	1.00847	1.268	0.22616
TGME49_319530-t26_1-p1	197	K	splicing factor SF2	1	0.00122327	64.711	NIFHTAK(1)IR	3	0.11747	7	1.583	0.784	0.672	0.490425	0.671	1.289	1.001	0.313311	0.424	1.644	1.491	0.974	0.94236	0.952	1.04	0.897	0.993	1.034	1.084	1.66282	0.753846	0.749164	0.67573	1.24662	0.923432	0.911	0.8847
transcriptional elongation factor
TGME49_221670-t26_1-p1	765	K	transcriptional elongation factor FACT140	1	0.000784767	71.03	ELMFK(1)SEDGR	2	-0.50011	10	1.178	0.927		0.168631	0.925		0.971	0.0343111	0.785			0.901	0.49884	0.983	1.072	1.017	0.936	0.961	1.031	1.19837	0.864739		0.988248		0.941804	0.958
TGME49_221670-t26_1-p1	636	K	transcriptional elongation factor FACT140	1	0.00404513	55.261	FEEEK(1)DGGGLER	2	-0.080768	1							1							0.983	1.072	1.017	0.936	0.961	1.031						0.969932
TGME49_221670-t26_1-p1	75	K	transcriptional elongation factor FACT140	1	0.0128843	45.28	TVAIDGGDVK(1)EK	2	-0.23061	1	1													0.983	1.072	1.017	0.936	0.961	1.031	1.01729
TGME49_221670-t26_1-p1	1042	K	transcriptional elongation factor FACT140	1	0.00205456	40.278	IDLVPIEFLDNLK(1)R	3	-0.14022	1						1								0.983	1.072	1.017	0.936	0.961	1.031					1.04058
TGME49_221670-t26_1-p1	226	K	transcriptional elongation factor FACT140	1	0.0104904	91.516	K(1)FTESNR	2	-0.45128	6	1.327		1.201	0.0704869	0.79	0.894	0.788	0.0735801	0.595		0.656	0.652	0.0066387	0.983	1.072	1.017	0.936	0.961	1.031	1.34995		1.18092	0.844017	0.930281	0.764306	0.701	0.050462
TGME49_228350-t26_1-p1	3021	K	elongation factor Tu GTP binding domain-containing protein	0.995335	9.91374e-07	47.806	GQSATVHATGSVLK(0.005)PDGTTQK(0.995)FWSTK	4	1.1285	1						1								0.829	1.04	0.952	1.049	1.098	1.032					0.910747
TGME49_258380-t26_1-p1	861	K	elongation factor p (ef-p) kow family domain-containing protein	1	0.0308359	44.543	QNLYSVLGVK(1)R	2	0.90178	1			1											0.915	0.971	0.922	1.018	1.11	1.064			1.0846
TGME49_286080-t26_1-p1	1430	K	elongation factor 2 family protein	1	0.00568365	67.334	HAVK(1)EFLER	2	0.19382	8	1.573	1.363	1.117	0.168939	0.69	0.539	0.717	0.147886	0.439	0.395	0.642	0.48	0.0079631	0.975	1.047	0.986	0.995	1.012	0.984	1.61333	1.30181	1.13286	0.693467	0.532609	0.728659	0.454	0.0175778
TGME49_286080-t26_1-p1	741	K	elongation factor 2 family protein	1	0.000453649	82.651	QIGEDIEK(1)GLVSDR	2	-0.70879	5	0.92	0.809		0.090791	1.022	1.139	1.11	0.055881	1.111	1.408		1.261	0.034844	0.975	1.047	0.986	0.995	1.012	0.984	0.94359	0.772684		1.02714	1.12549	1.12805	1.254	0.170855
TGME49_286080-t26_1-p1	1388	K	elongation factor 2 family protein	1	3.97472e-06	82.663	SVTTVQGLDK(1)SLDLK	2	2.7266	6	0.681				1.515	1.273	0.532	0.462808	2.225			1.625		0.975	1.047	0.986	0.995	1.012	0.984	0.698462			1.52261	1.25791	0.54065	1.99
TGME49_286080-t26_1-p1	288	K	elongation factor 2 family protein	1	0.000390809	68.355	LPPADAYHK(1)IR	3	-2.3162	4	1													0.975	1.047	0.986	0.995	1.012	0.984	1.02564
TGME49_286080-t26_1-p1	829	K	elongation factor 2 family protein	1	5.37578e-05	73.834	FK(1)ILDAAIAADPLQR	3	0.47451	8	0.668	1.186	1.341	0.330928	0.898	0.775	1.132	0.193961	1.343	0.654	0.844	0.878	0.60034	0.975	1.047	0.986	0.995	1.012	0.984	0.685128	1.13276	1.36004	0.902513	0.76581	1.15041	0.787	0.50968
TGME49_293670-t26_1-p1	307	K	transcription elongation factor A TFIIS	1	0.011951	43.897	TLK(1)WNFADQK	2	-0.14495	1														0.984	1.117	1.043	0.998	0.992	0.866
TGME49_301380-t26_1-p1	2145	K	elongation factor Tu GTP binding domain-containing protein	1	0.00114458	78.324	LVGAYK(1)DLILER	2	0.060018	3		1.317			0.904		0.778	0.10594				0.639		1.056	1.019	1.001	0.984	0.962	0.979		1.29244		0.918699		0.794688	0.711
TGME49_308890-t26_1-p1	1829	K	transcription elongation factor SPT6	1	0.0225565	53.775	NLVIEK(1)GR	2	-1.0363	3	1													1.012	1.004	1.092	0.935	0.993	0.964	0.988142
translation initiation factor
TGME49_257060-t26_1-p1	222	K	translation initiation factor sui1 protein	1	4.80152e-10	107.98	TATVITGLDLFGVK(1)LDK	2	0.84127	2		0.899				1.101				1.224		1.225							1
TGME49_273460-t26_1-p1	572	K	eukaryotic translation initiation factor 3 subunit 6 interacting protein	1	0.00258276	61.11	VYVDQFLK(1)QIER	2	-0.058413	1					1									1.069	1.018	1.066	0.915	1.049	0.882				1.0929
TGME49_273460-t26_1-p1	233	K	eukaryotic translation initiation factor 3 subunit 6 interacting protein	1	7.58134e-05	72.898	ALFLK(1)EMDK	2	-0.58093	6			1.173		0.974	1.04	0.813	0.123912			0.693	0.803		1.069	1.018	1.066	0.915	1.049	0.882			1.10038	1.06448	0.99142	0.921769	0.934
TGME49_273460-t26_1-p1	67	K	eukaryotic translation initiation factor 3 subunit 6 interacting protein	1	0.00237158	85.357	MMGEK(1)VR	2	0.12332	14	1.017	0.919	0.923	0.058197	0.732	1.175	1.234	0.262071	0.72	1.278	1.337	1.099	0.59204	1.069	1.018	1.066	0.915	1.049	0.882	0.951356	0.90275	0.865854	0.8	1.12011	1.39909	1.059	0.75842
TGME49_273460-t26_1-p1	519	K	eukaryotic translation initiation factor 3 subunit 6 interacting protein	1	0.00406991	73.233	SEILSVK(1)YK	2	0.41392	12	1.047	1.072	1.246	0.096641	0.855	0.909	0.87	0.031748	0.817	0.848	0.699	0.783	0.0195959	1.069	1.018	1.066	0.915	1.049	0.882	0.97942	1.05305	1.16886	0.934426	0.86654	0.986395	0.844	0.101945
TGME49_273460-t26_1-p1	476	K	eukaryotic translation initiation factor 3 subunit 6 interacting protein	1	0.0114942	89.142	EVEFHK(1)K	2	-0.93521	6	1.162	1.209	0.997	0.0991735		0.69	0.942	0.218371		0.571	0.945	0.727	0.091935	1.069	1.018	1.066	0.915	1.049	0.882	1.087	1.18762	0.935272		0.657769	1.06803	0.615
TGME49_273460-t26_1-p1	470	K	eukaryotic translation initiation factor 3 subunit 6 interacting protein	1	0.000564635	64.927	MFFK(1)EVEFHK	3	-0.43426	4	0.84	1.024	1.135	0.149047										1.069	1.018	1.066	0.915	1.049	0.882	0.785781	1.00589	1.06473
TGME49_273460-t26_1-p1	268	K	eukaryotic translation initiation factor 3 subunit 6 interacting protein	1	0.0263386	57.59	QPK(1)DDATK	2	0.048354	6	1.104	1.029	0.838	0.13849	0.791		1.238	0.311559	0.717		1.477	1.024	0.90942	1.069	1.018	1.066	0.915	1.049	0.882	1.03274	1.01081	0.786116	0.864481		1.40363	0.917
TGME49_273460-t26_1-p1	505	K	eukaryotic translation initiation factor 3 subunit 6 interacting protein	1	4.09457e-16	132.84	LASLMELSDK(1)DPEDAVR	2	-0.24016	3					1.129	0.939	0.932	0.111772						1.069	1.018	1.066	0.915	1.049	0.882				1.23388	0.895138	1.05669
TGME49_273460-t26_1-p1	495	K	eukaryotic translation initiation factor 3 subunit 6 interacting protein	1	6.62219e-111	200.95	LYNNIQLSK(1)LASLMELSDKDPEDAVR	3	-0.52881	5	1.725	1.066	0.662	0.46618	0.816	0.732		0.0767403	0.473	0.687		0.672	0.41666	1.069	1.018	1.066	0.915	1.049	0.882	1.61366	1.04715	0.621013	0.891803	0.697807		0.727	0.54076
TGME49_273460-t26_1-p1	413	K	eukaryotic translation initiation factor 3 subunit 6 interacting protein	1	0.00901498	98.997	YSDK(1)FYK	2	-0.97525	10	1.013	1.082	0.825	0.136657	1.12	1.095	0.864	0.137518	1.105	1.013	1.047	1.054	0.66064	1.069	1.018	1.066	0.915	1.049	0.882	0.947615	1.06287	0.773921	1.22404	1.04385	0.979592	1.222	0.22156
TGME49_273460-t26_1-p1	275	K	eukaryotic translation initiation factor 3 subunit 6 interacting protein	1	0.0110065	57.55	NK(1)LFESEIR	2	-0.11088	3			1.21		0.71	1.081		0.29295				0.74		1.069	1.018	1.066	0.915	1.049	0.882			1.13508	0.775956	1.03051		0.796
TGME49_294670-t26_1-p1	69	K	translation initiation factor 3 subunit	1	0.00204917	117.39	INK(1)DVYAR	2	-0.64291	9	0.634	0.764	1.125	0.302492	1.31		1.167	0.0816441	2.066		1.037	1.473	0.1369	0.89	1.161	1.022	0.886	1.005	1.036	0.71236	0.658053	1.10078	1.47856		1.12645	1.795
TGME49_294670-t26_1-p1	206	K	translation initiation factor 3 subunit	1	2.65184e-63	188.71	VTNLSEDVK(1)DEDLTELFGK	2	1.1492	12	0.873	1.251	1.21	0.186639	0.842	1.145	0.679	0.266105	0.965	0.915	0.562	0.8	0.28742	0.89	1.161	1.022	0.886	1.005	1.036	0.980899	1.07752	1.18395	0.950339	1.1393	0.655405	0.967	0.74308
TGME49_294670-t26_1-p1	216	K	translation initiation factor 3 subunit	1	9.78222e-124	221.6	VTNLSEDVKDEDLTELFGK(1)IGK	3	0.27007	7	1.184	0.76	1.028	0.216472	0.943	0.888	1.198	0.16382	0.797	1.17	1.165	1.019	0.90914	0.89	1.161	1.022	0.886	1.005	1.036	1.33034	0.654608	1.00587	1.06433	0.883582	1.15637	0.977	0.96412
TGME49_294670-t26_1-p1	114	K	translation initiation factor 3 subunit	0.958197	2.52791e-07	72.585	K(0.958)FK(0.042)EEEEEDDFYMGDLNPSK	3	-1.0711	6	1.092	1.16	1.282	0.0817236	0.86	0.894	0.712	0.117722	0.787	0.771	0.556	0.698	0.0106801	0.89	1.161	1.022	0.886	1.005	1.036	1.22697	0.999139	1.2544	0.970655	0.889552	0.687259	0.802	0.116219
TGME49_294670-t26_1-p1	171	K	translation initiation factor 3 subunit	1	0.000234846	79.148	SAGAGK(1)YIPR	2	1.2826	6			1											0.89	1.161	1.022	0.886	1.005	1.036			0.978474
TGME49_294670-t26_1-p1	184	K	translation initiation factor 3 subunit	1	0.00442895	58.172	EGETLK(1)DVENR	2	-0.28765	4	1.048				0.833	0.922	1.197	0.192841	0.795			0.939		0.89	1.161	1.022	0.886	1.005	1.036	1.17753			0.940181	0.917413	1.15541	0.789

## Sheet: difference-khib
Protein accession	Position	Amino acid	Protein description	Localization probability	PEP	Score	Modified sequence	Charge	Mass error [ppm]	MS/MS Count	ME49_rep1	ME49_rep2	ME49_rep3	RH_rep1	RH_rep2	RH_rep3	RH/ME49 Ratio	RH/ME49 P value
AP2 domain transcription factor
chromatin modifying enzymes
TGME49_249620-t26_1-p1	1226	K	histone deacetylase HDAC2	1	0.0245908	74.376	K(1)EILNDPR	2	0.16856	6	0.855315	0.558912	0.929881	1.27687	1.14167	1.22822	1.556	0.044802
TGME49_293370-t26_1-p1	935	K	histone arginine methyltransferase PRMT2	1	0.00306844	122.52	VLDALK(1)SR	2	2.8588	16	0.534538	0.908124	0.576749	1.10831	1.44078	1.32466	1.918	0.021002
TGME49_294270-t26_1-p1	1689	K	histone arginine methyltransferase PRMT4/CARM1	1	2.67742e-10	139.86	FSGEEGVDEGGVK(1)K	2	0.68065	5				1.44346	0.928349	0.789009
RNA polymerase II
TGME49_202690-t26_1-p1	179	K	DNA-directed RNA polymerase II RPB9	1	5.20913e-21	140.35	VEEDESSVAGALEAGALSVK(1)R	3	-0.054664	3				0.95	1.03256	1.25587
TGME49_225260-t26_1-p1	279	K	DNA-directed RNA polymerase II RPB1	1	0.000998101	62.088	LVDIVK(1)TNLSLK	2	-0.14213	3				0.998963	0.858974	1.166
TGME49_240590-t26_1-p1	726	K	DNA-directed RNA polymerase II RPB5	1	0.00646818	119.29	VMMEEVK(1)R	2	-0.29747	9	0.559223	0.947267	0.726444	1.14659	1.11621	1.54054	1.703	0.041461
TGME49_240590-t26_1-p1	958	K	DNA-directed RNA polymerase II RPB5	1	0.00808344	52.247	FDREK(1)LGER	3	-0.22895	4				0.551205	1.68298	0.831601
TGME49_240590-t26_1-p1	984	K	DNA-directed RNA polymerase II RPB5	1	6.01606e-38	194.3	IMIGASTETEQK(1)EK	2	0.34099	4		0.651007	0.528875	1.53213		1.32328	2.42	0.0199449
TGME49_240590-t26_1-p1	945	K	DNA-directed RNA polymerase II RPB5	1	4.612e-07	125.22	VAQLQK(1)ELEVSTSK	2	0.12526	3				1.00201	1.32212	0.731809
TGME49_315920-t26_1-p1	1979	K	DNA-directed RNA polymerase II RPB11A	1	6.88187e-05	52.862	MLANDPK(1)TSALLAHNPFR	3	-1.086	3				0.712269	1.29898	1.18232
TGME49_315920-t26_1-p1	544	K	DNA-directed RNA polymerase II RPB11A	1	6.60042e-29	164.41	LVVPSDISLLEEK(1)QTVGR	2	0.93877	17	0.260185	1.21515	0.828708	1.54832	0.960204	1.3116	1.658	0.23906
TGME49_315920-t26_1-p1	576	K	DNA-directed RNA polymerase II RPB11A	1	0.00828697	118.07	NDK(1)HDMR	2	0.4331	3				1.53746	0.807143	0.877348
splicing factor
TGME49_216670-t26_1-p1	660	K	FUSE-binding protein 2 / KH-type splicing regulatory protein	1	8.88367e-74	192.1	SPAQSSGDLVLSFLGTK(1)EQVEAAR	3	0.11592	9	1.37134	1.33299	1.24376	0.658046	0.729084	0.685015	0.525	0.000100598
TGME49_216670-t26_1-p1	807	K	FUSE-binding protein 2 / KH-type splicing regulatory protein	1	1.51587e-05	87.568	GAPAAVEK(1)AVK	2	1.797	15	0.787084	0.586313	0.651349	1.19444	1.42829	1.33945	1.957	0.0025647
TGME49_231970-t26_1-p1	2315	K	pre-mRNA processing splicing factor PRP8	1	0.00582204	78.939	K(1)FICVSDLR	2	-1.2215	9	1.16175	1.61319	1.36438	0.439049	0.549801	0.85911	0.446	0.0186802
TGME49_231970-t26_1-p1	1055	K	pre-mRNA processing splicing factor PRP8	1	0.00239592	134.48	ELYSVK(1)SR	2	-0.66585	6				0.836472	1.05279	1.16419
TGME49_231970-t26_1-p1	1508	K	pre-mRNA processing splicing factor PRP8	1	0.00634439	54.343	IGLNSK(1)MPSR	2	-1.1441	5	0.878211	0.647638		1.07631	1.18825	1.20763	1.517	0.039997
TGME49_231970-t26_1-p1	644	K	pre-mRNA processing splicing factor PRP8	1	6.04186e-05	81.525	EHVPTNYPVK(1)VR	3	0.24654	3				0.952428	0.777888	1.33263
TGME49_231970-t26_1-p1	526	K	pre-mRNA processing splicing factor PRP8	1	0.0307772	69.198	K(1)VAIGVYR	2	0.26605	3				0.961348	1.13546	0.941737
TGME49_231970-t26_1-p1	757	K	pre-mRNA processing splicing factor PRP8	1	2.85778e-05	75.102	LTK(1)LVVDSHVQYR	3	0.59095	13	1.62322	1.52461		0.529237	0.572709	0.672669	0.376	0.00186425
TGME49_279430-t26_1-p1	105	K	cwf18 pre-mRNA splicing factor protein	1	0.0117811	72.042	IK(1)NSGIEK	2	0.31162	3				0.744649	1.10543	1.00215
TGME49_308920-t26_1-p1	566	K	splicing factor U2AF protein	0.998142	2.63713e-22	124.7	K(0.002)EEVTVK(0.998)QEVTEQTAGEEDAGEK	3	-2.0413	5	0.546828	0.649524		0.977419	1.46783	1.24047	2.054	0.023216
translation initiation factor
TGME49_273460-t26_1-p1	519	K	eukaryotic translation initiation factor 3 subunit 6 interacting protein	1	0.00385686	72.928	SEILSVK(1)YK	2	-0.3202	12	0.647334	0.731827	0.797373	1.79016	1.12011	1.02041	1.806	0.037721
TGME49_273460-t26_1-p1	17	K	eukaryotic translation initiation factor 3 subunit 6 interacting protein	1	1.12995e-68	213.02	SGEGQVADAGSLPVEK(1)R	2	-0.42956	10	0.787652	0.707269	0.820826	1.23825	1.2326	1.28912	1.624	0.00047823
TGME49_273460-t26_1-p1	413	K	eukaryotic translation initiation factor 3 subunit 6 interacting protein	1	0.0143058	85.212	YSDK(1)FYK	2	-0.2474	8	0.767072	0.848723	0.595685	1.31803	1.25834	1.30952	1.757	0.03258
TGME49_294670-t26_1-p1	206	K	translation initiation factor 3 subunit	1	1.15513e-21	151.41	VTNLSEDVK(1)DEDLTELFGK	2	-0.12766	12	1.21348	0.957795	2.24364	0.469526	0.621891	0.457529	0.351	0.021944
elongation factor
TGME49_261460-t26_1-p1	104	K	transcriptional elongation factor FACT80	1	1.50463e-06	116.58	FDGFHEK(1)NFADLSR	3	0.36442	3				1.10565	0.832724	0.913361
TGME49_221670-t26_1-p1	295	K	transcriptional elongation factor FACT140	1	6.11844e-33	145.81	IETVLDNEQQESHAAIADLAEK(1)LLK	3	-0.88221	4	1.24822	1.79291		0.380342		0.480116	0.283	0.028278
TGME49_221670-t26_1-p1	226	K	transcriptional elongation factor FACT140	1	0.00726779	133.6	K(1)FTESNR	2	-0.54877	3				1.15064	1.22789	0.721629
TGME49_221670-t26_1-p1	375	K	transcriptional elongation factor FACT140	1	0.000250756	81.625	TLLLNGTK(1)EQK	2	-0.4996	3				1.37821	1.04579	0.684772
TGME49_228350-t26_1-p1	3014	K	elongation factor Tu GTP binding domain-containing protein	1	4.96777e-14	110.38	GQSATVHATGSVLK(1)PDGTTQK	3	-0.013351	8	0.717732		0.743697	1.05434	1.21494	1.21899	1.591	0.0052598
TGME49_286080-t26_1-p1	339	K	elongation factor 2 family protein	1	0.000585236	49.988	SFAK(1)LHIDNYHPDR	4	-0.12335	3	0.941538	1.20726	0.829615
TGME49_286080-t26_1-p1	542	K	elongation factor 2 family protein	1	3.68766e-06	131.82	VMSGTVYK(1)GQR	2	0.22477	9		0.436485	0.555781	1.43116	1.28557	1.29065	2.692	0.0022012
TGME49_308890-t26_1-p1	2360	K	transcription elongation factor SPT6	1	0.000119769	63.181	ENSLLQLK(1)LHPLQK	3	-0.53906	3				0.818182	0.841893	1.45124

## Sheet: difference-kcr
Protein accession	Position	Amino acid	Protein description	Localization probability	PEP	Score	Modified sequence	Charge	Mass error [ppm]	MS/MS Count	ME49_rep1	ME49_rep2	ME49_rep3	RH_rep1	RH_rep2	RH_rep3	RH/ME49 Ratio	RH/ME49 P value
AP2
chromatin modifying enzymes
TGME49_318330-t26_1-p1	54	K	histone lysine acetyltransferase MYST-A	0.889811	3.3256e-14	83.992	GGK(0.89)TISTAK(0.11)MSDSYVVSFPNALPVK	2	1.3603	17	1.70926	1.01723	1.14587	0.620482	0.60553	0.893175	0.475	0.038202
RNA polymerase
TGME49_240590-t26_1-p1	726	K	DNA-directed RNA polymerase II RPB5	1	0.00468713	93.374	VMMEEVK(1)R	2	-0.79067	3				0.806225	1.40367	0.85343
splicing factor
TGME49_216670-t26_1-p1	761	K	FUSE-binding protein 2 / KH-type splicing regulatory protein	1	8.71242e-05	98.942	VPVPK(1)DMVAAIIGR	2	-1.6088	3				0.849617	0.906375	1.2263
translation initiation factor
TGME49_273460-t26_1-p1	505	K	eukaryotic translation initiation factor 3 subunit 6 interacting protein	1	4.09457e-16	132.84	LASLMELSDK(1)DPEDAVR	2	-0.24016	3				1.23388	0.895138	1.05669
elongation factor
TGME49_286080-t26_1-p1	1430	K	elongation factor 2 family protein	1	0.00568365	67.334	HAVK(1)EFLER	2	0.19382	8	1.61333	1.30181	1.13286	0.693467	0.532609	0.728659	0.454	0.0175778
