# Supplementary material for: Global Lysine Crotonylation and 2-Hydroxyisobutyrylation in Phenotypically Different Toxoplasma gondii Parasites
Source: Mol Cell Proteomics. 2019 Sep 5;18(11):2207–24. doi: 10.1074/mcp.RA119.001611 (PMC6823851; doi:10.1074/mcp.RA119.001611)
Supplement: Supplementary dataset 19 [file 153316_2_supp_389892_pxb4p0.xlsx]

## Sheet: Invasion related protein
Modification type	Protein accession	Position	Amino acid	Protein description	Subcellular localization	Localization probability	PEP	Score	Modified sequence	Charge	Mass error [ppm]	MS/MS Count	ME49_rep1	ME49_rep2	ME49_rep3	RH_rep1	RH_rep2	RH_rep3	RH/ME49 Ratio	RH/ME49 P value	Regulated	c
Cr	TGME49_201780-t26_1-p1	624	K	microneme protein MIC2	extracellular	1	9.01638e-09	157.96	HAAVK(1)FDYR	2	0.30785	36	1.17935	1.39633	0.985061	0.608836	0.736686	1.08464	0.567	0.032142	down	MIC
Cr	TGME49_209030-t26_1-p1	192	K	actin ACT1	cytoskeleton	1	2.91096e-53	202.29	DLTEYMMK(1)ILHER	3	-0.016671	18	1.36684	1.14099	1.30484	0.708375	0.811229	0.707061	0.598	0.0094612	down	Actin
Cr	TGME49_209030-t26_1-p1	51	K	actin ACT1	cytoskeleton	1	1.96736e-62	174.04	NPGIMVGMEEK(1)DCYVGDEAQSK	3	-0.38444	40	1.08808	1.33736	1.09681	0.851665	0.70668	0.937977	0.664	0.034859	down	Actin
Cr	TGME49_228170-t26_1-p1	811	K	inner membrane complex protein IMC2A	extracellular	1	0.000548993	123.86	ISK(1)EIQFAR	2	-0.46896	12	1.26437	1.2579	1.10583	0.68932	0.869295	0.798107	0.644	0.023142	down	IMC
Cr	TGME49_233460-t26_1-p1	279	K	SAG-related sequence SRS29B	extracellular	1	3.57225e-19	123.19	EAFPAESK(1)SVIIGCTGGSPEK	2	0.48061	19	1.16538	1.24458	1.31789	0.749526	0.87147	0.689585	0.652	0.0096591	down	SRS
Cr	TGME49_235470-t26_1-p1	745	K	myosin A	cytoplasm	1	0.000689584	83.204	SSK(1)LPSEEYQLGK	2	-1.5769	21	1.32255	1.15863	1.02935	0.832845	0.661597	1.04008	0.639	0.038182	down	Myosin
Cr	TGME49_257680-t26_1-p1	206	K	myosin light chain MLC1	cytoplasm	1	0.00492024	70.056	QFCK(1)AMLER	2	0.77671	6	1.33041	1.4407	1.23836	0.781116	0.462003	0.937008	0.465	0.029596	down	Myosin
Cr	TGME49_257680-t26_1-p1	117	K	myosin light chain MLC1	cytoplasm	1	7.1856e-38	162.81	QLGLAPSYADK(1)QAFEEK	3	-0.25716	15	1.16569	1.59186	1.2949	0.55794	0.856649	0.703037	0.524	0.044797	down	Myosin
Cr	TGME49_262050-t26_1-p1	535	K	rhoptry kinase family protein ROP39	mitochondria	1	8.68246e-10	155.48	VESEIK(1)DLISR	2	0.72484	8	1.26584	1.2604	1.39197	0.596473	0.724696	0.737864	0.506	0.0038199	down	RON/ROP
Cr	TGME49_269885-t26_1-p1	698	K	rhoptry metalloprotease toxolysin TLN1	Golgi apparatus	1	8.12687e-44	173.03	VLTLSAAGFSDK(1)LDYVLR	2	-0.53014	8	1.12935	1.66954	1.58755	0.631679	0.483051	0.628968	0.381	0.014441	down	RON/ROP
Cr	TGME49_271050-t26_1-p1	123	K	SAG-related sequence SRS34A	extracellular	1	1.01221e-253	268.27	GPATYTLSYDGTPEKPQVLCYK(1)CVAEAGAPAGR	4	-0.47306	43	1.18119	1.17196	1.6298	0.7447	0.678891	0.731557	0.536	0.024038	down	SRS
Cr	TGME49_301440-t26_1-p1	341	K	calcium-dependent protein kinase CDPK1	cytoplasm	1	0.000207713	100.69	GK(1)YTFELPQWK	2	0.85919	13	1.20797	1.32945	1.20798	0.68112	0.710425	0.885343	0.557	0.00093624	down	cdpk
Cr	TGME49_311470-t26_1-p1	397	K	rhoptry neck protein RON5	extracellular	1	2.05128e-22	131.09	PLQEATIDK(1)FK	2	1.1922	13	1.47449	1.27964	1.11209	0.767708	0.669331	0.7	0.558	0.0157197	down	RON/ROP
Cr	TGME49_315320-t26_1-p1	262	K	SAG-related sequence SRS52A	extracellular	1	0.000524664	90.614	ELPK(1)TEATYCYK	2	0.072754	10	1.18053	1.52053	1.08756	0.732235	0.651101	0.923221	0.548	0.022861	down	SRS
Cr	TGME49_319560-t26_1-p1	290	K	microneme protein MIC3	extracellular	1	2.47999e-15	118.48	AEESCVEGVEVTLAEK(1)CEK	3	0.36173	7	1.05734	1.33614	1.47172	0.800763	0.862707	0.551724	0.646	0.045521	down	MIC
Hib	TGME49_201780-t26_1-p1	261	K	microneme protein MIC2	extracellular	1	0.00578223	86.136	PMLK(1)EVCK	2	0.12239	5	1.0471	1.63499	1.21008	0.619612	0.453649		0.414	0.023576	down	MIC
Hib	TGME49_204530-t26_1-p1	83	K	microneme protein MIC11	extracellular	1	1.41921e-73	191.65	EILVAVK(1)GEVQQTCEELADLAAR	3	-0.17538	9	1.62144	1.53376	1.15368	0.770115	0.621025	0.470408	0.432	0.0087567	down	MIC
Hib	TGME49_209030-t26_1-p1	40	K	actin ACT1	cytoskeleton	1	1.42972e-11	143.25	PK(1)NPGIMVGMEEK	2	0.037215	37	1.09741	1.15609	1.53347	0.694248	0.696031	0.855916	0.593	0.0144836	down	Actin
Hib	TGME49_244380-t26_1-p1	96	K	actin	nucleus	1	0.000167696	83.045	NQLLQAAGQK(1)GK	2	0.37052	7	1.15417	1.32957	1.22819	0.745763	0.701787	0.859833	0.622	0.0027975	down	Actin
Hib	TGME49_263180-t26_1-p1	725	K	myosin D	cytoplasm	1	1.16043e-07	121.39	FINLGVSNK(1)PGADAK	2	0.19376	7	1.18652	1.46397	1.45347	0.410733	0.517613	0.942827	0.456	0.030338	down	Myosin
Hib	TGME49_291960-t26_1-p1	276	K	rhoptry kinase family protein ROP40 (incomplete catalytic triad)	nucleus	1	2.21001e-09	106.44	VMLNEQK(1)VLSIFGVADGK	3	0.67236	14	1.10897	1.07164	1.62892	0.766667	0.862282	0.686715	0.608	0.031842	down	RON/ROP
Hib	TGME49_311470-t26_1-p1	660	K	rhoptry neck protein RON5	extracellular	1	2.40454e-06	140.78	EVFK(1)IIDFTK	2	0.11825	17	1.27857	1.59486	1.15733	0.673958	0.636364	0.653398	0.487	0.00179697	down	RON/ROP
Hib	TGME49_311470-t26_1-p1	1432	K	rhoptry neck protein RON5	extracellular	1	1.84461e-05	91.355	AEMVTYAMAK(1)ASTGK	2	-0.71087	8	1.33878	1.41897	1.14258	0.640625	0.751249	0.701942	0.537	0.00145899	down	RON/ROP
Hib	TGME49_311470-t26_1-p1	791	K	rhoptry neck protein RON5	extracellular	1	1.59918e-07	109.36	HSK(1)YGYLDLCDVACYQK	3	0.16203	5	1.46837	1.31522		0.628125	0.627373		0.451	0.044056	down	RON/ROP
Hib	TGME49_319560-t26_1-p1	332	K	microneme protein MIC3	extracellular	1	5.02229e-56	190.19	GESGSEGSLSEK(1)MNIVFK	2	-0.16768	10	1.45875	1.34247	1.23693	0.625357	0.591042	0.818966	0.504	0.003384	down	MIC
Cr	TGME49_223920-t26_1-p1	1429	K	rhoptry neck protein RON3	plasma membrane	1	9.66223e-11	91.276	YLPLSEPVNVVDAVDK(1)LIASK	3	0.62223	13	0.963892	0.805815	0.71875	1.35167	1.32819	0.803823	1.615	0.021657	up	RON/ROP
Cr	TGME49_235470-t26_1-p1	204	K	myosin A	cytoplasm	1	0.000215455	97.431	TEATK(1)QIMR	2	1.3398	11	0.847896	0.75	0.792453	1.34897	1.23954	0.980916	1.624	0.0031617	up	Myosin
Cr	TGME49_235470-t26_1-p1	125	K	myosin A	cytoplasm	1	3.95904e-18	114.55	FMK(1)NQIYTTADPLVVAINPFR	3	0.88768	29	0.604099	0.76506	0.380503	1.31672	1.72814	1.09637	2.61	0.039677	up	Myosin
Cr	TGME49_311470-t26_1-p1	779	K	rhoptry neck protein RON5	extracellular	1	0.000423046	92.856	NFVAANK(1)SIFSR	2	1.0957	10	0.77551	0.817194	0.589971	1.25	1.64935	0.93301	1.993	0.0255	up	RON/ROP
Hib	TGME49_203310-t26_1-p1	142	K	dense granule protein GRA7	extracellular	1	5.02201e-15	138.75	K(1)LALPAVGMGASYFAADR	3	-0.62542	71	0.749235	1.00473	0.635052	1.07525	1.1857	1.36691	1.519	0.046283	up	GRA
Hib	TGME49_211290-t26_1-p1	115	K	rhoptry protein ROP15	extracellular	1	0.00501524	88.819	SVK(1)WTQLK	2	-0.9322	12	0.852761	0.689202	0.595674	1.3903	1.49198	1.16981	1.896	0.0070351	up	RON/ROP
Hib	TGME49_214940-t26_1-p1	119	K	MIC2-associated protein M2AP	extracellular	1	0.000230299	78.324	DIDGVPSDK(1)AGK	2	-1.5223	19	0.739271	0.717283		1.16716	1.20493	1.25917	1.662	0.0004772	up	MIC
Hib	TGME49_220400-t26_1-p1	43	K	actin depolymerizing factor ADF	extracellular	1	2.24888e-19	186.95	DGK(1)GNADEFR	2	0.31977	75	0.803571	0.869081	0.730325	1.48399	1.28154	0.933937	1.54	0.046097	up	Actin
Hib	TGME49_223920-t26_1-p1	747	K	rhoptry neck protein RON3	plasma membrane	1	4.8561e-10	134.88	GK(1)EYLLFAEDINQK	2	2.8747	4	0.479438		0.571573		1.69884	1.20221	2.76	0.035325	up	RON/ROP
Hib	TGME49_223920-t26_1-p1	1935	K	rhoptry neck protein RON3	plasma membrane	1	0.000478707	84.479	K(1)TTPPGMTEYK	2	-0.67532	5	0.572718	0.760125		1.12574	1.08494	1.43561	1.824	0.030062	up	RON/ROP
Hib	TGME49_223920-t26_1-p1	1746	K	rhoptry neck protein RON3	plasma membrane	1	0.000707061	79.659	DYVEYVDK(1)SR	2	-0.13209	7	0.478435	0.959502	0.58871	1.32024	1.50772	1.11569	1.946	0.035001	up	RON/ROP
Hib	TGME49_223940-t26_1-p1	130	K	GAP45	nucleus	1	5.69549e-05	128.01	K(1)AEAAAAAER	2	0.24597	11	0.886973	0.647738	0.604502	1.26275	1.22234	1.36364	1.799	0.0079982	up	GAP
Hib	TGME49_223940-t26_1-p1	52	K	GAP45	nucleus	1	1.18114e-07	152.54	NAADK(1)AEAERR	2	0.11392	26	0.532567	0.854668	0.769561	1.2402	1.19656	1.41006	1.784	0.0171847	up	GAP
Hib	TGME49_223940-t26_1-p1	16	K	GAP45	nucleus	1	1.88973e-05	132.25	K(1)EAEDLAEKER	3	-0.066926	35	0.815134	0.624639	0.839228	1.25196	1.32116	1.17118	1.643	0.0073431	up	GAP
Hib	TGME49_227810-t26_1-p1	389	K	rhoptry kinase family protein ROP11 (incomplete catalytic triad)	extracellular	1	0.000273742	90.05	AK(1)DGGISCGK	2	-0.6408	6	0.664723	0.678826	0.987469	1.1494	1.28132	1.39008	1.639	0.022079	up	RON/ROP
Hib	TGME49_229010-t26_1-p1	661	K	rhoptry neck protein RON4	nucleus	1	2.46445e-09	101.5	YIK(1)ASGDVATRPFDSGTAK	3	-0.026694	5	0.757421	0.834123	0.768219	1.44995		1.1122	1.629	0.020256	up	RON/ROP
Hib	TGME49_233450-t26_1-p1	231	K	SAG-related sequence SRS29A	plasma membrane	1	1.54871e-05	103.76	K(1)EFCTGEPHTSCGR	3	-0.93945	9	0.654683	0.880107	0.533951	1.32711	1.44603	1.23134	1.936	0.0111446	up	SRS
Hib	TGME49_235470-t26_1-p1	509	K	myosin A	cytoplasm	1	0.000344363	62.035	ESK(1)LYRDEGVSSK	3	-0.06483	5	0.443366		0.743187	1.19844	1.06844	1.46088	2.094	0.042984	up	Myosin
Hib	TGME49_235470-t26_1-p1	4	K	myosin A	cytoplasm	1	4.58332e-05	110.84	ASK(1)TTSEELK	2	0.61301	12	0.635383	0.702811	0.497904	1.35386	1.39068	1.32443	2.216	0.0160381	up	Myosin
Hib	TGME49_239740-t26_1-p1	134	K	dense granule protein GRA14	extracellular	1	0.000128521	103.31	SLQSTANGVK(1)K	2	0.25443	10	0.757339	0.853256	0.645582	1.42165	1.22793	1.12091	1.671	0.0083838	up	GRA
Hib	TGME49_250710-t26_1-p1	188	K	microneme protein MIC10	extracellular	1	0.00170265	124.98	VMEELK(1)EK	2	0.88989	45	0.71317	0.672826	0.488152	1.53269	1.71528	0.956188	2.243	0.021	up	MIC
Hib	TGME49_258050-t26_1-p1	979	K	actin like protein ALP2a	endoplasmic reticulum	1	0.00247387	79.148	EMK(1)VDMYEK	2	-0.22341	13	0.568837	0.76618	0.644554	1.57035	1.14144	1.28774	2.02	0.0052183	up	Actin
Hib	TGME49_262730-t26_1-p1	529	K	rhoptry protein ROP16	extracellular,plasma membrane	1	4.62218e-14	113.49	EAIIALAK(1)LHELGFAHGDVK	3	0.76228	10	0.763452	0.505051		1.09014	1.48269	1.28602	2.028	0.03308	up	RON/ROP
Hib	TGME49_263180-t26_1-p1	416	K	myosin D	cytoplasm	1	1.1033e-05	116.24	TTYAGSNK(1)IESR	2	-0.059906	8	0.609375	0.57848	0.613861	1.06295	1.86986	1.27755	2.337	0.039145	up	Myosin
Hib	TGME49_263180-t26_1-p1	1258	K	myosin D	cytoplasm	1	0.00639812	65.224	AVEYVLK(1)GK	2	0.43552	5	0.394531		0.679208	1.45304	1.36399	1.15177	2.464	0.024363	up	Myosin
Hib	TGME49_263180-t26_1-p1	280	K	myosin D	cytoplasm	1	0.00011176	148.52	IVCQDK(1)DER	2	-0.3478	9	0.608398	0.900296	0.708911	1.14241	1.42857	1.22869	1.713	0.0141841	up	Myosin
Hib	TGME49_263180-t26_1-p1	517	K	myosin D	cytoplasm	1	0.00106119	104.42	K(1)IEYTTNEK	2	0.059945	10	0.663086	0.953603	0.687129		1.35323	1.32952	1.747	0.031477	up	Myosin
Hib	TGME49_271970-t26_1-p1	123	K	glideosome-associated protein with multiple-membrane spans GAPM3	plasma membrane	1	0.009193	94.662	AGSK(1)ILR	2	2.0221	13	0.752809	0.876905	0.760322	1.19452	1.47454	0.950545	1.514	0.041881	up	GAP
Hib	TGME49_277080-t26_1-p1	114	K	microneme protein MIC5	extracellular	1	0.00305785	128.38	QESK(1)NFSK	2	-0.099601	13	0.443021	0.738095	0.79676	1.49581	1.77093	1.61209	2.467	0.0080972	up	MIC
Hib	TGME49_291890-t26_1-p1	59	K	microneme protein MIC1	extracellular	1	0.00568257	103.8	K(1)MCVPSSR	2	-0.97749	24	0.725384	0.890552	0.783685	1.37486	1.04075	1.30643	1.551	0.0140222	up	MIC
Hib	TGME49_291890-t26_1-p1	302	K	microneme protein MIC1	extracellular	1	5.21048e-20	108.77	EQSPGGEAQPDHPTK(1)GGNIDLPEK	3	0.030963	8	0.611563	0.719364	0.659028	1.55678	1.43943	1.21701	2.117	0.00098319	up	MIC
Hib	TGME49_291890-t26_1-p1	320	K	microneme protein MIC1	extracellular	1	4.1053e-41	208.68	TPK(1)TEIHGDSTK	2	0.24061	12	0.538392	0.657624	0.934922	1.34068	1.59912	1.10578	1.898	0.027404	up	MIC
Hib	TGME49_295110-t26_1-p1	315	K	rhoptry protein ROP7	extracellular	1	0.000560033	114.28	VK(1)NPYLANR	2	0.30074	21	0.767928	0.553484	0.712394	1.28076	1.59105	1.16244	1.984	0.0072196	up	RON/ROP
Hib	TGME49_301440-t26_1-p1	444	K	calcium-dependent protein kinase CDPK1	cytoplasm	1	6.56588e-05	99.539	MDK(1)NGDGQLDR	2	-0.83469	12	0.792031	0.73275	0.658613	1.27462	0.990347	1.61584	1.777	0.020956	up	cdpk
Hib	TGME49_305860-t26_1-p1	146	K	calcium-dependent protein kinase CDPK3	cytoplasm,nucleus	1	0.00113624	120.99	LYEFFEDK(1)R	2	-0.4674	12	0.789855	0.98853	0.641098	1.08359	1.24293	1.33105	1.512	0.037597	up	cdpk
Hib	TGME49_306060-t26_1-p1	937	K	rhoptry neck protein RON8	endoplasmic reticulum	0.982465	2.41154e-13	77.576	AHPNLK(0.017)PANVK(0.982)LVLYDDKDTALR	4	0.58959	6	0.925856	0.495495	0.634241		1.49896	1.46578	2.163	0.041595	up	RON/ROP
Hib	TGME49_310780-t26_1-p1	297	K	dense granule protein GRA4	extracellular	1	0.0051618	68.335	AVK(1)GFGGTR	2	-0.55304	8	0.547248	0.567389		1.42646	0.999026	1.55211	2.379	0.0166435	up	GRA
Hib	TGME49_311470-t26_1-p1	1049	K	rhoptry neck protein RON5	extracellular	1	0.00862343	98.503	APK(1)VNLK	2	0.63351	15	0.82551	0.80336	0.725664	1.14271	1.26074	1.24272	1.549	0.00092067	up	RON/ROP
Hib	TGME49_311470-t26_1-p1	831	K	rhoptry neck protein RON5	extracellular	1	0.012257	88.734	IVAK(1)VHR	2	-0.40408	5	0.444898		0.278269	1.24896	2.01399	1.03495	3.962	0.021763	up	RON/ROP
Hib	TGME49_319560-t26_1-p1	274	K	microneme protein MIC3	extracellular	1	4.05189e-20	132.14	EVTSK(1)AEESCVEGVEVTLAEK	3	-0.56457	6	0.597586	0.773446	0.829242		1.67673	1.12356	1.909	0.048205	up	MIC
Hib	TGME49_319560-t26_1-p1	356	K	microneme protein MIC3	extracellular	1	1.13715e-17	167.71	YHAHTVTCEK(1)IK	3	-0.12142	8	0.782696	0.856691	0.717182	1.31745	1.05355	1.21839	1.523	0.0072958	up	MIC
Cr	TGME49_206590-t26_1-p1	485	K	calcium-dependent protein kinase CDPK2A	nucleus	1	0.000487073	81.632	VK(1)TGVFSFSGPEWK	2	0.18708	3				0.970732	1.07799	0.930683			RH	cdpk
Cr	TGME49_208450-t26_1-p1	143	K	protease inhibitor PI2	extracellular	1	0.00117571	57.347	VK(1)LLHEGPCR	3	1.2773	5				0.972139	0.796375	1.26212			RH	protease inhibitor
Cr	TGME49_218720-t26_1-p1	1040	K	calcium-dependent protein kinase CDPK6	nucleus	1	0.00233104	72.365	TIDDLFIFK(1)R	2	-1.2024	3				0.910578	1.28231	0.701097			RH	cdpk
Cr	TGME49_228170-t26_1-p1	1138	K	inner membrane complex protein IMC2A	extracellular	1	0.0259029	57.859	VNIEK(1)DIR	2	-2.4471	3				1.13981	1.04149	0.863302			RH	IMC
Cr	TGME49_228170-t26_1-p1	401	K	inner membrane complex protein IMC2A	extracellular	1	1.36316e-10	124.62	LLLIGNTGIGEYK(1)SR	2	0.60434	3				0.981553	0.757261	1.32387			RH	IMC
Cr	TGME49_243730-t26_1-p1	212	K	rhoptry protein ROP9	mitochondria	1	1.29304e-08	78.645	RDDLSVLGALTPDFK(1)LLGEELTR	3	0.32806	4	1.04911	0.876151	0.889807						ME49	RON/ROP
Cr	TGME49_301440-t26_1-p1	176	K	calcium-dependent protein kinase CDPK1	cytoplasm	1	0.000807771	84.365	DLK(1)PENLLLESK	2	0.3808	3				0.871725	1.19305	0.943262			RH	cdpk
Cr	TGME49_305860-t26_1-p1	201	K	calcium-dependent protein kinase CDPK3	cytoplasm,nucleus	1	0.000807771	84.365	DLK(1)PENLLLESK	2	0.3808	3				0.98369	1.20585	0.910959			RH	cdpk
Cr	TGME49_308840-t26_1-p1	419	K	SAG-related sequence SRS51	plasma membrane	1	1.97033e-05	64.52	AVLTIPHDNFPEAQK(1)K	3	0.13092	3				1.02671	1.33866	0.91189			RH	SRS
Cr	TGME49_315490-t26_1-p1	173	K	rhoptry protein ROP10	extracellular	1	0.000364428	93.839	GEADTK(1)DEAEK	2	0.88634	3	1.17245	0.850733	0.908257						ME49	RON/ROP
Cr	TGME49_315490-t26_1-p1	484	K	rhoptry protein ROP10	extracellular	1	0.00246764	67.704	GK(1)DLFNLMQK	2	-0.3564	5				0.980315	0.601833	1.57238			RH	RON/ROP
Hib	TGME49_204530-t26_1-p1	168	K	microneme protein MIC11	extracellular	1	6.90213e-10	76.761	TFVEPMK(1)AALVDGIRPMLPK	3	0.36415	4				0.937224	0.756184	1.10612			RH	MIC
Hib	TGME49_205250-t26_1-p1	71	K	rhoptry protein ROP18	mitochondria	1	3.24256e-06	68.41	LDSKPTSLDSQQHVADK(1)R	3	-0.70856	4				1.31011	0.783696	1.10035			RH	RON/ROP
Hib	TGME49_206590-t26_1-p1	371	K	calcium-dependent protein kinase CDPK2A	nucleus	1	8.85031e-07	140.24	LTEK(1)QAAVLMK	2	-0.49148	8				0.948293	1.231	0.796126			RH	cdpk
Hib	TGME49_206590-t26_1-p1	309	K	calcium-dependent protein kinase CDPK2A	nucleus	1	0.017932	62.582	TISK(1)SQVK	2	0.70709	4				1.22439	0.769003	0.984709			RH	cdpk
Hib	TGME49_211260-t26_1-p1	163	K	rhoptry kinase family protein ROP26 (incomplete catalytic triad)	nucleus	1	1.23645e-05	94.487	VQK(1)QISLIPPGYEGR	2	1.1609	3	0.880901	1.18626	0.961147						ME49	RON/ROP
Hib	TGME49_219280-t26_1-p1	238	K	actin like protein ALP1	cytoplasm	1	2.74105e-22	121.92	VIK(1)ETLCFCSLNPSEDQNRDDLEK	3	-0.66732	6	1.04213	1.00197	0.895984						ME49	Actin
Hib	TGME49_220400-t26_1-p1	82	K	actin depolymerizing factor ADF	extracellular	1	1.01484e-38	187.37	IQFVLWCPDNAPVK(1)PR	3	-0.17782	12				1.21234	1.27633	0.683258			RH	Actin
Hib	TGME49_223920-t26_1-p1	475	K	rhoptry neck protein RON3	plasma membrane	1	0.00344579	60.255	NK(1)SYLAIIEK	2	-0.60849	3	1.30993	0.917965	0.815524						ME49	RON/ROP
Hib	TGME49_223920-t26_1-p1	1490	K	rhoptry neck protein RON3	plasma membrane	1	0.0137625	78.516	SHMFFDK(1)R	3	-0.95646	4				1.17289	0.797297	0.985915			RH	RON/ROP
Hib	TGME49_223940-t26_1-p1	47	K	GAP45	nucleus	1	8.0252e-16	142.45	AEAEK(1)NAADK	2	-0.15206	5				0.758824	1.02793	1.22727			RH	GAP
Hib	TGME49_228170-t26_1-p1	354	K	inner membrane complex protein IMC2A	extracellular	1	0.000332741	67.334	DDHYPSMK(1)FPR	3	0.21514	3				0.700971	0.998963	1.38275			RH	IMC
Hib	TGME49_229010-t26_1-p1	710	K	rhoptry neck protein RON4	nucleus	1	0.000111925	88.056	AVHDYAK(1)EHK	3	-0.47348	4				1.17687	0.556745	1.25			RH	RON/ROP
Hib	TGME49_235470-t26_1-p1	675	K	myosin A	cytoplasm	0.915962	5.57471e-06	74.147	CIK(0.067)PNDTK(0.916)K(0.017)PLDWVPSK	3	-0.11901	4				1.23656	0.926806	0.725191			RH	Myosin
Hib	TGME49_242230-t26_1-p1	312	K	rhoptry kinase family protein ROP29	cytoplasm	1	0.015363	66.27	AAK(1)LYITR	2	0.65166	3				0.921415	1.06705	0.920466			RH	RON/ROP
Hib	TGME49_244380-t26_1-p1	384	K	actin	nucleus	1	0.00043404	106.2	ALK(1)EEEEAK	2	1.5368	3				0.902293	1.14487	0.91841			RH	Actin
Hib	TGME49_255190-t26_1-p1	1041	K	myosin C	nucleus	1	0.000460964	76.943	AAEK(1)TYGICR	2	0.33392	4				1.27794	0.905337	0.728749			RH	Myosin
Hib	TGME49_261440-t26_1-p1	104	K	ARM repeats containing protein	cytoplasm	1	0.00449664	43.604	EQEPHMK(1)DEIR	3	-0.56791	3				1.46131	0.664534	0.729947			RH	Actin
Hib	TGME49_261440-t26_1-p1	68	K	ARM repeats containing protein	cytoplasm	1	1.36689e-05	113.76	LCSSTCEIEK(1)LEER	2	0.11436	3				1.03719	0.830896	0.94385			RH	Actin
Hib	TGME49_261780-t26_1-p1	267	K	microneme protein MIC7	extracellular	1	1.49223e-10	125.74	CAALTK(1)VQQVK	2	1.0046	7	1.05161	1.11134	0.905917						ME49	MIC
Hib	TGME49_263180-t26_1-p1	1613	K	myosin D	cytoplasm	1	0.000383956	83.204	K(1)VGETMEEEAAK	2	-0.90183	3				1.28896	0.915851	0.847193			RH	Myosin
Hib	TGME49_263180-t26_1-p1	272	K	myosin D	cytoplasm	1	0.000585298	81.335	VVAFLLEK(1)SR	2	0.64772	4				1.19092	0.959883	0.899168			RH	Myosin
Hib	TGME49_263180-t26_1-p1	4	K	myosin D	cytoplasm	1	0.000692167	85.862	AAK(1)PEQDCK	2	0.54354	3				1.06089	0.909002	1.08524			RH	Myosin
Hib	TGME49_267140-t26_1-p1	253	K	SAG-related sequence SRS38B	plasma membrane	1	2.82854e-06	113.4	FTLVCGK(1)DGEVLPTK	2	-0.10686	3				1.00928	1.12227	0.83209			RH	SRS
Hib	TGME49_268590-t26_1-p1	563	K	rhomboid protease ROM4	plasma membrane	1	0.00884293	65.313	GK(1)AMYAVK	2	-0.077625	4				0.959809	0.864583	1.17387			RH	ROM
Hib	TGME49_268590-t26_1-p1	569	K	rhomboid protease ROM4	plasma membrane	1	0.00934143	77.058	AMYAVK(1)MR	2	-0.81021	3				0.88134	0.976042	1.14774			RH	ROM
Hib	TGME49_269885-t26_1-p1	507	K	rhoptry metalloprotease toxolysin TLN1	Golgi apparatus	1	0.0202284	97.602	LFIFDK(1)K	2	-0.39128	6				1.0229	1.08475	0.769841			RH	RON/ROP
Hib	TGME49_277080-t26_1-p1	81	K	microneme protein MIC5	extracellular	1	5.28714e-13	87.654	QAEHPGAPTQSEMK(1)EFQEEIK	3	-0.71427	3				1.29222	1.38473	1.44395			RH	MIC
Hib	TGME49_278870-t26_1-p1	970	K	myosin F	cytoplasm	1	9.34966e-08	131.52	K(1)ASTIAQLK	2	1.241	9				1.02439	1.06841	0.957635			RH	Myosin
Hib	TGME49_278870-t26_1-p1	807	K	myosin F	cytoplasm	1	0.00257664	135.77	HLDEK(1)LK	2	0.40619	6				1.02015	1.12978	0.901478			RH	Myosin
Hib	TGME49_288650-t26_1-p1	72	K	dense granule protein GRA12	extracellular	1	4.12817e-18	173.72	LDHGACFVGK(1)AK	2	0.31457	14				1.03643	0.881956	0.589286			RH	GRA
Hib	TGME49_288650-t26_1-p1	411	K	dense granule protein GRA12	extracellular	1	5.0017e-05	63.682	ATNQK(1)ADESHEGQTK	3	0.68166	3				0.860364	0.847386	0.778727			RH	GRA
Hib	TGME49_291890-t26_1-p1	216	K	microneme protein MIC1	extracellular	1	0.00173834	93.649	RGTSTELDK(1)R	3	-0.90679	7				1.12679	0.761013	1.40349			RH	MIC
Hib	TGME49_295110-t26_1-p1	343	K	rhoptry protein ROP7	extracellular	1	0.0135494	86.512	PLVQK(1)AK	2	-1.3239	5				1.19016	1.12903	0.799061			RH	RON/ROP
Hib	TGME49_300100-t26_1-p1	310	K	rhoptry neck protein RON2	plasma membrane	1	4.94587e-06	117.2	PVPVQSNQTEK(1)ER	2	0.50484	5				1.22411	0.917008	0.802789			RH	RON/ROP
Hib	TGME49_305860-t26_1-p1	96	K	calcium-dependent protein kinase CDPK3	cytoplasm,nucleus	1	0.00517309	88.267	DK(1)LTGAER	2	-0.60018	3	0.848732	1.15954	0.900568						ME49	cdpk
Hib	TGME49_306060-t26_1-p1	492	K	rhoptry neck protein RON8	endoplasmic reticulum	1	0.00913094	64.803	ALMAK(1)HK	2	0.2427	7				1.09407	1.04357	0.94382			RH	RON/ROP
Hib	TGME49_306060-t26_1-p1	1144	K	rhoptry neck protein RON8	endoplasmic reticulum	1	2.08817e-07	111.22	LVGATITTTEK(0.962)GK(0.038)PAER	3	0.16931	5				1.20654	1.01971	0.853933			RH	RON/ROP
Hib	TGME49_306060-t26_1-p1	2711	K	rhoptry neck protein RON8	endoplasmic reticulum	1	0.00108418	90.15	PK(1)NVEPAVR	2	-0.27437	3				1.34969	1.00622	0.72523			RH	RON/ROP
Hib	TGME49_306060-t26_1-p1	1062	K	rhoptry neck protein RON8	endoplasmic reticulum	1	0.000561355	72.276	DLLTSAK(1)NALK	2	-1.3016	3	0.930608	0.914915	1.07685						ME49	RON/ROP
Hib	TGME49_310010-t26_1-p1	1035	K	rhoptry neck protein RON1	plasma membrane	1	0.000538167	62.338	NLTPDK(1)VCVRPR	3	0.29574	3				1.23094	0.902144	0.962647			RH	RON/ROP
Hib	TGME49_310010-t26_1-p1	861	K	rhoptry neck protein RON1	plasma membrane	1	0.000713413	59.198	TK(1)NCFHDDVYR	3	0.49637	3				0.957516	1.30941	0.764141			RH	RON/ROP
Hib	TGME49_312270-t26_1-p1	1376	K	rhoptry protein ROP13	extracellular	1	0.00890915	72.928	VAAISVAK(1)R	2	-0.40656	3				1.03996	0.974952	0.974603			RH	RON/ROP
Hib	TGME49_315220-t26_1-p1	833	K	rhoptry protein ROP14	plasma membrane	1	0.0249835	69.998	AMK(1)EEER	2	-0.94464	3				0.852099	1.22608	0.867281			RH	RON/ROP
Hib	TGME49_315220-t26_1-p1	959	K	rhoptry protein ROP14	plasma membrane	1	1.2109e-06	161.67	K(1)EDALQEEK	2	-0.029804	4				0.836832	0.98633	1.09124			RH	RON/ROP
Hib	TGME49_315220-t26_1-p1	825	K	rhoptry protein ROP14	plasma membrane	1	0.00139337	85.29	RKEEEAFK(1)R	3	0.30075	6				1.06966	0.914826	0.929032			RH	RON/ROP
Hib	TGME49_315490-t26_1-p1	535	K	rhoptry protein ROP10	extracellular	1	9.29117e-42	98.893	EAQSK(1)NVQLSVTSVPTDQPEEQNATTQEGSTASPEEAAR	4	0.2362	3				1.2687	1.0224	0.787305			RH	RON/ROP
Hib	TGME49_315490-t26_1-p1	492	K	rhoptry protein ROP10	extracellular	1	1.40916e-24	179.5	DLFNLMQK(1)SNIAK	2	2.6034	5				1.12598	1.11405	0.848552			RH	RON/ROP
Hib	TGME49_319350-t26_1-p1	259	K	SAG-related sequence SRS17B	extracellular	0.999992	1.37541e-06	56.684	AK(1)LEDVVGSGSTIKPVNVDSQNR	3	-0.58381	3				1.44984	1.03607	0.70625			RH	SRS
Hib	TGME49_319560-t26_1-p1	40	K	microneme protein MIC3	extracellular	1	0.000221601	73.834	SVQLGSFDK(1)VVPSR	2	0.94169	3				0.856053	1.15677	0.875479			RH	MIC
Hib	TGME49_319560-t26_1-p1	293	K	microneme protein MIC3	extracellular	1	7.69219e-09	119.87	CEK(1)EFGISASSCK	2	0.188	5				0.735939	0.933788	1.21552			RH	MIC
Hib	TGME49_255260-t26_1-p1	181	K	apical membrane antigen AMA1	plasma membrane	1	1.40625e-08	126.91	ISPFPMELLEK(1)NSNIK	2	0.43222	17	1.1899	1.31541	1.04986	0.931507	0.716489	0.680511	0.655	0.021555	down	AMA1
Hib	TGME49_255260-t26_1-p1	514	K	apical membrane antigen AMA1	plasma membrane	1	7.75708e-57	205.78	NK(1)GVQAAHHEHEFQSDR	3	0.10567	32	0.601497	0.634458	0.228468	1.40569	1.96441	1.51118	3.333	0.020577	up	AMA1
Hib	TGME49_261440-t26_1-p1	118	K	ARM repeats containing protein	cytoplasm	1	2.17803e-31	182.35	EAGGIEALVK(1)LLASK	3	-0.57359	16	1.12626	1.52026	1.06492	0.725628	0.760512	0.886809	0.639	0.025379	down	Actin
Hib	TGME49_261440-t26_1-p1	104	K	ARM repeats containing protein	cytoplasm	1	0.00449664	43.604	EQEPHMK(1)DEIR	3	-0.56791	3				1.46131	0.664534	0.729947			RH	ARO
Hib	TGME49_261440-t26_1-p1	118	K	ARM repeats containing protein	cytoplasm	1	2.17803e-31	182.35	EAGGIEALVK(1)LLASK	3	-0.57359	16	1.12626	1.52026	1.06492	0.725628	0.760512	0.886809	0.639	0.025379	down	ARO
Hib	TGME49_261440-t26_1-p1	68	K	ARM repeats containing protein	cytoplasm	1	1.36689e-05	113.76	LCSSTCEIEK(1)LEER	2	0.11436	3				1.03719	0.830896	0.94385			RH	ARO
Hib	TGME49_277240-t26_1-p1	171	K	NTPase I	extracellular	1	7.03276e-51	155.86	LMQLLEEDTVAILDSQLNEK(1)QK	3	-1.9035	7	0.510638	0.757928	0.754647	1.59521	1.25202	1.35633	2.111	0.029021	up	NTPase I
Hib	TGME49_277240-t26_1-p1	151	K	NTPase I	extracellular	1	3.55536e-20	133.21	K(1)LMQLLEEDTVAILDSQLNEK	3	0.20255	3				1.30103	0.88664	1.01236			RH	NTPase I
Hib	TGME49_277270-t26_1-p1	46	K	NTPase II	extracellular	1	1.97392e-06	119.39	INVGK(1)THLQTLR	2	-0.23584	11				0.965306	1.02717	1.02			RH	NTPase II
Hib	TGME49_277270-t26_1-p1	150	K	NTPase II	extracellular	1	8.38685e-06	89.507	LLFQYVPQMHEGAK(1)K	3	0.0024184	15				0.960204	1.05434	1			RH	NTPase II
Hib	TGME49_204130-t26_1-p1	472	K	perforin-like protein PLP1	mitochondria,nucleus	1	1.94152e-09	97.271	ATK(1)TVPAINYLGAGYDHVR	3	-0.12081	8	0.836491	0.705938	0.625926	1.56813	1.15179	1.20734	1.811	0.0097614	up	PLP1
Hib	TGME49_204130-t26_1-p1	880	K	perforin-like protein PLP1	mitochondria,nucleus	1	8.75828e-07	101.5	EK(1)CDGVGTASSETDEGR	2	-0.70858	3				1.34172	0.97641	0.828294			RH	PLP1
Hib	TGME49_311360-t26_1-p1	491	K	protein kinase G AGC kinase family member PKG	mitochondria	1	0.0177807	104.75	K(1)LAATLK	2	0.65072	3	1.14556	1.03462	0.828373						ME49	PKG
Cr	TGME49_242070-t26_1-p1	108	K	cAMP-dependent protein kinase regulatory subunit	cytoplasm	1	0.00496491	76.064	K(1)FVAPVYPK	2	1.0093	27	1.15545	1.27489	1.13348	0.770986	0.723915	1.06344	0.629	0.0030953	down	PKAr
Cr	TGME49_242070-t26_1-p1	268	K	cAMP-dependent protein kinase regulatory subunit	cytoplasm	1	0.00240344	118.06	SK(1)LSDALR	2	-0.28785	10	1.29703	1.1991	1.12809	0.709046	0.875346	0.8812	0.656	0.020265	down	PKAr
Hib	TGME49_226030-t26_1-p1	252	K	AGC kinase	nucleus	1	0.000532706	101.65	IAFPK(1)FFDK	2	0.26474	11	0.686801	0.744108	0.482189	1.51054	1.61271	1.3197	2.322	0.0041989	up	AGC
Hib	TGME49_226030-t26_1-p1	12	K	AGC kinase	nucleus	1	2.63968e-09	128.95	LIPSNK(1)DGSGDHSQR	3	-0.35148	7	0.483221		0.517811	1.48595	1.43525	1.38859	2.87	8.3967e-05	up	AGC
Hib	TGME49_226030-t26_1-p1	256	K	AGC kinase	nucleus	1	0.000830652	144.29	FFDK(1)NAK	2	0.67187	12	0.759881	0.73064	0.629887	1.31148	1.68705	1.16039	1.961	0.0058635	up	AGC
Hib	TGME49_226030-t26_1-p1	285	K	AGC kinase	nucleus	1	0.000102049	107.06	NGVADVK(1)DHR	3	0.051057	12	0.728561	0.8844	0.79583	1.04801	1.41127	1.34338	1.579	0.013822	up	AGC
Hib	TGME49_226030-t26_1-p1	65	K	AGC kinase	nucleus	1	3.83847e-05	89.805	RKDDPHAPPVAIK(1)R	3	0.51607	27	0.712901	0.806958	0.512598	1.55152	1.48441	1.26157	2.114	0.0069434	up	AGC
Hib	TGME49_242070-t26_1-p1	374	K	cAMP-dependent protein kinase regulatory subunit	cytoplasm	1	5.23142e-05	119.53	AMK(1)QLGLDTK	2	-0.50096	27	0.750495	0.702489	0.660926	1.09617	1.56417	1.11534	1.786	0.0094831	up	PKAr
Hib	TGME49_242070-t26_1-p1	315	K	cAMP-dependent protein kinase regulatory subunit	cytoplasm	1	0.00603746	100.74	VVMEYK(1)K	2	-0.24155	28	0.648515	0.693439	0.848224	1.13773	1.30009	1.31603	1.714	0.0043158	up	PKAr
Hib	TGME49_245490-t26_1-p1	591	K	microneme protein MIC8	peroxisome	0.945351	1.67657e-18	92.792	LQCLPESTDQTDFDSK(0.945)HK(0.055)PEDNK	4	-0.6282	3				1.45773	0.779412	1.622			RH	MIC8
Hib	TGME49_204050-t26_1-p1	443	K	subtilisin SUB1	extracellular	1	0.00487259	80.787	GDPDHGGK(1)R	2	2.2905	3				1.4585	0.42488	1.0878			RH	SUB1

## Sheet: (Fig.6)Invasion related protein
Category	Modification type	Protein accession	Position	Gene name	Log2 RH/ME49	Regulated	ID	Subcellular localization
GAP	Hib	TGME49_223940-t26_1-p1	16	GAP45	0.716332	up	GAP45 K16(Hib)	nucleus
GAP	Hib	TGME49_223940-t26_1-p1	47	GAP45	2	RH	GAP45 K47(Hib)	nucleus
GAP	Hib	TGME49_223940-t26_1-p1	52	GAP45	0.835116	up	GAP45 K52(Hib)	nucleus
GAP	Hib	TGME49_223940-t26_1-p1	130	GAP45	0.847195	up	GAP45 K130(Hib)	nucleus
GAP	Hib	TGME49_271970-t26_1-p1	123	GAPM3	0.598365	up	GAPM3 K123(Hib)	plasma membrane
IMC	Hib	TGME49_228170-t26_1-p1	354	IMC2A	2	RH	IMC2A K354(Hib)	extracellular
IMC	Cr	TGME49_228170-t26_1-p1	401	IMC2A	2	RH	IMC2A K401(Cr)	extracellular
IMC	Cr	TGME49_228170-t26_1-p1	811	IMC2A	-0.634867	down	IMC2A K811(Cr)	extracellular
IMC	Cr	TGME49_228170-t26_1-p1	1138	IMC2A	2	RH	IMC2A K1138(Cr)	extracellular
Myosin	Hib	TGME49_235470-t26_1-p1	4	myosin A	1.14796	up	myosin A K4(Hib)	cytoplasm
Myosin	Cr	TGME49_235470-t26_1-p1	125	myosin A	1.38405	up	myosin A K125(Cr)	cytoplasm
Myosin	Cr	TGME49_235470-t26_1-p1	204	myosin A	0.699552	up	myosin A K204(Cr)	cytoplasm
Myosin	Hib	TGME49_235470-t26_1-p1	509	myosin A	1.06626	up	myosin A K509(Hib)	cytoplasm
Myosin	Hib	TGME49_235470-t26_1-p1	675	myosin A	2	RH	myosin A K675(Hib)	cytoplasm
Myosin	Cr	TGME49_235470-t26_1-p1	745	myosin A	-0.646112	down	myosin A K745(Cr)	cytoplasm
Myosin	Hib	TGME49_255190-t26_1-p1	1041	myosin C	2	RH	myosin C K1041(Hib)	nucleus
Myosin	Hib	TGME49_263180-t26_1-p1	4	myosin D	2	RH	myosin D K4(Hib)	cytoplasm
Myosin	Hib	TGME49_263180-t26_1-p1	272	myosin D	2	RH	myosin D K272(Hib)	cytoplasm
Myosin	Hib	TGME49_263180-t26_1-p1	280	myosin D	0.776525	up	myosin D K280(Hib)	cytoplasm
Myosin	Hib	TGME49_263180-t26_1-p1	416	myosin D	1.22466	up	myosin D K416(Hib)	cytoplasm
Myosin	Hib	TGME49_263180-t26_1-p1	517	myosin D	0.80488	up	myosin D K517(Hib)	cytoplasm
Myosin	Hib	TGME49_263180-t26_1-p1	725	myosin D	-1.13289	down	myosin D K725(Hib)	cytoplasm
Myosin	Hib	TGME49_263180-t26_1-p1	1258	myosin D	1.301	up	myosin D K1258(Hib)	cytoplasm
Myosin	Hib	TGME49_263180-t26_1-p1	1613	myosin D	2	RH	myosin D K1613(Hib)	cytoplasm
Myosin	Hib	TGME49_278870-t26_1-p1	807	myosin F	2	RH	myosin F K807(Hib)	cytoplasm
Myosin	Hib	TGME49_278870-t26_1-p1	970	myosin F	2	RH	myosin F K970(Hib)	cytoplasm
Myosin	Cr	TGME49_257680-t26_1-p1	117	MLC1	-0.932361	down	MLC1 K117(Cr)	cytoplasm
Myosin	Cr	TGME49_257680-t26_1-p1	206	MLC1	-1.1047	down	MLC1 K206(Cr)	cytoplasm
Actin	Hib	TGME49_209030-t26_1-p1	40	Actin ACT1	-0.753896	down	Actin ACT1 K40(Hib)	cytoskeleton
Actin	Hib	TGME49_220400-t26_1-p1	43	Actin depolymerizing factor ADF	0.62293	up	Actin K43(Hib)	extracellular
Actin	Cr	TGME49_209030-t26_1-p1	51	Actin ACT1	-0.590745	down	Actin ACT1 K51(Cr)	cytoskeleton
Actin	Hib	TGME49_261440-t26_1-p1	68	ARM repeats containing protein	2	RH	ARO K68(Hib)	cytoplasm
Actin	Hib	TGME49_220400-t26_1-p1	82	Actin depolymerizing factor ADF	2	RH	Actin ADF K82(Hib)	extracellular
Actin	Hib	TGME49_244380-t26_1-p1	96	Actin	-0.685014	down	Actin K96(Hib)	nucleus
Actin	Hib	TGME49_261440-t26_1-p1	104	ARM repeats containing protein	2	RH	ARO K104(Hib)	cytoplasm
Actin	Hib	TGME49_261440-t26_1-p1	118	ARM repeats containing protein	-0.646112	down	ARO K118(Hib)	cytoplasm
Actin	Cr	TGME49_209030-t26_1-p1	192	Actin ACT1	-0.741783	down	Actin ACT1 K192(Cr)	cytoskeleton
Actin	Hib	TGME49_219280-t26_1-p1	238	Actin like protein ALP1	-2	ME49	ALP1 K238(Hib)	cytoplasm
Actin	Hib	TGME49_244380-t26_1-p1	384	Actin	2	RH	Actin K384(Hib)	nucleus
Actin	Hib	TGME49_258050-t26_1-p1	979	Actin like protein ALP2a	1.01436	up	ALP2a K979(Hib)	endoplasmic reticulum
MIC	Hib	TGME49_214940-t26_1-p1	119	M2AP	0.73292	up	M2AP K119(Hib)	extracellular
MIC	Hib	TGME49_291890-t26_1-p1	59	MIC1	0.633199	up	MIC1 K59(Hib)	extracellular
MIC	Hib	TGME49_291890-t26_1-p1	216	MIC1	2	RH	MIC1 K216(Hib)	extracellular
MIC	Hib	TGME49_291890-t26_1-p1	302	MIC1	1.08202	up	MIC1 K302(Hib)	extracellular
MIC	Hib	TGME49_291890-t26_1-p1	320	MIC1	0.92448	up	MIC1 K320(Hib)	extracellular
MIC	Hib	TGME49_201780-t26_1-p1	261	MIC2	-1.2723	down	MIC2 K261(Hib)	extracellular
MIC	Cr	TGME49_201780-t26_1-p1	624	MIC2	-0.818579	down	MIC2 K624(Cr)	extracellular
MIC	Hib	TGME49_319560-t26_1-p1	40	MIC3	2	RH	MIC3 K40(Hib)	extracellular
MIC	Hib	TGME49_319560-t26_1-p1	274	MIC3	0.932817	up	MIC3 K274(Hib)	extracellular
MIC	Cr	TGME49_319560-t26_1-p1	290	MIC3	-0.630394	down	MIC3 K290(Cr)	extracellular
MIC	Hib	TGME49_319560-t26_1-p1	293	MIC3	2	RH	MIC3 K293(Hib)	extracellular
MIC	Hib	TGME49_319560-t26_1-p1	332	MIC3	-0.988504	down	MIC3 K332(Hib)	extracellular
MIC	Hib	TGME49_319560-t26_1-p1	356	MIC3	0.606916	up	MIC3 K356(Hib)	extracellular
MIC	Hib	TGME49_277080-t26_1-p1	81	MIC5	2	RH	MIC5 K81(Hib)	extracellular
MIC	Hib	TGME49_277080-t26_1-p1	114	MIC5	1.30276	up	MIC5 K114(Hib)	extracellular
MIC	Hib	TGME49_261780-t26_1-p1	267	MIC7	-2	ME49	MIC7 K267(Hib)	extracellular
MIC	Hib	TGME49_245490-t26_1-p1	591	MIC8	2	RH	MIC8 K591(Hib)	peroxisome
MIC	Hib	TGME49_250710-t26_1-p1	188	MIC10	1.16543	up	MIC10 K188(Hib)	extracellular
MIC	Hib	TGME49_204530-t26_1-p1	83	MIC11	-1.2109	down	MIC11 K83(Hib)	extracellular
MIC	Hib	TGME49_204530-t26_1-p1	168	MIC11	2	RH	MIC11 K168(Hib)	extracellular
RON	Hib	TGME49_310010-t26_1-p1	861	RON1	2	RH	RON1 K861(Hib)	plasma membrane
RON	Hib	TGME49_310010-t26_1-p1	1035	RON1	2	RH	RON1 K1035(Hib)	plasma membrane
RON	Hib	TGME49_300100-t26_1-p1	310	RON2	2	RH	RON2 K310(Hib)	plasma membrane
RON	Hib	TGME49_223920-t26_1-p1	475	RON3	-2	ME49	RON3 K475(Hib)	plasma membrane
RON	Hib	TGME49_223920-t26_1-p1	747	RON3	1.46467	up	RON3 K747(Hib)	plasma membrane
RON	Cr	TGME49_223920-t26_1-p1	1429	RON3	0.691534	up	RON3 K1429(Cr)	plasma membrane
RON	Hib	TGME49_223920-t26_1-p1	1490	RON3	2	RH	RON3 K1490(Hib)	plasma membrane
RON	Hib	TGME49_223920-t26_1-p1	1746	RON3	0.960512	up	RON3 K1746(Hib)	plasma membrane
RON	Hib	TGME49_223920-t26_1-p1	1935	RON3	0.867106	up	RON3 K1935(Hib)	plasma membrane
RON	Hib	TGME49_229010-t26_1-p1	661	RON4	0.703987	up	RON4 K661(Hib)	nucleus
RON	Hib	TGME49_229010-t26_1-p1	710	RON4	2	RH	RON4 K710(Hib)	nucleus
RON	Cr	TGME49_311470-t26_1-p1	397	RON5	-0.841663	down	RON5 K397(Cr)	extracellular
RON	Hib	TGME49_311470-t26_1-p1	660	RON5	-1.03801	down	RON5 K660(Hib)	extracellular
RON	Cr	TGME49_311470-t26_1-p1	779	RON5	0.994942	up	RON5 K779(Cr)	extracellular
RON	Hib	TGME49_311470-t26_1-p1	791	RON5	-1.1488	down	RON5 K791(Hib)	extracellular
RON	Hib	TGME49_311470-t26_1-p1	831	RON5	1.98623	up	RON5 K831(Hib)	extracellular
RON	Hib	TGME49_311470-t26_1-p1	1049	RON5	0.631337	up	RON5 K1049(Hib)	extracellular
RON	Hib	TGME49_311470-t26_1-p1	1432	RON5	-0.897006	down	RON5 K1432(Hib)	extracellular
RON	Hib	TGME49_306060-t26_1-p1	492	RON8	2	RH	RON8 K492(Hib)	endoplasmic reticulum
RON	Hib	TGME49_306060-t26_1-p1	937	RON8	1.11303	up	RON8 K937(Hib)	endoplasmic reticulum
RON	Hib	TGME49_306060-t26_1-p1	1062	RON8	-2	ME49	RON8 K1062(Hib)	endoplasmic reticulum
RON	Hib	TGME49_306060-t26_1-p1	1144	RON8	2	RH	RON8 K1144(Hib)	endoplasmic reticulum
RON	Hib	TGME49_306060-t26_1-p1	2711	RON8	2	RH	RON8 K2711(Hib)	endoplasmic reticulum
AMA1	Hib	TGME49_255260-t26_1-p1	181	AMA1	-0.610433	down	AMA1 K181(Hib)	plasma membrane
AMA1	Hib	TGME49_255260-t26_1-p1	514	AMA1	1.73682	up	AMA1 K514(Hib)	plasma membrane
ROM	Hib	TGME49_268590-t26_1-p1	563	ROM4	2	RH	ROM4 K563(Hib)	plasma membrane
ROM	Hib	TGME49_268590-t26_1-p1	569	ROM4	2	RH	ROM4 K569(Hib)	plasma membrane
ROP	Hib	TGME49_295110-t26_1-p1	343	ROP7	2	RH	ROP7 K343(Hib)	extracellular
ROP	Cr	TGME49_243730-t26_1-p1	212	ROP9	-2	ME49	ROP9 K212(Cr)	mitochondria
ROP	Cr	TGME49_315490-t26_1-p1	173	ROP10	-2	ME49	ROP10 K173(Cr)	extracellular
ROP	Cr	TGME49_315490-t26_1-p1	484	ROP10	2	RH	ROP10 K484(Cr)	extracellular
ROP	Hib	TGME49_315490-t26_1-p1	492	ROP10	2	RH	ROP10 K492(Hib)	extracellular
ROP	Hib	TGME49_315490-t26_1-p1	535	ROP10	2	RH	ROP10 K535(Hib)	extracellular
ROP	Hib	TGME49_227810-t26_1-p1	389	ROP11	0.712816	up	ROP11 K389(Hib)	extracellular
ROP	Hib	TGME49_312270-t26_1-p1	1376	ROP13	2	RH	ROP13 K1376(Hib)	extracellular
ROP	Hib	TGME49_315220-t26_1-p1	825	ROP14	2	RH	ROP14 K825(Hib)	plasma membrane
ROP	Hib	TGME49_315220-t26_1-p1	833	ROP14	2	RH	ROP14 K833(Hib)	plasma membrane
ROP	Hib	TGME49_315220-t26_1-p1	959	ROP14	2	RH	ROP14 K959(Hib)	plasma membrane
ROP	Hib	TGME49_211290-t26_1-p1	115	ROP15	0.922959	up	ROP15 K115(Hib)	extracellular
ROP	Hib	TGME49_262730-t26_1-p1	529	ROP16	1.02006	up	ROP16 K529(Hib)	extracellular,plasma membrane
ROP	Hib	TGME49_205250-t26_1-p1	71	ROP18	2	RH	ROP18 K71(Hib)	mitochondria
ROP	Hib	TGME49_211260-t26_1-p1	163	ROP26	-2	ME49	ROP26 K163(Hib)	nucleus
ROP	Hib	TGME49_242230-t26_1-p1	312	ROP29	2	RH	ROP29 K312(Hib)	cytoplasm
ROP	Cr	TGME49_262050-t26_1-p1	535	ROP39	-0.982791	down	ROP39 K535(Cr)	mitochondria
ROP	Hib	TGME49_291960-t26_1-p1	276	ROP40	-0.717857	down	ROP40 K276(Hib)	nucleus
ROP	Hib	TGME49_269885-t26_1-p1	507	TLN1	2	RH	TLN1 K507(Hib)	Golgi apparatus
ROP	Cr	TGME49_269885-t26_1-p1	698	TLN1	-1.39214	down	TLN1 K698(Cr)	Golgi apparatus
GRA	Hib	TGME49_310780-t26_1-p1	297	GRA4	1.25036	up	GRA4 K297(Hib)	extracellular
GRA	Hib	TGME49_203310-t26_1-p1	142	GRA7	0.603122	up	GRA7 K142(Hib)	extracellular
GRA	Hib	TGME49_288650-t26_1-p1	72	GRA12	2	RH	GRA12 K72(Hib)	extracellular
GRA	Hib	TGME49_288650-t26_1-p1	411	GRA12	2	RH	GRA12 K411(Hib)	extracellular
GRA	Hib	TGME49_239740-t26_1-p1	134	GRA14	0.740712	up	GRA14 K134(Hib)	extracellular
cdpk	Cr	TGME49_301440-t26_1-p1	176	CDPK1	2	RH	CDPK1 K176(Cr)	cytoplasm
cdpk	Cr	TGME49_301440-t26_1-p1	341	CDPK1	-0.844251	down	CDPK1 K341(Cr)	cytoplasm
cdpk	Hib	TGME49_301440-t26_1-p1	444	CDPK1	0.829444	up	CDPK1 K444(Hib)	cytoplasm
cdpk	Hib	TGME49_206590-t26_1-p1	309	CDPK2A	2	RH	CDPK2A K309(Hib)	nucleus
cdpk	Hib	TGME49_206590-t26_1-p1	371	CDPK2A	2	RH	CDPK2A K371(Hib)	nucleus
cdpk	Cr	TGME49_206590-t26_1-p1	485	CDPK2A	2	RH	CDPK2A K485(Cr)	nucleus
cdpk	Hib	TGME49_305860-t26_1-p1	96	CDPK3	-2	ME49	CDPK3 K96(Hib)	cytoplasm,nucleus
cdpk	Hib	TGME49_305860-t26_1-p1	146	CDPK3	0.596458	up	CDPK3 K146(Hib)	cytoplasm,nucleus
cdpk	Cr	TGME49_305860-t26_1-p1	201	CDPK3	2	RH	CDPK3 K201(Cr)	cytoplasm,nucleus
cdpk	Cr	TGME49_218720-t26_1-p1	1040	CDPK6	2	RH	CDPK6 K1040(Cr)	nucleus
SRS	Hib	TGME49_319350-t26_1-p1	259	SRS17B	2	RH	SRS17B K259(Hib)	extracellular
SRS	Hib	TGME49_233450-t26_1-p1	231	SRS29A	0.953079	up	SRS29A K231(Hib)	plasma membrane
SRS	Cr	TGME49_233460-t26_1-p1	279	SRS29B	-0.617056	down	SRS29B K279(Cr)	extracellular
SRS	Cr	TGME49_271050-t26_1-p1	123	SRS34A	-0.899695	down	SRS34A K123(Cr)	extracellular
SRS	Hib	TGME49_267140-t26_1-p1	253	SRS38B	2	RH	SRS38B K253(Hib)	plasma membrane
SRS	Cr	TGME49_308840-t26_1-p1	419	SRS51	2	RH	SRS51 K419(Cr)	plasma membrane
SRS	Cr	TGME49_315320-t26_1-p1	262	SRS52A	-0.867752	down	SRS52A K262(Cr)	extracellular
PLP1	Hib	TGME49_204130-t26_1-p1	472	PLP1	1.17	up	PLP1 K472(Hib)	mitochondria,nucleus
PLP1	Hib	TGME49_204130-t26_1-p1	880	PLP1	2	RH	PLP1 K880(Hib)	mitochondria,nucleus

## Sheet: kcr
TGME49_209030-t26_1-p1	207	K	actin ACT1	1	1.8829e-18	155.08	GYGFTTSAEK(1)EIVR	2	-0.75601	24	0.942	0.91	1.231	0.172057	0.968	1.003	0.946	0.029564	1.027	1.103	0.769	0.946	0.621	0.965	0.993	0.971	0.991	1.033	1.048	0.976166	0.916415	1.26777	0.976791	0.970958	0.902672	0.924	0.56228
TGME49_209030-t26_1-p1	239	K	actin ACT1	1	1.0406e-06	47.73	AAEDSSDIEK(1)SYELPDGNIITVGNER	3	-0.52813	2	1.232		0.768	0.328098										0.965	0.993	0.971	0.991	1.033	1.048	1.27668		0.790937
TGME49_209030-t26_1-p1	192	K	actin ACT1	1	2.91096e-53	202.29	DLTEYMMK(1)ILHER	3	-0.016671	18	1.319	1.133	1.267	0.0774122	0.702	0.838	0.741	0.0921056	0.532	0.74	0.585	0.613	0.0022029	0.965	0.993	0.971	0.991	1.033	1.048	1.36684	1.14099	1.30484	0.708375	0.811229	0.707061	0.598	0.0094612
TGME49_209030-t26_1-p1	51	K	actin ACT1	1	1.96736e-62	174.04	NPGIMVGMEEK(1)DCYVGDEAQSK	3	-0.38444	40	1.05	1.328	1.065	0.136236	0.844	0.73	0.983	0.148657	0.804	0.55	0.923	0.743	0.063859	0.965	0.993	0.971	0.991	1.033	1.048	1.08808	1.33736	1.09681	0.851665	0.70668	0.937977	0.664	0.034859
TGME49_209030-t26_1-p1	114	K	actin ACT1	1	1.13103e-27	135.09	VAPEEHPVLLTEAPLNPK(1)ANR	3	0.37729	21	0.974	0.961	0.945	0.0151311	1.096	0.972	1.051	0.0603771	1.126	1.011	1.112	1.083	0.098904	0.965	0.993	0.971	0.991	1.033	1.048	1.00933	0.967774	0.973223	1.10595	0.940949	1.00286	1.041	0.59786
TGME49_209030-t26_1-p1	316	K	actin ACT1	1	3.48879e-11	132	LTK(1)ELTSLAPSTMK	2	-0.1806	23	0.655	0.792	0.925	0.170748	0.962	1.441	1.225	0.198361	1.467	1.819	1.324	1.53	0.05792	0.965	0.993	0.971	0.991	1.033	1.048	0.678756	0.797583	0.952626	0.970737	1.39497	1.16889	1.461	0.137659
TGME49_209030-t26_1-p1	327	K	actin ACT1	1	9.18937e-11	132.14	ELTSLAPSTMK(1)IK	2	-0.88308	50	0.882	1.107	0.887	0.134024	1.131	1.03	0.964	0.0807447	1.283	0.931	1.087	1.087	0.4022	0.965	0.993	0.971	0.991	1.033	1.048	0.91399	1.1148	0.913491	1.14127	0.997096	0.919847	1.09	0.43828
TGME49_209030-t26_1-p1	69	K	actin ACT1	1	6.77488e-35	142.85	GILTLK(1)YPIEHGIVTNWDDMEK	3	0.83173	14	1.278	1.21	1.196	0.0357194	0.979	0.64	0.697	0.235128	0.766	0.529	0.583	0.629	0.0133781	0.965	0.993	0.971	0.991	1.033	1.048	1.32435	1.21853	1.23172	0.987891	0.619555	0.665076	0.639	0.2925
TGME49_209030-t26_1-p1	216	K	actin ACT1	1	8.5864e-07	101.53	EK(1)LCYIALDFDEEMK	3	-0.7834	12		1.531	1.01	0.289967	1.041	0.601	0.816	0.268534		0.393	0.808	0.645	0.173959	0.965	0.993	0.971	0.991	1.033	1.048		1.54179	1.04016	1.05045	0.581801	0.778626	0.632	0.30714
TGME49_209030-t26_1-p1	329	K	actin ACT1	1	0.00325297	77.192	IK(1)VVAPPER	2	0.11419	9	0.906	0.97	1.015	0.0568405	1.386	0.722	1.001	0.321718	1.53	0.744	0.985	1.075	0.72842	0.965	0.993	0.971	0.991	1.033	1.048	0.93886	0.976838	1.04531	1.39859	0.698935	0.955153	1.063	0.99506
TGME49_209030-t26_1-p1	62	K	actin ACT1	1	1.00909e-11	150.06	DCYVGDEAQSK(1)R	3	0.66529	17	0.958	1.516	0.908	0.299399	0.868	0.822	0.927	0.060337	0.906	0.542	1.022	0.774	0.32524	0.965	0.993	0.971	0.991	1.033	1.048	0.992746	1.52669	0.935118	0.875883	0.795741	0.884542	0.726	0.23906
TGME49_209030-t26_1-p1	270	K	actin ACT1	1	2.80003e-27	135.18	CPEALFQPSFLGK(1)EAAGVHR	3	-0.11259	11	0.989	1.323	0.825	0.242706	0.726	1.047	1.09	0.208426	0.734	0.791	1.322	0.913	0.6494	0.965	0.993	0.971	0.991	1.033	1.048	1.02487	1.33233	0.84964	0.732593	1.01355	1.04008	0.817	0.40936
TGME49_209030-t26_1-p1	285	K	actin ACT1	1	4.07525e-06	113.53	TTFDSIMK(1)CDVDIR	2	-0.34166	23	0.828	1.166	1.151	0.182157	0.952	1.223	0.68	0.285289	1.149	1.049	0.591	0.908	0.64048	0.965	0.993	0.971	0.991	1.033	1.048	0.858031	1.17422	1.18538	0.960646	1.18393	0.648855	1	0.97594
TGME49_220400-t26_1-p1	35	K	actin depolymerizing factor ADF	1	1.20268e-07	147.91	IENTK(1)IVVEK	2	0.55965	25	0.972	0.903	0.913	0.0401225	0.962	1.21	1.04	0.118442	0.99	1.34	1.139	1.152	0.137676	1.064	1.077	0.953	0.843	0.959	1.105	0.913534	0.83844	0.958027	1.14116	1.26173	0.941176	1.33	0.0199026
TGME49_220400-t26_1-p1	25	K	actin depolymerizing factor ADF	1	0.00187367	125.31	TVK(1)WIVFK	2	-0.13985	30	1.082	0.904	1.165	0.12696	0.954	0.951	0.945	0.00482376	0.882	1.052	0.811	0.904	0.32256	1.064	1.077	0.953	0.843	0.959	1.105	1.01692	0.839369	1.22246	1.13167	0.991658	0.855204	1.035	0.78878
TGME49_220400-t26_1-p1	40	K	actin depolymerizing factor ADF	1	7.39726e-05	103.83	IVVEK(1)DGK	2	-0.45131	43	0.629	1.012	0.831	0.232519	1.261	1.213	1.053	0.0926366	2.006	1.198	1.267	1.427	0.050656	1.064	1.077	0.953	0.843	0.959	1.105	0.591165	0.939647	0.871983	1.49585	1.26486	0.952941	1.723	0.064364
TGME49_220400-t26_1-p1	68	K	actin depolymerizing factor ADF	1	3.09197e-60	161.04	FGVYDCGNK(1)IQFVLWCPDNAPVKPR	3	0.63062	7	0.152	1.928	1.07	0.845875	0.88	1.134	0.835	0.16976	5.799	0.588	0.781	0.904	0.85672	1.064	1.077	0.953	0.843	0.959	1.105	0.142857	1.79016	1.12277	1.04389	1.18248	0.755656	1.093	0.63948
TGME49_220400-t26_1-p1	91	K	actin depolymerizing factor ADF	1	7.27137e-11	142.1	MTYASSK(1)DALLK	2	-0.43976	45	1.163	1.128	0.789	0.201203	0.808	1.118	0.993	0.160293	0.695	0.991	1.258	0.948	0.73766	1.064	1.077	0.953	0.843	0.959	1.105	1.09305	1.04735	0.827912	0.958482	1.1658	0.898643	1.073	0.62026
TGME49_220400-t26_1-p1	30	K	actin depolymerizing factor ADF	1	5.16462e-23	177.06	WIVFK(1)IENTK	2	0.30872	14	0.993	1.067	1	0.0400523	0.927	0.967	1.046	0.0617916	0.934	0.906	1.046	0.961	0.3966	1.064	1.077	0.953	0.843	0.959	1.105	0.933271	0.990715	1.04932	1.09964	1.00834	0.946606	1.063	0.3384
TGME49_220400-t26_1-p1	43	K	actin depolymerizing factor ADF	1	8.036e-06	133.75	DGK(1)GNADEFR	2	0.085778	13	1.092	1.121	0.951	0.0862276	1.124	0.753	0.959	0.196626	1.029	0.672	1.008	0.896	0.4119	1.064	1.077	0.953	0.843	0.959	1.105	1.02632	1.04085	0.997901	1.33333	0.785193	0.867873	1.037	0.9961
TGME49_220400-t26_1-p1	19	K	actin depolymerizing factor ADF	1	0.00226704	134.66	FNELK(1)IR	2	0.56755	55	1.2	1.28	0.929	0.161887	0.855	0.81	0.927	0.0683067	0.712	0.633	0.997	0.76	0.071084	1.064	1.077	0.953	0.843	0.959	1.105	1.12782	1.18849	0.974816	1.01423	0.84463	0.838914	0.847	0.20278
TGME49_220400-t26_1-p1	82	K	actin depolymerizing factor ADF	1	1.70929e-17	138.19	IQFVLWCPDNAPVK(1)PR	2	-0.64311	13	2.049	0.442	0.904	0.731078	0.709	0.626	1.27	0.40344	0.346	1.417	1.404	0.767	0.6384	1.064	1.077	0.953	0.843	0.959	1.105	1.92575	0.410399	0.948583	0.841044	0.652763	1.14932	0.682	0.75038
TGME49_258050-t26_1-p1	1060	K	actin like protein ALP2a	1	0.00886237	86.472	AK(1)ALFER	2	0.24288	9			0.858		0.963	1.092	1.087	0.0697749			1.266	1.221		0.937	0.958	1.01	0.924	1.11	1.06			0.849505	1.04221	0.983784	1.02547	1.192
TGME49_258050-t26_1-p1	903	K	actin like protein ALP2a	1	1.59994e-26	172.33	AASLK(1)LELQNIER	2	0.72881	10	0.972	1.033	1.04	0.0368505	0.879	0.89	1.186	0.17681	0.904	0.862	1.14	0.97	0.78502	0.937	0.958	1.01	0.924	1.11	1.06	1.03735	1.07829	1.0297	0.951299	0.801802	1.11887	0.836	0.070658
TGME49_206590-t26_1-p1	2259	K	calcium-dependent protein kinase CDPK2A	0.945064	0.000837007	51.726	LK(0.038)K(0.945)AIQK(0.509)MK(0.509)EAEVK	3	-0.065593	1							1							0.991	0.975	1.014	1.025	1.013	0.981						1.01937
TGME49_206590-t26_1-p1	485	K	calcium-dependent protein kinase CDPK2A	1	0.000487073	81.632	VK(1)TGVFSFSGPEWK	2	0.18708	3					0.995	1.092	0.913	0.0896047						0.991	0.975	1.014	1.025	1.013	0.981				0.970732	1.07799	0.930683
TGME49_217600-t26_1-p1	534	K	calcium-dependent protein kinase CDPK9	1	0.00387331	83.998	K(1)FEALDQK	2	2.1615	7	1.373		1.058	0.183249			0.569				0.537	0.468		1.038	0.933	0.927	1.004	1.1	0.997	1.32274		1.14132			0.570712
TGME49_218720-t26_1-p1	986	K	calcium-dependent protein kinase CDPK6	1	0.011951	43.897	DK(1)LDVADFSR	2	-0.0073971	2														0.889	0.938	1.07	0.917	1.091	1.094
TGME49_218720-t26_1-p1	1040	K	calcium-dependent protein kinase CDPK6	1	0.00233104	72.365	TIDDLFIFK(1)R	2	-1.2024	3					0.835	1.399	0.767	0.34681						0.889	0.938	1.07	0.917	1.091	1.094				0.910578	1.28231	0.701097
TGME49_295760-t26_1-p1	539	K	calcium-dependent protein kinase CDPK4A	1	0.0177992	63.565	VAIDK(1)ELK	2	-0.92192	2	0.659		1.341	0.482247										1						0.659
TGME49_301440-t26_1-p1	104	K	calcium-dependent protein kinase CDPK1	1	1.17088e-06	99.991	EVQLLK(1)QLDHPNIMK	3	-2.3461	28	1.02	1.149	1.175	0.0744689	0.797	1.057	0.801	0.168327	0.781	0.921	0.682	0.794	0.080021	1.029	1.029	0.952	1.107	1.036	0.846	0.991254	1.11662	1.23424	0.719964	1.02027	0.946809	0.781	0.191175
TGME49_301440-t26_1-p1	71	K	calcium-dependent protein kinase CDPK1	1	0.021892	41.684	DK(1)ITGQECAVK	2	-1.0071	1							1							1.029	1.029	0.952	1.107	1.036	0.846						1.18203
TGME49_301440-t26_1-p1	80	K	calcium-dependent protein kinase CDPK1	1	0.00146836	68.972	ITGQECAVK(1)VISK	2	-1.2817	7	1.06		0.866	0.142449	0.971	0.925	1.178	0.131523	0.917		1.359	1.064	0.65254	1.029	1.029	0.952	1.107	1.036	0.846	1.03013		0.909664	0.877145	0.892857	1.39243	0.912	0.28942
TGME49_301440-t26_1-p1	441	K	calcium-dependent protein kinase CDPK1	1	8.09671e-05	108.2	ELTAIFHK(1)MDK	2	-1.6732	26	0.75	0.444	0.949	0.356111	1.396	0.847	1.615	0.307652	1.861	1.906	1.702	1.8	0.10306	1.029	1.029	0.952	1.107	1.036	0.846	0.728863	0.431487	0.996849	1.26107	0.817568	1.90898	1.445	0.33908
TGME49_301440-t26_1-p1	341	K	calcium-dependent protein kinase CDPK1	1	0.000207713	100.69	GK(1)YTFELPQWK	2	0.85919	13	1.243	1.368	1.15	0.0872566	0.754	0.736	0.749	0.0124496	0.606	0.538	0.651	0.595	0.0152564	1.029	1.029	0.952	1.107	1.036	0.846	1.20797	1.32945	1.20798	0.68112	0.710425	0.885343	0.557	0.00093624
TGME49_301440-t26_1-p1	460	K	calcium-dependent protein kinase CDPK1	1	2.9803e-06	116.24	AELIEGYK(1)ELMR	2	0.82415	52	0.858	0.843	0.973	0.0797928	1.096	1.002	1.227	0.10196	1.277	1.188	1.261	1.243	0.048079	1.029	1.029	0.952	1.107	1.036	0.846	0.833819	0.819242	1.02206	0.990063	0.967181	1.45035	1.097	0.36472
TGME49_301440-t26_1-p1	93	K	calcium-dependent protein kinase CDPK1	1	4.03907e-05	150.4	TDK(1)ESLLR	2	0.51991	15	0.99	1.445	0.968	0.237382	0.747	0.985	0.866	0.137413	0.754	0.682	0.894	0.763	0.189541	1.029	1.029	0.952	1.107	1.036	0.846	0.962099	1.40428	1.01681	0.674797	0.950772	1.02364	0.721	0.197685
TGME49_301440-t26_1-p1	433	K	calcium-dependent protein kinase CDPK1	1	2.66337e-05	72.797	LTSQDETK(1)ELTAIFHK	3	2.4521	7	0.839	1.463		0.383349	0.806	1.032	0.86	0.131233	0.961	0.706		0.781	0.38598	1.029	1.029	0.952	1.107	1.036	0.846	0.815355	1.42177		0.728094	0.996139	1.01655	0.771	0.53898
TGME49_301440-t26_1-p1	444	K	calcium-dependent protein kinase CDPK1	1	0.000288142	79.492	MDK(1)NGDGQLDR	2	-0.82562	7	0.767	1.282	1.387	0.28972	0.732	0.832		0.0904229	0.954	0.649		0.683	0.24226	1.029	1.029	0.952	1.107	1.036	0.846	0.745384	1.24587	1.45693	0.661247	0.803089		0.637	0.22152
TGME49_301440-t26_1-p1	350	K	calcium-dependent protein kinase CDPK1	1	1.08201e-06	144.65	YTFELPQWK(1)K	2	-1.1134	11	1.06	1.285	0.98	0.142683	1.063	0.794	0.819	0.166611	1.003	0.618	0.836	0.805	0.159316	1.029	1.029	0.952	1.107	1.036	0.846	1.03013	1.24879	1.02941	0.960253	0.766409	0.968085	0.783	0.127696
TGME49_301440-t26_1-p1	466	K	calcium-dependent protein kinase CDPK1	1	3.59833e-62	152.88	MK(1)GQDASMLDASAVEHEVDQVLDAVDFDK	3	0.94955	10	0.742		0.721	0.0202997	0.618	1.524	1.394	0.415625	0.833		1.932	1.611	0.2549	1.029	1.029	0.952	1.107	1.036	0.846	0.721088		0.757353	0.558266	1.47104	1.64775	1.373	0.71498
TGME49_301440-t26_1-p1	185	K	calcium-dependent protein kinase CDPK1	1	2.65923e-05	97.297	DLKPENLLLESK(1)SK	3	0.16428	9	0.987	1.025	1.03	0.0231913	1.235	0.924	0.799	0.227703	1.252	0.901	0.775	0.972	0.84982	1.029	1.029	0.952	1.107	1.036	0.846	0.959184	0.996113	1.08193	1.11563	0.891892	0.944444	0.991	0.8958
TGME49_301440-t26_1-p1	561	K	calcium-dependent protein kinase CDPK1	1	1.30041e-07	63.979	SVLSEVDK(1)NNDGEVDFDEFQQMLLK	3	-0.69581	1					1									1.029	1.029	0.952	1.107	1.036	0.846				0.903342
TGME49_301440-t26_1-p1	425	K	calcium-dependent protein kinase CDPK1	1	4.21687e-11	93.215	LAQAALLYMGSK(1)LTSQDETK	3	-0.86764	4		1.254			1.02	0.726		0.238132		0.579		0.696		1.029	1.029	0.952	1.107	1.036	0.846		1.21866		0.921409	0.700772		0.666
TGME49_301440-t26_1-p1	211	K	calcium-dependent protein kinase CDPK1	1	1.76387e-06	71.148	DK(1)IGTAYYIAPEVLHGTYDEK	3	-0.67941	8	1.312	0.88	1	0.209584	0.777	0.924	1.107	0.176631	0.592	1.05	1.107	0.88	0.46922	1.029	1.029	0.952	1.107	1.036	0.846	1.27502	0.855199	1.05042	0.701897	0.891892	1.30851	0.752	0.20582
TGME49_301440-t26_1-p1	176	K	calcium-dependent protein kinase CDPK1	1	0.000807771	84.365	DLK(1)PENLLLESK	2	0.3808	3					0.965	1.236	0.798	0.221122						1.029	1.029	0.952	1.107	1.036	0.846				0.871725	1.19305	0.943262
TGME49_301440-t26_1-p1	69	K	calcium-dependent protein kinase CDPK1	1	0.00134027	80.905	GSFGEVILCK(1)DK	2	0.37053	5	0.846	1.427		0.361486	0.908	0.698	1.121	0.232675	1.073	0.489		0.8	0.45806	1.029	1.029	0.952	1.107	1.036	0.846	0.822157	1.38678		0.820235	0.673745	1.32506	0.676	0.32424
TGME49_301440-t26_1-p1	362	K	calcium-dependent protein kinase CDPK1	1	0.0101105	45.433	K(1)MLTYVPSMR	2	-1.6353	1														1.029	1.029	0.952	1.107	1.036	0.846
TGME49_301440-t26_1-p1	357	K	calcium-dependent protein kinase CDPK1	1	5.79113e-05	110.53	VSESAK(1)DLIR	2	-0.0899	11	0.843	1.552	0.786	0.402466	1.316	0.774	0.729	0.347666	1.561	0.498	0.927	0.886	0.71718	1.029	1.029	0.952	1.107	1.036	0.846	0.819242	1.50826	0.82563	1.1888	0.747104	0.861702	0.921	0.84668
TGME49_301440-t26_1-p1	187	K	calcium-dependent protein kinase CDPK1	1	0.0258078	69.198	SK(1)DANIR	2	-0.20616	4	0.831	0.898	1.209	0.205955	1.062				1.279			1.084		1.029	1.029	0.952	1.107	1.036	0.846	0.80758	0.872692	1.26996	0.95935			0.976
TGME49_305860-t26_1-p1	384	K	calcium-dependent protein kinase CDPK3	1	9.8924e-35	173.25	LTTLEETK(1)ELTQIFR	2	-1.4565	8	1.437	0.986		0.263232	0.938	0.638	1.001	0.225805	0.653	0.647		0.709	0.21006	1.104	0.959	1.056	0.981	1.025	0.876	1.30163	1.02815		0.956167	0.622439	1.14269	0.678	0.23988
TGME49_305860-t26_1-p1	170	K	calcium-dependent protein kinase CDPK3	1	9.48967e-05	93.348	QK(1)FSEVDAAVIMK	2	0.082772	15	1.163	0.906	1.099	0.126692	0.957	0.914	0.961	0.0276034	0.822	1.009	0.874	0.894	0.22776	1.104	0.959	1.056	0.981	1.025	0.876	1.05344	0.944734	1.04072	0.975535	0.891707	1.09703	0.922	0.23992
TGME49_305860-t26_1-p1	201	K	calcium-dependent protein kinase CDPK3	1	0.000807771	84.365	DLK(1)PENLLLESK	2	0.3808	3					0.965	1.236	0.798	0.221122						1.104	0.959	1.056	0.981	1.025	0.876				0.98369	1.20585	0.910959
TGME49_305860-t26_1-p1	210	K	calcium-dependent protein kinase CDPK3	1	9.56286e-08	120.9	DLKPENLLLESK(1)SR	3	-0.28403	8	0.937	1.068	1.375	0.199541	1.021	0.654	0.945	0.221808	1.089	0.612	0.687	0.775	0.21334	1.104	0.959	1.056	0.981	1.025	0.876	0.848732	1.11366	1.30208	1.04077	0.638049	1.07877	0.771	0.3426
TGME49_305860-t26_1-p1	376	K	calcium-dependent protein kinase CDPK3	1	1.95298e-18	121.44	LAQAAMLFMGSK(1)LTTLEETK	3	-1.4509	7	0.895	1.194	1.287	0.182011	0.699	0.717	1.208	0.330201	0.781	0.6	0.938	0.777	0.28736	1.104	0.959	1.056	0.981	1.025	0.876	0.810688	1.24505	1.21875	0.712538	0.699512	1.379	0.647	0.103719
TGME49_305860-t26_1-p1	146	K	calcium-dependent protein kinase CDPK3	1	0.00113287	101.65	LYEFFEDK(1)R	2	0.37768	7	0.806	0.945	0.823	0.0883708	1.266	1.061	1.1	0.0952955	1.571	1.122	1.336	1.331	0.020617	1.104	0.959	1.056	0.981	1.025	0.876	0.730072	0.985401	0.779356	1.29052	1.03512	1.25571	1.398	0.099938
TGME49_305860-t26_1-p1	358	K	calcium-dependent protein kinase CDPK3	1	0.015234	82.279	K(1)FQSSQK	2	1.275	5		0.896	0.933	0.028609	1.356	0.958	0.858	0.249156		1.069	0.92	1.156	0.52056	1.104	0.959	1.056	0.981	1.025	0.876		0.934307	0.883523	1.38226	0.934634	0.979452	1.275	0.37472
TGME49_219320-t26_1-p1	159	K	acid phosphatase GAP50	1	1.42632e-24	114.37	DGK(1)LAPADATEAAAAENHGYPK	3	-0.30516	15	0.972	0.929	1.068	0.0719072	1.223	0.875	0.934	0.184272	1.259	0.943	0.874	1.021	0.86412	0.999	0.981	1.011	0.992	1.052	0.964	0.972973	0.946993	1.05638	1.23286	0.831749	0.96888	1.041	0.89664
TGME49_219320-t26_1-p1	395	K	acid phosphatase GAP50	1	0.000202388	74.611	YYPVPEMGK(1)MPGR	2	0.074486	19	0.919	0.749	0.948	0.123284	1.363	1.045	0.975	0.183377	1.483	1.395	1.029	1.293	0.130237	0.999	0.981	1.011	0.992	1.052	0.964	0.91992	0.763507	0.937685	1.37399	0.993346	1.01141	1.355	0.139683
TGME49_219320-t26_1-p1	156	K	acid phosphatase GAP50	1	4.28723e-24	145.69	TELTYAVTSEQIK(1)DGK	2	-0.43207	7	1.007				1.265	0.7	1.028	0.284382	1.256			0.991		0.999	0.981	1.011	0.992	1.052	0.964	1.00801			1.2752	0.665399	1.06639	0.963
TGME49_219320-t26_1-p1	239	K	acid phosphatase GAP50	1	4.50637e-05	103.76	AWADLEK(1)TLELAPK	2	-1.5434	6		1.831			1.103	0.841	0.226	0.622375		0.459		0.395		0.999	0.981	1.011	0.992	1.052	0.964		1.86646		1.1119	0.79943	0.23444	0.512
TGME49_219320-t26_1-p1	266	K	acid phosphatase GAP50	1	2.76258e-25	121.47	AVYSSGASK(1)GDSMLQYYLQPLLK	3	1.1929	11	1.682	1.208	0.773	0.37235	1.116	0.678	0.543	0.384537	0.663	0.561	0.702	0.638	0.23242	0.999	0.981	1.011	0.992	1.052	0.964	1.68368	1.2314	0.76459	1.125	0.644487	0.563278	0.721	0.44888
TGME49_223940-t26_1-p1	52	K	GAP45	1	8.29474e-06	129.89	NAADK(1)AEAER	2	0.3814	26	0.778	1.083	0.917	0.164902	0.88	0.892	1.451	0.303684	1.13	0.823	1.582	1.16	0.5151	1.044	1.039	0.933	1.02	0.931	1.034	0.745211	1.04235	0.982851	0.862745	0.95811	1.40329	0.986	0.9723
TGME49_223940-t26_1-p1	11	K	GAP45	1	0.0385253	51.066	NTAK(1)TPTR	2	-0.11274	1						1								1.044	1.039	0.933	1.02	0.931	1.034					1.07411
TGME49_223940-t26_1-p1	40	K	GAP45	1	0.00333662	93.162	AEAEEK(1)AR	2	1.3968	5	1.051	1.189		0.0871257	0.809	0.857	1.093	0.165296	0.77	0.721		0.821	0.20578	1.044	1.039	0.933	1.02	0.931	1.034	1.0067	1.14437		0.793137	0.920516	1.05706	0.797	0.146005
TGME49_223940-t26_1-p1	71	K	GAP45	1	0.00518674	61.765	K(1)EAEAEAAR	2	-0.43991	1														1.044	1.039	0.933	1.02	0.931	1.034
TGME49_223940-t26_1-p1	24	K	GAP45	1	1.10449e-07	148.56	EAEDLAEK(1)ER	2	0.85443	23	0.955	1.285	0.828	0.230666	1.353	0.847	0.733	0.337547	1.417	0.659	0.885	0.956	0.857	1.044	1.039	0.933	1.02	0.931	1.034	0.914751	1.23677	0.88746	1.32647	0.909774	0.708897	1.104	0.66886
TGME49_223940-t26_1-p1	80	K	GAP45	1	0.00352547	65.179	K(1)AEAEAAEAER	2	-1.0241	1							1							1.044	1.039	0.933	1.02	0.931	1.034						0.967118
TGME49_223940-t26_1-p1	16	K	GAP45	1	0.00246483	85.821	K(1)EAEDLAEK	2	1.1224	9	0.913	1.338	0.655	0.356042	1.159	0.967	0.968	0.107205	1.269	0.723	1.478	1.065	0.77934	1.044	1.039	0.933	1.02	0.931	1.034	0.874521	1.28778	0.702036	1.13627	1.03867	0.93617	1.139	0.53622
TGME49_223940-t26_1-p1	47	K	GAP45	1	2.8547e-05	112.89	AEAEK(1)NAADK	2	-0.47063	15	1.088	0.953	0.372	0.472997	1.139	1.114	1.334	0.100739	1.047	1.169	3.582	1.487	0.164641	1.044	1.039	0.933	1.02	0.931	1.034	1.04215	0.917228	0.398714	1.11667	1.19656	1.29014	1.471	0.31736
TGME49_233030-t26_1-p1	39	K	gliding-associated protein GAP70	1	0.00155079	66.19	K(1)MEEAAEQR	2	-0.58998	6			0.981		0.863	1.119	1.037	0.129903			1.058	1.026		1.23	0.858	1.009			0.903			0.97225			1.14839
TGME49_249850-t26_1-p1	80	K	GAP40 protein	1	0.00198002	70.439	EFPK(1)FAYFPR	2	-0.39947	4	1.176	1.46		0.152366	0.57		0.794	0.232246	0.484			0.517	0.072216	1.076	0.955	1.132	1.074	0.948	0.815	1.09294	1.5288		0.530726		0.974233	0.405
TGME49_203310-t26_1-p1	137	K	dense granule protein GRA7	1	0.00769838	107.29	SFK(1)DLLK	2	-0.50738	12	1.21	1.216	0.866	0.182591	0.862	0.971	0.874	0.0662383	0.712	0.798	1.008	0.822	0.181539	0.981	1.058	0.97	1.01	1.147	0.834	1.23344	1.14934	0.892784	0.853465	0.846556	1.04796	0.779	0.133516
TGME49_203310-t26_1-p1	63	K	dense granule protein GRA7	1	5.05113e-49	120.44	NSDFFDGQAPVDSLRPTNAGVDSK(1)GTDDHLTTSMDK	4	0.039439	16	1.178	0.88	1.087	0.145676	1.019	1.014	0.822	0.118027	0.865	1.152	0.756	0.908	0.42702	0.981	1.058	0.97	1.01	1.147	0.834	1.20082	0.831758	1.12062	1.00891	0.884045	0.985612	0.9	0.5809
TGME49_203310-t26_1-p1	75	K	dense granule protein GRA7	1	5.91735e-64	185.96	GTDDHLTTSMDK(1)ASVESQLPR	3	-1.2578	40	0.927	1.092	0.803	0.154129	0.846	1.159	1.172	0.174295	0.912	1.061	1.459	1.126	0.43182	0.981	1.058	0.97	1.01	1.147	0.834	0.944954	1.03214	0.827835	0.837624	1.01046	1.40528	0.988	0.91826
TGME49_227280-t26_1-p1	114	K	dense granule protein GRA3	1	0.000665145	87.184	K(1)VEEELSLLR	2	0.36333	12	1.38	0.808	1.057	0.265143	0.957	0.898	0.899	0.036796	0.694	1.112	0.85	0.849	0.42978	1.044	1.087	0.904	0.897	0.943	1.127	1.32184	0.74333	1.16925	1.06689	0.95228	0.797693	0.936	0.8782
TGME49_227620-t26_1-p1	52	K	dense granule protein GRA2	1	1.9934e-05	81.632	AVGGK(1)GEHTPPLPDER	3	1.3256	8	0.808	0.987	0.868	0.102636	1.014	0.99	1.333	0.172142	1.256	1.003	1.537	1.253	0.140396	1.118	1.065	0.786	0.975	1.049	1.008	0.722719	0.926761	1.10433	1.04	0.943756	1.32242	1.081	0.61464
TGME49_227620-t26_1-p1	127	K	dense granule protein GRA2	1	0.00187905	125.5	VAK(1)EAAGR	2	0.23102	12	1.47		0.816	0.404591	0.991	0.96	0.763	0.136694	0.674		0.935	0.791	0.42782	1.118	1.065	0.786	0.975	1.049	1.008	1.31485		1.03817	1.01641	0.915157	0.756944	0.821	0.27614
TGME49_227620-t26_1-p1	116	K	dense granule protein GRA2	1	0.00023702	84.687	GFTAAK(1)THTVR	2	-0.3447	15			0.425		1.327	0.835	1.413	0.261702			3.323	2.804		1.118	1.065	0.786	0.975	1.049	1.008			0.540712	1.36103	0.795996	1.40179	1.995
TGME49_227620-t26_1-p1	105	K	dense granule protein GRA2	1	0.00875533	86.833	AK(1)VVAEK	2	0.32345	12	0.789	0.857	0.732	0.0789495	1.125	1.11	1.388	0.129467	1.425	1.295	1.896	1.524	0.0129648	1.118	1.065	0.786	0.975	1.049	1.008	0.705725	0.804695	0.931298	1.15385	1.05815	1.37698	1.359	0.063458
TGME49_227620-t26_1-p1	110	K	dense granule protein GRA2	1	3.80243e-06	118.28	VVAEK(1)GFTAAK	2	-0.9372	39	1.074	1.134	1.009	0.0582997	0.772	1.047	0.964	0.152053	0.719	0.923	0.956	0.865	0.179685	1.118	1.065	0.786	0.975	1.049	1.008	0.960644	1.06479	1.28372	0.791795	0.998093	0.956349	0.811	0.2318
TGME49_239740-t26_1-p1	144	K	dense granule protein GRA14	1	1.65851e-28	156.57	LDAAK(1)NEEGFITDLLK	2	0.52103	4	0.518				1.038	1.215	1.229	0.0917256	2.005			2.241		1.022	1.029	0.996	0.97	0.974	1.009	0.506849			1.0701	1.24743	1.21804	2.286
TGME49_270250-t26_1-p1	81	K	dense granule protein GRA1	1	9.12728e-08	115.8	VERPTGNPDLLK(1)IAIK	3	0.35765	23	0.745	1.043	0.814	0.179855	1.048	1.367	0.984	0.181078	1.406	1.311	1.209	1.306	0.148744	1.017	1.078	1.02	0.976	0.966	0.943	0.732547	0.967532	0.798039	1.07377	1.41511	1.04348	1.494	0.073822
TGME49_270250-t26_1-p1	179	K	dense granule protein GRA1	1	4.58976e-221	289.32	QQLK(1)DDIGFLTGERE	2	0.41828	78	0.869	1.016	1.086	0.111835	0.96	1.026	1.043	0.0434247	1.104	1.009	0.96	1.02	0.79256	1.017	1.078	1.02	0.976	0.966	0.943	0.854474	0.942486	1.06471	0.983607	1.06211	1.10604	1.072	0.4622
TGME49_270250-t26_1-p1	175	K	dense granule protein GRA1	0.999999	8.75542e-21	138.28	DK(1)QQLKDDIGFLTGERE	3	0.81823	6	0.965	1.089	1.746	0.331357	0.968	0.247	0.986	0.574596	1.003	0.227	0.565	0.579	0.195639	1.017	1.078	1.02	0.976	0.966	0.943	0.948869	1.0102	1.71176	0.991803	0.255694	1.0456	0.51	0.22586
TGME49_275440-t26_1-p1	141	K	dense granule protein GRA6	1	0.00105106	59.709	YSSVQEPQAK(1)VPSK	2	1.2602	3	1.221		0.897	0.216339			0.882				0.983	0.833
TGME49_286450-t26_1-p1	106	K	dense granule protein GRA5	1	2.47579e-05	64.705	AIQEESK(1)ESATAEEEEVAEEE	2	0.32942	5					1.009	0.885	1.106	0.110775											1						1.106
TGME49_288650-t26_1-p1	244	K	dense granule protein GRA12	1	4.49796e-87	208.43	AATVAAGNELFK(1)EALGHQR	3	-0.57034	35	1.204	0.818	0.88	0.214291	0.926	1.207	0.963	0.147945	0.769	1.475	1.094	1.067	0.68596	0.743	0.884	0.746	1.153	1.186	1.288	1.62046	0.925339	1.17962	0.803122	1.01771	0.747671	0.733	0.29048
TGME49_288650-t26_1-p1	411	K	dense granule protein GRA12	1	5.66781e-05	77.42	ATNQK(1)ADESHEGQTK	3	-0.41262	7	1.188	0.637	0.8	0.323489	1.514	0.852	1.009	0.307475	1.275	1.336	1.262	1.286	0.3875	0.743	0.884	0.746	1.153	1.186	1.288	1.59892	0.720588	1.07239	1.3131	0.718381	0.783385	0.898	0.80632
TGME49_288650-t26_1-p1	347	K	dense granule protein GRA12	1	3.23121e-27	111.88	VTGMDFFNHAAPVFK(1)TEFIEGIITK	3	0.7733	19	1.597	1.231	0.583	0.451622	0.992	0.812	0.786	0.129943	0.621	0.659	1.348	0.759	0.41814	0.743	0.884	0.746	1.153	1.186	1.288	2.14939	1.39253	0.781501	0.860364	0.684654	0.610248	0.536	0.25256
TGME49_288650-t26_1-p1	313	K	dense granule protein GRA12	1	4.15783e-43	154.95	YMTAK(1)ASETGSGLAASFLNTVEVR	3	-0.57932	4		0.919			1.081							1.176		0.743	0.884	0.746	1.153	1.186	1.288		1.03959		0.937554			0.902
TGME49_297880-t26_1-p1	79	K	dense granule protein DG32	1	0.00391683	81.191	VK(1)GIMYYR	2	-0.69468	10	1.387	0.618	0.956	0.390513	0.884	1.02	1.134	0.123596	0.638	1.649	1.187	1.026	0.91794	0.886	1.039	0.99	0.971	0.957	1.158	1.56546	0.594803	0.965657	0.910402	1.06583	0.979275	0.948	0.95904
TGME49_200250-t26_1-p1	165	K	microneme protein MIC17A	1	0.00328665	93.649	CK(1)AFLFEK	2	2.8366	2					1.186	0.814		0.263044						0.974	0.892	0.879	1.074	1.155	1.026				1.10428	0.704762
TGME49_200250-t26_1-p1	179	K	microneme protein MIC17A	1	0.00391722	40.767	TCHFK(1)TSDNYLK	3	-0.36607	1					1									0.974	0.892	0.879	1.074	1.155	1.026				0.931099
TGME49_200250-t26_1-p1	289	K	microneme protein MIC17A	1	0.00179512	61.409	TK(1)YAGETVATFPK	2	0.39867	9	0.508	1.537	0.69	0.602355	1.695	0.57		0.702424	3.337	0.371		1.242	0.73134	0.974	0.892	0.879	1.074	1.155	1.026	0.521561	1.72309	0.784983	1.57821	0.493506		1.026	0.98984
TGME49_200250-t26_1-p1	186	K	microneme protein MIC17A	1	8.24692e-09	81.807	TSDNYLK(1)SFHPDTSYIAGPK	3	-0.0019568	3		1.049			1.204	0.747		0.331264		0.712		0.93		0.974	0.892	0.879	1.074	1.155	1.026		1.17601		1.12104	0.646753		0.752
TGME49_200250-t26_1-p1	264	K	microneme protein MIC17A	1	0.00538566	47.712	AGASTASTK(1)YNR	2	-0.59936	2			1											0.974	0.892	0.879	1.074	1.155	1.026			1.13766
TGME49_201780-t26_1-p1	564	K	microneme protein MIC2	1	0.000111847	106.2	SLVEAK(1)FGGR	2	1.2596	18	1.163	0.881	1.146	0.148715	0.925	0.948	0.937	0.0122814	0.795	1.076	0.818	0.881	0.30064	1.104	0.926	1.071	0.928	1.014	0.957	1.05344	0.951404	1.07003	0.996767	0.934911	0.979101	0.942	0.35138
TGME49_201780-t26_1-p1	181	K	microneme protein MIC2	1	5.74414e-19	124.08	EHVPK(1)LVIGMTDGESDSDFR	3	-0.20064	20	1.168	0.829	1.11	0.175069	1.182	0.808	0.904	0.201355	1.013	0.975	0.814	0.931	0.66756	1.104	0.926	1.071	0.928	1.014	0.957	1.05797	0.895248	1.03641	1.27371	0.796844	0.944619	1.039	0.94676
TGME49_201780-t26_1-p1	165	K	microneme protein MIC2	1	0.0255475	41.48	ACK(1)QILFTGSR	2	-0.32066	2		0.618	1.382	0.54023										1.104	0.926	1.071	0.928	1.014	0.957		0.667387	1.29038
TGME49_201780-t26_1-p1	582	K	microneme protein MIC2	1	1.09548e-17	140.8	TIDQQNEALPEDLK(1)IK	2	-0.95034	11	1.683	0.975	0.55	0.53525	0.679	1.151	0.962	0.255252	0.403	1.18	1.749	0.87	0.71808	1.104	0.926	1.071	0.928	1.014	0.957	1.52446	1.05292	0.513539	0.731681	1.13511	1.00522	0.906	0.95294
TGME49_201780-t26_1-p1	624	K	microneme protein MIC2	1	9.01638e-09	157.96	HAAVK(1)FDYR	2	0.30785	36	1.302	1.293	1.055	0.115134	0.565	0.747	1.038	0.304575	0.434	0.578	0.984	0.644	0.05338	1.104	0.926	1.071	0.928	1.014	0.957	1.17935	1.39633	0.985061	0.608836	0.736686	1.08464	0.567	0.032142
TGME49_204530-t26_1-p1	147	K	microneme protein MIC11	1	0.000654773	143.61	K(1)FVDTLK	2	1.1794	28	1.195	1.049	0.776	0.211275	1.083	0.929	0.968	0.0806019	0.907	0.885	1.247	0.987	0.92394	0.914	0.933	0.911	1.131	1.132	0.98	1.30744	1.12433	0.851811	0.95756	0.820671	0.987755	0.812	0.3381
TGME49_204530-t26_1-p1	200	K	microneme protein MIC11	1	4.95137e-34	184.55	QACEHAEEK(1)LQDA	2	0.62418	15	1.129	0.791	0.778	0.221279	0.949		1.353	0.248194	0.841		1.74	1.28	0.31938	0.914	0.933	0.911	1.131	1.132	0.98	1.23523	0.847803	0.854007	0.83908		1.38061	0.857
TGME49_204530-t26_1-p1	161	K	microneme protein MIC11	1	7.21558e-05	108.9	GALK(1)TFVEPMK	2	-2.3839	15	0.914	1.159	0.967	0.127208	0.746	1.263	0.952	0.263699	0.816	1.089	0.984	0.974	0.88282	0.914	0.933	0.911	1.131	1.132	0.98	1	1.24223	1.06147	0.659593	1.11572	0.971429	0.806	0.3325
TGME49_204530-t26_1-p1	181	K	microneme protein MIC11	1	0.000172525	55.724	AALVDGIRPMLPK(1)IK	3	-1.3013	3		0.86			1.046		1.094	0.0317207				1.244		0.914	0.933	0.911	1.131	1.132	0.98		0.921758		0.924845		1.11633	1.003
TGME49_204530-t26_1-p1	83	K	microneme protein MIC11	1	3.86107e-75	184.56	EILVAVK(1)GEVQQTCEELADLAAR	3	-0.76157	4	1.165	1.752	0.843	0.367734			0.241				0.286	0.192		0.914	0.933	0.911	1.131	1.132	0.98	1.27462	1.87781	0.925357			0.245918
TGME49_204530-t26_1-p1	183	K	microneme protein MIC11	1	0.000112365	106.16	IK(1)EVAIDVFR	2	0.15557	20	0.955	1.202	1.098	0.114297	1.038	0.908	0.799	0.130769	1.088	0.755	0.728	0.843	0.162696	0.914	0.933	0.911	1.131	1.132	0.98	1.04486	1.28832	1.20527	0.917772	0.80212	0.815306	0.729	0.044499
TGME49_204530-t26_1-p1	76	K	microneme protein MIC11	1	0.000234874	99.5	SALK(1)EILVAVK	2	1.1954	4		0.977	1.702	0.382719	0.891		0.43	0.493529			0.253	0.493	0.25476	0.914	0.933	0.911	1.131	1.132	0.98		1.04716	1.86828	0.787798		0.438776	0.54
TGME49_204530-t26_1-p1	100	K	microneme protein MIC11	1	0.000616525	90.709	K(1)IHEAEER	2	-0.4033	11	0.777	1.415	0.741	0.387831	1.056	1.019	0.992	0.0314281	1.359	0.72	1.337	1.046	0.8577	0.914	0.933	0.911	1.131	1.132	0.98	0.850109	1.51661	0.813392	0.933687	0.900177	1.01224	0.865	0.71864
TGME49_204530-t26_1-p1	153	K	microneme protein MIC11	1	0.000406588	89.171	FVDTLK(1)TLAK	2	0.78836	9	1.06	0.864	1.167	0.149139	0.989	1.011	0.909	0.0553572	0.933	1.171	0.779	0.941	0.55372	0.914	0.933	0.911	1.131	1.132	0.98	1.15974	0.926045	1.28101	0.874447	0.89311	0.927551	0.787	0.161102
TGME49_208030-t26_1-p1	472	K	microneme protein MIC4	1	0.0503571	51.456	GK(1)PQFYK	2	0.22507	1														1.033	1.05	1.041	0.948	0.934	0.994
TGME49_208030-t26_1-p1	436	K	microneme protein MIC4	1	0.0167544	56.632	AQTIGEVK(1)R	2	1.0126	2					0.823		1.177	0.250316						1.033	1.05	1.041	0.948	0.934	0.994				0.868143		1.1841
TGME49_208030-t26_1-p1	199	K	microneme protein MIC4	1	0.00231081	119.17	GFSAFK(1)ER	2	0.25735	15	0.916	1.084	0.826	0.139013	0.842	1.194	1.138	0.178776	0.919	1.102	1.377	1.123	0.43176	1.033	1.05	1.041	0.948	0.934	0.994	0.886738	1.03238	0.793468	0.888186	1.27837	1.14487	1.198	0.38518
TGME49_208030-t26_1-p1	285	K	microneme protein MIC4	1	0.000321119	86.944	GDK(1)MQLYSSPGDR	2	-1.6448	22	0.83	1.569	1.167	0.311253	0.672	0.762		0.0887582	0.81	0.486		0.603	0.188097	1.033	1.05	1.041	0.948	0.934	0.994	0.803485	1.49429	1.12104	0.708861	0.815846		0.669	0.21416
TGME49_208030-t26_1-p1	113	K	microneme protein MIC4	1	0.000347107	40.968	AVDGCTHFTYNDDSK(1)MCHVK	4	-0.60525	1		1												1.033	1.05	1.041	0.948	0.934	0.994		0.952381
TGME49_208030-t26_1-p1	121	K	microneme protein MIC4	1	0.00155544	66.004	EGK(1)PDLYDLTGGK	2	0.14258	13	1.253	0.982	1.141	0.121011	0.812	0.956	0.857	0.0841922	0.648	0.974	0.752	0.778	0.048784	1.033	1.05	1.041	0.948	0.934	0.994	1.21297	0.935238	1.09606	0.85654	1.02355	0.862173	0.869	0.32588
TGME49_214940-t26_1-p1	92	K	MIC2-associated protein M2AP	1	1.12362e-32	119.45	VTGAGWDNGVLEFYVTRPTK(1)TGGDTSR	3	0.3069	8	1.235	1.271	0.903	0.178533		0.591				0.465		0.52		1.235	1.001	0.977	1.023	0.893	0.872	1	1.26973	0.924258		0.661814		0.622
TGME49_214940-t26_1-p1	139	K	MIC2-associated protein M2AP	1	2.49033e-83	206.11	NFSGEDSSEIDEK(1)EVSLPIK	2	0.41319	21	0.892	1.116	0.622	0.282156	0.989	1.272	1.109	0.126448	1.109	1.14	1.783	1.281	0.20854	1.235	1.001	0.977	1.023	0.893	0.872	0.722267	1.11489	0.636643	0.966764	1.42441	1.27179	1.45	0.2408
TGME49_214940-t26_1-p1	110	K	MIC2-associated protein M2AP	1	3.85329e-10	89.859	SHLASIMCYSK(1)DIDGVPSDK	3	-1.8152	8		0.889	1.352	0.292182	0.774	1.083	0.902	0.168817		1.219	0.667	0.821	0.40502	1.235	1.001	0.977	1.023	0.893	0.872		0.888112	1.38383	0.756598	1.21277	1.0344	0.867	0.69602
TGME49_218520-t26_1-p1	279	K	microneme protein MIC6	1	1.02221e-10	113.01	GGSGSDSTESEEQGK(1)ER	2	0.075428	3	1.055				0.976		0.968	0.00581981	0.925			0.921		1.057	1.04	1.093	0.891	1.016	0.902	0.998108			1.0954		1.07317	1.097
TGME49_250710-t26_1-p1	99	K	microneme protein MIC10	1	0.00253924	85.355	K(1)AEEDAETK	2	-0.40191	6	0.956	0.704		0.214688	1.41	0.684	1.246	0.34199	1.476	0.973		1.341	0.41314	0.896	0.92	1.055	0.826	1.001	1.301	1.06696	0.765217		1.70702	0.683317	0.957725	1.305	0.7493
TGME49_250710-t26_1-p1	182	K	microneme protein MIC10	1	0.000134204	82.494	NSDK(1)VMEELK	2	2.231	13	1.51	1.178	1.209	0.141176		0.572	0.531	0.0525682		0.486	0.439	0.425	0.0122243	0.896	0.92	1.055	0.826	1.001	1.301	1.68527	1.28043	1.14597		0.571429	0.408148	0.417
TGME49_250710-t26_1-p1	118	K	microneme protein MIC10	1	3.397e-65	213	QEAVIQELK(1)EVAK	2	0.15671	35	1.348	1.078	1.098	0.128074	0.695	0.762	1.019	0.207229	0.516	0.707	0.928	0.703	0.056604	0.896	0.92	1.055	0.826	1.001	1.301	1.50446	1.17174	1.04076	0.841404	0.761239	0.783244	0.647	0.061022
TGME49_250710-t26_1-p1	89	K	microneme protein MIC10	1	2.87367e-198	280.4	QQELQNQSPEEVEEAK(1)R	2	0.94687	26	0.782	1.013	0.822	0.141519	1.333	0.844	1.207	0.225081	1.705	0.833	1.467	1.293	0.191824	0.896	0.92	1.055	0.826	1.001	1.301	0.872768	1.10109	0.779147	1.6138	0.843157	0.927748	1.339	0.43008
TGME49_250710-t26_1-p1	91	K	microneme protein MIC10	1	0.00214527	78.192	RK(1)YHEELR	3	0.047008	7	1.329	0.899	0.931	0.2275		0.841				0.935		0.799		0.896	0.92	1.055	0.826	1.001	1.301	1.48326	0.977174	0.882464		0.84016		0.754
TGME49_250710-t26_1-p1	188	K	microneme protein MIC10	1	0.000958798	97.635	VMEELK(1)EK	2	-1.9909	47	0.835	0.973	0.813	0.0992663	1.322	1.06	0.998	0.152646	1.583	1.089	1.228	1.29	0.085243	0.896	0.92	1.055	0.826	1.001	1.301	0.93192	1.05761	0.770616	1.60048	1.05894	0.767102	1.445	0.16494
TGME49_250710-t26_1-p1	107	K	microneme protein MIC10	1	5.92517e-41	199.68	KAEEDAETK(1)R	3	0.77295	31	1.291	0.828	1.066	0.218082	0.874	0.994	0.948	0.0644979	0.677	1.2	0.889	0.884	0.42366	0.896	0.92	1.055	0.826	1.001	1.301	1.44085	0.9	1.01043	1.05811	0.993007	0.72867	0.918	0.74636
TGME49_263520-t26_1-p1	685	K	microtubule associated protein SPM1	1	0.0466433	48.794	IAVPTK(1)TK	2	0.92602	2	1.165						0.835					0.717		0.979	0.991	0.99	1.022	1.016	1.002	1.18999					0.833333
TGME49_263520-t26_1-p1	687	K	microtubule associated protein SPM1	1	8.53479e-07	121.45	TK(1)SGLFLPDSAQK	2	0.49371	10	1.098	1.104	1.014	0.0469393	0.795	0.928	1.06	0.142832	0.724	0.841	1.045	0.865	0.152537	0.979	0.991	0.99	1.022	1.016	1.002	1.12155	1.11403	1.02424	0.777886	0.913386	1.05788	0.778	0.03732
TGME49_263520-t26_1-p1	679	K	microtubule associated protein SPM1	1	0.000274263	97.779	VLVQK(1)IAVPTK	2	-0.30231	17	0.887	0.81	0.873	0.0478789	0.959	1.29	1.18	0.147483	1.081	1.592	1.351	1.334	0.045997	0.979	0.991	0.99	1.022	1.016	1.002	0.906027	0.817356	0.881818	0.938356	1.26969	1.17764	1.271	0.150458
TGME49_277080-t26_1-p1	81	K	microneme protein MIC5	1	3.86761e-07	72.383	QAEHPGAPTQSEMK(1)EFQEEIK	3	0.040319	1			1											1.483	0.966	1.358	0.835	0.681	0.678			0.736377
TGME49_277080-t26_1-p1	88	K	microneme protein MIC5	1	7.33995e-07	117.08	EFQEEIK(1)EGVEETK	2	-0.88228	5	1.561	0.996	0.985	0.279015	0.7		0.758	0.0562582	0.448		0.77	0.617	0.164277	1.483	0.966	1.358	0.835	0.681	0.678	1.0526	1.03106	0.725331	0.838323		1.11799	0.895
TGME49_277080-t26_1-p1	118	K	microneme protein MIC5	1	0.00350931	79.451	NFSK(1)MAK	2	-1.1478	18	1.102	0.871	1.087	0.126721	0.795	0.921	1.224	0.225002	0.721	1.058	1.126	0.961	0.79976	1.483	0.966	1.358	0.835	0.681	0.678	0.743088	0.901656	0.800442	0.952096	1.35242	1.80531	1.414	0.111759
TGME49_277080-t26_1-p1	110	K	microneme protein MIC5	1	2.67042e-11	161.17	LMVTEK(1)QESK	2	0.77286	24	0.879	1.204	0.958	0.167215	0.933	1.107	0.92	0.105825	1.062	0.92	0.96	0.973	0.82582	1.483	0.966	1.358	0.835	0.681	0.678	0.592717	1.24638	0.705449	1.11737	1.62555	1.35693	1.617	0.20726
TGME49_277080-t26_1-p1	121	K	microneme protein MIC5	1	2.19469e-06	126.71	MAK(1)SQSFSTR	2	0.18081	21	0.748	1.018	0.918	0.152575	1.506	0.918	0.892	0.314141	2.012	0.902	0.971	1.235	0.38346	1.483	0.966	1.358	0.835	0.681	0.678	0.504383	1.05383	0.675994	1.80359	1.34802	1.31563	2.116	0.077397
TGME49_291890-t26_1-p1	152	K	microneme protein MIC1	0.999153	4.47154e-07	72.167	FCSPYQASANK(0.999)YCNDK(0.001)FPGTIAR	3	0.082351	4	1.885	0.623	0.665	0.677718			0.828				1.245	0.783		1.107	1.069	1.091	0.907	0.908	0.917	1.7028	0.582788	0.609533			0.902944
TGME49_291890-t26_1-p1	59	K	microneme protein MIC1	1	0.0230767	47.869	K(1)MCVPSSR	2	-0.848	1														1.107	1.069	1.091	0.907	0.908	0.917
TGME49_291890-t26_1-p1	320	K	microneme protein MIC1	1	0.000837241	53.869	TPK(1)TEIHGDSTK	3	1.2573	4	1.252	0.871		0.253799			0.877					0.826		1.107	1.069	1.091	0.907	0.908	0.917	1.13098	0.81478				0.956379
TGME49_291890-t26_1-p1	157	K	microneme protein MIC1	1	0.00427481	54.343	YCNDK(1)FPGTIAR	2	0.5091	3					1.11		0.89	0.155563						1.107	1.069	1.091	0.907	0.908	0.917				1.22381		0.970556
TGME49_291890-t26_1-p1	311	K	microneme protein MIC1	1	0.000281407	63.682	GGNIDLPEK(1)STSPEK	2	2.0281	2	0.844	1.156		0.220617										1.107	1.069	1.091	0.907	0.908	0.917	0.762421	1.08138
TGME49_291890-t26_1-p1	133	K	microneme protein MIC1	1	1.26477e-05	101.32	HEILSK(1)LVEEGVQR	3	-0.47512	8	0.687	0.932	0.64	0.20822	1.782	0.782	1.177	0.403899	2.595	0.84	1.84	1.656	0.180116	1.107	1.069	1.091	0.907	0.908	0.917	0.620596	0.871843	0.586618	1.96472	0.861233	1.28353	2.039	0.159284
TGME49_319560-t26_1-p1	104	K	microneme protein MIC3	1	6.5897e-05	44.878	QLHTDNGYFIGASCPK(1)SACCSK	3	-0.43913	3			1.023			1.022	0.956	0.0471881			0.934	0.967		0.994	0.949	0.937	1.049	1.027	1.044			1.09178		0.995131	0.915709	0.911
TGME49_319560-t26_1-p1	40	K	microneme protein MIC3	1	0.000247776	89.624	SVQLGSFDK(1)VVPSR	2	1.6407	3	1.045	1.019		0.0178147			0.936					0.907		0.994	0.949	0.937	1.049	1.027	1.044	1.05131	1.07376				0.896552
TGME49_319560-t26_1-p1	332	K	microneme protein MIC3	1	1.73835e-08	101.78	GESGSEGSLSEK(1)MNIVFK	2	-0.8139	2	0.749	1.251		0.354968										0.994	0.949	0.937	1.049	1.027	1.044	0.753521	1.31823
TGME49_319560-t26_1-p1	290	K	microneme protein MIC3	1	2.47999e-15	118.48	AEESCVEGVEVTLAEK(1)CEK	3	0.36173	7	1.051	1.268	1.379	0.135341	0.84	0.886	0.576	0.218012	0.799	0.699	0.418	0.622	0.026996	0.994	0.949	0.937	1.049	1.027	1.044	1.05734	1.33614	1.47172	0.800763	0.862707	0.551724	0.646	0.045521
TGME49_235470-t26_1-p1	11	K	myosin A	1	0.000241585	98.337	TTSEELK(1)TATALK	2	2.2215	6	1.348	0.951	0.788	0.279915	1.183	0.798	0.931	0.20145	0.878	0.839	1.181	0.943	0.78608	0.927	0.996	0.954	1.023	1.052	1.048	1.45415	0.954819	0.825996	1.1564	0.758555	0.888359	0.888	0.70766
TGME49_235470-t26_1-p1	519	K	myosin A	1	6.5913e-20	107.21	LYRDEGVSSK(1)ELIFTSNAEVIK	3	-0.88522	17	0.55	0.609	0.931	0.294361	1.19	1.414	1.306	0.0859518	2.165	2.32	1.403	1.871	0.0108447	0.927	0.996	0.954	1.023	1.052	1.048	0.593312	0.611446	0.975891	1.16325	1.34411	1.24618	1.725	0.076902
TGME49_235470-t26_1-p1	276	K	myosin A	1	0.000899015	79.875	FGSVVAFLLEK(1)SR	2	1.5103	11	0.849	1.09	1.275	0.199389	0.633	1.189	0.963	0.301203	0.746	1.09	0.756	0.867	0.52032	0.927	0.996	0.954	1.023	1.052	1.048	0.915858	1.09438	1.33648	0.618768	1.13023	0.918893	0.784	0.37396
TGME49_235470-t26_1-p1	204	K	myosin A	1	0.000215455	97.431	TEATK(1)QIMR	2	1.3398	11	0.786	0.747	0.756	0.0267635	1.38	1.304	1.028	0.149699	1.756	1.746	1.361	1.622	0.047795	0.927	0.996	0.954	1.023	1.052	1.048	0.847896	0.75	0.792453	1.34897	1.23954	0.980916	1.624	0.0031617
TGME49_235470-t26_1-p1	755	K	myosin A	1	0.00115374	42.095	LPSEEYQLGK(1)TMVFLK	3	0.87083	1	1													0.927	0.996	0.954	1.023	1.052	1.048	1.07875
TGME49_235470-t26_1-p1	386	K	myosin A	1	2.41639e-53	179.46	DGGIDDAAAIEGK(1)NLEVFK	3	1.1634	17	0.873	0.83	1.203	0.210675	0.975	1.014	1.105	0.0646841	1.117	1.221	0.918	1.065	0.63976	0.927	0.996	0.954	1.023	1.052	1.048	0.941748	0.833333	1.26101	0.953079	0.963878	1.05439	0.947	0.82196
TGME49_235470-t26_1-p1	434	K	myosin A	1	4.25316e-05	95.264	QEDGDMLK(1)SSLAK	2	-0.99803	26	0.831	0.863	0.971	0.0825789	0.808	1.113	1.414	0.272566	0.973	1.291	1.457	1.251	0.28248	0.927	0.996	0.954	1.023	1.052	1.048	0.89644	0.866466	1.01782	0.789834	1.05798	1.34924	0.997	0.93328
TGME49_235470-t26_1-p1	567	K	myosin A	1	0.02689	57.249	NALK(1)GTTK	2	-0.5591	2						1								0.927	0.996	0.954	1.023	1.052	1.048					0.95057
TGME49_235470-t26_1-p1	125	K	myosin A	1	3.95904e-18	114.55	FMK(1)NQIYTTADPLVVAINPFR	3	0.88768	29	0.56	0.762	0.363	0.355202	1.347	1.818	1.149	0.238983	2.406	2.385	3.162	2.56	0.0187812	0.927	0.996	0.954	1.023	1.052	1.048	0.604099	0.76506	0.380503	1.31672	1.72814	1.09637	2.61	0.039677
TGME49_235470-t26_1-p1	214	K	myosin A	1	0.000168531	84.297	YFAAAK(1)TGSMDLR	2	-1.271	22	1.072	0.818	1.29	0.222857	1.154	0.754	0.912	0.214324	1.076	0.922	0.707	0.887	0.53986	0.927	0.996	0.954	1.023	1.052	1.048	1.15642	0.821285	1.3522	1.12805	0.71673	0.870229	0.831	0.50996
TGME49_235470-t26_1-p1	761	K	myosin A	1	7.19656e-12	157.38	TMVFLK(1)QTGAK	2	0.19197	143	1.039	1.054	0.928	0.0683474	0.916	1.005	1.057	0.0718313	0.882	0.953	1.14	0.986	0.81454	0.927	0.996	0.954	1.023	1.052	1.048	1.12082	1.05823	0.972746	0.895406	0.955323	1.00859	0.881	0.12008
TGME49_235470-t26_1-p1	240	K	myosin A	1	4.08821e-42	152.06	IQNAIMAANPVLEAFGNAK(1)TIR	3	-0.377	10	0.361	1.361	0.393	0.806153	1.01	1.663	1.212	0.258161	2.797	1.222	3.081	1.837	0.196119	0.927	0.996	0.954	1.023	1.052	1.048	0.389428	1.36647	0.41195	0.987292	1.5808	1.15649	1.777	0.28202
TGME49_235470-t26_1-p1	426	K	myosin A	1	7.84839e-05	104.43	WK(1)QEDGDMLK	2	-2.3018	20	1.615	0.875	1.095	0.317992	0.577	1.26	0.578	0.489493	0.357	1.44	0.528	0.674	0.28476	0.927	0.996	0.954	1.023	1.052	1.048	1.74218	0.878514	1.1478	0.564027	1.19772	0.551527	0.701	0.38748
TGME49_235470-t26_1-p1	304	K	myosin A	1	0.000385903	115.71	GADAAMK(1)ER	2	-0.51768	13	1.166	1.274	0.877	0.185645	0.839	0.759	1.085	0.189972	0.719	0.596	1.237	0.809	0.24148	0.927	0.996	0.954	1.023	1.052	1.048	1.25782	1.27912	0.919287	0.820137	0.721483	1.03531	0.669	0.07516
TGME49_235470-t26_1-p1	47	K	myosin A	1	1.77306e-20	111.66	GFQIWTDLAPSVK(1)EEPDLMFAK	3	1.8339	8	1.325	1.442	0.751	0.315375	0.481				0.363			0.41		0.927	0.996	0.954	1.023	1.052	1.048	1.42934	1.44779	0.787212	0.470186			0.385
TGME49_235470-t26_1-p1	4	K	myosin A	1	4.34168e-05	91.215	ASK(1)TTSEELK	2	-0.85787	7	1.027	1.335	0.739	0.288348	0.846		1.053	0.154156	0.824		1.425	0.919	0.74412	0.927	0.996	0.954	1.023	1.052	1.048	1.10787	1.34036	0.774633	0.826979		1.00477	0.77
TGME49_235470-t26_1-p1	392	K	myosin A	1	0.0131563	85.212	NLEVFK(1)K	2	0.74837	33	1.505	1.133	0.986	0.221445	0.837	0.78	0.76	0.0504259	0.556	0.689	0.771	0.656	0.1169	0.927	0.996	0.954	1.023	1.052	1.048	1.62352	1.13755	1.03354	0.818182	0.741445	0.725191	0.617	0.082503
TGME49_235470-t26_1-p1	536	K	myosin A	1	1.64086e-60	160.67	ILTAK(1)NNSVLAALEDQCLAPGGSDEK	3	3.5051	6	0.695	1.079	0.456	0.422825	1.101	1.43	1.24	0.13139	1.584	1.326	2.721	1.691	0.066356	0.927	0.996	0.954	1.023	1.052	1.048	0.74973	1.08333	0.477987	1.07625	1.35932	1.18321	1.581	0.20962
TGME49_235470-t26_1-p1	766	K	myosin A	1	0.000578276	89.43	QTGAK(1)ELTQIQR	2	-1.2402	3		1.133	0.534	0.508167			1.334				2.5	1.6		0.927	0.996	0.954	1.023	1.052	1.048		1.13755	0.559748			1.2729
TGME49_235470-t26_1-p1	745	K	myosin A	1	0.000689584	83.204	SSK(1)LPSEEYQLGK	2	-1.5769	21	1.226	1.154	0.982	0.11187	0.852	0.696	1.09	0.225645	0.695	0.603	1.11	0.785	0.149518	0.927	0.996	0.954	1.023	1.052	1.048	1.32255	1.15863	1.02935	0.832845	0.661597	1.04008	0.639	0.038182
TGME49_235470-t26_1-p1	56	K	myosin A	1	2.19012e-21	139.46	EEPDLMFAK(1)CIVQAGTDK	3	-1.3818	8	0.704	1.384	0.707	0.420467	0.611	1.595		0.630819	0.868	1.152		1.184	0.73898	0.927	0.996	0.954	1.023	1.052	1.048	0.759439	1.38956	0.74109	0.597263	1.51616		1.097	0.94568
TGME49_235470-t26_1-p1	164	K	myosin A	1	2.1239e-08	97.235	DTFDLSK(1)LAPHVFYTAR	3	-1.1166	7	0.558	1.029	1.588	0.487206	1.261	0.563		0.541185	2.259	0.547		0.862	0.77318	0.927	0.996	0.954	1.023	1.052	1.048	0.601942	1.03313	1.66457	1.23265	0.535171		0.804	0.6848
TGME49_235470-t26_1-p1	634	K	myosin A	1	6.83205e-21	136.34	NPVVAQLFAGIVMEK(1)GK	2	0.71591	78	0.728	1.297	0.749	0.348905	1.245	1.126	0.854	0.186444	1.71	0.868	1.141	1.163	0.53066	0.927	0.996	0.954	1.023	1.052	1.048	0.785329	1.30221	0.785115	1.21701	1.07034	0.814885	1.194	0.4248
TGME49_235470-t26_1-p1	557	K	myosin A	1	3.45377e-51	146.2	NNSVLAALEDQCLAPGGSDEK(1)FLSTCK	3	0.94837	6	0.889	0.817	0.97	0.0858118	0.953	1.615	0.757	0.405651	1.072	1.978	0.78	1.243	0.45746	0.927	0.996	0.954	1.023	1.052	1.048	0.959008	0.820281	1.01677	0.931574	1.53517	0.722328	1.323	0.302
TGME49_255190-t26_1-p1	281	K	myosin C	1	5.80857e-07	98.421	GIQHGSISNFLLEK(1)VR	3	-1.0017	2					1.153		0.847	0.216375						0.948	1.008	0.957	1.047	0.993	1.047				1.10124		0.808978
TGME49_255190-t26_1-p1	190	K	myosin C	1	0.0269858	43.68	AALEDLEGYK(1)K	2	1.1752	1	1													0.948	1.008	0.957	1.047	0.993	1.047	1.05485
TGME49_255190-t26_1-p1	644	K	myosin C	1	3.71181e-05	71.031	ALFEGIEIEAGK(1)IGK	2	0.029537	2			1											0.948	1.008	0.957	1.047	0.993	1.047			1.04493
TGME49_257680-t26_1-p1	123	K	myosin light chain MLC1	1	1.79118e-43	168.69	QAFEEK(1)SGDNLDYASFQK	2	-0.12687	5	0.67				1.032	1.12	1.178	0.0662269	1.539			1.657		1.026	0.86	0.902	1.165	1.158	0.889	0.653021			0.885837	0.967185	1.32508	1.419
TGME49_257680-t26_1-p1	95	K	myosin light chain MLC1	1	0.000134085	75.911	ASGGK(1)VSTGDAMILAR	2	1.5862	5	1.058	1.031		0.0182785		0.816	1.095	0.206471		0.792		0.915	0.59038	1.026	0.86	0.902	1.165	1.158	0.889	1.03119	1.19884			0.704663	1.23172	0.632
TGME49_257680-t26_1-p1	206	K	myosin light chain MLC1	1	0.00492024	70.056	QFCK(1)AMLER	2	0.77671	6	1.365	1.239	1.117	0.0999775	0.91	0.535	0.833	0.260829	0.667	0.432	0.746	0.612	0.023477	1.026	0.86	0.902	1.165	1.158	0.889	1.33041	1.4407	1.23836	0.781116	0.462003	0.937008	0.465	0.029596
TGME49_257680-t26_1-p1	117	K	myosin light chain MLC1	1	7.1856e-38	162.81	QLGLAPSYADK(1)QAFEEK	3	-0.25716	15	1.196	1.369	1.168	0.0874914	0.65	0.992	0.625	0.271352	0.543	0.725	0.535	0.607	0.021857	1.026	0.86	0.902	1.165	1.158	0.889	1.16569	1.59186	1.2949	0.55794	0.856649	0.703037	0.524	0.044797
TGME49_263180-t26_1-p1	628	K	myosin D	1	0.00787847	54.259	GLFEGVK(1)VEK	2	0.43516	1						1								1.024	1.013	1.01	0.969	1.022	0.962					0.978474
TGME49_263180-t26_1-p1	200	K	myosin D	1	0.0169612	45.368	TETTK(1)MLMK	2	-3.7976	1														1.024	1.013	1.01	0.969	1.022	0.962
TGME49_263180-t26_1-p1	272	K	myosin D	1	0.0340207	47.971	VVAFLLEK(1)SR	2	-1.1334	1	1													1.024	1.013	1.01	0.969	1.022	0.962	0.976562
TGME49_263180-t26_1-p1	1484	K	myosin D	1	0.00542101	58.699	FLSTK(1)LPVSR	2	-0.059927	6	0.947	0.945	1.109	0.094082	1.144	0.929	0.925	0.125385	1.208	0.983	0.834	0.999	0.99172	1.024	1.013	1.01	0.969	1.022	0.962	0.924805	0.932873	1.09802	1.1806	0.909002	0.961538	1.06	0.68954
TGME49_263180-t26_1-p1	280	K	myosin D	1	0.000870991	93.649	IVCQDK(1)DER	2	-0.3204	7	0.879	1.32	0.993	0.215143	0.791	0.736	1.282	0.321057	0.9	0.558	1.291	0.88	0.58982	1.024	1.013	1.01	0.969	1.022	0.962	0.858398	1.30306	0.983168	0.816305	0.720157	1.33264	0.733	0.170144
TGME49_263180-t26_1-p1	416	K	myosin D	1	0.00127643	76.073	TTYAGSNK(1)IESR	2	-0.057015	6	1.182	0.979	1.236	0.119671	0.834	0.859	0.91	0.0446417	0.706	0.877	0.736	0.766	0.031298	1.024	1.013	1.01	0.969	1.022	0.962	1.1543	0.966436	1.22376	0.860681	0.840509	0.945946	0.763	0.063243
TGME49_263180-t26_1-p1	599	K	myosin D	1	0.00198065	60.157	VIYNADGFAFK(1)NK	2	2.1743	1					1									1.024	1.013	1.01	0.969	1.022	0.962				1.03199
TGME49_278870-t26_1-p1	692	K	myosin F	1	0.000648538	87.568	K(1)FVTVSSEFR	2	0.60906	6			1.17		0.887	0.685	1.258	0.308082			1.075	0.806		0.991	1.053	1.004	0.943	0.994	1.015			1.16534	0.940615	0.689135	1.23941	0.699
TGME49_278870-t26_1-p1	1032	K	myosin F	1	3.139e-09	88.283	SDAESHVLQLQAK(1)NEDLLK	3	0.022052	6	1.22	1.058	1.266	0.0924871	1.074	0.695	0.687	0.270148	0.88	0.657	0.542	0.693	0.063541	0.991	1.053	1.004	0.943	0.994	1.015	1.23108	1.00475	1.26096	1.13892	0.699195	0.676847	0.788	0.28964
TGME49_268590-t26_1-p1	286	K	rhomboid protease ROM4	1	0.0167638	69.176	LQEAK(1)QR	2	-1.6637	2	1													0.917	1.039	1.045	1.045	0.96	0.995	1.09051
TGME49_268590-t26_1-p1	531	K	rhomboid protease ROM4	1	0.00467823	62.463	ATQQK(1)LLER	2	-0.62198	5	0.945				1.052	1.003		0.0337209	1.114			1.087		0.917	1.039	1.045	1.045	0.96	0.995	1.03053			1.0067	1.04479		0.995
TGME49_203990-t26_1-p1	59	K	rhoptry protein ROP12	1	4.44301e-16	144.8	LDAELEEK(1)AIQEAK	2	-0.30518	6	1.153	1.305		0.0874534	1.168	0.657	0.718	0.329243	1.013	0.503		0.69	0.175084	0.939	0.754	1.039	0.789	1.355	1.124	1.2279	1.73077		1.48035	0.484871	0.63879	0.664	0.45074
TGME49_205250-t26_1-p1	419	K	rhoptry protein ROP18	1	0.0136324	61.11	PANFLLLK(1)DGR	2	2.1511	1						1								1.131	1.025	1.047	1.019	0.92	0.857					1.08696
TGME49_205250-t26_1-p1	202	K	rhoptry protein ROP18	1	0.0045053	57.174	ADSGCVIGK(1)R	2	1.6236	6			1.015		0.873	1.078	1.034	0.108464			1.019	0.98		1.131	1.025	1.047	1.019	0.92	0.857			0.969436	0.856722	1.17174	1.20653	1.046
TGME49_205250-t26_1-p1	311	K	rhoptry protein ROP18	1	0.000475626	118.67	NFSLAK(1)TAK	2	0.33467	12	1.105	1.395	1.124	0.134292	0.759	0.846	0.771	0.0595312	0.687	0.606	0.685	0.656	0.0130005	1.131	1.025	1.047	1.019	0.92	0.857	0.977011	1.36098	1.07354	0.744848	0.919565	0.89965	0.732	0.131724
TGME49_211260-t26_1-p1	154	K	rhoptry kinase family protein ROP26 (incomplete catalytic triad)	1	0.00356815	41.227	ESVDPQFLK(1)HGLVQR	3	-2.6702	1	1													0.932	0.961	1.081	0.94	1.082	1.004	1.07296
TGME49_211290-t26_1-p1	151	K	rhoptry protein ROP15	1	4.20358e-06	95.662	NTDFK(1)DQQEFPQTSAR	3	0.64243	3	1.038	0.962		0.0537401										0.978	1.065	1.202	0.866	0.935	0.954	1.06135	0.903286
TGME49_211290-t26_1-p1	115	K	rhoptry protein ROP15	1	0.00351247	103.74	SVK(1)WTQLK	2	0.27897	21	1.032	1.093	1.06	0.0287606	0.829	1.073	0.912	0.132261	0.803	0.981	0.861	0.884	0.168942	0.978	1.065	1.202	0.866	0.935	0.954	1.05521	1.02629	0.881864	0.957275	1.14759	0.955975	1.065	0.57264
TGME49_223920-t26_1-p1	1928	K	rhoptry neck protein RON3	1	0.00132264	75.387	AAVLK(1)ELPFK	2	0.70027	11	1.071	1.249	1.264	0.0898667	0.868	0.895	0.654	0.163888	0.81	0.717	0.517	0.674	0.0166845	0.997	0.963	0.992	1.018	1.036	0.994	1.07422	1.29699	1.27419	0.852652	0.8639	0.657948	0.706	0.021385
TGME49_223920-t26_1-p1	1952	K	rhoptry neck protein RON3	1	0.00220422	67.207	AAALK(1)DAFFAP	2	-1.6062	5	1.038	1.177	0.859	0.155581	0.965	0.961		0.0029371	0.93	0.816		0.94	0.57194	0.997	0.963	0.992	1.018	1.036	0.994	1.04112	1.22222	0.865927	0.947937	0.927606		0.899	0.5075
TGME49_223920-t26_1-p1	185	K	rhoptry neck protein RON3	1	0.000287041	89.171	MK(1)EDLTQLIK	2	0.66357	6		1.143	1.645	0.25464	0.889	0.683	0.639	0.181088		0.598	0.389	0.529	0.053263	0.997	0.963	0.992	1.018	1.036	0.994		1.18692	1.65827	0.873281	0.659266	0.642857	0.539	0.106515
TGME49_223920-t26_1-p1	1429	K	rhoptry neck protein RON3	1	9.66223e-11	91.276	YLPLSEPVNVVDAVDK(1)LIASK	3	0.62223	13	0.961	0.776	0.713	0.157842	1.376	1.376	0.799	0.28144	1.431	1.772	1.12	1.449	0.14976	0.997	0.963	0.992	1.018	1.036	0.994	0.963892	0.805815	0.71875	1.35167	1.32819	0.803823	1.615	0.021657
TGME49_223920-t26_1-p1	614	K	rhoptry neck protein RON3	1	0.0479678	48.423	LLDK(1)AFTR	2	0.97383	1	1													0.997	0.963	0.992	1.018	1.036	0.994	1.00301
TGME49_223920-t26_1-p1	1917	K	rhoptry neck protein RON3	1	0.00310337	84.498	MPK(1)MLLMK	2	2.4008	3														0.997	0.963	0.992	1.018	1.036	0.994
TGME49_223920-t26_1-p1	1434	K	rhoptry neck protein RON3	1	6.46862e-09	99.747	LIASK(1)AIDAVQQHLGQVR	3	-1.0115	17	1.221	1.352	1.027	0.136262	1.065	0.777	0.558	0.317852	0.873	0.575	0.543	0.667	0.0837	0.997	0.963	0.992	1.018	1.036	0.994	1.22467	1.40395	1.03528	1.04617	0.75	0.561368	0.735	0.159365
TGME49_223920-t26_1-p1	1746	K	rhoptry neck protein RON3	1	0.00395735	61.344	DYVEYVDK(1)SR	2	-1.1516	2		1.222	0.778	0.313955										0.997	0.963	0.992	1.018	1.036	0.994		1.26895	0.784274
TGME49_223920-t26_1-p1	610	K	rhoptry neck protein RON3	1	3.5284e-06	75.143	PANAEK(1)LLDK	2	-0.60036	4	0.703	1.14		0.335329			1.157					1.256		0.997	0.963	0.992	1.018	1.036	0.994	0.705115	1.1838				1.16398
TGME49_223920-t26_1-p1	354	K	rhoptry neck protein RON3	1	0.000120163	103.83	DITGK(1)ILVDDLVR	2	-0.41798	8	0.879	1.173	0.7	0.26034	1.347	1.168	0.734	0.291058	1.533	0.996	1.049	1.181	0.50828	0.997	0.963	0.992	1.018	1.036	0.994	0.881645	1.21807	0.705645	1.32318	1.12741	0.738431	1.31	0.26362
TGME49_223920-t26_1-p1	1795	K	rhoptry neck protein RON3	1	1.1476e-28	126.02	VFAGK(1)CEDMYTALIGSQPDIHK	3	0.04972	29	1.402	0.831	0.719	0.372261	1.229	0.939	0.88	0.183866	0.877	1.131	1.224	1.033	0.89928	0.997	0.963	0.992	1.018	1.036	0.994	1.40622	0.862928	0.724798	1.20727	0.906371	0.885312	1.059	0.77236
TGME49_223920-t26_1-p1	1164	K	rhoptry neck protein RON3	0.751881	0.00133028	41.743	IVAPK(0.752)K(0.248)DEGTAQVIR	3	0.82133	2			0.46			1.54						3.348		0.997	0.963	0.992	1.018	1.036	0.994			0.46371		1.48649		3.206
TGME49_229010-t26_1-p1	646	K	rhoptry neck protein RON4	1	0.0209606	60.91	AEVSK(1)LGK	2	-0.088612	2	1.145	0.855		0.205061										0.977	1.055	0.988	1.029	0.934	1.016	1.17195	0.810427
TGME49_229010-t26_1-p1	677	K	rhoptry neck protein RON4	1	0.0001155	53.625	ASGDVATRPFDSGTAK(1)YPSR	3	-0.1041	2					1.051	0.949		0.0721249						0.977	1.055	0.988	1.029	0.934	1.016				1.02138	1.01606
TGME49_229010-t26_1-p1	405	K	rhoptry neck protein RON4	1	0.00136537	89.08	WIFK(1)AIPER	2	0.29131	7	1.079	1.252	1.058	0.0942427	0.896	0.957	0.759	0.116465	0.831	0.764	0.717	0.771	0.037982	0.977	1.055	0.988	1.029	0.934	1.016	1.1044	1.18673	1.07085	0.870748	1.02463	0.747047	0.846	0.100056
TGME49_229010-t26_1-p1	638	K	rhoptry neck protein RON4	1	2.18487e-05	75.316	SYDETTGESDHQQWK(1)K	3	0.058942	4	1.236	1.081	1.075	0.0807229			0.607				0.565	0.537		0.977	1.055	0.988	1.029	0.934	1.016	1.2651	1.02464	1.08806			0.597441
TGME49_229010-t26_1-p1	649	K	rhoptry neck protein RON4	1	0.0142999	46.334	LGK(1)SALMK	2	-0.11684	2	1													0.977	1.055	0.988	1.029	0.934	1.016	1.02354
TGME49_229010-t26_1-p1	658	K	rhoptry neck protein RON4	1	0.0613562	53.351	SCVK(1)YIK	2	-0.47345	1						1								0.977	1.055	0.988	1.029	0.934	1.016					1.07066
TGME49_229010-t26_1-p1	297	K	rhoptry neck protein RON4	1	4.28352e-08	77.899	VVTPIPASK(1)GIYPNLDELR	3	0.86523	4			1.388		0.836	0.961	0.815	0.0906575			0.587	0.627		0.977	1.055	0.988	1.029	0.934	1.016			1.40486	0.812439	1.02891	0.802165	0.655
TGME49_243730-t26_1-p1	233	K	rhoptry protein ROP9	1	2.34656e-18	143.46	NIPIYFVTFSDK(1)GENR	3	-0.12205	12	1.22	0.51	0.7	0.453777	0.888	1.486	1.197	0.251237	0.728	2.912	1.71	1.47	0.23682	1.12	0.977	1.089	0.968	0.905	0.941	1.08929	0.522006	0.642792	0.917355	1.64199	1.27205	1.703	0.22666
TGME49_243730-t26_1-p1	212	K	rhoptry protein ROP9	1	1.29304e-08	78.645	RDDLSVLGALTPDFK(1)LLGEELTR	3	0.32806	4	1.175	0.856	0.969	0.161744										1.12	0.977	1.089	0.968	0.905	0.941	1.04911	0.876151	0.889807
TGME49_243730-t26_1-p1	144	K	rhoptry protein ROP9	1	0.000296424	66.004	HPCLK(1)TLAAAVER	3	0.61732	4			1.244		0.813	0.943		0.104697				0.706		1.12	0.977	1.089	0.968	0.905	0.941			1.14233	0.839876	1.04199		0.824
TGME49_258580-t26_1-p1	362	K	rhoptry protein ROP17	1	0.000228095	116.73	FMVPLLK(1)LR	2	-0.52164	43	0.668	1.204	0.439	0.509692	0.722	1.739	1.229	0.413415	1.081	1.445	2.797	1.597	0.28298	1.034	1.096	0.877	0.962	0.978	1.054	0.646035	1.09854	0.50057	0.75052	1.77812	1.16603	1.689	0.34624
TGME49_258580-t26_1-p1	607	K	rhoptry protein ROP17	1	4.69335e-07	55.21	GPSPASDTASESEPVSTEEAALLQK(1)E	3	0.085128	1	1													1.034	1.096	0.877	0.962	0.978	1.054	0.967118
TGME49_261750-t26_1-p1	472	K	rhoptry neck protein RON10	1	4.21638e-06	74.141	DVSLK(1)SEAEEAIASK	2	1.1754	2						0.929	1.071	0.100409						0.857	0.952	0.924	1.023	1.09	1.153					0.852294	0.928881
TGME49_262050-t26_1-p1	535	K	rhoptry kinase family protein ROP39	1	8.68246e-10	155.48	VESEIK(1)DLISR	2	0.72484	8	1.219	1.273	1.456	0.0943872	0.575	0.716	0.76	0.141363	0.472	0.563	0.522	0.52	0.0022404	0.963	1.01	1.046	0.964	0.988	1.03	1.26584	1.2604	1.39197	0.596473	0.724696	0.737864	0.506	0.0038199
TGME49_269885-t26_1-p1	1522	K	rhoptry metalloprotease toxolysin TLN1	1	0.000528059	88.075	SK(1)IPTQEEFATLK	2	1.0974	4		0.84			0.977	1.226	0.957	0.142279		1.459		1.254		1.005	0.929	0.948	1.048	1.062	1.008		0.904198		0.932252	1.15443	0.949405	1.154
TGME49_269885-t26_1-p1	439	K	rhoptry metalloprotease toxolysin TLN1	1	0.000370694	110.31	VTEMAK(1)IR	2	-0.46962	17		2.103	0.843	0.604857	0.691	0.815	0.548	0.19515		0.387	0.65	0.465	0.43154	1.005	0.929	0.948	1.048	1.062	1.008		2.26372	0.889241	0.659351	0.76742	0.543651	0.453	0.28204
TGME49_269885-t26_1-p1	1587	K	rhoptry metalloprotease toxolysin TLN1	1	1.76482e-09	131.17	VTPEEIQSFK(1)EK	2	0.87824	22	1.153	1.275	0.971	0.135025	0.908	0.942	0.751	0.117517	0.787	0.739	0.774	0.765	0.0663	1.005	0.929	0.948	1.048	1.062	1.008	1.14726	1.37244	1.02426	0.866412	0.887006	0.74504	0.742	0.07782
TGME49_269885-t26_1-p1	1533	K	rhoptry metalloprotease toxolysin TLN1	1	4.63667e-06	69.361	IPTQEEFATLK(1)QAAIDVWK	3	0.37172	2	1.021	0.979		0.0296985										1.005	0.929	0.948	1.048	1.062	1.008	1.01592	1.05382
TGME49_269885-t26_1-p1	193	K	rhoptry metalloprotease toxolysin TLN1	1	0.000110026	51.495	LADLFSAPLLK(1)SENLLK	3	-0.0043165	2		0.969	1.031	0.0438406										1.005	0.929	0.948	1.048	1.062	1.008		1.04306	1.08755
TGME49_269885-t26_1-p1	407	K	rhoptry metalloprotease toxolysin TLN1	1	0.00704036	106.36	SK(1)ESVYK	2	-0.065888	11	1.098	1.368	0.648	0.350415	0.928	1.092	0.865	0.121856	0.846	0.799	1.335	0.926	0.74678	1.005	0.929	0.948	1.048	1.062	1.008	1.09254	1.47255	0.683544	0.885496	1.02825	0.858135	0.884	0.80644
TGME49_269885-t26_1-p1	698	K	rhoptry metalloprotease toxolysin TLN1	1	8.12687e-44	173.03	VLTLSAAGFSDK(1)LDYVLR	2	-0.53014	8	1.135	1.551	1.505	0.163251	0.662	0.513	0.634	0.131326	0.583	0.331	0.421	0.432	0.0046961	1.005	0.929	0.948	1.048	1.062	1.008	1.12935	1.66954	1.58755	0.631679	0.483051	0.628968	0.381	0.014441
TGME49_291960-t26_1-p1	180	K	rhoptry kinase family protein ROP40 (incomplete catalytic triad)	1	1.91673e-27	112.85	SSWTPSPPFFQPGEGSSK(1)AVEYFVK	3	1.6333	4	1.278	0.922	1.168	0.162362		0.632				0.686		0.563		0.936	1.005	0.892	1.08	0.973	1.114	1.36538	0.917413	1.30942		0.649538		0.542
TGME49_291960-t26_1-p1	306	K	rhoptry kinase family protein ROP40 (incomplete catalytic triad)	1	1.50157e-18	85.337	VSNAYHCYLPVEEVFFGK(1)GQQVISLGPSLK	3	-0.80457	2						0.909	1.091	0.128693						0.936	1.005	0.892	1.08	0.973	1.114					0.934224	0.979354
TGME49_291960-t26_1-p1	276	K	rhoptry kinase family protein ROP40 (incomplete catalytic triad)	1	5.18842e-06	68.243	VMLNEQK(1)VLSIFGVADGK	3	0.51387	4			1.089			1.16	0.75	0.303575			0.689	0.877		0.936	1.005	0.892	1.08	0.973	1.114			1.22085		1.19219	0.67325	0.977
TGME49_291960-t26_1-p1	263	K	rhoptry kinase family protein ROP40 (incomplete catalytic triad)	1	3.3234e-21	136.36	IFPLPGGFEGEQK(1)VEQYK	2	1.1658	18	1.212	0.941	0.992	0.137375	1.015	0.799	1.041	0.139598	0.837	0.848	1.049	0.908	0.44096	0.936	1.005	0.892	1.08	0.973	1.114	1.29487	0.936318	1.11211	0.939815	0.821172	0.93447	0.79	0.178402
TGME49_291960-t26_1-p1	287	K	rhoptry kinase family protein ROP40 (incomplete catalytic triad)	1	0.00250776	73.881	VLSIFGVADGK(1)K	2	0.031996	5			0.952		1.106	1.165	0.777	0.205779			0.815	1.067		0.936	1.005	0.892	1.08	0.973	1.114			1.06726	1.02407	1.19733	0.697487	1.041
TGME49_291960-t26_1-p1	187	K	rhoptry kinase family protein ROP40 (incomplete catalytic triad)	1	1.64868e-24	141.13	AVEYFVK(1)QQTPALTDEMHK	3	0.43144	11	0.821	0.886	0.908	0.0518965	0.957	1.323	1.105	0.163172	1.165	1.494	1.217	1.294	0.078958	0.936	1.005	0.892	1.08	0.973	1.114	0.877137	0.881592	1.01794	0.886111	1.35971	0.991921	1.213	0.38764
TGME49_295110-t26_1-p1	315	K	rhoptry protein ROP7	1	0.00129607	89.698	VK(1)NPYLANR	2	0.75779	9	1.038	0.986	0.945	0.0470949	0.746		1.285	0.375313	0.719		1.36	1.026	0.93946	1.004	1.019	1.057	0.894	0.961	1.065	1.03386	0.967615	0.89404	0.834452		1.20657	0.865
TGME49_295110-t26_1-p1	421	K	rhoptry protein ROP7	1	0.00393345	66.056	ILPDSFCLK(1)R	2	-0.094523	5	0.946				1.13	1.172	0.752	0.227228	1.195			1.076		1.004	1.019	1.057	0.894	0.961	1.065	0.942231			1.26398	1.21956	0.706103	1.318
TGME49_295110-t26_1-p1	517	K	rhoptry protein ROP7	1	6.23477e-12	158.56	RAPENVK(1)LLVYK	2	-0.49025	69	1.123	1.096	0.941	0.0932428	0.911	0.943	0.986	0.0397544	0.811	0.86	1.048	0.899	0.153838	1.004	1.019	1.057	0.894	0.961	1.065	1.11853	1.07556	0.890255	1.01902	0.98127	0.925822	0.973	0.81956
TGME49_295110-t26_1-p1	522	K	rhoptry protein ROP7	1	9.76401e-16	143.98	LLVYK(1)LINPSVEAR	3	1.3599	26	0.83	1.05	0.956	0.116771	0.714	1.053	1.397	0.323802	0.859	1.003	1.461	1.116	0.62566	1.004	1.019	1.057	0.894	0.961	1.065	0.826693	1.03042	0.904447	0.798658	1.09573	1.31174	1.029	0.89712
TGME49_295110-t26_1-p1	313	K	rhoptry protein ROP7	1	8.57285e-05	90.434	HQALAIGLFQK(1)VK	3	-0.68648	33	1.271	1.041	1.044	0.117938	1.017	0.837	0.79	0.135951	0.8	0.804	0.757	0.788	0.082342	1.004	1.019	1.057	0.894	0.961	1.065	1.26594	1.02159	0.987701	1.13758	0.870968	0.741784	0.92	0.5849
TGME49_295125-t26_1-p1	324	K	rhoptry protein ROP4	1	2.15332e-06	122.55	VPENVK(1)LLVYK	2	-0.088918	75	0.964	1.056	0.797	0.139827	1.024	0.928	1.232	0.14642	1.062	0.879	1.545	1.13	0.35644	1.004	0.937	1.072	1.111	0.921	0.955	0.960159	1.127	0.74347	0.921692	1.0076	1.29005	1.022	0.83844
TGME49_295125-t26_1-p1	228	K	rhoptry protein ROP4	1	0.0064751	47.228	IMPDSFCLK(1)R	2	-0.21514	4					0.958	1.042		0.059397						1.004	0.937	1.072	1.111	0.921	0.955				0.862286	1.13138
TGME49_295125-t26_1-p1	329	K	rhoptry protein ROP4	1	9.76401e-16	143.98	LLVYK(1)LINPSVEAR	3	1.3599	26	0.83	1.05	0.956	0.116771	0.714	1.053	1.397	0.323802	0.859	1.003	1.461	1.116	0.62566	1.004	0.937	1.072	1.111	0.921	0.955	0.826693	1.1206	0.891791	0.642664	1.14332	1.46283	0.944	0.73654
TGME49_300100-t26_1-p1	982	K	rhoptry neck protein RON2	1	1.54422e-06	124.12	DPVALLVK(1)DSR	2	1.508	13	1.106	1.009	0.954	0.0752307	0.969	1.209	0.752	0.234058	0.876	1.199	0.788	0.955	0.75606	0.987	0.999	0.972	1.062	0.976	1.004	1.12057	1.01001	0.981481	0.912429	1.23873	0.749004	1.037	0.84776
TGME49_300100-t26_1-p1	667	K	rhoptry neck protein RON2	1	5.55884e-06	138.25	SK(1)LEAYISQR	2	-0.31007	13	1.025	1.055	1.242	0.106188	0.799	0.979	0.9	0.101072	0.78	0.928	0.725	0.806	0.066156	0.987	0.999	0.972	1.062	0.976	1.004	1.0385	1.05606	1.27778	0.752354	1.00307	0.896414	0.781	0.162404
TGME49_300100-t26_1-p1	516	K	rhoptry neck protein RON2	1	0.000352228	54.764	YK(1)TGVEPLVDPATNSAR	2	-1.5231	4	1.167	1.457	0.987	0.197011			0.388				0.393	0.322		0.987	0.999	0.972	1.062	0.976	1.004	1.18237	1.45846	1.01543			0.386454
TGME49_300100-t26_1-p1	630	K	rhoptry neck protein RON2	1	1.0575e-06	121.68	ELMAK(1)SSGALFR	2	-0.8881	15	0.99	0.941	1.011	0.0366294	1.125	0.827	1.106	0.163672	1.136	0.879	1.094	1.039	0.71476	0.987	0.999	0.972	1.062	0.976	1.004	1.00304	0.941942	1.04012	1.05932	0.847336	1.10159	0.958	0.63384
TGME49_300100-t26_1-p1	812	K	rhoptry neck protein RON2	1	0.00100599	80.69	ILNSK(1)WTPAVLK	2	0.24627	12	1.028	1.043	1.04	0.00765405	0.91	1.031	0.948	0.0642564	0.886	0.989	0.912	0.929	0.176282	0.987	0.999	0.972	1.062	0.976	1.004	1.04154	1.04404	1.06996	0.856874	1.05635	0.944223	0.909	0.51458
TGME49_300100-t26_1-p1	188	K	rhoptry neck protein RON2	1	0.000569925	46.797	AAEK(1)GCPVAVLHNLR	3	-0.56929	2			1.021		0.979							0.959		0.987	0.999	0.972	1.062	0.976	1.004			1.05041	0.921846			0.878
TGME49_300100-t26_1-p1	1063	K	rhoptry neck protein RON2	1	0.000480587	89.507	QINSVAEVVK(1)NDR	2	0.77071	8	1.183	1.353	0.717	0.30367	0.765	1.083	0.899	0.174358	0.647	0.8	1.255	0.844	0.4694	0.987	0.999	0.972	1.062	0.976	1.004	1.19858	1.35435	0.737654	0.720339	1.10963	0.895418	0.834	0.59308
TGME49_300100-t26_1-p1	835	K	rhoptry neck protein RON2	1	0.0161196	65.88	EAK(1)ALLLR	2	-0.083786	8	1.104	0.997	0.712	0.216093	0.942		1.244	0.195376	0.853		1.747	1.166	0.47	0.987	0.999	0.972	1.062	0.976	1.004	1.11854	0.997998	0.73251	0.887006		1.23904	0.934
TGME49_300100-t26_1-p1	1409	K	rhoptry neck protein RON2	1	0.00247424	130.04	LK(1)DALFR	2	0.6775	13	0.96	0.947	1.149	0.110987	1.02	1.134	0.789	0.17918	1.063	1.197	0.687	0.963	0.77052	0.987	0.999	0.972	1.062	0.976	1.004	0.972644	0.947948	1.1821	0.960452	1.16189	0.785857	1.026	0.83418
TGME49_300100-t26_1-p1	77	K	rhoptry neck protein RON2	1	1.75898e-06	105.17	IEVK(1)TVDEELPEDLK	2	2.6415	2					1.195	0.805		0.275772						0.987	0.999	0.972	1.062	0.976	1.004				1.12524	0.824795
TGME49_300100-t26_1-p1	1009	K	rhoptry neck protein RON2	1	0.00541859	46.462	VHQSK(1)NLLR	3	1.8273	2	0.936		1.064	0.0905097										0.987	0.999	0.972	1.062	0.976	1.004	0.948328		1.09465
TGME49_300100-t26_1-p1	1181	K	rhoptry neck protein RON2	1	9.00354e-05	107.95	DFSGAK(1)EIEK	2	-0.80805	9	1.793	1.437	0.882	0.334952	0.61	0.685	0.594	0.0771571	0.34	0.476	0.673	0.459	0.1087	0.987	0.999	0.972	1.062	0.976	1.004	1.81662	1.43844	0.907407	0.574388	0.701844	0.591633	0.46	0.073076
TGME49_300100-t26_1-p1	169	K	rhoptry neck protein RON2	1	0.0223336	66.993	NLLQLK(1)R	2	-0.5919	1														0.987	0.999	0.972	1.062	0.976	1.004
TGME49_300100-t26_1-p1	1175	K	rhoptry neck protein RON2	1	0.00283806	65.627	GYEK(1)DFSGAK	2	-0.18967	7		0.901	1.251	0.230007	0.933	0.772	1.143	0.195968		0.857	0.913	0.882	0.5534	0.987	0.999	0.972	1.062	0.976	1.004		0.901902	1.28704	0.878531	0.790984	1.13845	0.763	0.30062
TGME49_300100-t26_1-p1	889	K	rhoptry neck protein RON2	1	4.14661e-05	111.86	QSAAEK(1)GSHR	2	0.93441	7		1.498	1.042	0.25389	0.659	0.871	0.929	0.173401		0.581	0.892	0.645	0.110061	0.987	0.999	0.972	1.062	0.976	1.004		1.4995	1.07202	0.620527	0.892418	0.925299	0.588	0.164004
TGME49_306060-t26_1-p1	1700	K	rhoptry neck protein RON8	1	0.000973929	69.864	IISNEK(1)TQTVR	2	-2.3461	5			0.861		0.697	0.946	1.497	0.391137			1.738	1.216		1.052	0.999	1.028	0.978	0.964	0.979			0.837549	0.712679	0.981328	1.52911	1.011
TGME49_306060-t26_1-p1	154	K	rhoptry neck protein RON8	1	0.000140952	73.927	ASLQTK(1)EQAALLHR	3	-0.92817	5	0.887	1.03		0.105494	0.817	1.069	1.198	0.188503	0.921	1.038		1.073	0.68232	1.052	0.999	1.028	0.978	0.964	0.979	0.843156	1.03103		0.835378	1.10892	1.2237	1.037	0.8717
TGME49_306060-t26_1-p1	1385	K	rhoptry neck protein RON8	1	0.00583398	45.54	AVESK(1)VAEGSGIMR	2	-3.3221	1	1													1.052	0.999	1.028	0.978	0.964	0.979	0.95057
TGME49_306060-t26_1-p1	944	K	rhoptry neck protein RON8	1	2.82816e-10	142.08	LVLYDDK(1)DTALR	2	1.0553	16	1.401	0.886	1.035	0.239323	0.863	0.846	0.97	0.0752783	0.616	0.954	0.938	0.806	0.24606	1.052	0.999	1.028	0.978	0.964	0.979	1.33175	0.886887	1.00681	0.882413	0.877593	0.990807	0.818	0.26238
TGME49_306060-t26_1-p1	937	K	rhoptry neck protein RON8	0.983062	3.79617e-06	68.42	AHPNLK(0.017)PANVK(0.983)LVLYDDKDTALR	4	0.54077	5	1.089	1.582	0.767	0.358184	0.527	1.036		0.460547	0.484	0.655		0.682	0.38586	1.052	0.999	1.028	0.978	0.964	0.979	1.03517	1.58358	0.746109	0.538855	1.07469		0.719	0.4378
TGME49_306060-t26_1-p1	1105	K	rhoptry neck protein RON8	1	0.00912984	51.998	SGK(1)TLEDLDR	2	2.5352	1							1							1.052	0.999	1.028	0.978	0.964	0.979						1.02145
TGME49_306060-t26_1-p1	1117	K	rhoptry neck protein RON8	1	0.0199846	73.248	HLK(1)FEIR	2	0.35719	2					1									1.052	0.999	1.028	0.978	0.964	0.979				1.02249
TGME49_306060-t26_1-p1	1170	K	rhoptry neck protein RON8	1	0.000809178	81.278	VFK(1)ELAAQVPGLK	2	-0.062282	7	1.163	1.277	0.983	0.129912	0.705	0.765	1.107	0.252456	0.606	0.599	1.126	0.753	0.136483	1.052	0.999	1.028	0.978	0.964	0.979	1.10551	1.27828	0.956226	0.720859	0.793568	1.13075	0.68	0.044677
TGME49_306060-t26_1-p1	1158	K	rhoptry neck protein RON8	1	0.00957738	89.296	K(1)FFLNDK	2	1.1717	2														1.052	0.999	1.028	0.978	0.964	0.979
TGME49_308090-t26_1-p1	233	K	rhoptry protein ROP5	0.983166	0.00104809	73.573	K(0.983)LK(0.017)LVEPLR	3	-0.76565	30	1	0.95	0.798	0.114852	1.112	1.129	1.011	0.0588457	1.112	1.188	1.267	1.183	0.077236	0.983	0.954	1.061	0.995	1.091	0.916	1.01729	0.995807	0.752121	1.11759	1.03483	1.10371	1.168	0.29436
TGME49_308090-t26_1-p1	383	K	rhoptry protein ROP5	1	3.89182e-05	75.088	LAANLQSK(1)GLVHGR	3	0.67378	10	1.603	0.984	0.956	0.309679	0.391	1.066		0.655178	0.244	1.083		0.617	0.30966	0.983	0.954	1.061	0.995	1.091	0.916	1.63072	1.03145	0.901037	0.392965	0.977085		0.577	0.2302
TGME49_308090-t26_1-p1	263	K	rhoptry protein ROP5	1	1.71985e-15	125.73	LEDFALK(1)VFTMGAENSR	2	-0.27427	34	1.153	1.002	0.949	0.102304	1.063	1.228	0.605	0.334371	0.922	1.226	0.638	0.933	0.74154	0.983	0.954	1.061	0.995	1.091	0.916	1.17294	1.05031	0.894439	1.06834	1.12557	0.66048	1.056	0.60344
TGME49_308090-t26_1-p1	235	K	rhoptry protein ROP5	1	0.000891498	141.39	LK(1)LVEPLR	2	-0.41927	76	1.149	1.041	1.086	0.049679	0.814	0.937	0.973	0.0918201	0.709	0.901	0.896	0.832	0.032778	0.983	0.954	1.061	0.995	1.091	0.916	1.16887	1.09119	1.02356	0.81809	0.858845	1.06223	0.766	0.015099
TGME49_310010-t26_1-p1	170	K	rhoptry neck protein RON1	1	0.0317658	65.235	NK(1)LSSAR	2	-0.77908	2		1.133					0.867					0.765		1.055	1.018	0.998	0.918	1.073	0.937		1.11297				0.925293
TGME49_310010-t26_1-p1	984	K	rhoptry neck protein RON1	1	0.0128968	40.278	EVGK(1)EEAAQTQGGR	2	1.4237	1						1								1.055	1.018	0.998	0.918	1.073	0.937					0.931966
TGME49_310010-t26_1-p1	198	K	rhoptry neck protein RON1	1	1.9219e-37	157.07	HDEFLADAVIDK(1)LDSMR	3	-0.89501	14	1.024	1.008	0.482	0.36803	1.004	1.697	0.784	0.410172	0.981	1.684	1.625	1.386	0.37922	1.055	1.018	0.998	0.918	1.073	0.937	0.970616	0.990177	0.482966	1.09368	1.58155	0.836713	1.642	0.2112
TGME49_310010-t26_1-p1	325	K	rhoptry neck protein RON1	0.999992	0.000575126	55.688	IEELDKPIDIIDAIDK(1)R	3	1.2746	1	1													1.055	1.018	0.998	0.918	1.073	0.937	0.947867
TGME49_310010-t26_1-p1	1018	K	rhoptry neck protein RON1	1	4.23247e-16	164.9	LLWGTIIAEK(1)ER	2	-0.76367	6	0.759	1.369	0.732	0.377865	0.422	1.412	1.305	0.519269	0.557	1.032	1.782	1.098	0.817	1.055	1.018	0.998	0.918	1.073	0.937	0.719431	1.34479	0.733467	0.459695	1.31594	1.39274	0.952	0.79108
TGME49_311470-t26_1-p1	713	K	rhoptry neck protein RON5	1	0.00270949	43.432	SK(1)FFDMYLHQSGFMK	3	1.0183	1						1								0.98	1.012	1.017	0.96	1.001	1.03					0.999001
TGME49_311470-t26_1-p1	660	K	rhoptry neck protein RON5	1	1.00812e-05	119.34	EVFK(1)IIDFTK	2	0.86862	11	1.134	1.012	0.929	0.100601	1.213	0.712		0.368063	1.07	0.704		0.939	0.77716	0.98	1.012	1.017	0.96	1.001	1.03	1.15714	1	0.913471	1.26354	0.711289		0.965	0.7769
TGME49_311470-t26_1-p1	1038	K	rhoptry neck protein RON5	1	0.00442895	58.172	TWK(1)AVVAATNR	2	-2.605	8	1.229	0.725	0.668	0.353269	1.046	1.042	1.29	0.126148	0.851	1.437	1.932	1.288	0.26838	0.98	1.012	1.017	0.96	1.001	1.03	1.25408	0.716403	0.656834	1.08958	1.04096	1.25243	1.216	0.4296
TGME49_311470-t26_1-p1	554	K	rhoptry neck protein RON5	1	7.93307e-06	110.8	QLK(1)VELFQEIVTR	3	0.38769	7		1.002	0.941	0.0443989	1.009		1.049	0.0274871			1.115	1.059	0.25562	0.98	1.012	1.017	0.96	1.001	1.03		0.990119	0.92527	1.05104		1.01845	1.097
TGME49_311470-t26_1-p1	1397	K	rhoptry neck protein RON5	1	0.000196329	85.006	IAIPDYK(1)DLWDFSLR	2	-1.2991	6	1.226	0.732	1.033	0.249709	0.854	1.122	1.033	0.136087	0.696	1.532	1	1.006	0.97256	0.98	1.012	1.017	0.96	1.001	1.03	1.25102	0.72332	1.01573	0.889583	1.12088	1.00291	1.009	0.91252
TGME49_311470-t26_1-p1	1180	K	rhoptry neck protein RON5	1	0.0012823	139.68	IDK(1)IILK	2	-1.1352	14	0.88	0.897	0.765	0.0847454	0.85	1.465	1.143	0.266872	0.966	1.633	1.494	1.36	0.169402	0.98	1.012	1.017	0.96	1.001	1.03	0.897959	0.886364	0.752212	0.885417	1.46354	1.10971	1.389	0.2321
TGME49_311470-t26_1-p1	397	K	rhoptry neck protein RON5	1	2.05128e-22	131.09	PLQEATIDK(1)FK	2	1.1922	13	1.445	1.295	1.131	0.121714	0.737	0.67	0.721	0.0493287	0.51	0.517	0.638	0.55	0.0033365	0.98	1.012	1.017	0.96	1.001	1.03	1.47449	1.27964	1.11209	0.767708	0.669331	0.7	0.558	0.0157197
TGME49_311470-t26_1-p1	779	K	rhoptry neck protein RON5	1	0.000423046	92.856	NFVAANK(1)SIFSR	2	1.0957	10	0.76	0.827	0.6	0.159989	1.2	1.651	0.961	0.27575	1.58	1.996	1.604	1.743	0.063942	0.98	1.012	1.017	0.96	1.001	1.03	0.77551	0.817194	0.589971	1.25	1.64935	0.93301	1.993	0.0255
TGME49_311470-t26_1-p1	1694	K	rhoptry neck protein RON5	1	4.93238e-21	95.652	VTASGPQLTSVADLDTQFK(1)EIPDLVLR	3	0.82145	6	1.17	1.175	1.567	0.174677	0.614		0.475	0.18051	0.525		0.303	0.418	0.023443	0.98	1.012	1.017	0.96	1.001	1.03	1.19388	1.16107	1.54081	0.639583		0.461165	0.493
TGME49_311470-t26_1-p1	1363	K	rhoptry neck protein RON5	1	0.000295407	97.463	MLVEK(1)LSGISTK	2	-0.90419	17	1.102	1.049	0.826	0.147598	0.925	1.131	0.967	0.108026	0.839	1.078	1.17	1.015	0.89132	0.98	1.012	1.017	0.96	1.001	1.03	1.12449	1.03656	0.812193	0.963542	1.12987	0.938835	1.056	0.69258
TGME49_311470-t26_1-p1	666	K	rhoptry neck protein RON5	1	0.0171786	64.42	IIDFTK(1)AK	2	1.0197	7		1.826	0.526	0.781666	0.639	1.159	0.849	0.296484		0.635	1.613	0.75	0.61318	0.98	1.012	1.017	0.96	1.001	1.03		1.80435	0.517207	0.665625	1.15784	0.824272	0.785	0.90148
TGME49_311470-t26_1-p1	399	K	rhoptry neck protein RON5	1	1.42132e-18	83.165	FK(1)QDAAAAAEAADHFAQVSAFNAMQSALTK	4	0.11653	3			0.865		0.838		1.297	0.304039			1.499	1.234		0.98	1.012	1.017	0.96	1.001	1.03			0.850541	0.872917		1.25922	1.026
TGME49_311470-t26_1-p1	711	K	rhoptry neck protein RON5	1	0.0264565	41.399	NVNDIMK(1)SK	2	1.4496	4	1.404		0.596	0.571342										0.98	1.012	1.017	0.96	1.001	1.03	1.43265		0.586037
TGME49_311470-t26_1-p1	791	K	rhoptry neck protein RON5	1	1.54824e-06	83.792	HSK(1)YGYLDLCDVACYQK	3	0.59544	2			1.261				0.739				0.586	0.586		0.98	1.012	1.017	0.96	1.001	1.03			1.23992			0.717476
TGME49_311470-t26_1-p1	914	K	rhoptry neck protein RON5	1	0.00199715	66.004	YTNMLK(1)ADPITR	2	0.9111	4	0.695				1.128	1.218	0.959	0.119358	1.625			1.585		0.98	1.012	1.017	0.96	1.001	1.03	0.709184			1.175	1.21678	0.931068	1.686
TGME49_312270-t26_1-p1	1839	K	rhoptry protein ROP13	1	0.00455991	60.255	YK(1)LDVISAGK	2	2.2004	2	0.985	1.015		0.0212132										0.998	0.989	1.003	1.026	1.038	0.945	0.986974	1.02629
TGME49_312270-t26_1-p1	219	K	rhoptry protein ROP13	1	0.0596212	53.968	LK(1)HLLDR	2	-0.28891	1						1								0.998	0.989	1.003	1.026	1.038	0.945					0.963391
TGME49_315220-t26_1-p1	847	K	rhoptry protein ROP14	1	0.0223147	66.504	EAEEAEK(1)R	2	-0.33893	3	0.988	1.012		0.0169706										1.002	0.982	0.932	1.048	0.951	1.085	0.986028	1.03055
TGME49_315220-t26_1-p1	996	K	rhoptry protein ROP14	1	0.00618791	65.535	AAAEK(1)ESEK	2	-0.31541	6	0.801	0.965	1.267	0.233809		0.988	0.979	0.00647073		1.024	0.772	0.973	0.85902	1.002	0.982	0.932	1.048	0.951	1.085	0.799401	0.982688	1.35944		1.03891	0.902304	0.992
TGME49_315220-t26_1-p1	825	K	rhoptry protein ROP14	0.999934	0.050494	45.368	RKEEEAFK(1)R	3	0.079118	1	1													1.002	0.982	0.932	1.048	0.951	1.085	0.998004
TGME49_315490-t26_1-p1	173	K	rhoptry protein ROP10	1	0.000364428	93.839	GEADTK(1)DEAEK	2	0.88634	3	1.081	0.929	0.99	0.0764918										0.922	1.092	1.09	1.016	0.982	0.898	1.17245	0.850733	0.908257
TGME49_315490-t26_1-p1	484	K	rhoptry protein ROP10	1	0.00246764	67.704	GK(1)DLFNLMQK	2	-0.3564	5					0.996	0.591	1.412	0.410649						0.922	1.092	1.09	1.016	0.982	0.898				0.980315	0.601833	1.57238
TGME49_213280-t26_1-p1	114	K	SAG-related sequence SRS25	1	1.88732e-05	113.07	SNYGILK(1)IPEVK	2	-0.75087	11	0.943	1.035	1.042	0.054882	1.076	0.933	0.972	0.0743923	1.142	0.901	0.933	0.987	0.81924	0.955	1.073	1.16	0.948	0.827	1.038	0.987435	0.964585	0.898276	1.13502	1.12817	0.936416	1.191	0.0174849
TGME49_233460-t26_1-p1	84	K	SAG-related sequence SRS29B	1	8.54522e-13	122.44	CPK(1)TALTEPPTLAYSPNR	2	-0.83854	12	1.43	0.943		0.290233	0.776	1.11	0.741	0.232613	0.543	1.177		0.738	0.2804	1.034	0.969	0.928	1.054	1.027	0.989	1.38298	0.973168		0.736243	1.08082	0.749242	0.771	0.41894
TGME49_233460-t26_1-p1	149	K	SAG-related sequence SRS29B	1	1.42376e-19	124.08	LTVPIEK(1)FPVTTQTFVVGCIK	3	-0.22713	27	0.954	1.283	0.95	0.1799	1.173	0.946	0.693	0.256171	1.229	0.738	0.729	0.882	0.51942	1.034	0.969	0.928	1.054	1.027	0.989	0.922631	1.32405	1.02371	1.1129	0.92113	0.700708	0.933	0.71626
TGME49_233460-t26_1-p1	81	K	SAG-related sequence SRS29B	1	2.02734e-83	200.48	STAAVILTPTENHFTLK(1)CPK	3	-0.083804	33	0.989	0.89	1.053	0.0840285	0.894	1.304	0.87	0.23853	0.904	1.464	0.826	1.046	0.77554	1.034	0.969	0.928	1.054	1.027	0.989	0.95648	0.918473	1.1347	0.848197	1.26972	0.879676	1.056	0.83882
TGME49_233460-t26_1-p1	217	K	SAG-related sequence SRS29B	1	8.96278e-40	163.18	LSAEGPTTMTLVCGK(1)DGVK	2	-0.90165	24	0.926		1.13	0.140321	0.983	0.961	1	0.0199253	1.062		0.885	0.955	0.7283	1.034	0.969	0.928	1.054	1.027	0.989	0.895551		1.21767	0.932638	0.935735	1.01112	0.884	0.60062
TGME49_233460-t26_1-p1	244	K	SAG-related sequence SRS29B	1	0.00301711	112.41	SFK(1)DILPK	2	0.44916	39	0.786	1.16	1.101	0.197971	1.089	0.867	0.996	0.113298	1.385	0.747	0.904	0.969	0.82316	1.034	0.969	0.928	1.054	1.027	0.989	0.760155	1.19711	1.18642	1.03321	0.844206	1.00708	0.896	0.68188
TGME49_233460-t26_1-p1	241	K	SAG-related sequence SRS29B	1	8.95415e-35	139.95	VPQDNNQYCSGTTLTGCNEK(1)SFK	3	0.45571	9	1.322	0.975	0.776	0.269759	0.913	1.136	0.878	0.143442	0.691	1.165	1.131	0.952	0.79898	1.034	0.969	0.928	1.054	1.027	0.989	1.27853	1.00619	0.836207	0.866224	1.10613	0.887765	0.948	0.81888
TGME49_233460-t26_1-p1	279	K	SAG-related sequence SRS29B	1	3.57225e-19	123.19	EAFPAESK(1)SVIIGCTGGSPEK	2	0.48061	19	1.205	1.206	1.223	0.00835112	0.79	0.895	0.682	0.134985	0.656	0.742	0.557	0.651	0.020723	1.034	0.969	0.928	1.054	1.027	0.989	1.16538	1.24458	1.31789	0.749526	0.87147	0.689585	0.652	0.0096591
TGME49_243790-t26_1-p1	1317	K	SAG-related sequence SRS33	1	0.000470107	65.241	EHQLK(1)GFEVVK	3	0.46568	3					0.968		1.032	0.0452548						1.025	1.042	1.061	0.91	0.944	1.017				1.06374		1.01475
TGME49_243790-t26_1-p1	840	K	SAG-related sequence SRS33	1	6.89969e-16	88.278	VTPETSEDAAEQTTEGAGK(1)EEATETAGR	3	0.058073	3		1.315	1.077	0.140712			0.607				0.564	0.508		1.025	1.042	1.061	0.91	0.944	1.017		1.262	1.01508			0.596853
TGME49_243790-t26_1-p1	1081	K	SAG-related sequence SRS33	1	0.0317401	65.252	LVFNK(1)TK	2	3.6578	4		1.188				1.062	0.75	0.243507		0.893		0.763		1.025	1.042	1.061	0.91	0.944	1.017		1.14012			1.125	0.737463	0.987
TGME49_243790-t26_1-p1	700	K	SAG-related sequence SRS33	1	0.0002923	78.69	NADGTLGPYQWK(1)TYR	2	-2.6818	1					1									1.025	1.042	1.061	0.91	0.944	1.017				1.0989
TGME49_243790-t26_1-p1	1089	K	SAG-related sequence SRS33	1	0.0033369	95.909	VLLGSK(1)LR	2	-0.45971	14	1.097	0.929	1.175	0.11782	0.961	0.53	1.309	0.41811	0.876	0.571	1.114	0.875	0.60244	1.025	1.042	1.061	0.91	0.944	1.017	1.07024	0.891555	1.10745	1.05604	0.561441	1.28712	0.79	0.34626
TGME49_243790-t26_1-p1	887	K	SAG-related sequence SRS33	1	3.89576e-12	97.271	YLFLMDDPGAPAK(1)DLLDQATK	3	0.80683	4	0.818	1.456	0.81	0.360584		0.917				0.63		0.892		1.025	1.042	1.061	0.91	0.944	1.017	0.798049	1.39731	0.763431		0.971398		0.985
TGME49_243790-t26_1-p1	868	K	SAG-related sequence SRS33	1	0.00220686	82.261	AEK(1)EEIFVK	2	1.6874	13	0.865	0.922	0.714	0.128927		1.155	1.343	0.106434		1.253	1.881	1.498	0.029876	1.025	1.042	1.061	0.91	0.944	1.017	0.843902	0.884837	0.67295		1.22352	1.32055	1.528
TGME49_243790-t26_1-p1	1351	K	SAG-related sequence SRS33	1	0.00406991	73.233	YVAK(1)EFFAK	2	3.0357	7	0.639	0.915	1.107	0.265223	1.173	0.962	1.204	0.118316	1.837	1.051	1.087	1.255	0.22016	1.025	1.042	1.061	0.91	0.944	1.017	0.623415	0.878119	1.04336	1.28901	1.01907	1.18387	1.36	0.22846
TGME49_243790-t26_1-p1	1278	K	SAG-related sequence SRS33	1	0.00522026	84.498	AEK(1)WAVQR	2	-1.889	2	1													1.025	1.042	1.061	0.91	0.944	1.017	0.97561
TGME49_243790-t26_1-p1	1344	K	SAG-related sequence SRS33	1	9.31664e-12	97.551	LVSEPFSIENELLTPTMK(1)IK	3	4.2	1					1									1.025	1.042	1.061	0.91	0.944	1.017				1.0989
TGME49_243790-t26_1-p1	806	K	SAG-related sequence SRS33	1	4.58686e-15	93.407	LLDSIEAAK(1)SSLAGEPEEAVNASR	3	-0.079294	1							1							1.025	1.042	1.061	0.91	0.944	1.017						0.983284
TGME49_243790-t26_1-p1	1323	K	SAG-related sequence SRS33	1	0.0010271	68.383	GFEVVK(1)HFR	3	0.42157	8	1.645	0.953	0.916	0.350561	0.759	1.153	0.573	0.357526	0.462	1.21	0.626	0.707	0.30572	1.025	1.042	1.061	0.91	0.944	1.017	1.60488	0.914587	0.863336	0.834066	1.2214	0.563422	0.911	0.82694
TGME49_264660-t26_1-p1	2089	K	SAG-related sequence SRS44	1	0.0217281	60.436	QTICFK(1)CR	2	1.3645	1						1								1.015	0.974	0.971	1.052	0.961	1.027					1.04058
TGME49_264660-t26_1-p1	1865	K	SAG-related sequence SRS44	1	0.0295151	46.001	TGK(1)LSPAVR	2	0.45156	1						1								1.015	0.974	0.971	1.052	0.961	1.027					1.04058
TGME49_264660-t26_1-p1	1620	K	SAG-related sequence SRS44	1	2.04124e-17	71.05	IEKPGGSASFECPDGSTIFPDHADALDPK(1)CVLAYK	4	0.51032	3	0.888	1.178		0.19851			0.934					0.904		1.015	0.974	0.971	1.052	0.961	1.027	0.874877	1.20945				0.909445
TGME49_271050-t26_1-p1	149	K	SAG-related sequence SRS34A	1	0.00472929	120.65	DCK(1)LIVR	2	1.6683	17	1.06	1.226	0.865	0.172035	1.3	0.791	0.758	0.31995	1.226	0.646	0.876	0.904	0.6477	1.021	0.913	0.886	1.085	1.118	0.976	1.0382	1.34283	0.976298	1.19816	0.707513	0.776639	0.851	0.48494
TGME49_271050-t26_1-p1	123	K	SAG-related sequence SRS34A	1	1.01221e-253	268.27	GPATYTLSYDGTPEKPQVLCYK(1)CVAEAGAPAGR	4	-0.47306	43	1.206	1.07	1.444	0.152665	0.808	0.759	0.714	0.0618336	0.67	0.709	0.494	0.613	0.0130602	1.021	0.913	0.886	1.085	1.118	0.976	1.18119	1.17196	1.6298	0.7447	0.678891	0.731557	0.536	0.024038
TGME49_271050-t26_1-p1	116	K	SAG-related sequence SRS34A	1	7.32958e-42	154.55	GPATYTLSYDGTPEK(1)PQVLCYK	2	1.0151	15	0.901	1.462	1.085	0.248822	0.937	1.004	0.611	0.247151	1.04	0.686	0.563	0.74	0.21874	1.021	0.913	0.886	1.085	1.118	0.976	0.882468	1.60131	1.2246	0.863594	0.898032	0.626025	0.713	0.25864
TGME49_271050-t26_1-p1	75	K	SAG-related sequence SRS34A	1	4.39735e-18	121.21	LTISPSGEGDVFYGK(1)ECTDSRK	3	0.56776	14	0.836	1.204	1.198	0.195263	0.873	0.68	1.208	0.29029	1.044	0.564	1.008	0.853	0.46372	1.021	0.913	0.886	1.085	1.118	0.976	0.818805	1.31873	1.35214	0.804608	0.608229	1.2377	0.607	0.131921
TGME49_308020-t26_1-p1	208	K	SAG-related sequence SRS57	1	1.44304e-21	113.31	YPNHEYCFVEVTVEPTPPMVEGK(1)R	3	-0.065027	13	1.007	0.625	0.85	0.232078	1.222	1.092	1.205	0.0602397	1.213	1.747	1.418	1.418	0.042976	1.108	0.987	1.065	0.983	0.962	0.894	0.908845	0.633232	0.798122	1.24313	1.13514	1.34787	1.524	0.054562
TGME49_308020-t26_1-p1	150	K	SAG-related sequence SRS57	1	0.0549947	46.457	QYWYK(1)IEK	2	1.4117	1						1								1.108	0.987	1.065	0.983	0.962	0.894					1.0395
TGME49_308840-t26_1-p1	217	K	SAG-related sequence SRS51	1	0.000116977	48.354	NQLMAK(1)CAIGTVTLPVDLMEK	3	1.8144	1					1									1.144	1.122	0.992	0.861	0.939	0.942				1.16144
TGME49_308840-t26_1-p1	419	K	SAG-related sequence SRS51	1	1.97033e-05	64.52	AVLTIPHDNFPEAQK(1)K	3	0.13092	3					0.884	1.257	0.859	0.222919						1.144	1.122	0.992	0.861	0.939	0.942				1.02671	1.33866	0.91189
TGME49_315320-t26_1-p1	291	K	SAG-related sequence SRS52A	1	0.00254373	116.37	NACTVK(1)IR	2	-0.18296	10	0.797	1.196	0.899	0.215031	0.815	0.894	1.4	0.306284	1.022	0.747	1.558	1.075	0.75762	1.058	0.901	0.868	0.971	1.135	1.068	0.753308	1.32741	1.03571	0.839341	0.787665	1.31086	0.783	0.38026
TGME49_315320-t26_1-p1	262	K	SAG-related sequence SRS52A	1	0.000524664	90.614	ELPK(1)TEATYCYK	2	0.072754	10	1.249	1.37	0.944	0.184836	0.711	0.739	0.986	0.186376	0.569	0.539	1.045	0.684	0.071181	1.058	0.901	0.868	0.971	1.135	1.068	1.18053	1.52053	1.08756	0.732235	0.651101	0.923221	0.548	0.022861
TGME49_319350-t26_1-p1	259	K	SAG-related sequence SRS17B	1	2.54055e-08	74.364	AK(1)LEDVVGSGSTIKPVNVDSQNR	3	0.79843	4	0.927				1.125	1.159	0.789	0.199654	1.214			1.105		0.922	1.086	1.169	0.947	0.915	0.96	1.00542			1.18796	1.26667	0.821875	1.221
TGME49_320200-t26_1-p1	1987	K	SAG-related sequence SRS16A	1	3.18304e-06	71.148	AQADDALIGTMK(1)DPQLDSER	3	0.3826	6	0.893	0.879		0.0111732	1.375	0.852		0.332121	1.539	0.968		1.257	0.5443	1.019	1.002	0.992	0.901	1.069	1.018	0.876349	0.877246		1.52608	0.797007		1.325	0.60854
TGME49_320200-t26_1-p1	1006	K	SAG-related sequence SRS16A	1	5.04018e-23	144.73	LHVTEPVVVSASDDK(1)TVR	3	-0.35455	6	1.197	0.752	0.906	0.237465	0.924	1.026	1.196	0.131032	0.772	1.364	1.32	1.102	0.5598	1.019	1.002	0.992	0.901	1.069	1.018	1.17468	0.750499	0.913306	1.02553	0.959775	1.17485	1.049	0.7292
TGME49_320200-t26_1-p1	758	K	SAG-related sequence SRS16A	1	0.0599068	40.724	TGLIYEK(1)R	2	-1.4474	1														1.019	1.002	0.992	0.901	1.069	1.018
TGME49_320200-t26_1-p1	1807	K	SAG-related sequence SRS16A	1	1.63074e-61	159.36	HLDQEVTDVSQLVEPVSSPHQTEGWFK(1)R	4	1.094	8	0.719	0.738	1.16	0.285794	1.043	1.463	0.878	0.267394	1.451	1.982	0.757	1.293	0.32104	1.019	1.002	0.992	0.901	1.069	1.018	0.705594	0.736527	1.16935	1.1576	1.36857	0.862475	1.451	0.166695
TGME49_320200-t26_1-p1	1815	K	SAG-related sequence SRS16A	1	6.59258e-05	72.681	YWHYK(1)ETAEPTFPR	3	-0.041897	2		1.201					0.799					0.665		1.019	1.002	0.992	0.901	1.069	1.018		1.1986				0.784872
TGME49_261440-t26_1-p1	123	K	ARM repeats containing protein	1	0.000368841	123.35	LLASK(1)ELDRK	3	-0.32569	18	1.015	1.182	0.932	0.122081	0.957	1.261	0.653	0.317659	0.943	1.068	0.701	0.918	0.67474	0.895	0.938	0.955	0.995	1.094	1.122	1.13408	1.26013	0.975916	0.961809	1.15265	0.581996	0.941	0.64738
TGME49_261440-t26_1-p1	118	K	ARM repeats containing protein	1	4.21347e-12	130.72	EAGGIEALVK(1)LLASK	2	0.32413	10	1.22		0.71	0.373704	1.296	1.398	0.376	0.550087	1.062		0.53	1.06	0.90724	0.895	0.938	0.955	0.995	1.094	1.122	1.36313		0.743455	1.30251	1.27788	0.335116	1.225	0.5635
TGME49_261440-t26_1-p1	186	K	ARM repeats containing protein	1	0.000669691	82.261	NIYVLDVK(1)YR	2	1.5103	7	0.637	2.067	0.81	0.666316	1.125	0.642	0.72	0.312778	1.766	0.311	0.889	0.708	0.51082	0.895	0.938	0.955	0.995	1.094	1.122	0.711732	2.20362	0.848168	1.13065	0.586837	0.641711	0.685	0.60086
TGME49_261440-t26_1-p1	249	K	ARM repeats containing protein	1	0.00498523	69.825	AAGAIPK(1)LK	2	1.6113	8	0.844	0.962	0.695	0.160495	1.215	1.11	1.175	0.0454232	1.44	1.153	1.69	1.399	0.0160228	0.895	0.938	0.955	0.995	1.094	1.122	0.943017	1.02559	0.727749	1.22111	1.01463	1.04724	1.244	0.23212
TGME49_261440-t26_1-p1	257	K	ARM repeats containing protein	1	7.05629e-19	127.53	LQDCK(1)DQDVADAANLLLVR	3	-1.0506	6	1.169	0.676	1.287	0.310453	1.033	1.121	0.714	0.224003	0.884	1.659	0.555	0.916	0.7148	0.895	0.938	0.955	0.995	1.094	1.122	1.30615	0.720682	1.34764	1.03819	1.02468	0.636364	0.917	0.83446
TGME49_228170-t26_1-p1	811	K	inner membrane complex protein IMC2A	1	0.000548993	123.86	ISK(1)EIQFAR	2	-0.46896	12	1.32	1.234	1.139	0.0735478	0.71	0.838	0.759	0.0839835	0.538	0.679	0.666	0.625	0.00197846	1.044	0.981	1.03	1.03	0.964	0.951	1.26437	1.2579	1.10583	0.68932	0.869295	0.798107	0.644	0.023142
TGME49_228170-t26_1-p1	1182	K	inner membrane complex protein IMC2A	1	2.20142e-42	177.88	AELVLAQESLLSEK(1)QR	3	-0.25698	12	0.832	0.616	0.946	0.210033	1.128	1.142	1.335	0.096268	1.356	1.855	1.411	1.506	0.026459	1.044	0.981	1.03	1.03	0.964	0.951	0.796935	0.627931	0.918447	1.09515	1.18465	1.40379	1.459	0.076141
TGME49_228170-t26_1-p1	1038	K	inner membrane complex protein IMC2A	1	0.0304625	72.138	SLSALK(1)R	2	0.63387	3		1.339				0.873	0.789	0.0714765		0.652		0.621		1.044	0.981	1.03	1.03	0.964	0.951		1.36493			0.905602	0.829653	0.663
TGME49_228170-t26_1-p1	1138	K	inner membrane complex protein IMC2A	1	0.0259029	57.859	VNIEK(1)DIR	2	-2.4471	3					1.174	1.004	0.821	0.176599						1.044	0.981	1.03	1.03	0.964	0.951				1.13981	1.04149	0.863302
TGME49_228170-t26_1-p1	839	K	inner membrane complex protein IMC2A	1	0.000196458	49.924	FYQTEINDLVSK(1)YDQIGK	3	0.30842	2	1.09					0.91						0.835		1.044	0.981	1.03	1.03	0.964	0.951	1.04406				0.943983		0.904
TGME49_228170-t26_1-p1	1213	K	inner membrane complex protein IMC2A	1	0.000114632	105.98	ELEELTEK(1)VK	2	0.87964	6	1.264	0.834	0.713	0.309051	0.995	1.147	1.046	0.0727966	0.787	1.376	1.467	1.134	0.50794	1.044	0.981	1.03	1.03	0.964	0.951	1.21073	0.850153	0.692233	0.966019	1.18983	1.09989	1.175	0.47578
TGME49_228170-t26_1-p1	1098	K	inner membrane complex protein IMC2A	1	0.00196594	49.732	RQDLETK(1)LLQIK	3	-0.54231	1			1											1.044	0.981	1.03	1.03	0.964	0.951			0.970874
TGME49_228170-t26_1-p1	401	K	inner membrane complex protein IMC2A	1	1.36316e-10	124.62	LLLIGNTGIGEYK(1)SR	2	0.60434	3					1.011	0.73	1.259	0.264671						1.044	0.981	1.03	1.03	0.964	0.951				0.981553	0.757261	1.32387
TGME49_228170-t26_1-p1	1111	K	inner membrane complex protein IMC2A	1	0.00533916	46.318	ILVNQVEK(1)LPEETR	2	0.56581	1					1									1.044	0.981	1.03	1.03	0.964	0.951				0.970874
TGME49_228170-t26_1-p1	845	K	inner membrane complex protein IMC2A	1	0.012048	71.491	YDQIGK(1)QK	2	-0.25422	5	2.221	0.856	0.712	0.659359	0.59	0.621		0.036202	0.265	0.725		0.479	0.30504	1.044	0.981	1.03	1.03	0.964	0.951	2.12739	0.872579	0.691262	0.572816	0.644191		0.495	0.28186
TGME49_228170-t26_1-p1	900	K	inner membrane complex protein IMC2A	1	0.000127584	62.055	ELIDLK(1)DTMPAADDPR	2	-0.9557	3	0.906	1.094		0.132936										1.044	0.981	1.03	1.03	0.964	0.951	0.867816	1.11519
TGME49_277240-t26_1-p1	171	K	NTPase I	1	7.03276e-51	155.86	LMQLLEEDTVAILDSQLNEK(1)QK	3	-1.9035	7	0.72	0.717	0.609	0.0927238	1.399	1.237	1.317	0.0614739	1.944	1.726	2.162	1.932	0.00043503	1.41	0.946	0.807	0.877	0.988	0.971	0.510638	0.757928	0.754647	1.59521	1.25202	1.35633	2.111	0.029021
TGME49_277240-t26_1-p1	107	K	NTPase I	1	6.00515e-62	206.49	SIDPDSIQLIGAGK(1)R	2	-0.33558	7	1.233	0.842	0.965	0.1973	0.939	0.925	1.097	0.0967777	0.761	1.099	1.137	0.974	0.84696	1.41	0.946	0.807	0.877	0.988	0.971	0.874468	0.890063	1.19579	1.0707	0.936235	1.12976	1.017	0.86916
TGME49_277270-t26_1-p1	84	K	NTPase II	1	0.000401138	124.67	TNVFLAK(1)TR	2	0.47884	30	0.925	1.135	0.953	0.113531	0.917	0.996	1.074	0.0788422	0.991	0.878	1.127	0.991	0.91888	1.013	1.003	0.997	0.98	0.957	1.05	0.913129	1.13161	0.955868	0.935714	1.04075	1.02286	0.988	0.92808
TGME49_277270-t26_1-p1	40	K	NTPase II	1	0.000777777	120.99	GVDADTEK(1)R	2	0.53827	9	1.151	0.911	1.244	0.155919	0.849	0.965	0.879	0.0670747	0.737	1.059	0.706	0.815	0.123822	1.013	1.003	0.997	0.98	0.957	1.05	1.13623	0.908275	1.24774	0.866327	1.00836	0.837143	0.854	0.33986
TGME49_277270-t26_1-p1	150	K	NTPase II	1	6.71789e-05	59.709	LLFQYVPQMHEGAK(1)K	3	0.42602	2	1.126	0.874		0.178191										1.013	1.003	0.997	0.98	0.957	1.05	1.11155	0.871386
TGME49_277270-t26_1-p1	126	K	NTPase II	1	1.8653e-74	178.32	VVLEEWLDTYAGK(1)DWESRPVDAR	3	0.089195	4	0.634	1.227		0.450633	0.554	1.584		0.68131	0.873	1.291		1.149	0.8374	1.013	1.003	0.997	0.98	0.957	1.05	0.625864	1.22333		0.565306	1.65517		1.201	0.8887
TGME49_293690-t26_1-p1	49	K	profilin PRF	1	3.51521e-22	131.31	LYK(1)DDHEEDTIGEDGNACGK	3	-0.80728	13	1.101	1.257	0.978	0.125742	0.705	0.909	1.05	0.195333	0.64	0.723	1.074	0.799	0.15658	0.987	0.988	1.04	1.079	0.961	0.944	1.1155	1.27227	0.940385	0.653383	0.94589	1.11229	0.721	0.155202
TGME49_293690-t26_1-p1	142	K	profilin PRF	1	1.05863e-16	99.838	TPNGSIVIALYDEEK(1)EQDK	3	0.77768	3					0.986		1.014	0.019799						0.987	0.988	1.04	1.079	0.961	0.944				0.913809		1.07415
TGME49_293690-t26_1-p1	94	K	profilin PRF	1	4.20302e-15	112.82	AAVDDGSAPNGVWIGGQK(1)YK	2	0.88087	16	0.761	1.187	1.183	0.234562	1.125	0.838	0.905	0.157054	1.477	0.707	0.765	0.916	0.62496	0.987	0.988	1.04	1.079	0.961	0.944	0.771023	1.20142	1.1375	1.04263	0.872008	0.958686	0.923	0.75734
TGME49_293690-t26_1-p1	102	K	profilin PRF	1	6.51982e-20	107.21	VVRPEK(1)GFEYNDCTFDITMCAR	3	-0.67427	15	0.621	0.631	0.683	0.0516072	0.94	1.355	1.771	0.306567	1.514	2.149	2.595	2.101	0.098175	0.987	0.988	1.04	1.079	0.961	0.944	0.629179	0.638664	0.656731	0.871177	1.40999	1.87606	1.778	0.2643
TGME49_293690-t26_1-p1	146	K	profilin PRF	0.995143	8.38204e-25	117.62	TPNGSIVIALYDEEK(0.005)EQDK(0.995)GNSR	3	0.8852	2					1.101	0.899		0.142836						0.987	0.988	1.04	1.079	0.961	0.944				1.02039	0.935484
TGME49_293690-t26_1-p1	96	K	profilin PRF	1	0.00102022	138.26	YK(1)VVRPEK	3	0.3305	22	1.065	1.03	0.768	0.170083	1.151	0.805	1.182	0.200083	1.081	0.782	1.539	1.096	0.58116	0.987	0.988	1.04	1.079	0.961	0.944	1.07903	1.04251	0.738462	1.06673	0.837669	1.25212	0.999	0.97734
TGME49_263520-t26_1-p1	685	K	microtubule associated protein SPM1	1	0.0466433	48.794	IAVPTK(1)TK	2	0.92602	2	1.165						0.835					0.717		0.979	0.991	0.99	1.022	1.016	1.002	1.18999					0.833333
TGME49_263520-t26_1-p1	687	K	microtubule associated protein SPM1	1	8.53479e-07	121.45	TK(1)SGLFLPDSAQK	2	0.49371	10	1.098	1.104	1.014	0.0469393	0.795	0.928	1.06	0.142832	0.724	0.841	1.045	0.865	0.152537	0.979	0.991	0.99	1.022	1.016	1.002	1.12155	1.11403	1.02424	0.777886	0.913386	1.05788	0.778	0.03732
TGME49_263520-t26_1-p1	679	K	microtubule associated protein SPM1	1	0.000274263	97.779	VLVQK(1)IAVPTK	2	-0.30231	17	0.887	0.81	0.873	0.0478789	0.959	1.29	1.18	0.147483	1.081	1.592	1.351	1.334	0.045997	0.979	0.991	0.99	1.022	1.016	1.002	0.906027	0.817356	0.881818	0.938356	1.26969	1.17764	1.271	0.150458
TGME49_266960-t26_1-p1	324	K	beta tubulin	1	3.0074e-09	121.99	MSTK(1)EVDEQMLNVQNK	3	0.45364	8					0.76	1.109	1.13	0.207892						1.005	0.892	0.925	0.976	1.078	1.124				0.778689	1.02876	1.00534
TGME49_266960-t26_1-p1	379	K	beta tubulin	1	3.95182e-13	118.21	MSVTFVGNSTAIQEMFK(1)R	3	-1.2055	4			1.773		1.067	0.311	0.849	0.52419			0.479	0.419		1.005	0.892	0.925	0.976	1.078	1.124			1.91676	1.09324	0.288497	0.755338	0.36
TGME49_316400-t26_1-p1	401	K	alpha tubulin TUBA1	1	0.000920382	136.11	FDLMYAK(1)R	2	-0.1345	37	1.046	0.945	0.736	0.173932	1.038	0.964	1.271	0.146852	0.993	1.02	1.727	1.2	0.23398	0.946	0.994	1.011	1.018	1.064	0.967	1.10571	0.950704	0.727992	1.01965	0.906015	1.31437	1.037	0.78198
TGME49_316400-t26_1-p1	112	K	alpha tubulin TUBA1	1	6.31641e-26	155.06	GHYTIGK(1)EIVDLSLDR	3	0.27331	7	1.076	1.606	0.898	0.308627	0.72	1.047	0.653	0.261339	0.669	0.652	0.726	0.676	0.189661	0.946	0.994	1.011	1.018	1.064	0.967	1.13742	1.61569	0.888229	0.707269	0.984023	0.675284	0.697	0.27048
TGME49_316400-t26_1-p1	370	K	alpha tubulin TUBA1	1	0.00030096	42.529	CGINYQPPTVVPGGDLAK(1)VMR	3	1.4961	2					0.825	1.175		0.247487						0.946	0.994	1.011	1.018	1.064	0.967				0.810413	1.10432
TGME49_316400-t26_1-p1	352	K	alpha tubulin TUBA1	1	9.66492e-12	67.658	TIQFVDWCPTGFK(1)CGINYQPPTVVPGGDLAK	3	1.0757	6	1.004	1.128	1.394	0.169537	0.97	0.449	1.056	0.398124	0.966	0.398	0.758	0.702	0.189365	0.946	0.994	1.011	1.018	1.064	0.967	1.06131	1.13481	1.37883	0.952849	0.421992	1.09204	0.577	0.146015
TGME49_316400-t26_1-p1	326	K	alpha tubulin TUBA1	1	0.000359195	57.197	GDVVPK(1)DVNAAVATIK	2	0.40702	3						1.136	0.864	0.192333						0.946	0.994	1.011	1.018	1.064	0.967					1.06767	0.893485
TGME49_316400-t26_1-p1	96	K	alpha tubulin TUBA1	1	5.898e-97	213.03	HLFHPEQLISGK(1)EDAANNFAR	4	0.073019	104	1.481	1.334	1.057	0.16681	0.638	0.782	0.708	0.101517	0.431	0.586	0.67	0.55	0.0113776	0.946	0.994	1.011	1.018	1.064	0.967	1.56554	1.34205	1.0455	0.626719	0.734962	0.732161	0.517	0.028276
TGME49_316400-t26_1-p1	394	K	alpha tubulin TUBA1	1	7.11446e-05	108.98	MDHK(1)FDLMYAK	2	-0.69218	37	1.047	0.89	0.871	0.103202	1.172	1.044	0.977	0.0930887	1.119	1.173	1.122	1.137	0.183464	0.946	0.994	1.011	1.018	1.064	0.967	1.10677	0.895372	0.861523	1.15128	0.981203	1.01034	1.117	0.40248
TGME49_316400-t26_1-p1	336	K	alpha tubulin TUBA1	1	2.74704e-09	127.02	DVNAAVATIK(1)TK	2	0.7634	20	0.98	1.234	1.114	0.114541	0.881	0.852	0.939	0.049736	0.899	0.69	0.843	0.803	0.048096	0.946	0.994	1.011	1.018	1.064	0.967	1.03594	1.24145	1.10188	0.865422	0.800752	0.971044	0.74	0.027558
TGME49_204130-t26_1-p1	791	K	perforin-like protein PLP1	1	1.84184e-13	109.65	FEVQPLYHLLPVEK(1)QEAFK	3	0.78291	8	0.658	0.777	0.863	0.134389	0.9	1.888	0.913	0.459368	1.367	2.43	1.058	1.611	0.23236	1.003	1.061	1.08	0.954	0.975	0.926	0.656032	0.732328	0.799074	0.943396	1.93641	0.985961	1.975	0.111764
TGME49_226030-t26_1-p1	252	K	AGC kinase	1	0.0026764	79.986	IAFPK(1)FFDK	2	-1.1954	13	0.504	0.469		0.050871	1.717	0.832	1.478	0.341072	3.408	1.773		2.759	0.087237	1.341	0.891	1.151	0.854	0.834	0.929	0.375839	0.526375		2.01054	0.997602	1.59096	3.334	0.096624
TGME49_226030-t26_1-p1	259	K	AGC kinase	1	0.0170156	76.134	NAK(1)LLVK	2	-0.16269	11	1.023	1.204	0.85	0.172585	0.936	1.038	0.95	0.0567303	0.915	0.862	1.117	0.95	0.6587	1.341	0.891	1.151	0.854	0.834	0.929	0.762864	1.35129	0.738488	1.09602	1.2446	1.0226	1.231	0.40992
TGME49_226030-t26_1-p1	256	K	AGC kinase	1	0.00730819	95.793	FFDK(1)NAK	2	-0.56981	7	1.184	0.976	1.096	0.0962004	0.833	0.718	1.194	0.271441	0.704	0.736	1.089	0.843	0.33502	1.341	0.891	1.151	0.854	0.834	0.929	0.882923	1.0954	0.952215	0.97541	0.860911	1.28525	0.94	0.56902
TGME49_242070-t26_1-p1	309	K	cAMP-dependent protein kinase regulatory subunit	1	0.000705669	105.52	NDK(1)VVMEYK	2	2.2416	14	0.981	0.779	0.736	0.157232	1.156	1.163	1.185	0.0129561	1.179	1.493	1.609	1.404	0.047579	1.01	0.884	0.929	1.227	1.083	0.867	0.971287	0.881222	0.79225	0.942135	1.07387	1.36678	1.143	0.23082
TGME49_242070-t26_1-p1	374	K	cAMP-dependent protein kinase regulatory subunit	1	0.000757582	81.335	AMK(1)QLGLDTK	2	-0.87818	7	1.216	0.964	1.045	0.119675	0.765	0.814	1.195	0.254572	0.629	0.844	1.144	0.86	0.38668	1.01	0.884	0.929	1.227	1.083	0.867	1.20396	1.0905	1.12487	0.623472	0.751616	1.37832	0.603	0.0076424
TGME49_242070-t26_1-p1	253	K	cAMP-dependent protein kinase regulatory subunit	1	2.83972e-06	125.23	EIFEESLK(1)EVR	3	-0.033467	11	0.907	1.115	0.802	0.169228		1.162	1.014	0.0961873		1.043	1.264	1.156	0.3442	1.01	0.884	0.929	1.227	1.083	0.867	0.89802	1.26131	0.863294		1.07295	1.16955	1.065
TGME49_242070-t26_1-p1	381	K	cAMP-dependent protein kinase regulatory subunit	1	0.0016739	71.176	QLGLDTK(1)YLDK	2	3.2892	12	0.815	0.936	0.986	0.0963708	1.195	1.129	0.939	0.122198	1.465	1.206	0.953	1.192	0.129396	1.01	0.884	0.929	1.227	1.083	0.867	0.806931	1.05882	1.06136	0.97392	1.04247	1.08304	1.033	0.76
TGME49_242070-t26_1-p1	108	K	cAMP-dependent protein kinase regulatory subunit	1	0.00496491	76.064	K(1)FVAPVYPK	2	1.0093	27	1.167	1.127	1.053	0.0518424	0.946	0.784	0.922	0.0989027	0.81	0.696	0.876	0.792	0.0186574	1.01	0.884	0.929	1.227	1.083	0.867	1.15545	1.27489	1.13348	0.770986	0.723915	1.06344	0.629	0.0030953
TGME49_242070-t26_1-p1	268	K	cAMP-dependent protein kinase regulatory subunit	1	0.00240344	118.06	SK(1)LSDALR	2	-0.28785	10	1.31	1.06	1.048	0.129833	0.87	0.948	0.764	0.107306	0.664	0.894	0.729	0.755	0.050443	1.01	0.884	0.929	1.227	1.083	0.867	1.29703	1.1991	1.12809	0.709046	0.875346	0.8812	0.656	0.020265
TGME49_242070-t26_1-p1	316	K	cAMP-dependent protein kinase regulatory subunit	1	0.000124752	107.65	K(1)GGFFGELALLK	2	0.1455	6	0.907	1.263	1.06	0.165868	0.799	1.104	0.867	0.173408	0.881	0.874	0.818	0.858	0.33028	1.01	0.884	0.929	1.227	1.083	0.867	0.89802	1.42873	1.14101	0.651182	1.01939	1	0.723	0.26146
TGME49_242070-t26_1-p1	327	K	cAMP-dependent protein kinase regulatory subunit	1	2.64233e-08	115.68	GGFFGELALLK(1)DQPR	2	-0.24617	11	0.74	1.129	1.116	0.222042	1.232	0.837	0.945	0.2032	1.664	0.741	0.847	1.01	0.95828	1.01	0.884	0.929	1.227	1.083	0.867	0.732673	1.27715	1.20129	1.00407	0.772853	1.08997	0.83	0.55038
TGME49_242070-t26_1-p1	315	K	cAMP-dependent protein kinase regulatory subunit	1	0.00216959	88.029	VVMEYK(1)K	2	-0.83251	35	0.997	1.113	1.001	0.0634989	0.783	0.891	1.214	0.232957	0.786	0.801	1.212	0.928	0.61106	1.01	0.884	0.929	1.227	1.083	0.867	0.987129	1.25905	1.0775	0.638142	0.822715	1.40023	0.659	0.050082
TGME49_204050-t26_1-p1	84	K	subtilisin SUB1	1	0.00390614	42.629	GHNK(1)YADDDIR	3	0.59092	1			1											1.018	0.941	0.982	0.988	1.045	1.025			1.01833
TGME49_204050-t26_1-p1	131	K	subtilisin SUB1	1	0.00750656	67.032	MLIVDK(1)R	2	0.031921	6	1.052				1.027	0.982	0.94	0.0442611	0.976			0.934		1.018	0.941	0.982	0.988	1.045	1.025	1.0334			1.03947	0.939713	0.917073	0.958
TGME49_204050-t26_1-p1	541	K	subtilisin SUB1	1	0.000303992	91.961	VEWGSMPDAK(1)R	2	0.24136	16	0.997	1.353	1.083	0.162327	0.864	0.77	0.933	0.0956201	0.867	0.569	0.861	0.748	0.069444	1.018	0.941	0.982	0.988	1.045	1.025	0.979371	1.43783	1.10285	0.874494	0.736842	0.910244	0.687	0.105677
TGME49_204050-t26_1-p1	121	K	subtilisin SUB1	1	0.0366573	58.819	EAK(1)YPVR	2	-0.1521	4		1.202			0.798							0.664		1.018	0.941	0.982	0.988	1.045	1.025		1.27736		0.807692			0.632

## Sheet: khib
TGME49_209030-t26_1-p1	40	K	actin ACT1	1	1.42972e-11	143.25	PK(1)NPGIMVGMEEK	2	0.037215	37	1.059	1.148	1.489	0.184232	0.688	0.719	0.897	0.146859	0.649	0.626	0.602	0.696	0.033983	0.965	0.993	0.971	0.991	1.033	1.048	1.09741	1.15609	1.53347	0.694248	0.696031	0.855916	0.593	0.0144836
TGME49_209030-t26_1-p1	207	K	actin ACT1	1	3.07964e-19	156.81	GYGFTTSAEK(1)EIVR	2	0.31971	40	0.869	0.935	1.018	0.0793708	1.054	1.169	0.956	0.10061	1.213	1.251	0.939	1.175	0.154336	0.965	0.993	0.971	0.991	1.033	1.048	0.900518	0.941591	1.0484	1.06357	1.13166	0.912214	1.075	0.41992
TGME49_209030-t26_1-p1	239	K	actin ACT1	1	1.24242e-34	150.06	AAEDSSDIEK(1)SYELPDGNIITVGNER	3	-0.60515	59	1.113	0.677	0.625	0.332919	1.763	1.073	0.749	0.433382	1.584	1.586	1.199	1.335	0.52554	0.965	0.993	0.971	0.991	1.033	1.048	1.15337	0.681772	0.643666	1.77901	1.03872	0.714695	1.425	0.37864
TGME49_209030-t26_1-p1	192	K	actin ACT1	1	2.35194e-115	267.43	DLTEYMMK(1)ILHER	2	-1.3716	37	0.726	0.565	0.824	0.18549	1.608	0.604	1.673	0.462784	2.216	1.068	2.031	2.006	0.24522	0.965	0.993	0.971	0.991	1.033	1.048	0.752332	0.568983	0.84861	1.6226	0.584705	1.59637	1.753	0.25414
TGME49_209030-t26_1-p1	51	K	actin ACT1	1	1.90741e-66	189.11	NPGIMVGMEEK(1)DCYVGDEAQSK	2	-1.0784	44	0.929	0.987	0.976	0.0319563	0.785	1.372	0.951	0.292076	0.845	1.39	0.974	1.081	0.75336	0.965	0.993	0.971	0.991	1.033	1.048	0.962694	0.993958	1.00515	0.792129	1.32817	0.907443	1.022	0.98874
TGME49_209030-t26_1-p1	114	K	actin ACT1	1	1.84881e-33	158.92	VAPEEHPVLLTEAPLNPK(1)ANR	3	0.12674	88	1.136	0.815	0.996	0.16383	0.97	1.095	0.989	0.0661663	0.853	1.344	0.993	1.044	0.76476	0.965	0.993	0.971	0.991	1.033	1.048	1.1772	0.820745	1.02575	0.978809	1.06002	0.943702	0.986	0.97266
TGME49_209030-t26_1-p1	316	K	actin ACT1	1	3.98244e-24	173.25	LTK(1)ELTSLAPSTMK	3	0.15298	63	1.031	0.857	1.204	0.168338	0.966	0.913	1.03	0.0604188	0.937	1.065	0.855	1.027	0.76426	0.965	0.993	0.971	0.991	1.033	1.048	1.06839	0.863041	1.23996	0.974773	0.883833	0.982824	0.896	0.41642
TGME49_209030-t26_1-p1	69	K	actin ACT1	1	8.74959e-67	195.53	GILTLK(1)YPIEHGIVTNWDDMEK	3	-0.26393	20	0.836	0.887	0.705	0.116002	0.74	1.385	1.446	0.32864	0.886	1.561	2.05	1.382	0.34234	0.965	0.993	0.971	0.991	1.033	1.048	0.866321	0.893253	0.726056	0.74672	1.34076	1.37977	1.395	0.2269
TGME49_209030-t26_1-p1	327	K	actin ACT1	1	7.19261e-07	126.5	ELTSLAPSTMK(1)IK	2	-0.99096	37	1.208	0.964	0.533	0.379065	1.16	0.898	1.236	0.161498	0.961	0.931	2.317	1.011	0.94508	0.965	0.993	0.971	0.991	1.033	1.048	1.25181	0.970796	0.548919	1.17053	0.869313	1.17939	1.162	0.499
TGME49_209030-t26_1-p1	216	K	actin ACT1	1	7.62363e-16	147.64	EK(1)LCYIALDFDEEMK	3	-2.9045	44	1.245	1.19	0.967	0.129821	0.84	0.739	1.019	0.16374	0.675	0.621	1.053	0.711	0.046959	0.965	0.993	0.971	0.991	1.033	1.048	1.29016	1.19839	0.995881	0.847629	0.715392	0.972328	0.728	0.052816
TGME49_209030-t26_1-p1	292	K	actin ACT1	1	1.33975e-65	189.11	K(1)DLYGNVVLSGGTTMYEGIGER	3	-0.37178	49	1.124	0.596	0.887	0.304327	1.354	0.984	1.055	0.173616	1.205	1.651	1.189	1.315	0.3498	0.965	0.993	0.971	0.991	1.033	1.048	1.16477	0.600201	0.913491	1.3663	0.952565	1.00668	1.242	0.34474
TGME49_209030-t26_1-p1	329	K	actin ACT1	1	0.000469317	104.05	IK(1)VVAPPERK	3	-0.24844	54	0.887	0.838	1.187	0.194655	0.985	1.097	1.007	0.0576311	1.11	1.309	0.849	1.194	0.039664	0.965	0.993	0.971	0.991	1.033	1.048	0.919171	0.843907	1.22245	0.993946	1.06196	0.960878	1.01	0.85592
TGME49_209030-t26_1-p1	62	K	actin ACT1	1	1.78342e-14	164.9	DCYVGDEAQSK(1)R	2	0.032695	90	0.795	1.016	0.857	0.128178	1.164	1.144	1.025	0.0676386	1.464	1.126	1.196	1.227	0.131097	0.965	0.993	0.971	0.991	1.033	1.048	0.823834	1.02316	0.882595	1.17457	1.10745	0.978053	1.194	0.099317
TGME49_209030-t26_1-p1	270	K	actin ACT1	1	7.33147e-66	189.56	FRCPEALFQPSFLGK(1)EAAGVHR	4	0.36276	23	1.379	0.773	0.794	0.350277	1.215	1.154	0.685	0.284867	0.881	1.493	0.863	0.946	0.86464	0.965	0.993	0.971	0.991	1.033	1.048	1.42902	0.778449	0.817714	1.22603	1.11713	0.653626	0.991	0.98556
TGME49_209030-t26_1-p1	285	K	actin ACT1	1	6.01606e-38	194.3	TTFDSIMK(1)CDVDIRK	3	-1.2097	92	0.677	1.68	1.402	0.413276	0.524	0.499	1.219	0.546833	0.774	0.297	0.87	0.634	0.4371	0.965	0.993	0.971	0.991	1.033	1.048	0.701554	1.69184	1.44387	0.528759	0.483059	1.16317	0.567	0.20754
TGME49_219280-t26_1-p1	238	K	actin like protein ALP1	1	2.74105e-22	121.92	VIK(1)ETLCFCSLNPSEDQNRDDLEK	3	-0.66732	6	1.113	1.018	0.87	0.122419										1.068	1.016	0.971	0.912	1.088	0.946	1.04213	1.00197	0.895984
TGME49_220400-t26_1-p1	35	K	actin depolymerizing factor ADF	1	2.69244e-09	160.18	IENTK(1)IVVEK	2	0.26172	53	0.949	1.08	0.275	0.562429	1.24	1.119	1.338	0.089019	1.307	1.036	4.868	1.215	0.106216	1.064	1.077	0.953	0.843	0.959	1.105	0.891917	1.00279	0.288562	1.47094	1.16684	1.21086	1.763	0.159999
TGME49_220400-t26_1-p1	40	K	actin depolymerizing factor ADF	1	2.90261e-11	133.47	IVVEK(1)DGK	2	-0.015478	73	1.198	0.915	0.646	0.300141	1.042	1.118	1.083	0.0351891	0.87	1.222	1.677	1.023	0.8369	1.064	1.077	0.953	0.843	0.959	1.105	1.12594	0.849582	0.677859	1.23606	1.1658	0.98009	1.275	0.185498
TGME49_220400-t26_1-p1	30	K	actin depolymerizing factor ADF	1	5.4221e-09	155.06	WIVFK(1)IENTK	2	-0.1244	13	0.884	0.656	0.79	0.147532	1.513	1.154	1.003	0.214148	1.711	1.759	1.269	1.589	0.123144	1.064	1.077	0.953	0.843	0.959	1.105	0.830827	0.609099	0.828961	1.79478	1.20334	0.907692	1.721	0.082556
TGME49_220400-t26_1-p1	43	K	actin depolymerizing factor ADF	1	2.24888e-19	186.95	DGK(1)GNADEFR	2	0.31977	75	0.855	0.936	0.696	0.147279	1.251	1.229	1.032	0.103011	1.462	1.313	1.482	1.307	0.062399	1.064	1.077	0.953	0.843	0.959	1.105	0.803571	0.869081	0.730325	1.48399	1.28154	0.933937	1.54	0.046097
TGME49_220400-t26_1-p1	19	K	actin depolymerizing factor ADF	1	0.00286673	134.66	FNELK(1)IRK	2	0.083016	79	0.928	1.003	1.108	0.0892554	1.135	1.08	0.747	0.212637	1.223	1.077	0.674	1.023	0.89946	1.064	1.077	0.953	0.843	0.959	1.105	0.87218	0.931291	1.16264	1.34638	1.12617	0.676018	1.062	0.90882
TGME49_220400-t26_1-p1	91	K	actin depolymerizing factor ADF	1	1.51055e-13	153.34	MTYASSK(1)DALLK	2	0.37653	97	1.018	0.867	0.886	0.0890425	1.22	1.185	0.823	0.204277	1.198	1.367	0.929	1.142	0.49704	1.064	1.077	0.953	0.843	0.959	1.105	0.956767	0.805014	0.929696	1.44721	1.23566	0.744796	1.274	0.37492
TGME49_220400-t26_1-p1	82	K	actin depolymerizing factor ADF	1	1.01484e-38	187.37	IQFVLWCPDNAPVK(1)PR	3	-0.17782	12					1.022	1.224	0.755	0.235171						1.064	1.077	0.953	0.843	0.959	1.105				1.21234	1.27633	0.683258
TGME49_244380-t26_1-p1	119	K	cactin	1	0.00966795	71.451	VQEIENVK(1)R	2	-0.74827	2		0.998	1.002	0.00282843										0.96	0.974	1.043	1.003	1.063	0.956		1.02464	0.96069
TGME49_244380-t26_1-p1	384	K	cactin	1	0.00043404	106.2	ALK(1)EEEEAK	2	1.5368	3					0.905	1.217	0.878	0.188412						0.96	0.974	1.043	1.003	1.063	0.956				0.902293	1.14487	0.91841
TGME49_244380-t26_1-p1	395	K	cactin	1	3.17767e-07	99.392	AK(1)GEELEGLLLEEADAR	3	1.0792	1		1												0.96	0.974	1.043	1.003	1.063	0.956		1.02669
TGME49_244380-t26_1-p1	419	K	cactin	1	0.00843693	73.327	AQQIK(1)QDAIK	2	-0.10198	2	0.745					1.255						1.685		0.96	0.974	1.043	1.003	1.063	0.956	0.776042				1.18062		1.521
TGME49_244380-t26_1-p1	496	K	cactin	1	0.0223407	72.138	TLIQK(1)ER	2	-2.2449	5			1.496			0.504								0.96	0.974	1.043	1.003	1.063	0.956			1.43432		0.47413		0.331
TGME49_244380-t26_1-p1	86	K	cactin	1	0.000111805	106.4	K(1)NQLLQAAGQK	2	-0.93309	6	0.86		0.665	0.180834	1.21	1.107	1.158	0.0444611	1.406		1.741	1.347		0.96	0.974	1.043	1.003	1.063	0.956	0.895833		0.637584	1.20638	1.04139	1.2113	1.504	0.059717
TGME49_244380-t26_1-p1	111	K	cactin	1	0.000130142	98.754	SK(1)VQEIENVK	2	-0.78604	5	0.951	0.976		0.0183473	1.1	0.899	1.073	0.106535	1.157	0.921		1.063	0.51336	0.96	0.974	1.043	1.003	1.063	0.956	0.990625	1.00205		1.09671	0.84572	1.12238	1.025	0.89336
TGME49_244380-t26_1-p1	96	K	cactin	1	0.000167696	83.045	NQLLQAAGQK(1)GK	2	0.37052	7	1.108	1.295	1.281	0.0848197	0.748	0.746	0.822	0.0561047	0.676	0.576	0.642	0.643	0.0112975	0.96	0.974	1.043	1.003	1.063	0.956	1.15417	1.32957	1.22819	0.745763	0.701787	0.859833	0.622	0.0027975
TGME49_248890-t26_1-p1	217	K	actin-like protein ALP3b	1	0.00375027	64.82	K(1)AALACFGCAR	2	0.52205	3						1								1.052	0.955	1.086	0.862	1.035	1.01					0.966184
TGME49_253040-t26_1-p1	463	K	actin-related protein ARP4A	1	0.0186286	61.582	VLK(1)ETVCR	2	0.86462	2						1.048	0.952	0.0678823						0.951	0.989	1.07	0.924	1.086	0.98					0.965009	0.971429
TGME49_258050-t26_1-p1	1060	K	actin like protein ALP2a	1	0.00799895	116.54	AK(1)ALFER	2	1.3965	9	0.836	0.868	0.729	0.0897586	1.276	0.968	1.323	0.162177	1.525	1.115	1.813	1.396	0.101523	0.937	0.958	1.01	0.924	1.11	1.06	0.892209	0.906054	0.721782	1.38095	0.872072	1.24811	1.389	0.115881
TGME49_258050-t26_1-p1	970	K	actin like protein ALP2a	0.999997	1.61416e-20	135.98	VMWTDLVQGKPDVEDK(1)LSVDAR	3	0.51976	2	0.82	1.18		0.254558										0.937	0.958	1.01	0.924	1.11	1.06	0.875133	1.23173
TGME49_258050-t26_1-p1	964	K	actin like protein ALP2a	1	5.55697e-38	179.81	VMWTDLVQGK(1)PDVEDK	2	1.0728	13	0.778	0.942	0.538	0.269957	1.254	1.431	1.056	0.150439	1.611	1.519	1.963	1.45	0.084978	0.937	0.958	1.01	0.924	1.11	1.06	0.830309	0.983299	0.532673	1.35714	1.28919	0.996226	1.552	0.08832
TGME49_258050-t26_1-p1	898	K	actin like protein ALP2a	1	0.00135836	87.258	GEVK(1)AASLK	2	0.37462	11	0.723	0.844	0.675	0.116532	1.046	0.992	1.72	0.323807	1.446	1.175	2.548	1.599	0.22238	0.937	0.958	1.01	0.924	1.11	1.06	0.771612	0.881002	0.668317	1.13203	0.893694	1.62264	1.572	0.088296
TGME49_258050-t26_1-p1	1039	K	actin like protein ALP2a	1	1.56181e-39	185.14	TGLLK(1)QQSAAVENSLVR	2	0.3615	21	1.226	1.216	0.862	0.188253	0.931	1.003	0.762	0.13766	0.76	0.825	0.883	0.736	0.039683	0.937	0.958	1.01	0.924	1.11	1.06	1.30843	1.26931	0.853465	1.00758	0.903604	0.718868	0.767	0.20394
TGME49_258050-t26_1-p1	914	K	actin like protein ALP2a	1	0.00135836	87.258	ELK(1)DWWMSR	2	-0.2584	5		0.6	0.991	0.347553	1.113	1.35	0.946	0.178652		2.251	0.954	1.894		0.937	0.958	1.01	0.924	1.11	1.06		0.626305	0.981188	1.20455	1.21622	0.892453	1.374	0.21544
TGME49_258050-t26_1-p1	979	K	actin like protein ALP2a	1	0.00247387	79.148	EMK(1)VDMYEK	2	-0.22341	13	0.533	0.734	0.651	0.157987	1.451	1.267	1.365	0.0676453	2.723	1.726	2.097	2.148	0.0056041	0.937	0.958	1.01	0.924	1.11	1.06	0.568837	0.76618	0.644554	1.57035	1.14144	1.28774	2.02	0.0052183
TGME49_258050-t26_1-p1	903	K	actin like protein ALP2a	1	8.83743e-25	183.06	AASLK(1)LELQNIER	3	1.319	11	1.361	0.998	0.854	0.243944	1.077	0.946	0.764	0.169204	0.791	0.948	0.895	0.788	0.25608	0.937	0.958	1.01	0.924	1.11	1.06	1.45251	1.04175	0.845545	1.16558	0.852252	0.720755	0.82	0.41166
TGME49_206590-t26_1-p1	371	K	calcium-dependent protein kinase CDPK2A	1	8.85031e-07	140.24	LTEK(1)QAAVLMK	2	-0.49148	8					0.972	1.247	0.781	0.234258						0.991	0.975	1.014	1.025	1.013	0.981				0.948293	1.231	0.796126
TGME49_206590-t26_1-p1	673	K	calcium-dependent protein kinase CDPK2A	1	3.53105e-05	98.943	K(1)VLGMPDVETAVGR	2	0.25663	6	0.845				0.906	1.126	1.123	0.119962	1.073			1.245		0.991	0.975	1.014	1.025	1.013	0.981	0.852674			0.883902	1.11155	1.14475	1.228
TGME49_206590-t26_1-p1	309	K	calcium-dependent protein kinase CDPK2A	1	0.017932	62.582	TISK(1)SQVK	2	0.70709	4					1.255	0.779	0.966	0.239815						0.991	0.975	1.014	1.025	1.013	0.981				1.22439	0.769003	0.984709
TGME49_206590-t26_1-p1	729	K	calcium-dependent protein kinase CDPK2A	1	1.91444e-09	130.27	K(1)TVNAAAVASPETR	2	0.85559	8	1.147	0.884	0.778	0.202903	1.008	1.266	0.917	0.170201	0.879	1.433	1.178	1.047	0.79154	0.991	0.975	1.014	1.025	1.013	0.981	1.15742	0.906667	0.767258	0.983415	1.24975	0.93476	1.119	0.47164
TGME49_206590-t26_1-p1	665	K	calcium-dependent protein kinase CDPK2A	0.99988	6.99661e-07	93.495	VFDLDGNGK(1)ISQDELKK	3	1.1084	2					0.855	1.145		0.205061						0.991	0.975	1.014	1.025	1.013	0.981				0.834146	1.13031
TGME49_206590-t26_1-p1	672	K	calcium-dependent protein kinase CDPK2A	1	0.0136667	85.666	ISQDELK(1)K	2	0.24153	7	0.673		0.974	0.258457	1.257	0.975	1.121	0.126182	1.868		1.151	1.661		0.991	0.975	1.014	1.025	1.013	0.981	0.679112		0.960552	1.22634	0.962488	1.14271	1.355	0.143563
TGME49_206590-t26_1-p1	426	K	calcium-dependent protein kinase CDPK2A	1	0.0388331	64.191	K(1)GEFVSTK	2	0.40114	2					0.889		1.111	0.156978						0.991	0.975	1.014	1.025	1.013	0.981				0.867317		1.13252
TGME49_206590-t26_1-p1	326	K	calcium-dependent protein kinase CDPK2A	1	6.8003e-12	130.27	QEIAIMK(1)ELDHPNVIK	3	0.031692	6	1.566	0.976	0.81	0.355599	0.908	1.003	0.737	0.152716	0.58	1.028	0.909	0.694	0.20654	0.991	0.975	1.014	1.025	1.013	0.981	1.58022	1.00103	0.798817	0.885854	0.990128	0.751274	0.777	0.37204
TGME49_206590-t26_1-p1	497	K	calcium-dependent protein kinase CDPK2A	1	0.00168333	58.32	TGVFSFSGPEWK(1)R	2	-0.92297	1							1							0.991	0.975	1.014	1.025	1.013	0.981						1.01937
TGME49_206590-t26_1-p1	305	K	calcium-dependent protein kinase CDPK2A	1	0.013792	86.095	AVK(1)TISK	2	1.6905	8	0.909	0.742	0.748	0.118466	1.401	0.922	1.279	0.20732	1.541	1.243	1.711	1.454	0.151065	0.991	0.975	1.014	1.025	1.013	0.981	0.917255	0.761026	0.737673	1.36683	0.910168	1.30377	1.482	0.058061
TGME49_206590-t26_1-p1	561	K	calcium-dependent protein kinase CDPK2A	1	1.67094e-05	101.2	K(1)AALTVIAQHMSEK	3	-0.80056	8	1.213	1.132	0.93	0.133509	1.081	0.866	0.778	0.171603	0.891	0.765	0.837	0.775	0.115099	0.991	0.975	1.014	1.025	1.013	0.981	1.22402	1.16103	0.91716	1.05463	0.854886	0.793068	0.818	0.179244
TGME49_206590-t26_1-p1	313	K	calcium-dependent protein kinase CDPK2A	1	0.0128962	69.812	SQVK(1)NLER	2	0.25299	5	1.366				0.747	1.238	0.649	0.359449	0.547			0.643		0.991	0.975	1.014	1.025	1.013	0.981	1.37841			0.72878	1.22211	0.66157	0.632
TGME49_206590-t26_1-p1	254	K	calcium-dependent protein kinase CDPK2A	1	0.0166068	64.485	DK(1)EGGIDR	2	-1.7043	4	0.841				1.034	1.081	1.043	0.0236985	1.23			1.252		0.991	0.975	1.014	1.025	1.013	0.981	0.848638			1.00878	1.06713	1.0632	1.233
TGME49_206590-t26_1-p1	642	K	calcium-dependent protein kinase CDPK2A	1	7.79919e-20	110.35	SGHIDYTEFIAATMDK(1)K	3	-0.46721	6	0.976	0.916	0.607	0.237704	1.049	1.462	0.989	0.220731	1.075	1.596	1.629	1.233	0.33638	0.991	0.975	1.014	1.025	1.013	0.981	0.984864	0.939487	0.598619	1.02341	1.44324	1.00815	1.377	0.169997
TGME49_206590-t26_1-p1	574	K	calcium-dependent protein kinase CDPK2A	1	1.42608e-09	101.92	AALTVIAQHMSEK(1)EIDHLR	4	0.33482	15	1.063	0.876	1.204	0.157051	1.019	0.868	0.97	0.0808904	0.958	0.991	0.806	0.982	0.86136	0.991	0.975	1.014	1.025	1.013	0.981	1.07265	0.898462	1.18738	0.994146	0.856861	0.988787	0.899	0.34234
TGME49_206590-t26_1-p1	485	K	calcium-dependent protein kinase CDPK2A	1	2.31751e-07	127.36	VK(1)TGVFSFSGPEWK	2	-0.2126	9	0.62	1.35	1.204	0.365104	0.961	1.074	0.792	0.150609	1.552	0.795	0.658	0.957	0.89306	0.991	0.975	1.014	1.025	1.013	0.981	0.625631	1.38462	1.18738	0.937561	1.06022	0.807339	0.877	0.7625
TGME49_217600-t26_1-p1	203	K	calcium-dependent protein kinase CDPK9	1	0.0472167	58.981	VQLVTNK(1)K	2	2.0764	2						1.091	0.909	0.128693						1.038	0.933	0.927	1.004	1.1	0.997					0.991818	0.911735
TGME49_217600-t26_1-p1	534	K	calcium-dependent protein kinase CDPK9	1	0.0147679	83.998	K(1)FEALDQK	2	-1.0265	8	1.13	1.022	1.467	0.192412	0.483	0.779	1.118	0.400516	0.427	0.762	0.762	0.737	0.3242	1.038	0.933	0.927	1.004	1.1	0.997	1.08863	1.09539	1.58252	0.481076	0.708182	1.12136	0.613	0.124019
TGME49_217600-t26_1-p1	541	K	calcium-dependent protein kinase CDPK9	0.999934	5.72578e-08	69.361	KFEALDQK(1)GDGTITIDELK	3	0.78754	1	1													1.038	0.933	0.927	1.004	1.1	0.997	0.963391
TGME49_217600-t26_1-p1	609	K	calcium-dependent protein kinase CDPK9	1	0.0220767	45.598	EVFNK(1)FDVR	2	0.57341	1	1													1.038	0.933	0.927	1.004	1.1	0.997	0.963391
TGME49_218720-t26_1-p1	986	K	calcium-dependent protein kinase CDPK6	1	0.00012828	83.045	DK(1)LDVADFSR	2	0.034609	6	0.973	0.686	0.933	0.179913	1.409				1.448			1.699		0.889	0.938	1.07	0.917	1.091	1.094	1.09449	0.731343	0.871963	1.53653			1.709
TGME49_218720-t26_1-p1	983	K	calcium-dependent protein kinase CDPK6	1	0.0518563	73.324	AFDSEK(1)K	2	2.2516	1														0.889	0.938	1.07	0.917	1.091	1.094
TGME49_218720-t26_1-p1	1042	K	calcium-dependent protein kinase CDPK6	1	0.0020194	41.088	K(1)LGSGAFGDVHLVEER	3	0.48067	1						1								0.889	0.938	1.07	0.917	1.091	1.094					0.91659
TGME49_301440-t26_1-p1	104	K	calcium-dependent protein kinase CDPK1	1	6.14937e-32	187.16	EVQLLK(1)QLDHPNIMK	3	-0.78705	42	0.951	1.083	0.746	0.183251	0.978	0.81	1.431	0.299361	1.028	0.748	1.919	1.055	0.83352	1.029	1.029	0.952	1.107	1.036	0.846	0.924198	1.05248	0.783613	0.883469	0.781853	1.69149	1.216	0.60534
TGME49_301440-t26_1-p1	71	K	calcium-dependent protein kinase CDPK1	1	7.64451e-05	95.477	DK(1)ITGQECAVK	2	-0.20559	8	1.138	0.878	0.724	0.229105	1.092	1.158	1.01	0.0682307	0.959	1.319	1.395	1.078	0.5315	1.029	1.029	0.952	1.107	1.036	0.846	1.10593	0.853256	0.760504	0.98645	1.11776	1.19385	1.213	0.17848
TGME49_301440-t26_1-p1	206	K	calcium-dependent protein kinase CDPK1	1	3.67601e-05	67.646	IIDFGLSTHFEASK(1)K	3	-0.43037	1	1													1.029	1.029	0.952	1.107	1.036	0.846	0.971817
TGME49_301440-t26_1-p1	80	K	calcium-dependent protein kinase CDPK1	1	5.27154e-09	136.33	ITGQECAVK(1)VISK	2	0.21211	16	1.349	1	0.751	0.2907	0.868	1.013	1.019	0.0884488	0.643	1.013	1.356	0.823	0.2468	1.029	1.029	0.952	1.107	1.036	0.846	1.31098	0.971817	0.788866	0.784101	0.977799	1.20449	0.966	0.89062
TGME49_301440-t26_1-p1	441	K	calcium-dependent protein kinase CDPK1	1	1.11425e-09	158.06	ELTAIFHK(1)MDK	2	-0.079126	51	0.985	1.227	0.858	0.183188	1.09	0.798	1.043	0.160481	1.106	0.651	1.216	0.883	0.4465	1.029	1.029	0.952	1.107	1.036	0.846	0.95724	1.19242	0.901261	0.984643	0.77027	1.23286	0.979	0.85228
TGME49_301440-t26_1-p1	341	K	calcium-dependent protein kinase CDPK1	1	4.32961e-06	129.89	GK(1)YTFELPQWK	2	-0.3934	16	1.144	0.945	0.685	0.248927	1.229	1.038	0.958	0.129523	1.074	1.099	1.399	1.029	0.82642	1.029	1.029	0.952	1.107	1.036	0.846	1.11176	0.918367	0.719538	1.11021	1.00193	1.13239	1.18	0.2435
TGME49_301440-t26_1-p1	460	K	calcium-dependent protein kinase CDPK1	1	6.92929e-06	117.79	AELIEGYK(1)ELMR	2	-0.06855	55	0.956	1.178	1.045	0.105433	0.779	1.086	0.956	0.163876	0.815	0.922	0.914	0.881	0.43682	1.029	1.029	0.952	1.107	1.036	0.846	0.929057	1.1448	1.09769	0.703704	1.04826	1.13002	0.909	0.52198
TGME49_301440-t26_1-p1	93	K	calcium-dependent protein kinase CDPK1	1	0.00121198	138.54	TDK(1)ESLLR	2	-0.26725	23	1.049	0.758	0.906	0.1609	1.487	0.713	1.087	0.353276	1.417	0.941	1.201	1.213	0.57716	1.029	1.029	0.952	1.107	1.036	0.846	1.01944	0.736638	0.951681	1.34327	0.688224	1.28487	1.225	0.5151
TGME49_301440-t26_1-p1	433	K	calcium-dependent protein kinase CDPK1	1	1.93657e-12	138.24	LTSQDETK(1)ELTAIFHK	3	0.13924	34	0.856	1.105	1.032	0.128301	1.05	0.935	1.022	0.0598298	1.226	0.846	0.991	1.022	0.84572	1.029	1.029	0.952	1.107	1.036	0.846	0.831876	1.07386	1.08403	0.948509	0.90251	1.20804	1.023	0.8695
TGME49_301440-t26_1-p1	444	K	calcium-dependent protein kinase CDPK1	1	6.56588e-05	99.539	MDK(1)NGDGQLDR	2	-0.83469	12	0.815	0.754	0.627	0.131027	1.411	1.026	1.367	0.166191	1.732	1.359	2.18	1.616	0.05558	1.029	1.029	0.952	1.107	1.036	0.846	0.792031	0.73275	0.658613	1.27462	0.990347	1.61584	1.777	0.020956
TGME49_301440-t26_1-p1	350	K	calcium-dependent protein kinase CDPK1	1	1.28668e-12	166.19	YTFELPQWK(1)K	2	0.25215	15	0.751	1.047	0.773	0.19243	0.971	1.377	1.082	0.183528	1.293	1.316	1.4	1.272	0.2916	1.029	1.029	0.952	1.107	1.036	0.846	0.729835	1.01749	0.811975	0.877145	1.32915	1.27896	1.362	0.141101
TGME49_301440-t26_1-p1	466	K	calcium-dependent protein kinase CDPK1	1	1.42982e-70	181.77	MK(1)GQDASMLDASAVEHEVDQVLDAVDFDK	3	1.99	32	1.575	1.177	0.664	0.40109	0.814	1.222	0.548	0.394138	0.517	1.038	0.826	0.626	0.17758	1.029	1.029	0.952	1.107	1.036	0.846	1.53061	1.14383	0.697479	0.735321	1.17954	0.647754	0.76	0.4271
TGME49_301440-t26_1-p1	185	K	calcium-dependent protein kinase CDPK1	1	1.75544e-12	136.57	DLKPENLLLESK(1)SK	2	-0.041194	30	0.708	1.034	1.088	0.217935	1.035	1.253	0.881	0.176947	1.462	1.212	0.809	1.213	0.38992	1.029	1.029	0.952	1.107	1.036	0.846	0.688047	1.00486	1.14286	0.934959	1.20946	1.04137	1.123	0.47678
TGME49_301440-t26_1-p1	425	K	calcium-dependent protein kinase CDPK1	1	2.68901e-53	180.62	LAQAALLYMGSK(1)LTSQDETK	3	-0.073787	20	0.825	1.676	1.3	0.336589	1.321	0.696	0.182	0.778173	1.602	0.416	0.14	0.586	0.4012	1.029	1.029	0.952	1.107	1.036	0.846	0.801749	1.62877	1.36555	1.19332	0.671815	0.21513	0.548	0.22744
TGME49_301440-t26_1-p1	211	K	calcium-dependent protein kinase CDPK1	1	1.07287e-13	104.18	DK(1)IGTAYYIAPEVLHGTYDEK	3	-2.7718	18	1.223	1.425	1.105	0.129358	0.097	0.85	1.3	0.811517	0.079	0.596	1.176	0.566	0.29928	1.029	1.029	0.952	1.107	1.036	0.846	1.18853	1.38484	1.16071	0.0876242	0.820463	1.53664	0.655	0.38926
TGME49_301440-t26_1-p1	176	K	calcium-dependent protein kinase CDPK1	1	5.12409e-05	101.39	DLK(1)PENLLLESK	2	0.70532	15	1	1.061	0.983	0.0404234	0.984	0.918	1.054	0.0690221	0.985	0.865	1.072	0.956	0.47574	1.029	1.029	0.952	1.107	1.036	0.846	0.971817	1.0311	1.03256	0.888889	0.8861	1.24586	0.995	0.88524
TGME49_301440-t26_1-p1	69	K	calcium-dependent protein kinase CDPK1	1	9.38784e-08	130.69	GSFGEVILCK(1)DK	2	-2.1748	14	1.386	0.894	0.97	0.244484	0.749		1.001	0.203647	0.54		1.032	0.768	0.43884	1.029	1.029	0.952	1.107	1.036	0.846	1.34694	0.868805	1.01891	0.676603		1.18322	0.862	0.5685
TGME49_301440-t26_1-p1	59	K	calcium-dependent protein kinase CDPK1	1	1.02509e-06	119.96	VLGK(1)GSFGEVILCK	2	0.23274	8	1.353	0.965	1.102	0.172607	0.841	0.919	0.819	0.0611265	0.622	0.952	0.743	0.742	0.139582	1.029	1.029	0.952	1.107	1.036	0.846	1.31487	0.937804	1.15756	0.759711	0.887066	0.968085	0.767	0.097963
TGME49_301440-t26_1-p1	209	K	calcium-dependent protein kinase CDPK1	0.758729	1.49397e-06	55.588	MK(0.759)DK(0.241)IGTAYYIAPEVLHGTYDEK	4	-0.268	3						1.256	0.744	0.362039						1.029	1.029	0.952	1.107	1.036	0.846					1.21236	0.879433
TGME49_301440-t26_1-p1	357	K	calcium-dependent protein kinase CDPK1	1	6.8369e-07	148.56	VSESAK(1)DLIR	2	-0.035401	17	0.797	0.867	1.497	0.365894	0.959	1.02	0.859	0.0859233	1.204	1.177	0.574	1.137	0.182396	1.029	1.029	0.952	1.107	1.036	0.846	0.774538	0.842566	1.57248	0.866305	0.984556	1.01537	0.899	0.81672
TGME49_301440-t26_1-p1	187	K	calcium-dependent protein kinase CDPK1	1	0.0106588	97.033	SK(1)DANIR	2	0.10392	4						1								1.029	1.029	0.952	1.107	1.036	0.846					0.965251
TGME49_305860-t26_1-p1	27	K	calcium-dependent protein kinase CDPK3	0.999977	1.46867e-12	87.352	HAGAAGEKPDASLEK(1)GGQSK	3	0.92453	1			1											1.104	0.959	1.056	0.981	1.025	0.876			0.94697
TGME49_305860-t26_1-p1	384	K	calcium-dependent protein kinase CDPK3	1	7.64441e-08	124.16	LTTLEETK(1)ELTQIFR	2	-0.0083175	1		1												1.104	0.959	1.056	0.981	1.025	0.876		1.04275
TGME49_305860-t26_1-p1	170	K	calcium-dependent protein kinase CDPK3	1	0.000259627	83.204	QK(1)FSEVDAAVIMK	2	-0.34699	12	1.123	1.138	0.796	0.189666	0.895	0.936	1.112	0.117519	0.797	0.822	1.397	0.868	0.180941	1.104	0.959	1.056	0.981	1.025	0.876	1.01721	1.18665	0.753788	0.912334	0.913171	1.26941	1.046	0.78604
TGME49_305860-t26_1-p1	210	K	calcium-dependent protein kinase CDPK3	1	5.26565e-07	120.6	DLKPENLLLESK(1)SR	3	0.4375	17	0.934	1.254		0.206832	0.699	1.405	0.708	0.432115	0.748	1.12		0.857	0.66238	1.104	0.959	1.056	0.981	1.025	0.876	0.846014	1.30761		0.712538	1.37073	0.808219	0.895	0.7005
TGME49_305860-t26_1-p1	534	K	calcium-dependent protein kinase CDPK3	1	0.0258738	69.176	ICDVK(1)VK	2	-0.75683	4	0.508				1.293	1.175	1.024	0.115839	2.543			2.291		1.104	0.959	1.056	0.981	1.025	0.876	0.460145			1.31804	1.14634	1.16895	2.632
TGME49_305860-t26_1-p1	146	K	calcium-dependent protein kinase CDPK3	1	0.00113624	120.99	LYEFFEDK(1)R	2	-0.4674	12	0.872	0.948	0.677	0.167946	1.063	1.274	1.166	0.0903596	1.218	1.344	1.722	1.283	0.054023	1.104	0.959	1.056	0.981	1.025	0.876	0.789855	0.98853	0.641098	1.08359	1.24293	1.33105	1.512	0.037597
TGME49_305860-t26_1-p1	346	K	calcium-dependent protein kinase CDPK3	1	6.82426e-09	115.24	HTDVGK(1)HALTGALGNMK	3	0.17879	6		0.58			1.563	0.747	1.109	0.358757		1.288		1.965		1.104	0.959	1.056	0.981	1.025	0.876		0.604797		1.59327	0.72878	1.26598	1.978
TGME49_305860-t26_1-p1	129	K	calcium-dependent protein kinase CDPK3	1	1.42073e-08	55.884	SSVTTTSNSGALLDEVAVLK(1)QLDHPNIMK	3	2.3396	1		1												1.104	0.959	1.056	0.981	1.025	0.876		1.04275
TGME49_305860-t26_1-p1	358	K	calcium-dependent protein kinase CDPK3	1	0.018037	109.01	K(1)FQSSQK	2	-0.21787	6	0.815	1.413	0.702	0.391204	1.087		0.983	0.0710523	1.334		1.401	0.929	0.81898	1.104	0.959	1.056	0.981	1.025	0.876	0.738225	1.47341	0.664773	1.10805		1.12215	1.163	0.47652
TGME49_305860-t26_1-p1	109	K	calcium-dependent protein kinase CDPK3	1	4.55621e-25	145.77	K(1)SSVTTTSNSGALLDEVAVLK	2	1.1463	6		1.207			1.001		0.792	0.164847				0.743		1.104	0.959	1.056	0.981	1.025	0.876		1.2586		1.02039		0.90411	0.765
TGME49_305860-t26_1-p1	81	K	calcium-dependent protein kinase CDPK3	1	0.000196372	90.707	K(1)LGSGAYGEVLLCK	2	0.52444	2	1.085	0.915		0.120208										1.104	0.959	1.056	0.981	1.025	0.876	0.98279	0.954119
TGME49_305860-t26_1-p1	69	K	calcium-dependent protein kinase CDPK3	1	4.96568e-20	130.05	DSMPMTPGMYITQQK(1)AHLSDR	3	-1.1413	8	1.186	0.705	1.032	0.252101	1.046	1.19	0.84	0.171567	0.882	1.688	0.814	1.084	0.74306	1.104	0.959	1.056	0.981	1.025	0.876	1.07428	0.735141	0.977273	1.06626	1.16098	0.958904	1.143	0.3207
TGME49_305860-t26_1-p1	201	K	calcium-dependent protein kinase CDPK3	1	5.12409e-05	101.39	DLK(1)PENLLLESK	2	0.70532	15	1	1.061	0.983	0.0404234	0.984	0.918	1.054	0.0690221	0.985	0.865	1.072	0.956	0.47574	1.104	0.959	1.056	0.981	1.025	0.876	0.905797	1.10636	0.930871	1.00306	0.89561	1.2032	1.054	0.6684
TGME49_305860-t26_1-p1	320	K	calcium-dependent protein kinase CDPK3	1	6.0729e-05	127.76	LMLTYEPSK(1)R	2	-0.45323	18	1.062	0.891	0.788	0.151477	1	1.288	0.971	0.161322	0.941	1.446	1.232	1.112	0.50476	1.104	0.959	1.056	0.981	1.025	0.876	0.961957	0.929093	0.746212	1.01937	1.25659	1.10845	1.283	0.06558
TGME49_305860-t26_1-p1	376	K	calcium-dependent protein kinase CDPK3	1	5.27122e-43	175.33	LAQAAMLFMGSK(1)LTTLEETK	3	-0.23122	6	0.653	0.564	1.223	0.439625	1.345	1.269	0.946	0.178533	2.059	2.251	0.774	1.95	0.037201	1.104	0.959	1.056	0.981	1.025	0.876	0.591486	0.588113	1.15814	1.37105	1.23805	1.07991	1.578	0.098404
TGME49_305860-t26_1-p1	335	K	calcium-dependent protein kinase CDPK3	1	1.50966e-09	101.17	ISAEEALNHPWIVK(1)FCSQK	3	2.6049	3		0.645			1.015	1.339		0.19465		2.076		1.825		1.104	0.959	1.056	0.981	1.025	0.876		0.672576		1.03466	1.30634		1.74
TGME49_305860-t26_1-p1	340	K	calcium-dependent protein kinase CDPK3	1	1.24394e-26	190.78	FCSQK(1)HTDVGK	2	0.045113	12	0.783	0.784	1.19	0.255379	1.007	1.332	0.904	0.206651	1.286	1.699	0.76	1.38	0.147477	1.104	0.959	1.056	0.981	1.025	0.876	0.709239	0.817518	1.12689	1.0265	1.29951	1.03196	1.265	0.189843
TGME49_305860-t26_1-p1	96	K	calcium-dependent protein kinase CDPK3	1	0.00517309	88.267	DK(1)LTGAER	2	-0.60018	3	0.937	1.112	0.951	0.0972471										1.104	0.959	1.056	0.981	1.025	0.876	0.848732	1.15954	0.900568
TGME49_305860-t26_1-p1	404	K	calcium-dependent protein kinase CDPK3	1	0.020072	74.376	K(1)ELIEGYR	2	-0.32393	2							1							1.104	0.959	1.056	0.981	1.025	0.876						1.14155
TGME49_219320-t26_1-p1	159	K	acid phosphatase GAP50	1	1.09204e-33	156.05	DGK(1)LAPADATEAAAAENHGYPK	3	-0.73684	55	1.029	0.716	0.509	0.34844	1.3	1.051	1.395	0.142274	1.263	1.468	2.742	1.431	0.122819	0.999	0.981	1.011	0.992	1.052	0.964	1.03003	0.729867	0.503462	1.31048	0.999049	1.4471	1.66	0.083904
TGME49_219320-t26_1-p1	371	K	acid phosphatase GAP50	1	2.15371e-152	278.85	K(1)SIDAFNFVSQLPEVR	3	-0.21795	18	1.482	1.416	0.869	0.267973	0.416	1.025	0.793	0.412753	0.28	0.724	0.913	0.514	0.055125	0.999	0.981	1.011	0.992	1.052	0.964	1.48348	1.44343	0.859545	0.419355	0.974335	0.822614	0.585	0.144163
TGME49_219320-t26_1-p1	365	K	acid phosphatase GAP50	1	0.00791239	63.816	QPLK(1)NRPER	3	-0.4947	2						1.23	0.77	0.325269						0.999	0.981	1.011	0.992	1.052	0.964					1.1692	0.798755
TGME49_219320-t26_1-p1	395	K	acid phosphatase GAP50	1	5.14074e-05	108.56	YYPVPEMGK(1)MPGR	2	-0.34923	14	0.985	0.74	0.758	0.164984	1.107	1.11	1.3	0.0943185	1.124	1.502	1.714	1.359	0.086258	0.999	0.981	1.011	0.992	1.052	0.964	0.985986	0.754332	0.749753	1.11593	1.05513	1.34855	1.413	0.040581
TGME49_219320-t26_1-p1	75	K	acid phosphatase GAP50	1	0.0208206	77.732	TVADTLK(1)K	2	1.0965	24	0.974	0.932	0.891	0.0445131	1.755	0.763	0.685	0.558718	1.802	0.819	0.768	1.12	0.81328	0.999	0.981	1.011	0.992	1.052	0.964	0.974975	0.950051	0.881306	1.76915	0.725285	0.710581	1.142	0.91408
TGME49_219320-t26_1-p1	156	K	acid phosphatase GAP50	1	4.55582e-81	226.24	TELTYAVTSEQIK(1)DGK	2	0.48029	29	0.614	1.274	0.707	0.412998	1.026	0.954	1.425	0.223537	1.67	0.749	2.015	1.202	0.5817	0.999	0.981	1.011	0.992	1.052	0.964	0.614615	1.29867	0.699308	1.03427	0.906844	1.47822	1.309	0.32914
TGME49_219320-t26_1-p1	239	K	acid phosphatase GAP50	1	5.47075e-10	134.06	AWADLEK(1)TLELAPK	2	0.088449	11	0.963	1.245	1.645	0.266829	0.925	0.914	0.308	0.493376	0.96	0.734	0.187	0.648	0.26412	0.999	0.981	1.011	0.992	1.052	0.964	0.963964	1.26911	1.6271	0.93246	0.868821	0.319502	0.549	0.145977
TGME49_219320-t26_1-p1	68	K	acid phosphatase GAP50	1	5.03664e-66	190.67	FVGLGNWGSGSYGQK(1)TVADTLK	2	1.1826	25	1.039	0.557	0.433	0.473346	1.371	1.25	1.35	0.0488458	1.32	2.244	3.114	1.659	0.066383	0.999	0.981	1.011	0.992	1.052	0.964	1.04004	0.567788	0.428289	1.38206	1.18821	1.40041	1.95	0.051056
TGME49_219320-t26_1-p1	361	K	acid phosphatase GAP50	1	6.87864e-17	141.36	LVSGTTGETLYTHK(1)QPLK	2	-0.71898	24	1.031	0.931	0.705	0.187862	1.154	0.739	1.439	0.316932	1.12	0.794	2.043	1.132	0.65818	0.999	0.981	1.011	0.992	1.052	0.964	1.03203	0.949032	0.697329	1.16331	0.702471	1.49274	1.254	0.48528
TGME49_223940-t26_1-p1	130	K	GAP45	1	5.69549e-05	128.01	K(1)AEAAAAAER	2	0.24597	11	0.926	0.673	0.564	0.257576	1.288	1.138	1.41	0.106548	1.391	1.691	2.498	1.599	0.040701	1.044	1.039	0.933	1.02	0.931	1.034	0.886973	0.647738	0.604502	1.26275	1.22234	1.36364	1.799	0.0079982
TGME49_223940-t26_1-p1	11	K	GAP45	1	0.00306844	108.74	NTAK(1)TPTR	2	-0.03094	10	0.616	0.861	1.01	0.239975	0.656	1.5	1.357	0.385737	1.065	1.742	1.343	1.586	0.30318	1.044	1.039	0.933	1.02	0.931	1.034	0.590038	0.828681	1.08253	0.643137	1.61117	1.31238	1.426	0.3933
TGME49_223940-t26_1-p1	40	K	GAP45	1	0.00320456	125.5	AEAEEK(1)AR	2	0.46202	2						0.871	1.129	0.182434						1.044	1.039	0.933	1.02	0.931	1.034					0.935553	1.09188
TGME49_223940-t26_1-p1	71	K	GAP45	1	0.00103428	107.79	K(1)EAEAEAAR	2	-0.51508	13	0.698	0.732	0.822	0.0853546	1.904	0.858	0.987	0.456384	2.729	1.172	1.201	1.748	0.29766	1.044	1.039	0.933	1.02	0.931	1.034	0.668582	0.704524	0.881029	1.86667	0.92159	0.954545	1.66	0.134296
TGME49_223940-t26_1-p1	160	K	GAP45	1	8.46894e-23	127.16	YDK(1)LASPEDSASETTMATQPQK	3	0.28358	12	0.964	0.888	0.518	0.302031	0.923	1.603	1.103	0.291258	0.958	1.806	2.129	1.306	0.36154	1.044	1.039	0.933	1.02	0.931	1.034	0.923372	0.854668	0.555198	0.904902	1.7218	1.06673	1.583	0.14954
TGME49_223940-t26_1-p1	80	K	GAP45	1	4.04665e-05	124.21	K(1)AEAEAAEAER	2	0.25622	18	0.729	0.863	0.442	0.317233	1.739	1.295	0.931	0.306174	2.386	1.5	2.106	1.66	0.184023	1.044	1.039	0.933	1.02	0.931	1.034	0.698276	0.830606	0.473741	1.7049	1.39098	0.900387	1.996	0.052824
TGME49_223940-t26_1-p1	47	K	GAP45	1	8.0252e-16	142.45	AEAEK(1)NAADK	2	-0.15206	5					0.774	0.957	1.269	0.250286						1.044	1.039	0.933	1.02	0.931	1.034				0.758824	1.02793	1.22727
TGME49_223940-t26_1-p1	52	K	GAP45	1	1.18114e-07	152.54	NAADK(1)AEAERR	2	0.11392	26	0.556	0.888	0.718	0.230365	1.265	1.114	1.458	0.134814	2.275	1.255	2.031	1.771	0.052381	1.044	1.039	0.933	1.02	0.931	1.034	0.532567	0.854668	0.769561	1.2402	1.19656	1.41006	1.784	0.0171847
TGME49_223940-t26_1-p1	179	K	GAP45	1	5.26005e-69	169.18	LASPEDSASETTMATQPQK(1)VAEHSSAAVTDR	3	-0.67284	7	1.071	0.915	0.901	0.0980617	1.036	1.296	0.781	0.248157	0.967	1.416	0.867	1.045	0.83806	1.044	1.039	0.933	1.02	0.931	1.034	1.02586	0.880654	0.965702	1.01569	1.39205	0.755319	1.101	0.72996
TGME49_223940-t26_1-p1	24	K	GAP45	1	1.42069e-10	164.97	EAEDLAEK(1)ER	2	-0.023289	24	0.67	0.917	1.026	0.209418	1.032	1.11	1.246	0.0958991	1.541	1.21	1.215	1.423	0.071159	1.044	1.039	0.933	1.02	0.931	1.034	0.641762	0.882579	1.09968	1.01176	1.19227	1.20503	1.299	0.164522
TGME49_223940-t26_1-p1	16	K	GAP45	1	1.88973e-05	132.25	K(1)EAEDLAEKER	3	-0.066926	35	0.851	0.649	0.783	0.135061	1.277	1.23	1.211	0.0274143	1.501	1.895	1.546	1.652	0.0086032	1.044	1.039	0.933	1.02	0.931	1.034	0.815134	0.624639	0.839228	1.25196	1.32116	1.17118	1.643	0.0073431
TGME49_249850-t26_1-p1	197	K	GAP40 protein	1	4.49637e-06	113.76	AAYLQK(1)VMHEVDGR	3	-0.53392	25	1.083	0.912	0.94	0.09375	1.254	0.994	0.819	0.214098	1.158	1.09	0.871	1.025	0.89624	1.076	0.955	1.132	1.074	0.948	0.815	1.00651	0.954974	0.830389	1.1676	1.04852	1.00491	1.154	0.11836
TGME49_249850-t26_1-p1	80	K	GAP40 protein	1	0.000790059	78.516	EFPK(1)FAYFPR	2	0.69894	10	0.855	0.767	0.932	0.0969786	1.082	1.038	1.326	0.135064	1.266	1.353	1.423	1.416	0.067337	1.076	0.955	1.132	1.074	0.948	0.815	0.79461	0.803141	0.823322	1.00745	1.09494	1.62699	1.54	0.109877
TGME49_203310-t26_1-p1	137	K	dense granule protein GRA7	1	0.000823386	144.38	SFK(1)DLLK	2	-0.00674	30	1.064	0.86	0.907	0.113206	0.924	1.321	0.924	0.216985	0.868	1.537	1.019	1.098	0.64866	0.981	1.058	0.97	1.01	1.147	0.834	1.08461	0.812854	0.935052	0.914851	1.1517	1.10791	1.121	0.3495
TGME49_203310-t26_1-p1	63	K	dense granule protein GRA7	1	1.42675e-71	163	NSDFFDGQAPVDSLRPTNAGVDSK(1)GTDDHLTTSMDK	4	0.07128	60	0.936	0.512	1.11	0.360735	1.312	1.157	0.972	0.148405	1.402	2.261	0.876	1.584	0.128099	0.981	1.058	0.97	1.01	1.147	0.834	0.954128	0.483932	1.14433	1.29901	1.00872	1.16547	1.345	0.26316
TGME49_203310-t26_1-p1	75	K	dense granule protein GRA7	1	4.43409e-66	189.77	GTDDHLTTSMDK(1)ASVESQLPR	3	-0.35666	74	1.518	0.599	0.848	0.480911	1.21	1.134	0.691	0.277061	0.797	1.893	0.814	0.956	0.91444	0.981	1.058	0.97	1.01	1.147	0.834	1.5474	0.566163	0.874227	1.19802	0.988666	0.828537	1.009	0.803
TGME49_203310-t26_1-p1	142	K	dense granule protein GRA7	1	5.02201e-15	138.75	K(1)LALPAVGMGASYFAADR	3	-0.62542	71	0.735	1.063	0.616	0.287697	1.086	1.36	1.14	0.121421	1.478	1.279	1.85	1.33	0.167084	0.981	1.058	0.97	1.01	1.147	0.834	0.749235	1.00473	0.635052	1.07525	1.1857	1.36691	1.519	0.046283
TGME49_227280-t26_1-p1	136	K	dense granule protein GRA3	1	0.0163853	114.99	TDRPGLK(1)R	2	0.60251	7	1.338	0.089	0.736	0.866345	1.776	0.887	1.174	0.354735	1.328	10.013	1.595	1.793	0.39814	1.044	1.087	0.904	0.897	0.943	1.127	1.28161	0.0818767	0.814159	1.97993	0.940615	1.0417	1.82	0.30366
TGME49_227280-t26_1-p1	114	K	dense granule protein GRA3	1	9.66976e-09	157.38	K(1)VEEELSLLR	2	0.34167	22	0.982	1.165	1.088	0.0852076	0.929	1.013	0.823	0.103304	0.946	0.87	0.756	0.859	0.2206	1.044	1.087	0.904	0.897	0.943	1.127	0.940613	1.07176	1.20354	1.03567	1.07423	0.730257	0.883	0.4002
TGME49_227620-t26_1-p1	52	K	dense granule protein GRA2	1	1.61362e-56	209.89	AVGGK(1)GEHTPPLPDER	2	0.54285	35	0.965	0.775	0.922	0.112281	1.46	1.048	0.83	0.287543	1.513	1.351	0.901	1.279	0.40126	1.118	1.065	0.786	0.975	1.049	1.008	0.863148	0.7277	1.17303	1.49744	0.999047	0.823413	1.201	0.48856
TGME49_227620-t26_1-p1	127	K	dense granule protein GRA2	1	0.00338361	98.009	VAK(1)EAAGR	2	1.0195	18	0.812	0.799	0.731	0.0557228	0.815	1.305	1.538	0.302653	1.003	1.634	2.103	1.514	0.191718	1.118	1.065	0.786	0.975	1.049	1.008	0.726297	0.750235	0.930025	0.835897	1.24404	1.52579	1.498	0.119955
TGME49_227620-t26_1-p1	116	K	dense granule protein GRA2	1	9.49975e-128	274.53	GFTAAK(1)THTVR	2	0.45715	72	0.835	0.838	0.786	0.0356178	1.105	1.03	1.406	0.168595	1.324	1.229	1.789	1.411	0.095881	1.118	1.065	0.786	0.975	1.049	1.008	0.746869	0.786854	1	1.13333	0.981888	1.39484	1.385	0.07576
TGME49_227620-t26_1-p1	105	K	dense granule protein GRA2	1	0.00769745	136.57	AK(1)VVAEK	2	1.7519	17	0.156	1.116	0.172	1.14203	1.501	1.396	1.659	0.0871732	9.651	1.251	9.672	2.388	0.097763	1.118	1.065	0.786	0.975	1.049	1.008	0.139535	1.04789	0.21883	1.53949	1.33079	1.64583	3.211	0.127319
TGME49_227620-t26_1-p1	140	K	dense granule protein GRA2	1	0.0207696	58.699	K(1)LANVESDR	2	-0.70527	3	0.701				1.188		1.111	0.047366	1.696			1.64		1.118	1.065	0.786	0.975	1.049	1.008	0.627013			1.21846		1.10218	1.851
TGME49_227620-t26_1-p1	110	K	dense granule protein GRA2	1	8.13307e-06	128.01	VVAEK(1)GFTAAK	2	-0.16741	30	0.911	0.665	0.899	0.168114	1.33	1.229	0.967	0.159407	1.46	1.848	1.076	1.492	0.103216	1.118	1.065	0.786	0.975	1.049	1.008	0.814848	0.624413	1.14377	1.3641	1.17159	0.959325	1.353	0.186296
TGME49_239740-t26_1-p1	134	K	dense granule protein GRA14	1	0.000128521	103.31	SLQSTANGVK(1)K	2	0.25443	10	0.774	0.878	0.643	0.153932	1.379	1.196	1.131	0.104096	1.781	1.362	1.759	1.496	0.028765	1.022	1.029	0.996	0.97	0.974	1.009	0.757339	0.853256	0.645582	1.42165	1.22793	1.12091	1.671	0.0083838
TGME49_239740-t26_1-p1	144	K	dense granule protein GRA14	1	0.000120562	60.764	LDAAK(1)NEEGFITDLLK	2	1.4772	1							1							1.022	1.029	0.996	0.97	0.974	1.009						0.99108
TGME49_239740-t26_1-p1	338	K	dense granule protein GRA14	1	0.00205143	53.3	SK(1)GDVSTSDDMPR	2	0.76541	1							1							1.022	1.029	0.996	0.97	0.974	1.009						0.99108
TGME49_251540-t26_1-p1	228	K	dense granule protein GRA9	1	1.33902e-08	86.8	LAGWTDNTHTATAGTPK(1)K	3	0.27623	5		0.633	0.879	0.23009	1.398	0.999	1.091	0.1797		1.579	1.241	1.837		1.04	0.959	0.966	0.983	1.029	1.024		0.660063	0.909938	1.42218	0.970845	1.06543	1.469	0.137684
TGME49_251540-t26_1-p1	241	K	dense granule protein GRA9	1	1.48063e-06	100.43	LLISFPSPDHIK(1)EMVK	3	-0.58898	5	1.041	1.339	0.772	0.269946		1.094	0.753	0.261097		0.817	0.976	0.776	0.36032	1.04	0.959	0.966	0.983	1.029	1.024	1.00096	1.39625	0.799172		1.06317	0.735352	0.844	0.5683
TGME49_251540-t26_1-p1	129	K	dense granule protein GRA9	1	0.0261608	68.915	ALQPK(1)TK	2	-1.0867	1					1									1.04	0.959	0.966	0.983	1.029	1.024				1.01729
TGME49_251540-t26_1-p1	211	K	dense granule protein GRA9	1	7.51581e-27	137.87	EVVAQK(1)LAGWTDNTHTATAGTPK	3	-0.11219	9	0.927	0.902	0.718	0.134436	1.551		0.902	0.374164	1.674		1.256	1.341	0.51274	1.04	0.959	0.966	0.983	1.029	1.024	0.891346	0.940563	0.743271	1.57782		0.880859	1.432	0.2653
TGME49_270250-t26_1-p1	81	K	dense granule protein GRA1	1	7.25343e-16	141.86	VERPTGNPDLLK(1)IAIK	2	-0.3683	96	0.985	1.247	1.129	0.117121	0.888	0.927	0.824	0.0591169	0.901	0.744	0.73	0.788	0.109977	1.017	1.078	1.02	0.976	0.966	0.943	0.968535	1.15677	1.10686	0.909836	0.959627	0.873807	0.849	0.053879
TGME49_270250-t26_1-p1	179	K	dense granule protein GRA1	1	2.39234e-151	273.82	QQLK(1)DDIGFLTGERE	3	0.16826	47	0.886	0.96	0.9	0.0429469	1.164	1.102	0.989	0.0817787	1.314	1.148	1.099	1.176	0.108841	1.017	1.078	1.02	0.976	0.966	0.943	0.87119	0.890538	0.882353	1.19262	1.14079	1.04878	1.279	0.0030555
TGME49_270250-t26_1-p1	175	K	dense granule protein GRA1	1	6.01264e-31	174.78	DK(1)QQLKDDIGFLTGERE	2	-1.11	18	1.291	1.073	1.02	0.12733	1.052	0.711	0.853	0.196436	0.815	0.663	0.836	0.738	0.132959	1.017	1.078	1.02	0.976	0.966	0.943	1.26942	0.995362	1	1.07787	0.736025	0.90456	0.833	0.23896
TGME49_275440-t26_1-p1	141	K	dense granule protein GRA6	1	7.94106e-07	122.12	YSSVQEPQAK(1)VPSK	2	1.3756	8	1.04	0.752	1	0.16764	1.015	1.187	1.007	0.0950692	0.976	1.579	1.007	1.194	0.27802
TGME49_286450-t26_1-p1	106	K	dense granule protein GRA5	1	6.03577e-16	124.63	AIQEESK(1)ESATAEEEEVAEEE	2	-0.28838	20	0.741	0.633	0.439	0.253217	1.577	1.656	0.955	0.275039	2.129	2.617	2.177	2.032	0.091416						1						0.955
TGME49_288650-t26_1-p1	421	K	dense granule protein GRA12	1	2.1954e-68	214.81	ADESHEGQTK(1)TPTSGVR	3	-0.38848	7	0.666	0.701	0.586	0.0905517	1.243	1.18	1.625	0.178461	1.867	1.684	2.776	1.974	0.03428	0.743	0.884	0.746	1.153	1.186	1.288	0.896366	0.792986	0.785523	1.07806	0.994941	1.26165	1.347	0.022502
TGME49_288650-t26_1-p1	74	K	dense granule protein GRA12	1	4.29066e-06	130.01	AK(1)NLVVDPLPR	2	0.092546	31	1.285	0.743	0.739	0.340533	1.122	0.969	1.142	0.0878174	0.874	1.303	1.546	1.063	0.78544	0.743	0.884	0.746	1.153	1.186	1.288	1.72948	0.840498	0.990617	0.973114	0.817032	0.886646	0.752	0.34796
TGME49_288650-t26_1-p1	244	K	dense granule protein GRA12	1	6.36262e-57	191.37	AATVAAGNELFK(1)EALGHQR	3	0.46491	39	0.598	0.72	0.709	0.0998803	1.296	1.412	1.265	0.0585107	2.166	1.962	1.785	2.01	0.002844	0.743	0.884	0.746	1.153	1.186	1.288	0.804845	0.81448	0.950402	1.12402	1.19056	0.982143	1.283	0.033501
TGME49_288650-t26_1-p1	382	K	dense granule protein GRA12	1	2.59659e-30	120.27	ATYIPVSMYLSTDPTLTHEYEAAK(1)TVK	3	-0.044055	3	0.666		1.143	0.372902		1.191						1.788		0.743	0.884	0.746	1.153	1.186	1.288	0.896366		1.53217		1.00422		0.827
TGME49_288650-t26_1-p1	72	K	dense granule protein GRA12	1	4.12817e-18	173.72	LDHGACFVGK(1)AK	2	0.31457	14					1.195	1.046	0.759	0.22161						0.743	0.884	0.746	1.153	1.186	1.288				1.03643	0.881956	0.589286
TGME49_288650-t26_1-p1	411	K	dense granule protein GRA12	1	5.0017e-05	63.682	ATNQK(1)ADESHEGQTK	3	0.68166	3					0.992	1.005	1.003	0.007						0.743	0.884	0.746	1.153	1.186	1.288				0.860364	0.847386	0.778727
TGME49_288650-t26_1-p1	357	K	dense granule protein GRA12	1	5.22399e-07	147.91	TEFIEGIITK(1)R	2	1.1684	38	0.88	0.736	0.953	0.128944	1.42	1.095	0.915	0.223859	1.614	1.487	0.96	1.415	0.189202	0.743	0.884	0.746	1.153	1.186	1.288	1.18439	0.832579	1.27748	1.23157	0.923272	0.710404	0.87	0.51288
TGME49_288650-t26_1-p1	347	K	dense granule protein GRA12	1	1.53996e-13	72.755	VTGMDFFNHAAPVFK(1)TEFIEGIITK	3	2.4124	7	0.85	1.117		0.191965		1.263	0.77	0.342945		1.13		1.034	0.91704	0.743	0.884	0.746	1.153	1.186	1.288	1.14401	1.26357			1.06492	0.597826	0.691	0.29654
TGME49_297880-t26_1-p1	40	K	dense granule protein DG32	1	3.64086e-09	59.912	K(1)GVGEHIGGTPVDLVLNDLYPLIVK	3	1.037	1	1													0.886	1.039	0.99	0.971	0.957	1.158	1.12867
TGME49_310780-t26_1-p1	297	K	dense granule protein GRA4	1	0.0051618	68.335	AVK(1)GFGGTR	2	-0.55304	8	0.527	0.602		0.0939469	1.445	1.026	1.4	0.178266	2.744	1.704		2.286	0.024975	0.963	1.061	1.035	1.013	1.027	0.902	0.547248	0.567389		1.42646	0.999026	1.55211	2.379	0.0166435
TGME49_310780-t26_1-p1	313	K	dense granule protein GRA4	1	2.31776e-13	73.672	TSTAPAEAGK(1)TELDDGYRPPPFNPR	3	-0.21557	3	0.659					0.984	1.358	0.225839				1.777		0.963	1.061	1.035	1.013	1.027	0.902	0.68432				0.95813	1.50554	1.8
TGME49_277240-t26_1-p1	151	K	NTPase I	1	3.55536e-20	133.21	K(1)LMQLLEEDTVAILDSQLNEK	3	0.20255	3					1.141	0.876	0.983	0.133315						1.41	0.946	0.807	0.877	0.988	0.971				1.30103	0.88664	1.01236
TGME49_277240-t26_1-p1	171	K	NTPase I	1	1.19498e-66	193.54	LMQLLEEDTVAILDSQLNEK(1)QK	3	-0.17184	10	0.86	1.56	0.818	0.386163	1.227	0.895	0.64	0.319704	1.428	0.574	0.783	0.761	0.45834	1.41	0.946	0.807	0.877	0.988	0.971	0.609929	1.64905	1.01363	1.39909	0.90587	0.659114	0.906	0.86286
TGME49_277240-t26_1-p1	47	K	NTPase I	1	0.0207391	96.111	K(1)HLQTLR	2	-0.80242	3	0.814	0.687		0.119657			1.499					1.997		1.41	0.946	0.807	0.877	0.988	0.971	0.577305	0.726216				1.54377	2.369
TGME49_277240-t26_1-p1	107	K	NTPase I	1	3.94064e-31	183.81	SIDPDSIQLIGAGK(1)R	3	-1.0738	40	1.123	1.049	1.038	0.0432035	1.014	1.005	0.772	0.147468	0.902	0.958	0.744	0.857	0.23796	1.41	0.946	0.807	0.877	0.988	0.971	0.796454	1.10888	1.28625	1.15621	1.01721	0.795057	0.93	0.73578
TGME49_277270-t26_1-p1	40	K	NTPase II	1	6.51186e-07	163.32	GVDADTEK(1)R	2	0.13418	32	0.843	0.817	0.88	0.0373933	1.132	1.132	1.196	0.0320379	1.342	1.387	1.36	1.39	0.0015786	1.013	1.003	0.997	0.98	0.957	1.05	0.832182	0.814556	0.882648	1.1551	1.18286	1.13905	1.375	0.00027529
TGME49_277270-t26_1-p1	46	K	NTPase II	1	1.97392e-06	119.39	INVGK(1)THLQTLR	2	-0.23584	11					0.946	0.983	1.071	0.0642106						1.013	1.003	0.997	0.98	0.957	1.05				0.965306	1.02717	1.02
TGME49_277270-t26_1-p1	266	K	NTPase II	1	9.82411e-05	73.632	CMIDEYGVK(1)HCR	3	-0.21618	3	1.043				0.981	0.976		0.00361322	0.94			0.938		1.013	1.003	0.997	0.98	0.957	1.05	1.02962			1.00102	1.01985		0.981
TGME49_277270-t26_1-p1	150	K	NTPase II	1	8.38685e-06	89.507	LLFQYVPQMHEGAK(1)K	3	0.0024184	15					0.941	1.009	1.05	0.0550545						1.013	1.003	0.997	0.98	0.957	1.05				0.960204	1.05434	1
TGME49_277270-t26_1-p1	126	K	NTPase II	1	4.02829e-26	130.05	VVLEEWLDTYAGK(1)DWESRPVDAR	3	-1.4029	4	1.001	0.948	1.02	0.0377036			1.031				1.011	1.058		1.013	1.003	0.997	0.98	0.957	1.05	0.988154	0.945165	1.02307			0.981905	0.996
TGME49_203990-t26_1-p1	59	K	rhoptry protein ROP12	1	1.0049e-23	167.32	LDAELEEK(1)AIQEAK	2	0.013119	7	0.861	0.878	0.87	0.00977949	1.23	1.044	1.118	0.0828226	1.429	1.189	1.286	1.3	0.033659	0.939	0.754	1.039	0.789	1.355	1.124	0.916933	1.16446	0.837344	1.55894	0.77048	0.994662	1.139	0.69382
TGME49_205250-t26_1-p1	71	K	rhoptry protein ROP18	1	3.24256e-06	68.41	LDSKPTSLDSQQHVADK(1)R	3	-0.70856	4					1.335	0.721	0.943	0.311001						1.131	1.025	1.047	1.019	0.92	0.857				1.31011	0.783696	1.10035
TGME49_205250-t26_1-p1	202	K	rhoptry protein ROP18	1	1.30627e-07	152.97	ADSGCVIGK(1)R	2	-0.20637	33	0.838	1.061	1.143	0.155659	0.861	0.908	1.189	0.179885	1.026	0.855	1.04	1.038	0.83022	1.131	1.025	1.047	1.019	0.92	0.857	0.740937	1.03512	1.09169	0.844946	0.986957	1.3874	1.123	0.60108
TGME49_205250-t26_1-p1	311	K	rhoptry protein ROP18	1	0.00044973	117.31	NFSLAK(1)TAK	2	0.70195	31	0.877	0.977	0.962	0.0574527	1.169	1.007	1.009	0.0875593	1.333	1.031	1.049	1.145	0.185477	1.131	1.025	1.047	1.019	0.92	0.857	0.77542	0.953171	0.918816	1.1472	1.09457	1.17736	1.292	0.0180379
TGME49_211260-t26_1-p1	163	K	rhoptry kinase family protein ROP26 (incomplete catalytic triad)	1	1.23645e-05	94.487	VQK(1)QISLIPPGYEGR	2	1.1609	3	0.821	1.14	1.039	0.163037										0.932	0.961	1.081	0.94	1.082	1.004	0.880901	1.18626	0.961147
TGME49_211260-t26_1-p1	154	K	rhoptry kinase family protein ROP26 (incomplete catalytic triad)	1	2.1272e-06	107.65	ESVDPQFLK(1)HGLVQR	3	0.66328	14	0.833	1.133	0.984	0.152544	1.265	0.827	0.958	0.221131	1.519	0.73	0.974	1.034	0.8779	0.932	0.961	1.081	0.94	1.082	1.004	0.893777	1.17898	0.910268	1.34574	0.764325	0.954183	1.027	0.96938
TGME49_211260-t26_1-p1	121	K	rhoptry kinase family protein ROP26 (incomplete catalytic triad)	1	1.92685e-07	51.473	DK(1)QDGGNVPDHIYWQPLFYTNPHSEK	4	-0.55235	1							1							0.932	0.961	1.081	0.94	1.082	1.004						0.996016
TGME49_211290-t26_1-p1	308	K	rhoptry protein ROP15	1	9.50655e-05	114.97	SLGGTLK(1)QVR	2	1.1394	12	1.1	0.833	0.905	0.146027	0.785	1.296	1.081	0.243423	0.713	1.557	1.195	1.091	0.71204	0.978	1.065	1.202	0.866	0.935	0.954	1.12474	0.78216	0.752912	0.906467	1.3861	1.13312	1.288	0.22346
TGME49_211290-t26_1-p1	318	K	rhoptry protein ROP15	1	0.00728862	102.51	SLTDIHK(1)K	2	1.0472	6	0.682	1.506	0.961	0.399265	0.767	1.185	0.899	0.224843	1.124	0.787	0.935	0.869	0.70584	0.978	1.065	1.202	0.866	0.935	0.954	0.697342	1.41408	0.799501	0.885681	1.26738	0.942348	1.063	0.70752
TGME49_211290-t26_1-p1	73	K	rhoptry protein ROP15	1	1.719e-09	69.779	SSGTEIPSTLACPSSSPLK(1)TAK	3	0.74198	5	0.685	0.593		0.101806	0.876	1.846		0.503963	1.278	3.111		2.13	0.27654	0.978	1.065	1.202	0.866	0.935	0.954	0.700409	0.556808		1.01155	1.97433		2.375	0.147119
TGME49_211290-t26_1-p1	146	K	rhoptry protein ROP15	1	1.78681e-11	117.65	LSK(1)NTDFK	2	0.12989	16	0.908	0.694	1.428	0.373744	1.231	0.849	0.89	0.211835	1.355	1.224	0.623	1.236	0.36036	0.978	1.065	1.202	0.866	0.935	0.954	0.928425	0.651643	1.18802	1.42148	0.908021	0.932914	1.179	0.49042
TGME49_211290-t26_1-p1	115	K	rhoptry protein ROP15	1	0.00501524	88.819	SVK(1)WTQLK	2	-0.9322	12	0.834	0.734	0.716	0.0835002	1.204	1.395	1.116	0.115182	1.444	1.901	1.558	1.58	0.027417	0.978	1.065	1.202	0.866	0.935	0.954	0.852761	0.689202	0.595674	1.3903	1.49198	1.16981	1.896	0.0070351
TGME49_215775-t26_1-p1	344	K	rhoptry protein ROP8	1	0.000906039	57.434	FIFPFDLVK(1)DPQK	2	-1.4268	1					1									1.036	1.034	1.012	0.933	1.026	0.959				1.07181
TGME49_223920-t26_1-p1	1928	K	rhoptry neck protein RON3	1	1.39026e-05	130.41	AAVLK(1)ELPFK	2	0.5875	17	1.084	1.065	0.897	0.101365	1.128	0.969	0.857	0.138298	1.041	0.91	0.955	0.916	0.4423	0.997	0.963	0.992	1.018	1.036	0.994	1.08726	1.10592	0.904234	1.10806	0.935328	0.862173	0.938	0.5413
TGME49_223920-t26_1-p1	1429	K	rhoptry neck protein RON3	1	1.82272e-16	125.03	YLPLSEPVNVVDAVDK(1)LIASK	3	-0.52566	19	1.303	0.913	1.046	0.182334	0.691	1.072	0.975	0.216948	0.531	1.174	0.932	0.824	0.41524	0.997	0.963	0.992	1.018	1.036	0.994	1.30692	0.948079	1.05444	0.678782	1.03475	0.980885	0.814	0.26006
TGME49_223920-t26_1-p1	552	K	rhoptry neck protein RON3	1	2.26006e-05	106.67	APHTLELEAILK(1)R	3	0.23538	9	1.163	1.275	0.614	0.34773	0.931	1.105	0.912	0.108245	0.8	0.866	1.485	0.806	0.077815	0.997	0.963	0.992	1.018	1.036	0.994	1.1665	1.32399	0.618952	0.914538	1.0666	0.917505	0.932	0.93166
TGME49_223920-t26_1-p1	1539	K	rhoptry neck protein RON3	1	0.00712905	120.87	K(1)GANELER	2	0.062116	4	0.831				1.213	1.028	0.928	0.136886	1.46			1.271		0.997	0.963	0.992	1.018	1.036	0.994	0.833501			1.19155	0.992278	0.933602	1.247
TGME49_223920-t26_1-p1	475	K	rhoptry neck protein RON3	1	0.00344579	60.255	NK(1)SYLAIIEK	2	-0.60849	3	1.306	0.884	0.809	0.268019										0.997	0.963	0.992	1.018	1.036	0.994	1.30993	0.917965	0.815524
TGME49_223920-t26_1-p1	1434	K	rhoptry neck protein RON3	1	2.40439e-15	135.47	LIASK(1)AIDAVQQHLGQVR	3	-0.76079	17	1.307	1.29	0.798	0.255454	0.949	0.802	0.855	0.0857024	0.726	0.621	1.072	0.669	0.0045594	0.997	0.963	0.992	1.018	1.036	0.994	1.31093	1.33956	0.804435	0.93222	0.774131	0.860161	0.743	0.1923
TGME49_223920-t26_1-p1	610	K	rhoptry neck protein RON3	1	3.98558e-07	105.06	PANAEK(1)LLDK	2	-0.33075	11	1	1.097	0.868	0.116302	0.932	1.103		0.118836	0.932	1.006		0.97	0.78234	0.997	0.963	0.992	1.018	1.036	0.994	1.00301	1.13915	0.875	0.915521	1.06467		0.984	0.91772
TGME49_223920-t26_1-p1	354	K	rhoptry neck protein RON3	1	7.59772e-05	101.43	DITGK(1)ILVDDLVR	2	1.9701	4	1.466		1.211	0.134712	0.845		0.478	0.392303	0.576		0.395	0.451		0.997	0.963	0.992	1.018	1.036	0.994	1.47041		1.22077	0.830059		0.480885	0.487	0.121016
TGME49_223920-t26_1-p1	1795	K	rhoptry neck protein RON3	1	8.77886e-34	157.85	VFAGK(1)CEDMYTALIGSQPDIHK	3	-0.33791	30	1.24	1.015	1.013	0.119784	0.987	0.999	0.746	0.156733	0.796	0.984	0.736	0.808	0.20774	0.997	0.963	0.992	1.018	1.036	0.994	1.24373	1.054	1.02117	0.969548	0.964286	0.750503	0.809	0.107841
TGME49_223920-t26_1-p1	473	K	rhoptry neck protein RON3	1	0.000441507	128.38	LLAWCDK(1)NK	2	-0.32831	11	0.99	0.994	0.866	0.0766038	1.194	0.954	1.002	0.120949	1.206	0.96	1.158	1.058	0.51196	0.997	0.963	0.992	1.018	1.036	0.994	0.992979	1.03219	0.872984	1.17289	0.920849	1.00805	1.07	0.49332
TGME49_223920-t26_1-p1	747	K	rhoptry neck protein RON3	1	4.8561e-10	134.88	GK(1)EYLLFAEDINQK	2	2.8747	4	0.478		0.567	0.120445		1.76	1.195	0.2704			2.11	3.091		0.997	0.963	0.992	1.018	1.036	0.994	0.479438		0.571573		1.69884	1.20221	2.76	0.035325
TGME49_223920-t26_1-p1	1868	K	rhoptry neck protein RON3	1	0.021147	75.213	ANK(1)IWER	2	-0.59521	7	0.932	0.72	0.723	0.153526	1.485	0.957	1.184	0.219136	1.594	1.329	1.638	1.463	0.169744	0.997	0.963	0.992	1.018	1.036	0.994	0.934804	0.747664	0.728831	1.45874	0.923745	1.19115	1.482	0.067919
TGME49_223920-t26_1-p1	1731	K	rhoptry neck protein RON3	1	0.00252042	78.939	IK(1)CYEDALK	2	-0.30632	4			0.683		1.59	0.727		0.526744						0.997	0.963	0.992	1.018	1.036	0.994			0.688508	1.56189	0.701737		1.644
TGME49_223920-t26_1-p1	1490	K	rhoptry neck protein RON3	1	0.0137625	78.516	SHMFFDK(1)R	3	-0.95646	4					1.194	0.826	0.98	0.184813						0.997	0.963	0.992	1.018	1.036	0.994				1.17289	0.797297	0.985915
TGME49_223920-t26_1-p1	185	K	rhoptry neck protein RON3	1	4.63757e-10	130.1	MK(1)EDLTQLIK	2	-0.40108	17	0.965	1.273		0.194628		0.842	0.92	0.0626042		0.661		0.787	0.27282	0.997	0.963	0.992	1.018	1.036	0.994	0.967904	1.32191			0.812741	0.925553	0.759	0.2564
TGME49_223920-t26_1-p1	1935	K	rhoptry neck protein RON3	1	0.000478707	84.479	K(1)TTPPGMTEYK	2	-0.67532	5	0.571	0.732		0.174742	1.146	1.124	1.427	0.137093	2.009	1.536		1.892	0.025199	0.997	0.963	0.992	1.018	1.036	0.994	0.572718	0.760125		1.12574	1.08494	1.43561	1.824	0.030062
TGME49_223920-t26_1-p1	1165	K	rhoptry neck protein RON3	1	1.53432e-05	136.96	K(1)DEGTAQVIR	2	0.049411	17	0.912	0.758	1.208	0.238398	1.119	1.019	0.984	0.0673217	1.227	1.344	0.814	1.246	0.076958	0.997	0.963	0.992	1.018	1.036	0.994	0.914744	0.787124	1.21774	1.09921	0.983591	0.98994	1.052	0.64336
TGME49_223920-t26_1-p1	614	K	rhoptry neck protein RON3	1	0.00314596	124.98	LLDK(1)AFTR	2	0.99918	4					0.868	1.132		0.186676						0.997	0.963	0.992	1.018	1.036	0.994				0.852652	1.09266
TGME49_223920-t26_1-p1	604	K	rhoptry neck protein RON3	1	1.35279e-26	188.96	TLLQQIK(1)PANAEK	2	-0.0056809	19	0.971	0.884	0.787	0.104518	1.105	1.298	0.955	0.153617	1.139	1.468	1.213	1.207	0.24266	0.997	0.963	0.992	1.018	1.036	0.994	0.973922	0.917965	0.793347	1.08546	1.2529	0.960765	1.229	0.106199
TGME49_223920-t26_1-p1	1746	K	rhoptry neck protein RON3	1	0.000707061	79.659	DYVEYVDK(1)SR	2	-0.13209	7	0.477	0.924	0.584	0.352748	1.344	1.562	1.109	0.16928	2.814	1.692	1.898	1.911	0.07448	0.997	0.963	0.992	1.018	1.036	0.994	0.478435	0.959502	0.58871	1.32024	1.50772	1.11569	1.946	0.035001
TGME49_223920-t26_1-p1	1250	K	rhoptry neck protein RON3	1	5.35166e-17	99.747	TPPEDILK(1)ASDLALFGR	3	-1.2501	1		1												0.997	0.963	0.992	1.018	1.036	0.994		1.03842
TGME49_223920-t26_1-p1	1164	K	rhoptry neck protein RON3	0.981912	7.58855e-08	119.87	IVAPK(0.982)K(0.018)DEGTAQVIR	3	-0.55754	9	1.22	0.365	1.227	0.528806	1.242	0.95	0.997	0.147497	1.017	2.606	0.812	1.341	0.4837	0.997	0.963	0.992	1.018	1.036	0.994	1.22367	0.379024	1.2369	1.22004	0.916988	1.00302	1.106	0.60714
TGME49_227810-t26_1-p1	219	K	rhoptry kinase family protein ROP11 (incomplete catalytic triad)	1	0.00891723	62.466	K(1)SHAPADTRPR	2	0.60848	3						0.837	1.163	0.230517						1.029	1.124	1.197	0.917	0.846	0.887					0.989362	1.31116
TGME49_227810-t26_1-p1	389	K	rhoptry kinase family protein ROP11 (incomplete catalytic triad)	1	0.000273742	90.05	AK(1)DGGISCGK	2	-0.6408	6	0.684	0.763	1.182	0.305416	1.054	1.084	1.233	0.0853155	1.541	1.42	1.043	1.553	0.0139806	1.029	1.124	1.197	0.917	0.846	0.887	0.664723	0.678826	0.987469	1.1494	1.28132	1.39008	1.639	0.022079
TGME49_227810-t26_1-p1	148	K	rhoptry kinase family protein ROP11 (incomplete catalytic triad)	1	3.3875e-07	58.693	VTPEELATMVEPSLK(1)DLLNR	3	-1.2884	1	1													1.029	1.124	1.197	0.917	0.846	0.887	0.971817
TGME49_227810-t26_1-p1	242	K	rhoptry kinase family protein ROP11 (incomplete catalytic triad)	1	2.49978e-26	130.83	K(1)QQELPEVPEAELLSQLAEEQLR	3	0.12735	6	1.321	0.878		0.284901	1.119		0.681	0.344125	0.847			0.819	0.58744	1.029	1.124	1.197	0.917	0.846	0.887	1.28377	0.781139		1.22028		0.767756	0.963	0.9294
TGME49_229010-t26_1-p1	646	K	rhoptry neck protein RON4	1	0.0370547	47.869	AEVSK(1)LGK	2	-0.34089	1	1													0.977	1.055	0.988	1.029	0.934	1.016	1.02354
TGME49_229010-t26_1-p1	68	K	rhoptry neck protein RON4	1	9.52824e-13	86.189	SPQK(1)TASQSSLAPTGDNNSK	3	0.12034	4	0.729				1.166	1	1.105	0.0770097	1.6			1.496		0.977	1.055	0.988	1.029	0.934	1.016	0.746162			1.13314	1.07066	1.0876	1.47
TGME49_229010-t26_1-p1	511	K	rhoptry neck protein RON4	1	0.00176636	44.252	MQNAISK(1)AHGPLTR	3	-2.3858	3	1.105		0.895	0.148492										0.977	1.055	0.988	1.029	0.934	1.016	1.13101		0.90587
TGME49_229010-t26_1-p1	638	K	rhoptry neck protein RON4	1	3.6256e-07	114.31	SYDETTGESDHQQWK(1)K	3	-0.45021	5			0.769		1.332	0.97	0.928	0.206303			1.206			0.977	1.055	0.988	1.029	0.934	1.016			0.77834	1.29446	1.03854	0.913386	1.39
TGME49_229010-t26_1-p1	677	K	rhoptry neck protein RON4	1	1.10375e-33	163.85	ASGDVATRPFDSGTAK(1)YPSR	3	0.065216	8	0.985		1.684	0.370377	0.773	0.863	0.695	0.1082	0.785		0.413	0.789		0.977	1.055	0.988	1.029	0.934	1.016	1.00819		1.70445	0.751215	0.923983	0.684055	0.58	0.106138
TGME49_229010-t26_1-p1	641	K	rhoptry neck protein RON4	1	0.0366671	59.368	NK(1)AEVSK	2	0.41276	1					1									0.977	1.055	0.988	1.029	0.934	1.016				0.971817
TGME49_229010-t26_1-p1	654	K	rhoptry neck protein RON4	1	0.00101259	90.906	SALMK(1)SCVK	2	-3.0161	19	0.866	1.108	0.98	0.122953	0.966	1.209	0.87	0.172149	1.116	1.091	0.887	1.028	0.87096	0.977	1.055	0.988	1.029	0.934	1.016	0.886387	1.05024	0.991903	0.938776	1.29443	0.856299	1.055	0.78236
TGME49_229010-t26_1-p1	297	K	rhoptry neck protein RON4	1	2.41244e-21	152.01	VVTPIPASK(1)GIYPNLDELR	2	-0.78984	15	1.088	0.831	1.021	0.136036	1.479	0.795	0.787	0.389321	1.359	0.957	0.771	1.063	0.8575	0.977	1.055	0.988	1.029	0.934	1.016	1.11361	0.787678	1.0334	1.43732	0.851178	0.774606	1.044	0.94936
TGME49_229010-t26_1-p1	733	K	rhoptry neck protein RON4	1	0.00728862	102.51	K(1)CFSDAGR	2	-0.059041	12	0.944	1.088	0.687	0.22413	0.794	1.172	1.316	0.246435	0.841	1.078	1.917	1.077	0.7326	0.977	1.055	0.988	1.029	0.934	1.016	0.966223	1.03128	0.695344	0.771623	1.25482	1.29528	1.234	0.39408
TGME49_229010-t26_1-p1	84	K	rhoptry neck protein RON4	1	5.03642e-16	71.556	TASQSSLAPTGDNNSK(1)VESIIAGSDTTPR	3	0.81229	3	0.827				0.978		1.195	0.141226	1.182			1.314		0.977	1.055	0.988	1.029	0.934	1.016	0.846469			0.950437		1.17618	1.256
TGME49_229010-t26_1-p1	661	K	rhoptry neck protein RON4	1	2.46445e-09	101.5	YIK(1)ASGDVATRPFDSGTAK	3	-0.026694	5	0.74	0.88	0.759	0.0957639	1.492		1.13	0.19525	2.017		1.488	1.619	0.122976	0.977	1.055	0.988	1.029	0.934	1.016	0.757421	0.834123	0.768219	1.44995		1.1122	1.629	0.020256
TGME49_229010-t26_1-p1	710	K	rhoptry neck protein RON4	1	0.000111925	88.056	AVHDYAK(1)EHK	3	-0.47348	4					1.211	0.52	1.27	0.416887						0.977	1.055	0.988	1.029	0.934	1.016				1.17687	0.556745	1.25
TGME49_229010-t26_1-p1	64	K	rhoptry neck protein RON4	1	3.5967e-05	89.301	SELHIDLK(1)SPQK	3	1.104	4	0.998					1.002						1.004		0.977	1.055	0.988	1.029	0.934	1.016	1.02149				1.07281		1.05
TGME49_229010-t26_1-p1	649	K	rhoptry neck protein RON4	1	0.00315532	102.51	LGK(1)SALMK	2	-0.76229	19	0.853	0.917	1.334	0.252446	0.838	0.967	1.091	0.131051	0.982	1.054	0.818	1.091	0.4694	0.977	1.055	0.988	1.029	0.934	1.016	0.873081	0.869194	1.3502	0.814383	1.03533	1.07382	0.945	0.82014
TGME49_229010-t26_1-p1	619	K	rhoptry neck protein RON4	1	0.029452	52.716	NAGK(1)YFMK	2	0.70796	3	1.177					1.05	0.773	0.214886				0.774		0.977	1.055	0.988	1.029	0.934	1.016	1.20471				1.1242	0.760827	0.782
TGME49_229010-t26_1-p1	623	K	rhoptry neck protein RON4	1	6.37263e-10	110.12	YFMK(1)SYDETTGESDHQQWK	3	0.29085	5		0.658	1.196	0.410381	1.144	1.222	0.78	0.22497		1.857	0.652	1.594		0.977	1.055	0.988	1.029	0.934	1.016		0.623697	1.21053	1.11176	1.30835	0.767717	1.159	0.61838
TGME49_229010-t26_1-p1	405	K	rhoptry neck protein RON4	1	0.000551074	126.07	WIFK(1)AIPER	2	-0.45333	12	1.358	0.92	0.779	0.296299	0.855	1.087	1	0.119513	0.63	1.181	1.283	0.861	0.4553	0.977	1.055	0.988	1.029	0.934	1.016	1.38997	0.872038	0.788462	0.830904	1.16381	0.984252	0.977	0.99488
TGME49_229010-t26_1-p1	658	K	rhoptry neck protein RON4	1	0.0120197	89.142	SCVK(1)YIK	2	-0.52437	10	0.686	1.179	0.906	0.267385	1.401	0.946	0.882	0.262915	2.042	0.803	0.973	1.154	0.6426	0.977	1.055	0.988	1.029	0.934	1.016	0.702149	1.11754	0.917004	1.36152	1.01285	0.86811	1.185	0.41912
TGME49_242230-t26_1-p1	312	K	rhoptry kinase family protein ROP29	1	0.015363	66.27	AAK(1)LYITR	2	0.65166	3					0.938	1.114	0.949	0.0985589						1.118	1.008	0.78	1.018	1.044	1.031				0.921415	1.06705	0.920466
TGME49_242230-t26_1-p1	227	K	rhoptry kinase family protein ROP29	1	0.0300161	45.661	K(1)TALEDIQER	2	-1.1051	1						1								1.118	1.008	0.78	1.018	1.044	1.031					0.957854
TGME49_242230-t26_1-p1	226	K	rhoptry kinase family protein ROP29	1	0.000458946	53.946	SLQELQHLSSSQK(1)K	3	0.70669	2					1.28	0.72		0.39598						1.118	1.008	0.78	1.018	1.044	1.031				1.25737	0.689655
TGME49_243730-t26_1-p1	233	K	rhoptry protein ROP9	1	1.83736e-24	160.8	NIPIYFVTFSDK(1)GENR	3	-1.6114	6	1.912	0.489	1.108	0.610004	0.491				0.257			0.409		1.12	0.977	1.089	0.968	0.905	0.941	1.70714	0.500512	1.01745	0.507231			0.472
TGME49_243730-t26_1-p1	212	K	rhoptry protein ROP9	1	7.32687e-20	112.74	RDDLSVLGALTPDFK(1)LLGEELTR	3	-0.73585	7	0.629	1.129	0.952	0.280658	0.961	1.145	1.183	0.108299	1.527	1.014	1.242	1.247	0.36944	1.12	0.977	1.089	0.968	0.905	0.941	0.561607	1.15558	0.874197	0.992769	1.26519	1.25717	1.356	0.20352
TGME49_243730-t26_1-p1	165	K	rhoptry protein ROP9	1	1.69492e-13	76.799	DAAK(1)AFVDAIQECGIQVVASDYDR	3	-0.21016	3	1.119	0.881		0.168291										1.12	0.977	1.089	0.968	0.905	0.941	0.999107	0.90174
TGME49_243730-t26_1-p1	138	K	rhoptry protein ROP9	1	7.79496e-31	178.67	RGPSLFTEETMGPSK(1)R	3	-0.41746	10			1.446		0.754	0.898	0.902	0.099041			0.624			1.12	0.977	1.089	0.968	0.905	0.941			1.32782	0.778926	0.992265	0.958555	0.685
TGME49_243730-t26_1-p1	144	K	rhoptry protein ROP9	1	7.97113e-05	84.297	HPCLK(1)TLAAAVER	3	-1.3049	13	0.899	1.466	0.874	0.310103	0.894	0.911	0.955	0.0342176	0.995	0.622	1.092	0.778	0.52512	1.12	0.977	1.089	0.968	0.905	0.941	0.802679	1.50051	0.802571	0.923554	1.00663	1.01488	0.948	0.97292
TGME49_243730-t26_1-p1	79	K	rhoptry protein ROP9	0.999458	1.90333e-28	80.182	DTGVSHQK(0.999)GEPSDSSSEPK(0.001)PQGTVAETPGAASAAAAEVGR	4	0.39998	2						1.124	0.876	0.175362						1.12	0.977	1.089	0.968	0.905	0.941					1.24199	0.930925
TGME49_252360-t26_1-p1	234	K	rhoptry kinase family protein ROP24 (incomplete catalytic triad)	1	4.16055e-11	125.5	VMDVDENQEYALK(1)VAR	2	-0.26495	2							1							1.005	0.973	1.033	0.906	1.011	1.073						0.931966
TGME49_258580-t26_1-p1	607	K	rhoptry protein ROP17	1	7.49903e-21	97.776	GPSPASDTASESEPVSTEEAALLQK(1)E	3	0.094246	6	1.096	1.043	0.721	0.212878	1.436	0.703		0.484628	1.31	0.674		1	1	1.034	1.096	0.877	0.962	0.978	1.054	1.05996	0.951642	0.822121	1.49272	0.718814		1.171	0.75732
TGME49_261750-t26_1-p1	472	K	rhoptry neck protein RON10	1	6.19962e-05	73.252	DVSLK(1)SEAEEAIASK	2	1.6072	1					1									0.857	0.952	0.924	1.023	1.09	1.153				0.977517
TGME49_261750-t26_1-p1	482	K	rhoptry neck protein RON10	1	4.61551e-08	78.848	SEAEEAIASK(1)WTDAVDQR	3	-0.16506	1		1												0.857	0.952	0.924	1.023	1.09	1.153		1.05042
TGME49_261750-t26_1-p1	194	K	rhoptry neck protein RON10	1	0.000593545	63.185	VETETENK(1)SEVYR	2	-1.0139	1						1								0.857	0.952	0.924	1.023	1.09	1.153					0.917431
TGME49_261750-t26_1-p1	458	K	rhoptry neck protein RON10	1	9.09153e-05	91.313	K(1)HTNSPDVPR	2	0.90548	8	0.813	0.791	0.754	0.037934	1.452	1.323	0.867	0.253175	1.786	1.673	1.15	1.514	0.170142	0.857	0.952	0.924	1.023	1.09	1.153	0.948658	0.830882	0.816017	1.41935	1.21376	0.751951	1.304	0.30154
TGME49_261750-t26_1-p1	125	K	rhoptry neck protein RON10	1	0.000519402	83.182	K(1)YVELGTSGER	2	0.065567	7	0.74				1.719	0.611	0.93	0.524882	2.324			1.468		0.857	0.952	0.924	1.023	1.09	1.153	0.863477			1.68035	0.56055	0.806592	1.176
TGME49_262050-t26_1-p1	535	K	rhoptry kinase family protein ROP39	1	2.37678e-19	181.4	VESEIK(1)DLISR	2	-1.1518	15	1.232	0.371	0.292	0.825439	1.556	1.091	1.457	0.179052	1.264	2.941	4.99	1.707	0.22246	0.963	1.01	1.046	0.964	0.988	1.03	1.27934	0.367327	0.279159	1.61411	1.10425	1.41456	2.146	0.110139
TGME49_262730-t26_1-p1	434	K	rhoptry protein ROP16	1	0.00200292	136.8	AELVK(1)TIR	2	-0.40482	4						1								0.985	1.089	1.056	0.943	0.982	0.944					1.01833
TGME49_262730-t26_1-p1	529	K	rhoptry protein ROP16	1	4.62218e-14	113.49	EAIIALAK(1)LHELGFAHGDVK	3	0.76228	10	0.752	0.55		0.219409	1.028	1.456	1.214	0.174102	1.366	2.648		1.893	0.046076	0.985	1.089	1.056	0.943	0.982	0.944	0.763452	0.505051		1.09014	1.48269	1.28602	2.028	0.03308
TGME49_269885-t26_1-p1	1587	K	rhoptry metalloprotease toxolysin TLN1	1	1.85941e-11	151.98	VTPEEIQSFK(1)EK	2	0.32688	34	1.023	1.164	0.709	0.241281	1.296	0.907	0.901	0.218758	1.268	0.78	1.272	0.946	0.76108	1.005	0.929	0.948	1.048	1.062	1.008	1.01791	1.25296	0.74789	1.23664	0.854049	0.893849	0.989	0.98638
TGME49_269885-t26_1-p1	1350	K	rhoptry metalloprotease toxolysin TLN1	0.763968	1.0491e-07	54.66	TPVK(0.236)PSGGPCK(0.764)GDACTGSSCNSLECQR	3	-0.46957	1					1									1.005	0.929	0.948	1.048	1.062	1.008				0.954198
TGME49_269885-t26_1-p1	1533	K	rhoptry metalloprotease toxolysin TLN1	1	6.85766e-09	82.765	IPTQEEFATLK(1)QAAIDVWK	3	0.071239	6	1.467	1.36	0.821	0.284735	0.862	0.892	0.599	0.205528	0.588	0.655	0.729	0.555	0.015645	1.005	0.929	0.948	1.048	1.062	1.008	1.4597	1.46394	0.866034	0.822519	0.839925	0.594246	0.595	0.072718
TGME49_269885-t26_1-p1	1419	K	rhoptry metalloprotease toxolysin TLN1	1	0.000674912	80.102	QEEEK(1)LVQLR	2	0.057981	3					0.966	1.034		0.0480833						1.005	0.929	0.948	1.048	1.062	1.008				0.921756	0.973635
TGME49_269885-t26_1-p1	248	K	rhoptry metalloprotease toxolysin TLN1	1	9.58601e-06	134.3	TK(1)QQGIDPVK	2	0.63925	18	0.904	0.581	0.986	0.259957	1.244	1.277	1.008	0.12472	1.376	2.199	1.023	1.584	0.075842	1.005	0.929	0.948	1.048	1.062	1.008	0.899502	0.625404	1.04008	1.18702	1.20245	1	1.321	0.141396
TGME49_269885-t26_1-p1	193	K	rhoptry metalloprotease toxolysin TLN1	1	4.86671e-07	92.593	LADLFSAPLLK(1)SENLLK	3	-0.33555	12	0.948	1.003	0.65	0.219065	1.394	1.093	0.911	0.21536	1.472	1.089	1.402	1.161	0.4535	1.005	0.929	0.948	1.048	1.062	1.008	0.943284	1.07966	0.685654	1.33015	1.02919	0.90377	1.205	0.33982
TGME49_269885-t26_1-p1	407	K	rhoptry metalloprotease toxolysin TLN1	1	0.0313417	64.207	SK(1)ESVYK	2	0.71649	6	0.766	0.943	0.778	0.119311		1.274	1.239	0.0196966		1.351	1.594	1.47	0.046845	1.005	0.929	0.948	1.048	1.062	1.008	0.762189	1.01507	0.820675		1.19962	1.22917	1.402	0.053019
TGME49_269885-t26_1-p1	1522	K	rhoptry metalloprotease toxolysin TLN1	1	0.00014008	90.759	SK(1)IPTQEEFATLK	2	2.178	10	0.834	0.817	0.717	0.0800885	1.078	1.196	1.358	0.116114	1.293	1.464	1.895	1.467	0.035018	1.005	0.929	0.948	1.048	1.062	1.008	0.829851	0.87944	0.756329	1.02863	1.12618	1.34722	1.42	0.0187375
TGME49_269885-t26_1-p1	439	K	rhoptry metalloprotease toxolysin TLN1	1	0.00262683	133.12	VTEMAK(1)IR	2	-1.0587	18	1.175	0.812	0.826	0.219327	1.102	1.025	1.059	0.0363348	0.938	1.262	1.282	1.069	0.77182	1.005	0.929	0.948	1.048	1.062	1.008	1.16915	0.874058	0.871308	1.05153	0.96516	1.0506	1.052	0.58594
TGME49_269885-t26_1-p1	507	K	rhoptry metalloprotease toxolysin TLN1	1	0.0202284	97.602	LFIFDK(1)K	2	-0.39128	6					1.072	1.152	0.776	0.198071						1.005	0.929	0.948	1.048	1.062	1.008				1.0229	1.08475	0.769841
TGME49_269885-t26_1-p1	508	K	rhoptry metalloprotease toxolysin TLN1	1	0.00018018	65.295	K(1)LAADVDREEYWFK	3	-0.32459	5	0.492				0.961	1.838	0.709	0.506812	1.952			2.377		1.005	0.929	0.948	1.048	1.062	1.008	0.489552			0.916985	1.7307	0.703373	2.282
TGME49_291960-t26_1-p1	276	K	rhoptry kinase family protein ROP40 (incomplete catalytic triad)	1	2.21001e-09	106.44	VMLNEQK(1)VLSIFGVADGK	3	0.67236	14	1.038	1.077	1.453	0.19269	0.828	0.839	0.765	0.0492547	0.797	0.779	0.526	0.767	0.0050008	0.936	1.005	0.892	1.08	0.973	1.114	1.10897	1.07164	1.62892	0.766667	0.862282	0.686715	0.608	0.031842
TGME49_291960-t26_1-p1	263	K	rhoptry kinase family protein ROP40 (incomplete catalytic triad)	1	1.34674e-27	159.69	IFPLPGGFEGEQK(1)VEQYK	2	0.20108	19	1.006	1.015	1.02	0.00699895	0.727	1.206	1.027	0.245304	0.722	1.188	1.007	0.976	0.88032	0.936	1.005	0.892	1.08	0.973	1.114	1.07479	1.00995	1.1435	0.673148	1.23947	0.921903	0.878	0.42526
TGME49_291960-t26_1-p1	287	K	rhoptry kinase family protein ROP40 (incomplete catalytic triad)	1	8.08573e-18	174.24	VLSIFGVADGK(1)K	2	0.68669	49	1.027	0.882	0.932	0.0777768	0.763	1.151	1.245	0.242647	0.743	1.305	1.337	1.103	0.65298	0.936	1.005	0.892	1.08	0.973	1.114	1.09722	0.877612	1.04484	0.706481	1.18294	1.11759	0.996	0.8952
TGME49_291960-t26_1-p1	288	K	rhoptry kinase family protein ROP40 (incomplete catalytic triad)	1	7.12182e-21	142.74	K(1)VSNAYHCYLPVEEVFFGK	3	0.034781	12	0.947	1.548	1.537	0.255845	0.782	0.814	0.371	0.376788	0.826	0.526	0.241	0.526	0.133901	0.936	1.005	0.892	1.08	0.973	1.114	1.01175	1.5403	1.72309	0.724074	0.836588	0.333034	0.443	0.058502
TGME49_291960-t26_1-p1	505	K	rhoptry kinase family protein ROP40 (incomplete catalytic triad)	1	2.3881e-13	84.166	AHGYPPQNAFQTLGSHEFK(1)QLR	4	0.55616	8	1.227	1.313	1.204	0.0460371	0.559	0.847	0.85	0.222273	0.456	0.645	0.707	0.592	0.027523	0.936	1.005	0.892	1.08	0.973	1.114	1.3109	1.30647	1.34978	0.517593	0.870504	0.763016	0.542	0.055599
TGME49_291960-t26_1-p1	269	K	rhoptry kinase family protein ROP40 (incomplete catalytic triad)	1	0.000909824	149.57	K(1)VMLNEQK	2	-0.2601	19	0.71	0.948	0.766	0.154003	1.905	0.77	0.902	0.520581	2.684	0.812	1.177	1.438	0.49672	0.936	1.005	0.892	1.08	0.973	1.114	0.758547	0.943284	0.858744	1.76389	0.791367	0.809695	1.314	0.495
TGME49_291960-t26_1-p1	180	K	rhoptry kinase family protein ROP40 (incomplete catalytic triad)	1	5.25348e-14	78.758	SSWTPSPPFFQPGEGSSK(1)AVEYFVK	3	0.62702	1			1											0.936	1.005	0.892	1.08	0.973	1.114			1.12108
TGME49_291960-t26_1-p1	187	K	rhoptry kinase family protein ROP40 (incomplete catalytic triad)	1	6.02006e-17	141.07	AVEYFVK(1)QQTPALTDEMHK	3	0.019213	21	0.24	1.488	1.303	0.666622	1.024	0.971	0.974	0.0300822	4.269	0.653	0.747	1.145	0.87354	0.936	1.005	0.892	1.08	0.973	1.114	0.25641	1.4806	1.46076	0.948148	0.997945	0.874327	0.882	0.8405
TGME49_295110-t26_1-p1	421	K	rhoptry protein ROP7	1	0.000151795	121.73	ILPDSFCLK(1)R	2	-0.29793	32	1.107	1.126	1.084	0.0190218	0.779	1.131	0.774	0.228785	0.704	1.004	0.714	0.801	0.2423	1.004	1.019	1.057	0.894	0.961	1.065	1.10259	1.105	1.02554	0.871365	1.1769	0.726761	0.858	0.2939
TGME49_295110-t26_1-p1	315	K	rhoptry protein ROP7	1	0.000560033	114.28	VK(1)NPYLANR	2	0.30074	21	0.771	0.564	0.753	0.164754	1.145	1.529	1.238	0.153625	1.485	2.71	1.644	1.954	0.032282	1.004	1.019	1.057	0.894	0.961	1.065	0.767928	0.553484	0.712394	1.28076	1.59105	1.16244	1.984	0.0072196
TGME49_295110-t26_1-p1	440	K	rhoptry protein ROP7	1	1.49434e-15	132.87	AGTK(1)VVAENAQGFSPPEVR	2	-0.069586	47	0.939	0.987	0.962	0.024938	1.072	1.016	1.024	0.0291975	1.142	1.029	1.065	1.077	0.081724	1.004	1.019	1.057	0.894	0.961	1.065	0.935259	0.968597	0.910123	1.19911	1.05723	0.961502	1.144	0.121365
TGME49_295110-t26_1-p1	517	K	rhoptry protein ROP7	1	1.16867e-10	164.48	RAPENVK(1)LLVYK	2	-1.8323	42	1.26	1.114	1.113	0.0727703	0.865	0.932	0.716	0.13199	0.687	0.836	0.644	0.706	0.038436	1.004	1.019	1.057	0.894	0.961	1.065	1.25498	1.09323	1.05298	0.967562	0.969823	0.6723	0.767	0.1063
TGME49_295110-t26_1-p1	199	K	rhoptry protein ROP7	1	0.000480166	83.862	DK(1)VPGEVIIR	2	-0.11666	20	0.988	1.159	1.104	0.0805548	0.849	1.276	0.624	0.361412	0.86	1.101	0.566	0.854	0.5812	1.004	1.019	1.057	0.894	0.961	1.065	0.984064	1.13739	1.04447	0.949664	1.32778	0.585915	0.904	0.56032
TGME49_295110-t26_1-p1	343	K	rhoptry protein ROP7	1	0.0135494	86.512	PLVQK(1)AK	2	-1.3239	5					1.064	1.085	0.851	0.129464						1.004	1.019	1.057	0.894	0.961	1.065				1.19016	1.12903	0.799061
TGME49_295125-t26_1-p1	324	K	rhoptry protein ROP4	1	2.37925e-07	147.62	VPENVK(1)LLVYK	2	0.92568	16		1.093	0.942	0.104937	1.038	1.211	0.716	0.254175		1.107	0.76	0.904		1.004	0.937	1.072	1.111	0.921	0.955		1.16649	0.878731	0.934293	1.31488	0.749738	0.978	0.87684
TGME49_295125-t26_1-p1	228	K	rhoptry protein ROP4	1	8.63545e-05	126.07	IMPDSFCLK(1)R	2	-2.0948	43	1.315	1.135	1.04	0.120062	0.825	0.863	0.822	0.0273163	0.628	0.761	0.79	0.683	0.0111849	1.004	0.937	1.072	1.111	0.921	0.955	1.30976	1.21131	0.970149	0.742574	0.937025	0.860733	0.728	0.049218
TGME49_295125-t26_1-p1	219	K	rhoptry protein ROP4	1	3.0476e-07	57.484	LVAHLQDEGVVHGK(1)IMPDSFCLK	4	1.1585	2	1.33	0.67		0.46669										1.004	0.937	1.072	1.111	0.921	0.955	1.3247	0.715048
TGME49_295125-t26_1-p1	247	K	rhoptry protein ROP4	1	3.04413e-18	129.46	AGAK(1)VVVPAEYDEYTPPEGR	2	-0.37019	36	0.793	0.996	1.371	0.278387	0.931	1.057	0.853	0.108698	1.174	1.062	0.622	1.059	0.65948	1.004	0.937	1.072	1.111	0.921	0.955	0.789841	1.06297	1.27892	0.837984	1.14767	0.893194	0.919	0.6844
TGME49_297960-t26_1-p1	1980	K	rhoptry neck protein RON6	1	1.6293e-09	141.08	RK(1)EVGHLNLLK	3	-0.31941	26	0.965	1.184	0.828	0.180954	1.036	0.924	1.064	0.0734931	1.073	0.781	1.284	0.938	0.54812	1.065	0.953	1.054	1.084	0.882	0.963	0.906103	1.24239	0.785579	0.95572	1.04762	1.10488	1.059	0.62676
TGME49_297960-t26_1-p1	1902	K	rhoptry neck protein RON6	1	5.22977e-05	68.044	DIALSK(1)HQEAEENRR	3	0.27778	1						1								1.065	0.953	1.054	1.084	0.882	0.963					1.13379
TGME49_300100-t26_1-p1	982	K	rhoptry neck protein RON2	1	2.98406e-07	146.16	DPVALLVK(1)DSR	2	-0.069051	19	0.999	1.079	0.844	0.122667	0.98	1.129	0.969	0.0871053	0.981	1.046	1.148	0.987	0.86996	0.987	0.999	0.972	1.062	0.976	1.004	1.01216	1.08008	0.868313	0.922787	1.15676	0.965139	1.028	0.7874
TGME49_300100-t26_1-p1	516	K	rhoptry neck protein RON2	1	4.09532e-32	166.48	YK(1)TGVEPLVDPATNSAR	3	-0.25883	21	1.167	0.788	1.042	0.193318	0.846	1.02	1.137	0.146281	0.725	1.294	1.092	1.024	0.9036	0.987	0.999	0.972	1.062	0.976	1.004	1.18237	0.788789	1.07202	0.79661	1.04508	1.13247	0.977	0.9096
TGME49_300100-t26_1-p1	693	K	rhoptry neck protein RON2	1	0.0267259	44.543	K(1)IPENDPYALR	2	-1.1058	1							1							0.987	0.999	0.972	1.062	0.976	1.004						0.996016
TGME49_300100-t26_1-p1	828	K	rhoptry neck protein RON2	1	0.0174154	42.599	VNHK(1)HMAR	2	1.2872	3					0.958		1.042	0.059397						0.987	0.999	0.972	1.062	0.976	1.004				0.902072		1.03785
TGME49_300100-t26_1-p1	920	K	rhoptry neck protein RON2	1	0.00132554	51.612	WAEHGIPGDIK(1)R	3	-0.98826	1		1												0.987	0.999	0.972	1.062	0.976	1.004		1.001
TGME49_300100-t26_1-p1	188	K	rhoptry neck protein RON2	1	2.96821e-06	102.52	AAEK(1)GCPVAVLHNLR	3	0.87761	12	1.054		1.13	0.0492126	0.696	0.96	1.161	0.24836	0.66		1.027	0.891		0.987	0.999	0.972	1.062	0.976	1.004	1.06788		1.16255	0.655367	0.983607	1.15637	0.836	0.41864
TGME49_300100-t26_1-p1	1063	K	rhoptry neck protein RON2	1	0.000270513	82.515	QINSVAEVVK(1)NDR	2	0.23698	6	1.081	0.871		0.152144	1.242	0.911	0.896	0.192434	1.149	1.045		1.041	0.82312	0.987	0.999	0.972	1.062	0.976	1.004	1.09524	0.871872		1.16949	0.933402	0.89243	1.015	0.92342
TGME49_300100-t26_1-p1	1088	K	rhoptry neck protein RON2	1	1.12079e-10	145.09	DVVAGYTK(1)ASVR	2	0.039436	11	1.075	0.669	0.816	0.240889	0.989	1.23	1.221	0.119143	0.92	1.838	1.495	1.315	0.22914	0.987	0.999	0.972	1.062	0.976	1.004	1.08916	0.66967	0.839506	0.931262	1.26025	1.21614	1.311	0.17214
TGME49_300100-t26_1-p1	77	K	rhoptry neck protein RON2	1	1.24248e-20	157.91	IEVK(1)TVDEELPEDLK	2	0.88448	9	0.854	0.765	0.839	0.0581546	1.194	1.448	0.9	0.232278	1.398	1.894	1.072	1.459	0.170982	0.987	0.999	0.972	1.062	0.976	1.004	0.865248	0.765766	0.863169	1.12429	1.48361	0.896414	1.405	0.101437
TGME49_300100-t26_1-p1	1009	K	rhoptry neck protein RON2	1	0.000160804	124.92	VHQSK(1)NLLR	2	-0.066737	30	0.972	0.992	0.691	0.190177	1.157	1.032	1.157	0.064706	1.19	1.04	1.676	1.136	0.091256	0.987	0.999	0.972	1.062	0.976	1.004	0.984802	0.992993	0.710905	1.08945	1.05738	1.15239	1.227	0.128756
TGME49_300100-t26_1-p1	1181	K	rhoptry neck protein RON2	1	0.000101608	107.55	DFSGAK(1)EIEK	2	-0.8893	23	1.123	0.68	0.987	0.244015	1.153	0.922	1.134	0.119884	1.027	1.357	1.149	1.187	0.44294	0.987	0.999	0.972	1.062	0.976	1.004	1.13779	0.680681	1.01543	1.08569	0.944672	1.12948	1.115	0.47754
TGME49_300100-t26_1-p1	889	K	rhoptry neck protein RON2	1	0.000458629	84.507	QSAAEK(1)GSHR	2	1.3825	1					1									0.987	0.999	0.972	1.062	0.976	1.004				0.94162
TGME49_300100-t26_1-p1	667	K	rhoptry neck protein RON2	1	6.81467e-05	121.36	SK(1)LEAYISQR	2	-0.45635	13	0.677	0.848	1.356	0.367751	1.234	0.944	0.941	0.161883	1.823	1.114	0.694	1.363	0.143475	0.987	0.999	0.972	1.062	0.976	1.004	0.685917	0.848849	1.39506	1.16196	0.967213	0.937251	1.047	0.71472
TGME49_300100-t26_1-p1	221	K	rhoptry neck protein RON2	1	1.74505e-06	77.191	SNPAK(1)MYEVANSYVQQR	3	0.54504	2		0.766	1.234	0.330926										0.987	0.999	0.972	1.062	0.976	1.004		0.766767	1.26955
TGME49_300100-t26_1-p1	630	K	rhoptry neck protein RON2	1	1.05015e-13	160.67	ELMAK(1)SSGALFR	2	1.4542	12	1.616	0.833	1.108	0.335032	0.727	0.667	1.049	0.252267	0.45	0.801	0.946	0.665	0.30162	0.987	0.999	0.972	1.062	0.976	1.004	1.63728	0.833834	1.13992	0.684557	0.683402	1.04482	0.668	0.184081
TGME49_300100-t26_1-p1	310	K	rhoptry neck protein RON2	1	4.94587e-06	117.2	PVPVQSNQTEK(1)ER	2	0.50484	5					1.3	0.895	0.806	0.263219						0.987	0.999	0.972	1.062	0.976	1.004				1.22411	0.917008	0.802789
TGME49_300100-t26_1-p1	1409	K	rhoptry neck protein RON2	1	0.00309034	133.81	LK(1)DALFR	2	-0.098529	15	1.211	1.104	0.909	0.142483	0.929	0.949	0.898	0.0277705	0.767	0.859	0.988	0.799	0.0134757	0.987	0.999	0.972	1.062	0.976	1.004	1.22695	1.10511	0.935185	0.874765	0.972336	0.894422	0.839	0.116821
TGME49_300100-t26_1-p1	835	K	rhoptry neck protein RON2	1	0.00308846	110.12	EAK(1)ALLLR	2	-1.3111	21	1.26	0.853	0.784	0.26637	1.085	0.935	1.084	0.0834233	0.861	1.096	1.383	0.979	0.90296	0.987	0.999	0.972	1.062	0.976	1.004	1.2766	0.853854	0.806584	1.02166	0.957992	1.07968	1.042	0.70102
TGME49_300100-t26_1-p1	1185	K	rhoptry neck protein RON2	1	3.08593e-06	98.592	EIEK(1)LNSPHHVNAFR	4	-1.1963	9	1.337	0.911	0.822	0.268988	0.897	0.956	1.077	0.0939546	0.671	1.049	1.31	0.869	0.45668	0.987	0.999	0.972	1.062	0.976	1.004	1.35461	0.911912	0.845679	0.844633	0.979508	1.07271	0.931	0.7539
TGME49_300100-t26_1-p1	604	K	rhoptry neck protein RON2	1	7.51842e-06	69.935	WGK(1)VVADPTAYGEIFER	2	2.5761	4		1.07	1.577	0.270875		0.842	0.511	0.345975		0.788	0.324	0.632		0.987	0.999	0.972	1.062	0.976	1.004		1.07107	1.62243		0.862705	0.508964	0.509	0.177042
TGME49_300100-t26_1-p1	908	K	rhoptry neck protein RON2	1	0.00390827	119.29	ETDDMIK(1)R	2	0.0036013	22	0.687	1.14	0.978	0.245498	1.12	1.018	1.057	0.0483272	1.63	0.893	1.081	1.166	0.6272	0.987	0.999	0.972	1.062	0.976	1.004	0.696049	1.14114	1.00617	1.05461	1.04303	1.05279	1.108	0.49234
TGME49_300100-t26_1-p1	1108	K	rhoptry neck protein RON2	1	0.00021874	115.39	K(1)EGVAAATAR	2	1.8133	7	1.066	0.848	0.83	0.143623	1.379	1.031	0.846	0.249345	1.294	1.216	1.019	1.134	0.5966	0.987	0.999	0.972	1.062	0.976	1.004	1.08004	0.848849	0.853909	1.29849	1.05635	0.842629	1.149	0.42958
TGME49_300100-t26_1-p1	1175	K	rhoptry neck protein RON2	1	5.37503e-06	94.087	GYEK(1)DFSGAK	2	3.6531	12		1.008	0.873	0.101499			1.12				1.283	1.111		0.987	0.999	0.972	1.062	0.976	1.004		1.00901	0.898148			1.11554	1.17
TGME49_304740-t26_1-p1	548	K	rhoptry kinase family protein ROP35	1	0.000809071	70.089	SDVFALGQTLK(1)R	2	0.45103	1		1												1.149	0.956	1.024	0.903	1.009	0.959		1.04603
TGME49_304740-t26_1-p1	397	K	rhoptry kinase family protein ROP35	1	0.000139933	96.229	VK(1)SSTDAEAR	2	0.75235	2						0.937	1.063	0.0890955						1.149	0.956	1.024	0.903	1.009	0.959					0.928642	1.10845
TGME49_304740-t26_1-p1	537	K	rhoptry kinase family protein ROP35	1	2.99049e-05	57.053	ATDHTEK(1)SDVFALGQTLK	3	0.27395	1					1									1.149	0.956	1.024	0.903	1.009	0.959				1.10742
TGME49_306060-t26_1-p1	613	K	rhoptry neck protein RON8	1	0.0016755	52.247	EK(1)GFHFTTVHR	3	0.0047052	1							1							1.052	0.999	1.028	0.978	0.964	0.979						1.02145
TGME49_306060-t26_1-p1	1209	K	rhoptry neck protein RON8	1	0.00291639	62.78	EQTTVTK(1)EAK	2	-0.78152	5	1.548		0.957	0.333653	1.035	0.642	0.819	0.236565	0.668		0.856	0.537		1.052	0.999	1.028	0.978	0.964	0.979	1.47148		0.930934	1.05828	0.665975	0.836568	0.711	0.26314
TGME49_306060-t26_1-p1	1700	K	rhoptry neck protein RON8	1	0.000123922	90.614	IISNEK(1)TQTVR	2	0.24084	8	0.811	0.86	1.127	0.18235	1.468	0.881	0.852	0.325753	1.81	1.025	0.757	1.277	0.4384	1.052	0.999	1.028	0.978	0.964	0.979	0.770913	0.860861	1.0963	1.50102	0.9139	0.870276	1.204	0.46134
TGME49_306060-t26_1-p1	271	K	rhoptry neck protein RON8	1	0.0204411	47.869	MFK(1)ESDPK	2	0.83824	1							1							1.052	0.999	1.028	0.978	0.964	0.979						1.02145
TGME49_306060-t26_1-p1	1074	K	rhoptry neck protein RON8	1	9.34592e-11	116.61	AK(1)HLNIPVADVTESEELNR	3	0.39095	11	1.141	0.949	0.924	0.118176	0.954	1.478	0.554	0.465557	0.836	1.557	0.599	0.952	0.89694	1.052	0.999	1.028	0.978	0.964	0.979	1.0846	0.94995	0.898833	0.97546	1.5332	0.565884	1.048	0.92344
TGME49_306060-t26_1-p1	2597	K	rhoptry neck protein RON8	1	0.000215561	74.789	INATDK(1)NTLATLLK	2	-1.5207	2	0.883				1.117				1.265			1.265		1.052	0.999	1.028	0.978	0.964	0.979	0.839354			1.14213			1.361
TGME49_306060-t26_1-p1	492	K	rhoptry neck protein RON8	1	0.00913094	64.803	ALMAK(1)HK	2	0.2427	7					1.07	1.006	0.924	0.0731847						1.052	0.999	1.028	0.978	0.964	0.979				1.09407	1.04357	0.94382
TGME49_306060-t26_1-p1	1144	K	rhoptry neck protein RON8	0.961594	2.08817e-07	111.22	LVGATITTTEK(0.962)GK(0.038)PAER	3	0.16931	5					1.18	0.983	0.836	0.172662						1.052	0.999	1.028	0.978	0.964	0.979				1.20654	1.01971	0.853933
TGME49_306060-t26_1-p1	267	K	rhoptry neck protein RON8	1	1.01436e-26	137.12	QLIVDHAEPENILTGPGSFSIK(1)R	3	0.46845	6	1.555	0.828	1.139	0.3107	0.795	0.992	0.692	0.184471	0.511	1.198	0.608	0.694	0.30218	1.052	0.999	1.028	0.978	0.964	0.979	1.47814	0.828829	1.10798	0.812883	1.02905	0.706844	0.746	0.23778
TGME49_306060-t26_1-p1	2140	K	rhoptry neck protein RON8	1	0.000104914	101.3	K(1)INSPEGLTIPGVR	2	0.17069	1			1											1.052	0.999	1.028	0.978	0.964	0.979			0.972763
TGME49_306060-t26_1-p1	2683	K	rhoptry neck protein RON8	1	0.00162129	57.225	VQAAK(1)AFQQAAK	2	-0.59738	2						1.029	0.971	0.0410122						1.052	0.999	1.028	0.978	0.964	0.979					1.06743	0.991828
TGME49_306060-t26_1-p1	2711	K	rhoptry neck protein RON8	1	0.00108418	90.15	PK(1)NVEPAVR	2	-0.27437	3					1.32	0.97	0.71	0.306105						1.052	0.999	1.028	0.978	0.964	0.979				1.34969	1.00622	0.72523
TGME49_306060-t26_1-p1	154	K	rhoptry neck protein RON8	1	3.98044e-07	118.24	ASLQTK(1)EQAALLHR	3	-0.43697	10	0.927	0.665	0.903	0.174151	1.813	0.952	0.739	0.486857	1.955	1.431	0.819	1.467	0.45526	1.052	0.999	1.028	0.978	0.964	0.979	0.881179	0.665666	0.878405	1.85378	0.987552	0.754852	1.483	0.30836
TGME49_306060-t26_1-p1	932	K	rhoptry neck protein RON8	1	0.0186046	41.399	AHPNLK(1)PANVK	2	0.06131	1							1							1.052	0.999	1.028	0.978	0.964	0.979						1.02145
TGME49_306060-t26_1-p1	1578	K	rhoptry neck protein RON8	1	2.63248e-05	109.83	LLGISDQDIAK(1)SGR	2	3.8554	8	1.288	0.559	0.98	0.388352	0.915	1.444	0.814	0.319916	0.71	2.584	0.831	1.145	0.7414	1.052	0.999	1.028	0.978	0.964	0.979	1.22433	0.55956	0.953307	0.935583	1.49793	0.831461	1.193	0.54564
TGME49_306060-t26_1-p1	944	K	rhoptry neck protein RON8	1	1.5278e-10	142.08	LVLYDDK(1)DTALR	2	0.3169	10	0.813	1.019	1.074	0.142038	1.055	1.035	1.004	0.0249162	1.297	1.016	0.934	1.126	0.241	1.052	0.999	1.028	0.978	0.964	0.979	0.772814	1.02002	1.04475	1.07873	1.07365	1.02554	1.12	0.28128
TGME49_306060-t26_1-p1	937	K	rhoptry neck protein RON8	0.982465	2.41154e-13	77.576	AHPNLK(0.017)PANVK(0.982)LVLYDDKDTALR	4	0.58959	6	0.974	0.495	0.652	0.34539		1.445	1.435	0.00491046		2.92	2.201	1.961	0.20838	1.052	0.999	1.028	0.978	0.964	0.979	0.925856	0.495495	0.634241		1.49896	1.46578	2.163	0.041595
TGME49_306060-t26_1-p1	1105	K	rhoptry neck protein RON8	1	0.00606259	54.772	SGK(1)TLEDLDR	2	1.238	3	0.767				1.195	1.038		0.0994319	1.558			1.456		1.052	0.999	1.028	0.978	0.964	0.979	0.729087			1.22188	1.07676		1.576
TGME49_306060-t26_1-p1	1170	K	rhoptry neck protein RON8	1	0.000459853	67.997	VFK(1)ELAAQVPGLK	2	-0.41827	7	0.852	1.2	1.034	0.169211	1.031	1.074	0.808	0.147055	1.211	0.895	0.781	0.946	0.76458	1.052	0.999	1.028	0.978	0.964	0.979	0.809886	1.2012	1.00584	1.05419	1.11411	0.825332	0.992	0.98394
TGME49_306060-t26_1-p1	2591	K	rhoptry neck protein RON8	1	0.0236747	92.187	K(1)INATDK	2	2.2433	4	0.939		1.246	0.198702		0.815						0.868		1.052	0.999	1.028	0.978	0.964	0.979	0.892586		1.21206		0.845436		0.803
TGME49_306060-t26_1-p1	466	K	rhoptry neck protein RON8	1	0.0422145	79.116	FLFPDK(1)R	2	-0.25744	7	0.896	1.305	1.584	0.274273	0.652	0.833	0.731	0.122847	0.728	0.638	0.462	0.671	0.118478	1.052	0.999	1.028	0.978	0.964	0.979	0.851711	1.30631	1.54086	0.666667	0.864108	0.74668	0.616	0.074259
TGME49_306060-t26_1-p1	597	K	rhoptry neck protein RON8	1	0.0444455	55.441	SLLAK(1)GK	2	1.0753	2			1.175		0.825									1.052	0.999	1.028	0.978	0.964	0.979			1.143	0.843558			0.738
TGME49_306060-t26_1-p1	1102	K	rhoptry neck protein RON8	1	0.00154693	77.662	TELAMK(1)SGK	2	-1.7846	12	1.107	0.988	0.829	0.143104	1.291	0.964	0.821	0.234975	1.166	0.976	0.991	0.979	0.91218	1.052	0.999	1.028	0.978	0.964	0.979	1.05228	0.988989	0.80642	1.32004	1	0.838611	1.109	0.58262
TGME49_306060-t26_1-p1	1117	K	rhoptry neck protein RON8	1	0.00767908	116.37	HLK(1)FEIR	2	1.2739	11	1.06	0.958	1.464	0.230556	0.843	0.901	0.774	0.0757498	0.795	0.941	0.528	0.832	0.06826	1.052	0.999	1.028	0.978	0.964	0.979	1.0076	0.958959	1.42412	0.861963	0.934647	0.790603	0.763	0.12668
TGME49_306060-t26_1-p1	1855	K	rhoptry neck protein RON8	1	0.000672009	69.721	DLYK(1)VYIQIPK	2	0.52955	2	1.036		0.964	0.0509117										1.052	0.999	1.028	0.978	0.964	0.979	0.984791		0.937743
TGME49_306060-t26_1-p1	1062	K	rhoptry neck protein RON8	1	0.000561355	72.276	DLLTSAK(1)NALK	2	-1.3016	3	0.979	0.914	1.107	0.0981988										1.052	0.999	1.028	0.978	0.964	0.979	0.930608	0.914915	1.07685
TGME49_306060-t26_1-p1	1385	K	rhoptry neck protein RON8	1	7.48211e-10	131.35	AVESK(1)VAEGSGIMR	2	0.80774	18	1.052	0.732	0.976	0.181727	0.995	1.308	0.937	0.184789	0.946	1.787	0.96	1.211	0.3968	1.052	0.999	1.028	0.978	0.964	0.979	1	0.732733	0.949416	1.01738	1.35685	0.957099	1.242	0.21262
TGME49_306060-t26_1-p1	2760	K	rhoptry neck protein RON8	1	5.82411e-06	116.19	LVIFVEQDGQK(1)TIR	2	-2.1969	2					0.897	1.103		0.145664						1.052	0.999	1.028	0.978	0.964	0.979				0.917178	1.14419
TGME49_306060-t26_1-p1	1158	K	rhoptry neck protein RON8	1	0.00509389	137.18	K(1)FFLNDK	2	-1.31	9	1.168	0.944	0.866	0.15793	0.972		1.05	0.0545542	0.832		1.213	0.957	0.74086	1.052	0.999	1.028	0.978	0.964	0.979	1.11027	0.944945	0.842412	0.993865		1.07252	1.07	0.54422
TGME49_308090-t26_1-p1	233	K	rhoptry protein ROP5	0.880056	0.0242747	56.258	K(0.88)LK(0.12)LVEPLR	3	0.91413	1														0.983	0.954	1.061	0.995	1.091	0.916
TGME49_308090-t26_1-p1	263	K	rhoptry protein ROP5	1	6.21382e-13	136.39	LEDFALK(1)VFTMGAENSR	3	-0.8401	55	1.288	0.796	0.804	0.292703	0.812	1.508	0.792	0.393058	0.631	1.893	0.984	0.996	0.99034	0.983	0.954	1.061	0.995	1.091	0.916	1.31027	0.834382	0.757776	0.81608	1.38222	0.864629	1.055	0.82996
TGME49_308090-t26_1-p1	235	K	rhoptry protein ROP5	1	8.35423e-06	154.81	LK(1)LVEPLR	2	0.12727	97	1.146	1.351	0.875	0.212421	0.84	1.015	0.773	0.142639	0.733	0.751	0.884	0.702	0.053618	0.983	0.954	1.061	0.995	1.091	0.916	1.16582	1.41614	0.824694	0.844221	0.930339	0.843886	0.769	0.2113
TGME49_308810-t26_1-p1	1362	K	rhoptry neck protein RON9	1	3.13193e-05	118.61	VPLHDK(1)NMDGK	2	0.059569	10	1.175		1.25	0.0437386	1.123	0.838	0.614	0.297214	0.955		0.491	0.73		0.943	1.042	1.094	0.959	0.961	1.002	1.24602		1.1426	1.17101	0.872008	0.612774	0.741	0.2655
TGME49_308810-t26_1-p1	1218	K	rhoptry neck protein RON9	1	3.99039e-08	79.489	DK(1)AGLSALHYAAASNSCK	3	-0.87149	5	1.132	0.906	0.403	0.458625			1.559				3.867	1.53		0.943	1.042	1.094	0.959	0.961	1.002	1.20042	0.869482	0.368373			1.55589	1.914
TGME49_308810-t26_1-p1	1036	K	rhoptry neck protein RON9	1	0.0598825	47.302	RQEVEAEAK(1)K	2	-0.24326	1							1							0.943	1.042	1.094	0.959	0.961	1.002						0.998004
TGME49_310010-t26_1-p1	170	K	rhoptry neck protein RON1	1	0.0301253	65.313	NK(1)LSSAR	2	-1.3289	5	0.774		1.348	0.382544	0.74	1.139		0.300304	0.957			1.214		1.055	1.018	0.998	0.918	1.073	0.937	0.733649		1.3507	0.8061	1.06151		0.896	0.84684
TGME49_310010-t26_1-p1	1035	K	rhoptry neck protein RON1	1	0.000538167	62.338	NLTPDK(1)VCVRPR	3	0.29574	3					1.13	0.968	0.902	0.11732						1.055	1.018	0.998	0.918	1.073	0.937				1.23094	0.902144	0.962647
TGME49_310010-t26_1-p1	350	K	rhoptry neck protein RON1	1	0.00255527	91.318	YMQESVK(1)K	2	-0.20875	10		1												1.055	1.018	0.998	0.918	1.073	0.937		0.982318
TGME49_310010-t26_1-p1	289	K	rhoptry neck protein RON1	1	2.59881e-05	103.83	K(1)LFGHIQANVEAK	3	0.41484	2	1.495	0.505		0.700036										1.055	1.018	0.998	0.918	1.073	0.937	1.41706	0.496071
TGME49_310010-t26_1-p1	198	K	rhoptry neck protein RON1	1	4.11718e-39	178.22	RHDEFLADAVIDK(1)LDSMR	4	-0.0224	20	1.764	0.938	1.501	0.301201	0.54	0.422	0.835	0.355138	0.306	0.45	0.556	0.443	0.118262	1.055	1.018	0.998	0.918	1.073	0.937	1.67204	0.921415	1.50401	0.588235	0.39329	0.891142	0.457	0.054284
TGME49_310010-t26_1-p1	288	K	rhoptry neck protein RON1	1	6.67294e-12	126.63	EVELEMQALAEQHNFMK(1)K	3	0.45016	5		1.571	0.576	0.655399	0.977	1.117	0.758	0.190333		0.711	1.316	0.605		1.055	1.018	0.998	0.918	1.073	0.937		1.54322	0.577154	1.06427	1.04101	0.808965	0.916	0.95908
TGME49_310010-t26_1-p1	1008	K	rhoptry neck protein RON1	1	2.29451e-11	118.48	LEAPTAEK(1)LLWGTIIAEK	3	-0.22214	6	1.452	0.879	0.927	0.2927	0.911	0.978	0.853	0.0684398	0.628	1.113	0.92	0.784	0.54384	1.055	1.018	0.998	0.918	1.073	0.937	1.3763	0.863458	0.928858	0.992375	0.911463	0.910352	0.888	0.54416
TGME49_310010-t26_1-p1	336	K	rhoptry neck protein RON1	1	0.000758292	48.527	SGSDVLHCLK(1)VIGK	3	-2.2896	1					1									1.055	1.018	0.998	0.918	1.073	0.937				1.08932
TGME49_310010-t26_1-p1	315	K	rhoptry neck protein RON1	1	1.3424e-12	134.93	IEELDK(1)PIDIIDAIDKR	3	-0.25836	2		0.662	1.338	0.478004										1.055	1.018	0.998	0.918	1.073	0.937		0.650295	1.34068
TGME49_310010-t26_1-p1	861	K	rhoptry neck protein RON1	1	0.000713413	59.198	TK(1)NCFHDDVYR	3	0.49637	3					0.879	1.405	0.716	0.360085						1.055	1.018	0.998	0.918	1.073	0.937				0.957516	1.30941	0.764141
TGME49_310010-t26_1-p1	938	K	rhoptry neck protein RON1	1	0.000121998	73.834	DKPSCDMMEK(1)ATQR	3	0.10374	3	0.753					1.386	0.861	0.330424				1.492		1.055	1.018	0.998	0.918	1.073	0.937	0.713744				1.29171	0.91889	1.549
TGME49_310010-t26_1-p1	1021	K	rhoptry neck protein RON1	1	4.50214e-07	163.91	K(1)LQELQISR	2	0.41428	12	0.881	1.199	1.068	0.152306	1.109	0.993	0.75	0.192713	1.259	0.829	0.703	0.914	0.65516	1.055	1.018	0.998	0.918	1.073	0.937	0.835071	1.1778	1.07014	1.20806	0.925443	0.800427	0.952	0.74962
TGME49_310010-t26_1-p1	325	K	rhoptry neck protein RON1	1	7.22478e-25	160.09	IEELDKPIDIIDAIDK(1)R	3	0.55283	24	1.079	0.916	0.784	0.159523	0.916	1.2	1.106	0.13471	0.849	1.31	1.411	1.077	0.58028	1.055	1.018	0.998	0.918	1.073	0.937	1.02275	0.899804	0.785571	0.997821	1.11836	1.18036	1.217	0.092543
TGME49_310010-t26_1-p1	1018	K	rhoptry neck protein RON1	1	4.4645e-11	150.06	LLWGTIIAEK(1)ER	2	0.71464	9	1.439	1.384	0.904	0.236887	0.935	0.793	0.544	0.261345	0.65	0.573	0.602	0.537	0.021864	1.055	1.018	0.998	0.918	1.073	0.937	1.36398	1.35953	0.905812	1.01852	0.739049	0.580576	0.644	0.101763
TGME49_310010-t26_1-p1	301	K	rhoptry neck protein RON1	1	2.2699e-16	126.07	LFGHIQANVEAK(1)NTSALVNR	3	0.55819	9	1.122	0.95	0.836	0.148532	0.804	1.064	1.224	0.205668	0.716	1.121	1.464	0.995	0.97702	1.055	1.018	0.998	0.918	1.073	0.937	1.06351	0.933202	0.837675	0.875817	0.991612	1.3063	1.12	0.491
TGME49_311470-t26_1-p1	1049	K	rhoptry neck protein RON5	1	0.00862343	98.503	APK(1)VNLK	2	0.63351	15	0.809	0.813	0.738	0.0536364	1.097	1.262	1.28	0.0831503	1.357	1.553	1.734	1.496	0.020364	0.98	1.012	1.017	0.96	1.001	1.03	0.82551	0.80336	0.725664	1.14271	1.26074	1.24272	1.549	0.00092067
TGME49_311470-t26_1-p1	660	K	rhoptry neck protein RON5	1	2.40454e-06	140.78	EVFK(1)IIDFTK	2	0.11825	17	1.253	1.614	1.177	0.173202	0.647	0.637	0.673	0.0284872	0.516	0.395	0.571	0.455	0.144805	0.98	1.012	1.017	0.96	1.001	1.03	1.27857	1.59486	1.15733	0.673958	0.636364	0.653398	0.487	0.00179697
TGME49_311470-t26_1-p1	446	K	rhoptry neck protein RON5	1	0.000727605	56.205	AGSHVVLSACK(1)R	3	-0.83181	5	1.102	0.883		0.156027	1.234	0.781		0.317935	1.12	0.884		1.015	0.95788	0.98	1.012	1.017	0.96	1.001	1.03	1.12449	0.87253		1.28542	0.78022		1.034	0.97232
TGME49_311470-t26_1-p1	831	K	rhoptry neck protein RON5	1	0.012257	88.734	IVAK(1)VHR	2	-0.40408	5	0.436		0.283	0.300938	1.199	2.016	1.066	0.36048	2.75		3.767	3.273		0.98	1.012	1.017	0.96	1.001	1.03	0.444898		0.278269	1.24896	2.01399	1.03495	3.962	0.021763
TGME49_311470-t26_1-p1	543	K	rhoptry neck protein RON5	1	0.00103885	135.55	K(1)EIVQESFR	2	0.40768	9	0.849	0.716	0.987	0.159296	1.088	1.192	1.168	0.0473795	1.281	1.666	1.183	1.469	0.0105761	0.98	1.012	1.017	0.96	1.001	1.03	0.866327	0.70751	0.970501	1.13333	1.19081	1.13398	1.359	0.028424
TGME49_311470-t26_1-p1	266	K	rhoptry neck protein RON5	1	0.017182	120.46	K(1)INDAVK	2	0.85589	11	0.572	0.97	0.608	0.307159	1.251	1.234	1.364	0.055075	2.187	1.273	2.243	1.664	0.047383	0.98	1.012	1.017	0.96	1.001	1.03	0.583673	0.958498	0.597837	1.30313	1.23277	1.32427	1.804	0.063259
TGME49_311470-t26_1-p1	397	K	rhoptry neck protein RON5	1	1.84679e-33	161.47	PLQEATIDK(1)FK	2	1.4446	28	1.133	0.671	0.87	0.25999	1.411	1.083	0.831	0.262402	1.246	1.613	0.955	1.229	0.51014	0.98	1.012	1.017	0.96	1.001	1.03	1.15612	0.663043	0.855457	1.46979	1.08192	0.806796	1.256	0.39726
TGME49_311470-t26_1-p1	944	K	rhoptry neck protein RON5	1	3.26417e-19	178.54	NAAMGFK(1)NSQK	2	-0.23101	11	1.166		1.287	0.0697594	0.794	0.75	1.003	0.159211	0.681		0.779	0.728		0.98	1.012	1.017	0.96	1.001	1.03	1.1898		1.26549	0.827083	0.749251	0.973786	0.692	0.034718
TGME49_311470-t26_1-p1	399	K	rhoptry neck protein RON5	1	4.08973e-59	157.82	FK(1)QDAAAAAEAADHFAQVSAFNAMQSALTK	4	0.69644	10		1.285			0.798	0.703	1.214	0.300315		0.548		0.704		0.98	1.012	1.017	0.96	1.001	1.03		1.26976		0.83125	0.702298	1.17864	0.712
TGME49_311470-t26_1-p1	1432	K	rhoptry neck protein RON5	1	1.84461e-05	91.355	AEMVTYAMAK(1)ASTGK	2	-0.71087	8	1.312	1.436	1.162	0.105273	0.615	0.752	0.723	0.103631	0.469	0.524	0.622	0.507	0.0024381	0.98	1.012	1.017	0.96	1.001	1.03	1.33878	1.41897	1.14258	0.640625	0.751249	0.701942	0.537	0.00145899
TGME49_311470-t26_1-p1	264	K	rhoptry neck protein RON5	1	0.00051312	143.7	APLTVAEK(1)R	2	0.21526	11	1.275	0.985	0.787	0.241655	1.107	1.1	0.745	0.210376	0.868	1.117	0.947	0.871	0.4948	0.98	1.012	1.017	0.96	1.001	1.03	1.30102	0.97332	0.773845	1.15312	1.0989	0.723301	0.976	0.92096
TGME49_311470-t26_1-p1	1549	K	rhoptry neck protein RON5	1	0.000691439	61.194	K(1)GDDSHCWATR	3	-0.042973	6	0.86				0.982	0.39	1.769	0.660739	1.142			1.217		0.98	1.012	1.017	0.96	1.001	1.03	0.877551			1.02292	0.38961	1.71748	1.189
TGME49_311470-t26_1-p1	914	K	rhoptry neck protein RON5	1	1.52345e-10	142.12	YTNMLK(1)ADPITR	2	0.2741	12	1.023	1.214	1.284	0.115104	0.656	0.815	1.009	0.213858	0.641	0.671	0.786	0.739	0.146479	0.98	1.012	1.017	0.96	1.001	1.03	1.04388	1.1996	1.26254	0.683333	0.814186	0.979612	0.707	0.040104
TGME49_311470-t26_1-p1	884	K	rhoptry neck protein RON5	1	0.000119956	101.38	VVK(1)VNYENLR	2	0.48857	12	1.108	0.905	0.961	0.105761	0.806	1.364	0.857	0.305743	0.727	1.507	0.892	1.002	0.9924	0.98	1.012	1.017	0.96	1.001	1.03	1.13061	0.894269	0.944936	0.839583	1.36264	0.832039	1.022	0.99482
TGME49_311470-t26_1-p1	272	K	rhoptry neck protein RON5	1	0.000420405	111.46	INDAVK(1)AGR	2	0.029207	6	1.452		0.541	0.646437		1.024	0.984	0.0281716			1.82	0.691		0.98	1.012	1.017	0.96	1.001	1.03	1.48163		0.531957		1.02298	0.95534	0.982	0.85346
TGME49_311470-t26_1-p1	1012	K	rhoptry neck protein RON5	1	9.49508e-08	130.56	MSLLEK(1)AGAQIK	2	0.46328	14	1.192	1.078	0.799	0.197645	1.199	0.85	0.882	0.197464	1.006	0.788	1.104	0.861	0.36936	0.98	1.012	1.017	0.96	1.001	1.03	1.21633	1.06522	0.785644	1.24896	0.849151	0.856311	0.963	0.84424
TGME49_311470-t26_1-p1	1180	K	rhoptry neck protein RON5	1	0.00769745	104.75	IDK(1)IILK	2	-0.095207	12	0.944	0.768	1.004	0.135485	1.061	1.324	0.899	0.195942	1.124	1.724	0.895	1.279	0.26114	0.98	1.012	1.017	0.96	1.001	1.03	0.963265	0.758893	0.987217	1.10521	1.32268	0.872816	1.218	0.2651
TGME49_311470-t26_1-p1	668	K	rhoptry neck protein RON5	1	1.55095e-11	142.39	AK(1)DVLLFASETWK	2	0.7272	4	1.875		0.873	0.515663		0.52	0.732	0.239467			0.838	0.334		0.98	1.012	1.017	0.96	1.001	1.03	1.91327		0.858407		0.519481	0.71068	0.444	0.22498
TGME49_311470-t26_1-p1	881	K	rhoptry neck protein RON5	1	0.00181391	82.452	QMQGQK(1)VVK	2	-1.1735	6	1.18				0.762	1.103	0.955	0.181909	0.645			0.797		0.98	1.012	1.017	0.96	1.001	1.03	1.20408			0.79375	1.1019	0.927184	0.781
TGME49_311470-t26_1-p1	1417	K	rhoptry neck protein RON5	1	0.000409895	60.55	CDWMDGYPDAEK(1)MR	2	-0.89293	1							1							0.98	1.012	1.017	0.96	1.001	1.03						0.970874
TGME49_311470-t26_1-p1	1694	K	rhoptry neck protein RON5	1	2.33095e-05	43.681	VTASGPQLTSVADLDTQFK(1)EIPDLVLR	3	1.5652	2	1.355						0.645					0.476		0.98	1.012	1.017	0.96	1.001	1.03	1.38265					0.626214	0.453
TGME49_311470-t26_1-p1	666	K	rhoptry neck protein RON5	1	0.00335216	98.629	IIDFTK(1)AK	2	-1.7244	47	0.901	1.277	1.004	0.183186	0.873	0.967	0.978	0.0614362	0.969	0.757	0.974	0.863	0.38238	0.98	1.012	1.017	0.96	1.001	1.03	0.919388	1.26186	0.987217	0.909375	0.966034	0.949515	0.892	0.33972
TGME49_311470-t26_1-p1	1363	K	rhoptry neck protein RON5	1	4.24922e-06	122.39	MLVEK(1)LSGISTK	2	0.19188	26	0.965	0.788	1.136	0.180694	0.794	1.421	0.895	0.324744	0.822	1.803	0.788	1.183	0.5807	0.98	1.012	1.017	0.96	1.001	1.03	0.984694	0.778656	1.11701	0.827083	1.41958	0.868932	1.082	0.7874
TGME49_311470-t26_1-p1	711	K	rhoptry neck protein RON5	1	0.000544128	90.15	NVNDIMK(1)SK	2	-0.18373	14	0.884	0.552		0.326963	1.569	1.044	0.952	0.280107	1.776	1.892		1.655	0.188362	0.98	1.012	1.017	0.96	1.001	1.03	0.902041	0.545455		1.63437	1.04296	0.924272	1.659	0.181456
TGME49_311470-t26_1-p1	791	K	rhoptry neck protein RON5	1	1.59918e-07	109.36	HSK(1)YGYLDLCDVACYQK	3	0.16203	5	1.439	1.331		0.055139	0.603	0.628		0.0287208	0.419	0.472		0.444	0.0051442	0.98	1.012	1.017	0.96	1.001	1.03	1.46837	1.31522		0.628125	0.627373		0.451	0.044056
TGME49_311470-t26_1-p1	1453	K	rhoptry neck protein RON5	1	0.0105929	128.48	K(1)AFAAAR	2	0.31406	14	1.125	1.003	1.222	0.0982724	0.9	0.878	0.873	0.0162553	0.8	0.875	0.715	0.831	0.030719	0.98	1.012	1.017	0.96	1.001	1.03	1.14796	0.991107	1.20157	0.9375	0.877123	0.847573	0.797	0.026197
TGME49_311470-t26_1-p1	1370	K	rhoptry neck protein RON5	1	2.18024e-47	185.33	LSGISTK(1)DATVMQQEISK	2	0.059049	21	1.142	0.933	0.865	0.147303	1.054	0.892	1.114	0.112587	0.923	0.956	1.288	0.983	0.8894	0.98	1.012	1.017	0.96	1.001	1.03	1.16531	0.921937	0.850541	1.09792	0.891109	1.08155	1.045	0.69478
TGME49_312270-t26_1-p1	1425	K	rhoptry protein ROP13	1	0.000508431	91.658	EALVDASLK(1)R	2	-0.58739	5	1.021				1.076	1.091	0.812	0.158036	1.054			0.973		0.998	0.989	1.003	1.026	1.038	0.945	1.02305			1.04873	1.05106	0.859259	0.964
TGME49_312270-t26_1-p1	1839	K	rhoptry protein ROP13	1	0.000507408	83.045	YK(1)LDVISAGK	2	1.9639	2					1.126	0.874		0.178191						0.998	0.989	1.003	1.026	1.038	0.945				1.09747	0.842004
TGME49_312270-t26_1-p1	219	K	rhoptry protein ROP13	1	0.0354464	60.478	LK(1)HLLDR	2	-0.27079	4	0.463		1.146	0.600316		1.396	0.994	0.237872			0.867	2.581		0.998	0.989	1.003	1.026	1.038	0.945	0.463928		1.14257		1.34489	1.05185	1.492	0.40362
TGME49_312270-t26_1-p1	160	K	rhoptry protein ROP13	1	2.1434e-16	126.26	EQLVDLENLCK(1)GSPEPDDCR	3	-0.28786	7	0.707	1.068	1.044	0.214813	1.091	0.929	1.16	0.111867	1.543	0.87	1.111	1.194	0.36244	0.998	0.989	1.003	1.026	1.038	0.945	0.708417	1.07988	1.04088	1.06335	0.89499	1.22751	1.126	0.47654
TGME49_312270-t26_1-p1	1376	K	rhoptry protein ROP13	1	0.00890915	72.928	VAAISVAK(1)R	2	-0.40656	3					1.067	1.012	0.921	0.073736						0.998	0.989	1.003	1.026	1.038	0.945				1.03996	0.974952	0.974603
TGME49_312270-t26_1-p1	1232	K	rhoptry protein ROP13	1	9.58255e-06	98.407	AAATATALAK(1)ER	2	-2.8651	3					1									0.998	0.989	1.003	1.026	1.038	0.945				0.974659
TGME49_315220-t26_1-p1	833	K	rhoptry protein ROP14	1	0.0249835	69.998	AMK(1)EEER	2	-0.94464	3					0.893	1.166	0.941	0.14575						1.002	0.982	0.932	1.048	0.951	1.085				0.852099	1.22608	0.867281
TGME49_315220-t26_1-p1	847	K	rhoptry protein ROP14	1	0.007267	113.26	EAEEAEK(1)R	2	-0.26389	3	0.836					1.064	1.1	0.0235267				1.294		1.002	0.982	0.932	1.048	0.951	1.085	0.834331				1.11882	1.01382	1.278
TGME49_315220-t26_1-p1	811	K	rhoptry protein ROP14	1	0.0580835	74.376	RK(1)EEAEIR	2	1.1363	1					1									1.002	0.982	0.932	1.048	0.951	1.085				0.954198
TGME49_315220-t26_1-p1	925	K	rhoptry protein ROP14	1	5.22521e-05	123.79	EK(1)EQATLLAR	2	-0.19134	10	0.587	0.681	1.272	0.438586	1.04	1.2	1.219	0.085274	1.773	1.762	0.959	1.819	0.0077616	1.002	0.982	0.932	1.048	0.951	1.085	0.585828	0.693483	1.36481	0.992366	1.26183	1.1235	1.277	0.3106
TGME49_315220-t26_1-p1	71	K	rhoptry protein ROP14	1	6.5338e-06	113.4	VWDALDPTWSCAEK(1)R	2	-2.1384	2			0.808				1.192				1.475			1.002	0.982	0.932	1.048	0.951	1.085			0.866953			1.09862	1.267
TGME49_315220-t26_1-p1	967	K	rhoptry protein ROP14	1	2.44509e-05	115.71	EDALQEEK(1)R	2	-0.35165	3						1								1.002	0.982	0.932	1.048	0.951	1.085					1.05152
TGME49_315220-t26_1-p1	959	K	rhoptry protein ROP14	1	1.2109e-06	161.67	K(1)EDALQEEK	2	-0.029804	4					0.877	0.938	1.184	0.162579						1.002	0.982	0.932	1.048	0.951	1.085				0.836832	0.98633	1.09124
TGME49_315220-t26_1-p1	872	K	rhoptry protein ROP14	1	0.0202232	78.264	K(1)AEEEAVR	2	1.2236	2					1.172		0.828	0.243245						1.002	0.982	0.932	1.048	0.951	1.085				1.11832		0.763134
TGME49_315220-t26_1-p1	825	K	rhoptry protein ROP14	1	0.00139337	85.29	RKEEEAFK(1)R	3	0.30075	6					1.121	0.87	1.008	0.125749						1.002	0.982	0.932	1.048	0.951	1.085				1.06966	0.914826	0.929032
TGME49_315490-t26_1-p1	535	K	rhoptry protein ROP10	1	9.29117e-42	98.893	EAQSK(1)NVQLSVTSVPTDQPEEQNATTQEGSTASPEEAAR	4	0.2362	3					1.289	1.004	0.707	0.291021						0.922	1.092	1.09	1.016	0.982	0.898				1.2687	1.0224	0.787305
TGME49_315490-t26_1-p1	317	K	rhoptry protein ROP10	1	2.88165e-20	112.74	EVDVFNPPLATK(1)SDVAPLSVSTIR	3	0.14534	1					1									0.922	1.092	1.09	1.016	0.982	0.898				0.984252
TGME49_315490-t26_1-p1	492	K	rhoptry protein ROP10	1	1.40916e-24	179.5	DLFNLMQK(1)SNIAK	2	2.6034	5					1.144	1.094	0.762	0.207625						0.922	1.092	1.09	1.016	0.982	0.898				1.12598	1.11405	0.848552
TGME49_315490-t26_1-p1	497	K	rhoptry protein ROP10	1	0.00308134	76.416	SNIAK(1)QAEK	2	0.49845	2		0.945	1.055	0.0777817										0.922	1.092	1.09	1.016	0.982	0.898		0.865385	0.96789
TGME49_315490-t26_1-p1	484	K	rhoptry protein ROP10	1	4.06404e-05	125.57	GK(1)DLFNLMQK	2	0.34945	22	1.144	1.335	1.099	0.10506	0.699	0.733	0.989	0.196445	0.611	0.549	0.9	0.651	0.051856	0.922	1.092	1.09	1.016	0.982	0.898	1.24078	1.22253	1.00826	0.687992	0.746436	1.10134	0.73	0.10664
TGME49_200250-t26_1-p1	165	K	microneme protein MIC17A	1	0.00307001	119.86	CK(1)AFLFEK	2	-0.68999	15	0.807	0.914	0.879	0.062949	1.056	1.381	0.963	0.193648	1.307	1.511	1.096	1.317	0.20358	0.974	0.892	0.879	1.074	1.155	1.026	0.828542	1.02466	1	0.98324	1.19567	0.938596	1.093	0.43168
TGME49_200250-t26_1-p1	179	K	microneme protein MIC17A	1	2.67767e-05	92.295	TCHFK(1)TSDNYLK	3	1.0215	8	1.64	1.27	0.647	0.423258	1.16	0.682	0.601	0.370958	0.708	0.537	0.929	0.56	0.093621	0.974	0.892	0.879	1.074	1.155	1.026	1.68378	1.42377	0.736064	1.08007	0.590476	0.58577	0.587	0.185224
TGME49_200250-t26_1-p1	289	K	microneme protein MIC17A	1	8.20407e-05	98.592	TK(1)YAGETVATFPK	2	-0.25981	7		1.011	1.287	0.169853	0.757	0.935	1.01	0.144279		0.924	0.785	0.891		0.974	0.892	0.879	1.074	1.155	1.026		1.13341	1.46416	0.704842	0.809524	0.984405	0.641	0.066103
TGME49_200250-t26_1-p1	186	K	microneme protein MIC17A	1	4.63995e-16	122.49	TSDNYLK(1)SFHPDTSYIAGPK	3	0.56446	12	1.264	1.024	0.972	0.143338	0.997	0.814	0.93	0.101336	0.789	0.796	0.957	0.799	0.134196	0.974	0.892	0.879	1.074	1.155	1.026	1.29774	1.14798	1.1058	0.928305	0.704762	0.906433	0.715	0.027576
TGME49_200250-t26_1-p1	264	K	microneme protein MIC17A	1	1.21997e-13	159.94	AGASTASTK(1)YNR	2	-0.37742	6	0.821	0.876	1.317	0.27062	0.858	1.163	0.965	0.155472	1.045	1.327	0.732	1.173	0.29886	0.974	0.892	0.879	1.074	1.155	1.026	0.842916	0.982063	1.49829	0.798883	1.00693	0.940546	0.826	0.42398
TGME49_200250-t26_1-p1	275	K	microneme protein MIC17A	1	0.00118471	40.432	AGDYSAPK(1)HCGLPTTCVK	3	-1.5567	1			1											0.974	0.892	0.879	1.074	1.155	1.026			1.13766
TGME49_200250-t26_1-p1	199	K	microneme protein MIC17A	1	2.15106e-13	74.561	SFHPDTSYIAGPK(1)TCTDEHWCIMK	4	-0.52509	3					1.004	0.996		0.00565685						0.974	0.892	0.879	1.074	1.155	1.026				0.934823	0.862338
TGME49_201780-t26_1-p1	564	K	microneme protein MIC2	1	6.28731e-07	148.94	SLVEAK(1)FGGR	2	0.42741	17	1.203	0.9	0.708	0.266345	1.179	1.125	0.886	0.146643	0.98	1.249	1.252	1.011	0.94638	1.104	0.926	1.071	0.928	1.014	0.957	1.08967	0.971922	0.661064	1.27047	1.10947	0.92581	1.214	0.30554
TGME49_201780-t26_1-p1	152	K	microneme protein MIC2	1	1.18623e-09	161.93	K(1)GSTNTSDGLK	2	-0.17652	12	0.609	0.966	0.914	0.232459	1.22	1.328	0.965	0.159176	2.005	1.375	1.056	1.487	0.140184	1.104	0.926	1.071	0.928	1.014	0.957	0.55163	1.0432	0.853408	1.31466	1.30966	1.00836	1.484	0.112465
TGME49_201780-t26_1-p1	181	K	microneme protein MIC2	1	1.14017e-42	173.21	EHVPK(1)LVIGMTDGESDSDFR	3	-0.18332	38	0.881	0.983	1.361	0.235237	0.621	1.352	0.802	0.411574	0.705	1.375	0.589	0.992	0.98202	1.104	0.926	1.071	0.928	1.014	0.957	0.798007	1.06156	1.27077	0.669181	1.33333	0.838036	0.907	0.64472
TGME49_201780-t26_1-p1	261	K	microneme protein MIC2	1	0.00578223	86.136	PMLK(1)EVCK	2	0.12239	5	1.156	1.514	1.296	0.136468	0.575	0.46		0.157135	0.497	0.304		0.388	0.049037	1.104	0.926	1.071	0.928	1.014	0.957	1.0471	1.63499	1.21008	0.619612	0.453649		0.414	0.023576
TGME49_201780-t26_1-p1	630	K	microneme protein MIC2	1	0.000552279	67.519	NK(1)PCDLPTFETK	2	0.38583	5	0.935	1.352	0.681	0.342436	1.052	0.98		0.0501099	1.125	0.725		0.889	0.608	1.104	0.926	1.071	0.928	1.014	0.957	0.84692	1.46004	0.635854	1.13362	0.966469		1.07	0.7207
TGME49_201780-t26_1-p1	582	K	microneme protein MIC2	1	5.15019e-06	97.291	TIDQQNEALPEDLK(1)IK	2	-0.052197	4	1.384				0.978	0.787	0.85	0.111655	0.707			0.63		1.104	0.926	1.071	0.928	1.014	0.957	1.25362			1.05388	0.776134	0.888192	0.723
TGME49_201780-t26_1-p1	558	K	microneme protein MIC2	1	0.000635661	147.19	GK(1)SLVEAK	2	0.68635	8	1.189	1.072	1.089	0.0566118	0.7	0.996	0.954	0.181307	0.589	0.929	0.876	0.781	0.147004	1.104	0.926	1.071	0.928	1.014	0.957	1.07699	1.15767	1.01681	0.75431	0.982249	0.996865	0.841	0.140123
TGME49_201780-t26_1-p1	162	K	microneme protein MIC2	1	2.75076e-14	153.75	GSTNTSDGLK(1)ACK	2	-0.32153	23	1.05	1.241	0.836	0.19438	1.404	0.686	0.783	0.406788	1.337	0.553	0.937	0.836	0.5744	1.104	0.926	1.071	0.928	1.014	0.957	0.951087	1.34017	0.780579	1.51293	0.676529	0.818182	0.979	0.85248
TGME49_201780-t26_1-p1	624	K	microneme protein MIC2	1	3.4685e-07	162.88	HAAVK(1)FDYR	3	-0.53157	27	1.26	1.004	0.589	0.356073	0.761	1.188	1.197	0.237604	0.604	1.184	2.033	0.926	0.71652	1.104	0.926	1.071	0.928	1.014	0.957	1.1413	1.08423	0.549953	0.820043	1.1716	1.25078	1.168	0.52048
TGME49_204530-t26_1-p1	147	K	microneme protein MIC11	1	0.00190198	144.38	K(1)FVDTLK	2	0.69094	68	0.889	0.573	0.736	0.215687	1.281	1.316	1.205	0.0447775	1.442	2.297	1.636	1.734	0.02334	0.914	0.933	0.911	1.131	1.132	0.98	0.972648	0.614148	0.807903	1.13263	1.16254	1.22959	1.472	0.04104
TGME49_204530-t26_1-p1	161	K	microneme protein MIC11	1	2.49006e-05	108.9	GALK(1)TFVEPMK	2	-1.3311	20	0.939	0.924	0.818	0.073805	1.323	0.913	1.084	0.186088	1.409	0.989	1.325	1.188	0.33692	0.914	0.933	0.911	1.131	1.132	0.98	1.02735	0.990354	0.897914	1.16976	0.806537	1.10612	1.057	0.7357
TGME49_204530-t26_1-p1	131	K	microneme protein MIC11	0.999997	4.80784e-16	59.944	LDKEEAVDDESDFSFLDSPK(1)TSEASIRPHGFLQER	4	-1.2054	1					1									0.914	0.933	0.911	1.131	1.132	0.98				0.884173
TGME49_204530-t26_1-p1	83	K	microneme protein MIC11	1	1.41921e-73	191.65	EILVAVK(1)GEVQQTCEELADLAAR	3	-0.17538	9	1.482	1.431	1.051	0.178229	0.871	0.703	0.461	0.303848	0.588	0.492	0.439	0.466	0.0151633	0.914	0.933	0.911	1.131	1.132	0.98	1.62144	1.53376	1.15368	0.770115	0.621025	0.470408	0.432	0.0087567
TGME49_204530-t26_1-p1	183	K	microneme protein MIC11	1	4.14245e-09	122.69	IK(1)EVAIDVFRQACEHAEEK	4	-0.57345	86	0.892	0.958	0.952	0.0390756	0.881	1.137	1.18	0.151642	0.988	1.188	1.239	1.152	0.3347	0.914	0.933	0.911	1.131	1.132	0.98	0.97593	1.0268	1.04501	0.778957	1.00442	1.20408	0.98	0.79656
TGME49_204530-t26_1-p1	168	K	microneme protein MIC11	1	6.90213e-10	76.761	TFVEPMK(1)AALVDGIRPMLPK	3	0.36415	4					1.06	0.856	1.084	0.125284						0.914	0.933	0.911	1.131	1.132	0.98				0.937224	0.756184	1.10612
TGME49_204530-t26_1-p1	153	K	microneme protein MIC11	1	5.21005e-26	193.15	KFVDTLK(1)TLAK	2	-0.40101	78	0.968	0.972	1.074	0.0597987	1.279	0.631	1.076	0.333	1.321	0.649	1.002	1.026	0.9068	0.914	0.933	0.911	1.131	1.132	0.98	1.05908	1.0418	1.17892	1.13086	0.55742	1.09796	0.85	0.42006
TGME49_204530-t26_1-p1	200	K	microneme protein MIC11	1	1.49846e-11	142.76	QACEHAEEK(1)LQDA	2	-0.31717	7			0.074		1.466	0.964	1.496	0.228375			20.354			0.914	0.933	0.911	1.131	1.132	0.98			0.0812294	1.2962	0.85159	1.52653	15.078
TGME49_204530-t26_1-p1	157	K	microneme protein MIC11	1	0.0277005	53.833	TLAK(1)GALK	2	0.59123	2		0.927	1.073	0.103238										0.914	0.933	0.911	1.131	1.132	0.98		0.993569	1.17783
TGME49_204530-t26_1-p1	76	K	microneme protein MIC11	1	2.34139e-10	147.28	SALK(1)EILVAVK	2	-0.52001	16	1.165	1.071	0.916	0.119676	0.96	1.181	0.707	0.249838	0.825	1.103	0.772	0.849	0.41838	0.914	0.933	0.911	1.131	1.132	0.98	1.27462	1.14791	1.00549	0.848806	1.04329	0.721429	0.762	0.093577
TGME49_204530-t26_1-p1	100	K	microneme protein MIC11	1	0.00196344	118.71	K(1)IHEAEER	3	-0.43127	40	0.469	0.893	0.604	0.330536	1.89	1.045	1.099	0.351793	4.032	1.17	1.821	1.975	0.184357	0.914	0.933	0.911	1.131	1.132	0.98	0.513129	0.957128	0.663008	1.67109	0.923145	1.12143	1.742	0.091237
TGME49_208030-t26_1-p1	74	K	microneme protein MIC4	1	1.49404e-05	101.3	LDLSCVHSDNK(1)GSR	3	0.15655	11	1.488	1.003	0.692	0.378093	0.337	1.187	1.293	0.558077	0.226	1.183	1.867	0.754	0.52776	1.033	1.05	1.041	0.948	0.934	0.994	1.44046	0.955238	0.664745	0.355485	1.27088	1.3008	0.956	0.7755
TGME49_208030-t26_1-p1	131	K	microneme protein MIC4	1	4.37788e-07	103.39	EGKPDLYDLTGGK(1)TASR	3	-0.68549	7	0.697	1.208	0.996	0.265493	1.264	1.094	0.74	0.258873	1.813	0.906	0.743	1.084	0.79012	1.033	1.05	1.041	0.948	0.934	0.994	0.674734	1.15048	0.956772	1.33333	1.17131	0.744467	1.168	0.56112
TGME49_208030-t26_1-p1	436	K	microneme protein MIC4	1	0.00111466	137.14	AQTIGEVK(1)R	2	0.24091	12	1.09	1.012	0.872	0.111425	1.132	0.838	1.056	0.151297	1.039	0.828	1.211	0.96	0.7423	1.033	1.05	1.041	0.948	0.934	0.994	1.05518	0.96381	0.837656	1.19409	0.897216	1.06237	1.104	0.41676
TGME49_208030-t26_1-p1	118	K	microneme protein MIC4	0.940016	5.50077e-06	65.423	MCHVK(0.94)EGK(0.06)PDLYDLTGGK	4	-0.82463	5	1.242				0.852		0.906	0.04344	0.686			0.708		1.033	1.05	1.041	0.948	0.934	0.994	1.20232			0.898734		0.911469	0.753
TGME49_208030-t26_1-p1	452	K	microneme protein MIC4	1	2.92461e-08	123.29	CQAEK(1)ECSHYTYNVK	3	-1.5939	3	0.652	0.764		0.111859		1.584				2.073		2.237		1.033	1.05	1.041	0.948	0.934	0.994	0.631171	0.727619			1.69593		2.496
TGME49_208030-t26_1-p1	282	K	microneme protein MIC4	1	0.0123578	70.856	MCYLK(1)GDK	2	-0.68973	5		1.255	1.144	0.0654346	0.602							0.48		1.033	1.05	1.041	0.948	0.934	0.994		1.19524	1.09894	0.635021			0.554
TGME49_208030-t26_1-p1	199	K	microneme protein MIC4	1	0.0032768	119.17	GFSAFK(1)ER	2	0.56718	10	0.834	1.149	1.242	0.198911	0.914	0.936	0.925	0.0118919	1.095	0.815	0.745	0.933	0.74584	1.033	1.05	1.041	0.948	0.934	0.994	0.807357	1.09429	1.19308	0.964135	1.00214	0.930584	0.936	0.68244
TGME49_208030-t26_1-p1	121	K	microneme protein MIC4	1	0.000162901	74.987	EGK(1)PDLYDLTGGK	2	-0.20184	9		1.126	0.732	0.299892	0.769	1.628	0.745	0.480282		1.446	1.018	0.93		1.033	1.05	1.041	0.948	0.934	0.994		1.07238	0.70317	0.811181	1.74304	0.749497	1.24	0.70224
TGME49_208030-t26_1-p1	211	K	microneme protein MIC4	1	1.60192e-08	94.203	GVLGVTSGPK(1)QFCDEGGK	2	1.46	1					1									1.033	1.05	1.041	0.948	0.934	0.994				1.05485
TGME49_208030-t26_1-p1	472	K	microneme protein MIC4	1	0.0355777	60.358	GK(1)PQFYK	2	-0.17481	2	1.115		0.885	0.162635										1.033	1.05	1.041	0.948	0.934	0.994	1.07938		0.850144
TGME49_208030-t26_1-p1	98	K	microneme protein MIC4	1	6.94316e-52	127.29	APTIGEPVPDVSLEQCAAQCK(1)AVDGCTHFTYNDDSK	4	-0.35649	8	1.106	1.096	1.453	0.166858	1	0.431	0.915	0.392496	0.904	0.393	0.63	0.71	0.21376	1.033	1.05	1.041	0.948	0.934	0.994	1.07067	1.04381	1.39577	1.05485	0.461456	0.920523	0.694	0.20144
TGME49_208030-t26_1-p1	366	K	microneme protein MIC4	1	3.84186e-13	158.01	K(1)TGVTGVTVGPR	2	0.27444	15	0.95	1.082	0.849	0.121669	1.086	1.045	0.988	0.0473394	1.143	0.966	1.164	1.023	0.72546	1.033	1.05	1.041	0.948	0.934	0.994	0.919652	1.03048	0.815562	1.14557	1.11884	0.993964	1.178	0.107465
TGME49_208030-t26_1-p1	462	K	microneme protein MIC4	1	6.64172e-08	114.31	ECSHYTYNVK(1)SGLCYPK	3	-0.71411	15	1.212	0.8	0.926	0.21557	1.331	0.729	1.002	0.29533	1.098	0.912	1.082	1.015	0.9604	1.033	1.05	1.041	0.948	0.934	0.994	1.17328	0.761905	0.889529	1.40401	0.780514	1.00805	1.13	0.6321
TGME49_208030-t26_1-p1	285	K	microneme protein MIC4	1	0.000119826	92.039	GDK(1)MQLYSSPGDR	2	-0.64791	12	0.815	0.833	1.339	0.298766	1.026	1.167	0.82	0.173759	1.259	1.4	0.612	1.219	0.2602	1.033	1.05	1.041	0.948	0.934	0.994	0.788964	0.793333	1.28626	1.08228	1.24946	0.82495	1.1	0.62006
TGME49_208030-t26_1-p1	113	K	microneme protein MIC4	1	7.01803e-05	45.916	AVDGCTHFTYNDDSK(1)MCHVK	4	-0.2963	4			0.476		0.552		1.972	0.795635			4.139			1.033	1.05	1.041	0.948	0.934	0.994			0.457253	0.582278		1.9839	2.806
TGME49_214940-t26_1-p1	119	K	MIC2-associated protein M2AP	1	0.000230299	78.324	DIDGVPSDK(1)AGK	2	-1.5223	19	0.913	0.718		0.169081	1.194	1.076	1.098	0.0558921	1.308	1.498		1.377	0.037977	1.235	1.001	0.977	1.023	0.893	0.872	0.739271	0.717283		1.16716	1.20493	1.25917	1.662	0.0004772
TGME49_214940-t26_1-p1	92	K	MIC2-associated protein M2AP	1	5.85524e-59	175.46	VTGAGWDNGVLEFYVTRPTK(1)TGGDTSR	3	-1.1686	16	0.922	1.589	0.946	0.328338	0.761	0.836	0.946	0.109772	0.825	0.526	1	0.675	0.21216	1.235	1.001	0.977	1.023	0.893	0.872	0.746559	1.58741	0.96827	0.743891	0.93617	1.08486	0.837	0.60284
TGME49_214940-t26_1-p1	139	K	MIC2-associated protein M2AP	1	5.08696e-26	152.13	NFSGEDSSEIDEK(1)EVSLPIK	2	-0.028926	18	0.694	1.145	0.961	0.242967	1.098	1.295	0.806	0.230728	1.583	1.131	0.838	1.16	0.59652	1.235	1.001	0.977	1.023	0.893	0.872	0.561943	1.14386	0.983623	1.07331	1.45017	0.924312	1.282	0.34054
TGME49_214940-t26_1-p1	122	K	MIC2-associated protein M2AP	1	0.00763012	118.69	AGK(1)CFLK	2	0.64996	34	1.236	1.007	0.931	0.150063	1.414	0.464	0.948	0.504276	1.144	0.461	1.018	0.84	0.65594	1.235	1.001	0.977	1.023	0.893	0.872	1.00081	1.00599	0.952917	1.38221	0.519597	1.08716	1.01	0.83752
TGME49_214940-t26_1-p1	208	K	MIC2-associated protein M2AP	1	3.23596e-90	222.6	K(1)LYASSGLTAINDDPSLGCK	3	-0.42891	22	1.231	0.923	1.171	0.147323	0.961	0.878	0.836	0.0713392	0.78	0.951	0.714	0.828	0.23244	1.235	1.001	0.977	1.023	0.893	0.872	0.996761	0.922078	1.19857	0.939394	0.983203	0.958716	0.924	0.40826
TGME49_214940-t26_1-p1	126	K	MIC2-associated protein M2AP	1	1.95997e-17	144.97	CFLK(1)NFSGEDSSEIDEK	2	-0.13174	6		1.505	0.582	0.625452	0.985	1.099	0.829	0.139592		0.73	1.424	0.645		1.235	1.001	0.977	1.023	0.893	0.872		1.5035	0.595701	0.962854	1.23068	0.950688	0.999	0.81014
TGME49_214940-t26_1-p1	110	K	MIC2-associated protein M2AP	1	6.69541e-16	119.38	SHLASIMCYSK(1)DIDGVPSDK	3	-0.80117	11	0.917	1.677	0.746	0.445132	0.816	0.93	0.914	0.0696088	0.891	0.554	1.226	0.684	0.47696	1.235	1.001	0.977	1.023	0.893	0.872	0.74251	1.67532	0.763562	0.797654	1.04143	1.04817	0.908	0.92292
TGME49_218520-t26_1-p1	192	K	microneme protein MIC6	1	4.20086e-07	95.197	ENFIATIDASAHITCK(1)R	3	-0.34643	6	1.206	0.775	0.767	0.274213		1.477	0.776	0.440019		1.906	1.011	1.137	0.7724	1.057	1.04	1.093	0.891	1.016	0.902	1.14096	0.745192	0.701738		1.45374	0.86031	1.341	0.38206
TGME49_218520-t26_1-p1	314	K	microneme protein MIC6	1	1.2724e-23	171.76	K(1)SGSGGGEEIEYER	2	0.50537	8	1.077	1.032	1.151	0.0552939	0.316	0.828	1.596	0.705386	0.294	0.802	1.387	0.866	0.78806	1.057	1.04	1.093	0.891	1.016	0.902	1.01892	0.992308	1.05306	0.354658	0.814961	1.7694	0.959	0.65118
TGME49_218520-t26_1-p1	218	K	microneme protein MIC6	1	0.000790964	55.718	GGHPVDSEPSK(1)R	3	0.82939	2							1							1.057	1.04	1.093	0.891	1.016	0.902						1.10865
TGME49_245490-t26_1-p1	591	K	microneme protein MIC8	0.945351	1.67657e-18	92.792	LQCLPESTDQTDFDSK(0.945)HK(0.055)PEDNK	4	-0.6282	3	0.758					1.5	0.742	0.478133				1.479		1.099	1.045	0.974	0.902	1.029	0.952	0.689718				1.45773	0.779412	1.622
TGME49_250710-t26_1-p1	190	K	microneme protein MIC10	0.996262	0.000266341	97.163	VMEELK(0.004)EK(0.996)LAR	3	-2.1395	15		0.503	1.536	0.71647	0.955	1.177	0.83	0.178		2.339	0.54	1.963		0.896	0.92	1.055	0.826	1.001	1.301		0.546739	1.45592	1.15617	1.17582	0.637971	0.989	0.8912
TGME49_250710-t26_1-p1	182	K	microneme protein MIC10	1	2.19047e-10	120.32	NSDK(1)VMEELK	2	-0.6845	14	0.944		0.912	0.024383	0.72	0.879	1.545	0.417648	0.763		1.695	1.11		0.896	0.92	1.055	0.826	1.001	1.301	1.05357		0.864455	0.871671	0.878122	1.18755	1.021	0.92738
TGME49_250710-t26_1-p1	118	K	microneme protein MIC10	1	3.6343e-104	259.96	RKQEAVIQELK(1)EVAK	3	0.25826	88	1.616	0.912	0.724	0.433779	1.062	0.793	0.893	0.148435	0.657	0.869	1.233	0.725	0.304	0.896	0.92	1.055	0.826	1.001	1.301	1.80357	0.991304	0.686256	1.28571	0.792208	0.686395	0.794	0.6103
TGME49_250710-t26_1-p1	188	K	microneme protein MIC10	1	0.00170265	124.98	VMEELK(1)EK	2	0.88989	45	0.639	0.619	0.515	0.112645	1.266	1.717	1.244	0.18947	1.98	2.775	2.418	2.24	0.02958	0.896	0.92	1.055	0.826	1.001	1.301	0.71317	0.672826	0.488152	1.53269	1.71528	0.956188	2.243	0.021
TGME49_250710-t26_1-p1	91	K	microneme protein MIC10	1	0.00187891	127.46	RK(1)YHEELR	3	-0.92507	23	0.767	0.752	1.197	0.279126	1.185	1.039	1.059	0.0723307	1.544	1.382	0.885	1.441	0.0109773	0.896	0.92	1.055	0.826	1.001	1.301	0.856027	0.817391	1.1346	1.43462	1.03796	0.813989	1.17	0.50642
TGME49_250710-t26_1-p1	107	K	microneme protein MIC10	1	1.75751e-25	193.28	KAEEDAETK(1)RK	2	0.46279	45	0.871	0.968	0.778	0.108911	1.549	0.954	0.879	0.325631	1.778	0.986	1.129	1.226	0.50614	0.896	0.92	1.055	0.826	1.001	1.301	0.972098	1.05217	0.737441	1.8753	0.953047	0.675634	1.269	0.64832
TGME49_250710-t26_1-p1	109	K	microneme protein MIC10	1	8.53601e-09	158.3	RK(1)QEAVIQELK	2	-0.30322	52	0.825	0.946	0.672	0.168618	1.166	1.149	1.241	0.0412984	1.413	1.215	1.845	1.339	0.0140443	0.896	0.92	1.055	0.826	1.001	1.301	0.920759	1.02826	0.636967	1.41162	1.14785	0.953882	1.359	0.163022
TGME49_250710-t26_1-p1	99	K	microneme protein MIC10	1	6.15865e-18	178.46	RK(1)AEEDAETK	2	0.25638	15	1.08				1.321	0.697	0.902	0.326771	1.222			0.901		0.896	0.92	1.055	0.826	1.001	1.301	1.20536			1.59927	0.696304	0.693313	0.827
TGME49_250710-t26_1-p1	89	K	microneme protein MIC10	1	6.56794e-282	336.91	RQQELQNQSPEEVEEAK(1)R	3	-0.5216	62	0.698	0.586	1.212	0.401226	1.443	0.908	1.154	0.229205	2.069	1.55	0.953	1.82	0.081699	0.896	0.92	1.055	0.826	1.001	1.301	0.779018	0.636957	1.14882	1.74697	0.907093	0.88701	1.381	0.34576
TGME49_250710-t26_1-p1	44	K	microneme protein MIC10	1	1.32247e-41	150.94	K(1)VAGAGSLQASIGEHDFFNDYDQDEEYR	3	0.10078	4		1.247	0.764	0.339664		1.068	0.922	0.103756		0.856	1.206	0.798		0.896	0.92	1.055	0.826	1.001	1.301		1.35543	0.724171		1.06693	0.708686	0.854	0.76066
TGME49_261780-t26_1-p1	237	K	microneme protein MIC7	0.997884	1.79752e-18	92.034	K(0.001)GECK(0.001)PLPGSEYK(0.998)ACELLGLHCGR	4	-1.0253	2						1.015	0.985	0.0212132						0.93	0.979	1.031	1.007	0.927	1.126					1.09493	0.874778
TGME49_261780-t26_1-p1	267	K	microneme protein MIC7	1	1.49223e-10	125.74	CAALTK(1)VQQVK	2	1.0046	7	0.978	1.088	0.934	0.0793221										0.93	0.979	1.031	1.007	0.927	1.126	1.05161	1.11134	0.905917
TGME49_277080-t26_1-p1	81	K	microneme protein MIC5	1	5.28714e-13	87.654	QAEHPGAPTQSEMK(1)EFQEEIK	3	-0.71427	3					1.079	0.943	0.979	0.0704416						1.483	0.966	1.358	0.835	0.681	0.678				1.29222	1.38473	1.44395
TGME49_277080-t26_1-p1	88	K	microneme protein MIC5	1	0.000172294	81.632	EFQEEIK(1)EGVEETK	2	-2.789	2	1.504		0.496	0.712764										1.483	0.966	1.358	0.835	0.681	0.678	1.01416		0.365243
TGME49_277080-t26_1-p1	118	K	microneme protein MIC5	1	0.00877622	97.473	NFSK(1)MAK	2	0.37399	22	1.403	1.202	0.821	0.258847	0.986	0.764	0.825	0.133622	0.703	0.635	1.004	0.659	0.029763	1.483	0.966	1.358	0.835	0.681	0.678	0.946055	1.24431	0.604566	1.18084	1.12188	1.21681	1.259	0.32686
TGME49_277080-t26_1-p1	114	K	microneme protein MIC5	1	0.00305785	128.38	QESK(1)NFSK	2	-0.099601	13	0.657	0.713	1.082	0.282519	1.249	1.206	1.093	0.0681299	1.9	1.692	1.011	1.727	0.0043409	1.483	0.966	1.358	0.835	0.681	0.678	0.443021	0.738095	0.79676	1.49581	1.77093	1.61209	2.467	0.0080972
TGME49_277080-t26_1-p1	110	K	microneme protein MIC5	1	1.20145e-18	177.78	LMVTEK(1)QESK	2	-0.32168	49	0.756	0.966	1.17	0.214738	0.966	1.157	0.985	0.101563	1.279	1.198	0.842	1.203	0.21234	1.483	0.966	1.358	0.835	0.681	0.678	0.509777	1	0.861561	1.15689	1.69897	1.4528	1.817	0.055205
TGME49_277080-t26_1-p1	121	K	microneme protein MIC5	1	9.29621e-06	134.57	MAK(1)SQSFSTR	2	0.27578	29	1.497	1.274	1.054	0.173727	0.796	0.665	0.713	0.0914554	0.532	0.522	0.676	0.523	0.0064039	1.483	0.966	1.358	0.835	0.681	0.678	1.00944	1.31884	0.776141	0.953293	0.976505	1.05162	0.96	0.91362
TGME49_291890-t26_1-p1	152	K	microneme protein MIC1	1	3.05012e-13	78.272	FCSPYQASANK(1)YCNDK	2	0.50614	4	1.312				0.688				0.525			0.524		1.107	1.069	1.091	0.907	0.908	0.917	1.18519			0.758545			0.64
TGME49_291890-t26_1-p1	287	K	microneme protein MIC1	1	4.7122e-21	145.52	GGGK(1)EQSPGGEAQPDHPTK	3	-0.015944	4		0.7			0.9	1.172	1.228	0.159503		1.674		1.571		1.107	1.069	1.091	0.907	0.908	0.917		0.654818		0.992282	1.29075	1.33915	1.844
TGME49_291890-t26_1-p1	167	K	microneme protein MIC1	1	2.42261e-06	119.25	SK(1)GFGNNVEVAWR	2	-0.15604	14	0.874	0.88	0.949	0.0462568	1.067	1.363	0.867	0.227064	1.221	1.549	0.913	1.253	0.26334	1.107	1.069	1.091	0.907	0.908	0.917	0.789521	0.823199	0.869844	1.17641	1.5011	0.945474	1.459	0.057223
TGME49_291890-t26_1-p1	59	K	microneme protein MIC1	1	0.00568257	103.8	K(1)MCVPSSR	2	-0.97749	24	0.803	0.952	0.855	0.0869242	1.247	0.945	1.198	0.143431	1.554	0.993	1.401	1.288	0.153762	1.107	1.069	1.091	0.907	0.908	0.917	0.725384	0.890552	0.783685	1.37486	1.04075	1.30643	1.551	0.0140222
TGME49_291890-t26_1-p1	302	K	microneme protein MIC1	1	5.21048e-20	108.77	EQSPGGEAQPDHPTK(1)GGNIDLPEK	3	0.030963	8	0.677	0.769	0.719	0.0638216	1.412	1.307	1.116	0.117393	2.085	1.701	1.553	1.768	0.0177387	1.107	1.069	1.091	0.907	0.908	0.917	0.611563	0.719364	0.659028	1.55678	1.43943	1.21701	2.117	0.00098319
TGME49_291890-t26_1-p1	317	K	microneme protein MIC1	1	0.00135997	74.173	STSPEK(1)TPK	2	0.95704	8	0.566		1.184	0.499419	0.529	1.403	1.318	0.444872	0.936		1.114	1.914		1.107	1.069	1.091	0.907	0.908	0.917	0.511292		1.08524	0.583241	1.54515	1.4373	1.489	0.49564
TGME49_291890-t26_1-p1	320	K	microneme protein MIC1	1	4.1053e-41	208.68	TPK(1)TEIHGDSTK	2	0.24061	12	0.596	0.703	1.02	0.285249	1.216	1.452	1.014	0.178615	2.042	2.066	0.994	1.89	0.041375	1.107	1.069	1.091	0.907	0.908	0.917	0.538392	0.657624	0.934922	1.34068	1.59912	1.10578	1.898	0.027404
TGME49_291890-t26_1-p1	216	K	microneme protein MIC1	1	0.00173834	93.649	RGTSTELDK(1)R	3	-0.90679	7					1.022	0.691	1.287	0.298608						1.107	1.069	1.091	0.907	0.908	0.917				1.12679	0.761013	1.40349
TGME49_291890-t26_1-p1	157	K	microneme protein MIC1	1	0.00264432	54.343	YCNDK(1)FPGTIAR	2	1.1143	2		0.989				1.011				1.022		1.022		1.107	1.069	1.091	0.907	0.908	0.917		0.925164			1.11344		1.204
TGME49_291890-t26_1-p1	133	K	microneme protein MIC1	1	4.1696e-07	117.7	HEILSK(1)LVEEGVQR	3	0.80887	15	1.33	0.637	0.924	0.361327	1	0.991	1.118	0.0683838	0.752	1.555	1.211	1.054	0.90432	1.107	1.069	1.091	0.907	0.908	0.917	1.20145	0.595884	0.846929	1.10254	1.09141	1.21919	1.291	0.22506
TGME49_291890-t26_1-p1	311	K	microneme protein MIC1	1	8.45965e-06	103.88	GGNIDLPEK(1)STSPEK	2	-0.23393	9	0.941	0.415	1.098	0.43732	0.958	1.072	1.516	0.249421	1.018	2.58	1.381	1.743	0.185503	1.107	1.069	1.091	0.907	0.908	0.917	0.850045	0.388213	1.00642	1.05623	1.18062	1.65322	1.733	0.132544
TGME49_319560-t26_1-p1	274	K	microneme protein MIC3	1	4.05189e-20	132.14	EVTSK(1)AEESCVEGVEVTLAEK	3	-0.56457	6	0.594	0.734	0.777	0.136373		1.722	1.173	0.268188		2.345	1.509	2.18	0.109642	0.994	0.949	0.937	1.049	1.027	1.044	0.597586	0.773446	0.829242		1.67673	1.12356	1.909	0.048205
TGME49_319560-t26_1-p1	104	K	microneme protein MIC3	1	5.27009e-17	126.32	QLHTDNGYFIGASCPK(1)SACCSK	3	-0.9409	7			0.696		0.895	0.872	1.537	0.342742			2.209			0.994	0.949	0.937	1.049	1.027	1.044			0.742796	0.853194	0.849075	1.47222	1.425
TGME49_319560-t26_1-p1	993	K	microneme protein MIC3	1	4.91577e-05	68.481	DKEAAVHTAEDSAK(1)R	3	0.32068	1					1									0.994	0.949	0.937	1.049	1.027	1.044				0.953289
TGME49_319560-t26_1-p1	156	K	microneme protein MIC3	1	3.88262e-16	123.63	QGHRCDK(1)NAECVENLDAGGGVHCK	4	-1.2458	6	1.171		0.74	0.318957		1.341	0.748	0.40145			1.011	0.892		0.994	0.949	0.937	1.049	1.027	1.044	1.17807		0.789755		1.30574	0.716475	1.028	0.99458
TGME49_319560-t26_1-p1	40	K	microneme protein MIC3	1	0.000221601	73.834	SVQLGSFDK(1)VVPSR	2	0.94169	3					0.898	1.188	0.914	0.163009						0.994	0.949	0.937	1.049	1.027	1.044				0.856053	1.15677	0.875479
TGME49_319560-t26_1-p1	332	K	microneme protein MIC3	1	5.02229e-56	190.19	GESGSEGSLSEK(1)MNIVFK	2	-0.16768	10	1.45	1.274	1.159	0.113233	0.656	0.607	0.855	0.186038	0.452	0.476	0.738	0.518	0.011439	0.994	0.949	0.937	1.049	1.027	1.044	1.45875	1.34247	1.23693	0.625357	0.591042	0.818966	0.504	0.003384
TGME49_319560-t26_1-p1	356	K	microneme protein MIC3	1	1.13715e-17	167.71	YHAHTVTCEK(1)IK	3	-0.12142	8	0.778	0.813	0.672	0.0973295	1.382	1.082	1.272	0.121869	1.775	1.331	1.892	1.565	0.028938	0.994	0.949	0.937	1.049	1.027	1.044	0.782696	0.856691	0.717182	1.31745	1.05355	1.21839	1.523	0.0072958
TGME49_319560-t26_1-p1	320	K	microneme protein MIC3	1	1.82723e-28	112.39	CDNGYSGSASATSHHGK(1)GESGSEGSLSEK	4	-0.37005	1					1									0.994	0.949	0.937	1.049	1.027	1.044				0.953289
TGME49_319560-t26_1-p1	293	K	microneme protein MIC3	1	7.69219e-09	119.87	CEK(1)EFGISASSCK	2	0.188	5					0.772	0.959	1.269	0.251024						0.994	0.949	0.937	1.049	1.027	1.044				0.735939	0.933788	1.21552
TGME49_319560-t26_1-p1	290	K	microneme protein MIC3	1	7.10216e-29	163.18	AEESCVEGVEVTLAEK(1)CEK	2	-0.10918	19	1.168	1.133	0.913	0.129029	1.103	0.881	0.802	0.168046	0.944	0.777	0.878	0.807	0.154358	0.994	0.949	0.937	1.049	1.027	1.044	1.17505	1.19389	0.974386	1.05148	0.857838	0.768199	0.801	0.114922
TGME49_235470-t26_1-p1	11	K	myosin A	1	4.14465e-15	163.51	TTSEELK(1)TATALK	2	0.077894	21	0.82	0.719	0.82	0.0741573	1.358	1.165	1.117	0.105134	1.655	1.62	1.362	1.577	0.022576	0.927	0.996	0.954	1.023	1.052	1.048	0.884574	0.721888	0.859539	1.32747	1.10741	1.06584	1.42	0.0196585
TGME49_235470-t26_1-p1	519	K	myosin A	1	7.71978e-67	207.56	LYRDEGVSSK(1)ELIFTSNAEVIK	3	0.47505	28	0.895	0.846	0.836	0.0367582	0.81	1.801	0.812	0.500944	0.905	2.13	0.971	1.311	0.57092	0.927	0.996	0.954	1.023	1.052	1.048	0.96548	0.849398	0.87631	0.791789	1.71198	0.774809	1.218	0.67866
TGME49_235470-t26_1-p1	204	K	myosin A	1	0.000150625	142.04	TEATK(1)QIMR	2	4.3192	29	1.295	1.394	0.679	0.345073	0.86	0.961	0.811	0.0871818	0.664	0.689	1.195	0.653	0.0062955	0.927	0.996	0.954	1.023	1.052	1.048	1.39698	1.3996	0.71174	0.840665	0.913498	0.773855	0.721	0.28528
TGME49_235470-t26_1-p1	755	K	myosin A	1	1.56348e-46	197.15	LPSEEYQLGK(1)TMVFLK	3	-1.0274	8	0.86		0.757	0.0900829	1.15	1.115	1.118	0.0172031	1.336		1.476	1.311		0.927	0.996	0.954	1.023	1.052	1.048	0.927724		0.793501	1.12414	1.05989	1.06679	1.259	0.034297
TGME49_235470-t26_1-p1	386	K	myosin A	1	2.13392e-47	180.62	DGGIDDAAAIEGK(1)NLEVFK	2	-2.2779	27	0.986	1.093	1.087	0.0569671	1.039	0.892	0.902	0.0869778	1.053	0.816	0.83	0.908	0.2837	0.927	0.996	0.954	1.023	1.052	1.048	1.06365	1.09739	1.13941	1.01564	0.847909	0.860687	0.825	0.033336
TGME49_235470-t26_1-p1	17	K	myosin A	1	0.0240517	91.906	TATALK(1)K	2	0.44105	5	1.062	0.72	0.748	0.225163	1.254		1.217	0.021176	1.18		1.627	1.387	0.183102	0.927	0.996	0.954	1.023	1.052	1.048	1.14563	0.722892	0.784067	1.22581		1.16126	1.35	0.180419
TGME49_235470-t26_1-p1	434	K	myosin A	1	1.09451e-24	172.91	WKQEDGDMLK(1)SSLAK	2	-1.2842	123	0.889	1.028	0.863	0.0957355	1.108	1.146	0.967	0.087839	1.246	1.115	1.121	1.12	0.27884	0.927	0.996	0.954	1.023	1.052	1.048	0.959008	1.03213	0.904612	1.08309	1.08935	0.92271	1.069	0.3824
TGME49_235470-t26_1-p1	567	K	myosin A	1	0.00306844	109.71	NALK(1)GTTK	2	1.0252	13	0.979	1.072	0.517	0.347246	1.328	1.14	0.963	0.159599	1.356	1.063	1.862	1.115	0.46176	0.927	0.996	0.954	1.023	1.052	1.048	1.05609	1.07631	0.541929	1.29814	1.08365	0.918893	1.234	0.37328
TGME49_235470-t26_1-p1	214	K	myosin A	1	2.70123e-15	164.11	YFAAAK(1)TGSMDLR	2	0.011249	42	0.896	0.923	1.059	0.0910666	0.902	1.219	1.002	0.155676	1.007	1.321	0.947	1.145	0.35736	0.927	0.996	0.954	1.023	1.052	1.048	0.966559	0.926707	1.11006	0.88172	1.15875	0.956107	0.998	0.9547
TGME49_235470-t26_1-p1	761	K	myosin A	1	9.37028e-06	124.42	TMVFLK(1)QTGAK	2	-0.16557	12	1.098	0.821	0.946	0.145256	1.189	1.089	0.857	0.162983	1.082	1.327	0.905	1.089	0.63742	0.927	0.996	0.954	1.023	1.052	1.048	1.18447	0.824297	0.991614	1.16227	1.03517	0.817748	1.005	0.97266
TGME49_235470-t26_1-p1	297	K	myosin A	1	1.02525e-05	65.949	SYHIFYQMCK(1)GADAAMK	3	0.29382	3	1.362		0.819	0.352094	0.819				0.601			0.601		0.927	0.996	0.954	1.023	1.052	1.048	1.46926		0.858491	0.800587			0.688
TGME49_235470-t26_1-p1	426	K	myosin A	1	3.07418e-11	136.96	WK(1)QEDGDMLK	2	-3.8728	50	1.073	0.971	1.16	0.088576	1.02	0.71	1.067	0.208053	0.951	0.732	0.92	0.912	0.59092	0.927	0.996	0.954	1.023	1.052	1.048	1.1575	0.9749	1.21593	0.997067	0.674905	1.01813	0.803	0.196501
TGME49_235470-t26_1-p1	304	K	myosin A	1	1.74768e-05	137.14	GADAAMK(1)ER	2	-2.3458	31	0.597	1.126	0.979	0.303177	1.511	0.239	1.547	0.677888	2.529	0.213	1.58	1.276	0.71392	0.927	0.996	0.954	1.023	1.052	1.048	0.644013	1.13052	1.02621	1.47703	0.227186	1.47615	1.136	0.8428
TGME49_235470-t26_1-p1	675	K	myosin A	0.915962	5.57471e-06	74.147	CIK(0.067)PNDTK(0.916)K(0.017)PLDWVPSK	3	-0.11901	4					1.265	0.975	0.76	0.253427						0.927	0.996	0.954	1.023	1.052	1.048				1.23656	0.926806	0.725191
TGME49_235470-t26_1-p1	185	K	myosin A	1	8.33992e-41	162.82	ALDNLHAVNK(1)SQTIIVSGESGAGK	3	1.1259	27	0.718	1.127	0.612	0.332052	0.953	1.512	1.078	0.248424	1.327	1.341	1.762	1.28	0.4037	0.927	0.996	0.954	1.023	1.052	1.048	0.774542	1.13153	0.641509	0.931574	1.43726	1.02863	1.334	0.23218
TGME49_235470-t26_1-p1	676	K	myosin A	1	0.00167461	94.363	K(1)PLDWVPSK	2	-0.58128	9		1.474	1.031	0.250098	0.495							0.336		0.927	0.996	0.954	1.023	1.052	1.048		1.47992	1.08071	0.483871			0.378
TGME49_235470-t26_1-p1	458	K	myosin A	1	0.00956761	57.708	SIK(1)PPGGFK	2	0.5089	11	1.09		0.502	0.522335	0.965	1.246	1.197	0.132133	0.886		2.382	1.042		0.927	0.996	0.954	1.023	1.052	1.048	1.17584		0.526205	0.943304	1.18441	1.14218	1.281	0.38044
TGME49_235470-t26_1-p1	509	K	myosin A	1	0.000344363	62.035	ESK(1)LYRDEGVSSK	3	-0.06483	5	0.411		0.709	0.376282	1.226	1.124	1.531	0.163697	2.982		2.161	3.148		0.927	0.996	0.954	1.023	1.052	1.048	0.443366		0.743187	1.19844	1.06844	1.46088	2.094	0.042984
TGME49_235470-t26_1-p1	199	K	myosin A	1	1.52118e-66	202.39	SQTIIVSGESGAGK(1)TEATK	2	0.40293	28	0.975	0.959	0.585	0.262834	1.074	1.067	1.339	0.133671	1.101	1.113	2.287	1.2	0.193962	0.927	0.996	0.954	1.023	1.052	1.048	1.05178	0.962851	0.613208	1.04985	1.01426	1.27767	1.272	0.22402
TGME49_235470-t26_1-p1	47	K	myosin A	1	2.28138e-11	80.752	GFQIWTDLAPSVK(1)EEPDLMFAK	3	2.1524	4		1.835	0.931	0.462201	0.631	0.603		0.0320891		0.329		0.336		0.927	0.996	0.954	1.023	1.052	1.048		1.84237	0.975891	0.616813	0.573194		0.422	0.126097
TGME49_235470-t26_1-p1	392	K	myosin A	1	0.03092	86.794	NLEVFK(1)K	2	-1.0543	18	0.744	0.736	1.049	0.21168	1.202	1.265	1.003	0.118233	1.615	1.719	0.956	1.563	0.026484	0.927	0.996	0.954	1.023	1.052	1.048	0.802589	0.738956	1.09958	1.17498	1.20247	0.957061	1.263	0.160158
TGME49_235470-t26_1-p1	4	K	myosin A	1	4.58332e-05	110.84	ASK(1)TTSEELK	2	0.61301	12	0.589	0.7	0.475	0.191332	1.385	1.463	1.388	0.031298	2.352	2.088	2.921	2.191	0.00070457	0.927	0.996	0.954	1.023	1.052	1.048	0.635383	0.702811	0.497904	1.35386	1.39068	1.32443	2.216	0.0160381
TGME49_235470-t26_1-p1	439	K	myosin A	1	0.00311498	61.833	SSLAK(1)AMYDK	2	0.83175	2					1.143	0.857		0.202233						0.927	0.996	0.954	1.023	1.052	1.048				1.1173	0.814639
TGME49_235470-t26_1-p1	536	K	myosin A	1	1.23837e-75	195.7	ILTAK(1)NNSVLAALEDQCLAPGGSDEK	3	0.33573	13	0.091	1.197	1.733	0.831506	0.925	1.036	1.018	0.0599934	10.107	0.865	0.587	1.542	0.64216	0.927	0.996	0.954	1.023	1.052	1.048	0.0981661	1.20181	1.81656	0.904203	0.984791	0.971374	0.918	0.6608
TGME49_235470-t26_1-p1	766	K	myosin A	1	3.5204e-18	174.23	QTGAK(1)ELTQIQR	2	0.79298	19	0.828	1.102	0.68	0.246106	1.235	1.132	1.024	0.093344	1.492	1.027	1.506	1.171	0.2897	0.927	0.996	0.954	1.023	1.052	1.048	0.893204	1.10643	0.712788	1.20723	1.07605	0.977099	1.202	0.23604
TGME49_235470-t26_1-p1	34	K	myosin A	1	1.6815e-05	43.451	SSDVHAVDHSGNVYK(1)GFQIWTDLAPSVK	4	0.47585	1							1							0.927	0.996	0.954	1.023	1.052	1.048						0.954198
TGME49_235470-t26_1-p1	745	K	myosin A	1	0.000145566	90.412	SSK(1)LPSEEYQLGK	2	-0.40112	19	0.905	0.637	0.963	0.208273	1.035	1.407	1.054	0.179781	1.144	2.209	1.095	1.511	0.123321	0.927	0.996	0.954	1.023	1.052	1.048	0.976268	0.639558	1.00943	1.01173	1.33745	1.00573	1.278	0.2152
TGME49_235470-t26_1-p1	56	K	myosin A	1	6.59275e-10	116.6	EEPDLMFAK(1)CIVQAGTDK	2	-1.073	6			1.543		1.135	0.545	0.777	0.362923			0.503			0.927	0.996	0.954	1.023	1.052	1.048			1.6174	1.10948	0.518061	0.741412	0.488
TGME49_235470-t26_1-p1	393	K	myosin A	1	9.81548e-06	122.39	K(1)ACGLLFLDAER	2	0.16878	25	1.117	0.975	0.982	0.0781128	0.964	1.113	0.849	0.135712	0.863	1.141	0.865	0.932	0.57272	0.927	0.996	0.954	1.023	1.052	1.048	1.20496	0.978916	1.02935	0.942326	1.05798	0.810115	0.875	0.24356
TGME49_235470-t26_1-p1	164	K	myosin A	1	8.49875e-25	155.1	DTFDLSK(1)LAPHVFYTAR	3	-0.23659	17	1.352	0.478	0.572	0.599221	1.171	1.119	1.309	0.081848	0.866	2.342	2.286	1.311	0.63486	0.927	0.996	0.954	1.023	1.052	1.048	1.45847	0.47992	0.599581	1.14467	1.06369	1.24905	1.362	0.33704
TGME49_235470-t26_1-p1	557	K	myosin A	1	1.96153e-30	122.53	NNSVLAALEDQCLAPGGSDEK(1)FLSTCK	3	2.1368	2						1.506	0.494	0.715592						0.927	0.996	0.954	1.023	1.052	1.048					1.43156	0.471374
TGME49_243250-t26_1-p1	1056	K	myosin H	1	0.0190965	60.91	ILQEEK(1)LK	2	1.6769	2						0.714	1.286	0.404465						0.978	0.983	0.855	1.125	1.081	0.98					0.6605	1.31224
TGME49_255190-t26_1-p1	27	K	myosin C	1	0.0297885	52.49	K(1)SSVVPFGR	2	-0.7718	1														0.948	1.008	0.957	1.047	0.993	1.047
TGME49_255190-t26_1-p1	190	K	myosin C	1	4.90969e-05	122.69	AALEDLEGYK(1)K	2	-0.40745	8	1.505	1.104	0.836	0.293204	1.076	0.749	0.731	0.227932	0.715	0.678	0.873	0.653	0.117903	0.948	1.008	0.957	1.047	0.993	1.047	1.58755	1.09524	0.873563	1.0277	0.75428	0.698185	0.697	0.177435
TGME49_255190-t26_1-p1	210	K	myosin C	1	0.000150625	142.04	TEATK(1)QIMR	2	4.3192	29	1.295	1.394	0.679	0.345073	0.86	0.961	0.811	0.0871818	0.664	0.689	1.195	0.653	0.0062955	0.948	1.008	0.957	1.047	0.993	1.047	1.36603	1.38294	0.709509	0.821394	0.967774	0.774594	0.741	0.32318
TGME49_255190-t26_1-p1	1041	K	myosin C	1	0.000460964	76.943	AAEK(1)TYGICR	2	0.33392	4					1.338	0.899	0.763	0.300511						0.948	1.008	0.957	1.047	0.993	1.047				1.27794	0.905337	0.728749
TGME49_255190-t26_1-p1	420	K	myosin C	1	0.00810671	79.596	EILVK(1)STK	2	-0.050712	9			0.693		0.982	1.283	1.042	0.144523			1.505			0.948	1.008	0.957	1.047	0.993	1.047			0.724138	0.937918	1.29204	0.995224	1.485
TGME49_255190-t26_1-p1	773	K	myosin C	0.96705	0.00306105	41.513	TMVFVK(0.033)PDAAK(0.967)ELSILQR	3	-0.69648	1					1									0.948	1.008	0.957	1.047	0.993	1.047				0.95511
TGME49_255190-t26_1-p1	358	K	myosin C	1	4.88507e-13	94.632	ADFEEVLQSLDAMQITGSK(1)R	3	0.30148	2					1.105		0.895	0.148492						0.948	1.008	0.957	1.047	0.993	1.047				1.0554		0.854823
TGME49_255190-t26_1-p1	617	K	myosin C	1	0.00739017	101.65	K(1)EVMDVMK	2	2.5574	7	0.919	1.267	1.062	0.161562			0.752				0.708	0.688		0.948	1.008	0.957	1.047	0.993	1.047	0.969409	1.25694	1.10972			0.718243	0.646
TGME49_255190-t26_1-p1	4	K	myosin C	1	0.00122942	101.66	K(1)QTQMILGR	2	0.24024	3	1.062				1.03		0.909	0.0882516	0.97			0.913		0.948	1.008	0.957	1.047	0.993	1.047	1.12025			0.983763		0.868195	0.827
TGME49_255190-t26_1-p1	439	K	myosin C	0.999999	1.01887e-09	138.91	TKDEAK(1)TSVLSLSK	2	0.41824	5		0.994	1.101	0.0722295		0.905				0.911		0.91		0.948	1.008	0.957	1.047	0.993	1.047		0.986111	1.15047		0.91138		0.853
TGME49_255190-t26_1-p1	644	K	myosin C	1	9.03489e-16	146.59	ALFEGIEIEAGK(1)IGK	2	-1.9199	3		0.949	1.275	0.207299			0.776				0.609	0.818		0.948	1.008	0.957	1.047	0.993	1.047		0.941468	1.33229			0.741165	0.652
TGME49_255190-t26_1-p1	647	K	myosin C	1	0.00344579	60.255	IGK(1)GTLIASR	2	0.73211	1							1							0.948	1.008	0.957	1.047	0.993	1.047						0.95511
TGME49_255190-t26_1-p1	768	K	myosin C	1	0.00121848	65.879	TMVFVK(1)PDAAK	2	0.25504	7	1.17	1.042	1.276	0.100779	0.853	0.657	1.002	0.206647	0.729	0.631	0.785	0.757	0.145736	0.948	1.008	0.957	1.047	0.993	1.047	1.23418	1.03373	1.33333	0.814709	0.661631	0.95702	0.676	0.038319
TGME49_257680-t26_1-p1	123	K	myosin light chain MLC1	1	5.55249e-92	231.77	QAFEEK(1)SGDNLDYASFQK	3	0.54027	17	0.46	0.711		0.303132	0.646	1.642	1.541	0.429524	1.404	2.311		2.18	0.197902	1.026	0.86	0.902	1.165	1.158	0.889	0.448343	0.826744		0.554506	1.41796	1.73341	1.938	0.32272
TGME49_257680-t26_1-p1	161	K	myosin light chain MLC1	1	1.95112e-26	86.543	FVGTSTHPEDNIEDLVEAFAYFDVSK(1)HGYLTR	4	0.23589	1	1													1.026	0.86	0.902	1.165	1.158	0.889	0.974659
TGME49_257680-t26_1-p1	95	K	myosin light chain MLC1	1	9.24674e-07	113.47	ASGGK(1)VSTGDAMILAR	2	0.1197	20	0.455	1.208		0.64035	1.384	1.05	0.903	0.221592	3.042	0.869		1.338	0.4639	1.026	0.86	0.902	1.165	1.158	0.889	0.44347	1.40465		1.18798	0.906736	1.01575	1.122	0.58838
TGME49_257680-t26_1-p1	206	K	myosin light chain MLC1	1	0.000482596	119.62	QFCK(1)AMLER	2	-0.96068	22	0.723	1.161	1.083	0.236239	0.875	0.918	1.239	0.196809	1.21	0.791	1.144	1.073	0.77588	1.026	0.86	0.902	1.165	1.158	0.889	0.704678	1.35	1.20067	0.751073	0.792746	1.3937	0.902	0.72416
TGME49_257680-t26_1-p1	7	K	myosin light chain MLC1	1	0.000510158	129.68	K(1)CPVCYQK	2	-0.079979	13	1.133	0.921	1.206	0.136235	0.87	0.665	1.206	0.298939	0.768	0.722	0.999	0.89	0.63962	1.026	0.86	0.902	1.165	1.158	0.889	1.10429	1.07093	1.33703	0.746781	0.574266	1.35658	0.762	0.27482
TGME49_257680-t26_1-p1	117	K	myosin light chain MLC1	1	9.47365e-33	169.64	QLGLAPSYADK(1)QAFEEK	2	-0.50021	33	1.052	0.837	0.815	0.145278	1.265	1.048	0.983	0.134408	1.202	1.253	1.206	1.163	0.3398	1.026	0.86	0.902	1.165	1.158	0.889	1.02534	0.973256	0.903548	1.08584	0.905009	1.10574	1.067	0.44652
TGME49_257680-t26_1-p1	14	K	myosin light chain MLC1	0.98877	0.00061232	40.689	K(0.011)CPVCYQK(0.989)LPNPADVLGPMDK	3	-0.12141	1					1									1.026	0.86	0.902	1.165	1.158	0.889				0.858369
TGME49_263180-t26_1-p1	181	K	myosin D	1	6.5883e-05	87.138	K(1)PQTIIVSGESGAGK	2	0.17845	2					0.873		1.127	0.179605						1.024	1.013	1.01	0.969	1.022	0.962				0.900929		1.17152
TGME49_263180-t26_1-p1	1573	K	myosin D	1	0.00309322	103.74	GQDIDK(1)ER	2	0.53834	3	0.978					1.022						1.045		1.024	1.013	1.01	0.969	1.022	0.962	0.955078				1		1.047
TGME49_263180-t26_1-p1	813	K	myosin D	1	0.0258582	73.248	K(1)LVQAGIK	2	-0.57609	6		0.53	1.094	0.491143	1.018	1.234	1.124	0.095977		2.33	1.027	2.123		1.024	1.013	1.01	0.969	1.022	0.962		0.523198	1.08317	1.05057	1.20744	1.1684	1.422	0.46026
TGME49_263180-t26_1-p1	628	K	myosin D	1	0.000103002	105.98	GLFEGVK(1)VEK	2	-0.23959	6		1.507			0.827	0.971	0.695	0.166117		0.645		0.551		1.024	1.013	1.01	0.969	1.022	0.962		1.48766		0.853457	0.950098	0.722453	0.566
TGME49_263180-t26_1-p1	793	K	myosin D	1	0.00324624	127.46	AK(1)QLSTGR	2	-0.2191	6	0.819	1.134	0.905	0.17091	1.097	1.048	0.997	0.0477435	1.339	0.925	1.101	1.073	0.60552	1.024	1.013	1.01	0.969	1.022	0.962	0.799805	1.11945	0.89604	1.13209	1.02544	1.03638	1.134	0.26226
TGME49_263180-t26_1-p1	567	K	myosin D	1	2.15626e-06	129	LAGNK(1)CFIPSK	2	-1.1587	4			0.428		1.494	1.078		0.228737						1.024	1.013	1.01	0.969	1.022	0.962			0.423762	1.5418	1.05479		3.064
TGME49_263180-t26_1-p1	200	K	myosin D	1	0.00302086	68.557	TETTK(1)MLMK	2	-0.72579	3		1												1.024	1.013	1.01	0.969	1.022	0.962		0.987167
TGME49_263180-t26_1-p1	416	K	myosin D	1	1.1033e-05	116.24	TTYAGSNK(1)IESR	2	-0.059906	8	0.624	0.586	0.62	0.0342305	1.03	1.911	1.229	0.332403	1.65	3.258	1.983	2.298	0.107181	1.024	1.013	1.01	0.969	1.022	0.962	0.609375	0.57848	0.613861	1.06295	1.86986	1.27755	2.337	0.039145
TGME49_263180-t26_1-p1	1181	K	myosin D	1	2.44635e-06	127.87	AAVSEFSLVQK(1)R	2	0.12556	14	1.042	0.932	1.055	0.0669277	0.966	0.896	1.11	0.11014	0.927	0.962	1.052	1.004	0.97042	1.024	1.013	1.01	0.969	1.022	0.962	1.01758	0.920039	1.04455	0.996904	0.876712	1.15385	1.015	0.91318
TGME49_263180-t26_1-p1	725	K	myosin D	1	1.16043e-07	121.39	FINLGVSNK(1)PGADAK	2	0.19376	7	1.215	1.483	1.468	0.10844	0.398	0.529	0.907	0.432333	0.327	0.356	0.618	0.453	0.044397	1.024	1.013	1.01	0.969	1.022	0.962	1.18652	1.46397	1.45347	0.410733	0.517613	0.942827	0.456	0.030338
TGME49_263180-t26_1-p1	44	K	myosin D	1	9.12131e-05	113.24	K(1)DPDLLFSLCR	2	-1.1719	6	0.973	0.896	1.374	0.237419		0.972	0.785	0.150517		1.084	0.571	0.94	0.63536	1.024	1.013	1.01	0.969	1.022	0.962	0.950195	0.884501	1.3604		0.951076	0.816008	0.83	0.41388
TGME49_263180-t26_1-p1	525	K	myosin D	0.999899	6.19157e-08	115.87	KIEYTTNEK(1)LIETLLGK	3	0.036486	1	1													1.024	1.013	1.01	0.969	1.022	0.962	0.976562
TGME49_263180-t26_1-p1	1613	K	myosin D	1	0.000383956	83.204	K(1)VGETMEEEAAK	2	-0.90183	3					1.249	0.936	0.815	0.223967						1.024	1.013	1.01	0.969	1.022	0.962				1.28896	0.915851	0.847193
TGME49_263180-t26_1-p1	599	K	myosin D	1	0.000459853	67.997	VIYNADGFAFK(1)NK	2	-0.56067	5	0.847	1.041	0.825	0.131441	1.106		1.182	0.0469756	1.307		1.433	1.212	0.194865	1.024	1.013	1.01	0.969	1.022	0.962	0.827148	1.02764	0.816832	1.14138		1.22869	1.331	0.062224
TGME49_263180-t26_1-p1	1170	K	myosin D	1	5.71411e-11	112.17	VAGLK(1)AAVSEFSLVQK	3	0.075745	9		1.003	0.743	0.210593		0.879	1.376	0.311691		0.876	1.853	1.124		1.024	1.013	1.01	0.969	1.022	0.962		0.990128	0.735644		0.860078	1.43035	1.327	0.46748
TGME49_263180-t26_1-p1	1258	K	myosin D	1	0.00639812	65.224	AVEYVLK(1)GK	2	0.43552	5	0.404		0.686	0.365879	1.408	1.394	1.108	0.129904	3.481		1.615	3.226		1.024	1.013	1.01	0.969	1.022	0.962	0.394531		0.679208	1.45304	1.36399	1.15177	2.464	0.024363
TGME49_263180-t26_1-p1	272	K	myosin D	1	0.000585298	81.335	VVAFLLEK(1)SR	2	0.64772	4					1.154	0.981	0.865	0.145434						1.024	1.013	1.01	0.969	1.022	0.962				1.19092	0.959883	0.899168
TGME49_263180-t26_1-p1	280	K	myosin D	1	0.00011176	148.52	IVCQDK(1)DER	2	-0.3478	9	0.623	0.912	0.716	0.196616	1.107	1.46	1.182	0.148819	1.777	1.601	1.651	1.628	0.070938	1.024	1.013	1.01	0.969	1.022	0.962	0.608398	0.900296	0.708911	1.14241	1.42857	1.22869	1.713	0.0141841
TGME49_263180-t26_1-p1	368	K	myosin D	1	4.32472e-05	42.172	PTGK(1)TEAGVENAACFVGESEAALR	3	-3.0082	1						1								1.024	1.013	1.01	0.969	1.022	0.962					0.978474
TGME49_263180-t26_1-p1	517	K	myosin D	1	0.00106119	104.42	K(1)IEYTTNEK	2	0.059945	10	0.679	0.966	0.694	0.207196		1.383	1.279	0.055251		1.432	1.842	1.618	0.0795	1.024	1.013	1.01	0.969	1.022	0.962	0.663086	0.953603	0.687129		1.35323	1.32952	1.747	0.031477
TGME49_263180-t26_1-p1	601	K	myosin D	1	9.54936e-05	81.448	NK(1)DVLRPEIIEITR	3	0.067822	8	1.585	1.11	0.678	0.403501	0.601	0.741	1.285	0.412644	0.379	0.667	1.894	0.65	0.2394	1.024	1.013	1.01	0.969	1.022	0.962	1.54785	1.09576	0.671287	0.620227	0.725049	1.33576	0.809	0.56136
TGME49_263180-t26_1-p1	1612	K	myosin D	1	0.000378144	56.817	SLTPATYTGLAPELAK(1)K	2	0.77868	1							1							1.024	1.013	1.01	0.969	1.022	0.962						1.0395
TGME49_263180-t26_1-p1	448	K	myosin D	1	0.000994551	117.71	K(1)LNADIEPK	2	-0.37016	11	0.84				1.154	0.974	1.031	0.0873643	1.374			1.254		1.024	1.013	1.01	0.969	1.022	0.962	0.820312			1.19092	0.953033	1.07173	1.307
TGME49_263180-t26_1-p1	4	K	myosin D	1	0.000692167	85.862	AAK(1)PEQDCK	2	0.54354	3					1.028	0.929	1.044	0.0622716						1.024	1.013	1.01	0.969	1.022	0.962				1.06089	0.909002	1.08524
TGME49_263180-t26_1-p1	510	K	myosin D	1	8.13785e-07	126.1	ELQLYSK(1)EGISSK	2	-3.516	7	0.984	0.989	0.915	0.04296	1.002	1.157	0.953	0.102658	1.019	1.17	1.041	1.052	0.4956	1.024	1.013	1.01	0.969	1.022	0.962	0.960938	0.976308	0.905941	1.03406	1.13209	0.990644	1.11	0.084858
TGME49_263180-t26_1-p1	10	K	myosin D	1	1.78782e-05	88.385	AAKPEQDCK(1)TAAALIR	2	-1.6719	4	1.418		0.856	0.349511			0.725				0.847	0.511		1.024	1.013	1.01	0.969	1.022	0.962	1.38477		0.847525			0.753638	0.675
TGME49_263180-t26_1-p1	573	K	myosin D	1	0.0258218	46.001	CFIPSK(1)NTK	2	-1.2807	1														1.024	1.013	1.01	0.969	1.022	0.962
TGME49_263180-t26_1-p1	195	K	myosin D	1	1.13154e-12	90.464	KPQTIIVSGESGAGK(1)TETTK	3	-0.20444	6	0.999	0.861	1.43	0.270645	1.149	0.71	0.851	0.248115	1.15	0.824	0.595	0.971	0.88842	1.024	1.013	1.01	0.969	1.022	0.962	0.975586	0.849951	1.41584	1.18576	0.694716	0.884615	0.853	0.50458
TGME49_278870-t26_1-p1	1757	K	myosin F	1	0.0191094	60.892	LK(1)VESEVR	2	1.5153	2					1									0.991	1.053	1.004	0.943	0.994	1.015				1.06045
TGME49_278870-t26_1-p1	1051	K	myosin F	1	1.44394e-49	133.21	AK(1)EDVASLQASNDDFASQVK	2	0.77296	8	0.902	1.239	0.447	0.460737		1.183	1.229	0.0269709		0.955	2.75	1.127	0.50914	0.991	1.053	1.004	0.943	0.994	1.015	0.910192	1.17664	0.445219		1.19014	1.21084	1.422	0.27776
TGME49_278870-t26_1-p1	1069	K	myosin F	1	1.91905e-17	83.602	AKEDVASLQASNDDFASQVK(1)QLK	3	1.0366	2			1.26		0.74									0.991	1.053	1.004	0.943	0.994	1.015			1.25498	0.78473			0.625
TGME49_278870-t26_1-p1	67	K	myosin F	1	1.30024e-07	134.99	VDADNELVQLK(1)K	2	0.4599	14	1.052	1.171	0.886	0.138126	1.126	0.801	0.963	0.168685	1.07	0.685	1.087	0.867	0.33396	0.991	1.053	1.004	0.943	0.994	1.015	1.06155	1.11206	0.88247	1.19406	0.805835	0.948768	0.965	0.75934
TGME49_278870-t26_1-p1	139	K	myosin F	1	0.000541931	65.043	QITGLYDMK(1)QLVR	2	0.01247	1					1									0.991	1.053	1.004	0.943	0.994	1.015				1.06045
TGME49_278870-t26_1-p1	1042	K	myosin F	1	0.0292173	66.138	EIQK(1)LQR	2	-0.60016	4	0.991	1.129	0.806	0.166168	1.075				1.085			1.014		0.991	1.053	1.004	0.943	0.994	1.015	1	1.07217	0.802789	1.13998			1.19
TGME49_278870-t26_1-p1	1553	K	myosin F	1	3.40456e-17	150.39	PAGNVLASGK(1)QAADLK	2	0.67374	10		1.303	1.192	0.0629169	0.957	1.235	0.313	0.56641		0.947	0.262	0.641		0.991	1.053	1.004	0.943	0.994	1.015		1.23742	1.18725	1.01485	1.24245	0.308374	0.705	0.4329
TGME49_278870-t26_1-p1	970	K	myosin F	1	9.34966e-08	131.52	K(1)ASTIAQLK	2	1.241	9					0.966	1.062	0.972	0.0537773						0.991	1.053	1.004	0.943	0.994	1.015				1.02439	1.06841	0.957635
TGME49_278870-t26_1-p1	1191	K	myosin F	1	1.12491e-08	90.442	ASSASK(1)AAVADSAPTALLR	2	-1.3132	7	0.884	0.819	0.765	0.0724287	0.991	1.541		0.307195	1.121	1.883		1.487	0.27312	0.991	1.053	1.004	0.943	0.994	1.015	0.892028	0.777778	0.761952	1.0509	1.5503		1.605	0.063365
TGME49_278870-t26_1-p1	296	K	myosin F	1	0.00280316	63.32	IQTYLLEK(1)VR	2	-1.161	1		1												0.991	1.053	1.004	0.943	0.994	1.015		0.949668
TGME49_278870-t26_1-p1	692	K	myosin F	1	0.00063233	90.05	K(1)FVTVSSEFR	2	0.35731	9	1.215	0.798	1.015	0.206629	0.936	1.062	0.974	0.0652412	0.77	1.331	0.959	0.984	0.92862	0.991	1.053	1.004	0.943	0.994	1.015	1.22603	0.757835	1.01096	0.992577	1.06841	0.959606	1.009	0.8613
TGME49_278870-t26_1-p1	1403	K	myosin F	1	8.31601e-06	91.616	AAAK(1)EAAVQVDTAAVR	2	-0.34121	7		0.929	1.04	0.0797246	0.817	1.076	1.138	0.168536		1.158	1.094	1.088		0.991	1.053	1.004	0.943	0.994	1.015		0.882241	1.03586	0.866384	1.08249	1.12118	1.067	0.64268
TGME49_278870-t26_1-p1	944	K	myosin F	1	0.00935179	92.201	K(1)LEEAASK	2	-0.043949	4		0.674			1.041	1.364	0.921	0.206663		2.024		1.645		0.991	1.053	1.004	0.943	0.994	1.015		0.640076		1.10392	1.37223	0.907389	1.762
TGME49_278870-t26_1-p1	1004	K	myosin F	1	0.0192731	100.39	K(1)AQDLQR	2	0.128	6	1.148	0.741		0.304704	1.17	1.228	0.712	0.272664	1.02	1.657		1.098	0.74606	0.991	1.053	1.004	0.943	0.994	1.015	1.15843	0.703704		1.24072	1.23541	0.701478	1.138	0.70836
TGME49_278870-t26_1-p1	1032	K	myosin F	1	8.44166e-10	107.65	SDAESHVLQLQAK(1)NEDLLK	3	0.37776	6	1.033	1.502		0.261643	0.788	0.678	0.999	0.198532	0.763	0.452		0.648	0.1273	0.991	1.053	1.004	0.943	0.994	1.015	1.04238	1.4264		0.835631	0.682093	0.984236	0.676	0.118241
TGME49_278870-t26_1-p1	807	K	myosin F	1	0.00257664	135.77	HLDEK(1)LK	2	0.40619	6					0.962	1.123	0.915	0.109083						0.991	1.053	1.004	0.943	0.994	1.015				1.02015	1.12978	0.901478
TGME49_314780-t26_1-p1	1247	K	myosin G	1	0.0034778	60.102	NLVEQAK(1)AIR	2	-0.5976	6	1.105	0.975	0.984	0.0710807		1.273	0.663	0.445594		1.306	0.673	0.931	0.83888	1.035	1.084	0.976	0.981	0.961	0.962	1.06763	0.899446	1.0082		1.32466	0.689189	1.015	0.89908
TGME49_268590-t26_1-p1	548	K	rhomboid protease ROM4	1	0.0105929	128.48	K(1)LQAIQK	2	-0.15	12	0.828	1.083	0.966	0.133101	0.942	0.906	1.275	0.195435	1.137	0.836	1.321	1.089	0.66548	0.917	1.039	1.045	1.045	0.96	0.995	0.902944	1.04235	0.924402	0.901435	0.94375	1.28141	1.09	0.5619
TGME49_268590-t26_1-p1	563	K	rhomboid protease ROM4	1	0.00884293	65.313	GK(1)AMYAVK	2	-0.077625	4					1.003	0.83	1.168	0.168959						0.917	1.039	1.045	1.045	0.96	0.995				0.959809	0.864583	1.17387
TGME49_268590-t26_1-p1	286	K	rhomboid protease ROM4	1	0.00863604	98.418	LQEAK(1)QR	2	-0.33143	5	1.112	1.3	0.952	0.15534	0.636				0.572			0.527		0.917	1.039	1.045	1.045	0.96	0.995	1.21265	1.2512	0.911005	0.608612			0.541
TGME49_268590-t26_1-p1	554	K	rhomboid protease ROM4	1	0.050204	74.415	LQAIQK(1)K	2	-0.031534	2			0.909				1.091				1.199			0.917	1.039	1.045	1.045	0.96	0.995			0.869856			1.09648	1.261
TGME49_268590-t26_1-p1	569	K	rhomboid protease ROM4	1	0.00934143	77.058	AMYAVK(1)MR	2	-0.81021	3					0.921	0.937	1.142	0.123236						0.917	1.039	1.045	1.045	0.96	0.995				0.88134	0.976042	1.14774
TGME49_268590-t26_1-p1	531	K	rhomboid protease ROM4	1	0.0011905	89.029	ATQQK(1)LLER	2	0.57796	8	0.964	0.724	0.671	0.198553	1.072	1.214	1.355	0.116589	1.112	1.676	2.018	1.438	0.075483	0.917	1.039	1.045	1.045	0.96	0.995	1.05125	0.696824	0.642105	1.02584	1.26458	1.36181	1.528	0.064857
TGME49_213280-t26_1-p1	69	K	SAG-related sequence SRS25	1	2.09195e-28	79.18	ILVHSGDSVTIQCPGAIASNPQDVSK(1)YVCPGEEPNCTDATK	4	0.86103	7	1.141		1.271	0.0762221	0.677	0.753	1.158	0.299738	0.593		0.911	0.756		0.955	1.073	1.16	0.948	0.827	1.038	1.19476		1.09569	0.714135	0.91052	1.11561	0.798	0.2493
TGME49_213280-t26_1-p1	114	K	SAG-related sequence SRS25	1	2.66886e-05	110.91	SNYGILK(1)IPEVK	2	0.21202	13	1.438	1.054	0.928	0.23303	0.828	0.986	0.767	0.131372	0.576	0.935	0.827	0.69	0.102859	0.955	1.073	1.16	0.948	0.827	1.038	1.50576	0.982293	0.8	0.873418	1.19226	0.738921	0.853	0.57162
TGME49_214190-t26_1-p1	1731	K	SAG-related sequence SRS46	1	0.00166207	84.054	HK(1)AELAQQR	2	0.218	4		1.14			0.754		1.107	0.268252				0.816		1.022	1.021	0.899	1.052	1.074	0.934		1.11655		0.71673		1.18522	0.852
TGME49_217050-t26_1-p1	833	K	ADA2-A transcriptional co-activator SAGA component	1	0.00288461	72.2	LVQLLIEEK(1)R	2	4.0139	3	1.382		0.455	0.713651		1.163						0.842		0.94	0.971	1.038	0.998	0.941	1.112	1.47021		0.438343		1.23592		1.295
TGME49_233450-t26_1-p1	231	K	SAG-related sequence SRS29A	1	1.54871e-05	103.76	K(1)EFCTGEPHTSCGR	3	-0.93945	9	0.692	0.991	0.519	0.325322	1.209	1.42	1.171	0.105902	1.747	1.433	2.257	1.505	0.065656	1.057	1.126	0.972	0.911	0.982	0.951	0.654683	0.880107	0.533951	1.32711	1.44603	1.23134	1.936	0.0111446
TGME49_233450-t26_1-p1	379	K	SAG-related sequence SRS29A	1	0.000507408	83.045	DQDAK(1)GGMSR	2	-1.9077	1						1								1.057	1.126	0.972	0.911	0.982	0.951					1.01833
TGME49_233450-t26_1-p1	230	K	SAG-related sequence SRS29A	1	1.52517e-19	98.299	ITPATNHATIVCGPYGGISPLDYK(1)K	3	-1.9175	4		0.622			0.833	1.101	1.444	0.271995		1.771		1.81		1.057	1.126	0.972	0.911	0.982	0.951		0.552398		0.91438	1.12118	1.5184	2.145
TGME49_233450-t26_1-p1	105	K	SAG-related sequence SRS29A	1	0.0103812	74.92	NLVNSK(1)SR	2	2.3044	5	1.197	1.175	0.85	0.180914		0.749	1.029	0.222711		0.638	1.21	0.75	0.168723	1.057	1.126	0.972	0.911	0.982	0.951	1.13245	1.04352	0.874486		0.762729	1.08202	0.907	0.5593
TGME49_233460-t26_1-p1	84	K	SAG-related sequence SRS29B	1	8.7883e-92	228.9	CPK(1)TALTEPPTLAYSPNR	2	-1.0179	36	0.557	0.988	0.798	0.276571	1.44	1.163	1.054	0.163249	2.585	1.177	1.322	1.578	0.13376	1.034	0.969	0.928	1.054	1.027	0.989	0.538685	1.01961	0.859914	1.36622	1.13242	1.06572	1.474	0.111682
TGME49_233460-t26_1-p1	221	K	SAG-related sequence SRS29B	1	6.48274e-27	136.77	DGVK(1)VPQDNNQYCSGTTLTGCNEK	3	-1.3385	24	0.895	0.895	0.574	0.23519	1.11	1.263	1.263	0.0728833	1.239	1.412	2.201	1.354	0.017063	1.034	0.969	0.928	1.054	1.027	0.989	0.865571	0.923633	0.618534	1.05313	1.2298	1.27705	1.479	0.042983
TGME49_233460-t26_1-p1	217	K	SAG-related sequence SRS29B	1	1.1463e-107	243.09	LSAEGPTTMTLVCGK(1)DGVK	2	-0.28436	127	1.007	0.96	1.151	0.0957542	0.892	0.961	1.028	0.0708113	0.885	1.001	0.893	0.976	0.69492	1.034	0.969	0.928	1.054	1.027	0.989	0.973888	0.990712	1.2403	0.8463	0.935735	1.03943	0.88	0.27178
TGME49_233460-t26_1-p1	241	K	SAG-related sequence SRS29B	1	9.42739e-61	181.64	VPQDNNQYCSGTTLTGCNEK(1)SFK	3	0.28152	22	1.028	0.864	0.992	0.0896605	0.936	1.515	0.664	0.418585	0.911	1.753	0.67	1.098	0.79762	1.034	0.969	0.928	1.054	1.027	0.989	0.994197	0.891641	1.06897	0.888046	1.47517	0.671385	1.027	0.92132
TGME49_233460-t26_1-p1	64	K	SAG-related sequence SRS29B	1	6.81687e-28	164.02	K(1)STAAVILTPTENHFTLK	3	-0.91072	54	1.142	0.834	0.719	0.243468	1.115	1.231	0.958	0.124406	0.977	1.475	1.331	1.115	0.51418	1.034	0.969	0.928	1.054	1.027	0.989	1.10445	0.860681	0.774784	1.05787	1.19864	0.968655	1.177	0.23464
TGME49_233460-t26_1-p1	279	K	SAG-related sequence SRS29B	1	6.79938e-120	244.01	EAFPAESK(1)SVIIGCTGGSPEK	2	0.14233	36	0.599	1.495	0.913	0.453573	0.944	1.247	0.803	0.227327	1.576	0.834	0.88	0.953	0.90414	1.034	0.969	0.928	1.054	1.027	0.989	0.579304	1.54283	0.983836	0.895636	1.21422	0.811931	0.941	0.99664
TGME49_233460-t26_1-p1	81	K	SAG-related sequence SRS29B	1	7.12895e-120	239.58	STAAVILTPTENHFTLK(1)CPK	3	-0.19102	54	0.852	1.311	0.783	0.292264	1.242	0.985	0.826	0.206271	1.458	0.751	1.055	0.941	0.80092	1.034	0.969	0.928	1.054	1.027	0.989	0.823985	1.35294	0.84375	1.17837	0.959104	0.835187	0.984	0.9954
TGME49_233460-t26_1-p1	244	K	SAG-related sequence SRS29B	1	0.00320765	128.38	SFK(1)DILPK	2	0.73553	58	0.849	1.271	0.913	0.224955	1.121	0.892	0.953	0.119953	1.32	0.702	1.044	0.933	0.71898	1.034	0.969	0.928	1.054	1.027	0.989	0.821083	1.31166	0.983836	1.06357	0.868549	0.9636	0.929	0.71546
TGME49_233460-t26_1-p1	113	K	SAG-related sequence SRS29B	1	2.68245e-28	74.966	QICPAGTTSSCTSK(1)AVTLSSLIPEAEDSWWTGDSASLDTAGIK	4	-0.18906	1	1													1.034	0.969	0.928	1.054	1.027	0.989	0.967118
TGME49_233480-t26_1-p1	161	K	SAG-related sequence SRS29C	1	1.29114e-16	142.19	ISVPESQYPANAK(1)SFR	3	0.024848	20	0.76	1.188	0.61	0.351762	1.212	1.168	1.063	0.066703	1.594	0.983	1.742	1.178	0.38072	1.062	0.968	1.038	0.961	1.035	0.936	0.715631	1.22727	0.587669	1.26119	1.1285	1.13568	1.393	0.16318
TGME49_233480-t26_1-p1	62	K	SAG-related sequence SRS29C	1	0.000462752	68.536	YEPEK(1)FTCRPK	3	0.38436	1					1									1.062	0.968	1.038	0.961	1.035	0.936				1.04058
TGME49_234930-t26_1-p1	81	K	SAG-related sequence SRS43	1	0.00909681	58.433	GTTTCK(1)CLK	2	-0.75059	1					1									1.005	1.181	1.136	0.882	0.924	0.872				1.13379
TGME49_243790-t26_1-p1	1317	K	SAG-related sequence SRS33	1	1.84967e-28	200.82	EHQLK(1)GFEVVK	2	-0.2339	22	0.912	1.292	0.845	0.237199	0.571	1.475	0.904	0.464941	0.626	1.141	1.07	0.892	0.76888	1.025	1.042	1.061	0.91	0.944	1.017	0.889756	1.23992	0.796418	0.627473	1.5625	0.888889	1.052	0.99314
TGME49_243790-t26_1-p1	1229	K	SAG-related sequence SRS33	1	2.17726e-07	113.67	NIFK(1)LAQGEYVSPEK	2	1.198	6	1.214	1.163	1.303	0.0577617	0.86	0.755	0.704	0.102901	0.708	0.649	0.541	0.65	0.0068601	1.025	1.042	1.061	0.91	0.944	1.017	1.18439	1.11612	1.22809	0.945055	0.799788	0.692232	0.691	0.0160204
TGME49_243790-t26_1-p1	1284	K	SAG-related sequence SRS33	1	1.51601e-78	214.5	K(1)LADTSLETVCTLPEFHR	3	0.27963	26	1.372	1.283	1.007	0.155912	1.022	0.936	0.381	0.446246	0.745	0.73	0.378	0.587	0.127117	1.025	1.042	1.061	0.91	0.944	1.017	1.33854	1.23129	0.949105	1.12308	0.991525	0.374631	0.707	0.2907
TGME49_243790-t26_1-p1	680	K	SAG-related sequence SRS33	1	0.00111466	122.33	GVAISGEK(1)R	2	0.74656	12	0.693	0.796	1.134	0.263858	1.191	1.051	1.136	0.0626409	1.717	1.319	1.002	1.512	0.0099029	1.025	1.042	1.061	0.91	0.944	1.017	0.676098	0.763916	1.0688	1.30879	1.11335	1.11701	1.411	0.070238
TGME49_243790-t26_1-p1	700	K	SAG-related sequence SRS33	1	2.3218e-05	89.358	NADGTLGPYQWK(1)TYR	2	-1.1185	3	0.689	0.796		0.1019			1.515					2.04		1.025	1.042	1.061	0.91	0.944	1.017	0.672195	0.763916				1.48968	2.075
TGME49_243790-t26_1-p1	911	K	SAG-related sequence SRS33	1	9.63989e-06	101.04	GK(1)ENLIPLTDDVVAK	2	0.80208	10	0.962	0.855	0.849	0.0715447	1.056	1.214	1.064	0.0800857	1.098	1.42	1.253	1.223	0.078962	1.025	1.042	1.061	0.91	0.944	1.017	0.938537	0.820537	0.800189	1.16044	1.28602	1.04621	1.365	0.0161208
TGME49_243790-t26_1-p1	1351	K	SAG-related sequence SRS33	1	0.00267052	78.264	YVAK(1)EFFAK	2	0.32701	11	0.94	0.912	0.976	0.0340345	0.968	1.106	1.097	0.073044	1.03	1.213	1.123	1.141	0.110977	1.025	1.042	1.061	0.91	0.944	1.017	0.917073	0.87524	0.919887	1.06374	1.17161	1.07866	1.222	0.0042764
TGME49_243790-t26_1-p1	868	K	SAG-related sequence SRS33	1	0.000783279	93.325	AEK(1)EEIFVK	2	-0.77643	13	0.859	1.016	0.9	0.0880335	1.18	1.044	1.001	0.0869208	1.373	1.028	1.113	1.147	0.22782	1.025	1.042	1.061	0.91	0.944	1.017	0.838049	0.975048	0.848256	1.2967	1.10593	0.984267	1.273	0.064305
TGME49_243790-t26_1-p1	1312	K	SAG-related sequence SRS33	1	1.41451e-17	152.11	AVTESMAAVAK(1)EHQLK	3	0.074602	12	1.11		0.543	0.485093	1.223	1.117	1.006	0.0972889	1.102		1.852	1.005		1.025	1.042	1.061	0.91	0.944	1.017	1.08293		0.511781	1.34396	1.18326	0.989184	1.47	0.23612
TGME49_243790-t26_1-p1	1278	K	SAG-related sequence SRS33	1	0.012049	71.491	AEK(1)WAVQR	2	0.10604	5	1.258		0.667	0.434182	0.999	1.207	0.869	0.166335	0.794		1.303	0.815		1.025	1.042	1.061	0.91	0.944	1.017	1.22732		0.628652	1.0978	1.2786	0.854474	1.161	0.5609
TGME49_243790-t26_1-p1	1344	K	SAG-related sequence SRS33	1	8.84828e-13	87.24	LVSEPFSIENELLTPTMK(1)IK	3	1.6282	1	1													1.025	1.042	1.061	0.91	0.944	1.017	0.97561
TGME49_243790-t26_1-p1	1044	K	SAG-related sequence SRS33	1	8.78492e-98	246.95	DK(1)STVAQTLFNQGMTTK	2	0.067006	38	1.187	0.965	0.99	0.116104	0.987	0.982	0.89	0.0573104	0.831	1.018	0.898	0.886	0.27444	1.025	1.042	1.061	0.91	0.944	1.017	1.15805	0.926104	0.933082	1.08462	1.04025	0.875123	0.994	0.96596
TGME49_243790-t26_1-p1	909	K	SAG-related sequence SRS33	1	0.00455673	128.57	HLLEK(1)GK	2	1.0064	7	1.064	1.182	1.141	0.0530631	1.056	0.579	0.978	0.293765	0.992	0.49	0.857	0.776	0.28824	1.025	1.042	1.061	0.91	0.944	1.017	1.03805	1.13436	1.0754	1.16044	0.613347	0.961652	0.842	0.39514
TGME49_243790-t26_1-p1	1083	K	SAG-related sequence SRS33	1	0.00311803	126.82	TK(1)VLLGSK	2	0.39012	15	1.077	0.721	1.176	0.241383	1.125	0.854	1.047	0.138309	1.044	1.185	0.89	1.122	0.5617	1.025	1.042	1.061	0.91	0.944	1.017	1.05073	0.691939	1.10839	1.23626	0.904661	1.0295	1.112	0.53254
TGME49_243790-t26_1-p1	806	K	SAG-related sequence SRS33	1	2.37381e-22	118.51	LLDSIEAAK(1)SSLAGEPEEAVNASR	3	0.79649	5	0.986	1.272		0.179125	0.874	0.899	0.969	0.0538778	0.886	0.707		0.81	0.15254	1.025	1.042	1.061	0.91	0.944	1.017	0.961951	1.22073		0.96044	0.952331	0.952802	0.875	0.48176
TGME49_243790-t26_1-p1	1323	K	SAG-related sequence SRS33	1	1.78237e-05	111.74	GFEVVK(1)HFR	3	-0.25728	12	0.746	0.775	0.766	0.0194713	0.835	1.608	1.27	0.3131	1.12	2.075	1.657	1.627	0.197324	1.025	1.042	1.061	0.91	0.944	1.017	0.727805	0.743762	0.72196	0.917582	1.70339	1.24877	1.764	0.095561
TGME49_259270-t26_1-p1	143	K	SAG-related sequence SRS26E	1	0.0403838	45.972	LIIPK(1)DNR	2	-2.1248	1						1
TGME49_264660-t26_1-p1	2058	K	SAG-related sequence SRS44	1	2.13854e-05	56.424	TVIPGASVVK(1)EPFYHNLAK	3	0.41795	2	0.973	1.027		0.0381838										1.015	0.974	0.971	1.052	0.961	1.027	0.958621	1.05441
TGME49_264660-t26_1-p1	977	K	SAG-related sequence SRS44	1	6.35109e-19	94.389	PAVK(1)LATYVCKPENSTEVAETGLK	3	-0.39534	2						0.993	1.007	0.00989949						1.015	0.974	0.971	1.052	0.961	1.027					1.0333	0.980526
TGME49_264660-t26_1-p1	1509	K	SAG-related sequence SRS44	1	0.000105619	91.961	AK(1)ETVDGAVVR	2	2.036	5		0.925	0.893	0.0248926	1.085	0.872	1.225	0.167587		0.942	1.372	1.147		1.015	0.974	0.971	1.052	0.961	1.027		0.949692	0.91967	1.03137	0.907388	1.19279	1.117	0.38438
TGME49_264660-t26_1-p1	1496	K	SAG-related sequence SRS44	1	8.48875e-05	64.565	GPVAESK(1)LYDVVPGAR	2	-0.56815	1					1									1.015	0.974	0.971	1.052	0.961	1.027				0.95057
TGME49_264660-t26_1-p1	100	K	SAG-related sequence SRS44	1	0.00372756	43.761	K(1)IEVIHGSEGAR	3	0.78263	1						1								1.015	0.974	0.971	1.052	0.961	1.027					1.04058
TGME49_264660-t26_1-p1	187	K	SAG-related sequence SRS44	1	0.000118516	66.246	TYTLVIPGLPAK(1)EVK	2	0.25659	1					1									1.015	0.974	0.971	1.052	0.961	1.027				0.95057
TGME49_264660-t26_1-p1	1620	K	SAG-related sequence SRS44	1	2.34748e-23	77.643	IEKPGGSASFECPDGSTIFPDHADALDPK(1)CVLAYK	4	-1.7872	2	1.09	0.91		0.127279										1.015	0.974	0.971	1.052	0.961	1.027	1.07389	0.934292
TGME49_264660-t26_1-p1	1526	K	SAG-related sequence SRS44	1	0.0059947	60.255	SYTLTVSK(1)LPK	2	1.6221	5		0.667	0.592	0.0842462	1.696	0.834	1.211	0.346533		1.249	2.047	1.87		1.015	0.974	0.971	1.052	0.961	1.027		0.684805	0.609681	1.61217	0.867846	1.17916	1.884	0.082476
TGME49_267140-t26_1-p1	200	K	SAG-related sequence SRS38B	1	0.000120184	87.083	FAVGCLDSGK(1)TTTK	2	0.58595	1	1													0.98	1.02	0.951	0.97	1.006	1.072	1.02041
TGME49_267140-t26_1-p1	253	K	SAG-related sequence SRS38B	1	2.82854e-06	113.4	FTLVCGK(1)DGEVLPTK	2	-0.10686	3					0.979	1.129	0.892	0.119887						0.98	1.02	0.951	0.97	1.006	1.072				1.00928	1.12227	0.83209
TGME49_271050-t26_1-p1	149	K	SAG-related sequence SRS34A	1	0.00255071	135.87	DCK(1)LIVR	2	-0.16377	34	0.808	0.658	0.851	0.131191	1.35	1.125	1.209	0.0925871	1.67	1.71	1.42	1.675	0.0164844	1.021	0.913	0.886	1.085	1.118	0.976	0.791381	0.720701	0.960497	1.24424	1.00626	1.23873	1.411	0.034218
TGME49_271050-t26_1-p1	123	K	SAG-related sequence SRS34A	1	1.28046e-251	292.37	GPATYTLSYDGTPEKPQVLCYK(1)CVAEAGAPAGR	3	-0.18595	105	1.228	0.846	0.945	0.197	0.763	1.499	0.72	0.440514	0.621	1.771	0.762	0.959	0.91152	1.021	0.913	0.886	1.085	1.118	0.976	1.20274	0.926616	1.06659	0.703226	1.34079	0.737705	0.87	0.46398
TGME49_271050-t26_1-p1	116	K	SAG-related sequence SRS34A	1	2.78588e-120	243.97	GPATYTLSYDGTPEK(1)PQVLCYK	2	-0.55041	40	0.899	0.795	1.129	0.181631	0.725	0.968	1.483	0.3656	0.806	1.218	1.313	1.25	0.51972	1.021	0.913	0.886	1.085	1.118	0.976	0.880509	0.870756	1.27427	0.668203	0.865832	1.51947	1.009	0.90358
TGME49_271050-t26_1-p1	75	K	SAG-related sequence SRS34A	1	1.28859e-13	111.45	LTISPSGEGDVFYGK(1)ECTDSRK	3	-0.27544	25	1.195	0.625	0.551	0.445887	1.138	1.264	1.227	0.0535384	0.952	2.02	2.226	1.329	0.48674	1.021	0.913	0.886	1.085	1.118	0.976	1.17042	0.684556	0.621896	1.04885	1.13059	1.25717	1.387	0.147296
TGME49_273120-t26_1-p1	193	K	SAG-related sequence SRS30C	1	0.0128221	51.286	FIVGCIEEGK(1)K	2	4.1638	2					0.88		1.12	0.169706						0.959	0.944	1.042	0.959	1.065	1.031				0.917623		1.08632
TGME49_273130-t26_1-p1	145	K	SAG-related sequence SRS30A	1	7.37355e-06	124.21	DDGGDNQYTSK(1)K	2	-1.0312	1					1									0.992	1	0.845	1.04	1.049	1.074				0.961538
TGME49_281930-t26_1-p1	900	K	SAG-related sequence SRS39	1	0.000145566	90.412	AVVTIDEDSLK(1)LR	2	0.96014	3		0.685				1.315				1.92		1.92		0.984	1.009	1.025	1.018	0.903	1.06		0.67889			1.45626		2.145
TGME49_285870-t26_1-p1	279	K	SAG-related sequence SRS20A	1	0.0045585	48.948	GEAQNTCK(1)VLIK	2	-0.28365	1					1									1.196	1.113	1.15	0.866	0.814	0.861				1.15473
TGME49_308020-t26_1-p1	208	K	SAG-related sequence SRS57	1	1.27872e-32	146.25	YPNHEYCFVEVTVEPTPPMVEGK(1)R	3	0.12697	43	1.94	0.649	0.486	0.777164	1.213	1.026	0.687	0.273379	0.625	1.582	1.413	0.753	0.58314	1.108	0.987	1.065	0.983	0.962	0.894	1.7509	0.657548	0.456338	1.23398	1.06653	0.768456	1.071	0.63468
TGME49_308020-t26_1-p1	150	K	SAG-related sequence SRS57	1	0.017932	62.582	QYWYK(1)IEK	2	-0.073794	1						1								1.108	0.987	1.065	0.983	0.962	0.894					1.0395
TGME49_308840-t26_1-p1	319	K	SAG-related sequence SRS51	1	1.01269e-49	171.9	ASSK(1)DSQTVTCAYGSASNADVHR	3	-0.13046	7	0.551				0.799	1.606	1.044	0.359884	1.449			2.087		1.144	1.122	0.992	0.861	0.939	0.942	0.481643			0.927991	1.71033	1.10828	2.593
TGME49_308840-t26_1-p1	217	K	SAG-related sequence SRS51	1	8.82782e-26	143.04	NQLMAK(1)CAIGTVTLPVDLMEK	3	2.0079	9	1.203		0.925	0.184752		1.129	0.744	0.290695			0.804	0.778		1.144	1.122	0.992	0.861	0.939	0.942	1.05157		0.93246		1.20234	0.789809	1.004	0.94822
TGME49_308840-t26_1-p1	419	K	SAG-related sequence SRS51	1	4.34812e-12	135.02	AVLTIPHDNFPEAQK(1)K	3	0.15117	47	0.917	0.99	1.178	0.130946	0.919	1.239	0.757	0.25243	1.002	1.252	0.642	1.019	0.9279	1.144	1.122	0.992	0.861	0.939	0.942	0.801573	0.882353	1.1875	1.06736	1.31949	0.803609	1.111	0.62144
TGME49_308840-t26_1-p1	292	K	SAG-related sequence SRS51	1	5.63406e-21	143.99	QNLPPVDK(1)EFIVGCTQEGK	3	1.2591	21	0.928	1.24		0.203522	1.059	0.468	1.304	0.455423	1.142	0.378		0.871	0.70814	1.144	1.122	0.992	0.861	0.939	0.942	0.811189	1.10517		1.22997	0.498403	1.38429	1.083	0.99984
TGME49_308840-t26_1-p1	303	K	SAG-related sequence SRS51	0.999806	2.67773e-09	55.884	QNLPPVDKEFIVGCTQEGK(1)GHCLLHVTLSAR	5	0.25681	1					1									1.144	1.122	0.992	0.861	0.939	0.942				1.16144
TGME49_315320-t26_1-p1	63	K	SAG-related sequence SRS52A	1	9.61869e-05	110.38	GGISVEVDPATK(1)K	2	0.68763	23	0.842	0.687	0.734	0.105358	1.204	1.395	1.137	0.107501	1.43	2.03	1.55	1.629	0.025099	1.058	0.901	0.868	0.971	1.135	1.068	0.795841	0.762486	0.845622	1.23996	1.22907	1.06461	1.47	0.0026781
TGME49_315320-t26_1-p1	64	K	SAG-related sequence SRS52A	1	4.51016e-23	125.78	K(1)VSFSCGTDMGNVLPLPGDNNTITK	3	-0.65994	12	1.052	1.072	0.815	0.145923	0.994	0.843	1.223	0.187578	0.945	0.786	1.501	0.96	0.78784	1.058	0.901	0.868	0.971	1.135	1.068	0.994329	1.18979	0.93894	1.02369	0.742731	1.14513	0.932	0.61256
TGME49_315320-t26_1-p1	291	K	SAG-related sequence SRS52A	1	0.00104727	143.12	NACTVK(1)IR	2	-0.60673	8	1.02	0.755	0.697	0.208981	1.233	0.937	1.358	0.183853	1.208	1.241	1.947	1.325	0.22434	1.058	0.901	0.868	0.971	1.135	1.068	0.964083	0.837958	0.802995	1.26982	0.825551	1.27154	1.292	0.194039
TGME49_315320-t26_1-p1	51	K	SAG-related sequence SRS52A	0.999373	0.000173545	44.312	ICNADAAAK(0.999)GGISVEVDPATK(0.001)K	3	0.3578	1							1							1.058	0.901	0.868	0.971	1.135	1.068						0.93633
TGME49_315320-t26_1-p1	262	K	SAG-related sequence SRS52A	1	6.00068e-06	119.39	ELPK(1)TEATYCYK	2	0.022038	16	0.816	0.712	1.308	0.336764	0.749	1.442	0.972	0.33553	0.918	2.024	0.743	1.38	0.35566	1.058	0.901	0.868	0.971	1.135	1.068	0.771267	0.790233	1.50691	0.77137	1.27048	0.910112	0.962	0.97226
TGME49_315320-t26_1-p1	172	K	SAG-related sequence SRS52A	1	1.50423e-16	120.41	TK(1)CVVTVTVPADPNANTCTVAK	3	-0.52863	15	0.798	0.854	0.841	0.0352692	0.868	0.866	1.773	0.44746	1.088	1.014	2.109	1.415	0.44436	1.058	0.901	0.868	0.971	1.135	1.068	0.754253	0.947836	0.968894	0.893924	0.762996	1.66011	1.242	0.54858
TGME49_315320-t26_1-p1	88	K	SAG-related sequence SRS52A	1	7.77434e-35	130.69	VSFSCGTDMGNVLPLPGDNNTITK(1)CYSR	3	-0.094338	6		0.941	1.426	0.289773	0.787	0.88	0.967	0.102525		0.935	0.678	0.933		1.058	0.901	0.868	0.971	1.135	1.068		1.0444	1.64286	0.810505	0.77533	0.905431	0.618	0.083364
TGME49_315320-t26_1-p1	285	K	SAG-related sequence SRS52A	1	0.019935	98.458	K(1)NACTVK	2	-0.60509	1					1									1.058	0.901	0.868	0.971	1.135	1.068				1.02987
TGME49_319350-t26_1-p1	197	K	SAG-related sequence SRS17B	1	0.030133	69.598	K(1)ASLPSSR	2	-0.29888	5	0.651		1.018	0.310974	1.337		0.994	0.208097	2.052		0.977	1.79		0.922	1.086	1.169	0.947	0.915	0.96	0.706074		0.87083	1.41183		1.03542	1.552	0.146785
TGME49_319350-t26_1-p1	173	K	SAG-related sequence SRS17B	1	0.0252885	90.986	K(1)ACFVCR	2	-0.44508	4		0.684			0.949	1.228	1.138	0.128866		1.795		1.615		0.922	1.086	1.169	0.947	0.915	0.96		0.629834		1.00211	1.34208	1.18542	1.868
TGME49_319350-t26_1-p1	259	K	SAG-related sequence SRS17B	0.999992	1.37541e-06	56.684	AK(1)LEDVVGSGSTIKPVNVDSQNR	3	-0.58381	3					1.373	0.948	0.678	0.350486						0.922	1.086	1.169	0.947	0.915	0.96				1.44984	1.03607	0.70625
TGME49_320200-t26_1-p1	1987	K	SAG-related sequence SRS16A	1	8.10879e-20	129.98	AQADDALIGTMK(1)DPQLDSER	3	-1.2379	33	1.184	1.378	0.319	0.587106	0.968	0.929	1.222	0.153034	0.818	0.674	3.837	0.812	0.180679	1.019	1.002	0.992	0.901	1.069	1.018	1.16192	1.37525	0.321573	1.07436	0.869036	1.20039	1.1	0.60862
TGME49_320200-t26_1-p1	763	K	SAG-related sequence SRS16A	1	9.1406e-23	121.94	K(1)HLETSGVCPVTAQSLSEADLADVK	3	1.282	4	1.101	1.825		0.349928	0.45		0.623	0.228014	0.409			0.367	0.130519	1.019	1.002	0.992	0.901	1.069	1.018	1.08047	1.82136		0.499445		0.611984	0.383	0.07984
TGME49_320200-t26_1-p1	1975	K	SAG-related sequence SRS16A	1	7.37822e-49	160.67	TAEDIAK(1)AQADDALIGTMKDPQLDSER	3	-0.87233	21	1.051	1.1	0.993	0.0511098	1.003	0.902	0.951	0.053054	0.955	0.82	0.958	0.885	0.059943	1.019	1.002	0.992	0.901	1.069	1.018	1.0314	1.0978	1.00101	1.11321	0.843779	0.934185	0.924	0.3742
TGME49_320200-t26_1-p1	1961	K	SAG-related sequence SRS16A	1	0.0299845	62.715	GK(1)PVFVR	2	0.66524	2														1.019	1.002	0.992	0.901	1.069	1.018
TGME49_320200-t26_1-p1	1807	K	SAG-related sequence SRS16A	1	4.52239e-98	203.47	HLDQEVTDVSQLVEPVSSPHQTEGWFK(1)R	4	0.10022	12	1.646	1.204	0.843	0.32671	0.962	0.886	0.459	0.352593	0.584	0.736	0.545	0.54	0.086478	1.019	1.002	0.992	0.901	1.069	1.018	1.61531	1.2016	0.849798	1.0677	0.828812	0.450884	0.64	0.20878
TGME49_320200-t26_1-p1	991	K	SAG-related sequence SRS16A	1	1.9365e-09	107.72	SAK(1)LHVTEPVVVSASDDK	3	-0.1058	11	0.634	0.701	1.255	0.394799	1.11	1.532	0.768	0.336684	1.751	2.186	0.612	1.703	0.199841	1.019	1.002	0.992	0.901	1.069	1.018	0.622179	0.699601	1.26512	1.23196	1.43312	0.75442	1.322	0.37158
TGME49_320200-t26_1-p1	985	K	SAG-related sequence SRS16A	1	0.00044973	107.21	LTGHTK(1)AVR	2	0.0054912	13	1.05	0.711	0.836	0.198039	1.322	0.638	1.443	0.382669	1.258	0.898	1.727	1.288	0.5178	1.019	1.002	0.992	0.901	1.069	1.018	1.03042	0.709581	0.842742	1.46726	0.596819	1.41749	1.348	0.4977
TGME49_320200-t26_1-p1	1780	K	SAG-related sequence SRS16A	1	5.96083e-31	125.83	K(1)HLDQEVTDVSQLVEPVSSPHQTEGWFK	4	-0.057731	5	2.073	0.853		0.589658	0.657	0.845	0.572	0.202075	0.317	0.99		0.473	0.196622	1.019	1.002	0.992	0.901	1.069	1.018	2.03435	0.851297		0.72919	0.790458	0.561886	0.481	0.160805
TGME49_320200-t26_1-p1	1006	K	SAG-related sequence SRS16A	1	1.5367e-15	137.61	LHVTEPVVVSASDDK(1)TVR	3	0.30865	7	0.929	1.093	1.416	0.21622	0.928	1.136	0.499	0.380211	1	1.039	0.353	0.845	0.5749	1.019	1.002	0.992	0.901	1.069	1.018	0.911678	1.09082	1.42742	1.02997	1.06268	0.490177	0.753	0.31786
TGME49_320200-t26_1-p1	1815	K	SAG-related sequence SRS16A	1	1.84377e-10	133.88	YWHYK(1)ETAEPTFPR	3	-0.14639	13	0.864	1.628	0.796	0.421513	0.528	1.093	1.091	0.360207	0.611	0.672	1.37	0.726	0.42806	1.019	1.002	0.992	0.901	1.069	1.018	0.84789	1.62475	0.802419	0.586016	1.02245	1.07171	0.818	0.57646
TGME49_320200-t26_1-p1	1020	K	SAG-related sequence SRS16A	1	0.000153096	83.692	ASGDSPYK(1)TAATIR	2	2.5065	5	1.169	0.88	1.133	0.148486	0.82		0.998	0.138465	0.701		0.881	0.887	0.56636	1.019	1.002	0.992	0.901	1.069	1.018	1.1472	0.878244	1.14214	0.9101		0.980354	0.895	0.44146
TGME49_320200-t26_1-p1	787	K	SAG-related sequence SRS16A	1	6.92594e-28	112.48	HLETSGVCPVTAQSLSEADLADVK(1)CPK	3	0.31758	2					0.877	1.123		0.173948						1.019	1.002	0.992	0.901	1.069	1.018				0.973363	1.05051
TGME49_320200-t26_1-p1	951	K	SAG-related sequence SRS16A	1	0.0068148	44.511	GVLCCEFDPK(1)NPK	2	0.85917	1	1													1.019	1.002	0.992	0.901	1.069	1.018	0.981354
TGME49_320200-t26_1-p1	758	K	SAG-related sequence SRS16A	1	0.00577566	133.86	TGLIYEK(1)R	2	0.29976	8	0.853	0.426	1.162	0.454207	1.417	1.052	1.091	0.168898	1.661	2.471	0.939	1.856	0.087179	1.019	1.002	0.992	0.901	1.069	1.018	0.837095	0.42515	1.17137	1.5727	0.984097	1.07171	1.491	0.2368
TGME49_320200-t26_1-p1	928	K	SAG-related sequence SRS16A	1	5.92636e-08	77.505	AASFK(1)CTYSLPLHSSADR	3	0.55382	6		1.215	0.836	0.26133	1.217	0.912	0.82	0.211399		0.75	0.981	0.809		1.019	1.002	0.992	0.901	1.069	1.018		1.21257	0.842742	1.35072	0.853134	0.805501	0.976	0.89602
TGME49_320200-t26_1-p1	874	K	SAG-related sequence SRS16A	1	2.14232e-08	118.73	QQVHALQQQLLQAQK(1)R	3	-0.47576	7	1.029		0.813	0.165836	1.401	0.814	0.944	0.292789	1.361		1.162	1.023		1.019	1.002	0.992	0.901	1.069	1.018	1.00981		0.819556	1.55494	0.761459	0.927308	1.182	0.68952
TGME49_320200-t26_1-p1	1212	K	SAG-related sequence SRS16A	1	3.05929e-53	179.46	AAAANVINLLDHTDK(1)VTDVK	3	0.057005	9	0.713	0.884	1.671	0.469042	0.909	0.809	1.013	0.112054	1.275	0.915	0.606	1.14	0.34164	1.019	1.002	0.992	0.901	1.069	1.018	0.699706	0.882236	1.68448	1.00888	0.756782	0.995088	0.845	0.72678
TGME49_320200-t26_1-p1	1830	K	SAG-related sequence SRS16A	1	7.95774e-47	191.35	TPDLSK(1)GELAAGATVTR	3	0.42881	12	0.784	0.942	1.106	0.170561	0.971	1.285	0.913	0.18947	1.239	1.363	0.825	1.224	0.31442	1.019	1.002	0.992	0.901	1.069	1.018	0.769382	0.94012	1.11492	1.07769	1.20206	0.896857	1.125	0.42482
TGME49_228170-t26_1-p1	811	K	inner membrane complex protein IMC2A	1	0.000447113	136.57	ISK(1)EIQFAR	2	0.40837	11	1.149	0.741	0.829	0.236902	1.133	1.324	0.824	0.230701	0.986	1.785	0.994	1.157	0.58222	1.044	0.981	1.03	1.03	0.964	0.951	1.10057	0.755352	0.804854	1.1	1.37344	0.866456	1.255	0.27424
TGME49_228170-t26_1-p1	1182	K	inner membrane complex protein IMC2A	1	5.5455e-56	202.63	AELVLAQESLLSEK(1)QR	3	0.31882	25	0.887	1.268	0.954	0.196275	0.913	0.954	1.024	0.058244	1.029	0.753	1.074	0.894	0.49788	1.044	0.981	1.03	1.03	0.964	0.951	0.849617	1.29256	0.926214	0.886408	0.989627	1.07676	0.962	0.8684
TGME49_228170-t26_1-p1	839	K	inner membrane complex protein IMC2A	1	1.64592e-09	109.22	FYQTEINDLVSK(1)YDQIGK	3	1.3863	3					0.958		1.042	0.059397						1.044	0.981	1.03	1.03	0.964	0.951				0.930097		1.09569
TGME49_228170-t26_1-p1	827	K	inner membrane complex protein IMC2A	1	8.50115e-05	90.707	IK(1)FYQTEINDLVSK	2	-0.1294	1						1								1.044	0.981	1.03	1.03	0.964	0.951					1.03734
TGME49_228170-t26_1-p1	471	K	inner membrane complex protein IMC2A	1	0.0182112	43.68	WYDIFVK(1)DAK	2	-0.77252	2	1.29	0.71		0.410122										1.044	0.981	1.03	1.03	0.964	0.951	1.23563	0.723751
TGME49_228170-t26_1-p1	381	K	inner membrane complex protein IMC2A	1	5.86011e-05	121.02	NAVETITVEK(1)K	2	0.17704	9	0.71	0.715	1.033	0.225864	1.221	1.184	1.137	0.035657	1.719	1.657	1.1	1.657	0.00065843	1.044	0.981	1.03	1.03	0.964	0.951	0.680077	0.728848	1.00291	1.18544	1.22822	1.19558	1.496	0.073641
TGME49_228170-t26_1-p1	1098	K	inner membrane complex protein IMC2A	1	6.67679e-05	85.554	RQDLETK(1)LLQIK	3	-0.056439	9	1.043	0.762	1.265	0.246328	1.014	1.037	0.879	0.0873993	0.972	1.362	0.695	1.082	0.58772	1.044	0.981	1.03	1.03	0.964	0.951	0.999042	0.776758	1.22816	0.984466	1.07573	0.92429	0.994	0.95226
TGME49_228170-t26_1-p1	401	K	inner membrane complex protein IMC2A	1	1.46389e-20	156.6	LLLIGNTGIGEYK(1)SR	2	0.081195	6	1.126	1.115	0.827	0.165784	0.92	1.138	0.874	0.1443	0.817	1.021	1.057	0.872	0.26674	1.044	0.981	1.03	1.03	0.964	0.951	1.07854	1.1366	0.802913	0.893204	1.1805	0.919033	0.992	0.97216
TGME49_228170-t26_1-p1	727	K	inner membrane complex protein IMC2A	1	4.07632e-08	121.99	FFAPVNSQYK(1)VNIVER	2	-1.7279	4		0.663	0.978	0.271467	0.901	1.457		0.333462		2.197		1.778		1.044	0.981	1.03	1.03	0.964	0.951		0.675841	0.949515	0.874757	1.51141		1.468	0.3783
TGME49_228170-t26_1-p1	1111	K	inner membrane complex protein IMC2A	1	0.00076216	56.46	ILVNQVEK(1)LPEETR	2	-1.4905	1						1								1.044	0.981	1.03	1.03	0.964	0.951					1.03734
TGME49_228170-t26_1-p1	845	K	inner membrane complex protein IMC2A	1	0.00304795	107.9	YDQIGK(1)QK	2	1.442	12	1.112	1.01	0.877	0.11788	0.179	1.261	1.56	0.726554	0.161	1.249	1.779	0.943	0.91764	1.044	0.981	1.03	1.03	0.964	0.951	1.06513	1.02956	0.851456	0.173786	1.30809	1.64038	1.06	0.71112
TGME49_228170-t26_1-p1	949	K	inner membrane complex protein IMC2A	1	0.0498027	43.442	EGEK(1)DLER	2	0.0033705	1							1							1.044	0.981	1.03	1.03	0.964	0.951						1.05152
TGME49_228170-t26_1-p1	900	K	inner membrane complex protein IMC2A	1	3.66493e-08	122.75	ELIDLK(1)DTMPAADDPR	2	-0.32154	7	0.768	1.167	1.063	0.207117	0.789	0.994	1.219	0.214934	1.027	0.852	1.147	1.034	0.88906	1.044	0.981	1.03	1.03	0.964	0.951	0.735632	1.1896	1.03204	0.766019	1.03112	1.28181	1.041	0.86258
TGME49_228170-t26_1-p1	354	K	inner membrane complex protein IMC2A	1	0.000332741	67.334	DDHYPSMK(1)FPR	3	0.21514	3					0.722	0.963	1.315	0.298226						1.044	0.981	1.03	1.03	0.964	0.951				0.700971	0.998963	1.38275
TGME49_228170-t26_1-p1	1197	K	inner membrane complex protein IMC2A	1	0.00700705	116.73	DAVHAAK(1)R	2	-0.44881	5	1.025	0.899		0.0926148	1.255	0.747	1.073	0.251102	1.224	0.83		1.065	0.77066	1.044	0.981	1.03	1.03	0.964	0.951	0.981801	0.916412		1.21845	0.774896	1.12829	1.096	0.71238
TGME49_228170-t26_1-p1	671	K	inner membrane complex protein IMC2A	1	0.00501524	88.819	LLDK(1)DVGR	2	0.34477	3		1.298	1.263	0.0193274		0.438				0.337		0.337		1.044	0.981	1.03	1.03	0.964	0.951		1.32314	1.22621		0.454357		0.356
TGME49_293690-t26_1-p1	127	K	profilin PRF	1	2.42357e-21	104.53	GGAHLIK(1)TPNGSIVIALYDEEKEQDK	4	0.19232	10	1.041	0.745	1.344	0.287067	1.067	0.803	1.001	0.143563	1.025	1.079	0.745	1.072	0.69934	0.987	0.988	1.04	1.079	0.961	0.944	1.05471	0.754049	1.29231	0.988879	0.835588	1.06038	0.93	0.7729
TGME49_293690-t26_1-p1	120	K	profilin PRF	1	0.000430352	105.52	SK(1)GGAHLIK	2	-0.83776	13	1.047	1.116	0.75	0.200284	1.192	0.946	0.948	0.137512	1.139	0.848	1.264	0.951	0.65972	0.987	0.988	1.04	1.079	0.961	0.944	1.06079	1.12955	0.721154	1.10473	0.984391	1.00424	1.062	0.61828
TGME49_293690-t26_1-p1	142	K	profilin PRF	1	4.80554e-118	229.2	TPNGSIVIALYDEEK(1)EQDK	3	-0.85727	15	1.098	1.035	1.154	0.0543361	1.3	0.688	0.725	0.379458	1.184	0.665	0.629	0.848	0.57262	0.987	0.988	1.04	1.079	0.961	0.944	1.11246	1.04757	1.10962	1.20482	0.715921	0.768008	0.822	0.3075
TGME49_293690-t26_1-p1	94	K	profilin PRF	1	6.25913e-43	176.44	AAVDDGSAPNGVWIGGQK(1)YK	3	0.15492	30	1.152	1.061	1.066	0.0468039	0.855	1.029	0.836	0.117319	0.742	0.97	0.784	0.819	0.103324	0.987	0.988	1.04	1.079	0.961	0.944	1.16717	1.07389	1.025	0.7924	1.07076	0.885593	0.842	0.135259
TGME49_293690-t26_1-p1	102	K	profilin PRF	1	1.41445e-16	124.4	VVRPEK(1)GFEYNDCTFDITMCAR	3	0.012538	24	0.979	1.486	1.013	0.244461	0.851	0.874	0.797	0.0470179	0.869	0.588	0.787	0.682	0.36674	0.987	0.988	1.04	1.079	0.961	0.944	0.991895	1.50405	0.974038	0.788693	0.909469	0.84428	0.733	0.119503
TGME49_293690-t26_1-p1	146	K	profilin PRF	0.999998	6.78144e-120	236.59	TPNGSIVIALYDEEKEQDK(1)GNSR	3	0.11412	16	1.407	0.981	0.845	0.272074	1.001	0.713	1.053	0.198565	0.712	0.726	1.246	0.772	0.28522	0.987	0.988	1.04	1.079	0.961	0.944	1.42553	0.992915	0.8125	0.927711	0.741935	1.11547	0.862	0.54214
TGME49_293690-t26_1-p1	49	K	profilin PRF	1	7.91568e-44	176.87	LYK(1)DDHEEDTIGEDGNACGK	3	0.33792	46	0.663	0.684	0.928	0.194255	1.407	0.807	1.512	0.306249	2.121	1.18	1.63	1.844	0.13872	0.987	0.988	1.04	1.079	0.961	0.944	0.671733	0.692308	0.892308	1.30399	0.83975	1.60169	1.66	0.08472
TGME49_293690-t26_1-p1	66	K	profilin PRF	1	1.41298e-39	120.18	LYKDDHEEDTIGEDGNACGK(1)VSINEASTIK	3	0.56829	11	0.736	0.744	0.636	0.0853178	0.7	2.487	0.697	0.797574	0.951	3.341	1.095	1.75	0.4504	0.987	0.988	1.04	1.079	0.961	0.944	0.745694	0.753036	0.611538	0.648749	2.58793	0.738347	1.884	0.43894
TGME49_293690-t26_1-p1	76	K	profilin PRF	1	2.10544e-30	117.83	VSINEASTIK(1)AAVDDGSAPNGVWIGGQK	3	-1.0444	6	2.143	0.89	0.823	0.578462		0.589	0.554	0.0433049		0.662	0.673	0.377	0.37282	0.987	0.988	1.04	1.079	0.961	0.944	2.17123	0.90081	0.791346		0.612903	0.586864	0.466	0.20716
TGME49_293690-t26_1-p1	96	K	profilin PRF	1	0.00177978	131.22	YK(1)VVRPEK	2	-0.36182	30	0.972	1.175	0.85	0.164338	1.197	0.482	1.324	0.453477	1.231	0.41	1.558	0.932	0.84776	0.987	0.988	1.04	1.079	0.961	0.944	0.984802	1.18927	0.817308	1.10936	0.501561	1.40254	1.007	0.84638
TGME49_261440-t26_1-p1	123	K	ARM repeats containing protein	1	5.19413e-05	138.98	LLASK(1)ELDRK	3	-1.0027	28	0.964	0.957	1.054	0.0545502	1.083	1.067	0.875	0.11479	1.124	1.114	0.831	1.05	0.61808	0.895	0.938	0.955	0.995	1.094	1.122	1.07709	1.02026	1.10366	1.08844	0.97532	0.779857	0.888	0.27532
TGME49_261440-t26_1-p1	104	K	ARM repeats containing protein	1	0.00449664	43.604	EQEPHMK(1)DEIR	3	-0.56791	3					1.454	0.727	0.819	0.395857						0.895	0.938	0.955	0.995	1.094	1.122				1.46131	0.664534	0.729947
TGME49_261440-t26_1-p1	118	K	ARM repeats containing protein	1	2.17803e-31	182.35	EAGGIEALVK(1)LLASK	3	-0.57359	16	1.008	1.426	1.017	0.207572	0.722	0.832	0.995	0.161657	0.716	0.584	0.979	0.698	0.143364	0.895	0.938	0.955	0.995	1.094	1.122	1.12626	1.52026	1.06492	0.725628	0.760512	0.886809	0.639	0.025379
TGME49_261440-t26_1-p1	68	K	ARM repeats containing protein	1	1.36689e-05	113.76	LCSSTCEIEK(1)LEER	2	0.11436	3					1.032	0.909	1.059	0.0799562						0.895	0.938	0.955	0.995	1.094	1.122				1.03719	0.830896	0.94385
TGME49_261440-t26_1-p1	249	K	ARM repeats containing protein	1	0.00457003	69.825	AAGAIPK(1)LK	2	-1.8205	19	1.02	0.898	0.793	0.125717	1.009	1.153	1.128	0.0701614	0.989	1.283	1.422	1.144	0.156538	0.895	0.938	0.955	0.995	1.094	1.122	1.13966	0.957356	0.830366	1.01407	1.05393	1.00535	1.05	0.60212
TGME49_261440-t26_1-p1	193	K	ARM repeats containing protein	1	0.000290271	80.96	EFMK(1)NGGVTQLVR	2	2.9706	2	1.002				0.998				0.997			0.996		0.895	0.938	0.955	0.995	1.094	1.122	1.11955			1.00302			0.896
TGME49_261440-t26_1-p1	186	K	ARM repeats containing protein	1	0.00115442	73.499	NIYVLDVK(1)YR	2	-0.7696	10	1.314	0.84	0.869	0.263667	0.872	1.124	0.982	0.127271	0.663	1.339	1.131	0.922	0.7019	0.895	0.938	0.955	0.995	1.094	1.122	1.46816	0.895522	0.909948	0.876382	1.02742	0.875223	0.849	0.4607
TGME49_261440-t26_1-p1	16	K	ARM repeats containing protein	1	2.13844e-13	175.33	K(1)AQENEYGNR	2	2.3943	3					0.973		1.027	0.0381838						0.895	0.938	0.955	0.995	1.094	1.122				0.977889		0.91533
TGME49_261440-t26_1-p1	257	K	ARM repeats containing protein	1	6.49854e-38	175.33	LQDCK(1)DQDVADAANLLLVR	3	0.3613	8	0.826	1.412		0.370299	1.545	0.501	0.716	0.598774	1.869	0.355		0.823	0.69868	0.895	0.938	0.955	0.995	1.094	1.122	0.922905	1.50533		1.55276	0.457952	0.638146	0.727	0.45892
TGME49_277240-t26_1-p1	151	K	NTPase I	1	3.55536e-20	133.21	K(1)LMQLLEEDTVAILDSQLNEK	3	0.20255	3					1.141	0.876	0.983	0.133315						1.41	0.946	0.807	0.877	0.988	0.971				1.30103	0.88664	1.01236
TGME49_277240-t26_1-p1	171	K	NTPase I	1	1.19498e-66	193.54	LMQLLEEDTVAILDSQLNEK(1)QK	3	-0.17184	10	0.86	1.56	0.818	0.386163	1.227	0.895	0.64	0.319704	1.428	0.574	0.783	0.761	0.45834	1.41	0.946	0.807	0.877	0.988	0.971	0.609929	1.64905	1.01363	1.39909	0.90587	0.659114	0.906	0.86286
TGME49_277240-t26_1-p1	47	K	NTPase I	1	0.0207391	96.111	K(1)HLQTLR	2	-0.80242	3	0.814	0.687		0.119657			1.499					1.997		1.41	0.946	0.807	0.877	0.988	0.971	0.577305	0.726216				1.54377	2.369
TGME49_277240-t26_1-p1	107	K	NTPase I	1	3.94064e-31	183.81	SIDPDSIQLIGAGK(1)R	3	-1.0738	40	1.123	1.049	1.038	0.0432035	1.014	1.005	0.772	0.147468	0.902	0.958	0.744	0.857	0.23796	1.41	0.946	0.807	0.877	0.988	0.971	0.796454	1.10888	1.28625	1.15621	1.01721	0.795057	0.93	0.73578
TGME49_277270-t26_1-p1	40	K	NTPase II	1	6.51186e-07	163.32	GVDADTEK(1)R	2	0.13418	32	0.843	0.817	0.88	0.0373933	1.132	1.132	1.196	0.0320379	1.342	1.387	1.36	1.39	0.0015786	1.013	1.003	0.997	0.98	0.957	1.05	0.832182	0.814556	0.882648	1.1551	1.18286	1.13905	1.375	0.00027529
TGME49_277270-t26_1-p1	46	K	NTPase II	1	1.97392e-06	119.39	INVGK(1)THLQTLR	2	-0.23584	11					0.946	0.983	1.071	0.0642106						1.013	1.003	0.997	0.98	0.957	1.05				0.965306	1.02717	1.02
TGME49_277270-t26_1-p1	266	K	NTPase II	1	9.82411e-05	73.632	CMIDEYGVK(1)HCR	3	-0.21618	3	1.043				0.981	0.976		0.00361322	0.94			0.938		1.013	1.003	0.997	0.98	0.957	1.05	1.02962			1.00102	1.01985		0.981
TGME49_277270-t26_1-p1	150	K	NTPase II	1	8.38685e-06	89.507	LLFQYVPQMHEGAK(1)K	3	0.0024184	15					0.941	1.009	1.05	0.0550545						1.013	1.003	0.997	0.98	0.957	1.05				0.960204	1.05434	1
TGME49_277270-t26_1-p1	126	K	NTPase II	1	4.02829e-26	130.05	VVLEEWLDTYAGK(1)DWESRPVDAR	3	-1.4029	4	1.001	0.948	1.02	0.0377036			1.031				1.011	1.058		1.013	1.003	0.997	0.98	0.957	1.05	0.988154	0.945165	1.02307			0.981905	0.996
TGME49_204130-t26_1-p1	472	K	perforin-like protein PLP1	1	1.94152e-09	97.271	ATK(1)TVPAINYLGAGYDHVR	3	-0.12081	8	0.839	0.749	0.676	0.10819	1.496	1.123	1.118	0.174051	1.783	1.501	1.654	1.569	0.07154	1.003	1.061	1.08	0.954	0.975	0.926	0.836491	0.705938	0.625926	1.56813	1.15179	1.20734	1.811	0.0097614
TGME49_204130-t26_1-p1	1043	K	perforin-like protein PLP1	1	7.22513e-07	122.78	DK(1)FLQCPENASECK	2	-0.65667	3			0.679		1.067		1.254	0.113941			1.848			1.003	1.061	1.08	0.954	0.975	0.926			0.628704	1.11845		1.35421	1.966
TGME49_204130-t26_1-p1	693	K	perforin-like protein PLP1	1	0.00139205	117.01	MTYQVTAK(1)R	2	0.51664	6	0.927	0.958	1.194	0.142282	1.092	1.075	0.756	0.194259	1.178	1.123	0.633	1.034	0.8365	1.003	1.061	1.08	0.954	0.975	0.926	0.924227	0.902922	1.10556	1.14465	1.10256	0.816415	1.045	0.7823
TGME49_204130-t26_1-p1	880	K	perforin-like protein PLP1	1	8.75828e-07	101.5	EK(1)CDGVGTASSETDEGR	2	-0.70858	3					1.28	0.952	0.767	0.259887						1.003	1.061	1.08	0.954	0.975	0.926				1.34172	0.97641	0.828294
TGME49_204130-t26_1-p1	1006	K	perforin-like protein PLP1	1	1.06056e-06	86.488	ELVNVAELGSHGNANK(1)R	3	0.043997	3			0.776		0.895	1.329		0.275975						1.003	1.061	1.08	0.954	0.975	0.926			0.718519	0.938155	1.36308		1.601
TGME49_204130-t26_1-p1	791	K	perforin-like protein PLP1	1	5.1594e-10	111.57	FEVQPLYHLLPVEK(1)QEAFK	3	-0.90555	8	0.82	0.963	0.958	0.0888248	1.168	1.118	0.973	0.0932342	1.424	1.162	1.015	1.219	0.125559	1.003	1.061	1.08	0.954	0.975	0.926	0.817547	0.907634	0.887037	1.22432	1.14667	1.05076	1.31	0.0078226
TGME49_204130-t26_1-p1	1096	K	perforin-like protein PLP1	1	0.00116446	45.618	TVNEPAMHVATDVGK(1)AK	3	0.29726	2	1.164					0.836						0.718		1.003	1.061	1.08	0.954	0.975	0.926	1.16052				0.857436		0.739
TGME49_260510-t26_1-p1	239	K	ubiquitin thioesterase otubain-like family protein	1	8.88235e-05	95.417	DFEGNPALCAK(1)AR	2	0.21059	8	0.767	0.769	0.928	0.112477	1.336	1.216	0.985	0.151316	1.741	1.582	1.061	1.535	0.057456			1.091	1.017	0.892				0.850596	1.31367	1.36323		1.574
TGME49_263520-t26_1-p1	685	K	microtubule associated protein SPM1	1	0.00320456	101.54	IAVPTK(1)TK	2	-0.051347	23	0.825	0.708	0.939	0.140174	1.099	1.397	1.032	0.165222	1.333	1.974	1.099	1.534	0.073319	0.979	0.991	0.99	1.022	1.016	1.002	0.842697	0.71443	0.948485	1.07534	1.375	1.02994	1.389	0.05506
TGME49_263520-t26_1-p1	687	K	microtubule associated protein SPM1	1	7.94947e-12	147.73	TK(1)SGLFLPDSAQK	2	0.7907	21	0.628	1.033	1.072	0.269879	1.093	1.194	0.981	0.0978097	1.741	1.155	0.915	1.312	0.2264	0.979	0.991	0.99	1.022	1.016	1.002	0.641471	1.04238	1.08283	1.06947	1.1752	0.979042	1.165	0.37346
TGME49_263520-t26_1-p1	712	K	microtubule associated protein SPM1	1	0.00677246	82.671	VLAVGK(1)GR	2	0.58216	3					0.987	1.013		0.0183848						0.979	0.991	0.99	1.022	1.016	1.002				0.965753	0.997047
TGME49_263520-t26_1-p1	318	K	microtubule associated protein SPM1	1	0.00018367	61.265	SDYVAK(1)SNPICPVSK	2	2.6905	3					1.105	0.714	1.181	0.250581						0.979	0.991	0.99	1.022	1.016	1.002				1.08121	0.702756	1.17864
TGME49_263520-t26_1-p1	51	K	microtubule associated protein SPM1	1	3.64335e-19	98.3	GNDAYK(1)GASHGTVQFSHPEEAQK	4	0.24406	5					1.164	1.259	0.578	0.3687						0.979	0.991	0.99	1.022	1.016	1.002				1.13894	1.23917	0.576846
TGME49_263520-t26_1-p1	698	K	microtubule associated protein SPM1	1	2.04199e-08	78.78	SGLFLPDSAQK(1)NISAHMAK	3	0.39722	7	0.881	0.702	0.586	0.205556	1.622	1.13	1.079	0.23482	1.841	1.61	1.841	1.613	0.128821	0.979	0.991	0.99	1.022	1.016	1.002	0.899898	0.708375	0.591919	1.58708	1.1122	1.07685	1.716	0.036101
TGME49_266960-t26_1-p1	324	K	beta tubulin	1	4.15749e-46	190.82	MSTK(1)EVDEQMLNVQNK	2	-0.44182	41	1.121	0.987	0.616	0.288111	1.248	0.667	1.361	0.341	1.113	0.676	2.208	1.036	0.90134	1.005	0.892	0.925	0.976	1.078	1.124	1.11542	1.1065	0.665946	1.27869	0.618738	1.21085	1.076	0.86838
TGME49_266960-t26_1-p1	359	K	beta tubulin	1	0.000135812	86.463	SSVCDIPPK(1)GLK	2	-0.039	21	0.994	0.817	1.203	0.192323	1.26	0.969	0.757	0.253716	1.267	1.186	0.629	1.099	0.68298	1.005	0.892	0.925	0.976	1.078	1.124	0.989055	0.915919	1.30054	1.29098	0.898887	0.673488	0.893	0.56128
TGME49_266960-t26_1-p1	154	K	beta tubulin	1	1.18145e-27	90.457	EAEGCDCLQGFQITHSLGGGTGSGMGTLLISK(1)VR	3	-1.1508	3					1.054		0.946	0.0763675						1.005	0.892	0.925	0.976	1.078	1.124				1.07992		0.841637
TGME49_266960-t26_1-p1	122	K	beta tubulin	1	7.11935e-95	197.8	K(1)EAEGCDCLQGFQITHSLGGGTGSGMGTLLISK	3	0.63236	15	0.74	1.157	0.807	0.248447	0.97	1.477	0.849	0.303263	1.31	1.276	1.051	1.158	0.6436	1.005	0.892	0.925	0.976	1.078	1.124	0.736318	1.29709	0.872432	0.993852	1.37013	0.755338	1.073	0.78474
TGME49_286590-t26_1-p1	214	K	microtubule associated protein SPM2	1	0.000273742	90.05	FEVVDK(1)TTGR	2	-0.18163	5	0.802		1.073	0.204401	1.475	0.949	0.701	0.379424	1.839		0.653	1.299		0.946	0.908	0.922	1.158	0.953	1.114	0.84778		1.16377	1.27375	0.995803	0.629264	0.961	0.82968
TGME49_286590-t26_1-p1	208	K	microtubule associated protein SPM2	1	0.000483791	74.611	AFYTK(1)FEVVDK	2	-2.5415	3	1.101		1.484	0.209533	0.416				0.378			0.378		0.946	0.908	0.922	1.158	0.953	1.114	1.16385		1.60954	0.35924			0.259
TGME49_316400-t26_1-p1	304	K	alpha tubulin TUBA1	1	1.31235e-58	167.27	AYHEQLSVAEITNSAFEPASMMAK(1)CDPR	3	0.41881	8	1.601	1.257	1.02	0.225996	0.223	0.964	0.935	0.593349	0.139	0.767	0.916	0.495	0.122476	0.946	0.994	1.011	1.018	1.064	0.967	1.69239	1.26459	1.0089	0.219057	0.906015	0.966908	0.527	0.186765
TGME49_316400-t26_1-p1	370	K	alpha tubulin TUBA1	1	5.28714e-13	87.654	CGINYQPPTVVPGGDLAK(1)VMR	3	-1.3297	15	0.921	1.097	1.041	0.0881842	0.758	1.217	0.965	0.234559	0.823	1.11	0.927	0.971	0.88444	0.946	0.994	1.011	1.018	1.064	0.967	0.973573	1.10362	1.02967	0.744597	1.1438	0.997932	0.929	0.54112
TGME49_316400-t26_1-p1	326	K	alpha tubulin TUBA1	1	6.38252e-05	66.809	GDVVPK(1)DVNAAVATIK	2	0.88235	7		0.936	0.868	0.0533074	1.298	0.924	0.973	0.19086		0.987	1.12	1.138		0.946	0.994	1.011	1.018	1.064	0.967		0.94165	0.858556	1.27505	0.868421	1.0062	1.166	0.40842
TGME49_316400-t26_1-p1	394	K	alpha tubulin TUBA1	1	1.07466e-13	169.89	MDHK(1)FDLMYAK	3	-0.85023	74	0.775	0.662	0.684	0.0847359	1.872	1.127	0.881	0.39898	2.415	1.704	1.289	1.8	0.23404	0.946	0.994	1.011	1.018	1.064	0.967	0.819239	0.665996	0.676558	1.8389	1.05921	0.911065	1.762	0.079322
TGME49_316400-t26_1-p1	336	K	alpha tubulin TUBA1	1	5.95311e-11	148.96	DVNAAVATIK(1)TK	2	-0.82909	31	0.839	0.839	0.969	0.0850648	1.281	1.285	0.786	0.256817	1.527	1.533	0.811	1.332	0.28406	0.946	0.994	1.011	1.018	1.064	0.967	0.886892	0.844064	0.958457	1.25835	1.20771	0.812823	1.219	0.27744
TGME49_316400-t26_1-p1	401	K	alpha tubulin TUBA1	1	0.000152625	136.11	FDLMYAK(1)R	2	0.049393	79	0.937	0.95	1.131	0.107801	0.996	0.946	1.039	0.0468405	1.063	0.995	0.919	1.053	0.24752	0.946	0.994	1.011	1.018	1.064	0.967	0.990486	0.955734	1.11869	0.978389	0.889098	1.07446	0.96	0.59662
TGME49_316400-t26_1-p1	112	K	alpha tubulin TUBA1	1	3.93086e-46	191.37	GHYTIGK(1)EIVDLSLDR	3	-0.05058	28	1.142	1.033	1.058	0.0529842	0.892	1.033	0.842	0.107388	0.781	1	0.796	0.848	0.144837	0.946	0.994	1.011	1.018	1.064	0.967	1.20719	1.03924	1.04649	0.876228	0.970865	0.870734	0.825	0.033942
TGME49_316400-t26_1-p1	163	K	alpha tubulin TUBA1	1	0.0157885	82.452	LSVDYGK(1)K	2	0.43512	7	1.409	0.799	0.906	0.313795	1.671		0.216	1.09045	1.186		0.238	0.855	0.8576	0.946	0.994	1.011	1.018	1.064	0.967	1.48943	0.803823	0.896142	1.64145		0.223371	0.877	0.55034
TGME49_316400-t26_1-p1	60	K	alpha tubulin TUBA1	1	1.3824e-49	166.27	TIGGGDDAFNTFFSETGAGK(1)HVPR	3	0.21116	11	1.157	0.89	0.903	0.153092	1.367	1.132	0.551	0.413162	1.182	1.272	0.61	0.993	0.98472	0.946	0.994	1.011	1.018	1.064	0.967	1.22304	0.895372	0.893175	1.34283	1.06391	0.569804	0.988	0.83562
TGME49_316400-t26_1-p1	96	K	alpha tubulin TUBA1	1	1.711e-79	211.89	HLFHPEQLISGK(1)EDAANNFAR	3	2.0138	169	1.152	1.338	0.886	0.201875	0.725	1.073	0.825	0.20492	0.629	0.802	0.931	0.702	0.090582	0.946	0.994	1.011	1.018	1.064	0.967	1.21776	1.34608	0.87636	0.712181	1.00846	0.853154	0.748	0.158321
TGME49_311360-t26_1-p1	713	K	protein kinase G AGC kinase family member PKG	1	0.0116895	72.23	YALK(1)CVSR	2	-0.26778	1					1									1.003	0.982	1.008	0.989	0.963	1.056				1.01112
TGME49_311360-t26_1-p1	289	K	protein kinase G AGC kinase family member PKG	1	0.00450163	70.028	ETLK(1)QLSSR	2	2.5853	3	1.003				0.849	1.148		0.211743	0.846			0.996		1.003	0.982	1.008	0.989	0.963	1.056	1			0.858443	1.19211		1.025
TGME49_311360-t26_1-p1	250	K	protein kinase G AGC kinase family member PKG	1	0.00069896	49.216	GK(1)AFGEIALIHNTER	3	-1.3192	1	1													1.003	0.982	1.008	0.989	0.963	1.056	0.997009
TGME49_311360-t26_1-p1	460	K	protein kinase G AGC kinase family member PKG	0.929831	0.00091881	45.618	DYGADYVILDK(0.07)ENK(0.93)TK	3	0.086537	1					1									1.003	0.982	1.008	0.989	0.963	1.056				1.01112
TGME49_311360-t26_1-p1	491	K	protein kinase G AGC kinase family member PKG	1	0.0177807	104.75	K(1)LAATLK	2	0.65072	3	1.149	1.016	0.835	0.15761										1.003	0.982	1.008	0.989	0.963	1.056	1.14556	1.03462	0.828373
TGME49_311360-t26_1-p1	367	K	protein kinase G AGC kinase family member PKG	1	0.0371706	65.224	K(1)GDYFGER	2	-0.29884	2						1.075	0.925	0.106066						1.003	0.982	1.008	0.989	0.963	1.056					1.1163	0.875947
TGME49_311360-t26_1-p1	457	K	protein kinase G AGC kinase family member PKG	1	5.04374e-05	97.45	DYGADYVILDK(1)ENK	2	-0.58357	2			0.771		1.229									1.003	0.982	1.008	0.989	0.963	1.056			0.764881	1.24267			1.625
TGME49_311360-t26_1-p1	354	K	protein kinase G AGC kinase family member PKG	1	0.00336084	98.458	AK(1)VSIGGR	2	-0.47886	6	0.742	0.944	0.841	0.119913	1.2	1.158	1.115	0.0367126	1.618	1.227	1.325	1.373	0.030882	1.003	0.982	1.008	0.989	0.963	1.056	0.739781	0.961303	0.834325	1.21335	1.20249	1.05587	1.369	0.022495
TGME49_311360-t26_1-p1	93	K	protein kinase G AGC kinase family member PKG	1	5.2188e-15	78.758	APDGVCPDREEPGTANAEQGGVTEK(1)K	3	0.039194	1							1							1.003	0.982	1.008	0.989	0.963	1.056						0.94697
TGME49_311360-t26_1-p1	914	K	protein kinase G AGC kinase family member PKG	1	3.46621e-09	102.65	LVFPHYVTDQDAINLMK(1)R	3	0.23585	2		0.781			1.219							1.561		1.003	0.982	1.008	0.989	0.963	1.056		0.795316		1.23256			1.55
TGME49_226030-t26_1-p1	161	K	AGC kinase	1	2.63649e-07	91.457	DLK(1)PENLLVDAEGYLK	2	0.82764	11	0.847	1.277	0.951	0.218876		0.783	1.142	0.263742		0.613	1.201	0.906	0.75636	1.341	0.891	1.151	0.854	0.834	0.929	0.631618	1.43322	0.826238		0.938849	1.22928	1.125	0.64212
TGME49_226030-t26_1-p1	252	K	AGC kinase	1	0.000532706	101.65	IAFPK(1)FFDK	2	0.26474	11	0.921	0.663	0.555	0.263749	1.29	1.345	1.226	0.0462756	1.4	2.027	2.207	1.625	0.0184981	1.341	0.891	1.151	0.854	0.834	0.929	0.686801	0.744108	0.482189	1.51054	1.61271	1.3197	2.322	0.0041989
TGME49_226030-t26_1-p1	85	K	AGC kinase	1	7.57848e-73	237.8	QVDHILSEK(1)R	2	0.26315	35	1.002	1.245	0.847	0.19452	0.968	0.863	1.075	0.10943	0.966	0.693	1.269	0.862	0.288	1.341	0.891	1.151	0.854	0.834	0.929	0.747204	1.39731	0.735882	1.13349	1.03477	1.15716	1.155	0.42556
TGME49_226030-t26_1-p1	259	K	AGC kinase	1	0.0131007	87.284	NAK(1)LLVK	2	0.20684	16	1.105	1.009	0.813	0.152538	1.046	1.172	0.856	0.155247	0.947	1.161	1.052	0.969	0.81094	1.341	0.891	1.151	0.854	0.834	0.929	0.824012	1.13244	0.706342	1.22482	1.40528	0.921421	1.334	0.19154
TGME49_226030-t26_1-p1	12	K	AGC kinase	1	2.63968e-09	128.95	LIPSNK(1)DGSGDHSQR	3	-0.35148	7	0.648		0.596	0.059115	1.269	1.197	1.29	0.0389577	1.957		2.165	1.932		1.341	0.891	1.151	0.854	0.834	0.929	0.483221		0.517811	1.48595	1.43525	1.38859	2.87	8.3967e-05
TGME49_226030-t26_1-p1	308	K	AGC kinase	1	0.0015392	63.624	SLPSPYK(1)PPVK	2	-1.7283	13	0.753	0.857	1.148	0.22271	1.869	1.004	0.369	0.69673	2.484	1.171	0.322	1.342	0.6577	1.341	0.891	1.151	0.854	0.834	0.929	0.561521	0.961841	0.997394	2.18852	1.20384	0.397201	1.503	0.69942
TGME49_226030-t26_1-p1	278	K	AGC kinase	1	3.76697e-05	107.17	YGNLK(1)NGVADVK	2	-1.2821	8	0.608	0.783	0.734	0.127453	1.398	1.595	0.883	0.284555	2.3	2.039	1.204	1.858	0.12446	1.341	0.891	1.151	0.854	0.834	0.929	0.453393	0.878788	0.637706	1.637	1.91247	0.950484	2.284	0.045278
TGME49_226030-t26_1-p1	256	K	AGC kinase	1	0.000830652	144.29	FFDK(1)NAK	2	0.67187	12	1.019	0.651	0.725	0.243823	1.12	1.407	1.078	0.149009	1.099	2.163	1.486	1.439	0.151222	1.341	0.891	1.151	0.854	0.834	0.929	0.759881	0.73064	0.629887	1.31148	1.68705	1.16039	1.961	0.0058635
TGME49_226030-t26_1-p1	76	K	AGC kinase	1	1.70916e-47	223.08	QK(1)QVDHILSEK	2	-1.1374	42	0.783	0.831	1.046	0.157961	1.193	0.913	1.234	0.156917	1.523	1.098	1.18	1.38	0.102084	1.341	0.891	1.151	0.854	0.834	0.929	0.583893	0.93266	0.908775	1.39696	1.09472	1.32831	1.575	0.049684
TGME49_226030-t26_1-p1	285	K	AGC kinase	1	0.000102049	107.06	NGVADVK(1)DHR	3	0.051057	12	0.977	0.788	0.916	0.107936	0.895	1.177	1.248	0.168718	0.916	1.495	1.363	1.254	0.24622	1.341	0.891	1.151	0.854	0.834	0.929	0.728561	0.8844	0.79583	1.04801	1.41127	1.34338	1.579	0.013822
TGME49_226030-t26_1-p1	65	K	AGC kinase	1	3.83847e-05	89.805	RKDDPHAPPVAIK(1)R	3	0.51607	27	0.956	0.719	0.59	0.245876	1.325	1.238	1.172	0.0616384	1.385	1.723	1.985	1.487	0.030478	1.341	0.891	1.151	0.854	0.834	0.929	0.712901	0.806958	0.512598	1.55152	1.48441	1.26157	2.114	0.0069434
TGME49_226030-t26_1-p1	54	K	AGC kinase	1	0.000193545	75.102	RK(1)DDPHAPPVAIK	3	0.53403	3			1.976		0.501	0.523		0.0303835						1.341	0.891	1.151	0.854	0.834	0.929			1.71677	0.586651	0.627098		0.353
TGME49_242070-t26_1-p1	25	K	cAMP-dependent protein kinase regulatory subunit	1	1.31884e-09	112.55	AEIVNEVSLAAPVVTK(1)GSK	2	0.35742	17	0.925	1.225	1.499	0.236036	0.702	0.842	0.807	0.092971	0.759	0.688	0.538	0.729	0.100862	1.01	0.884	0.929	1.227	1.083	0.867	0.915842	1.38575	1.61356	0.572127	0.77747	0.930796	0.582	0.073421
TGME49_242070-t26_1-p1	156	K	cAMP-dependent protein kinase regulatory subunit	1	0.00379768	139.31	K(1)GTVIIR	2	0.15485	20	0.831	0.803	1.065	0.15991	1.04	1.21	1.051	0.0864586	1.251	1.507	0.987	1.347	0.028882	1.01	0.884	0.929	1.227	1.083	0.867	0.822772	0.908371	1.14639	0.847596	1.11727	1.21223	1.104	0.54138
TGME49_242070-t26_1-p1	309	K	cAMP-dependent protein kinase regulatory subunit	1	0.000482549	104.22	NDK(1)VVMEYK	2	-1.4744	6	0.427	0.596	0.722	0.254478	2.254				5.273			4.407		1.01	0.884	0.929	1.227	1.083	0.867	0.422772	0.674208	0.77718	1.837			2.941
TGME49_242070-t26_1-p1	253	K	cAMP-dependent protein kinase regulatory subunit	1	3.6852e-06	131.83	EIFEESLK(1)EVR	2	1.557	10	2.342	1.008	0.614	0.685376		0.554	0.483	0.0968266		0.549	0.787	0.31	0.22552	1.01	0.884	0.929	1.227	1.083	0.867	2.31881	1.14027	0.660926		0.511542	0.557093	0.389	0.181941
TGME49_242070-t26_1-p1	374	K	cAMP-dependent protein kinase regulatory subunit	1	5.23142e-05	119.53	AMK(1)QLGLDTK	2	-0.50096	27	0.758	0.621	0.614	0.122218	1.345	1.694	0.967	0.272289	1.774	2.726	1.577	1.937	0.101045	1.01	0.884	0.929	1.227	1.083	0.867	0.750495	0.702489	0.660926	1.09617	1.56417	1.11534	1.786	0.0094831
TGME49_242070-t26_1-p1	108	K	cAMP-dependent protein kinase regulatory subunit	1	0.0251431	54.982	K(1)FVAPVYPK	2	-0.20718	1														1.01	0.884	0.929	1.227	1.083	0.867
TGME49_242070-t26_1-p1	381	K	cAMP-dependent protein kinase regulatory subunit	1	6.19605e-05	100.93	QLGLDTK(1)YLDK	2	0.1566	19	1.107	1.13	0.909	0.115862	0.9	0.958	0.997	0.0512881	0.812	0.848	1.096	0.851	0.020941	1.01	0.884	0.929	1.227	1.083	0.867	1.09604	1.27828	0.978471	0.733496	0.88458	1.14994	0.826	0.2522
TGME49_242070-t26_1-p1	188	K	cAMP-dependent protein kinase regulatory subunit	0.999994	0.0274661	68.657	KFPGEK(1)ENK	2	-0.81018	1					1									1.01	0.884	0.929	1.227	1.083	0.867				0.814996
TGME49_242070-t26_1-p1	41	K	cAMP-dependent protein kinase regulatory subunit	1	4.26111e-05	69.069	GATGSSSSGQK(1)ASGSK	2	0.56138	1					1									1.01	0.884	0.929	1.227	1.083	0.867				0.814996
TGME49_242070-t26_1-p1	268	K	cAMP-dependent protein kinase regulatory subunit	1	0.0030245	118.06	SK(1)LSDALR	2	0.70244	14	0.936	0.789		0.120516	1.252	1.31	0.714	0.300952	1.339	1.661		1.266	0.42796	1.01	0.884	0.929	1.227	1.083	0.867	0.926733	0.892534		1.02037	1.2096	0.823529	1.119	0.53684
TGME49_242070-t26_1-p1	316	K	cAMP-dependent protein kinase regulatory subunit	1	2.05553e-10	146.79	K(1)GGFFGELALLK	2	0.47331	5		0.783	0.489	0.32687	0.932	1.3	1.496	0.230422		1.659	3.056	1.587		1.01	0.884	0.929	1.227	1.083	0.867		0.885747	0.526372	0.759576	1.20037	1.72549	1.74	0.23828
TGME49_242070-t26_1-p1	315	K	cAMP-dependent protein kinase regulatory subunit	1	0.00603746	100.74	VVMEYK(1)K	2	-0.24155	28	0.655	0.613	0.788	0.133305	1.396	1.408	1.141	0.114683	2.133	2.298	1.448	2.074	0.0092752	1.01	0.884	0.929	1.227	1.083	0.867	0.648515	0.693439	0.848224	1.13773	1.30009	1.31603	1.714	0.0043158
TGME49_242070-t26_1-p1	327	K	cAMP-dependent protein kinase regulatory subunit	1	9.90606e-06	100.4	GGFFGELALLK(1)DQPR	2	0.72468	3					1.358		0.642	0.506288						1.01	0.884	0.929	1.227	1.083	0.867				1.10676		0.740484
TGME49_242070-t26_1-p1	191	K	cAMP-dependent protein kinase regulatory subunit	1	0.0182751	79.116	ENK(1)FLCK	2	-0.37737	10	1.053	0.708	0.427	0.429906	1.142	1.448	1.222	0.124894	1.084	2.045	2.86	1.443	0.11166	1.01	0.884	0.929	1.227	1.083	0.867	1.04257	0.800905	0.459634	0.930725	1.33703	1.40946	1.597	0.138616
TGME49_242070-t26_1-p1	244	K	cAMP-dependent protein kinase regulatory subunit	1	6.19164e-05	103.31	K(1)REIFEESLK	3	0.1427	18	0.823	0.911	0.92	0.0605812	1.032	1.14	1.172	0.0658112	1.254	1.251	1.274	1.286	0.030237	1.01	0.884	0.929	1.227	1.083	0.867	0.814851	1.03054	0.990312	0.841076	1.05263	1.35179	1.145	0.47762
TGME49_242070-t26_1-p1	116	K	cAMP-dependent protein kinase regulatory subunit	1	1.47847e-09	140	FVAPVYPK(1)TAEQK	2	-0.019078	12	0.972	0.814	0.771	0.124178	0.845	1.467	1.131	0.271276	0.87	1.801	1.467	1.285	0.36548	1.01	0.884	0.929	1.227	1.083	0.867	0.962376	0.920814	0.829925	0.688672	1.35457	1.3045	1.234	0.49498
TGME49_242070-t26_1-p1	338	K	cAMP-dependent protein kinase regulatory subunit	1	1.31712e-05	64.454	AATVVAK(1)SHVQVAYMDR	3	0.82948	1		1												1.01	0.884	0.929	1.227	1.083	0.867		1.13122
TGME49_242070-t26_1-p1	195	K	cAMP-dependent protein kinase regulatory subunit	1	7.05606e-14	100.28	FLCK(1)MHPGDAFGELALMYNAPR	3	-0.74605	1						1								1.01	0.884	0.929	1.227	1.083	0.867					0.923361
TGME49_204050-t26_1-p1	367	K	subtilisin SUB1	1	0.00702725	104.75	CIDYCVK(1)R	2	-1.0257	10	1.021	0.981	1.321	0.167768	1.033	0.833	0.811	0.137075	1.012	0.849	0.614	0.891	0.32432	1.018	0.941	0.982	0.988	1.045	1.025	1.00295	1.04251	1.34521	1.04555	0.797129	0.79122	0.777	0.123963
TGME49_204050-t26_1-p1	84	K	subtilisin SUB1	1	0.00114541	66.393	GHNK(1)YADDDIR	2	0.97296	1						1								1.018	0.941	0.982	0.988	1.045	1.025					0.956938
TGME49_204050-t26_1-p1	131	K	subtilisin SUB1	1	0.0175601	107.43	MLIVDK(1)R	2	-0.84916	8		0.82			0.905	0.942	1.333	0.223724		1.149		1.293		1.018	0.941	0.982	0.988	1.045	1.025		0.871413		0.915992	0.901435	1.30049	1.193
TGME49_204050-t26_1-p1	443	K	subtilisin SUB1	1	0.00487259	80.787	GDPDHGGK(1)R	2	2.2905	3					1.441	0.444	1.115	0.508351						1.018	0.941	0.982	0.988	1.045	1.025				1.4585	0.42488	1.0878
TGME49_204050-t26_1-p1	531	K	subtilisin SUB1	1	3.0825e-13	81.884	QCSVQQPLLQGK(1)VEWGSMPDAK	3	-0.7367	1		1												1.018	0.941	0.982	0.988	1.045	1.025		1.0627
TGME49_204050-t26_1-p1	541	K	subtilisin SUB1	1	1.39868e-06	141.08	VEWGSMPDAK(1)R	2	0.72692	19	1.073	1.134	1.207	0.0589539	1.013	0.798	0.774	0.152735	0.944	0.704	0.641	0.781	0.095735	1.018	0.941	0.982	0.988	1.045	1.025	1.05403	1.2051	1.22912	1.0253	0.763636	0.755122	0.729	0.043604
TGME49_204050-t26_1-p1	121	K	subtilisin SUB1	1	0.0258738	69.176	EAK(1)YPVR	2	-0.88084	5	0.856	0.826		0.0252238	0.895	1.185	1.238	0.166947	1.046	1.435		1.315	0.150758	1.018	0.941	0.982	0.988	1.045	1.025	0.840864	0.87779		0.90587	1.13397	1.2078	1.26	0.144082
