# Supplementary material for: Global Lysine Crotonylation and 2-Hydroxyisobutyrylation in Phenotypically Different Toxoplasma gondii Parasites
Source: Mol Cell Proteomics. 2019 Sep 5;18(11):2207–24. doi: 10.1074/mcp.RA119.001611 (PMC6823851; doi:10.1074/mcp.RA119.001611)
Supplement: Supplementary dataset 20 [file 153316_2_supp_389893_pxb4p0.xlsx]

## Sheet: khib
Protein accession	Position	Amino acid	Protein description	Localization probability	PEP	Score	Modified sequence	Charge	Mass error [ppm]	MS/MS Count	ME49_rep1	ME49_rep2	ME49_rep3	RH_rep1	RH_rep2	RH_rep3	RH/ME49 Ratio	RH/ME49 P value	T
TGME49_214320-t26_1-p1	563	K	facilitative glucose transporter GT1	1	0.000145221	90.434	GVSDDLTK(1)GTEVV	2	0.832	17	0.697782	0.508954	0.5653	0.820594	2.03204	1.57301	2.497	0.03988	up
TGME49_214320-t26_1-p1	286	K	facilitative glucose transporter GT1	1	0.00148546	139.92	YQQK(1)IQR	2	0.9798	15	0.780037	0.761546	1.14871	1.1518	1.28032	0.945619	1.256	0.21092	FALSE
TGME49_214320-t26_1-p1	257	K	facilitative glucose transporter GT1	1	0.00310782	130.28	AK(1)ATALLR	2	-0.55638	19	1.20702	0.923657	0.687321	1.04777	1.09497	1.05639	1.135	0.44788	FALSE
TGME49_214320-t26_1-p1	541	K	facilitative glucose transporter GT1	1	7.52146e-27	136.02	GEGAAASAEK(1)GMGLTDAAAMNGGR	3	-1.1473	13	1.05268	0.909519	1.14871	0.866242	1.33524	0.713998	0.937	0.6535	FALSE
TGME49_214320-t26_1-p1	505	K	facilitative glucose transporter GT1	1	9.4437e-07	125.54	GLSIEESPYFK(1)GK	2	-0.51109	10	0.933457	1.05938	0.954242		1.12929	0.884189	1.025	0.86974	FALSE
TGME49_265450-t26_1-p1	304	K	hexokinase	1	0.00770758	107.67	GK(1)QQFEK	2	0.16067	13	0.892789	0.58502	0.797654	1.12541	1.42361	1.18563	1.641	0.025221	up
TGME49_265450-t26_1-p1	11	K	hexokinase	1	6.86366e-07	115.38	QPGDEAK(1)QLAELEVVR	3	0.62004	14	1.37287	0.474696	0.505376	1.6627	0.853175	1.16667	1.565	0.24408	FALSE
TGME49_265450-t26_1-p1	446	K	hexokinase	1	3.77795e-16	120.23	LVAGDAAK(1)NIHYCIADDGSGK	3	-1.0143	21	0.796015	0.561741	0.871945	1.25838	1.68849	0.847305	1.702	0.101339	FALSE
TGME49_265450-t26_1-p1	298	K	hexokinase	1	4.5528e-20	163.99	NEIDVEVDEK(1)THNR	2	-0.94351	15	0.648956	0.782389	0.558162	1.01514	2.15079	0.862275	2.025	0.101483	FALSE
TGME49_265450-t26_1-p1	202	K	hexokinase	1	2.48875e-42	168.81	VEGK(1)DVAVLLADALQR	2	1.4027	15	1.23814	0.940283	1.53763	0.694054	0.46627	1.07884	0.603	0.124497	FALSE
TGME49_265450-t26_1-p1	358	K	hexokinase	1	8.31893e-61	222.57	DDHSQDK(1)AASIQAIK	2	0.33564	11	1.3444	0.963563		1.29189	1.22024	0.205589	0.785	0.56758	FALSE
TGME49_265450-t26_1-p1	438	K	hexokinase	1	7.19694e-17	147.12	EAVEYYTK(1)LVAGDAAK	3	-0.20984	16	1.16983	1.08704	0.97654	1.54486	0.132937	1.12874	0.868	0.54414	FALSE
TGME49_265450-t26_1-p1	103	K	hexokinase	1	7.57749e-05	147.4	GK(1)MEIIQDK	2	0.98337	19	0.734345	1.16093	0.905181	1.05189	1.12798	1.04092	1.15	0.30936	FALSE
TGME49_265450-t26_1-p1	49	K	hexokinase	1	0.0165632	114.54	GLEMHK(1)R	2	0.94747	11	0.703036	0.893725	0.503421	1.61622	0.83631	1.51996	1.891	0.080542	FALSE
TGME49_265450-t26_1-p1	101	K	hexokinase	1	0.0099832	75.738	CSLLGK(1)GK	2	0.77087	1		1.01215							FALSE
TGME49_265450-t26_1-p1	335	K	hexokinase	1	0.00514363	88.37	APEK(1)ASVR	2	0.83355	6	0.579696	0.988866	0.741935	1.07676	1.46726	1.17665	1.61	0.052084	FALSE
TGME49_265450-t26_1-p1	110	K	hexokinase	1	9.25569e-11	164.64	MEIIQDK(1)ICLR	2	-2.885	19	0.816888	0.977733	2.26002	0.608649	0.690476	0.5998	0.468	0.17408	FALSE
TGME49_283780-t26_1-p1	553	K	glucose-6-phosphate isomerase GPI	1	0.0434557	82.426	K(1)EGIPEK	2	-0.34425	3									FALSE
TGME49_283780-t26_1-p1	650	K	glucose-6-phosphate isomerase GPI	1	0.00162018	54.772	K(1)ILEHYVQQSK	3	-0.61302	2			1.02669						FALSE
TGME49_283780-t26_1-p1	130	K	glucose-6-phosphate isomerase GPI	1	0.0098247	76.064	DLLK(1)DEAR	2	0.72456	11	0.945529	0.605234	0.62115		0.875461	1.89702	1.915	0.179717	FALSE
TGME49_283780-t26_1-p1	621	K	glucose-6-phosphate isomerase GPI	1	0.0326941	62.978	VLAK(1)GVR	2	-0.083848	3	0.858171				0.912362	1.13186	1.191		FALSE
TGME49_283780-t26_1-p1	122	K	glucose-6-phosphate isomerase GPI	0.99864	0.0315041	41.448	K(0.001)LEK(0.999)LHLR	3	-0.43733	2				1.00592	0.904982				FALSE
TGME49_283780-t26_1-p1	184	K	glucose-6-phosphate isomerase GPI	1	2.2933e-14	155.66	MFSGEK(1)INQTENR	2	-0.58431	4	0.797533				1.12269	0.969201	1.311		FALSE
TGME49_283780-t26_1-p1	231	K	glucose-6-phosphate isomerase GPI	1	0.00775008	111.73	VFSEK(1)VR	2	-0.32948	10				1.0691	0.845941				FALSE
TGME49_283780-t26_1-p1	212	K	glucose-6-phosphate isomerase GPI	1	8.05045e-27	135.64	MPEGSEPVHVDGK(1)NVLDEVHAVLR	4	-0.232	12	1.35663	1.37077	1.1807	0.513327	0.773985	0.879692	0.554	0.022458	down
TGME49_283780-t26_1-p1	521	K	glucose-6-phosphate isomerase GPI	1	2.36289e-30	121.1	LK(1)EEPVSNHDELMSNFFAQPDALAFGK	3	-1.0378	2					1.09317	0.784408			FALSE
TGME49_283780-t26_1-p1	154	K	glucose-6-phosphate isomerase GPI	1	1.40434e-22	153.21	QK(1)ITLETLQHLVNLAHER	4	0.0099515	3				0.861797	1.08118	0.920115			RH
TGME49_283780-t26_1-p1	335	K	glucose-6-phosphate isomerase GPI	1	0.000254372	64.827	DWYLHHYK(1)GDER	3	-0.31356	3	0.997945			0.528134	1.37915		0.956		FALSE
TGME49_283780-t26_1-p1	177	K	glucose-6-phosphate isomerase GPI	1	0.0279992	71.342	QVPAMVK(1)R	2	-0.38285	8	1.06372	0.958561	1.08419	0.980257	0.849631	1.07411	0.935	0.41804	FALSE
TGME49_283780-t26_1-p1	513	K	glucose-6-phosphate isomerase GPI	1	1.40786e-07	125.53	VIPAEFIGFCK(1)SQR	3	-0.26127	17	1.06166	0.785169	0.939425	1.32675	1.06734	0.799808	1.146	0.51116	FALSE
TGME49_247510-t26_1-p1	104	K	fructose-bisphospatase II	1	1.17224e-80	181.33	AGLADILGAAGNQNVQGEEQQK(1)LDVFANHK	3	-2.0169	11	0.912052	0.849246	1.50105	1.25422	0.905131	0.597679	0.845	0.5556	FALSE
TGME49_247510-t26_1-p1	74	K	fructose-bisphospatase II	1	0.000520001	148.33	LAAK(1)VVNR	2	-0.22787	19	1.01846	0.81407	0.845263	1.21201	1.23717	0.851064	1.232	0.22614	FALSE
TGME49_247510-t26_1-p1	266	K	fructose-bisphospatase II	1	2.79033e-13	140.96	FLEECHDDK(1)TGPFSLR	3	-0.056554	12	0.920738	0.796985	1.05158	1.28987	1.01936	0.900387	1.159	0.34178	FALSE
TGME49_247510-t26_1-p1	249	K	fructose-bisphospatase II	1	2.32444e-24	156.11	IYSVNEGNYK(1)AFPDGVK	2	0.21604	46	1	1.06131	1.21579	0.899625	0.868345	0.978723	0.838	0.0619	FALSE
TGME49_247510-t26_1-p1	324	K	fructose-bisphospatase II	1	3.61215e-41	163.15	LLYEANPMAFLAEQAGGK(1)ATDGFDR	3	1.3004	11	1.69273	1.0593		0.761726	0.990319	0.534816	0.554	0.131999	FALSE
TGME49_247510-t26_1-p1	256	K	fructose-bisphospatase II	1	0.0475364	58.782	AFPDGVK(1)K	2	-0.38971	16	1.4962	0.635176	1.14		0.877057		0.804		FALSE
TGME49_247510-t26_1-p1	257	K	fructose-bisphospatase II	1	2.27125e-05	109.16	K(1)FLEECHDDK	2	-0.43393	27	0.976113	0.718593	0.803158	1.51689	1.00194	0.938104	1.384	0.151742	FALSE
TGME49_247510-t26_1-p1	378	K	fructose-bisphospatase II	1	0.00023004	78.342	LHANCLVGK(1)NSS	2	-0.40733	8	1.23236	0.909548		1.18386	0.961278	0.682785	0.88	0.59196	FALSE
TGME49_247510-t26_1-p1	82	K	fructose-bisphospatase II	1	8.61898e-217	288.64	EINK(1)AGLADILGAAGNQNVQGEEQQK	3	-0.25572	10	1.43214	0.980905	1.06421	1.06098	0.724105	0.788201	0.74	0.138664	FALSE
TGME49_205380-t26_1-p1	238	K	fructose-bisphospatase I	1	0.00106598	54.898	IPEDGK(1)IYAINGGK	2	1.1957	1			1.02145						FALSE
TGME49_205380-t26_1-p1	246	K	fructose-bisphospatase I	1	0.000386696	77.533	IYAINGGK(1)VNK	2	-0.83577	6	0.976977	1.10449	1.1716	1.13447	0.614625		0.807	0.35808	FALSE
TGME49_205380-t26_1-p1	71	K	fructose-bisphospatase I	1	0.00305785	104.44	LAAK(1)SVNK	2	-0.052509	6	0.982983	0.92999	1.12972	0.782197	0.987154	1.2006	0.976	0.80532	FALSE
TGME49_205380-t26_1-p1	75	K	fructose-bisphospatase I	1	0.00351067	95.502	SVNK(1)IITK	2	0.60983	9	1.14515	0.941484	1.24004	0.901515	0.578063	1.20762	0.808	0.33486	FALSE
TGME49_205380-t26_1-p1	385	K	fructose-bisphospatase I	1	2.33821e-05	116.24	TAELGTPNAGNK(1)R	2	0.38578	3				1.22917	0.86166	0.832497			RH
TGME49_205380-t26_1-p1	91	K	fructose-bisphospatase I	1	0.000670512	80.96	QGSFGLDDGAVK(1)K	2	2.2143	4		0.493208	1.30031	0.857008	1.333		1.221	0.64216	FALSE
TGME49_205380-t26_1-p1	108	K	fructose-bisphospatase I	1	2.3122e-06	98.573	QTTSEDIGGLASVANK(1)R	2	1.1158	2				1.32008	0.598814				FALSE
TGME49_205380-t26_1-p1	79	K	fructose-bisphospatase I	1	1.10356e-11	135.47	IITK(1)QGSFGLDDGAVK	2	0.29217	12	1.09209	1.03971	0.97855	0.82197	1.17984	0.897693	0.932	0.51278	FALSE
TGME49_205380-t26_1-p1	92	K	fructose-bisphospatase I	1	2.64792e-17	148.44	K(1)QTTSEDIGGLASVANK	2	-0.75199	7	0.481481	0.606061		0.859848	1.27668	1.74423	2.379	0.057835	FALSE
TGME49_205380-t26_1-p1	264	K	fructose-bisphospatase I	1	5.235e-05	95.981	AYIDYCQSK(1)AISCR	2	-0.67064	1						1.00301			FALSE
TGME49_205380-t26_1-p1	140	K	fructose-bisphospatase I	1	9.84646e-06	86.548	EK(1)NLVALIHPMDGTK	3	-0.39571	11	0.704705	0.965517	0.715015	1.26326	1.29644	1.02909	1.505	0.030278	up
TGME49_222160-t26_1-p1	401	K	aldehyde dehydrogenase	1	0.00036934	87.184	FK(1)TADEAVER	2	-0.79073	4			0.394027	1.52014	1.26345	1.28358	3.441		FALSE
TGME49_222160-t26_1-p1	348	K	aldehyde dehydrogenase	1	4.90228e-05	62.94	YIK(1)QGIAEGATVALGGR	2	1.2721	4	1.16491			0.889528	1.00439	1.13088	0.866		FALSE
TGME49_225930-t26_1-p1	35	K	triose-phosphate isomerase TPI-I	1	1.02858e-19	106.12	TEFDPK(1)TIDVVIFPPALHAPLTR	3	0.96108	3	1.03582	1.09763		0.745265			0.699		FALSE
TGME49_225930-t26_1-p1	204	K	triose-phosphate isomerase TPI-I	1	9.58095e-47	222	VSEDVANK(1)VR	2	3.9707	32	0.658812	1.16469	0.818898	1.0303	1.31764	1.00611	1.269	0.2387	FALSE
TGME49_225930-t26_1-p1	250	K	triose-phosphate isomerase TPI-I	1	3.09163e-17	150.06	DFLDIIASGMK(1)K	2	0.73045	13	2.1574			0.579545	0.514028	0.596741	0.261		FALSE
TGME49_225930-t26_1-p1	139	K	triose-phosphate isomerase TPI-I	1	2.25934e-27	122.01	EANK(1)TNDVVDAQLAACLPK	2	0.4146	14	1.02356	1.35503		0.594697		0.929735	0.641	0.22344	FALSE
TGME49_225930-t26_1-p1	239	K	triose-phosphate isomerase TPI-I	1	1.93951e-17	170.18	K(1)DFLDIIASGMK	2	-0.63541	18	0.60886	1.39349	1.58268	0.426136	1.18437	0.919552	0.706	0.4556	FALSE
TGME49_225930-t26_1-p1	58	K	triose-phosphate isomerase TPI-I	1	3.70986e-07	149.49	K(1)YHVGLQNCSK	2	-0.55072	20	0.796418	0.680473	0.490439	1.09943	1.36974	1.52749	2.032	0.0140195	up
TGME49_225930-t26_1-p1	196	K	triose-phosphate isomerase TPI-I	1	5.22521e-05	123.79	AK(1)VSEDVANK	2	0.85411	12	0.950047	1.02071	0.946007	1.16477	0.660321	1.24949	1.054	0.94622	FALSE
TGME49_225930-t26_1-p1	175	K	triose-phosphate isomerase TPI-I	1	1.20445e-69	175.59	VVIAYEPVWAIGTGK(1)VATPAQAQEVHEHIR	4	0.76015	25	1.44581	0.679487	0.83802	1.21117	1.07114	0.696538	1.005	0.91724	FALSE
TGME49_269190-t26_1-p1	839	K	glyceraldehyde-3-phosphate dehydrogenase GAPDH2	1	0.00728862	102.51	VVDGTSK(1)K	2	0.094541	5	1.2184		0.678751	1.24222	0.936318	0.942589	1.097	0.64858	FALSE
TGME49_269190-t26_1-p1	266	K	glyceraldehyde-3-phosphate dehydrogenase GAPDH2	1	2.3201e-06	119.75	GDQLDEK(1)EK	2	1.5736	3	0.933266	1.04971							FALSE
TGME49_269190-t26_1-p1	1894	K	glyceraldehyde-3-phosphate dehydrogenase GAPDH2	1	0.0148187	44.719	TQHVK(1)VFK	3	-0.79876	3	1.11527	0.874269							FALSE
TGME49_269190-t26_1-p1	617	K	glyceraldehyde-3-phosphate dehydrogenase GAPDH2	1	0.0289568	54.539	NSFAPTGK(1)R	2	-2.1449	2		0.852827		1.09436			1.283		FALSE
TGME49_269190-t26_1-p1	1659	K	glyceraldehyde-3-phosphate dehydrogenase GAPDH2	1	0.000118385	59.198	EGIEDTVLSK(1)R	2	-0.60227	10	1.12538	1.06823	0.669688	0.770428	1.31045	1.06054	1.097	0.69564	FALSE
TGME49_269190-t26_1-p1	1474	K	glyceraldehyde-3-phosphate dehydrogenase GAPDH2	1	0.023621	56.434	NK(1)FINSCR	2	0.65322	2	1.12133		0.897281						FALSE
TGME49_269190-t26_1-p1	355	K	glyceraldehyde-3-phosphate dehydrogenase GAPDH2	1	2.6753e-07	116.87	FAINQK(1)IVNEAGPEAR	2	0.44456	10	0.996967	1.1462	1.23263	0.724708	0.907463	0.998956	0.779	0.088958	FALSE
TGME49_269190-t26_1-p1	905	K	glyceraldehyde-3-phosphate dehydrogenase GAPDH2	1	0.00201906	83.783	STTYEEIK(1)K	2	0.38982	16	1.07583	0.887914	1.62336	0.781128	0.543284	1.11169	0.679	0.21956	FALSE
TGME49_269190-t26_1-p1	760	K	glyceraldehyde-3-phosphate dehydrogenase GAPDH2	0.999864	3.95273e-21	69.537	HVNRPGGAK(1)HAIISAPAKDETTPTLVVGVNAEQDYESSMK	5	-1.2827	1						1.04384			FALSE
TGME49_269190-t26_1-p1	751	K	glyceraldehyde-3-phosphate dehydrogenase GAPDH2	1	3.33507e-31	125.54	GADYVCESTGVFCTTEAAAK(1)HVNRPGGAK	3	0.45365	7	1.71992			1.19261	0.60597	0.483299	0.442		FALSE
TGME49_269190-t26_1-p1	299	K	glyceraldehyde-3-phosphate dehydrogenase GAPDH2	1	0.00370981	69.03	K(1)ENLAAAAEK	2	-2.1047	7	1.51163	1.17739	0.78147		0.518408		0.448		FALSE
TGME49_269190-t26_1-p1	1789	K	glyceraldehyde-3-phosphate dehydrogenase GAPDH2	1	0.00846662	60.019	AIAECGK(1)PK	2	-2.9622	2				1.02335		0.989562			FALSE
TGME49_269190-t26_1-p1	861	K	glyceraldehyde-3-phosphate dehydrogenase GAPDH2	1	3.98345e-28	153.72	AAAGNIIPSATGAAK(1)AVAR	2	-0.55632	29	1.07988	1.03704	1.07654	0.808366	0.978109	1.02714	0.881	0.15066	FALSE
TGME49_269190-t26_1-p1	689	K	glyceraldehyde-3-phosphate dehydrogenase GAPDH2	1	1.34507e-14	59.818	IAMSRPDVAVTHINCSMDPAYIAYMLK(1)YDSVHGK	5	0.98026	1				0.972763					FALSE
TGME49_269190-t26_1-p1	1889	K	glyceraldehyde-3-phosphate dehydrogenase GAPDH2	1	0.000184076	95.502	LLEK(1)TQHVK	3	0.35282	6	1.45905	1.04483	1.07654			0.434238	0.364		FALSE
TGME49_269190-t26_1-p1	897	K	glyceraldehyde-3-phosphate dehydrogenase GAPDH2	1	5.94765e-05	94.767	LNK(1)STTYEEIKK	3	-1.7445	15	1.10516		1.05841	1.20428	0.614925		0.841	0.56732	FALSE
TGME49_269190-t26_1-p1	871	K	glyceraldehyde-3-phosphate dehydrogenase GAPDH2	1	0.0359687	48.561	CLPHMK(1)GK	2	2.5247	1					0.995025				FALSE
TGME49_269190-t26_1-p1	832	K	glyceraldehyde-3-phosphate dehydrogenase GAPDH2	1	2.4144e-40	125.97	VIDENFGLVEGLMTTVHAATGTQK(1)VVDGTSK	3	-0.87855	1						1.04384			FALSE
TGME49_269190-t26_1-p1	980	K	glyceraldehyde-3-phosphate dehydrogenase GAPDH2	1	2.84301e-32	141.78	LVDLIAVMAAK(1)DGVVSPGTGLDR	3	0.50525	5	1.13852	1.15887	0.958711	0.672179		1.08873	0.811	0.31744	FALSE
TGME49_269190-t26_1-p1	1711	K	glyceraldehyde-3-phosphate dehydrogenase GAPDH2	1	0.00610824	54.343	ALANVPPVLEK(1)R	2	0.52334	1	1.01112								FALSE
TGME49_222020-t26_1-p1	243	K	phosphoglycerate kinase PGKII	1	3.48067e-07	97.235	YLVDSGAK(1)TIVCSHLGR	3	2.232	13	1.24976	1.58638	1.28823	0.531041	0.837165	0.534715	0.461	0.0092773	down
TGME49_222020-t26_1-p1	210	K	phosphoglycerate kinase PGKII	1	0.000676598	60.196	ADLNVPLEVGK(1)ER	2	0.9334	3	1.00196	1.08983	0.960396						ME49
TGME49_222020-t26_1-p1	325	K	phosphoglycerate kinase PGKII	1	5.69268e-57	193.27	K(1)FANLADMFVNDAFGTAHR	3	-0.57985	3	1.14398			0.825215		1.00311	0.799		FALSE
TGME49_222020-t26_1-p1	404	K	phosphoglycerate kinase PGKII	1	0.00782991	80.165	ALIEK(1)VDK	2	-1.5537	6	0.647405	0.639684	0.705171	1.44604	1.05651	1.48497	2.002	0.0038393	up
TGME49_222020-t26_1-p1	313	K	phosphoglycerate kinase PGKII	1	0.0199982	76.774	FEK(1)GETK	2	-0.44137	6	0.673849	0.775913	0.662266	1.3639	1.16858	1.32228	1.825	0.00094204	up
TGME49_297060-t26_1-p1	161	K	phosphoglycerate mutase PGMII	1	2.15484e-16	126.25	AVVTCWTVLK(1)GTDMCHIPVK	3	-0.37686	9				1.01324	1.18028	0.888446			RH
TGME49_297060-t26_1-p1	189	K	phosphoglycerate mutase PGMII	1	7.39241e-133	271.19	HYGALQGLNK(1)AETAAK	3	0.15084	25	0.796296	1.14773	1.20996	0.950102	1.0053	0.904382	0.907	0.57504	FALSE
TGME49_297060-t26_1-p1	217	K	phosphoglycerate mutase PGMII	1	0.000231166	72.321	SYDIPPPPLEK(1)SDK	2	-0.54738	13	1.06667	0.780992	0.673828	1.26782	0.950159	1.25498	1.377	0.116082	FALSE
TGME49_297060-t26_1-p1	328	K	phosphoglycerate mutase PGMII	1	1.50718e-13	166.97	AK(1)MEAVANQGK	2	2.1481	24	0.758333	1.44731	1.02734	0.357434	1.36691	1.08367	0.869	0.60848	FALSE
TGME49_297060-t26_1-p1	326	K	phosphoglycerate mutase PGMII	1	1.3268e-11	143.98	HYYLLDEAELK(1)AK	3	0.24957	28	0.732407	1.13636	0.564453	0.92057	1.26935	1.4243	1.485	0.156902	FALSE
TGME49_297060-t26_1-p1	282	K	phosphoglycerate mutase PGMII	1	0.0030166	106.6	GLVK(1)HLDK	2	-0.44756	19	0.760185	1.22107	0.827148	0.779022	1.30859	1.14641	1.152	0.5474	FALSE
TGME49_297060-t26_1-p1	230	K	phosphoglycerate mutase PGMII	1	3.32921e-13	75.3	WPGNDAVYK(1)MVPNEALPLTECLK	3	1.2826	2		1.03616		1.01527			0.98		FALSE
TGME49_297060-t26_1-p1	266	K	phosphoglycerate mutase PGMII	1	0.000124082	51.089	VLPFWFDHIAPSIMEGK(1)R	3	-1.0425	1					1.06045				FALSE
TGME49_297060-t26_1-p1	202	K	phosphoglycerate mutase PGMII	1	2.06067e-11	128.01	HGDEQVK(1)IWR	2	-0.25842	24	0.2	1.6188	1.28223	0.278004	1.45387	1.25498	0.963	0.94092	FALSE
TGME49_297060-t26_1-p1	107	K	phosphoglycerate mutase PGMII	1	1.15833e-06	136.53	HGESTWNK(1)ENR	2	0.43067	15	1.28241	1.18595	0.580078	1.17108	0.900318	0.870518	0.965	0.96328	FALSE
TGME49_297060-t26_1-p1	137	K	phosphoglycerate mutase PGMII	1	0.000172764	55.011	EK(1)GFEFDVAYTSVLQR	3	-2.8889	1				1.01833					FALSE
TGME49_297060-t26_1-p1	244	K	phosphoglycerate mutase PGMII	1	8.74416e-12	119.8	MVPNEALPLTECLK(1)DTVER	3	0.025155	13	1.47963	0.555785	0.791016	1.23014	0.897137		1.129	0.65358	FALSE
TGME49_297060-t26_1-p1	337	K	phosphoglycerate mutase PGMII	1	6.30795e-10	161.17	MEAVANQGK(1)AK	2	-0.22466	17	0.687037	0.760331	0.913086	1.29328	0.973489	1.39343	1.551	0.03416	up
TGME49_297060-t26_1-p1	132	K	phosphoglycerate mutase PGMII	1	2.41299e-33	150.36	FTGWTDVPLSPVGEQEAVEAAK(1)ALK	3	-0.58928	6	1.28704	1.52893	1.07129	0.61609	0.703075	0.761952	0.535	0.0067237	down
TGME49_297060-t26_1-p1	171	K	phosphoglycerate mutase PGMII	1	9.03254e-25	174.46	GTDMCHIPVK(1)SSWR	3	0.57958	25	1.65833	1.10227	0.910156	0.838086	0.958643	0.48008	0.62	0.152155	FALSE
TGME49_297060-t26_1-p1	195	K	phosphoglycerate mutase PGMII	1	6.43371e-97	253.16	AETAAK(1)HGDEQVK	2	-0.091588	13	0.713889	0.793388	0.695312	1.54582	1.12301	1.16633	1.741	0.007344	up
TGME49_318230-t26_1-p1	131	K	phosphoglycerate kinase PGKI	1	1.16053e-82	236.43	FHIEEEGK(1)GVDEQGNK	3	0.1081	25	0.868056	0.634441	0.692771	1.53381	0.896686	1.38623	1.739	0.047204	up
TGME49_318230-t26_1-p1	276	K	phosphoglycerate kinase PGKI	1	6.51826e-07	90.422	AK(1)GVEMLFSCDFLCADK	2	-1.6978	4	0.775794				1.21735	0.967066	1.408		FALSE
TGME49_318230-t26_1-p1	206	K	phosphoglycerate kinase PGKI	1	5.79259e-09	124.25	ALECPEK(1)PFLAILGGAK	3	-0.15832	26	0.882937	1.29104	0.748996	0.564549	1.16472	1.33234	1.047	0.97934	FALSE
TGME49_318230-t26_1-p1	139	K	phosphoglycerate kinase PGKI	1	2.49487e-15	145.72	GVDEQGNK(1)IK	2	-3.0789	21	0.706349	0.807654	1.01406	1.25205	1.00877	1.21756	1.376	0.060216	FALSE
TGME49_318230-t26_1-p1	42	K	phosphoglycerate kinase PGKI	1	2.35281e-07	127.32	IK(1)ATLPTLEYALSK	2	-0.29882	27	0.891865	0.983887	0.983936	1.19775	1.06238	0.883234	1.099	0.40476	FALSE
TGME49_318230-t26_1-p1	18	K	phosphoglycerate kinase PGKI	1	1.06308e-28	163.91	LGIQDVGAQLTGK(1)SVLIR	3	1.2023	10	0.6875	0.847936	0.977912	1.23463	0.947368	1.31038	1.39	0.082258	FALSE
TGME49_318230-t26_1-p1	141	K	phosphoglycerate kinase PGKI	1	9.42551e-05	115.89	IK(1)ASPEAIAK	2	-0.70088	17	1.15476	0.656596	0.96988	0.947746	1.53119	0.720559	1.15	0.69298	FALSE
TGME49_318230-t26_1-p1	264	K	phosphoglycerate kinase PGKI	1	1.80601e-19	83.435	VLDNMPIGDSLFDEEGAK(1)IVPDIMAK	3	1.7185	5	1.02679	0.902316	1.00602	1.15266	0.918129		1.058	0.63824	FALSE
TGME49_318230-t26_1-p1	388	K	phosphoglycerate kinase PGKI	1	1.04168e-20	115.87	EGYASK(1)VSHVSTGGGASLELLEGK	3	1.064	11	1.17262	0.759315	0.595382	1.16598	1.16374	1.13673	1.372	0.21462	FALSE
TGME49_318230-t26_1-p1	246	K	phosphoglycerate kinase PGKI	1	2.76544e-47	184.32	K(1)VLDNMPIGDSLFDEEGAK	2	-0.012673	66	0.733135	0.810675	0.849398	0.724385	1.62671	1.23154	1.497	0.21832	FALSE
TGME49_318230-t26_1-p1	149	K	phosphoglycerate kinase PGKI	1	0.000424415	85.533	ASPEAIAK(1)FK	2	1.3046	12	0.74504	0.863041	0.76506	1.38525	1.18811	1.05589	1.529	0.0097416	up
TGME49_318230-t26_1-p1	272	K	phosphoglycerate kinase PGKI	1	0.000610169	80.755	IVPDIMAK(1)AK	2	1.0762	72	0.834325	1.02518	0.933735	0.95082	1.12963	1.12275	1.147	0.169444	FALSE
TGME49_318230-t26_1-p1	75	K	phosphoglycerate kinase PGKI	1	0.0544618	42.19	VQMK(1)YTLK	2	0.096035	1		1.00705							FALSE
TGME49_318230-t26_1-p1	156	K	phosphoglycerate kinase PGKI	1	1.03978e-42	173.56	ADLTK(1)LGDIYINDAFGTAHR	3	-0.4154	11	0.423611	0.526687	0.452811	2.5502	0.147173	1.95509	3.316	0.54394	FALSE
TGME49_318230-t26_1-p1	192	K	phosphoglycerate kinase PGKI	1	0.00332847	140.11	K(1)ELDYFSK	2	0.60269	29	0.941468	0.89426	0.759036	1.32787	0.955166	1.12874	1.315	0.079844	FALSE
TGME49_318230-t26_1-p1	323	K	phosphoglycerate kinase PGKI	1	1.10975e-13	169.65	TVEK(1)ATEMILR	2	-0.33171	27	0.996032	1.1853	0.621486	0.760246	0.85575	1.57685	1.139	0.72602	FALSE
TGME49_318230-t26_1-p1	199	K	phosphoglycerate kinase PGKI	1	2.23788e-26	131.82	ELDYFSK(1)ALECPEKPFLAILGGAK	3	0.66974	8	1.13294	1.39678	0.935743	0.819672	1.02534	0.684631	0.73	0.127781	FALSE
TGME49_318230-t26_1-p1	406	K	phosphoglycerate kinase PGKI	1	5.78747e-59	167.67	VSHVSTGGGASLELLEGK(1)TLPGVAALSNK	3	0.070157	9	0.891865	0.710977	0.898594	1.00615	1.78168	0.687625	1.389	0.421	FALSE
TGME49_318230-t26_1-p1	220	K	phosphoglycerate kinase PGKI	1	3.98281e-14	163.51	VRDK(1)IQLIENMLDR	3	-0.81239	15			1.74598	0.954918	0.526316	0.787425	0.433		FALSE
TGME49_318230-t26_1-p1	361	K	phosphoglycerate kinase PGKI	1	2.24997e-06	114.31	GSIAFCGAVAK(1)ATEK	2	-0.11906	12	0.992063	1.05035	1.00301	1.02971	1.06823	0.854291	0.969	0.64538	FALSE
TGME49_318230-t26_1-p1	112	K	phosphoglycerate kinase PGKI	1	3.84561e-33	157.14	AEEAVQAAK(1)NGEILVMENVR	3	0.0067497	9	1.10913	0.954683	1.31124	0.989754	0.88694	0.750499	0.778	0.111259	FALSE
TGME49_318230-t26_1-p1	92	K	phosphoglycerate kinase PGKI	1	1.39019e-05	116.24	K(1)VTFVEDCVGPK	2	0.57632	66	0.844246	0.757301	1.01908	1.1998	1.29337	0.883234	1.288	0.163338	FALSE
TGME49_318230-t26_1-p1	191	K	phosphoglycerate kinase PGKI	1	0.00680208	77.058	AAGLLMK(1)K	2	-0.66187	9		0.426989		1.16701	1.25049	1.1517	2.786		FALSE
TGME49_318230-t26_1-p1	103	K	phosphoglycerate kinase PGKI	1	3.86276e-35	165.16	VTFVEDCVGPK(1)AEEAVQAAK	3	0.11021	86	0.872024	1.15206	0.858434	1.14447	1.04288	0.932136	1.082	0.49238	FALSE
TGME49_318230-t26_1-p1	151	K	phosphoglycerate kinase PGKI	1	4.6546e-06	161.12	FK(1)ADLTK	2	0.16568	20	1.06052	0.759315	0.609438	1.42725	1.22125	0.923154	1.47	0.12622	FALSE
TGME49_318230-t26_1-p1	31	K	phosphoglycerate kinase PGKI	1	9.93872e-13	138.77	VDFNVPMK(1)DGVVQDATR	3	1.0349	60	1.05159	1.16717	0.996988	1.0666	0.78655	0.937126	0.868	0.213	FALSE
TGME49_318230-t26_1-p1	54	K	phosphoglycerate kinase PGKI	1	5.49244e-21	155.39	ATLPTLEYALSK(1)NPR	2	-0.50546	28	0.81746	0.889225	0.784137	1.34529	1.31969	0.843313	1.408	0.109638	FALSE
TGME49_318230-t26_1-p1	5	K	phosphoglycerate kinase PGKI	1	2.69114e-47	179.14	MLANK(1)LGIQDVGAQLTGK	2	0.32668	17	0.955357	1.24169	0.977912	1.0123	0.986355	0.828343	0.89	0.34244	FALSE
TGME49_268850-t26_1-p1	237	K	enolase 2	1	1.03396e-35	98.631	K(1)YGLDATNVGDEGGFAPNISGATEALDLLMEAIK	3	-0.031565	3	0.825207	1.06776							FALSE
TGME49_268850-t26_1-p1	373	K	enolase 2	1	1.17125e-05	155.07	IEK(1)AVQEK	2	1.5824	19	0.531739	0.666021	1.67308	1.45158	0.702811	1.09528	1.132	0.63266	FALSE
TGME49_268850-t26_1-p1	118	K	enolase 2	1	2.62748e-46	217.14	DPCDQK(1)GIDK	2	0.15664	52	0.920883	0.809293	0.695344	1.43524	1.16767	1.04139	1.502	0.031037	up
TGME49_268850-t26_1-p1	139	K	enolase 2	1	9.77454e-57	192.16	NEWGWCK(1)SK	2	-2.4522	25	1.79117	0.841239	0.996964	0.606768	0.672691	0.970164	0.62	0.174584	FALSE
TGME49_268850-t26_1-p1	386	K	enolase 2	1	1.12903e-83	198.64	ACNGLLLK(1)VNQIGTVSESIEACQLAQK	3	0.88305	5		1.01936	0.578947	1.82147	0.923695	0.860443	1.504	0.37658	FALSE
TGME49_268850-t26_1-p1	122	K	enolase 2	1	7.95402e-10	130.72	GIDK(1)LMVEELDGTK	2	-0.25583	28	0.892364	1.03582	1.12551	1.1832	0.973896	0.831569	0.979	0.83398	FALSE
TGME49_268850-t26_1-p1	322	K	enolase 2	1	0.00055019	133.23	NLYK(1)DLCQK	2	-0.42599	12	0.778289	1.05615	1.06377	1.13536	1.10542	0.901829	1.084	0.5325	FALSE
TGME49_268850-t26_1-p1	327	K	enolase 2	1	1.21347e-35	103.75	DLCQK(1)YPFVSIEDPFDQDDFHSYAQLTNEVGEK	4	-3.6918	2		1.21588				0.716073	0.589		FALSE
TGME49_268850-t26_1-p1	88	K	enolase 2	1	1.47225e-58	233.54	DQTK(1)FMGK	2	-0.027358	67	1.13615	0.970958	0.659919	1.49475	0.980924	0.820982	1.191	0.52342	FALSE
TGME49_268850-t26_1-p1	106	K	enolase 2	1	5.97105e-08	121.92	IIK(1)PALIGKDPCDQK	3	-0.77288	12	1.11776	0.680542	0.746964		1.35141	0.960539	1.362	0.26652	FALSE
TGME49_268850-t26_1-p1	162	K	enolase 2	1	3.07601e-05	103.08	AGAAAK(1)GMPLYK	2	0.13045	55	0.735051	0.851888	0.733806	1.51459	1.24598	1.01829	1.628	0.0187635	up
TGME49_268850-t26_1-p1	378	K	enolase 2	1	1.45017e-18	165.58	AVQEK(1)ACNGLLLK	3	-3.0992	23	0.731371	0.899322	1.16194	1.04201	1.56426	0.653513	1.167	0.71802	FALSE
TGME49_268850-t26_1-p1	96	K	enolase 2	1	1.20654e-07	150.46	GVMK(1)AVENIHK	3	0.42244	100	0.835327	0.783156	1.45951	1.1832	1.03012	0.769971	0.969	0.98162	FALSE
TGME49_268850-t26_1-p1	437	K	enolase 2	1	2.29579e-07	147.83	TGQIK(1)TGAPCR	2	-0.2428	21	1.03772	0.939981	0.661943	1.28588	0.972892	1.13186	1.285	0.173876	FALSE
TGME49_268850-t26_1-p1	279	K	enolase 2	1	1.54536e-25	144.3	VK(1)IAADVAASEFFLQDDK	3	-0.56634	12	1.30359	0.67667	0.719636	1.5951	0.455823	1.30029	1.241	0.77822	FALSE
TGME49_268850-t26_1-p1	277	K	enolase 2	1	0.000238653	142.98	VSGHEGK(1)VK	2	-0.44997	17	1.24563	0.274927	1.17611	0.535589	1.71787	0.990375	1.203	0.67268	FALSE
TGME49_268850-t26_1-p1	112	K	enolase 2	1	1.06232e-24	150.76	IIKPALIGK(1)DPCDQK	2	-0.77133	35	0.98804	1.02517	0.763158	1.29288	1.09237	0.882579	1.177	0.33166	FALSE
TGME49_268850-t26_1-p1	92	K	enolase 2	1	0.0146072	54.611	FMGK(1)GVMK	2	-0.95767	4				1.18086	1.51406	0.461983			RH
TGME49_268850-t26_1-p1	308	K	enolase 2	1	0.000717119	94.66	TPNNDK(1)SQR	2	-0.66277	3				0.932322	1.01104	1.14918			RH
TGME49_268850-t26_1-p1	103	K	enolase 2	1	1.63105e-06	141.89	AVENIHK(1)IIK	3	0.39947	36	0.689052	0.57212	0.667004	1.86231	1.71888	0.666987	2.203	0.105317	FALSE
TGME49_268850-t26_1-p1	302	K	enolase 2	1	1.34565e-24	179.93	VYDLDFK(1)TPNNDK	2	0.90569	19	0.788408	0.757018	0.936235	1.49708	1.0251	1.08951	1.455	0.052922	FALSE
TGME49_268850-t26_1-p1	132	K	enolase 2	1	6.37506e-114	251.05	LMVEELDGTK(1)NEWGWCK	2	-1.0312	46	1.09844	1.04937	1.03036	1.16219	0.876506	0.803657	0.894	0.33392	FALSE
TGME49_268850-t26_1-p1	449	K	enolase 2	1	7.67031e-05	150.05	LCK(1)YNQLMR	2	-0.86333	22	0.170193	0.146176	0.149798	1.81797	1.74598	2.13571	12.227	2.7488e-06	up
TGME49_268850-t26_1-p1	405	K	enolase 2	1	2.05741e-66	195.77	VNQIGTVSESIEACQLAQK(1)NK	2	-0.18972	20	0.862925	1.20716	0.978745	1.0035	1.03213	0.924928	0.971	0.8505	FALSE
TGME49_268860-t26_1-p1	81	K	enolase 1	1	3.81064e-09	97.957	PALLGK(1)DPCDQK	2	-0.53631	9									FALSE
TGME49_256760-t26_1-p1	123	K	pyruvate kinase PyK1	1	2.17928e-14	156.14	LAILLDTK(1)GPEIR	2	-0.59792	33	1.01462	1.04205	0.824752	1.16617	0.941236	1.0111	1.082	0.45428	FALSE
TGME49_256760-t26_1-p1	310	K	pyruvate kinase PyK1	1	3.9144e-08	115.38	GDLGMEIPPEK(1)VFLAQK	2	0.018923	63	0.848928	0.724103	0.805941	1.18892	0.964539	1.46821	1.522	0.034963	up
TGME49_256760-t26_1-p1	228	K	pyruvate kinase PyK1	1	0.00555081	51.286	VQLPVIGEK(1)DK	2	0.30852	9	0.787524	0.672821	0.781188	1.21464	0.941236	1.60444	1.678	0.037741	up
TGME49_256760-t26_1-p1	1168	K	pyruvate kinase PyK1	1	0.000434726	122.96	AK(1)VEWLAQK	2	0.76953	13	1.11696	0.998974	1.07624	0.986152	1.01013	0.805247	0.878	0.163979	FALSE
TGME49_256760-t26_1-p1	497	K	pyruvate kinase PyK1	1	0.000482549	136.57	NAIVVAK(1)ER	2	1.2806	23	0.849903	1.45231	0.773267	0.817013	1.09119	1.03835	0.958	0.96454	FALSE
TGME49_256760-t26_1-p1	230	K	pyruvate kinase PyK1	1	2.23626e-08	54.466	DK(1)HDILNFGIPMGCNFIAASFVQSADDVR	3	0.82249	1				0.98912					FALSE
TGME49_256760-t26_1-p1	211	K	pyruvate kinase PyK1	1	2.43042e-06	158.07	K(1)NMNLPNVK	2	1.5246	24	1.21053	0.730256	1.03762	1.32839	0.753799	0.918264	1.007	0.99728	FALSE
TGME49_256760-t26_1-p1	109	K	pyruvate kinase PyK1	1	2.0909e-17	150.05	TVQNIQEAMK(1)QRPEAR	3	-0.19573	14	1.15789	1.0759	0.940594	1.15925	0.83384	0.825429	0.888	0.37044	FALSE
TGME49_256760-t26_1-p1	4	K	pyruvate kinase PyK1	1	2.62642e-07	107.98	ASK(1)QPQTLSAGAVESGR	3	-0.24261	9	1.01949	0.789744	0.676238	1.30861	1	1.20081	1.412	0.069624	FALSE
TGME49_256760-t26_1-p1	1177	K	pyruvate kinase PyK1	1	9.78128e-05	111.86	MK(1)EANFTVSR	2	-0.12614	6	1.43567	0.905641	1.4297	0.659743	0.533941	1.01615	0.586	0.08704	FALSE
TGME49_256760-t26_1-p1	136	K	pyruvate kinase PyK1	1	2.45337e-06	115.68	DHK(1)PITLQQGATLK	3	0.15819	13	0.730994	0.551795	1.11089	1.35905	1.21277	1.02825	1.504	0.112661	FALSE
TGME49_256760-t26_1-p1	1077	K	pyruvate kinase PyK1	1	1.20205e-09	110.08	GFK(1)EQVYDIYR	2	-0.5412	2				0.98912					FALSE
TGME49_256760-t26_1-p1	219	K	pyruvate kinase PyK1	1	5.46351e-21	131.4	NMNLPNVK(1)VQLPVIGEK	2	0.17677	22	1.52924	1.07487	1.10396	0.803165	0.889564	0.584258	0.614	0.04488	down
TGME49_256760-t26_1-p1	1175	K	pyruvate kinase PyK1	1	0.00103773	90.64	VEWLAQK(1)MK	2	0.067085	13	0.998051	1.2441		0.971316	1.04458	0.756811	0.824	0.28292	FALSE
TGME49_256760-t26_1-p1	1061	K	pyruvate kinase PyK1	1	6.94545e-32	166.04	HIK(1)LLVLDEADEMLNR	3	0.062	12	1.07992		1.09406	0.942631	0.982776	0.870838	0.857	0.043537	FALSE
TGME49_256760-t26_1-p1	515	K	pyruvate kinase PyK1	1	1.03326e-34	132.28	ELVTEGESIVAVHGMK(1)EEVAGSSNLLK	3	1.6457	1			0.990099						FALSE
TGME49_299070-t26_1-p1	403	K	pyruvate kinase PyKII	1	7.66789e-06	78.69	VYK(1)HPIAVLADLPGPK	3	-0.34496	2				1.12317		0.956522			FALSE
TGME49_299070-t26_1-p1	388	K	pyruvate kinase PyKII	1	1.22129e-06	67.418	LNMSHGLLTEK(1)HQQLLHVR	4	0.38898	1				1.04384					FALSE
TGME49_232350-t26_1-p1	120	K	lactate dehydrogenase LDH1	1	0.00739052	101.64	EIGQNIK(1)K	2	1.841	17	0.851996	0.785936	0.959077	1.43227	0.956522	1.00674	1.307	0.141717	FALSE
TGME49_232350-t26_1-p1	228	K	lactate dehydrogenase LDH1	1	1.56016e-164	281.65	QLEEIAEHTK(1)VSGGEIVR	2	0.14537	26	0.553067	0.943123	1.22455	1.24203	1.31028	0.751445	1.214	0.5015	FALSE
TGME49_232350-t26_1-p1	94	K	lactate dehydrogenase LDH1	1	3.98808e-05	112.94	VPGK(1)PDSEWSR	2	0.6923	25	0.882181	1.13754	1.27807	1.24701	0.746047	0.739884	0.829	0.36756	FALSE
TGME49_232350-t26_1-p1	263	K	lactate dehydrogenase LDH1	1	5.63747e-71	187.72	FLGQGSAYYAPAASAVAMATSFLNDEK(1)R	3	-1.1811	9	0.450828			0.814741	1.44763	1.20809	2.566		FALSE
TGME49_232350-t26_1-p1	307	K	lactate dehydrogenase LDH1	1	7.03596e-52	221.09	VIELELNEEEK(1)K	2	-0.11894	10	1.037	1.08376	0.810073	1.12749	0.954545	0.977842	1.044	0.66766	FALSE
TGME49_232350-t26_1-p1	218	K	lactate dehydrogenase LDH1	1	1.93846e-199	296.52	DGVVTEK(1)QLEEIAEHTK	3	0.48708	68	0.932814	0.906929	0.694648	1.5498	1.04249	0.859345	1.362	0.22012	FALSE
TGME49_232350-t26_1-p1	322	K	lactate dehydrogenase LDH1	1	1.98818e-20	147.56	SVDDVMALNK(1)AVAALQA	2	0.96814	47	1.25414	1.20579	0.424974	1.36355	0.630435	1.09249	1.07	0.77942	FALSE
TGME49_232350-t26_1-p1	279	K	lactate dehydrogenase LDH1	1	1.17838e-13	58.434	VIPCSVYCNGEYGLK(1)DMFIGLPAVIGGAGIER	3	0.24149	3	0.955209	1.05377							FALSE
TGME49_232350-t26_1-p1	211	K	lactate dehydrogenase LDH1	1	6.65318e-05	121.61	FIK(1)DGVVTEK	2	0.51016	50	0.91334	0.946225	0.976915	1.00398	1.07411	1.07996	1.113	0.024462	FALSE
TGME49_232350-t26_1-p1	308	K	lactate dehydrogenase LDH1	0.880501	3.9478e-10	129.38	VIELELNEEEK(0.119)K(0.881)QFQK	3	-0.63451	10	1.5443	1.45502	0.819517	0.977092	0.616601	0.598266	0.574	0.10178	FALSE
TGME49_232350-t26_1-p1	312	K	lactate dehydrogenase LDH1	1	8.92176e-24	168.43	QFQK(1)SVDDVMALNK	3	1.0164	29	1.11782	1.6908	1.27702	0.768924	0.9417	0.264933	0.484	0.109725	FALSE
TGME49_232350-t26_1-p1	49	K	lactate dehydrogenase LDH1	1	1.09108e-32	146.25	GMPEGK(1)ALDLSHVTSVVDTNVSVR	3	-1.0898	83	1.04479	1.0879	1.00839	0.860558	1.20652	0.798651	0.912	0.44934	FALSE
TGME49_232350-t26_1-p1	43	K	lactate dehydrogenase LDH1	1	3.09007e-47	183.77	ELADVVLYDVVK(1)GMPEGK	2	1.0438	63	1.5297	1.07963	0.69255	1.00896	0.193676	1.45954	0.806	0.52282	FALSE
TGME49_232350-t26_1-p1	110	K	lactate dehydrogenase LDH1	1	2.4089e-08	133.05	NDLLPFNSK(1)IIR	2	0.36453	42	1.09348	1.14064	1.0766	0.880478	0.93083	0.888247	0.815	0.00111973	FALSE
TGME49_289690-t26_1-p1	274	K	glyceraldehyde-3-phosphate dehydrogenase GAPDH1	1	1.23348e-32	145.72	VIMSAPPK(1)DDTPMFVMGVNNDQYK	3	-0.37751	29	1.15896	1.34825	1.18858	0.743539	0.752322	0.768489	0.613	0.00051932	down
TGME49_289690-t26_1-p1	266	K	glyceraldehyde-3-phosphate dehydrogenase GAPDH1	1	5.73343e-61	180.9	K(1)VIMSAPPKDDTPMFVMGVNNDQYK	3	-1.0152	183	0.950092	1.28016	1.43731	0.808151	0.531476	0.983923	0.634	0.097319	FALSE
TGME49_289690-t26_1-p1	402	K	glyceraldehyde-3-phosphate dehydrogenase GAPDH1	0.995923	0.000446767	53.008	LAK(0.996)PAK(0.004)YEDIVAAVK	3	0.078735	4	1.00555		0.949032		1.07018	1.01072	1.065	0.26336	FALSE
TGME49_289690-t26_1-p1	366	K	glyceraldehyde-3-phosphate dehydrogenase GAPDH1	1	6.45334e-16	139.46	SAGVNIIPASTGAAK(1)AVGK	3	1.2811	99	0.779113	1.09728	0.917431	0.929423	1.30753	0.992497	1.156	0.37528	FALSE
TGME49_289690-t26_1-p1	214	K	glyceraldehyde-3-phosphate dehydrogenase GAPDH1	1	8.08423e-10	101.65	DGK(1)LIVGGK	2	-0.86274	83	0.696858	0.805447	0.918451	1.19781	1.12384	1.31083	1.501	0.0109199	up
TGME49_289690-t26_1-p1	399	K	glyceraldehyde-3-phosphate dehydrogenase GAPDH1	1	2.48539e-68	213.49	VPVPDVSVVDLTCK(1)LAK	3	0.95328	65	1.50832	0.63716	1.66055	0.488072	1.2064	0.453376	0.564	0.2451	FALSE
TGME49_289690-t26_1-p1	255	K	glyceraldehyde-3-phosphate dehydrogenase GAPDH1	1	1.57446e-134	281.32	EK(1)AQAHLTNGAK	3	2.576	39	1.25416	0.26751	0.785933	0.841948	2.71207	0.130761	1.597	0.96876	FALSE
TGME49_289690-t26_1-p1	228	K	glyceraldehyde-3-phosphate dehydrogenase GAPDH1	1	6.39796e-27	89.99	AVTVFNEK(1)EPTAIPWGQAGVHYICESTGIFLTK	4	0.30582	4		1.09144	0.895005						FALSE
TGME49_289690-t26_1-p1	253	K	glyceraldehyde-3-phosphate dehydrogenase GAPDH1	1	2.02202e-51	125.26	EPTAIPWGQAGVHYICESTGIFLTK(1)EK	4	0.783	14	1.16081	1.69942	1.41488	0.555666	0.762642	0.333333	0.386	0.0199026	down
TGME49_289690-t26_1-p1	220	K	glyceraldehyde-3-phosphate dehydrogenase GAPDH1	1	4.16504e-10	135.81	LIVGGK(1)AVTVFNEK	2	0.28638	32	0.899261	0.940661	0.992864	1.2326	0.848297	1.09861	1.122	0.41214	FALSE
TGME49_289690-t26_1-p1	211	K	glyceraldehyde-3-phosphate dehydrogenase GAPDH1	1	7.63494e-79	219.01	YDSVHGHYPGEVSHK(1)DGK	3	0.44639	65	0.566543	0.907588	1.10499	0.937376	1.20949	1.34405	1.354	0.21804	FALSE
TGME49_289690-t26_1-p1	265	K	glyceraldehyde-3-phosphate dehydrogenase GAPDH1	1	8.40691e-28	200.67	EKAQAHLTNGAK(1)K	3	0.50665	25	0.536969	0.966926	0.939857	1.10934	1.17544	1.33762	1.482	0.100199	FALSE
TGME49_289690-t26_1-p1	414	K	glyceraldehyde-3-phosphate dehydrogenase GAPDH1	1	2.2958e-36	167.99	YEDIVAAVK(1)EAATSGPMK	3	-0.14637	71	0.33549	1.17315	0.183486	1.92445	0.995872	1.44802	2.582	0.103461	FALSE
TGME49_289690-t26_1-p1	405	K	glyceraldehyde-3-phosphate dehydrogenase GAPDH1	1	1.27096e-23	180.09	PAK(1)YEDIVAAVK	2	0.56487	72	0.874307	1.26848	1.06422	0.723658	0.778122	1.3119	0.877	0.50968	FALSE
TGME49_289690-t26_1-p1	311	K	glyceraldehyde-3-phosphate dehydrogenase GAPDH1	1	1.41395e-120	234.3	SSDVIVSNASCTTNCLAPLAK(1)IVHDK	3	-1.2736	45	0.919593	1.17996	0.979613	0.997018	0.890609	1.0343	0.949	0.60658	FALSE
TGME49_289690-t26_1-p1	423	K	glyceraldehyde-3-phosphate dehydrogenase GAPDH1	1	6.16876e-71	187.61	EAATSGPMK(1)GIISYTDEEVVSSDFVHCK	3	-0.88897	23	0.934381	1.05739	1.16004	1.18588	1.11455	0.526259	0.897	0.56884	FALSE
TGME49_206470-t26_1-p1	276	K	pyruvate dehydrogenase complex subunit PDH-E3II	1	0.00816619	79.474	EMEK(1)TGIK	2	1.7241	11	0.91122	0.678977	0.791353	1.24704	1.14413	1.28797	1.545	0.0087005	up
TGME49_206470-t26_1-p1	328	K	pyruvate dehydrogenase complex subunit PDH-E3II	1	6.83664e-15	131.31	RPYTK(1)NLGLEELGIETDR	3	0.31335	14	1.44683	1.33902	0.971805	0.480237	0.949721	0.772152	0.586	0.076804	FALSE
TGME49_206470-t26_1-p1	455	K	pyruvate dehydrogenase complex subunit PDH-E3II	1	3.81193e-07	121.5	VLAHK(1)DSDK	3	-0.046605	7	0.167805		0.966165	1.77866			3.137		FALSE
TGME49_206470-t26_1-p1	80	K	pyruvate dehydrogenase complex subunit PDH-E3II	1	0.0105258	128.57	TACVEK(1)R	2	0.30575	10		0.767992	0.93797	1.28162	1.41676	0.660338	1.313	0.53114	FALSE
TGME49_206470-t26_1-p1	129	K	pyruvate dehydrogenase complex subunit PDH-E3II	1	4.66823e-05	109.44	IDGLSIDIDK(1)MQK	2	-0.13712	11	0.941463	1.26515	0.899436	0.954545	1.04581	0.886076	0.929	0.61476	FALSE
TGME49_206470-t26_1-p1	420	K	pyruvate dehydrogenase complex subunit PDH-E3II	1	3.92064e-15	151.74	TEEELK(1)ANGVSYNK	2	0.13234	6	1.06927	1.08807	1.20865	0.951581	0.758659	0.871308	0.767	0.024516	FALSE
TGME49_206470-t26_1-p1	505	K	pyruvate dehydrogenase complex subunit PDH-E3II	0.99995	1.38001e-15	73.649	TCVSHPTLSEAVK(1)EACMACYDKPIHMA	4	-0.48841	3				0.997036	0.921788	1.22996			RH
TGME49_206470-t26_1-p1	514	K	pyruvate dehydrogenase complex subunit PDH-E3II	1	0.000157834	83.204	EACMACYDK(1)PIHMA	2	-0.68947	6	0.761951	0.995265	0.718045		1.02011	1.57278	1.571	0.124057	FALSE
TGME49_206470-t26_1-p1	105	K	pyruvate dehydrogenase complex subunit PDH-E3II	1	9.00355e-15	161.48	AVLNISNK(1)YVDAR	2	-0.1142	12	1.08976	0.851326	0.961466	0.858696	1.30391	0.975738	1.081	0.66036	FALSE
TGME49_206470-t26_1-p1	74	K	pyruvate dehydrogenase complex subunit PDH-E3II	1	2.53787e-06	118.76	AAQLGLK(1)TACVEK	2	-0.32405	10	0.893659	0.80303	0.87406	1.19862	1.31844	0.962025	1.353	0.040519	FALSE
TGME49_206470-t26_1-p1	272	K	pyruvate dehydrogenase complex subunit PDH-E3II	1	0.00304216	124.98	AFQK(1)EMEK	2	-0.64066	23	0.854634	1.18561	0.776316	1.14229	0.699441	1.33333	1.127	0.68666	FALSE
TGME49_206470-t26_1-p1	221	K	pyruvate dehydrogenase complex subunit PDH-E3II	1	1.95833e-05	81.656	VIISSTGALALDK(1)VPK	2	1.1482	5	1.02537	1.29072	0.843985			0.724684	0.688		FALSE
TGME49_206470-t26_1-p1	286	K	pyruvate dehydrogenase complex subunit PDH-E3II	1	0.000135354	83.692	FQLGTK(1)VVGADVR	2	0.2464	13	1.39415	1.6714	1.12876	0.33004	0.302793		0.226	0.0022382	down
TGME49_206470-t26_1-p1	268	K	pyruvate dehydrogenase complex subunit PDH-E3II	1	2.14888e-05	87.083	LLPPVDGEVAK(1)AFQK	3	0.55793	19	1.27805	0.90625	0.614662	1.14427	1.07151	1.01371	1.154	0.43502	FALSE
TGME49_206470-t26_1-p1	176	K	pyruvate dehydrogenase complex subunit PDH-E3II	1	2.13538e-98	248.2	LTDSNSVEVTPNGK(1)SEK	3	0.51376	10	0.67122	0.660038	0.68703	1.54051	1.3933	1.13713	2.017	0.0164236	up
TGME49_206470-t26_1-p1	450	K	pyruvate dehydrogenase complex subunit PDH-E3II	1	4.12167e-06	94.09	ANDVATGFVK(1)VLAHK	2	-2.2036	11				1.05929	1.33408	0.774262			RH
TGME49_206610-t26_1-p1	492	K	pyruvate dehydrogenase complex subunit PDH-E2	1	0.000219705	60.509	TAAFMK(1)HGQALAR	3	1.2296	3	1.19246	1.00421				0.759588	0.692		FALSE
TGME49_206610-t26_1-p1	156	K	pyruvate dehydrogenase complex subunit PDH-E2	1	4.80524e-05	106.67	VVTWSK(1)QVGDR	2	0.53492	4				1.1625		0.739944			FALSE
TGME49_206610-t26_1-p1	762	K	pyruvate dehydrogenase complex subunit PDH-E2	1	1.29223e-09	103.13	AVALTLEK(1)HPIMNAAYNPK	3	0.12689	1	0.967118								FALSE
TGME49_206610-t26_1-p1	626	K	pyruvate dehydrogenase complex subunit PDH-E2	1	0.00407859	63.184	NK(1)LNLEEVK	2	-2.2546	3									FALSE
TGME49_206610-t26_1-p1	576	K	pyruvate dehydrogenase complex subunit PDH-E2	1	0.0161234	48.284	VSPAPPPYLK(1)R	2	-1.7095	4	0.603482			1.16058	0.78976	1.3508	1.823		FALSE
TGME49_305980-t26_1-p1	559	K	pyruvate dehydrogenase complex subunit PDH-E3I	1	2.11474e-05	80.411	ANTK(1)AIAEGEGEGILK	2	1.4263	1					1.002				FALSE
TGME49_305980-t26_1-p1	447	K	pyruvate dehydrogenase complex subunit PDH-E3I	1	2.59494e-09	109.72	RPNTEGLGLDSLGVTLK(1)R	3	0.80976	5	1.01307	1.14356	0.780083						ME49
TGME49_305980-t26_1-p1	362	K	pyruvate dehydrogenase complex subunit PDH-E3I	1	0.000426617	76.332	LLPGVDK(1)EVAK	2	-0.17236	8	1.16527	0.953786	0.895228	0.827482	0.998998	1.15005	0.987	0.9086	FALSE
TGME49_305980-t26_1-p1	549	K	pyruvate dehydrogenase complex subunit PDH-E3I	1	0.00347495	42.317	DGFEVGK(1)SVSHFR	3	-0.67072	2				0.809428	1.19539				FALSE
TGME49_305980-t26_1-p1	631	K	pyruvate dehydrogenase complex subunit PDH-E3I	1	0.00709019	104.21	K(1)AVGMNAH	2	-0.59109	4				0.904714	1.0982	1.05142			RH
TGME49_305980-t26_1-p1	462	K	pyruvate dehydrogenase complex subunit PDH-E3I	1	7.74183e-09	126.91	VLK(1)HAPEGDEKPEVIR	3	-0.46438	9	0.915966	0.773845	0.934647	0.480441	2.03908	0.857293	1.287	0.86934	FALSE
TGME49_305980-t26_1-p1	377	K	pyruvate dehydrogenase complex subunit PDH-E3I	1	0.000430439	109.71	LLLQQFK(1)ER	2	0.28321	7	1.1718	1.16126	0.759336	1.10933	0.798597	0.974816	0.932	0.7458	FALSE
TGME49_245670-t26_1-p1	324	K	pyruvate dehydrogenase complex subunit PDH-E1Alpha	1	1.29511e-05	110.8	DHVHATSK(1)GVPVR	3	0.082687	8	1.08475	1.09313	0.695351	0.77475	0.767123	1.7625	1.15	0.81172	FALSE
TGME49_245670-t26_1-p1	534	K	pyruvate dehydrogenase complex subunit PDH-E1Alpha	1	0.00606784	133.12	SFEEELK(1)R	2	0.50449	8	1.1007	1.08278	0.811078	0.757493	0.737769	1.67125	1.057	0.96996	FALSE
TGME49_245670-t26_1-p1	552	K	pyruvate dehydrogenase complex subunit PDH-E1Alpha	1	0.000133201	87.568	VK(1)AVVDDAVK	2	-0.13907	7	0.987039		0.664688	0.891008	1.13992	1.49	1.421	0.24474	FALSE
TGME49_268890-t26_1-p1	170	K	citrate synthase I	1	1.88118e-42	166.6	GLTAILTETSTLHAEK(1)GILYR	3	1.3394	4		0.959804	0.787736		1.29387	0.978615	1.3	0.27072	FALSE
TGME49_268890-t26_1-p1	185	K	citrate synthase I	1	9.03821e-05	94.688	GLTINECLAK(1)LPR	2	0.16714	2	0.887652	1.10098							FALSE
TGME49_268890-t26_1-p1	289	K	citrate synthase I	1	1.29163e-06	82.01	HDLWK(1)PALADALSLIAK	3	-0.72119	3				1.00598	1.09091	0.97556			RH
TGME49_268890-t26_1-p1	543	K	citrate synthase I	1	9.78128e-05	111.86	PK(1)STTLDLLK	2	0.82355	8				0.885458	1.14693	1.04481			RH
TGME49_268890-t26_1-p1	551	K	citrate synthase I	1	1.0343e-19	162.41	STTLDLLK(1)AACVER	2	0.0060994	17	1.13259	0.988235	0.910377	1.001	0.968288	1.00509	0.981	0.82852	FALSE
TGME49_268890-t26_1-p1	125	K	citrate synthase I	1	0.000729218	140.83	VQEAAEPK(1)R	2	-0.073791	21	0.953441	0.608824	0.44434	1.41434	1.28224	1.35845	2.021	0.077981	FALSE
TGME49_268890-t26_1-p1	459	K	citrate synthase I	1	0.00559406	86.794	EFALK(1)YLK	2	-0.90861	16	1.02328	1.28235	0.907547	1.03486	0.805497	0.934827	0.864	0.32044	FALSE
TGME49_268890-t26_1-p1	117	K	citrate synthase I	1	2.26383e-26	150.69	AAVEAALDALAEK(1)VQEAAEPK	3	-0.70162	22	1.88664	1.38333	0.95566	0.7251	0.546512	0.474542	0.413	0.020802	down
TGME49_268890-t26_1-p1	423	K	citrate synthase I	1	0.000427409	86.114	K(1)IAEDTLASGR	2	0.98431	7	0.37247			1.46315	1.31712	0.933809	3.324		FALSE
TGME49_268890-t26_1-p1	410	K	citrate synthase I	1	2.27842e-06	119.87	DVHCK(1)LNGAAPTR	2	0.09465	13	1.02024	0.732353	0.792453	0.981076	1.22622	1.28208	1.371	0.069804	FALSE
TGME49_226730-t26_1-p1	917	K	aconitate hydratase ACN/IRP	1	9.13302e-13	86.8	SVHVPSGEVLPVYDVAMK(1)YK	3	0.20298	13	0.736739	0.98873	0.531955	1.25293	1.57755	0.947761	1.674	0.086141	FALSE
TGME49_226730-t26_1-p1	480	K	aconitate hydratase ACN/IRP	1	2.36753e-05	125.97	YLK(1)QTGRPDEK	2	-0.029693	12	0.801572	0.961066	1.17669	0.433594	1.97959	0.65032	1.042	0.74688	FALSE
TGME49_226730-t26_1-p1	617	K	aconitate hydratase ACN/IRP	1	1.02505e-10	76.807	NALEK(1)GLSVPPYIVTTLSPGSR	3	1.5355	1						1.0661			FALSE
TGME49_226730-t26_1-p1	174	K	aconitate hydratase ACN/IRP	1	1.14925e-20	147.06	TLAGTEK(1)TYYDIGALQDDR	2	-0.583	14	1.11493	0.752049	0.75094	1.18457	1.17245	1.03412	1.295	0.118281	FALSE
TGME49_226730-t26_1-p1	899	K	aconitate hydratase ACN/IRP	1	2.96089e-13	82.635	DGPK(1)SVHVPSGEVLPVYDVAMK	3	1.4089	5	0.805501	1.18135	0.68891	1.23926		1.09382	1.308	0.26104	FALSE
TGME49_226730-t26_1-p1	944	K	aconitate hydratase ACN/IRP	1	0.000547938	64.827	DWAAK(1)GPYLMGVK	2	1.1598	4		0.859631	0.965226	0.884766		1.30917	1.202	0.50002	FALSE
TGME49_226730-t26_1-p1	785	K	aconitate hydratase ACN/IRP	1	3.72948e-10	113.28	VYEHITEGTPAWNALK(1)TAK	3	0.26616	19	0.910609	0.918033	0.836466	1.0127	1.35102	0.986141	1.257	0.105483	FALSE
TGME49_226730-t26_1-p1	532	K	aconitate hydratase ACN/IRP	1	6.23753e-12	81.807	VSLNLSELEPCVAGPK(1)RPQDR	3	0.21763	1					1.02041				FALSE
TGME49_226730-t26_1-p1	300	K	aconitate hydratase ACN/IRP	1	0.023621	56.434	NLAK(1)EMER	2	-1.4061	2				1.12207		0.907249			FALSE
TGME49_226730-t26_1-p1	647	K	aconitate hydratase ACN/IRP	1	0.00309218	71.066	SGLLK(1)DLEK	2	2.1625	5	0.982318								FALSE
TGME49_226730-t26_1-p1	788	K	aconitate hydratase ACN/IRP	1	6.96646e-09	134.68	TAK(1)ASDLFDWDEK	2	0.004233	6	0.923379	1.33914	0.869361		0.954082	0.952026	0.913	0.64654	FALSE
TGME49_226730-t26_1-p1	488	K	aconitate hydratase ACN/IRP	1	9.88849e-10	127.88	QTGRPDEK(1)VDLIEAYTK	3	0.52693	6	0.95776	0.811475	0.482143	1.09375	1.36122	1.35075	1.69	0.062683	FALSE
TGME49_226730-t26_1-p1	863	K	aconitate hydratase ACN/IRP	1	0.000838952	140.16	K(1)DFNTYGAR	2	0.22373	11	0.938114	0.878074	1.15038	0.862305	1.04286	1.129	1.023	0.85004	FALSE
TGME49_226730-t26_1-p1	895	K	aconitate hydratase ACN/IRP	1	0.0128872	69.825	LCPK(1)DGPK	2	0.72812	4		1.40881		0.946289	0.926531	0.796375	0.632		FALSE
TGME49_226730-t26_1-p1	558	K	aconitate hydratase ACN/IRP	1	5.63919e-115	259.68	NPVGFK(1)GFGLSEEQAEK	2	-2.7169	17	0.791749	0.741803	0.995301	1.07715	1.28163	1.12154	1.376	0.034902	FALSE
TGME49_226730-t26_1-p1	569	K	aconitate hydratase ACN/IRP	1	4.01913e-13	157.68	GFGLSEEQAEK(1)K	2	1.6668	17	0.61002	0.73873	0.630639	1.37402	1.17653	1.52026	2.057	0.00163964	up
TGME49_226730-t26_1-p1	1012	K	aconitate hydratase ACN/IRP	1	3.60415e-06	83.404	GEIIPGSLMTVK(1)TSDGK	2	0.31364	14	0.664047	0.911885	0.668233	1.1123	1.3	1.39659	1.697	0.0125638	up
TGME49_226730-t26_1-p1	296	K	aconitate hydratase ACN/IRP	1	1.60455e-15	148.28	SPEAFEK(1)NLAK	2	-0.71124	14	0.643418	1.00615	1.34398	1.52637	0.809184	0.616205	0.986	0.903	FALSE
TGME49_226730-t26_1-p1	229	K	aconitate hydratase ACN/IRP	1	1.18132e-06	118.51	ASQAQK(1)EIPFMPAR	2	0.26853	5	1.04028			0.943359		1.03945	0.953		FALSE
TGME49_226730-t26_1-p1	1017	K	aconitate hydratase ACN/IRP	1	5.4221e-09	155.06	TSDGK(1)AFDVR	2	-0.591	14	0.918468	1.02869	0.730263	1.17676	1.14592	1.02026	1.249	0.104439	FALSE
TGME49_226730-t26_1-p1	858	K	aconitate hydratase ACN/IRP	1	0.000482549	115.71	YLQSK(1)GVER	2	-1.2028	13	0.808448	1.09529	0.846805	1.27832	0.870408	1.11301	1.186	0.31818	FALSE
TGME49_226730-t26_1-p1	223	K	aconitate hydratase ACN/IRP	1	2.35345e-19	85.849	NCDGFSIKPEDVQTILDWQK(1)ASQAQK	3	-0.061089	3			0.779135	1.24902	0.910204		1.386		FALSE
TGME49_266760-t26_1-p1	401	K	isocitrate dehydrogenase	1	5.04855e-05	105.25	FK(1)DIFQTIYEK	2	-0.87711	5	1.15705	1.26857		0.939509	0.892528	0.819672	0.729	0.0143422	FALSE
TGME49_266760-t26_1-p1	498	K	isocitrate dehydrogenase	1	0.029273	66.087	QYQK(1)GIK	2	-0.42158	3				0.697543	1.09826	1.21824			RH
TGME49_266760-t26_1-p1	528	K	isocitrate dehydrogenase	1	0.00345352	97.798	LDNNQK(1)LK	2	0.61622	1									FALSE
TGME49_266760-t26_1-p1	522	K	isocitrate dehydrogenase	1	0.0231704	56.721	AK(1)LDNNQK	2	0.86457	2	1.09082			0.800567			0.734		FALSE
TGME49_266760-t26_1-p1	326	K	isocitrate dehydrogenase	1	0.00100425	67.385	ALDFTVDK(1)PGR	2	1.4091	6	0.92053	1.28914	0.85052						ME49
TGME49_266760-t26_1-p1	318	K	isocitrate dehydrogenase	1	4.90607e-09	87.676	HAHADQYK(1)ALDFTVDKPGR	4	0.062898	6	0.533586	0.692571		1.00378	1.80962		2.294	0.132103	FALSE
TGME49_266760-t26_1-p1	558	K	isocitrate dehydrogenase	1	0.000270404	78.342	DLALAIK(1)GDK	2	1.3494	5				0.978261	0.987718				FALSE
TGME49_266760-t26_1-p1	415	K	isocitrate dehydrogenase	1	8.60106e-05	83.087	QK(1)FEEAGLWYEHR	3	0.8859	1	0.946074								FALSE
TGME49_267330-t26_1-p1	246	K	fumarate hydratase	1	5.04236e-05	94.122	VLNCDRPVDQK(1)FK	3	-0.32245	5	1.12388		0.528147	1.06479	1.23069	1.02703	1.341	0.30336	FALSE
TGME49_267330-t26_1-p1	662	K	fumarate hydratase	1	1.05402e-07	49.559	NHPIYYAGPAK(1)TPEGEVSGSFGPTTAGR	3	-0.96594	1						0.965251			FALSE
TGME49_267330-t26_1-p1	476	K	fumarate hydratase	1	4.36377e-18	81.974	TVK(1)LASCHYLDGLPTSGGGSSFGFR	3	-1.9455	2	1.25874					0.714286	0.567		FALSE
TGME49_267330-t26_1-p1	704	K	fumarate hydratase	1	0.0321516	42.348	SK(1)AVAHACK	2	0.69413	2						0.965251			FALSE
TGME49_267330-t26_1-p1	347	K	fumarate hydratase	1	1.7325e-06	104.45	K(1)GASVLTDGSDEEAISK	2	-0.00093746	4		0.8125		1.08777	1.12741	0.951737	1.299		FALSE
TGME49_267330-t26_1-p1	601	K	fumarate hydratase	1	0.0102388	75.213	VDLNK(1)PMK	2	0.40801	3				1.29154	1.02606	0.676641			RH
TGME49_267330-t26_1-p1	635	K	fumarate hydratase	1	2.00095e-05	85.813	DIAHAK(1)LLER	2	-0.82029	9				0.943574	1.16795	0.856178			RH
TGME49_267330-t26_1-p1	686	K	fumarate hydratase	1	0.0027477	57.175	MDVYVDK(1)FMQK	2	0.68221	4			1.55169	0.782654	1.18533	0.489382	0.528		FALSE
TGME49_267330-t26_1-p1	422	K	fumarate hydratase	1	1.41434e-07	119.62	GGGSANK(1)TFLYQQTK	2	0.10945	4	0.928072	1.16431	0.937564						ME49
TGME49_318430-t26_1-p1	501	K	malate dehydrogenase MDH	1	1.07596e-14	148.96	SVESVK(1)TLLAAAPK	2	-0.012449	28	1.19869	0.981405	0.980198	0.694605	0.879485	1.30989	0.913	0.56958	FALSE
TGME49_318430-t26_1-p1	335	K	malate dehydrogenase MDH	1	0.000104398	47.499	CGLPPHK(1)VCGMAGVLDSAR	3	-1.7887	1					0.919963				FALSE
TGME49_318430-t26_1-p1	509	K	malate dehydrogenase MDH	1	0.00913011	50.108	TLLAAAPK(1)SA	2	0.73348	4	0.991266		1.02277	0.976879	0.961362		0.962	0.161323	FALSE
TGME49_318430-t26_1-p1	490	K	malate dehydrogenase MDH	1	1.72729e-13	161.99	IVELDLTPEEK(1)K	2	-0.14626	15	0.992358	0.860537	0.914851	0.944123	1.00092	1.29052	1.169	0.22828	FALSE
TGME49_288500-t26_1-p1	165	K	FAD Malate-dehydrogenase (MDH-FAD)	1	3.36898e-66	192.46	NNSQTIHCGDIETNYTVEK(1)AK	3	-0.52438	9	1.18332	1.12959	0.785714	1.71242	0.511733	0.758383	0.963	0.70754	FALSE
TGME49_288500-t26_1-p1	455	K	FAD Malate-dehydrogenase (MDH-FAD)	1	9.72531e-06	122.46	LNTVLFANDVK(1)K	2	1.2636	16	1.34433	1.06383	1.29911	0.755991	0.800542	0.759369	0.625	0.0034639	down
TGME49_288500-t26_1-p1	307	K	FAD Malate-dehydrogenase (MDH-FAD)	1	2.80516e-06	117.09	HDGDTFSIK(1)TSR	3	0.99113	13	1.09214	0.921663	0.719866	1.61547	0.980144	0.698225	1.205	0.63198	FALSE
TGME49_288500-t26_1-p1	535	K	FAD Malate-dehydrogenase (MDH-FAD)	1	4.35296e-06	129.82	LGANIDEK(1)LFK	2	-0.22269	9	1.25897	1.06867	0.831473	0.961874	0.901625	0.956607	0.893	0.46126	FALSE
TGME49_288500-t26_1-p1	212	K	FAD Malate-dehydrogenase (MDH-FAD)	1	1.31859e-37	179.56	MALAVGDTECEFMEK(1)R	2	-1.0053	18	0.86324	1.17215	1.18304	0.538126	0.908845	1.31755	0.859	0.5013	FALSE
TGME49_288500-t26_1-p1	444	K	FAD Malate-dehydrogenase (MDH-FAD)	1	3.54183e-06	63.302	NFLFEVPK(1)LNTVLFANDVK	3	0.36749	1				1.08932					FALSE
TGME49_288500-t26_1-p1	383	K	FAD Malate-dehydrogenase (MDH-FAD)	1	3.2148e-09	91.622	LPFAAVHGDPDLVAVGK(1)TR	3	-0.70034	11	0.117362	1.38975	1.2221	1.17538	1.23827	0.884615	1.209	0.52296	FALSE
TGME49_288500-t26_1-p1	128	K	FAD Malate-dehydrogenase (MDH-FAD)	1	0.0212354	94.662	K(1)IGLVER	2	0.53261	9	1.13773	1.02128	1.35826	1.02179	0.684116	0.846154	0.726	0.083485	FALSE
TGME49_288500-t26_1-p1	182	K	FAD Malate-dehydrogenase (MDH-FAD)	1	0.000224854	83.182	NFATK(1)LPPSER	2	1.964	3				1.378	0.591155	1.06607			RH
TGME49_288500-t26_1-p1	194	K	FAD Malate-dehydrogenase (MDH-FAD)	1	0.000455483	133.23	DLVVQK(1)MQK	2	-3.5904	36	0.8516	0.76499	1.5067	1.03704	1.01083	0.89645	0.943	0.94942	FALSE
TGME49_288500-t26_1-p1	486	K	FAD Malate-dehydrogenase (MDH-FAD)	1	0.00712961	103.87	K(1)LLLGEGK	2	-0.35872	20	0.731329	0.663443	0.726562	1.83769	0.847473	1.26627	1.863	0.12606	FALSE
TGME49_288500-t26_1-p1	230	K	FAD Malate-dehydrogenase (MDH-FAD)	1	0.00101413	132.01	K(1)TIAEVEPR	2	0.30613	19	0.685742	0.82882	0.899554	1.47277	0.931408	1.22978	1.505	0.062841	FALSE
TGME49_288500-t26_1-p1	456	K	FAD Malate-dehydrogenase (MDH-FAD)	0.998415	7.26563e-11	62.032	K(0.998)IVPSIK(0.002)PEDLTYAQGYGGVRPQLIDK	4	0.3427	1				1.08932					FALSE
TGME49_288500-t26_1-p1	482	K	FAD Malate-dehydrogenase (MDH-FAD)	0.999988	3.87387e-08	52.721	IVPSIKPEDLTYAQGYGGVRPQLIDK(1)VQK	4	0.27055	2	0.829292				1.03339		1.246		FALSE
TGME49_288500-t26_1-p1	278	K	FAD Malate-dehydrogenase (MDH-FAD)	1	1.66954e-34	95.713	SDSACAIFIPDEHSAVNYYHLAASFVDQAK(1)R	4	0.64946	2	0.969932	0.967118							FALSE
TGME49_288500-t26_1-p1	229	K	FAD Malate-dehydrogenase (MDH-FAD)	1	0.00984783	129.39	MQFIDK(1)K	2	0.33234	13	0.902037	0.77853	1.29911	1.2037	0.976534	0.901381	1.034	0.78972	FALSE
TGME49_288500-t26_1-p1	462	K	FAD Malate-dehydrogenase (MDH-FAD)	1	3.08706e-19	83.202	IVPSIK(1)PEDLTYAQGYGGVRPQLIDK	3	-0.90096	5	1.31038	0.829787	0.784598	1.00436	1.05235		1.055	0.72712	FALSE
TGME49_288500-t26_1-p1	284	K	FAD Malate-dehydrogenase (MDH-FAD)	1	2.27278e-09	94.281	HANGK(1)QVDIQTSTELLDLK	3	-0.43049	3	0.704171	1.43424	0.882812						ME49
TGME49_290600-t26_1-p1	74	K	succinyl-CoA-synthetase alpha SCSA	1	1.51429e-07	151.79	K(1)GSTWQSSDGK	2	-0.58547	5				0.754478	0.881489	1.28837			RH
TGME49_290600-t26_1-p1	40	K	succinyl-CoA-synthetase alpha SCSA	1	2.44166e-11	151.55	NTK(1)VICQGLTGK	2	-1.2431	10	1.2492	0.828	0.689892	1.12961	1.20372		1.265	0.32728	FALSE
TGME49_290600-t26_1-p1	94	K	succinyl-CoA-synthetase alpha SCSA	1	7.17709e-07	126.51	FSLPVFGTVK(1)EAK	2	0.69123	16	0.88984	0.679	0.676153	1.37092	1.2429	1.14326	1.674	0.0076958	up
TGME49_290600-t26_1-p1	295	K	succinyl-CoA-synthetase alpha SCSA	1	1.15183e-09	111.78	MGHAGAIVSGGK(1)GTAEGK	2	-0.12045	17	0.981818	0.902	0.390579	1.44152	1.33692	0.976744	1.651	0.149801	FALSE
TGME49_290600-t26_1-p1	322	K	succinyl-CoA-synthetase alpha SCSA	1	1.53293e-28	160.81	NPAAMGQK(1)MLEVMQAAGLH	3	-0.47827	1						0.930233			FALSE
TGME49_290600-t26_1-p1	184	K	succinyl-CoA-synthetase alpha SCSA	1	0.00302413	125.31	GK(1)IGVVSR	2	-0.28071	12	0.921925	0.742	0.690873	1.10959	1.32419	1.19721	1.542	0.0121645	up
TGME49_290600-t26_1-p1	153	K	succinyl-CoA-synthetase alpha SCSA	1	8.9871e-06	134.84	QALLSQNK(1)TR	2	-1.2024	12	1.28021	0.999	1.20412	1.01054	0.662096	0.876279	0.732	0.09042	FALSE
TGME49_290600-t26_1-p1	166	K	succinyl-CoA-synthetase alpha SCSA	1	2.80844e-05	74.89	LIGPNCPGIIK(1)PGECK	2	1.0694	4	1.16578	0.891	1.20903			0.733023	0.673		FALSE
TGME49_290600-t26_1-p1	145	K	succinyl-CoA-synthetase alpha SCSA	1	5.33126e-13	166.66	VK(1)QALLSQNK	2	0.92913	24	1.46417	0.884	0.864573	1.11064	0.958864	0.774884	0.885	0.64048	FALSE
TGME49_290600-t26_1-p1	37	K	succinyl-CoA-synthetase alpha SCSA	1	0.00114151	142.19	VFVDK(1)NTK	2	-0.39312	10	1.16578	0.758	0.951914	1.32034	0.980411	0.864186	1.101	0.61936	FALSE
TGME49_290600-t26_1-p1	301	K	succinyl-CoA-synthetase alpha SCSA	1	1.15339e-15	134.82	GTAEGK(1)IAALEDAGVHVVR	3	0.21048	21	1.05882	1.029	1.3631	0.700738	0.839373	0.993488	0.734	0.082178	FALSE
TGME49_224090-t26_1-p1	439	K	enoyl-CoA hydratase/isomerase family protein	1	1.39026e-05	130.41	FAAEVK(1)QTLR	2	-1.8343	8	1.17808	0.664137	0.785366	0.996063	1.62368		1.496	0.25296	FALSE
TGME49_224090-t26_1-p1	338	K	enoyl-CoA hydratase/isomerase family protein	1	1.35887e-05	113.93	AHLAELK(1)EK	2	0.56055	10		1.13947		1.06693	1.22833	0.478825	0.812		FALSE
TGME49_224090-t26_1-p1	343	K	enoyl-CoA hydratase/isomerase family protein	1	6.98904e-05	92.265	LEK(1)VNGFLSPEAAR	2	0.43628	8	1.28767	0.913662	1.12878	0.687992	1.35941	0.74503	0.839	0.41578	FALSE
TGME49_232250-t26_1-p1	240	K	catalase	1	7.37968e-07	122.64	AK(1)ELESEDPDYAVR	2	1.0048	4				1.28935	0.744422	0.922027			RH
TGME49_232250-t26_1-p1	149	K	catalase	1	2.30648e-05	107.39	DAIK(1)FPDFIHTQK	2	1.1063	51	1.04942	0.930258	0.704296	1.09482	1.10852	1.10331	1.232	0.20076	FALSE
TGME49_232250-t26_1-p1	282	K	catalase	1	8.13965e-10	130.47	DAETYK(1)WNVFDVTK	2	-1.8224	3		1.25751	1.18681			0.622807	0.51		FALSE
TGME49_232250-t26_1-p1	91	K	catalase	1	0.0104122	91.906	LFEK(1)IGK	2	1.1909	9	0.746124			0.802542	1.26166	1.13548	1.429		FALSE
TGME49_232250-t26_1-p1	158	K	catalase	1	3.84979e-06	132.88	FPDFIHTQK(1)R	2	0.11964	72	0.616279	1.5	0.899101	0.703812	1.3215	1.01657	1.009	0.89838	FALSE
TGME49_232250-t26_1-p1	501	K	catalase	1	0.000874912	62.338	AIGLPTAACYPAK(1)M	2	0.61063	4		1.76073		0.793744	0.802231	0.736842	0.442		FALSE
TGME49_232250-t26_1-p1	214	K	catalase	1	2.07837e-06	126.12	FINK(1)DNEAFYVK	2	-0.49355	15	1.13663	1.14914	0.961039	0.960899	0.966531	0.837232	0.852	0.098737	FALSE
TGME49_232250-t26_1-p1	66	K	catalase	1	2.10863e-53	178.32	VVHAK(1)GGGAFGYFEVTHDITR	3	0.53221	78	1.68702	1.00215	0.912088	0.800587	0.983773	0.607212	0.664	0.174818	FALSE
TGME49_232250-t26_1-p1	232	K	catalase	1	1.88469e-06	141.25	TNQGIK(1)NLNR	2	-0.053789	8	0.88469	0.873391	0.832168	1.52786	0.863083	1	1.309	0.29894	FALSE
TGME49_232250-t26_1-p1	260	K	catalase	1	3.64692e-06	154.49	DLFNAIAK(1)R	2	0.47336	16	0.781008	1.27361	1.16583	0.999022	0.964503	0.844055	0.872	0.49826	FALSE
TGME49_232250-t26_1-p1	477	K	catalase	1	4.28808e-06	122.33	IFYK(1)CDPEYGER	2	0.7313	9	0.843023	1.23498	0.873127	0.930596	0.962475	1.17349	1.039	0.7499	FALSE
TGME49_232250-t26_1-p1	388	K	catalase	1	1.05684e-15	80.813	DGPMCVDGNK(1)GSQLNYEPNSVDGFPK	3	-0.55646	12	1.11628	1.22961	1.2048	0.918866	1.00101	0.553606	0.697	0.170803	FALSE
TGME49_232250-t26_1-p1	222	K	catalase	1	4.20931e-05	105.65	DNEAFYVK(1)WHFK	2	-2.5287	5	1.05233	1.28541	0.716284						ME49
TGME49_232250-t26_1-p1	473	K	catalase	1	0.026397	68.7	QVK(1)IFYK	2	0.65224	8	0.943798	0.805794	0.813187	1.03617	1.26572	1.12281	1.336	0.020265	FALSE
TGME49_226960-t26_1-p1	516	K	phosphofructokinase PFKII	1	3.97364e-20	136.46	DMSSSSNPLDWK(1)AAGIPLTK	2	0.82171	20	0.914487	0.94324	1.109		0.685798	1.34551	1.027	0.92906	FALSE
TGME49_226960-t26_1-p1	656	K	phosphofructokinase PFKII	1	7.41143e-85	159.03	ETAVVAGAAAHPGAEACNAHIQALFPALGAEAK(1)DFFGGACK	4	0.94311	3		1.22188				0.805528	0.659		FALSE
TGME49_226960-t26_1-p1	524	K	phosphofructokinase PFKII	1	1.36465e-07	119.96	AAGIPLTK(1)MMNLETR	2	-0.48103	33	1.06237	0.977296	0.886	1	1.06323	1.00987	1.05	0.40792	FALSE
TGME49_226960-t26_1-p1	206	K	phosphofructokinase PFKII	1	1.57702e-122	275.63	HK(1)IETDEQK	2	0.84762	10	0.651911	1.13829	0.84	1.29016	1.0749	1.00592	1.282	0.2048	FALSE
TGME49_226960-t26_1-p1	825	K	phosphofructokinase PFKII	1	3.08766e-31	179.55	ELTGK(1)DIVVGSPDAK	2	-0.70318	22	0.924547	0.881321	0.92	1.18173	0.86284	1.22705	1.2	0.2689	FALSE
TGME49_226960-t26_1-p1	727	K	phosphofructokinase PFKII	1	3.23237e-92	230.07	GLLTNDCVVIGEK(1)EAAAQR	2	0.42449	40	0.976861	0.923633	0.815	1.01305	1.17121	1.09082	1.206	0.050221	FALSE
TGME49_226960-t26_1-p1	754	K	phosphofructokinase PFKII	1	5.87896e-25	174.87	TEREEAELFTK(1)EGMK	2	-1.5722	62	1.22837	0.77709	0.826	1.16667	1.00195	0.994077	1.117	0.4449	FALSE
TGME49_226960-t26_1-p1	338	K	phosphofructokinase PFKII	1	1.89971e-70	185.06	SASLITLECALQTHPNYTFIGEEVMAK(1)K	3	0.98516	15	0.871227	1.14035	0.841	0.988956		1.18855	1.145	0.39416	FALSE
TGME49_226960-t26_1-p1	914	K	phosphofructokinase PFKII	1	2.76827e-06	107.98	TK(1)TLGEIVTFVADAVK	3	1.1236	21	1.35111	1.35294	1.119	0.883534	0.713035	0.60612	0.576	0.0113425	down
TGME49_226960-t26_1-p1	541	K	phosphofructokinase PFKII	1	0.0398404	63.565	ANVPVIK(1)K	2	0.53458	13	0.900402	0.240454	1.054	1.20683	1.27918	1.28529	1.718	0.26408	FALSE
TGME49_226960-t26_1-p1	674	K	phosphofructokinase PFKII	1	3.64924e-06	116.86	EK(1)CAVGVVLVGPER	2	0.62757	7	0.830986	1.27967	0.764	1.15462	1.02043	0.958539	1.09	0.55106	FALSE
TGME49_226960-t26_1-p1	951	K	phosphofructokinase PFKII	1	1.50866e-15	132.79	NFGVAVINENLFALNK(1)ELR	3	-0.075246	1	1.00604								FALSE
TGME49_226960-t26_1-p1	542	K	phosphofructokinase PFKII	1	0.0136603	85.676	K(1)FLVDIER	2	1.4361	13	0.598592	1.00826	0.992		1.3249	1.06022	1.377	0.24442	FALSE
TGME49_226960-t26_1-p1	261	K	phosphofructokinase PFKII	1	7.80363e-09	104.76	GSSTSVCGCPK(1)TIDGDLK	2	-0.36263	8		1.48504	0.852	0.885542	1.14883	0.638697	0.763	0.44992	FALSE
TGME49_226960-t26_1-p1	57	K	phosphofructokinase PFKII	1	3.79721e-28	108.05	HFK(1)PVLPPVFSSPTGVVTVPCNDTDLVNK	3	2.1342	5	1.23441	1.10217		0.992972	1.0749	0.603159	0.762	0.2944	FALSE
TGME49_226960-t26_1-p1	250	K	phosphofructokinase PFKII	1	9.9507e-09	131.79	SK(1)GSSTSVCGCPK	2	-0.826	10	0.684105	0.961816	0.731	1.13353	1.35311	1.12241	1.518	0.024404	up
TGME49_226960-t26_1-p1	213	K	phosphofructokinase PFKII	1	5.97486e-46	213.84	IETDEQK(1)QK	2	-0.43773	29	1.03521	0.794634	0.908	1.68675	0.551556	1.03159	1.194	0.81388	FALSE
TGME49_226960-t26_1-p1	534	K	phosphofructokinase PFKII	1	0.000475752	111.82	GK(1)ANVPVIK	2	0.73564	19	1.03622	0.955624	0.715	1.07731	0.827821	1.38796	1.217	0.37558	FALSE
TGME49_226960-t26_1-p1	1213	K	phosphofructokinase PFKII	1	5.01252e-05	97.69	GAMK(1)SEACGAAACR	2	-0.77068	18	1.07344	0.600619	0.785	1.22289	1.17996	1.11945	1.432	0.150303	FALSE
TGME49_226960-t26_1-p1	268	K	phosphofructokinase PFKII	1	8.43315e-05	149.72	TIDGDLK(1)NR	2	-0.37968	25	0.745473	0.765738	0.829	1.14257	1.30156	1.19743	1.556	0.00088198	up
TGME49_226960-t26_1-p1	835	K	phosphofructokinase PFKII	1	8.47465e-27	99.064	DIVVGSPDAK(1)AMCPGISSTFQQLAGCR	3	-0.10813	4		0.866873	1.024	1.14056			1.206		FALSE
TGME49_226960-t26_1-p1	928	K	phosphofructokinase PFKII	1	7.08375e-68	218.28	TLGEIVTFVADAVK(1)AR	2	0.29094	47	1.07847	0.882353	0.612	1.0502	1.20525	1.15992	1.327	0.14556	FALSE
TGME49_226960-t26_1-p1	664	K	phosphofructokinase PFKII	1	2.44683e-06	135.55	DFFGGACK(1)LQK	2	-1.279	21	1.13783	0.822497	0.839	1.04418	1.01167	1.1382	1.141	0.269	FALSE
TGME49_226960-t26_1-p1	861	K	phosphofructokinase PFKII	1	5.99023e-41	145.61	GLGFDTETK(1)VASEMIANLLTDSNSAAK	3	1.4023	7	1.23742	1.7451	0.531		0.533074		0.455		FALSE
TGME49_226960-t26_1-p1	450	K	phosphofructokinase PFKII	1	6.20608e-32	192.15	LLMQMTESELQK(1)R	2	1.4087	21		1.44582	1.191	0.904618	0.814202	0.662389	0.602	0.034539	down
TGME49_226960-t26_1-p1	1021	K	phosphofructokinase PFKII	1	6.01439e-06	114.72	DIEVHQFPK(1)AILR	2	0.098013	38	1.60262	0.947368	0.874	0.920683	0.83463	0.82922	0.755	0.2741	FALSE
TGME49_226960-t26_1-p1	504	K	phosphofructokinase PFKII	1	1.60613e-07	61.276	VTACMAVLK(1)DMSSSSNPLDWK	3	-1.0112	1			1						FALSE
TGME49_226960-t26_1-p1	1196	K	phosphofructokinase PFKII	1	2.63914e-16	125.51	YCNPGPLQFAEPAK(1)DYYYSR	3	0.27392	6	1.24547			1.02309	1.04961	0.654492	0.73		FALSE
TGME49_249390-t26_1-p1	643	K	glutamate/leucine/phenylalanine/valine dehydrogenase family protein	1	0.000457338	118.5	DVK(1)QALAFR	2	-0.13689	14	0.975214	0.966825	0.815616	1.33952	0.898235	1.04612	1.191	0.2756	FALSE
TGME49_249390-t26_1-p1	982	K	glutamate/leucine/phenylalanine/valine dehydrogenase family protein	1	2.46913e-06	109.04	PASVTPFNVDK(1)MFDEK	2	-1.3819	3		0.8	1.2587		0.849429		0.825		FALSE
TGME49_249390-t26_1-p1	877	K	glutamate/leucine/phenylalanine/valine dehydrogenase family protein	1	5.07593e-83	190.5	SNTK(1)TTSIVDGSGVLHDPEGLDINELRR	4	-0.33417	8	1.41468	0.918483	0.839135	1.20197	0.759086	0.862683	0.89	0.63458	FALSE
TGME49_249390-t26_1-p1	198	K	glutamate/leucine/phenylalanine/valine dehydrogenase family protein	1	2.13281e-32	188.4	YAAQYEEVK(1)QILAQR	2	0.83111	6	1.11821				1.04154	0.863732	0.852		FALSE
TGME49_249390-t26_1-p1	346	K	glutamate/leucine/phenylalanine/valine dehydrogenase family protein	1	9.78007e-28	110.36	TYFLQQPEYCAETTK(1)DGVDPSETDLSK	3	-0.28852	4	0.935176			1.05349	1.08827	1.05346	1.139		FALSE
TGME49_249390-t26_1-p1	987	K	glutamate/leucine/phenylalanine/valine dehydrogenase family protein	0.986002	0.000573365	118.5	MFDEK(0.986)GK(0.014)PR	2	-0.741	17	0.888465	0.972512	0.822201	1.24236	1.0893	1.0283	1.252	0.038924	FALSE
TGME49_249390-t26_1-p1	850	K	glutamate/leucine/phenylalanine/valine dehydrogenase family protein	1	0.00044973	107.21	NLK(1)EEEVTR	2	1.0661	8	0.669209	0.679621		1.31004	1.081	1.40461	1.876	0.0086357	up
TGME49_249390-t26_1-p1	566	K	glutamate/leucine/phenylalanine/valine dehydrogenase family protein	1	9.49657e-15	116.27	LPPFSEDTVLK(1)VVDSHPDMIK	3	-0.13915	21	1.94852	1.36303	0.239887	0.757642	0.561786	1.07757	0.675	0.87872	FALSE
TGME49_249390-t26_1-p1	739	K	glutamate/leucine/phenylalanine/valine dehydrogenase family protein	1	5.35687e-08	132.25	GVILLSK(1)TDSR	2	-0.88067	24	1.37655	0.863507	0.814675	1.02074	1.14434	0.77673	0.963	0.9195	FALSE
TGME49_249390-t26_1-p1	1193	K	glutamate/leucine/phenylalanine/valine dehydrogenase family protein	1	1.6788e-14	183.74	HLK(1)DSQR	2	0.039423	6	0.862726	0.820853		0.778384	1.19938	1.42558	1.348	0.33382	FALSE
TGME49_249390-t26_1-p1	599	K	glutamate/leucine/phenylalanine/valine dehydrogenase family protein	1	5.24609e-06	101.3	GHVLK(1)NWEEETSLKR	3	0.43826	3			1.05833		0.779855	1.17715	0.925		FALSE
TGME49_249390-t26_1-p1	576	K	glutamate/leucine/phenylalanine/valine dehydrogenase family protein	1	3.49884e-09	155.48	VVDSHPDMIK(1)R	3	-0.69886	22	0.401335	0.242654	0.43556	2.58734	1.0945	1.50629	4.806	0.0077771	up
TGME49_249390-t26_1-p1	732	K	glutamate/leucine/phenylalanine/valine dehydrogenase family protein	1	3.79501e-05	66.436	DIPEGGSK(1)GVILLSK	2	-0.38338	14	1.28122	1.14218	0.998119	0.840611	0.682243	1.00943	0.74	0.083082	FALSE
TGME49_249390-t26_1-p1	847	K	glutamate/leucine/phenylalanine/valine dehydrogenase family protein	1	0.000787518	95.094	K(1)NLKEEEVTR	2	-0.61961	6				0.922489	1.38941	0.856394			RH
TGME49_249390-t26_1-p1	640	K	glutamate/leucine/phenylalanine/valine dehydrogenase family protein	1	0.0112015	73.233	TNFWK(1)DVK	2	0.027938	8	0.786463	0.830332	0.908749	1.29148	1.26791	0.972746	1.399	0.030924	FALSE
TGME49_249390-t26_1-p1	625	K	glutamate/leucine/phenylalanine/valine dehydrogenase family protein	1	1.39416e-78	221.31	DIQCLDSPDAPPILLK(1)FR	2	2.373	15	0.912297	1.02938	0.991533	0.734716	1.27934	1.04717	1.044	0.91666	FALSE
TGME49_249390-t26_1-p1	1020	K	glutamate/leucine/phenylalanine/valine dehydrogenase family protein	1	1.06599e-17	168.3	GVILFK(1)DASTNK	2	-2.186	20	1.01811	1.06919	0.826905	0.963974	1.06023	1.07023	1.062	0.49002	FALSE
TGME49_249390-t26_1-p1	873	K	glutamate/leucine/phenylalanine/valine dehydrogenase family protein	1	1.34248e-42	169.62	QLVGGPDGDLGSNALLK(1)SNTK	3	-0.35556	9	1.09438	0.992417	0.878645	1.17795	1.03323	0.834382	1.027	0.87002	FALSE
TGME49_249390-t26_1-p1	283	K	glutamate/leucine/phenylalanine/valine dehydrogenase family protein	1	3.54317e-09	162.36	K(1)ASQNFQVER	2	-0.16322	10	0.683508	0.670142	0.936971	1.39629	1.09346	1.30818	1.658	0.0173028	up
TGME49_249390-t26_1-p1	534	K	glutamate/leucine/phenylalanine/valine dehydrogenase family protein	1	1.16688e-10	80.236	MVK(1)HFGSATHLSHQELYELR	4	0.4672	1	0.953289								FALSE
TGME49_249390-t26_1-p1	417	K	glutamate/leucine/phenylalanine/valine dehydrogenase family protein	1	5.21336e-06	138.25	GLHTK(1)EFFSR	3	0.034621	24	0.766444	0.562085	0.561618	1.4869	1.27622	1.48323	2.247	0.0020785	up
TGME49_249390-t26_1-p1	714	K	glutamate/leucine/phenylalanine/valine dehydrogenase family protein	1	2.46733e-25	162.29	DTAFDEVYK(1)LASTQNLK	3	-0.38834	3	0.894185		0.999059						FALSE
TGME49_249390-t26_1-p1	751	K	glutamate/leucine/phenylalanine/valine dehydrogenase family protein	1	5.59103e-11	149.23	TDSRDEANALTK(1)SAFK	3	-0.84027	17	0.867493	0.976303	0.821261	1.08297	1.55659	0.728512	1.264	0.44728	FALSE
TGME49_249390-t26_1-p1	555	K	glutamate/leucine/phenylalanine/valine dehydrogenase family protein	1	0.00067195	60.364	LK(1)LPPFSEDTVLK	2	-0.0092344	3		1.02464			0.733126	1.27149	0.978		FALSE
TGME49_249390-t26_1-p1	928	K	glutamate/leucine/phenylalanine/valine dehydrogenase family protein	1	0.000163193	82.651	LLSPMGFK(1)VSQDDR	2	0.35652	1			0.940734						FALSE
TGME49_249390-t26_1-p1	1106	K	glutamate/leucine/phenylalanine/valine dehydrogenase family protein	1	2.04882e-32	194.24	CDLTDVLSAK(1)ILR	3	-0.9175	6		1.18104	0.940734		0.78297		0.738		FALSE
TGME49_249390-t26_1-p1	724	K	glutamate/leucine/phenylalanine/valine dehydrogenase family protein	1	0.000100418	108.9	NK(1)DIPEGGSK	2	-0.030435	7		0.72891	0.881468	1.54367	0.884735	1.07757	1.451	0.21294	FALSE
TGME49_249390-t26_1-p1	608	K	glutamate/leucine/phenylalanine/valine dehydrogenase family protein	1	1.65671e-06	148.32	NWEEETSLK(1)R	2	1.8002	12	0.93613	1.13365	1.40169	0.832969	0.839045	0.797694	0.711	0.108659	FALSE
TGME49_249390-t26_1-p1	722	K	glutamate/leucine/phenylalanine/valine dehydrogenase family protein	1	3.63702e-07	150.81	LASTQNLK(1)NK	2	0.26376	9	0.734032	0.96872	1.06961	0.931223	1.47248	0.839623	1.17	0.5393	FALSE
TGME49_249390-t26_1-p1	478	K	glutamate/leucine/phenylalanine/valine dehydrogenase family protein	1	0.00134888	74.376	VELLVK(1)AIR	2	0.29893	1									FALSE
TGME49_215280-t26_1-p1	306	K	succinate dehydrogenase [ubiquinone] iron-sulfur protein	1	0.000483626	68.355	GLNPAGAIQK(1)MK	2	0.61224	5					0.934	0.802	1.265	0.238442	RH
TGME49_215280-t26_1-p1	120	K	succinate dehydrogenase [ubiquinone] iron-sulfur protein	1	0.000541149	82.489	NCLACLTPIK(1)R	2	3.8067	3					1.128	0.899	0.974	0.11671	RH
TGME49_215280-t26_1-p1	320	K	succinate dehydrogenase [ubiquinone] iron-sulfur protein	1	8.97182e-06	75.535	FSPAWK(1)SLQAQQALEK	3	0.48284	3					0.785	1.382	0.833	0.331691	RH

## Sheet: kcr
Protein accession	Position	Amino acid	Protein description	Localization probability	PEP	Score	Modified sequence	Charge	Mass error [ppm]	MS/MS Count	ME49_rep1	ME49_rep2	ME49_rep3	RH_rep1	RH_rep2	RH_rep3	RH/ME49 Ratio	RH/ME49 P value	T
TGME49_214320-t26_1-p1	563	K	facilitative glucose transporter GT1	1	0.0232618	42.629	GVSDDLTK(1)GTEVV	2	2.5616	1			0.953289						FALSE
TGME49_214320-t26_1-p1	286	K	facilitative glucose transporter GT1	1	0.00821797	88.643	YQQK(1)IQR	2	-0.65259	8	0.951017	1.24411	0.824595			0.792548			FALSE
TGME49_214320-t26_1-p1	505	K	facilitative glucose transporter GT1	1	2.23506e-06	116.24	GLSIEESPYFK(1)GK	2	-0.44391	7	0.692237	1.04336	0.833174	1.17622	1.51373	0.843907	1.571	0.084139	FALSE
TGME49_265450-t26_1-p1	304	K	hexokinase	1	0.0226536	71.296	GK(1)QQFEK	2	-1.0291	2				1.02811	1.04067				FALSE
TGME49_265450-t26_1-p1	446	K	hexokinase	1	4.45225e-05	56.882	LVAGDAAK(1)NIHYCIADDGSGK	3	0.033821	2			0.977517			0.998004			FALSE
TGME49_265450-t26_1-p1	298	K	hexokinase	1	0.000112351	78.505	NEIDVEVDEK(1)THNR	3	-0.43435	1			0.977517						FALSE
TGME49_265450-t26_1-p1	202	K	hexokinase	1	1.49448e-54	168.64	VEGK(1)DVAVLLADALQR	3	-0.68621	8	0.877609	1.15587	0.627566	1.24865	1.23413	0.89022	1.4	0.173584	FALSE
TGME49_265450-t26_1-p1	425	K	hexokinase	1	1.48908e-05	61.757	LDTGSTVGIDGALYVK(1)NQWYR	3	-0.23544	2			0.930596	1.13297			1.217		FALSE
TGME49_265450-t26_1-p1	438	K	hexokinase	1	0.00732222	40.186	EAVEYYTK(1)LVAGDAAK	2	-1.1199	1						0.998004			FALSE
TGME49_265450-t26_1-p1	103	K	hexokinase	1	0.000115085	125.97	GK(1)MEIIQDK	2	-0.10195	25	1.07116	1.10526	1.06843	1.03784	0.80754	0.911178	0.853	0.41196	FALSE
TGME49_265450-t26_1-p1	110	K	hexokinase	1	1.86134e-05	108.9	MEIIQDK(1)ICLR	2	-2.2588	6	1.18975		0.987292	0.881081		0.918164	0.809		FALSE
TGME49_283780-t26_1-p1	231	K	glucose-6-phosphate isomerase GPI	1	0.009524	108.24	VFSEK(1)VR	2	0.17659	9	0.937307	1.48201	1.02156	0.74926	0.994465	0.86333	0.76	0.29788	FALSE
TGME49_247510-t26_1-p1	104	K	fructose-bisphospatase II	1	4.20454e-55	144.44	AGLADILGAAGNQNVQGEEQQK(1)LDVFANHK	4	-0.017338	2					0.968054				FALSE
TGME49_247510-t26_1-p1	74	K	fructose-bisphospatase II	1	0.00880359	77.058	LAAK(1)VVNR	2	0.65137	6	1.44625	1.04422	1.06947	1.03846	0.697967	0.758221	0.732	0.20814	FALSE
TGME49_247510-t26_1-p1	70	K	fructose-bisphospatase II	1	2.77489e-05	88.495	LLTAIK(1)LAAK	2	0.028558	7				0.597561	1.76864	0.519342			RH
TGME49_247510-t26_1-p1	266	K	fructose-bisphospatase II	1	5.921e-07	98.281	FLEECHDDK(1)TGPFSLR	3	0.72512	6	1.42237	0.670352	0.331579	1.06379	1.52372		1.601	0.34484	FALSE
TGME49_247510-t26_1-p1	249	K	fructose-bisphospatase II	1	1.73804e-07	93.495	IYSVNEGNYK(1)AFPDGVK	2	0.287	6	0.925081	1.31658	1.12105	0.687617	1.03001	0.944874	0.766	0.26116	FALSE
TGME49_247510-t26_1-p1	112	K	fructose-bisphospatase II	1	3.4828e-35	171.76	LDVFANHK(1)FIQALVNR	3	0.62345	19	1.30185	1.34372	0.811579	1.14728	0.767667	0.654739	0.831	0.5354	FALSE
TGME49_247510-t26_1-p1	324	K	fructose-bisphospatase II	1	1.84156e-43	140.31	LLYEANPMAFLAEQAGGK(1)ATDGFDR	3	-0.18283	6	1.35288	1.56382	0.933684	0.754221	0.847047	0.610251	0.624	0.112804	FALSE
TGME49_247510-t26_1-p1	257	K	fructose-bisphospatase II	1	0.00134751	59.198	K(1)FLEECHDDK	3	-0.32007	10	1.11401	0.969849	0.846316	0.932458	0.870281	1.26886	0.923	0.53086	FALSE
TGME49_247510-t26_1-p1	82	K	fructose-bisphospatase II	1	5.4693e-51	147.45	EINK(1)AGLADILGAAGNQNVQGEEQQK	3	-1.001	1				0.938086					FALSE
TGME49_222160-t26_1-p1	401	K	aldehyde dehydrogenase	1	0.000916842	79.659	FK(1)TADEAVER	2	-0.64446	6	1.19474	0.654701	0.84104						ME49
TGME49_225930-t26_1-p1	35	K	triose-phosphate isomerase TPI-I	1	1.46746e-16	96.181	TEFDPK(1)TIDVVIFPPALHAPLTR	3	1.1416	8	0.527804	1.69527	1.33746	0.987689	0.48998	1.01833	0.623	0.48244	FALSE
TGME49_225930-t26_1-p1	204	K	triose-phosphate isomerase TPI-I	1	5.72267e-42	200.6	VSEDVANK(1)VR	2	1.9573	20	0.753063	0.890533	0.942632	0.940341	1.33166	1.15988	1.318	0.187857	FALSE
TGME49_225930-t26_1-p1	154	K	triose-phosphate isomerase TPI-I	1	2.6381e-10	87.208	TNDVVDAQLAACLPK(1)ISDWDR	3	1.1156	2		1.04832	1.05399						FALSE
TGME49_225930-t26_1-p1	250	K	triose-phosphate isomerase TPI-I	1	1.76993e-13	107.09	DFLDIIASGMK(1)K	2	1.587	7	1.20264	0.973373	1.48369	0.654356		0.740326	0.536		FALSE
TGME49_225930-t26_1-p1	239	K	triose-phosphate isomerase TPI-I	1	0.000124752	107.65	K(1)DFLDIIASGMK	2	2.1698	6	1.05372	1.13511		0.961174	0.881764	0.851324	0.842	0.094122	FALSE
TGME49_225930-t26_1-p1	196	K	triose-phosphate isomerase TPI-I	1	0.000173132	101.38	AK(1)VSEDVANK	2	0.01191	10	1.13761	1.11341	1.25984	0.829545	0.932866	0.750509	0.753	0.022956	FALSE
TGME49_225930-t26_1-p1	175	K	triose-phosphate isomerase TPI-I	1	1.13665e-54	141.78	VVIAYEPVWAIGTGK(1)VATPAQAQEVHEHIR	4	-0.61134	9	0.709708	0.765286	0.875141		1.04108	1.68432	1.329		FALSE
TGME49_269190-t26_1-p1	1474	K	glyceraldehyde-3-phosphate dehydrogenase GAPDH2	1	0.0253015	58.23	NK(1)FINSCR	2	0.62692	2	1.14965		0.869084						FALSE
TGME49_269190-t26_1-p1	266	K	glyceraldehyde-3-phosphate dehydrogenase GAPDH2	1	1.27526e-09	120.99	GDQLDEK(1)EK	2	0.48745	6				1.0535	0.912438				FALSE
TGME49_269190-t26_1-p1	980	K	glyceraldehyde-3-phosphate dehydrogenase GAPDH2	1	2.25349e-20	108.96	LVDLIAVMAAK(1)DGVVSPGTGLDR	3	0.10065	10	1.11426	0.918129	0.834844	1.1537	1.35323	0.605428	1.312	0.114404	FALSE
TGME49_289690-t26_1-p1	274	K	glyceraldehyde-3-phosphate dehydrogenase GAPDH1	1	1.95506e-35	142.62	VIMSAPPK(1)DDTPMFVMGVNNDQYK	3	-1.0911	49	1.25601	1.34825	1.20795	0.814115	0.539732	0.780279	0.533	0.026358	down
TGME49_289690-t26_1-p1	370	K	glyceraldehyde-3-phosphate dehydrogenase GAPDH1	1	0.00150573	72.29	AVGK(1)IIPSLNGK	2	0.44396	8	0.713494	1.143	0.767584	1.36183	0.902993	1.13076	1.295	0.36426	FALSE
TGME49_289690-t26_1-p1	228	K	glyceraldehyde-3-phosphate dehydrogenase GAPDH1	1	4.87474e-24	87.566	AVTVFNEK(1)EPTAIPWGQAGVHYICESTGIFLTK	3	2.1056	2		1.28307			0.702786		0.548		FALSE
TGME49_289690-t26_1-p1	253	K	glyceraldehyde-3-phosphate dehydrogenase GAPDH1	1	8.92213e-22	102.39	EPTAIPWGQAGVHYICESTGIFLTK(1)EK	3	-0.62082	4	0.973198	0.537938	1.73394			0.742765			FALSE
TGME49_289690-t26_1-p1	220	K	glyceraldehyde-3-phosphate dehydrogenase GAPDH1	1	0.000544312	79.885	LIVGGK(1)AVTVFNEK	2	-0.23832	13	0.978743	0.836576	1.11519	1.04871	1.03199	0.998928	1.065	0.56212	FALSE
TGME49_289690-t26_1-p1	316	K	glyceraldehyde-3-phosphate dehydrogenase GAPDH1	1	4.97555e-127	199.8	IVHDK(1)FGIVEGLMTTVHAMTANQLTVDGPSK	4	-0.26315	70	0.865989	1.29572	1.29562	0.715706	1.28793	0.527331	0.869	0.59528	FALSE
TGME49_289690-t26_1-p1	211	K	glyceraldehyde-3-phosphate dehydrogenase GAPDH1	1	4.81805e-61	188.77	YDSVHGHYPGEVSHK(1)DGK	4	-0.33709	53	1.53327	1.23249	1.15189	0.540755	0.658411	0.817792	0.459	0.0101241	down
TGME49_289690-t26_1-p1	265	K	glyceraldehyde-3-phosphate dehydrogenase GAPDH1	1	0.00348946	59.198	AQAHLTNGAK(1)K	3	-0.34485	1									FALSE
TGME49_289690-t26_1-p1	214	K	glyceraldehyde-3-phosphate dehydrogenase GAPDH1	1	0.00262571	80.231	DGK(1)LIVGGK	2	1.1043	15	1.25601	1.40175	1.19266	0.998012	0.550052	0.529475	0.603	0.09806	FALSE
TGME49_289690-t26_1-p1	414	K	glyceraldehyde-3-phosphate dehydrogenase GAPDH1	1	1.47853e-28	150.68	YEDIVAAVK(1)EAATSGPMK	2	-0.24083	31	1.11368	1.20623	0.910296	0.885686	1.04128	0.817792	0.895	0.44902	FALSE
TGME49_289690-t26_1-p1	399	K	glyceraldehyde-3-phosphate dehydrogenase GAPDH1	1	9.50688e-61	195.38	VPVPDVSVVDLTCK(1)LAK	3	0.22713	14	0.471349	1.41342	0.416922	0.496024	2.3612	0.900322	1.862	0.55684	FALSE
TGME49_289690-t26_1-p1	405	K	glyceraldehyde-3-phosphate dehydrogenase GAPDH1	1	8.07933e-28	180.09	PAK(1)YEDIVAAVK	2	0.60471	57	0.87061	1.08949	1.09888	0.899602	1	1.05681	0.931	0.57382	FALSE
TGME49_289690-t26_1-p1	423	K	glyceraldehyde-3-phosphate dehydrogenase GAPDH1	1	3.66056e-61	159.56	EAATSGPMK(1)GIISYTDEEVVSSDFVHCK	3	-1.0273	10	1.08595	0.85214		0.870775	1.19092	0.986066	1.064	0.8007	FALSE
TGME49_289690-t26_1-p1	378	K	glyceraldehyde-3-phosphate dehydrogenase GAPDH1	1	1.00493e-23	146.77	IIPSLNGK(1)LTGMAFR	2	0.44877	34	1.19501	0.455253	0.9684	0.776342	1.27554	1.36442	1.175	0.65416	FALSE
TGME49_289690-t26_1-p1	311	K	glyceraldehyde-3-phosphate dehydrogenase GAPDH1	1	6.49995e-111	198.55	SSDVIVSNASCTTNCLAPLAK(1)IVHDK	3	-0.58676	13	0.727357	0.958171	1.10703	1.04076	1.00413	1.20257	1.098	0.54544	FALSE
TGME49_222020-t26_1-p1	210	K	phosphoglycerate kinase PGKII	1	0.00163816	63.185	ADLNVPLEVGK(1)ER	2	1.7377	2				1.08596	0.826628				FALSE
TGME49_222020-t26_1-p1	325	K	phosphoglycerate kinase PGKII	1	1.92077e-63	189.87	K(1)FANLADMFVNDAFGTAHR	3	-0.19848	6	1.22233	1.16486	1.13091	1.00955	0.733716	0.74715	0.743	0.086043	FALSE
TGME49_222020-t26_1-p1	394	K	phosphoglycerate kinase PGKII	1	0.021108	46.001	VSSK(1)LGVLR	2	1.1679	2				0.95511					FALSE
TGME49_222020-t26_1-p1	313	K	phosphoglycerate kinase PGKII	1	0.0217789	71.877	FEK(1)GETK	2	-0.73732	5	0.934378	1.0464	1.12541			0.997927			FALSE
TGME49_297060-t26_1-p1	161	K	phosphoglycerate mutase PGMII	1	1.41819e-06	71.592	AVVTCWTVLK(1)GTDMCHIPVK	3	-0.47746	4		1.32851	0.932617	0.930754	0.895016		0.807	0.3808	FALSE
TGME49_297060-t26_1-p1	189	K	phosphoglycerate mutase PGMII	1	4.46609e-13	135.55	HYGALQGLNK(1)AETAAK	2	-0.39397	12	1.29907	1.20455	0.851562	0.719959		0.848606	0.644		FALSE
TGME49_297060-t26_1-p1	328	K	phosphoglycerate mutase PGMII	1	1.42062e-17	167.12	AK(1)MEAVANQGK	2	-1.0591	51	0.899074	0.96281	1.00586	0.974542	1.20785	0.967131	1.142	0.2528	FALSE
TGME49_297060-t26_1-p1	326	K	phosphoglycerate mutase PGMII	1	5.4251e-11	134.61	HYYLLDEAELK(1)AK	3	0.64957	29	0.760185	1.29649	0.825195	1.01731	1.21845	0.926295	1.164	0.4898	FALSE
TGME49_297060-t26_1-p1	266	K	phosphoglycerate mutase PGMII	1	5.16812e-17	131.45	VLPFWFDHIAPSIMEGK(1)R	3	-0.082835	31	1.1713	1.32955	0.775391	1.30346	0.586426	0.817729	0.865	0.62598	FALSE
TGME49_297060-t26_1-p1	107	K	phosphoglycerate mutase PGMII	1	0.000656748	60.754	HGESTWNK(1)ENR	3	0.16296	9	1.14815	0.983471	0.758789	1.21181	1.16861	0.736056	1.235	0.24546	FALSE
TGME49_297060-t26_1-p1	244	K	phosphoglycerate mutase PGMII	1	2.52119e-09	89.344	MVPNEALPLTECLK(1)DTVER	3	0.17824	3				0.801426	1.02227	1.24402			RH
TGME49_297060-t26_1-p1	337	K	phosphoglycerate mutase PGMII	1	0.000400095	72.096	MEAVANQGK(1)AK	2	-0.36938	1				1.01833					FALSE
TGME49_297060-t26_1-p1	132	K	phosphoglycerate mutase PGMII	1	3.19073e-38	133.68	FTGWTDVPLSPVGEQEAVEAAK(1)ALK	3	1.4486	5	1.11481	1.10744	0.93457	0.762729		1.01394	0.725		FALSE
TGME49_297060-t26_1-p1	171	K	phosphoglycerate mutase PGMII	1	9.70212e-05	80.96	GTDMCHIPVK(1)SSWR	3	0.57899	3	0.871296	1.1219			1.03181		1.035		FALSE
TGME49_297060-t26_1-p1	195	K	phosphoglycerate mutase PGMII	1	1.437e-43	153.09	AETAAK(1)HGDEQVK	3	0.091566	14		0.725207	0.960938	1.44297		0.893426	1.712		FALSE
TGME49_318230-t26_1-p1	131	K	phosphoglycerate kinase PGKI	1	8.38143e-10	120.75	FHIEEEGK(1)GVDEQGNK	2	0.87007	12	1.03075	1.21148	0.964859	0.800205	1.39279	0.585828	1.026	0.97408	FALSE
TGME49_318230-t26_1-p1	206	K	phosphoglycerate kinase PGKI	1	3.23813e-06	75.018	ALECPEK(1)PFLAILGGAK	2	0.75983	7	1.22619	0.684794		1.13217	0.980507	0.971058	1.106	0.68748	FALSE
TGME49_318230-t26_1-p1	139	K	phosphoglycerate kinase PGKI	1	0.00021644	98.044	GVDEQGNK(1)IK	2	0.42217	14	1.12996	1.23666	0.773092	0.88832	1.32164	0.637725	1.056	0.83338	FALSE
TGME49_318230-t26_1-p1	91	K	phosphoglycerate kinase PGKI	1	5.64053e-06	68.41	YTLKPVAAALQEFLPK(1)K	3	0.7111	5	0.603175			0.493852	1.20955	1.66667	1.412		FALSE
TGME49_318230-t26_1-p1	18	K	phosphoglycerate kinase PGKI	1	2.81234e-44	170.09	LGIQDVGAQLTGK(1)SVLIR	3	-0.41151	26	1.03671	1.38167	1.20281	1.04918	0.805068	0.53493	0.768	0.165516	FALSE
TGME49_318230-t26_1-p1	264	K	phosphoglycerate kinase PGKI	1	2.74098e-32	115.06	VLDNMPIGDSLFDEEGAK(1)IVPDIMAK	3	1.1307	14	0.730159	0.848943	0.580321	1.4334	1.2729	1.13473	1.88	0.023263	up
TGME49_318230-t26_1-p1	149	K	phosphoglycerate kinase PGKI	1	0.000517159	85.533	ASPEAIAK(1)FK	2	-0.7378	12	1.21726	0.96576	1.21285	0.841189	0.983431	0.773453	0.806	0.160216	FALSE
TGME49_318230-t26_1-p1	272	K	phosphoglycerate kinase PGKI	1	0.00699773	42.718	IVPDIMAK(1)AK	2	-1.3111	5			0.735944			1.26447			FALSE
TGME49_318230-t26_1-p1	156	K	phosphoglycerate kinase PGKI	1	2.22151e-72	192.6	ADLTK(1)LGDIYINDAFGTAHR	3	0.33147	6	1.37401	1.63545	1.11044	0.906762	0.673489	0.308383	0.575	0.056435	FALSE
TGME49_318230-t26_1-p1	192	K	phosphoglycerate kinase PGKI	1	0.00334612	118.71	K(1)ELDYFSK	2	0.62356	12	1.0119	0.959718	0.648594	1.1127	1.01072	1.25549	1.216	0.33252	FALSE
TGME49_318230-t26_1-p1	332	K	phosphoglycerate kinase PGKI	1	9.22943e-22	125.23	AK(1)TLVWNGPPGVFEMSNFAK	3	0.82796	5	1.08829			1.22131	0.991228	0.691617	1.017		FALSE
TGME49_318230-t26_1-p1	199	K	phosphoglycerate kinase PGKI	0.999662	6.98496e-09	77.576	ELDYFSK(1)ALECPEKPFLAILGGAK	3	0.063849	2	1.11111	0.886203							FALSE
TGME49_318230-t26_1-p1	323	K	phosphoglycerate kinase PGKI	1	0.00064811	88.338	TVEK(1)ATEMILR	2	2.0891	5	0.840278	0.930514		0.979508	0.937622	1.30838	1.083	0.28408	FALSE
TGME49_318230-t26_1-p1	406	K	phosphoglycerate kinase PGKI	1	1.03211e-82	172.74	VSHVSTGGGASLELLEGK(1)TLPGVAALSNK	3	0.8782	5		1.23867	0.941767	0.909836	1.21442	0.695609	0.974	0.90406	FALSE
TGME49_318230-t26_1-p1	220	K	phosphoglycerate kinase PGKI	1	0.000173865	102.33	DK(1)IQLIENMLDR	2	0.22971	6	1.21131		1.31526	0.715164	0.923977	0.822355	0.649	0.082137	FALSE
TGME49_318230-t26_1-p1	103	K	phosphoglycerate kinase PGKI	1	3.98205e-17	114.21	VTFVEDCVGPK(1)AEEAVQAAK	3	1.02	7	0.981151	1.2286		1.04918	1.05848	0.680639	0.954	0.77758	FALSE
TGME49_318230-t26_1-p1	191	K	phosphoglycerate kinase PGKI	1	0.0114495	49.442	AAGLLMK(1)K	2	1.2118	3				0.86373	0.931774	1.1986			RH
TGME49_318230-t26_1-p1	216	K	phosphoglycerate kinase PGKI	1	1.15817e-18	126.07	ALECPEKPFLAILGGAK(1)VR	3	-0.33016	19	1.62103	0.987915	0.818273	0.609631	0.669591	1.28543	0.56	0.135761	FALSE
TGME49_318230-t26_1-p1	151	K	phosphoglycerate kinase PGKI	1	0.00699062	93.992	FK(1)ADLTK	2	0.75097	11	1.15873	0.923464	0.98996	1.07889	0.95614	0.892216	0.994	0.97246	FALSE
TGME49_318230-t26_1-p1	31	K	phosphoglycerate kinase PGKI	1	5.93676e-08	100.36	VDFNVPMK(1)DGVVQDATR	3	0.54015	26	1.14782	1.03625	1.03715	1.21926	0.752437	0.817365	0.918	0.58452	FALSE
TGME49_318230-t26_1-p1	5	K	phosphoglycerate kinase PGKI	1	1.85263e-44	170.11	MLANK(1)LGIQDVGAQLTGK	2	-0.019911	26	1.10913	1.03021	0.971888	1.05635	1.04776	0.784431	1.014	0.77026	FALSE
TGME49_268850-t26_1-p1	373	K	enolase 2	1	0.00221668	120.31	IEK(1)AVQEK	2	-0.29849	12	1.27599	0.942885	1.15486	0.974329	0.860442	0.775746	0.816	0.20868	FALSE
TGME49_268850-t26_1-p1	118	K	enolase 2	1	7.71106e-32	191.53	DPCDQK(1)GIDK	2	0.16029	17	0.764489	1.19652	0.871457	0.985998	1.32028	0.877767	1.221	0.38256	FALSE
TGME49_268850-t26_1-p1	139	K	enolase 2	1	0.000421493	140.17	NEWGWCK(1)SK	2	0.059346	15	1.48206	1.09293	0.972672	1.014	0.788153	0.620789	0.762	0.25406	FALSE
TGME49_268850-t26_1-p1	386	K	enolase 2	1	2.07919e-111	202.43	ACNGLLLK(1)VNQIGTVSESIEACQLAQK	3	-0.35115	6	1.18767	1.21007	0.855263	1.10618	0.546185	1.07988	0.762	0.3642	FALSE
TGME49_268850-t26_1-p1	122	K	enolase 2	1	4.20647e-09	124.62	GIDK(1)LMVEELDGTK	2	0.2225	10	0.879485	1.26912	1.02024	0.757293		1.03561	0.717		FALSE
TGME49_268850-t26_1-p1	322	K	enolase 2	1	0.000801614	100.98	NLYK(1)DLCQK	2	-0.34631	9	1.16099	0.934172	1.1498	0.984831	0.762048	0.995188	0.808	0.19942	FALSE
TGME49_268850-t26_1-p1	407	K	enolase 2	1	0.00119664	57.149	NK(1)WGVMVSHR	3	-0.2479	7	1.58418	0.695063	0.77834	1.31272	0.940763	0.701636	1.106	0.68856	FALSE
TGME49_268850-t26_1-p1	327	K	enolase 2	1	1.59067e-48	121.09	DLCQK(1)YPFVSIEDPFDQDDFHSYAQLTNEVGEK	4	0.21521	5		0.799613		1.27305	1.08735		1.476		FALSE
TGME49_268850-t26_1-p1	88	K	enolase 2	1	1.64102e-67	225.93	DKDQTK(1)FMGK	2	0.026467	65	0.795768	0.617619	1.40587	1.33256	0.871486	1.05679	1.173	0.6127	FALSE
TGME49_268850-t26_1-p1	162	K	enolase 2	1	0.000292776	78.488	AGAAAK(1)GMPLYK	2	0.094821	47	1.10948	1.00387	0.617409	1.19487	0.905622	1.17613	1.154	0.56602	FALSE
TGME49_268850-t26_1-p1	378	K	enolase 2	1	0.00270602	55.261	AVQEK(1)ACNGLLLK	2	0.53782	1					1.00402				FALSE
TGME49_268850-t26_1-p1	96	K	enolase 2	1	0.000295684	82.494	GVMK(1)AVENIHK	2	1.0947	13	0.952162	1.13166	0.938259	1.21587	0.831325	0.961501	1.016	0.99218	FALSE
TGME49_268850-t26_1-p1	279	K	enolase 2	1	6.40284e-22	142.88	VK(1)IAADVAASEFFLQDDK	2	-0.87007	12	0.915363	1.07454	0.671053	1.21237	1.10843	1.04716	1.308	0.21288	FALSE
TGME49_268850-t26_1-p1	168	K	enolase 2	1	0.00019615	59.372	GMPLYK(1)YIATLAGNPTDK	3	1.6868	4				1.34306		0.817132			FALSE
TGME49_268850-t26_1-p1	277	K	enolase 2	1	0.00230798	81.771	VSGHEGK(1)VK	2	3.4028	12	0.617295	1.03679	0.841093	0.788798	0.981928	1.70452	1.064	0.7338	FALSE
TGME49_268850-t26_1-p1	112	K	enolase 2	0.999998	1.11759e-06	101.75	IIKPALIGK(1)DPCDQK	3	-0.043887	18	0.98804	0.927396	0.665992	1.33956	0.955823	1.16266	1.334	0.24868	FALSE
TGME49_268850-t26_1-p1	92	K	enolase 2	1	0.00732604	49.325	FMGK(1)GVMK	2	-2.4706	8	1.10212		0.543522	0.938156		1.4052	1.14		FALSE
TGME49_268850-t26_1-p1	308	K	enolase 2	1	0.0217651	49.3	TPNNDK(1)SQR	2	-0.97396	4			0.790486	1.75029		0.691049	2.214		FALSE
TGME49_268850-t26_1-p1	103	K	enolase 2	1	0.000142467	82.029	AVENIHK(1)IIK	3	0.71802	13	0.804968	1.20426	0.881579	0.961494	0.904618	1.23677	0.968	0.91992	FALSE
TGME49_268850-t26_1-p1	302	K	enolase 2	1	5.36818e-34	184.34	VYDLDFK(1)TPNNDK	2	0.25497	14	1.069	0.916747	1.16194	1.31039	0.842369	0.751684	1.026	0.9761	FALSE
TGME49_268850-t26_1-p1	132	K	enolase 2	1	4.34208e-37	162.29	LMVEELDGTK(1)NEWGWCK	3	-0.62223	9	1.00736			1.19487	1.06124	0.794033	1.12		FALSE
TGME49_268850-t26_1-p1	449	K	enolase 2	1	0.000342385	114.28	LCK(1)YNQLMR	2	-0.24766	31		0.39303	1.01215	1.24737	1.18474	1.29355	1.731	0.30024	FALSE
TGME49_256760-t26_1-p1	123	K	pyruvate kinase PyK1	1	3.20437e-26	168.02	LAILLDTK(1)GPEIR	2	-0.92658	11	1.07602	1.07795	0.928713	0.912957	1.04255	0.964682	0.952	0.58302	FALSE
TGME49_256760-t26_1-p1	310	K	pyruvate kinase PyK1	1	2.71578e-06	77.324	GDLGMEIPPEK(1)VFLAQK	3	-0.66886	14	0.924951	0.902564	0.760396	1.14441	1.27761	0.991927	1.404	0.031699	FALSE
TGME49_256760-t26_1-p1	1168	K	pyruvate kinase PyK1	1	0.000357338	141.02	AK(1)VEWLAQK	2	0.12018	12	0.993177	0.848205	0.842574	1.25816	0.915907	1.13824	1.215	0.26986	FALSE
TGME49_256760-t26_1-p1	497	K	pyruvate kinase PyK1	1	0.000385903	115.71	NAIVVAK(1)ER	2	-0.99715	18	0.775828	0.897436	0.839604	1.15727	1.17427	1.16246	1.392	0.0089042	FALSE
TGME49_256760-t26_1-p1	109	K	pyruvate kinase PyK1	1	1.53466e-09	119.45	TVQNIQEAMK(1)QRPEAR	3	0.38126	5		0.997949		1.1632	0.860182	1.0111	1.014		FALSE
TGME49_256760-t26_1-p1	1177	K	pyruvate kinase PyK1	1	0.000651232	67.385	MK(1)EANFTVSR	2	-0.88648	5				1.57765	0.716312	0.70333			RH
TGME49_256760-t26_1-p1	1077	K	pyruvate kinase PyK1	1	4.47164e-06	116.55	GFK(1)EQVYDIYR	2	0.052373	6	0.87037	1.17538	1.41782	1.03363	0.89767	0.602422	0.836	0.45984	FALSE
TGME49_256760-t26_1-p1	1175	K	pyruvate kinase PyK1	1	0.00381582	74.464	VEWLAQK(1)MK	2	2.7797	7		1.58872	0.869307	0.644906	0.931104	1.0111	0.641	0.35944	FALSE
TGME49_256760-t26_1-p1	1061	K	pyruvate kinase PyK1	1	4.00775e-13	129.38	HIK(1)LLVLDEADEMLNR	3	-1.4239	3	0.880117			1.15232	0.944276		1.191		FALSE
TGME49_232350-t26_1-p1	228	K	lactate dehydrogenase LDH1	1	1.61105e-29	152.89	QLEEIAEHTK(1)VSGGEIVR	3	0.49353	18	1.44304	0.925543	0.910808	0.879482	0.939723	0.887283	0.832	0.47302	FALSE
TGME49_232350-t26_1-p1	263	K	lactate dehydrogenase LDH1	1	2.31108e-100	196.14	FLGQGSAYYAPAASAVAMATSFLNDEK(1)R	3	-0.2941	7	1.50243	1.04964	1.05876			0.416185			FALSE
TGME49_232350-t26_1-p1	307	K	lactate dehydrogenase LDH1	1	2.47018e-59	212.89	VIELELNEEEK(1)K	2	0.70674	32	0.908471	1.08997	1.03673	0.951195	1.14921	0.873796	1.038	0.74282	FALSE
TGME49_232350-t26_1-p1	208	K	lactate dehydrogenase LDH1	1	2.40161e-05	108.72	YITVNGYPIQK(1)FIK	2	2.2326	9	1.33885	0.719752	1.48583	0.587649	0.667984	1.20135	0.531	0.141504	FALSE
TGME49_232350-t26_1-p1	218	K	lactate dehydrogenase LDH1	1	6.26329e-153	257.35	DGVVTEK(1)QLEEIAEHTK	3	-0.18036	32	0.719572	1.16856	0.926548	0.903386	1.35079	0.94027	1.201	0.4932	FALSE
TGME49_232350-t26_1-p1	322	K	lactate dehydrogenase LDH1	1	9.94026e-13	119.77	SVDDVMALNK(1)AVAALQA	2	0.24623	15	1.19474	0.803516	0.727177	0.837649	1.31225	1.09249	1.183	0.56264	FALSE
TGME49_232350-t26_1-p1	279	K	lactate dehydrogenase LDH1	1	1.58069e-15	80.877	VIPCSVYCNGEYGLK(1)DMFIGLPAVIGGAGIER	3	1.0913	14	1.84615	1.45088	0.780693		0.418972	0.512524	0.308		FALSE
TGME49_232350-t26_1-p1	211	K	lactate dehydrogenase LDH1	1	7.80213e-07	111.27	FIK(1)DGVVTEK	2	-0.21657	27	1.1295	1.18511	0.779643	0.978088	1.12747	0.797688	1.021	0.85862	FALSE
TGME49_232350-t26_1-p1	308	K	lactate dehydrogenase LDH1	0.835084	3.34312e-05	62.055	VIELELNEEEK(0.165)K(0.835)QFQK	3	0.10101	2					1.20059	0.756262			FALSE
TGME49_232350-t26_1-p1	312	K	lactate dehydrogenase LDH1	1	9.76401e-16	143.98	QFQK(1)SVDDVMALNK	2	1.2187	27	1.14703	0.921406	0.992655	1.04582	0.798419	1.08478	0.904	0.47532	FALSE
TGME49_232350-t26_1-p1	49	K	lactate dehydrogenase LDH1	1	1.87209e-21	113.23	GMPEGK(1)ALDLSHVTSVVDTNVSVR	3	-0.017996	19	1.10906	1.22544	0.913956	1.15538	0.787549	0.815029	0.897	0.5563	FALSE
TGME49_232350-t26_1-p1	43	K	lactate dehydrogenase LDH1	1	3.87326e-29	154.49	ELADVVLYDVVK(1)GMPEGK	2	0.89196	25	1.07205	0.541882	1.05981	1.49203	1.32115	0.509634	1.578	0.187659	FALSE
TGME49_232350-t26_1-p1	110	K	lactate dehydrogenase LDH1	1	3.51632e-06	114.72	NDLLPFNSK(1)IIR	2	-0.14561	9	0.960078	1.16339	1.11647	1.13247	0.820158	0.82659	0.904	0.49292	FALSE
TGME49_206470-t26_1-p1	272	K	pyruvate dehydrogenase complex subunit PDH-E3II	1	0.00266408	74.255	AFQK(1)EMEK	2	0.63806	10	0.82439	1.02841	1.16353	0.782609	1.15978		0.966	0.83716	FALSE
TGME49_206470-t26_1-p1	450	K	pyruvate dehydrogenase complex subunit PDH-E3II	1	7.08406e-05	60.55	ANDVATGFVK(1)VLAHK	3	0.75547	2				0.856719		1.19515			FALSE
TGME49_206470-t26_1-p1	286	K	pyruvate dehydrogenase complex subunit PDH-E3II	1	0.00287952	54.09	FQLGTK(1)VVGADVR	2	-1.3714	3	1.12683		0.654135	1.13538			1.275		FALSE
TGME49_206470-t26_1-p1	328	K	pyruvate dehydrogenase complex subunit PDH-E3II	1	0.00759929	44.641	RPYTK(1)NLGLEELGIETDR	3	-0.3494	1			0.93985						FALSE
TGME49_206470-t26_1-p1	280	K	pyruvate dehydrogenase complex subunit PDH-E3II	1	0.00185263	71.153	TGIK(1)FQLGTK	2	0.40991	3				0.818182	1.3095				FALSE
TGME49_206470-t26_1-p1	455	K	pyruvate dehydrogenase complex subunit PDH-E3II	1	0.00208926	82.831	VLAHK(1)DSDK	2	0.68871	4	1.0361	0.89678			0.805587	1.33861	0.834		FALSE
TGME49_206470-t26_1-p1	105	K	pyruvate dehydrogenase complex subunit PDH-E3II	1	7.99118e-05	107.39	AVLNISNK(1)YVDAR	2	0.44039	4				1.06126		0.976793			FALSE
TGME49_206610-t26_1-p1	211	K	pyruvate dehydrogenase complex subunit PDH-E2	1	4.8419e-28	113.31	EGDAAPVGTTVALLAEK(1)EEDISLIQAK	3	0.57684	4	0.747582	1.11987			1.5512	0.690365	1.661		FALSE
TGME49_305980-t26_1-p1	377	K	pyruvate dehydrogenase complex subunit PDH-E3I	1	0.000705756	105.52	LLLQQFK(1)ER	2	0.74677	3				1.07322	1.06212	0.912907			RH
TGME49_245670-t26_1-p1	534	K	pyruvate dehydrogenase complex subunit PDH-E1Alpha	1	0.00520213	108.46	SFEEELK(1)R	2	1.557	5	0.899302	1.42803	0.647873	0.811081	1.01076		0.919	0.90926	FALSE
TGME49_268890-t26_1-p1	125	K	citrate synthase I	1	0.000584406	134.25	VQEAAEPK(1)R	2	0.37642	10	0.963563	1.21471	0.793396	1.14442	0.89852	0.986762	1.031	0.84612	FALSE
TGME49_268890-t26_1-p1	459	K	citrate synthase I	1	0.0296733	55.531	EFALK(1)YLK	2	-0.51362	4	0.736842	1.10882	1.07736						ME49
TGME49_268890-t26_1-p1	117	K	citrate synthase I	1	2.35548e-63	182.76	AAVEAALDALAEK(1)VQEAAEPK	2	1.1483	34	1.22773	1.34118	1.1783	0.708167	0.92389	0.595723	0.653	0.029679	down
TGME49_226730-t26_1-p1	488	K	aconitate hydratase ACN/IRP	1	3.32373e-16	128.18	QTGRPDEK(1)VDLIEAYTK	3	-0.66244	3				1.06348		0.971215			FALSE
TGME49_226730-t26_1-p1	558	K	aconitate hydratase ACN/IRP	1	3.5403e-71	200.69	NPVGFK(1)GFGLSEEQAEK	2	1.2517	8	1.03242	1.26127	1.1015	0.800781	0.882653	0.91791	0.744	0.039995	FALSE
TGME49_226730-t26_1-p1	569	K	aconitate hydratase ACN/IRP	1	0.00435336	54.343	GFGLSEEQAEK(1)K	2	2.0417	1									FALSE
TGME49_226730-t26_1-p1	435	K	aconitate hydratase ACN/IRP	1	1.72282e-17	103.31	GVVGK(1)FVEFYGPGVQTLTLADR	3	-0.72894	6	1.32613	1.83094	1.11748	0.610352	0.638776	0.450959	0.438	0.023382	down
TGME49_226730-t26_1-p1	296	K	aconitate hydratase ACN/IRP	1	0.00442895	58.172	SPEAFEK(1)NLAK	2	-1.3417	4	0.979371				0.827551	1.26972	0.845		FALSE
TGME49_226730-t26_1-p1	544	K	aconitate hydratase ACN/IRP	1	1.14702e-08	120.77	VPLSEVK(1)EDFQVSLR	3	0.47336	5			0.507519		1.08469	1.48934	2.137		FALSE
TGME49_226730-t26_1-p1	785	K	aconitate hydratase ACN/IRP	1	9.5052e-06	65.808	VYEHITEGTPAWNALK(1)TAK	3	3.4557	2		0.885246			1.15918		1.309		FALSE
TGME49_226730-t26_1-p1	1017	K	aconitate hydratase ACN/IRP	1	0.000960306	79.201	TSDGK(1)AFDVR	2	2.6426	7	0.880157			1.00879	1.09388		1.194		FALSE
TGME49_226730-t26_1-p1	788	K	aconitate hydratase ACN/IRP	1	0.000176055	101.3	TAK(1)ASDLFDWDEK	2	-0.4284	5	0.916503	1.15676	1.06955	0.990234		0.839019	0.945		FALSE
TGME49_266760-t26_1-p1	401	K	isocitrate dehydrogenase	1	0.00078557	80.318	FK(1)DIFQTIYEK	2	0.97757	4	0.689688	1			1.42886		1.691		FALSE
TGME49_266760-t26_1-p1	528	K	isocitrate dehydrogenase	1	0.00517655	72.492	LDNNQK(1)LK	2	-0.46027	9	1.15137	1.30629	0.742668	0.934783	1.22108	0.689549	1.01	0.91148	FALSE
TGME49_266760-t26_1-p1	522	K	isocitrate dehydrogenase	1	0.00332945	110.12	AK(1)LDNNQK	2	0.388	5	0.6386	1.27543	1.09555	0.679584	1.36336		1.018	0.99964	FALSE
TGME49_266760-t26_1-p1	558	K	isocitrate dehydrogenase	1	0.0218198	45.433	DLALAIK(1)GDK	2	1.0854	2					1.06244	0.985656			FALSE
TGME49_267330-t26_1-p1	246	K	fumarate hydratase	1	0.00327772	48.115	VLNCDRPVDQK(1)FK	3	-0.059229	1									FALSE
TGME49_267330-t26_1-p1	635	K	fumarate hydratase	1	0.00437644	44.847	DIAHAK(1)LLER	3	0.89976	1					0.965251				FALSE
TGME49_267330-t26_1-p1	642	K	fumarate hydratase	1	0.00661374	50.467	LEK(1)EGDVPEYLK	2	0.39716	2	1.00699			1.03657			1.029		FALSE
TGME49_318430-t26_1-p1	501	K	malate dehydrogenase MDH	1	0.000108752	96.464	SVESVK(1)TLLAAAPK	2	0.25424	5	1.35917	1.07645		1.16667	0.712052	0.7421	0.771	0.40886	FALSE
TGME49_318430-t26_1-p1	490	K	malate dehydrogenase MDH	1	0.00671803	55.261	IVELDLTPEEK(1)K	2	0.55144	3	1.1452	0.933884	1.03564						ME49
TGME49_288500-t26_1-p1	535	K	FAD Malate-dehydrogenase (MDH-FAD)	1	0.00232981	66.267	LGANIDEK(1)LFK	2	-0.87	5	0.870999			1.50436	1.04693	0.553254	1.465		FALSE
TGME49_288500-t26_1-p1	182	K	FAD Malate-dehydrogenase (MDH-FAD)	1	0.00472658	50.354	NFATK(1)LPPSER	2	-0.4837	2						0.986193			FALSE
TGME49_288500-t26_1-p1	194	K	FAD Malate-dehydrogenase (MDH-FAD)	1	0.000294724	110.41	DLVVQK(1)MQK	2	-0.39956	32	1.14452	1.01354	1.01674	0.845316	0.864621	1.11243	0.808	0.027155	FALSE
TGME49_288500-t26_1-p1	455	K	FAD Malate-dehydrogenase (MDH-FAD)	1	0.00183335	75.89	LNTVLFANDVK(1)K	2	0.80126	4	0.581959			1.15686	1.14711	1.05128	1.979		FALSE
TGME49_288500-t26_1-p1	383	K	FAD Malate-dehydrogenase (MDH-FAD)	1	2.11798e-13	108.94	LPFAAVHGDPDLVAVGK(1)TR	3	0.15167	14	0.939864	0.871373	1.10603	1.34532	0.886282	0.90927	1.147	0.55004	FALSE
TGME49_288500-t26_1-p1	444	K	FAD Malate-dehydrogenase (MDH-FAD)	1	5.00094e-09	88.176	NFLFEVPK(1)LNTVLFANDVK	3	0.27612	4	1.00388	1.05513	0.975446						ME49
TGME49_288500-t26_1-p1	307	K	FAD Malate-dehydrogenase (MDH-FAD)	1	0.00101172	48.513	HDGDTFSIK(1)TSR	3	-0.19343	3			1.625	0.592593			0.365		FALSE
TGME49_290600-t26_1-p1	94	K	succinyl-CoA-synthetase alpha SCSA	1	0.000228223	98.942	FSLPVFGTVK(1)EAK	2	-0.37152	4			1.47498	0.367756	0.765916	1.2707	0.384		FALSE
TGME49_290600-t26_1-p1	322	K	succinyl-CoA-synthetase alpha SCSA	1	1.74385e-15	120.32	NPAAMGQK(1)MLEVMQAAGLH	3	-0.13681	8	1.06417	1.511	0.965653	0.911486	0.942214	0.635349	0.785	0.2949	FALSE
TGME49_290600-t26_1-p1	301	K	succinyl-CoA-synthetase alpha SCSA	1	2.92712e-13	106.87	GTAEGK(1)IAALEDAGVHVVR	3	-0.30086	7	1.13797	1.522	1.00785	0.988409	0.705191	0.67814	0.693	0.167364	FALSE
TGME49_290600-t26_1-p1	153	K	succinyl-CoA-synthetase alpha SCSA	1	0.000241496	96.113	QALLSQNK(1)TR	2	-0.88036	8	0.779679	1.429	0.797841	1.04847	1.15867	0.790698	1.101	0.63404	FALSE
TGME49_224090-t26_1-p1	439	K	enoyl-CoA hydratase/isomerase family protein	1	0.00395735	61.344	FAAEVK(1)QTLR	2	-2.0791	7	1.56787	1.13947	1.10146	0.726378	0.776956	0.811582	0.592	0.040275	down
TGME49_232250-t26_1-p1	240	K	catalase	1	0.000216023	90.707	AK(1)ELESEDPDYAVR	2	0.089596	3	1.11434				0.862069		0.774		FALSE
TGME49_232250-t26_1-p1	149	K	catalase	1	4.59091e-05	98.368	DAIK(1)FPDFIHTQK	2	-1.2411	16	1.10853	1.28648	1.03996	0.939394	0.84787	0.796296	0.78	0.0721	FALSE
TGME49_232250-t26_1-p1	91	K	catalase	1	0.0112043	81.784	LFEK(1)IGK	2	-1.242	13	1.18605	1.08155	1.05295	0.836755	0.966531	0.882066	0.815	0.062376	FALSE
TGME49_232250-t26_1-p1	158	K	catalase	1	0.000197985	76.228	FPDFIHTQK(1)R	3	-0.095242	4		1.49464				0.591618			FALSE
TGME49_232250-t26_1-p1	214	K	catalase	1	0.00113636	81.92	FINK(1)DNEAFYVK	2	-1.7081	6	0.809109	1.27253	0.977023	1.09189	0.730223	1.1345	0.894	0.64574	FALSE
TGME49_232250-t26_1-p1	66	K	catalase	1	1.60858e-08	78.401	VVHAK(1)GGGAFGYFEVTHDITR	3	-4.2872	14	0.864341	1.62339	0.949051	1.01955	0.922921	0.674464	0.848	0.65686	FALSE
TGME49_232250-t26_1-p1	260	K	catalase	1	0.00123171	94.309	DLFNAIAK(1)R	2	0.60771	2				1.04888		0.903509			FALSE
TGME49_232250-t26_1-p1	477	K	catalase	1	0.000184932	101.89	IFYK(1)CDPEYGER	2	-0.20365	11	1.00969	1.20494	0.939061	0.952102	1.02941	0.882066	0.942	0.62368	FALSE
TGME49_226960-t26_1-p1	516	K	phosphofructokinase PFKII	1	7.0182e-15	104.82	DMSSSSNPLDWK(1)AAGIPLTK	2	0.974	21	0.77666	0.813209	0.897	0.962851	1.32198	1.21027	1.378	0.097578	FALSE
TGME49_226960-t26_1-p1	656	K	phosphofructokinase PFKII	1	2.90104e-123	179.31	ETAVVAGAAAHPGAEACNAHIQALFPALGAEAK(1)DFFGGACK	4	-0.19014	6	1.15996	1.47575	0.662	1.1998	0.791829	0.735439	0.906	0.85716	FALSE
TGME49_226960-t26_1-p1	1209	K	phosphofructokinase PFKII	1	0.00110828	79.659	SLFEVLK(1)GAMK	2	-2.6001	4				0.921687	0.854086	1.18855			RH
TGME49_226960-t26_1-p1	524	K	phosphofructokinase PFKII	1	8.72855e-07	109.83	AAGIPLTK(1)MMNLETR	2	-1.2269	23	0.985915	0.910217	0.792	1.28213	1.09728	0.928924	1.328	0.06684	FALSE
TGME49_226960-t26_1-p1	206	K	phosphofructokinase PFKII	1	1.35966e-28	188.99	HK(1)IETDEQK	2	0.44385	9	0.871227	1.55624	0.718	1.03715	0.974708	0.860809	0.959	0.96488	FALSE
TGME49_226960-t26_1-p1	825	K	phosphofructokinase PFKII	1	3.85023e-17	139.21	ELTGK(1)DIVVGSPDAK	2	0.42382	6	0.849095	1.25181	0.919		1.01362	0.970385	1.007		FALSE
TGME49_226960-t26_1-p1	727	K	phosphofructokinase PFKII	1	1.23538e-45	166.6	GLLTNDCVVIGEK(1)EAAAQR	3	-0.8141	8	1.51408	1.13003	0.753	0.976908	0.858949	0.780849	0.811	0.56336	FALSE
TGME49_226960-t26_1-p1	820	K	phosphofructokinase PFKII	1	2.49369e-08	112.62	FPAHGALQLLK(1)ELTGK	3	-0.35421	6	2.12777	1.29515	0.369	0.715863		0.53998	0.566		FALSE
TGME49_226960-t26_1-p1	1009	K	phosphofructokinase PFKII	1	2.09159e-05	80.632	ELFTSLPVTFQHK(1)LIR	3	2.337	1				1.00402					FALSE
TGME49_226960-t26_1-p1	754	K	phosphofructokinase PFKII	1	3.86615e-09	119.65	TEREEAELFTK(1)EGMK	3	0.19703	46	0.980885	0.849329	1.194	0.861446	1.04669	1.0612	0.946	0.7557	FALSE
TGME49_226960-t26_1-p1	338	K	phosphofructokinase PFKII	1	2.86396e-72	166.49	SASLITLECALQTHPNYTFIGEEVMAK(1)K	3	4.193	3		1.05263				0.967423			FALSE
TGME49_226960-t26_1-p1	708	K	phosphofructokinase PFKII	1	0.00143092	73.435	VALLGGTVK(1)GFK	2	1.5751	5		0.769866		1.73193	0.714008	0.784798	1.589		FALSE
TGME49_226960-t26_1-p1	914	K	phosphofructokinase PFKII	1	2.85588e-05	72.433	TK(1)TLGEIVTFVADAVK	3	0.64469	1		1.03199							FALSE
TGME49_226960-t26_1-p1	951	K	phosphofructokinase PFKII	1	2.20698e-13	108.71	NFGVAVINENLFALNK(1)ELR	3	1.0346	3	0.769618	1.30857	0.968						ME49
TGME49_226960-t26_1-p1	542	K	phosphofructokinase PFKII	1	0.003845	114.5	K(1)FLVDIER	2	0.12138	12	1.18511	1.26522	1.049	1.02108	0.76751	0.730503	0.767	0.122535	FALSE
TGME49_226960-t26_1-p1	213	K	phosphofructokinase PFKII	1	2.68205e-07	136.81	IETDEQK(1)QK	2	0.5348	15	1.7666	0.606811	1.906	0.824297	0.427043	0.483712	0.439	0.25134	FALSE
TGME49_226960-t26_1-p1	268	K	phosphofructokinase PFKII	1	0.00566124	67.414	TIDGDLK(1)NR	2	-3.5961	9	0.88833	1.0547	0.574		1.23735	1.23396	1.475		FALSE
TGME49_226960-t26_1-p1	928	K	phosphofructokinase PFKII	1	1.34574e-18	142.45	TLGEIVTFVADAVK(1)AR	2	-0.38815	17	1.51107	1.51084	1.038	0.717871	0.583658	0.672261	0.481	0.027361	down
TGME49_226960-t26_1-p1	8	K	phosphofructokinase PFKII	1	0.000522585	85.355	TFLSFFK(1)CAK	2	-0.20464	6	0.453722	1.00619	0.76	1.07932		1.7157	1.459		FALSE
TGME49_226960-t26_1-p1	664	K	phosphofructokinase PFKII	1	0.000307149	96.342	DFFGGACK(1)LQK	2	2.3182	7	0.908451	0.78225	0.972	1.35341	0.873541	1.1076	1.255	0.34014	FALSE
TGME49_226960-t26_1-p1	861	K	phosphofructokinase PFKII	1	4.99869e-27	104.38	GLGFDTETK(1)VASEMIANLLTDSNSAAK	3	-0.70867	3				1.32129	0.837549	0.812438			RH
TGME49_226960-t26_1-p1	1021	K	phosphofructokinase PFKII	1	5.89367e-05	95.273	DIEVHQFPK(1)AILR	3	-1.0542	3			0.953		0.685798	1.32478	0.72		FALSE
TGME49_226960-t26_1-p1	1196	K	phosphofructokinase PFKII	1	0.000603026	40.137	YCNPGPLQFAEPAK(1)DYYYSR	3	0.14813	1					0.972763				FALSE
TGME49_249390-t26_1-p1	643	K	glutamate/leucine/phenylalanine/valine dehydrogenase family protein	1	0.000620344	107.57	DVK(1)QALAFR	2	0.098604	6	0.651096	0.909005	0.981185	1.19869	1.19938	1.11321	1.415	0.102359	FALSE
TGME49_249390-t26_1-p1	198	K	glutamate/leucine/phenylalanine/valine dehydrogenase family protein	1	5.46406e-05	64.244	YAAQYEEVK(1)QILAQR	3	0.33566	1				1.0917					FALSE
TGME49_249390-t26_1-p1	850	K	glutamate/leucine/phenylalanine/valine dehydrogenase family protein	1	0.00563603	53.124	NLK(1)EEEVTR	2	-0.065663	4									FALSE
TGME49_249390-t26_1-p1	566	K	glutamate/leucine/phenylalanine/valine dehydrogenase family protein	1	1.95349e-15	105.38	LPPFSEDTVLK(1)VVDSHPDMIK	3	2.2742	5	0.442326		0.621825	1.53384	1.55556	1.01887	2.903	0.024003	up
TGME49_249390-t26_1-p1	1193	K	glutamate/leucine/phenylalanine/valine dehydrogenase family protein	1	0.0613562	49.442	HLK(1)DSQR	2	-1.0086	1			0.940734						FALSE
TGME49_249390-t26_1-p1	739	K	glutamate/leucine/phenylalanine/valine dehydrogenase family protein	1	1.25538e-06	132.25	GVILLSK(1)TDSR	2	0.47625	12	1.06673	0.85782	0.908749	1.1321	1.03738	1.01992	1.149	0.21402	FALSE
TGME49_249390-t26_1-p1	576	K	glutamate/leucine/phenylalanine/valine dehydrogenase family protein	1	0.00281532	44.543	VVDSHPDMIK(1)R	3	-0.21465	1		0.947867							FALSE
TGME49_249390-t26_1-p1	297	K	glutamate/leucine/phenylalanine/valine dehydrogenase family protein	1	0.0078475	83.168	K(1)FLGLSGK	2	1.2085	12	0.891325	0.636967	0.927563	0.613537	1.22326	1.74633	1.122	0.82972	FALSE
TGME49_249390-t26_1-p1	640	K	glutamate/leucine/phenylalanine/valine dehydrogenase family protein	1	0.0110489	72.928	TNFWK(1)DVK	2	0.26383	5		0.865403	1.02446	1.09934		1.03983	1.163		FALSE
TGME49_249390-t26_1-p1	625	K	glutamate/leucine/phenylalanine/valine dehydrogenase family protein	1	1.79118e-43	168.69	DIQCLDSPDAPPILLK(1)FR	3	-1.6306	21	1.1001	1.21706	0.984008	1.17358	0.974039	0.527254	0.976	0.82756	FALSE
TGME49_249390-t26_1-p1	1020	K	glutamate/leucine/phenylalanine/valine dehydrogenase family protein	1	1.31318e-10	143.97	GVILFK(1)DASTNK	2	0.038021	18	1.11535	0.930806	1.03481	1.24782	0.924195	0.749476	1.057	0.74114	FALSE
TGME49_249390-t26_1-p1	304	K	glutamate/leucine/phenylalanine/valine dehydrogenase family protein	1	0.000584153	89.301	FLGLSGK(1)TTPYR	2	-0.62312	4	0.872259	1.03981	0.929445						ME49
TGME49_249390-t26_1-p1	751	K	glutamate/leucine/phenylalanine/valine dehydrogenase family protein	1	0.000638511	88.101	DEANALTK(1)SAFK	2	0.00037461	6	1.09628	1.32322	1.1317	0.860262	0.748702	0.778826	0.68	0.024257	FALSE
TGME49_249390-t26_1-p1	714	K	glutamate/leucine/phenylalanine/valine dehydrogenase family protein	1	1.77766e-37	164.63	DTAFDEVYK(1)LASTQNLK	3	0.068018	16	0.77979	1.43697	0.888993	0.718341	0.476636	1.68239	0.577	0.156763	FALSE
TGME49_249390-t26_1-p1	417	K	glutamate/leucine/phenylalanine/valine dehydrogenase family protein	1	0.000401739	69.721	GLHTK(1)EFFSR	2	0.79374	16	1.3041	0.967773	0.881468	0.944323	0.859813	1.02725	0.858	0.43766	FALSE
TGME49_249390-t26_1-p1	1106	K	glutamate/leucine/phenylalanine/valine dehydrogenase family protein	1	1.68938e-26	172.09	CDLTDVLSAK(1)ILR	3	0.50017	9		0.747867	1.03951	1.31332	0.977155	1.00839	1.281	0.37488	FALSE
TGME49_249390-t26_1-p1	608	K	glutamate/leucine/phenylalanine/valine dehydrogenase family protein	1	0.000246603	101.38	NWEEETSLK(1)R	2	0.71327	8	0.600572	1.19905	1.22107			0.84696			FALSE
TGME49_249390-t26_1-p1	724	K	glutamate/leucine/phenylalanine/valine dehydrogenase family protein	1	0.0631891	41.109	NK(1)DIPEGGSK	2	-1.5431	1				1.0917					FALSE
TGME49_215280-t26_1-p1	308	K	succinate dehydrogenase [ubiquinone] iron-sulfur protein	1	0.00784959	55.064	MK(1)DQVEAR	2	-1.4469	3					1.136	0.89	0.974	0.125044	RH
