# Supplementary material for: Global Lysine Crotonylation and 2-Hydroxyisobutyrylation in Phenotypically Different Toxoplasma gondii Parasites
Source: Mol Cell Proteomics. 2019 Sep 5;18(11):2207–24. doi: 10.1074/mcp.RA119.001611 (PMC6823851; doi:10.1074/mcp.RA119.001611)
Supplement: Supplementary dataset 21 [file 153316_2_supp_389894_pxb4p0.xlsx]

## Sheet: kcr
Modification sites information											Normalized modification sites quantitation
Protein accession	Position	Amino acid	Protein description	Localization probability	PEP	Score	Modified sequence	Charge	Mass error [ppm]	MS/MS Count	ME49_rep1	ME49_rep2	ME49_rep3	RH_rep1	RH_rep2	RH_rep3	RH/ME49 Ratio	RH/ME49 P value
proteasome
TGME49_263060-t26_1-p1	1740	K	Proteasome/cyclosome repeat-containing protein	1	0.000931654	83.045	LLDVVK(1)DPASR	2	-1.0076	12	0.726054	0.80859	0.796954	1.20548	1.43623	1.08743	1.7	0.0067171
ribosomal protein
TGME49_205340-t26_1-p1	103	K	ribosomal protein RPS12	1	1.7043e-06	118.24	ELGEWAGLCK(1)VDK	2	0.42251	7	1.3187	1.7	1.43812	0.712062	0.748509	0.128514	0.492	0.0055405
TGME49_205340-t26_1-p1	33	K	ribosomal protein RPS12	1	0.000435091	58.116	VLK(1)NALIHDGLVR	3	-0.90513	8	1.13168		1.13573	0.655642	0.704771	1.29719	0.6	0.0049621
TGME49_210690-t26_1-p1	14	K	ribosomal protein RPS6	1	2.0502e-35	153.36	LNLANPQAGMQK(1)TVEVDDEK	3	0.88758	30	1.36355	1.26477	1.09039	0.69637	0.726073	0.782077	0.574	0.007738
TGME49_210690-t26_1-p1	191	K	ribosomal protein RPS6	1	0.00701572	111.69	AYLAK(1)QR	2	0.73174	10	1.39652	1.20341	1.05375	0.781078	0.765677	0.730143	0.635	0.023858
TGME49_210690-t26_1-p1	214	K	ribosomal protein RPS6	1	0.000168495	102.4	DVLSAYK(1)HELR	2	-0.17072	22	1.32875	1.68409	1.30456	0.520352	0.493949	0.551935	0.352	0.0023979
TGME49_215470-t26_1-p1	151	K	ribosomal protein RPL10A	1	0.00082938	98.048	IQEIK(1)SSIK	2	1.0254	4				1.07884	0.707401	1.0252
TGME49_218410-t26_1-p1	215	K	ribosomal protein RPP0	1	5.98399e-18	142.91	ASVLDITDEVILEK(1)FR	2	0.64809	25	1.42173	1.65527	1.12836	0.688103	0.441207	0.532225	0.403	0.024616
TGME49_223050-t26_1-p1	160	K	ribosomal protein RPS20	1	0.000393163	93.096	EK(1)NLQVAGPVR	2	1.2483	3				1.068	0.77908	0.830601
TGME49_225080-t26_1-p1	80	K	ribosomal protein RPS18	1	3.42504e-06	69.975	VVAIASTPQQFK(1)IPTWFLNR	3	-3.6008	3	0.941489	1.35119	1.03924
TGME49_226970-t26_1-p1	121	K	ribosomal protein RPS11	1	3.47748e-15	91.416	NVTCHLSPCFEQVK(1)EGDIVTAGQCR	3	-1.992	4	0.760801	1.18307	1.05387
TGME49_227360-t26_1-p1	356	K	ribosomal protein RPL3	1	4.38511e-07	112.12	ALEPVNLK(1)FIDTSAK	2	0.475	8	1.14916	1.74668	1.15226	0.690021	0.709786	0.463628	0.519	0.038437
TGME49_229670-t26_1-p1	48	K	ribosomal protein RPS23	1	9.79385e-07	87.429	ANPFGGSSHAK(1)GIVVEK	2	-3.642	9	1.20947	0.912121	0.83085
TGME49_232710-t26_1-p1	33	K	ribosomal protein RPS3A	1	9.29033e-07	115.06	EWYDLK(1)APTLFNVR	2	3.5449	9	1.51122	1.90863		0.526012	0.489883	0.525581	0.297	0.0100588
TGME49_238010-t26_1-p1	40	K	ribosomal protein RPL23A	1	0.0193514	79.469	ASSSFK(1)K	2	0.62275	13	0.662489	0.775319	0.948416	1.19391	1.36502	1.24884	1.609	0.042996
TGME49_243570-t26_1-p1	671	K	ribosomal protein RPS26	1	8.38513e-14	92.913	ADVASVFDLDPETAANLYK(1)ELPR	3	0.17989	6	0.607427	0.938939	0.649431	1.29535	1.39848	1.16737	1.84	0.038197
TGME49_244320-t26_1-p1	167	K	ribosomal protein RPL24	1	0.0356396	62.659	FVAK(1)DGK	2	0.089523	5	0.755376	0.727783		1.30132	1.23958	1.25283	1.713	0.0032191
TGME49_245460-t26_1-p1	154	K	ribosomal protein RPS8	1	3.09098e-31	145.48	QQGVPK(1)LDPLLEEQFNTGR	3	0.13922	3				0.808466	1.03854	1.3348
TGME49_248390-t26_1-p1	36	K	ribosomal protein RPL26	1	0.00130857	75.819	IMTAPLCK(1)ELR	2	0.23128	3				1.1125	0.785083	1.13427
TGME49_248390-t26_1-p1	2	K	ribosomal protein RPL26	1	0.000313642	93.623	MK(1)FSSQVSSSR	2	-0.80824	19	1.48601	1.95805	1.15973	0.489583	0.28263	0.603206	0.252	0.0160191
TGME49_248480-t26_1-p1	92	K	ribosomal protein RPS9	1	9.572e-28	136.68	LGLLGESEQK(1)LDYVLGLTVAK	3	1.7528	4	1.55323	0.920993	0.652356
TGME49_249250-t26_1-p1	3279	K	ribosomal protein RPL35A	1	0.00361971	84.62	AWDGKDEELPK(1)DEL	2	-0.60278	6	1.43613	1.28928	1.04187	0.664256	0.808307	0.776398	0.586	0.033536
TGME49_250810-t26_1-p1	119	K	ribosomal protein RPL35	1	9.6867e-18	176.38	VLTVYTQK(1)QR	2	1.9198	42	1.82124	1.40069	1.25622	0.657678	0.653439	0.687558	0.439	0.0180184
TGME49_250810-t26_1-p1	101	K	ribosomal protein RPL35	1	0.00333919	110.41	LSK(1)VTEVR	2	0.16845	10	1.48964	1.32836	1.25249	0.690637	0.761905	0.829493	0.535	0.0036794
TGME49_250810-t26_1-p1	80	K	ribosomal protein RPL35	1	0.0122637	87.323	QLEDLK(1)K	2	0.36989	7	1.40933	1.40069	1.31592	0.677903	0.727513	0.83318	0.511	0.0004174
TGME49_263700-t26_1-p1	101	K	ribosomal protein RPS14	1	0.000583294	83.182	ELGISAVHVK(1)VR	3	1.4621	15	1.13065	1.80396	0.910068	0.490272	0.52409	1.17044	0.396	0.043
TGME49_267060-t26_1-p1	118	K	ribosomal protein RPL14	1	1.34997e-05	151.44	FNQSSWGK(1)R	2	-0.48271	12	1.32107	1.03516	1.13889	0.69847	0.764356	1.11777	0.628	0.0179157
TGME49_267060-t26_1-p1	110	K	ribosomal protein RPL14	1	3.27394e-13	121.41	DDVIAK(1)FNQSSWGK	2	0.96355	11	1.2854	1.45605	1.2963	0.59586	0.691089	0.748223	0.478	0.0022971
TGME49_292130-t26_1-p1	274	K	ribosomal protein RPL13A	1	1.21241e-15	108.75	SFAQTTLPK(1)DQVAFLQQYGHA	3	0.6545	3	1.00605	1.50259	0.547076
TGME49_299050-t26_1-p1	60	K	ribosomal protein RPL17	1	0.00176847	90.15	FLEDVMEK(1)K	2	-0.31911	20	1.26173	1.18438	1.06486	0.744705	0.777778	0.845465	0.65	0.0074213
TGME49_299050-t26_1-p1	95	K	ribosomal protein RPL17	1	0.000171825	101.48	SCK(1)FVLDLLR	2	0.1686	6	1.16426	1.48229	1.16216	0.681159	0.855219	0.463606	0.605	0.033457
TGME49_305520-t26_1-p1	124	K	ribosomal protein RPS2	1	2.15636e-10	91.518	AFVAVGDSNGHCGLGVK(1)CAK	3	-1.9278	3	1.199	1.09325	0.664107
TGME49_309120-t26_1-p1	264	K	ribosomal protein RPL4	1	9.37528e-33	121.38	NIPGVELCK(1)VDSLNLLQLAPGGALGR	3	0.92963	6	1.11788	1.58515	1.25483	0.769833	0.63965	0.56405	0.534	0.025416
TGME49_309820-t26_1-p1	88	K	ribosomal protein RPL11	1	0.00732361	93.162	VK(1)EYELK	2	0.21694	9	1.01254	0.964862	0.923536
TGME49_309820-t26_1-p1	157	K	ribosomal protein RPL11	1	0.00369475	97.431	VTK(1)EDSIK	2	-0.68474	10	1.01421	1.26306	1.48148	0.711637	0.771516	0.800414	0.592	0.038335
TGME49_314810-t26_1-p1	131	K	ribosomal protein RPL7	1	0.0021168	69.672	VNK(1)ATIEMLK	2	0.93175	5	1.04567	1.27158	1.21654	0.816619	0.635692		0.616	0.027184
TGME49_320050-t26_1-p1	163	K	ribosomal protein RPL5	1	1.04166e-10	92.264	VFGAMK(1)GAADGGLHVPHGIK	4	0.12626	27	1.13155	1.20455	1.32851	0.693285	0.738384	0.967652	0.586	0.0037554
TGME49_320050-t26_1-p1	231	K	ribosomal protein RPL5	1	0.000816661	84.169	YSAQFSQYIK(1)NK	2	-0.16504	5	1.37005		1.51033	0.657895	0.770707	0.709797	0.496	0.017022
tRNA synthetase
TGME49_217460-t26_1-p1	575	K	glutaminyl-tRNA synthetase (GlnRS)	1	0.00262571	80.231	VEVLEK(1)CIR	2	0.82943	5	1.44596	1.18699	0.936312	0.675504	0.660963		0.562	0.040741
TGME49_217460-t26_1-p1	753	K	glutaminyl-tRNA synthetase (GlnRS)	1	0.00280881	113.71	VYK(1)GFVER	2	0.47857	13	1.25068	1.38516	1.04468	0.847296	0.751872	0.669715	0.652	0.035075
TGME49_219540-t26_1-p1	545	K	cytosolic tRNA-Ala synthetase	0.999929	2.03533e-16	92.463	ILELSPGLRPYGGK(1)VGEEDKDMVDMAYR	4	-0.71539	3				1.15449	1.12846	0.641684
TGME49_219540-t26_1-p1	551	K	cytosolic tRNA-Ala synthetase	1	3.06937e-05	107.11	VGEEDK(1)DMVDMAYR	2	0.61526	4	0.824458	1.23592	1.00907
TGME49_219850-t26_1-p1	533	K	prolyl-tRNA synthetase (ProRS)	1	0.00460868	60.167	SEGEK(1)FAGGK	2	-0.48583	6	1.32942	1.09921	1.15567	0.815075	0.586	1.00704	0.586	0.032037
TGME49_219850-t26_1-p1	581	K	prolyl-tRNA synthetase (ProRS)	1	8.66558e-06	101.32	MFEIEFEDEEGHK(1)R	3	0.14404	3				0.851256	1.47	0.685427
TGME49_263870-t26_1-p1	235	K	glutamate-tRNA ligase	1	0.0015684	79.986	DK(1)FVHVSR	2	0.22479	11	1.28863	1.23125	0.970348	0.738791	0.687619	1.12713	0.613	0.025659
TGME49_288360-t26_1-p1	565	K	tryptophanyl-tRNA synthetase (TrpRS2)	1	2.40344e-07	72.564	TK(1)MSGSVETSSIYVSDTPEQIK	3	0.29868	8		1.23634	1.36373	0.6625	0.739046	1.12344	0.539	0.0138184
TGME49_288360-t26_1-p1	222	K	tryptophanyl-tRNA synthetase (TrpRS2)	1	2.11962e-39	159.01	STGQIADIQFESVK(1)FNEEK	2	0.42601	14	0.65284	0.764706	0.822695	1.4125	1.35443	1.02697	1.853	0.0061381
TGME49_300260-t26_1-p1	383	K	threonyl-tRNA synthetase family protein	1	0.0317401	65.252	LLK(1)DYLK	2	0.56591	3				1	0.936975	1.15717
TGME49_205710-t26_1-p1	379	K	lysine-tRNA ligase	1	0.00174674	85.676	VFEIGK(1)NFR	2	0.32857	3				1.25447	0.687123	1.13065
HSP
TGME49_232940-t26_1-p1	166	K	heat shock protein HSP20	1	0.000507018	63.694	ISCIQTHEK(1)K	3	0.25652	4				0.919969	0.733813	0.693436
TGME49_247550-t26_1-p1	417	K	heat shock protein HSP60	1	5.62814e-17	136.33	VGGASEVEVGEAK(1)DR	2	0.20979	3				1.25448	0.839319	1.08257
TGME49_273760-t26_1-p1	253	K	heat shock protein HSP70	1	0.00770071	61.56	GK(1)DISTNSR	2	-0.24074	3				1.05417	1.0997	0.926702
TGME49_273760-t26_1-p1	597	K	heat shock protein HSP70	1	3.40849e-124	217.7	NQLAEKEEFEAK(1)QK	3	-0.78853	82	0.900591	0.69358	0.67052	1.45	1.39781	0.922513	1.886	0.0130237
TGME49_273760-t26_1-p1	509	K	heat shock protein HSP70	1	2.6127e-47	203.51	SNQITITNDK(1)GR	2	-0.32697	17	1.41043	1.27821	1.19942	0.571875	0.581256	0.917277	0.445	0.0009389
TGME49_273760-t26_1-p1	113	K	heat shock protein HSP70	1	1.41428e-24	147.83	K(1)TFHPEEVSAMVLGK	3	-0.52793	31	0.809055	0.870623	0.765896	1.14479	1.41974	1.01152	1.573	0.0172032

## Sheet: khib
Modification sites information											Normalized modification sites quantitation
Protein accession	Position	Amino acid	Protein description	Localization probability	PEP	Score	Modified sequence	Charge	Mass error [ppm]	MS/MS Count	ME49_rep1	ME49_rep2	ME49_rep3	RH_rep1	RH_rep2	RH_rep3	RH/ME49 Ratio	RH/ME49 P value
ubiquitin
TGME49_202820-t26_1-p1	625	K	ubiquitin-conjugating enzyme subfamily protein	0.999368	0.000313625	123.35	VLDK(0.001)DK(0.999)LTK	2	-0.19365	17	1.56031	1.01106	1.14497	0.763814	0.562245	0.818281	0.577	0.034399
TGME49_202820-t26_1-p1	619	K	ubiquitin-conjugating enzyme subfamily protein	1	0.00181405	100.84	FK(1)VLDKDK	2	-0.4627	12	0.485885	0.741709	0.629191	1.09101	1.45306	1.76823	2.322	0.0108822
TGME49_222430-t26_1-p1	939	K	HECT-domain (ubiquitin-transferase) domain-containing protein	1	0.00152187	85.533	HLK(1)TADAVR	2	0.98193	4				1.16649	0.979167	0.890562
TGME49_254600-t26_1-p1	33	K	ubiquitin family protein	1	1.16561e-05	116.03	QALQEK(1)EGIDVK	2	0.57525	6	0.433306		0.441202	1.40655	1.91906	1.76085	3.878	0.00150364
TGME49_263470-t26_1-p1	144	K	ubiquitin carboxyl-terminal hydrolase UCHL3	1	3.5456e-07	96.773	FLEHFLK(1)ETADLSPEQR	3	-0.79856	5	1.35514	1.22955		0.887981	0.707497	0.76561	0.609	0.0127754
TGME49_290290-t26_1-p1	356	K	ubiquitin-activating enzyme E1 family protein	1	0.000522857	73.435	LNGEAK(1)QLAER	2	0.26618	3				0.98497	1.12831	0.885246
TGME49_290290-t26_1-p1	902	K	ubiquitin-activating enzyme E1 family protein	1	0.00040234	77.062	AMNYK(1)IPCCDR	2	0.2283	5				1.21142	1.05583	0.731557
TGME49_290290-t26_1-p1	443	K	ubiquitin-activating enzyme E1 family protein	1	0.00562941	86.67	EK(1)YSIDSR	2	-3.1782	4				0.361723	0.445642	2.2377
TGME49_311090-t26_1-p1	291	K	ubiquitin carboxyl-terminal hydrolase	1	2.2951e-08	121.82	TRGEEALADGAAEVK(1)R	3	0.99569	5				0.957935	1.16219	0.997819
TGME49_311090-t26_1-p1	143	K	ubiquitin carboxyl-terminal hydrolase	1	7.19687e-05	97.163	ELTAAVK(1)NDMK	2	-1.6495	5				0.793499	1.20945	1.1385
TGME49_319870-t26_1-p1	172	K	ubiquitin-conjugating enzyme subfamily protein	1	2.40454e-06	140.78	INK(1)ELNDLSK	2	-0.028607	10	0.873224	0.58752	0.921634	1.31996	1.1754	1.2113	1.556	0.034597
proteasome
TGME49_228210-t26_1-p1	25	K	26S proteasome regulatory subunit	1	0.000632294	80.688	ALQAYVAK(1)VK	2	-0.44803	6				1.00501	0.906364	0.981336
TGME49_228210-t26_1-p1	332	K	26S proteasome regulatory subunit	1	3.68356e-05	106.58	IAK(1)QGDIDYEAICK	2	-0.28126	3				0.895896	0.982727	1.00688
TGME49_263060-t26_1-p1	825	K	Proteasome/cyclosome repeat-containing protein	1	5.13506e-06	120.87	VIADK(1)HEDVMAR	2	0.10072	28	0.751916	0.699346	0.676142	1.56059	1.3955	0.999018	1.859	0.011801
TGME49_263060-t26_1-p1	664	K	Proteasome/cyclosome repeat-containing protein	1	6.56812e-16	125.67	K(1)EQEADALIDQLCK	3	-1.5341	13		0.806723	0.634518	1.11486	1.39871	1.12868	1.685	0.027862
TGME49_313410-t26_1-p1	328	K	proteasome 26S regulatory subunit	1	0.000773285	64.827	VALK(1)MPNSDAEK	2	0.15098	3				1.10966	1.1916	0.731805
TGME49_313410-t26_1-p1	336	K	proteasome 26S regulatory subunit	1	3.75568e-05	114.72	MPNSDAEK(1)TEK	2	-0.76134	10	0.560503	0.901435	0.637513	1.3169	1.52561	1.07278	1.865	0.022263
TGME49_313410-t26_1-p1	49	K	proteasome 26S regulatory subunit	1	0.000196534	81.92	IK(1)EDMELLVER	2	0.65267	4				0.724346	1.09529	1.20738
ribosomal proteins
TGME49_204020-t26_1-p1	28	K	ribosomal protein RPL8	1	0.000100272	88.101	GEAK(1)LRPLDFAER	3	-0.089219	14	0.486059	0.708333	0.7844	1.77592	1.46075	0.948746	2.115	0.035283
TGME49_205340-t26_1-p1	106	K	ribosomal protein RPS12	1	0.00320227	129.72	VDK(1)DGTAR	2	2.2927	5	1.42271		2.32635	0.0632296	0.11332		0.047	0.0151184
TGME49_205340-t26_1-p1	73	K	ribosomal protein RPS12	1	0.00742752	101.33	K(1)LVQGLCK	2	0.3203	13	1.20515	1.38913	1.43613	0.702335	0.578529	0.717871	0.496	0.00128087
TGME49_207440-t26_1-p1	833	K	ribosomal protein RPS4	1	0.000154397	94.122	TNLQEEDVADK(1)K	2	1.7293	3				1.09293	1.05365	1.01133
TGME49_207440-t26_1-p1	204	K	ribosomal protein RPS4	1	2.77809e-05	97.463	YPHPSIK(1)AHDCIR	4	-0.2821	52	0.718607	0.633673	0.518999	1.47202	1.46996	1.30896	2.272	0.00127636
TGME49_207440-t26_1-p1	263	K	ribosomal protein RPS4	1	3.89761e-06	139.43	DAK(1)NNEFATR	2	3.6526	16	0.736022	0.835714	0.728452	1.42133	1.04614	1.30896	1.642	0.008556
TGME49_210690-t26_1-p1	237	K	ribosomal protein RPS6	1	8.01066e-05	99.498	AQAAAAPK(1)PAEVK	2	0.56284	15	0.6163	0.480682	0.635179	1.26733	1.78108	1.37678	2.555	0.0022999
TGME49_210690-t26_1-p1	214	K	ribosomal protein RPS6	1	1.07702e-09	158.3	DVLSAYK(1)HELR	2	0.20938	38	1.01648	1.32841	1.37296	0.765677	0.772277	0.648676	0.588	0.0090427
TGME49_215470-t26_1-p1	132	K	ribosomal protein RPL10A	1	4.18892e-07	104.2	AGK(1)FPTLITHNDKLEDK	3	-0.10862	16	0.540366	0.541369	0.555556	1.38278	1.0525	1.74347	2.552	0.024519
TGME49_218410-t26_1-p1	78	K	ribosomal protein RPP0	1	2.31019e-11	137.93	MSEMPQLEK(1)LLPLVR	3	-0.34906	19	1.10037	1.20703	1.39204	0.783494	0.756504	0.703742	0.607	0.0027446
TGME49_225080-t26_1-p1	27	K	ribosomal protein RPS18	1	1.30168e-06	138.99	EK(1)VVVALTAIR	2	0.77656	39	1.41596	1.60595	1.01697	0.661458	0.879964	0.612586	0.533	0.02366
TGME49_226970-t26_1-p1	121	K	ribosomal protein RPS11	1	4.77455e-16	72.228	NVTCHLSPCFEQVK(1)EGDIVTAGQCRPLSK	4	-0.064051	3				0.828947	1.38669	0.796053
TGME49_226970-t26_1-p1	81	K	ribosomal protein RPS11	1	0.003414	74.92	GMVISTK(1)MK	2	-0.42916	9				1.0496	1.01663	0.925752
TGME49_227360-t26_1-p1	142	K	ribosomal protein RPL3	1	1.50726e-24	178.84	YGDNNK(1)MEAELTR	2	0.20705	31	0.560976	0.614801	0.874263	1.31423	1.11474	1.58584	1.958	0.0158594
TGME49_227360-t26_1-p1	221	K	ribosomal protein RPL3	1	3.70936e-16	120.4	AVFTEGEMIDVIGVTK(1)GHGVK	3	-0.53771	21	1.37899	1.25047	1.13949	0.700637	0.688414	0.756547	0.569	0.00083875
TGME49_227360-t26_1-p1	356	K	ribosomal protein RPL3	1	4.78937e-08	126.16	ALEPVNLK(1)FIDTSAK	2	0.55011	11	1.25704	1.1556	1.21611	0.752654	0.782902	0.774976	0.637	7.8608e-05
TGME49_227360-t26_1-p1	302	K	ribosomal protein RPL3	1	1.78342e-14	164.9	NATTESDLTEK(1)R	3	1.6126	23	0.580675	0.66888	0.767191	1.35244	1.27559	1.44326	2.019	0.00129811
TGME49_228470-t26_1-p1	85	K	ribosomal protein RPL15	1	0.00768921	108.24	PK(1)NQGVR	2	-0.30035	3				1.33217	0.853987	1.05811
TGME49_228470-t26_1-p1	77	K	ribosomal protein RPL15	1	9.9747e-05	109.66	QVHK(1)GIVYGK	2	-0.21929	19	0.734842	0.609375	0.470489	1.52846	1.2536	1.60417	2.417	0.0039579
TGME49_228470-t26_1-p1	56	K	ribosomal protein RPL15	1	0.0139667	85.212	K(1)QGFVIYR	2	-1.8426	6				1.17189	1.07589	0.955044
TGME49_229250-t26_1-p1	98	K	ribosomal protein RPL28	1	0.00684264	82.426	VMK(1)AVAER	2	0.83936	11	0.830556	0.790741	0.814922	1.21332	1.38318	1.06761	1.504	0.0061211
TGME49_229250-t26_1-p1	20	K	ribosomal protein RPL28	1	4.90479e-05	122.7	K(1)FNGITLSAER	2	-1.7358	14	0.809259	0.65	0.716085	1.41831	1.34813	1.17861	1.814	0.002084
TGME49_232230-t26_1-p1	56	K	ribosomal protein RPL30	1	3.97727e-08	139.46	K(1)SEIEYYAMLSK	2	0.54163	24	1.22005	1.21359	1.18523	0.753802	0.763214	0.81523	0.644	7.5187e-05
TGME49_232300-t26_1-p1	84	K	ribosomal protein RPS3	1	0.000920214	144.38	EVLGDK(1)GR	2	-0.075696	15	0.918307	0.709453	0.641073	1.1194	1.19737	1.46914	1.669	0.018477
TGME49_232300-t26_1-p1	97	K	ribosomal protein RPS3	1	0.000492721	144.09	ELTSVVQK(1)R	2	0.4121	20	0.701772	0.950249	0.59482	1.13433	1.25101	1.43004	1.698	0.023523
TGME49_232710-t26_1-p1	241	K	ribosomal protein RPS3A	1	1.08379e-142	262.25	K(1)VQAESGEAQNTLTAETK	3	0.099073	27	0.41561	0.452792	0.579957	1.07803	2.04473	1.43814	3.149	0.0059246
TGME49_232710-t26_1-p1	222	K	ribosomal protein RPS3A	1	3.44494e-14	186.67	PK(1)FDLTK	2	-0.35898	19	0.16878	0.084264	0.158849	2.34971		2.00465	15.857	0.0024158
TGME49_232710-t26_1-p1	178	K	ribosomal protein RPS3A	1	1.80227e-11	133.16	MMTIMSAEASK(1)CQLR	3	-0.52527	14	0.73561	0.68731	0.624733	1.14258	1.68264	1.13116	1.932	0.0098421
TGME49_232710-t26_1-p1	195	K	ribosomal protein RPS3A	1	3.37388e-11	136.33	FIPESIGK(1)DIENACK	2	-0.42544	8				0.954721	1.14696	0.867907
TGME49_238010-t26_1-p1	84	K	ribosomal protein RPL23A	1	0.000310194	150.4	TDK(1)YTIVR	2	-0.70876	22	0.755595	0.70383	0.640724	1.11612	1.46831	1.59722	1.991	0.0045434
TGME49_238010-t26_1-p1	40	K	ribosomal protein RPL23A	1	0.0422145	79.116	ASSSFK(1)K	2	-0.04397	8		0.875745	0.740271	1.09583	1.13498	1.40509	1.5	0.042256
TGME49_238010-t26_1-p1	145	K	ribosomal protein RPL23A	1	1.33567e-24	188.88	VNTLIRPDGLK(1)K	2	-0.59258	89	0.811101	0.704681	0.747511	1.37091	1.27582	1.31713	1.751	0.0002567
TGME49_238010-t26_1-p1	125	K	ribosomal protein RPL23A	1	1.85901e-32	194.86	QAVK(1)ELYDVDTQR	2	-0.98923	9	0.746643	0.654468		1.26607	1.49648	1.15509	1.864	0.0109444
TGME49_239100-t26_1-p1	165	K	ribosomal protein RPS7	1	8.86672e-108	243.87	QK(1)DNIEDKLETFAAVYK	3	-1.2447	16	1.27541	1.0274	1.69112	0.691695	0.533811	0.610209	0.46	0.0093842
TGME49_239100-t26_1-p1	7	K	ribosomal protein RPS7	0.999384	6.27955e-28	154.39	K(0.999)IVK(0.001)PQGVEPTEIENEVAK	3	0.65751	13				1.20592	1.14652	0.952436
TGME49_239100-t26_1-p1	89	K	ribosomal protein RPS7	1	0.00693704	99.136	LVQELEK(1)K	2	0.24724	7				1.35722	0.827869	1.15893
TGME49_239330-t26_1-p1	6	K	ribosomal protein RPL37	1	0.00051179	82.914	AGK(1)GTGSFGK	2	-0.02552	10	0.672321	0.870734	0.706831	1.43879	1.05121	1.38069	1.72	0.0129447
TGME49_239330-t26_1-p1	86	K	ribosomal protein RPL37	1	0.00720887	63.184	EGTK(1)ATPVK	2	-0.78994	3				1.43012	0.81256	0.931188
TGME49_242330-t26_1-p1	170	K	ribosomal protein RPS5	1	1.36156e-61	187.43	TIAECLADEIMNCAK(1)ESSNAYAIK	3	0.73215	8	1.38235	1.18903	1.49954	0.80621	0.68482	0.347328	0.452	0.033142
TGME49_242330-t26_1-p1	32	K	ribosomal protein RPS5	1	4.13245e-05	110.44	DK(1)ACVFVPHTAGR	3	0.094386	26	0.747628	0.575906	0.716929	1.20021	1.20278	1.6126	1.968	0.006101
TGME49_242330-t26_1-p1	181	K	ribosomal protein RPS5	0.999461	0.00802746	139.97	K(0.001)K(0.999)DEIER	2	0.27675	5				0.251606	2.16454	0.855916
TGME49_243570-t26_1-p1	741	K	ribosomal protein RPS26	1	1.4572e-06	100.77	DMIQPAQAEMVLAK(1)IK	3	-0.23102	6	0.849691	0.997998	1.07756
TGME49_243570-t26_1-p1	727	K	ribosomal protein RPS26	1	4.56322e-14	113.54	QFASAK(1)DMIQPAQAEMVLAK	3	-0.65568	6	0.714412	0.810811	0.847983	1.39159	1.34061	0.943856	1.549	0.033581
TGME49_244320-t26_1-p1	170	K	ribosomal protein RPL24	1	0.000397356	86.344	DGK(1)VHTFIHR	2	-3.2099	20	0.258065	0.337699	0.441228	2.29892	1.54583	1.64286	5.292	0.00107579
TGME49_245460-t26_1-p1	138	K	ribosomal protein RPS8	1	2.25413e-27	199.12	VSK(1)HTLCLQNK	2	-0.56882	21	0.558984	0.548733	0.360116	1.72487	1.13793	1.86894	3.224	0.0051584
TGME49_248390-t26_1-p1	28	K	ribosomal protein RPL26	1	0.000355382	109.66	K(1)IMTAPLCK	2	-0.56677	25	0.807254	0.721951	0.727977	1.14375	1.19529	1.41583	1.664	0.0024356
TGME49_248480-t26_1-p1	138	K	ribosomal protein RPS9	1	3.99774e-05	86.944	VGK(1)HIVDIPSFMVR	3	0.22354	3				0.620253	1.00692	1.20646
TGME49_249250-t26_1-p1	3014	K	ribosomal protein RPL35A	0.999882	5.51283e-09	101.92	IDAGTDAKPSEK(1)AGSPEK	3	-0.03002	13	0.765469	0.869927	0.608175	1.49483	1.0181	1.22715	1.667	0.028819
TGME49_250810-t26_1-p1	101	K	ribosomal protein RPL35	1	0.00239592	134.48	LSK(1)VTEVR	2	-1.3434	14	1.20337	1.17681	1.47388	0.689888	0.897707	0.848848	0.632	0.0128628
TGME49_254440-t26_1-p1	146	K	ribosomal protein RPL12	1	7.99243e-67	207.37	EILGTCNSVGCTVDGK(1)SPK	2	-0.49312	34	0.768953	0.567539	0.780488	1.33407	1.40297	1.13704	1.83	0.0073773
TGME49_261570-t26_1-p1	251	K	ribosomal protein RPL7A	1	1.69879e-06	97.223	WGGGINGIK(1)SQHAQQK	3	0.19896	5	0.9636	1.44156	0.734841
TGME49_261570-t26_1-p1	261	K	ribosomal protein RPL7A	1	0.000656493	96.957	EK(1)LINIELK	2	1.2511	9	1.32457	1.20346	1.24563	0.937266	0.591207	0.750256	0.604	0.0185628
TGME49_261570-t26_1-p1	227	K	ribosomal protein RPL7A	1	2.59232e-25	168.41	KEDQAELEAQCK(1)IYR	3	0.27737	23	0.57634	0.503247	0.668037	1.88296	1.09822	1.1566	2.368	0.0116577
TGME49_261570-t26_1-p1	268	K	ribosomal protein RPL7A	1	0.00993478	91.318	LINIELK(1)K	2	0.38117	9	1.93428	2.35173	1.2888	0.27809	0.193639	0.159672	0.113	0.00082395
TGME49_261570-t26_1-p1	20	K	ribosomal protein RPL7A	1	0.0220556	49.472	K(1)LPAAPLAGK	2	0.62336	7	1.1911	1.59848	1.2333	0.487828	0.690365	0.907881	0.519	0.028319
TGME49_261570-t26_1-p1	216	K	ribosomal protein RPL7A	1	2.8879e-31	196.7	K(1)EDQAELEAQCK	2	-0.48247	22	0.781598	0.664502	0.595067	1.24251	1.29467	1.35517	1.907	0.0014248
TGME49_261570-t26_1-p1	29	K	ribosomal protein RPL7A	1	6.12092e-05	96.745	LPAAPLAGK(1)SGK	2	0.18537	10		0.297619	0.16444	1.04775	1.46773	1.92016	6.4	0.0096778
TGME49_262670-t26_1-p1	167	K	ribosomal protein RPL18A	1	0.0320397	51.066	IFPTPK(1)DK	2	1.3469	3	1.00804	0.942584	0.882587
TGME49_262670-t26_1-p1	153	K	ribosomal protein RPL18A	1	9.67571e-52	213.06	AHMQQLFDSK(1)LK	2	1.0309	107	0.555853	0.433493	0.814925	1.11308	1.77876	1.5	2.434	0.0167794
TGME49_262670-t26_1-p1	99	K	ribosomal protein RPL18A	1	1.17338e-19	177.57	TGTHNMYK(1)EVR	2	-0.93036	61	0.902592	0.78756	0.722388	1.10718	1.34292	1.21099	1.518	0.0081002
TGME49_262670-t26_1-p1	177	K	ribosomal protein RPL18A	1	0.0171292	120.52	K(1)PTLFLH	2	-0.12832	7				0.827925	1.33407	1.04615
TGME49_262690-t26_1-p1	22	K	ribosomal protein RPL27	1	1.35944e-06	128.68	K(1)GVVVNTWEGSK	2	2.6494	17	0.670915	0.551595	1.00806	1.37925	1.21481	1.13094	1.67	0.044139
TGME49_263050-t26_1-p1	306	K	ribosomal protein RPL13	1	0.000632851	66.538	ISTAMPIPK(1)ASK	2	-0.46404	8				1.23415	0.977296	0.769091
TGME49_263050-t26_1-p1	322	K	ribosomal protein RPL13	1	5.2909e-20	135.09	AITAEEQK(1)FMAYATLR	2	3.4742	5	0.796451	1.17312	1.07598
TGME49_266060-t26_1-p1	8	K	ribosomal protein RPSA	1	1.35791e-11	143.76	QAK(1)LSLQEDSIAK	2	-0.2565	17	0.753529	0.731371	0.673433	1.6411	1.30786	0.97479	1.818	0.020265
TGME49_266060-t26_1-p1	5	K	ribosomal protein RPSA	1	0.0092653	76.833	AADK(1)QAK	2	-0.24383	3				1.08793	0.764263	1.28676
TGME49_267400-t26_1-p1	63	K	ribosomal protein RPL32	1	8.85392e-06	111.81	GTNTMPNIGYGSNK(1)K	2	-0.58892	4				1.01057	1.17258	0.811966
TGME49_284560-t26_1-p1	140	K	ribosomal protein RPL9	1	7.99802e-53	180.8	ATNVK(1)DEIALTGTDVELVSR	2	0.75023	12	1.34564	1.25764	1.38147	0.840164	0.590055	0.618712	0.514	0.0040597
TGME49_288720-t26_1-p1	82	K	ribosomal protein RPL10	1	0.000101587	107.58	NCGK(1)DNFHLR	2	-0.35369	14	0.250426	0.454216		0.916188	1.49232	2.3242	4.478	0.037442
TGME49_292130-t26_1-p1	274	K	ribosomal protein RPL13A	1	4.82742e-16	117.65	SFAQTTLPK(1)DQVAFLQQYGHA	3	0.40278	7	1.37903	1.65389	1.75322	0.332159	0.351085	0.60452	0.269	0.0027432
TGME49_299050-t26_1-p1	68	K	ribosomal protein RPL17	1	0.00692399	129.47	K(1)FTGCIGR	2	0.14463	17	0.792419	0.642144	0.769369	1.50167	1.03928	1.44233	1.807	0.0120825
TGME49_299050-t26_1-p1	16	K	ribosomal protein RPL17	1	0.000664882	80.24	CCK(1)AFGQDLR	2	-0.23657	3				1.24526	0.820426	1.29003
TGME49_300000-t26_1-p1	59	K	ribosomal protein RPL18	1	0.000529077	112.3	LK(1)APMSLSK	2	-0.10712	7				1.00539	1.01166	1.21682
TGME49_305520-t26_1-p1	90	K	ribosomal protein RPS2	1	4.40909e-25	86.014	DDVMK(1)IMPVQK	2	1.0905	6	0.856716	0.884921	1.19674
TGME49_305520-t26_1-p1	85	K	ribosomal protein RPS2	1	4.945e-20	109.23	EYQIIDHFFQPGNCAAPLK(1)DDVMK	3	0.91439	12	1.08955	1.3254	1.26488	0.625588	0.891775	0.795407	0.629	0.0171029
TGME49_305520-t26_1-p1	42	K	ribosomal protein RPS2	1	8.21801e-27	159.04	GGAEDDLKDWVPITK(1)LGR	3	-0.85953	38	0.724378	0.831349	0.728407	1.16745	1.28247	1.30271	1.643	0.00092101
TGME49_309120-t26_1-p1	201	K	ribosomal protein RPL4	1	2.04052e-07	107.03	EAVK(1)ILETLGCTAELER	3	0.29272	5				1.53477	1.08215	0.459711
TGME49_309120-t26_1-p1	264	K	ribosomal protein RPL4	1	1.18662e-24	127.16	NIPGVELCK(1)VDSLNLLQLAPGGALGR	3	0.48506	8	1.25175	1.24257	1.37259	0.942214	0.584885	0.520661	0.53	0.022144
TGME49_309810-t26_1-p1	92	K	ribosomal protein RPP2	1	1.10467e-50	141.64	VPSGGVAAAAAPAAGAADAGAGAAAK(1)K	3	-0.48417	59	0.648571	0.698204	0.709111	1.47584	1.43702	0.912067	1.86	0.0195229
TGME49_309810-t26_1-p1	51	K	ribosomal protein RPP2	1	2.58579e-47	197.84	AVEGK(1)TPHELIAAGMEK	2	-0.47444	72	0.692381	0.841916	0.778266	1.19001	1.19168	1.2348	1.564	0.00149629
TGME49_309820-t26_1-p1	76	K	ribosomal protein RPL11	1	0.000747387	150.27	K(1)AEDILEK	2	0.22004	20	0.81689	0.71415	0.53405	1.39856	1.17316	1.36505	1.906	0.0086404
TGME49_313390-t26_1-p1	120	K	ribosomal protein RPL6	1	0.00212565	144.38	SPAGAAK(1)R	2	0.70118	6	0.780289	0.625227	0.839801	1.73549	1.02421	1.14346	1.738	0.043681
TGME49_313390-t26_1-p1	206	K	ribosomal protein RPL6	1	2.83867e-54	188.19	VDISGVDVSSIKDEQFGASK(1)K	3	-0.069152	32	0.624774	0.647005	0.536318	1.67634	1.45368	1.24761	2.421	0.001023
TGME49_314810-t26_1-p1	639	K	ribosomal protein RPL7	1	0.0159033	82.279	ETFNDIK(1)K	2	0.20707	3				1.00669	1.04963	0.963563
TGME49_320050-t26_1-p1	27	K	ribosomal protein RPL5	1	0.00213142	80.688	QGK(1)TDYAAR	2	-1.2546	8		0.679654	0.573347	1.30309	1.22424	1.08133	1.92	0.0063048
TGME49_320050-t26_1-p1	163	K	ribosomal protein RPL5	1	8.28647e-13	86.367	VFGAMK(1)GAADGGLHVPHGIK	3	-0.043209	93	1.32834	1.15368	1.17975	0.823049	0.852525	0.738447	0.659	0.0024798
TGME49_320050-t26_1-p1	43	K	ribosomal protein RPL5	1	0.00445191	128.86	NK(1)YNAHK	2	-0.12639	8	1.16043	1.171	1.4876	0.667877	0.718182	0.875231	0.592	0.0102589
tRNA synthetase
TGME49_207640-t26_1-p1	605	K	isoleucyl-tRNA synthetase family protein	1	5.64314e-08	77.795	LVEANEQTYWVPSFVK(1)EK	3	0.55691	6	1.43425	1.26735	1.02393	0.704053		0.574701	0.515	0.020997
TGME49_207640-t26_1-p1	295	K	isoleucyl-tRNA synthetase family protein	1	3.72147e-38	196.84	WIDFDNDYK(1)TLDTR	2	-1.0496	5	1.14271	1.13878	1.27817	0.71442		0.72012	0.604	0.00199517
TGME49_207640-t26_1-p1	456	K	isoleucyl-tRNA synthetase family protein	1	0.00108439	108.47	K(1)DENIVTFR	2	0.61375	4				1.09708	1.13491	0.731076
TGME49_210840-t26_1-p1	289	K	arginyl-tRNA synthetase family protein	1	8.96956e-06	102.65	GMVTVSDGAK(1)CVFTK	2	2.095	4	0.582883		0.688084		1.21145	1.59211	2.206	0.039022
TGME49_210840-t26_1-p1	214	K	arginyl-tRNA synthetase family protein	1	8.96237e-08	131.17	AAFDADEDFK(1)TR	2	-0.46743	9	0.721622	0.572111	0.891355	1.27823	1.52262	1.00987	1.744	0.033055
TGME49_217460-t26_1-p1	700	K	glutaminyl-tRNA synthetase (GlnRS)	1	1.37245e-05	111.52	VK(1)GAIHWLSEK	2	0.8729	15				1.5281	0.962567	0.669715
TGME49_217460-t26_1-p1	65	K	glutaminyl-tRNA synthetase (GlnRS)	1	1.04913e-05	54.626	K(1)GEQPSPIAAGEALSDYAAAR	3	0.31548	3	1.09991	0.861789	0.894487
TGME49_217460-t26_1-p1	569	K	glutaminyl-tRNA synthetase (GlnRS)	1	2.95868e-05	100.93	RESTIK(1)VEVLEK	3	-2.5668	24	1.43506	2.00407	0.876426	0.528102	0.713369	0.36687	0.373	0.034663
TGME49_219540-t26_1-p1	780	K	cytosolic tRNA-Ala synthetase	1	3.32016e-05	126.71	AK(1)VMAIWDGK	2	0.079027	12				0.783708	1.08399	1.09446
TGME49_219540-t26_1-p1	788	K	cytosolic tRNA-Ala synthetase	1	2.56517e-06	157.68	VMAIWDGK(1)R	2	0.3855	47	1.24753	1.17428	1.64415	0.539326	0.852767	0.574949	0.484	0.0140808
TGME49_219540-t26_1-p1	640	K	cytosolic tRNA-Ala synthetase	1	2.37464e-05	121.68	ILLK(1)EEQQFSR	2	-1.3703	3	1.04339	1.20085	0.818548
TGME49_219540-t26_1-p1	1146	K	cytosolic tRNA-Ala synthetase	1	0.000520402	111.74	ALLELQK(1)AR	2	-0.032405	5				1.13577	0.839921	0.962012
TGME49_219540-t26_1-p1	551	K	cytosolic tRNA-Ala synthetase	1	4.69707e-05	100.11	VGEEDK(1)DMVDMAYR	2	-1.1127	5	1.07199	1.30712	1.3256	0.575843		0.772074	0.546	0.022442
TGME49_219540-t26_1-p1	516	K	cytosolic tRNA-Ala synthetase	1	8.91457e-60	171.06	VASVLQDK(1)QSNYDTDLFTALFDK	3	0.46603	14	1.18639	1.65462	1.18347	0.713483	0.632411	0.680698	0.504	0.0044561
TGME49_219850-t26_1-p1	638	K	prolyl-tRNA synthetase (ProRS)	1	2.13611e-52	222.2	DENTGEILGK(1)CR	2	0.084608	12	0.820137	0.568762	0.745361	1.5397	1.094	1.2392	1.815	0.0157393
TGME49_219850-t26_1-p1	525	K	prolyl-tRNA synthetase (ProRS)	1	5.841e-06	108.63	WYEECLAVPVIK(1)GEK	2	-0.91316	9	1.61779	1.31729	0.983505	0.805025	0.693	0.557789	0.525	0.023939
TGME49_219850-t26_1-p1	254	K	prolyl-tRNA synthetase (ProRS)	1	9.90525e-06	122.33	KEVTLVFDSAMK(1)K	3	0.92285	23	0.99218	1.24754	1.84742	0.560804	0.606	0.762814	0.472	0.023519
TGME49_219850-t26_1-p1	387	K	prolyl-tRNA synthetase (ProRS)	1	0.0069817	130.27	FFDDEIK(1)K	2	0.59369	30	0.535679	0.713163	0.695876	0.99598	1.505	1.56281	2.09	0.0132193
TGME49_219850-t26_1-p1	269	K	prolyl-tRNA synthetase (ProRS)	1	1.63509e-20	139.11	NPDLVVLVHPLHNK(1)ATVALK	4	0.54756	20	0.778104	0.341847	0.387629	1.90352	1.199	1.39497	2.983	0.0168757
TGME49_219850-t26_1-p1	648	K	prolyl-tRNA synthetase (ProRS)	1	8.43315e-05	149.72	TMLEK(1)ADIR	2	-0.51104	29	1.16227	1.25835	1.29691	0.859296	0.721	0.700503	0.614	0.0023759
TGME49_253290-t26_1-p1	1002	K	valyl-tRNA synthetase	1	0.00821095	116.88	MSK(1)ISVR	2	-0.31609	8	0.552632	0.736125	0.522523	1.23785	1.70582	1.28443	2.334	0.0044386
TGME49_253290-t26_1-p1	641	K	valyl-tRNA synthetase	1	1.97963e-05	152.54	DAHGQK(1)MSK	2	1.3682	5				1.32678	0.909091	0.825349
TGME49_253290-t26_1-p1	1083	K	valyl-tRNA synthetase	1	0.00128289	100.79	K(1)GELQEELK	2	0.32371	8	0.689084	0.616358	0.444444	1.71251	1.17467	1.40719	2.454	0.0061443
TGME49_253290-t26_1-p1	667	K	valyl-tRNA synthetase	1	2.29556e-20	113.73	GNVIDPLEVISGISLQDLQAK(1)LHK	3	0.51728	4				1.45812	0.770174	0.834331
TGME49_253290-t26_1-p1	1101	K	valyl-tRNA synthetase	1	3.12519e-07	150.1	MLLQAVENMK(1)R	2	0.36293	10	1.56335	0.924051	1.31732	0.610134	0.552605		0.458	0.033585
TGME49_253290-t26_1-p1	382	K	valyl-tRNA synthetase	1	4.35112e-05	85.837	ITPAHDK(1)NDYAIAK	3	-0.593	5				1.65667	0.66905	0.741517
TGME49_253290-t26_1-p1	1061	K	valyl-tRNA synthetase	1	2.65585e-06	145.28	K(1)EAMPAYEEK	2	-1.578	6				0.94726	1.30133	0.809381
TGME49_256990-t26_1-p1	402	K	glycyl-tRNA synthetase	1	0.000145234	124.74	DHPK(1)FHLVR	3	-0.66708	24	0.52	0.45	0.487261	1.23495	1.79879	1.45861	3.083	0.00066284
TGME49_256990-t26_1-p1	410	K	glycyl-tRNA synthetase	1	0.000530721	88.495	DLK(1)IPLFSR	2	-0.30337	5				1.06022	0.870221	1.00951
TGME49_270510-t26_1-p1	620	K	asparaginyl-tRNA synthetase (NOB+tRNA synthase)	1	8.12938e-05	98.942	LAAMIAAK(1)DLDPK	2	0.51627	13	1.56611	1.14565	1.05225	0.614553	0.870937	0.73369	0.59	0.029183
TGME49_270510-t26_1-p1	376	K	asparaginyl-tRNA synthetase (NOB+tRNA synthase)	1	0.0350434	66.546	K(1)TDGAAPK	2	-3.0141	3				0.794494	0.750478	1.50481
TGME49_270510-t26_1-p1	257	K	asparaginyl-tRNA synthetase (NOB+tRNA synthase)	1	3.03372e-08	152.64	FTGDIVK(1)SPAK	2	0.34686	38	0.772772	0.521017	0.629049	1.02262	1.08987	2.02674	2.153	0.041398
TGME49_270510-t26_1-p1	540	K	asparaginyl-tRNA synthetase (NOB+tRNA synthase)	1	4.75577e-16	142.54	EK(1)VEWGMDMGSEHER	3	0.069043	24	0.81097	0.695015	0.888192	1.04523	1.27247	1.30267	1.512	0.0143847
TGME49_270690-t26_1-p1	76	K	arginyl-tRNA synthetase	0.999968	1.74491e-09	126.63	LLETLQDVPKPFLDK(1)AR	3	0.019399	8	1.26483	1.29725	1.1778	0.801205	0.813402	0.62132	0.598	0.0048016
TGME49_289300-t26_1-p1	424	K	methionyl-tRNA synthetase	0.998966	0.000271555	55.746	LTDYK(0.001)DPTTGK(0.999)PLQK	3	0.67554	8	0.687185	0.97771	0.616162	1.19981	1.35812	1.14198	1.622	0.027982
TGME49_292080-t26_1-p1	575	K	leucyl-tRNA synthetase	1	0.0182751	79.116	NK(1)PDFFK	2	1.101	11	0.612403	0.776278		1.14984	1.31197	1.13556	1.727	0.0140382
TGME49_292080-t26_1-p1	906	K	leucyl-tRNA synthetase	1	2.85954e-20	134.87	SLGNFISIEDGIK(1)EFTADAMR	3	1.269	11	1.32849	1.13597	1.29309	0.752391	0.597549	0.892596	0.597	0.0138391
TGME49_299810-t26_1-p1	656	K	cysteine-tRNA synthetase (CysRS)	1	7.06564e-07	140.78	TGEDVK(1)APLVK	2	0.72999	10	0.617811	0.601326	0.524857	1.72067	1.77597	0.919406	2.532	0.0156359
TGME49_299810-t26_1-p1	264	K	cysteine-tRNA synthetase (CysRS)	1	0.000140269	96.143	VEFVPQK(1)GNR	2	0.44989	7	1.19481	1.09754	1.32887	0.973184	0.691446	0.650053	0.639	0.028318
TGME49_300260-t26_1-p1	618	K	threonyl-tRNA synthetase family protein	1	1.06767e-30	127.24	AALEETGRPWQLNPGDGAFYGPK(1)IDIR	3	-0.4628	5	1.18421	1.44595	1.34956		0.443277	0.506329	0.358	0.00146295
TGME49_300260-t26_1-p1	797	K	threonyl-tRNA synthetase family protein	1	0.00340255	97.635	ADK(1)TVTVR	2	-1.3705	10	0.797271	0.766409	0.7926	1.0821	1.21534	1.39557	1.567	0.0039836
TGME49_205710-t26_1-p1	138	K	lysine-tRNA ligase	1	7.19994e-18	147.75	AQKPEEELDPTQYFEK(1)R	3	-1.1558	6				0.905363	1.29477	0.856281
TGME49_205710-t26_1-p1	575	K	lysine-tRNA ligase	1	2.6876e-08	121.73	ECFMDQAK(1)AK	2	-0.46353	36	0.822835	0.779773	0.661929	1.51314	1.17203	1.08844	1.666	0.0133805
HSp
TGME49_232660-t26_1-p1	42	K	Hsp70 interacting protein HIP	1	4.612e-07	125.22	EYLQSLK(1)AAIPAER	2	0.75677	6	1.03834	1.27643	1.39403		0.669596	0.668952	0.541	0.020117
TGME49_232940-t26_1-p1	58	K	heat shock protein HSP20	1	1.57019e-05	87.138	SK(1)ITWRPGVDIFFDK	2	-1.3126	7				0.713287	0.885691	0.752124
TGME49_232940-t26_1-p1	113	K	heat shock protein HSP20	1	4.84061e-06	113.43	EK(1)YGANLVLSIHER	3	-1.5839	8	1.77943	1.38827	1.38959		0.468425	0.861776	0.438	0.041076
TGME49_244020-t26_1-p1	70	K	activator of hsp90 atpase 1 family protein	1	0.0329815	62.717	EIQEK(1)WR	2	-0.46292	3				0.608794	1.27852	1.2895
TGME49_247550-t26_1-p1	190	K	heat shock protein HSP60	1	1.35948e-09	156.48	LIADAMEK(1)VGR	2	0.13103	82	0.564966	0.512287	0.499027	1.64994	1.79017	1.10296	2.882	0.0025416
TGME49_273760-t26_1-p1	129	K	heat shock protein HSP70	1	1.84283e-06	132.86	MK(1)EIAEAYLGK	2	0.39303	93	0.929134	0.726654	0.689788	1.44896	0.954138	1.30366	1.58	0.044041
TGME49_273760-t26_1-p1	599	K	heat shock protein HSP70	1	3.79091e-24	173.44	QK(1)EVESVCTPIITK	3	-1.7805	24	0.70374	0.617704	0.819846	1.53854	1.14756	1.22723	1.828	0.0075615
TGME49_273760-t26_1-p1	93	K	heat shock protein HSP70	0.999979	3.42149e-19	95.926	HWPFK(1)VIAGPGDKPLIEVTYQGEK	4	0.077368	10	1.5689		1.3343	0.539583	0.829511	0.703665	0.476	0.022158
TGME49_273760-t26_1-p1	253	K	heat shock protein HSP70	1	0.000482229	109.44	GK(1)DISTNSR	2	-1.0869	6	0.723425	0.655642	0.65896	1.72396	1.24826		2.188	0.0090197
TGME49_273760-t26_1-p1	591	K	heat shock protein HSP70	1	2.74131e-22	124.51	NQLAEK(1)EEFEAK	2	-0.54987	14	0.702756	0.764591	0.573218	1.41146	0.964108	1.65654	1.976	0.021818
TGME49_273760-t26_1-p1	528	K	heat shock protein HSP70	1	9.68585e-23	190.02	YK(1)AEDEQNKHR	3	-0.10746	30	0.801181	0.608949	0.78131	1.71979	1.08275	1.05969	1.762	0.038601
TGME49_273760-t26_1-p1	574	K	heat shock protein HSP70	1	1.59962e-58	166.29	ISSEDRDTANK(1)AIQEALDWLDK	3	-0.97562	24	2.04921	1.1284	1.01349	0.744792	0.470588	0.544503	0.42	0.031477
TGME49_286720-t26_1-p1	242	K	heat shock protein HSP28	1	0.000843602	69.984	VK(1)EDQIK	2	-0.29368	4	1.10114	0.939919	1.00818
TGME49_288380-t26_1-p1	524	K	heat shock protein HSP90	1	5.66186e-30	180.11	K(1)GLELEDDEEEKKKFEELK	4	-0.80289	69	0.726829	0.427326	0.681275	1.57236	1.21823	1.4459	2.308	0.0094829
TGME49_288380-t26_1-p1	250	K	heat shock protein HSP90	1	3.48975e-114	260.25	KEEGEEEKKEEGAEK(1)K	3	0.10572	11				1.38629	0.669253	1.04752
TGME49_288380-t26_1-p1	536	K	heat shock protein HSP90	0.905501	9.57096e-24	177.16	GLELEDDEEEK(0.094)K(0.906)K	3	-0.31317	26	0.782439	0.661822	0.804781	1.40588	1.2968	1.08797	1.685	0.0058846
TGME49_288380-t26_1-p1	269	K	heat shock protein HSP90	1	2.95897e-12	151.26	EVVVEYEQLNK(1)QK	2	0.1895	3				0.868335	1.29195	0.879676
TGME49_289600-t26_1-p1	186	K	heat shock protein HSP29	1	5.13484e-05	113.99	LVLLFDLPGFEK(1)K	2	-0.12974	3				1.05005	1.05734	0.742804
TGME49_289600-t26_1-p1	187	K	heat shock protein HSP29	1	5.90698e-10	167.09	K(1)DVEIELDK	2	-0.042353	20	0.888889	0.633434	0.6606	1.3475	1.31293	1.08449	1.716	0.0124848
TGME49_310430-t26_1-p1	286	K	Hsp90 domain-containing protein	1	0.00022894	93.348	ELISNAADASDK(1)K	2	-0.11369	3				1.34289	1.23957	0.393709
