# Supplementary material for: Global Lysine Crotonylation and 2-Hydroxyisobutyrylation in Phenotypically Different Toxoplasma gondii Parasites
Source: Mol Cell Proteomics. 2019 Sep 5;18(11):2207–24. doi: 10.1074/mcp.RA119.001611 (PMC6823851; doi:10.1074/mcp.RA119.001611)
Supplement: Supplementary dataset 22 [file 153316_2_supp_389895_pxb4p0.xlsx]

## Sheet: ppi_id
Protein accession	STRING ID	No. of Cr	Quant of Cr	Regualtion of Cr	No. of Hib	Quant of Hib	Regulation of Hib	Protein description	Subcellular localization	Biological process	Cellular component	Molecular function	KO No.	KEGG gene	KEGG pathway	IPR ID	IPR domain
TGME49_255260-t26_1-p1	AMA1	0			2	181|0.655;514|3.333;	both	apical membrane antigen AMA1_x000D_	plasma membrane	GO:0044419 interspecies interaction between organisms; GO:0009405 pathogenesis; GO:0051704 multi-organism process; GO:0044419 interspecies interaction between organisms; GO:0009405 pathogenesis; GO:0051704 multi-organism process;	GO:0016020 membrane; GO:0031224 intrinsic component of membrane; GO:0016020 membrane; GO:0016021 integral component of membrane; GO:0044425 membrane part;		K13845
TGME49_244380-t26_1-p1	CACTIN	0			1	96|0.622;	down	cactin_x000D_	nucleus			GO:0005515 protein binding; GO:0005488 binding; GO:0005515 protein binding; GO:0005488 binding;				IPR019134; IPR018816;	Cactin, C-terminal; Cactin, central domain;
TGME49_201780-t26_1-p1	TGME49_001780	1	624|0.567;	down	1	261|0.414;	down	microneme protein MIC2_x000D_	extracellular							IPR002035;	von Willebrand factor, type A;
TGME49_201880-t26_1-p1	TGME49_001880	0			1	72|0.61;	down	hypothetical protein_x000D_	mitochondria	GO:0016310 phosphorylation; GO:0009116 nucleoside metabolic process; GO:0042278 purine nucleoside metabolic process; GO:0006725 cellular aromatic compound metabolic process; GO:0009167 purine ribonucleoside monophosphate metabolic process; GO:0042773 ATP synthesis coupled electron transport; GO:0009259 ribonucleotide metabolic process; GO:0009117 nucleotide metabolic process; GO:0044699 single-or…	GO:0016020 membrane; GO:0098800 inner mitochondrial membrane protein complex; GO:0031090 organelle membrane; GO:0098796 membrane protein complex; GO:0005737 cytoplasm; GO:0031224 intrinsic component of membrane; GO:0032991 macromolecular complex; GO:0098798 mitochondrial protein complex; GO:0044424 intracellular part; GO:0005623 cell; GO:0044455 mitochondrial membrane part; GO:0044422 organelle p…
TGME49_202340-t26_1-p1	TGME49_002340	1	2744|0.581;	down	0			proline dehydrogenase_x000D_	cytoplasm	GO:1901606 alpha-amino acid catabolic process; GO:0044699 single-organism process; GO:0044237 cellular metabolic process; GO:0071704 organic substance metabolic process; GO:0008152 metabolic process; GO:0006520 cellular amino acid metabolic process; GO:0046483 heterocycle metabolic process; GO:0006560 proline metabolic process; GO:1901361 organic cyclic compound catabolic process; GO:0044248 cell…		GO:0016645 oxidoreductase activity, acting on the CH-NH group of donors; GO:0004657 proline dehydrogenase activity; GO:0003824 catalytic activity; GO:0016491 oxidoreductase activity;	K00318	PRODH; proline dehydrogenase [EC:1.5.-.-]	ko00330 Arginine and proline metabolism (3); ko01100 Metabolic pathways (166); ko01110 Biosynthesis of secondary metabolites (74); ko01130 Biosynthesis of antibiotics (64);	IPR002872; IPR029041;	Proline dehydrogenase domain; FAD-linked oxidoreductase-like;
TGME49_202650-t26_1-p1	TGME49_002650	0			1	1331|0.588;	down	hypothetical protein_x000D_	plasma membrane		GO:0031224 intrinsic component of membrane; GO:0016020 membrane; GO:0016021 integral component of membrane; GO:0044425 membrane part;					IPR011641;	Tyrosine-protein kinase ephrin type A/B receptor-like;
TGME49_202820-t26_1-p1	TGME49_002820	0			2	625|0.577;619|2.322;	both	ubiquitin-conjugating enzyme subfamily protein_x000D_	cytoplasm			GO:0005524 ATP binding; GO:1901265 nucleoside phosphate binding; GO:0016874 ligase activity; GO:0001882 nucleoside binding; GO:0043167 ion binding; GO:0000166 nucleotide binding; GO:0097159 organic cyclic compound binding; GO:1901363 heterocyclic compound binding; GO:0032549 ribonucleoside binding; GO:0097367 carbohydrate derivative binding; GO:0003824 catalytic activity; GO:0032553 ribonucleotid…	K10575	UBE2G1; ubiquitin-conjugating enzyme E2 G1 [EC:2.3.2.23]	ko04120 Ubiquitin mediated proteolysis (18); ko04141 Protein processing in endoplasmic reticulum (32);	IPR016135; IPR000608;	Ubiquitin-conjugating enzyme/RWD-like; Ubiquitin-conjugating enzyme E2;
TGME49_203310-t26_1-p1	TGME49_003310	0			1	142|1.519;	up	dense granule protein GRA7_x000D_	extracellular		GO:0005576 extracellular region; GO:0031224 intrinsic component of membrane; GO:0016020 membrane; GO:0005576 extracellular region; GO:0016021 integral component of membrane; GO:0044425 membrane part;		K14147
TGME49_204020-t26_1-p1	TGME49_004020	0			1	28|2.115;	up	ribosomal protein RPL8_x000D_	cytoplasm	GO:0006518 peptide metabolic process; GO:0043043 peptide biosynthetic process; GO:0044267 cellular protein metabolic process; GO:0006807 nitrogen compound metabolic process; GO:0009058 biosynthetic process; GO:0043603 cellular amide metabolic process; GO:0044238 primary metabolic process; GO:1901566 organonitrogen compound biosynthetic process; GO:1901576 organic substance biosynthetic process; G…	GO:0005840 ribosome; GO:0043229 intracellular organelle; GO:0043232 intracellular non-membrane-bounded organelle; GO:0044446 intracellular organelle part; GO:0005737 cytoplasm; GO:0032991 macromolecular complex; GO:0044424 intracellular part; GO:0005623 cell; GO:0044422 organelle part; GO:0043228 non-membrane-bounded organelle; GO:0043226 organelle; GO:0015934 large ribosomal subunit; GO:0044391 …	GO:0097159 organic cyclic compound binding; GO:1901363 heterocyclic compound binding; GO:0003723 RNA binding; GO:0005488 binding; GO:0003676 nucleic acid binding; GO:0005198 structural molecule activity; GO:0003735 structural constituent of ribosome; GO:0097159 organic cyclic compound binding; GO:1901363 heterocyclic compound binding; GO:0003723 RNA binding; GO:0005488 binding; GO:0003676 nucleic…	K02938	RP-L8e; large subunit ribosomal protein L8e	ko03010 Ribosome (75);	IPR008991; IPR012340; IPR022669; IPR014726; IPR022666; IPR014722;	Translation protein SH3-like domain; Nucleic acid-binding, OB-fold; Ribosomal protein L2, C-terminal; Ribosomal protein L2, domain 3; Ribosomal Proteins L2, RNA binding domain; Ribosomal protein L2 domain 2;
TGME49_204130-t26_1-p1	TGME49_004130	0			1	472|1.811;	up	perforin-like protein PLP1_x000D_	mitochondria,nucleus							IPR020864;	Membrane attack complex component/perforin (MACPF) domain;
TGME49_204530-t26_1-p1	TGME49_004530	0			1	83|0.432;	down	microneme protein MIC11_x000D_	extracellular
TGME49_205210-t26_1-p1	TGME49_005210	1	980|0.578;	down	0			hypothetical protein_x000D_	extracellular
TGME49_205340-t26_1-p1	TGME49_005340	2	33|0.6;103|0.492;	down	2	106|0.047;73|0.496;	down	ribosomal protein RPS12_x000D_	extracellular	GO:0006518 peptide metabolic process; GO:0043043 peptide biosynthetic process; GO:0044267 cellular protein metabolic process; GO:0006807 nitrogen compound metabolic process; GO:0009058 biosynthetic process; GO:0043603 cellular amide metabolic process; GO:0044238 primary metabolic process; GO:1901566 organonitrogen compound biosynthetic process; GO:1901576 organic substance biosynthetic process; G…	GO:0005840 ribosome; GO:0043226 organelle; GO:0043229 intracellular organelle; GO:0043232 intracellular non-membrane-bounded organelle; GO:0044464 cell part; GO:0005622 intracellular; GO:0005737 cytoplasm; GO:0032991 macromolecular complex; GO:0044424 intracellular part; GO:1990904 ribonucleoprotein complex; GO:0005623 cell; GO:0030529 intracellular ribonucleoprotein complex; GO:0044444 cytoplasm…	GO:0003735 structural constituent of ribosome; GO:0005198 structural molecule activity; GO:0003735 structural constituent of ribosome; GO:0005198 structural molecule activity;	K02951	RP-S12e; small subunit ribosomal protein S12e	ko03010 Ribosome (75);	IPR029064; IPR004038;	50S ribosomal protein L30e-like; Ribosomal protein L7Ae/L30e/S12e/Gadd45;
TGME49_205380-t26_1-p1	TGME49_005380	0			1	140|1.505;	up	fructose-bisphospatase I_x000D_	cytoplasm	GO:0008152 metabolic process; GO:0005975 carbohydrate metabolic process; GO:0044238 primary metabolic process; GO:0071704 organic substance metabolic process; GO:0008152 metabolic process; GO:0006793 phosphorus metabolic process; GO:0044238 primary metabolic process; GO:0005975 carbohydrate metabolic process; GO:0016311 dephosphorylation; GO:0009987 cellular process; GO:0044237 cellular metabolic…		GO:0019203 carbohydrate phosphatase activity; GO:0003824 catalytic activity; GO:0042578 phosphoric ester hydrolase activity; GO:0016791 phosphatase activity; GO:0016788 hydrolase activity, acting on ester bonds; GO:0016787 hydrolase activity; GO:0050308 sugar-phosphatase activity; GO:0042132 fructose 1,6-bisphosphate 1-phosphatase activity; GO:0019203 carbohydrate phosphatase activity; GO:0042578…	K03841	FBP; fructose-1,6-bisphosphatase I [EC:3.1.3.11]	ko00010 Glycolysis / Gluconeogenesis (19); ko00030 Pentose phosphate pathway (13); ko00051 Fructose and mannose metabolism (8); ko00680 Methane metabolism (6); ko00710 Carbon fixation in photosynthetic organisms (9); ko01100 Metabolic pathways (166); ko01110 Biosynthesis of secondary metabolites (74); ko01120 Microbial metabolism in diverse environments (47); ko01130 Biosynthesis of antibiotics (…	IPR033391;	Fructose-1-6-bisphosphatase class I, N-terminal;
TGME49_205440-t26_1-p1	TGME49_005440	0			3	32|0.576;276|2.271;225|1.724;	both	CCT chaperonin gamma subunit_x000D_	mitochondria	GO:0006457 protein folding; GO:0009987 cellular process; GO:0006457 protein folding; GO:0009987 cellular process;	GO:0044424 intracellular part; GO:0005623 cell; GO:0044464 cell part; GO:0005622 intracellular; GO:0005737 cytoplasm;	GO:0005524 ATP binding; GO:1901265 nucleoside phosphate binding; GO:0001882 nucleoside binding; GO:0043167 ion binding; GO:0005515 protein binding; GO:0000166 nucleotide binding; GO:0097159 organic cyclic compound binding; GO:1901363 heterocyclic compound binding; GO:0032549 ribonucleoside binding; GO:0097367 carbohydrate derivative binding; GO:0032553 ribonucleotide binding; GO:0005488 binding; …	K09495			IPR027410; IPR027409; IPR027413;	TCP-1-like chaperonin intermediate domain; GroEL-like apical domain; GroEL-like equatorial domain;
TGME49_205460-t26_1-p1	TGME49_005460	2	1094|1.643;1293|1.751;	up	5	1062|1.566;698|1.83;1485|1.685;730|2.039;1170|3.655;	up	AN1 family Zinc finger domain-containing protein_x000D_	extracellular			GO:0043169 cation binding; GO:0046872 metal ion binding; GO:0008270 zinc ion binding; GO:0046914 transition metal ion binding; GO:0005488 binding; GO:0043167 ion binding; GO:0046872 metal ion binding; GO:0043169 cation binding; GO:0008270 zinc ion binding; GO:0046914 transition metal ion binding; GO:0005488 binding; GO:0043167 ion binding;				IPR000058;	Zinc finger, AN1-type;
TGME49_205500-t26_1-p1	TGME49_005500	2	1803|0.384;1390|0.615;	down	2	1803|2.125;1527|2.321;	up	hypothetical protein_x000D_	nucleus	GO:0016072 rRNA metabolic process; GO:0006396 RNA processing; GO:0034470 ncRNA processing; GO:0044085 cellular component biogenesis; GO:0022613 ribonucleoprotein complex biogenesis; GO:0006725 cellular aromatic compound metabolic process; GO:0006807 nitrogen compound metabolic process; GO:0042254 ribosome biogenesis; GO:1901360 organic cyclic compound metabolic process; GO:0044238 primary metabol…	GO:0044464 cell part; GO:0005622 intracellular; GO:0032991 macromolecular complex; GO:0044424 intracellular part; GO:1990904 ribonucleoprotein complex; GO:0032040 small-subunit processome; GO:0030529 intracellular ribonucleoprotein complex; GO:0005623 cell; GO:0030684 preribosome; GO:0044464 cell part; GO:0005622 intracellular; GO:0032991 macromolecular complex; GO:0044424 intracellular part; GO:…		K14567	UTP14; U3 small nucleolar RNA-associated protein 14	ko03008 Ribosome biogenesis in eukaryotes (20);
TGME49_205550-t26_1-p1	TGME49_005550	0			1	395|1.674;	up	AGC kinase_x000D_	nucleus	GO:0016310 phosphorylation; GO:0044267 cellular protein metabolic process; GO:0044238 primary metabolic process; GO:0044237 cellular metabolic process; GO:0006796 phosphate-containing compound metabolic process; GO:0071704 organic substance metabolic process; GO:0008152 metabolic process; GO:0006468 protein phosphorylation; GO:0006793 phosphorus metabolic process; GO:0044260 cellular macromolecul…		GO:0005524 ATP binding; GO:1901265 nucleoside phosphate binding; GO:0016773 phosphotransferase activity, alcohol group as acceptor; GO:0001882 nucleoside binding; GO:0043167 ion binding; GO:0004672 protein kinase activity; GO:0000166 nucleotide binding; GO:0097159 organic cyclic compound binding; GO:1901363 heterocyclic compound binding; GO:0032549 ribonucleoside binding; GO:0097367 carbohydrate …				IPR000719; IPR011009;	Protein kinase domain; Protein kinase-like domain;
TGME49_205700-t26_1-p1	TGME49_005700	1	207|0.601;	down	0			cyclophilin precursor_x000D_	nucleus	GO:0044267 cellular protein metabolic process; GO:0044238 primary metabolic process; GO:0018208 peptidyl-proline modification; GO:0000413 protein peptidyl-prolyl isomerization; GO:0044237 cellular metabolic process; GO:0071704 organic substance metabolic process; GO:0006457 protein folding; GO:0018193 peptidyl-amino acid modification; GO:0008152 metabolic process; GO:0044260 cellular macromolecul…	GO:0031224 intrinsic component of membrane; GO:0016020 membrane; GO:0016021 integral component of membrane; GO:0044425 membrane part;	GO:0003755 peptidyl-prolyl cis-trans isomerase activity; GO:0016853 isomerase activity; GO:0003824 catalytic activity; GO:0016859 cis-trans isomerase activity; GO:0003755 peptidyl-prolyl cis-trans isomerase activity; GO:0016853 isomerase activity; GO:0003824 catalytic activity; GO:0016859 cis-trans isomerase activity;				IPR002130; IPR029000;	Cyclophilin-type peptidyl-prolyl cis-trans isomerase domain; Cyclophilin-like domain;
TGME49_205710-t26_1-p1	TGME49_005710	0			1	575|1.666;	up	lysine-tRNA ligase_x000D_	mitochondria	GO:0006518 peptide metabolic process; GO:0006725 cellular aromatic compound metabolic process; GO:0044267 cellular protein metabolic process; GO:0044699 single-organism process; GO:0009058 biosynthetic process; GO:1901566 organonitrogen compound biosynthetic process; GO:0043039 tRNA aminoacylation; GO:0044237 cellular metabolic process; GO:0071704 organic substance metabolic process; GO:0008152 m…	GO:0044424 intracellular part; GO:0005623 cell; GO:0044464 cell part; GO:0005622 intracellular; GO:0005737 cytoplasm; GO:0044424 intracellular part; GO:0005623 cell; GO:0044464 cell part; GO:0005622 intracellular; GO:0005737 cytoplasm;	GO:0016876 ligase activity, forming aminoacyl-tRNA and related compounds; GO:0005524 ATP binding; GO:1901265 nucleoside phosphate binding; GO:0016875 ligase activity, forming carbon-oxygen bonds; GO:0016874 ligase activity; GO:0001882 nucleoside binding; GO:0043167 ion binding; GO:0000166 nucleotide binding; GO:0004824 lysine-tRNA ligase activity; GO:0097159 organic cyclic compound binding; GO:19…	K04567	KARS; lysyl-tRNA synthetase, class II [EC:6.1.1.6]	ko00970 Aminoacyl-tRNA biosynthesis (19);	IPR012340; IPR004364; IPR018149; IPR004365; IPR006195;	Nucleic acid-binding, OB-fold; Aminoacyl-tRNA synthetase, class II (D/K/N); Lysyl-tRNA synthetase, class II, C-terminal; OB-fold nucleic acid binding domain, AA-tRNA synthetase-type; Aminoacyl-tRNA synthetase, class II;
TGME49_205740-t26_1-p1	TGME49_005740	0			1	201|0.632;	down	hypothetical protein_x000D_	plasma membrane		GO:0043229 intracellular organelle; GO:0016020 membrane; GO:0005783 endoplasmic reticulum; GO:0042175 nuclear outer membrane-endoplasmic reticulum membrane network; GO:0098796 membrane protein complex; GO:0005737 cytoplasm; GO:0044446 intracellular organelle part; GO:0012505 endomembrane system; GO:0032991 macromolecular complex; GO:0031224 intrinsic component of membrane; GO:0044424 intracellula…					IPR011678; IPR027295; IPR011047;	Domain of unknown function DUF1620; Quinoprotein alcohol dehydrogenase-like domain; Quinoprotein alcohol dehydrogenase-like superfamily;
TGME49_206470-t26_1-p1	TGME49_006470	0			3	286|0.226;276|1.545;176|2.017;	both	pyruvate dehydrogenase complex subunit PDH-E3II_x000D_	mitochondria	GO:0050794 regulation of cellular process; GO:0042592 homeostatic process; GO:0065008 regulation of biological quality; GO:0008152 metabolic process; GO:0050789 regulation of biological process; GO:0055114 oxidation-reduction process; GO:0044710 single-organism metabolic process; GO:0045454 cell redox homeostasis; GO:0044763 single-organism cellular process; GO:0019725 cellular homeostasis; GO:00…	GO:0005623 cell;	GO:0004148 dihydrolipoyl dehydrogenase activity; GO:0016651 oxidoreductase activity, acting on NAD(P)H; GO:1901265 nucleoside phosphate binding; GO:0050660 flavin adenine dinucleotide binding; GO:0043167 ion binding; GO:0000166 nucleotide binding; GO:0048037 cofactor binding; GO:0016668 oxidoreductase activity, acting on a sulfur group of donors, NAD(P) as acceptor; GO:0016491 oxidoreductase acti…	K00382	DLD; dihydrolipoamide dehydrogenase [EC:1.8.1.4]	ko00010 Glycolysis / Gluconeogenesis (19); ko00020 Citrate cycle (TCA cycle) (14); ko00260 Glycine, serine and threonine metabolism (8); ko00280 Valine, leucine and isoleucine degradation (6); ko00620 Pyruvate metabolism (13); ko00630 Glyoxylate and dicarboxylate metabolism (9); ko00640 Propanoate metabolism (10); ko01100 Metabolic pathways (166); ko01110 Biosynthesis of secondary metabolites (74…	IPR016156; IPR004099; IPR023753;	FAD/NAD-linked reductase, dimerisation domain; Pyridine nucleotide-disulphide oxidoreductase, dimerisation domain; FAD/NAD(P)-binding domain;
TGME49_206510-t26_1-p1	TGME49_006510	0			1	970|0.388;	down	toxolysin TLN4_x000D_	cytoplasm			GO:0046872 metal ion binding; GO:0043169 cation binding; GO:0003824 catalytic activity; GO:0005488 binding; GO:0043167 ion binding; GO:0046872 metal ion binding; GO:0043169 cation binding; GO:0016787 hydrolase activity; GO:0003824 catalytic activity; GO:0005488 binding; GO:0043167 ion binding;				IPR007863; IPR032632; IPR011765; IPR011249; IPR011237;	Peptidase M16, C-terminal; Peptidase M16, middle/third domain; Peptidase M16, N-terminal; Metalloenzyme, LuxS/M16 peptidase-like; Peptidase M16 domain;
TGME49_207060-t26_1-p1	TGME49_007060	0			1	53|1.764;	up	ribonucleoside-diphosphate reductase small subunit_x000D_	cytoplasm	GO:0009165 nucleotide biosynthetic process; GO:0006725 cellular aromatic compound metabolic process; GO:0009117 nucleotide metabolic process; GO:0044699 single-organism process; GO:0009058 biosynthetic process; GO:0009262 deoxyribonucleotide metabolic process; GO:0044237 cellular metabolic process; GO:0006796 phosphate-containing compound metabolic process; GO:0071704 organic substance metabolic …		GO:0003824 catalytic activity; GO:0016491 oxidoreductase activity; GO:0061731 ribonucleoside-diphosphate reductase activity; GO:0004748 ribonucleoside-diphosphate reductase activity, thioredoxin disulfide as acceptor; GO:0016725 oxidoreductase activity, acting on CH or CH2 groups; GO:0016728 oxidoreductase activity, acting on CH or CH2 groups, disulfide as acceptor; GO:0003824 catalytic activity;…	K10808	RRM2; ribonucleoside-diphosphate reductase subunit M2 [EC:1.17.4.1]	ko00230 Purine metabolism (40); ko00240 Pyrimidine metabolism (37); ko00480 Glutathione metabolism (9); ko00983 Drug metabolism - other enzymes (6); ko01100 Metabolic pathways (166); ko04115 p53 signaling pathway (2);	IPR012348; IPR009078;	Ribonucleotide reductase-related; Ferritin-like superfamily;
TGME49_207440-t26_1-p1	TGME49_007440	1	171|0.66;	down	2	204|2.272;263|1.642;	up	ribosomal protein RPS4_x000D_	extracellular	GO:0006518 peptide metabolic process; GO:0043043 peptide biosynthetic process; GO:0044267 cellular protein metabolic process; GO:0006807 nitrogen compound metabolic process; GO:0009058 biosynthetic process; GO:0043603 cellular amide metabolic process; GO:0044238 primary metabolic process; GO:1901566 organonitrogen compound biosynthetic process; GO:1901576 organic substance biosynthetic process; G…	GO:0005840 ribosome; GO:0043226 organelle; GO:0043229 intracellular organelle; GO:0043232 intracellular non-membrane-bounded organelle; GO:0044464 cell part; GO:0005622 intracellular; GO:0005737 cytoplasm; GO:0032991 macromolecular complex; GO:0044424 intracellular part; GO:1990904 ribonucleoprotein complex; GO:0005623 cell; GO:0030529 intracellular ribonucleoprotein complex; GO:0044444 cytoplasm…	GO:0097159 organic cyclic compound binding; GO:1901363 heterocyclic compound binding; GO:0003723 RNA binding; GO:0005488 binding; GO:0003676 nucleic acid binding; GO:0005198 structural molecule activity; GO:0003735 structural constituent of ribosome; GO:0097159 organic cyclic compound binding; GO:1901363 heterocyclic compound binding; GO:0003723 RNA binding; GO:0005488 binding; GO:0003676 nucleic…	K02987	RP-S4e; small subunit ribosomal protein S4e	ko03010 Ribosome (75);	IPR013845; IPR005824; IPR002942; IPR032277; IPR013843;	Ribosomal protein S4e, central region; KOW; RNA-binding S4 domain; 40S ribosomal protein S4, C-terminal domain; Ribosomal protein S4e, N-terminal;
TGME49_207620-t26_1-p1	TGME49_007620	0			4	226|2.123;330|1.806;437|2.354;316|1.982;	up	pyridine nucleotide-disulfide oxidoreductase domain-containing protein_x000D_	plasma membrane	GO:0050794 regulation of cellular process; GO:0042592 homeostatic process; GO:0065008 regulation of biological quality; GO:0008152 metabolic process; GO:0050789 regulation of biological process; GO:0055114 oxidation-reduction process; GO:0044710 single-organism metabolic process; GO:0045454 cell redox homeostasis; GO:0044763 single-organism cellular process; GO:0019725 cellular homeostasis; GO:00…	GO:0005623 cell;	GO:0051537 2 iron, 2 sulfur cluster binding; GO:1901265 nucleoside phosphate binding; GO:0050660 flavin adenine dinucleotide binding; GO:0043167 ion binding; GO:0000166 nucleotide binding; GO:0048037 cofactor binding; GO:0016491 oxidoreductase activity; GO:1901363 heterocyclic compound binding; GO:0097159 organic cyclic compound binding; GO:0003824 catalytic activity; GO:0051536 iron-sulfur clust…	K22747			IPR016156; IPR017941; IPR004099; IPR028202; IPR023753;	FAD/NAD-linked reductase, dimerisation domain; Rieske [2Fe-2S] iron-sulphur domain; Pyridine nucleotide-disulphide oxidoreductase, dimerisation domain; Reductase, C-terminal; FAD/NAD(P)-binding domain;
TGME49_207640-t26_1-p1	TGME49_007640	0			2	295|0.604;605|0.515;	down	isoleucyl-tRNA synthetase family protein_x000D_	mitochondria	GO:0006518 peptide metabolic process; GO:0006725 cellular aromatic compound metabolic process; GO:0044267 cellular protein metabolic process; GO:0044699 single-organism process; GO:0009058 biosynthetic process; GO:0006428 isoleucyl-tRNA aminoacylation; GO:1901566 organonitrogen compound biosynthetic process; GO:0043039 tRNA aminoacylation; GO:0044237 cellular metabolic process; GO:0071704 organic…	GO:0044424 intracellular part; GO:0005623 cell; GO:0044464 cell part; GO:0005622 intracellular; GO:0005737 cytoplasm; GO:0044424 intracellular part; GO:0005623 cell; GO:0044464 cell part; GO:0005622 intracellular; GO:0005737 cytoplasm;	GO:0016876 ligase activity, forming aminoacyl-tRNA and related compounds; GO:0052689 carboxylic ester hydrolase activity; GO:1901265 nucleoside phosphate binding; GO:0016875 ligase activity, forming carbon-oxygen bonds; GO:0016874 ligase activity; GO:0016787 hydrolase activity; GO:0097159 organic cyclic compound binding; GO:1901363 heterocyclic compound binding; GO:0000049 tRNA binding; GO:000382…	K01870	IARS; isoleucyl-tRNA synthetase [EC:6.1.1.5]	ko00970 Aminoacyl-tRNA biosynthesis (19);	IPR014729; IPR033709; IPR013155; IPR009008; IPR002300; IPR009080;	Rossmann-like alpha/beta/alpha sandwich fold; Isoleucyl tRNA synthetase type 2, anticodon-binding domain; Methionyl/Valyl/Leucyl/Isoleucyl-tRNA synthetase, anticodon-binding; Valyl/Leucyl/Isoleucyl-tRNA synthetase, editing domain; Aminoacyl-tRNA synthetase, class Ia; Aminoacyl-tRNA synthetase, class Ia, anticodon-binding;
TGME49_208360-t26_1-p1	TGME49_008360	0			1	1505|0.664;	down	hypothetical protein_x000D_	plasma membrane	GO:0019915 lipid storage; GO:0010876 lipid localization; GO:0065008 regulation of biological quality; GO:0051235 maintenance of location; GO:0033036 macromolecule localization; GO:0051179 localization; GO:0065007 biological regulation; GO:0019915 lipid storage; GO:0010876 lipid localization; GO:0065008 regulation of biological quality; GO:0051235 maintenance of location; GO:0033036 macromolecule …	GO:0031224 intrinsic component of membrane; GO:0016020 membrane; GO:0016021 integral component of membrane; GO:0044425 membrane part;
TGME49_208560-t26_1-p1	TGME49_008560	0			1	3907|0.536;	down	carrier superfamily protein_x000D_	plasma membrane	GO:0006810 transport; GO:0051179 localization; GO:0051234 establishment of localization;	GO:0031224 intrinsic component of membrane; GO:0016020 membrane; GO:0016021 integral component of membrane; GO:0044425 membrane part;					IPR023395;	Mitochondrial carrier domain;
TGME49_209030-t26_1-p1	TGME49_009030	2	192|0.598;51|0.664;	down	1	40|0.593;	down	actin ACT1_x000D_	cytoskeleton			GO:0005524 ATP binding; GO:1901265 nucleoside phosphate binding; GO:0001882 nucleoside binding; GO:0043167 ion binding; GO:0000166 nucleotide binding; GO:0097159 organic cyclic compound binding; GO:1901363 heterocyclic compound binding; GO:0032549 ribonucleoside binding; GO:0097367 carbohydrate derivative binding; GO:0032553 ribonucleotide binding; GO:0005488 binding; GO:0032550 purine ribonucleo…	K05692	ACTB_G1; actin beta/gamma 1	ko04015 Rap1 signaling pathway (2); ko04145 Phagosome (12); ko04210 Apoptosis (8); ko04390 Hippo signaling pathway (5); ko04391 Hippo signaling pathway - fly (5); ko04510 Focal adhesion (3); ko04520 Adherens junction (2); ko04530 Tight junction (6); ko04810 Regulation of actin cytoskeleton (3);
TGME49_209150-t26_1-p1	TGME49_009150	0			1	231|0.388;	down	non-proton pumping type-II NADH dehydrogenase I_x000D_	extracellular	GO:0044699 single-organism process; GO:0008152 metabolic process; GO:0055114 oxidation-reduction process; GO:0044710 single-organism metabolic process; GO:0044699 single-organism process; GO:0008152 metabolic process; GO:0055114 oxidation-reduction process; GO:0044710 single-organism metabolic process;		GO:0003824 catalytic activity; GO:0016491 oxidoreductase activity; GO:0050136 NADH dehydrogenase (quinone) activity; GO:0016651 oxidoreductase activity, acting on NAD(P)H; GO:0003954 NADH dehydrogenase activity; GO:0003824 catalytic activity; GO:0016655 oxidoreductase activity, acting on NAD(P)H, quinone or similar compound as acceptor; GO:0008137 NADH dehydrogenase (ubiquinone) activity; GO:0016…	K17871			IPR023753;	FAD/NAD(P)-binding domain;
TGME49_209160-t26_1-p1	TGME49_009160	0			1	107|2.116;	up	myristoyl CoA:protein N-myristoyltransferase_x000D_	cytoplasm,nucleus	GO:0044267 cellular protein metabolic process; GO:0009058 biosynthetic process; GO:0044238 primary metabolic process; GO:0006498 N-terminal protein lipidation; GO:1901576 organic substance biosynthetic process; GO:0044237 cellular metabolic process; GO:0042157 lipoprotein metabolic process; GO:0044249 cellular biosynthetic process; GO:0071704 organic substance metabolic process; GO:0008152 metabo…		GO:0016746 transferase activity, transferring acyl groups; GO:0016747 transferase activity, transferring acyl groups other than amino-acyl groups; GO:0016740 transferase activity; GO:0003824 catalytic activity; GO:0019107 myristoyltransferase activity; GO:0004379 glycylpeptide N-tetradecanoyltransferase activity; GO:0016410 N-acyltransferase activity; GO:0016746 transferase activity, transferring…	K00671			IPR022676; IPR016181; IPR022677;	Myristoyl-CoA:protein N-myristoyltransferase, N-terminal; Acyl-CoA N-acyltransferase; Myristoyl-CoA:protein N-myristoyltransferase, C-terminal;
TGME49_209420-t26_1-p1	TGME49_009420	0			1	17|0.632;	down	hypothetical protein_x000D_	nucleus
TGME49_209600-t26_1-p1	TGME49_009600	1	89|0.6;	down	2	319|1.628;98|1.653;	up	hypothetical protein_x000D_	cytoplasm							IPR011993;	PH domain-like;
TGME49_209800-t26_1-p1	TGME49_009800	0			1	19|0.501;	down	formate/nitrite transporter protein_x000D_	plasma membrane	GO:0006810 transport; GO:0051179 localization; GO:0051234 establishment of localization; GO:0006810 transport; GO:0051179 localization; GO:0051234 establishment of localization;	GO:0016020 membrane; GO:0031224 intrinsic component of membrane; GO:0016020 membrane; GO:0016021 integral component of membrane; GO:0044425 membrane part;	GO:0005215 transporter activity; GO:0005215 transporter activity;				IPR023271;	Aquaporin-like;
TGME49_209850-t26_1-p1	TGME49_009840	0			1	390|1.815;	up	RNA recognition motif-containing protein_x000D_	nucleus			GO:0097159 organic cyclic compound binding; GO:1901363 heterocyclic compound binding; GO:1901265 nucleoside phosphate binding; GO:0005488 binding; GO:0003676 nucleic acid binding; GO:0000166 nucleotide binding; GO:0036094 small molecule binding; GO:0097159 organic cyclic compound binding; GO:1901363 heterocyclic compound binding; GO:1901265 nucleoside phosphate binding; GO:0005488 binding; GO:000…				IPR000504; IPR012677;	RNA recognition motif domain; Nucleotide-binding alpha-beta plait domain;
TGME49_209910-t26_1-p1	TGME49_009910	0			1	54|0.385;	down	histone H2Bv_x000D_	nucleus		GO:0043229 intracellular organelle; GO:0043232 intracellular non-membrane-bounded organelle; GO:0044446 intracellular organelle part; GO:0032991 macromolecular complex; GO:0044424 intracellular part; GO:0005623 cell; GO:0044422 organelle part; GO:0044427 chromosomal part; GO:0043228 non-membrane-bounded organelle; GO:0000786 nucleosome; GO:0043226 organelle; GO:0000785 chromatin; GO:0044464 cell …	GO:0097159 organic cyclic compound binding; GO:1901363 heterocyclic compound binding; GO:0003677 DNA binding; GO:0046982 protein heterodimerization activity; GO:0005488 binding; GO:0046983 protein dimerization activity; GO:0003676 nucleic acid binding; GO:0005515 protein binding; GO:0097159 organic cyclic compound binding; GO:1901363 heterocyclic compound binding; GO:0003677 DNA binding; GO:00469…	K11252			IPR009072; IPR007125;	Histone-fold; Histone H2A/H2B/H3;
TGME49_210690-t26_1-p1	TGME49_010690	3	214|0.352;191|0.635;14|0.574;	down	2	214|0.588;237|2.555;	both	ribosomal protein RPS6_x000D_	cytoplasm	GO:0006518 peptide metabolic process; GO:0043043 peptide biosynthetic process; GO:0044267 cellular protein metabolic process; GO:0006807 nitrogen compound metabolic process; GO:0009058 biosynthetic process; GO:0043603 cellular amide metabolic process; GO:0044238 primary metabolic process; GO:1901566 organonitrogen compound biosynthetic process; GO:1901576 organic substance biosynthetic process; G…	GO:0005840 ribosome; GO:0043226 organelle; GO:0043229 intracellular organelle; GO:0043232 intracellular non-membrane-bounded organelle; GO:0044464 cell part; GO:0005622 intracellular; GO:0005737 cytoplasm; GO:0032991 macromolecular complex; GO:0044424 intracellular part; GO:1990904 ribonucleoprotein complex; GO:0005623 cell; GO:0030529 intracellular ribonucleoprotein complex; GO:0044444 cytoplasm…	GO:0003735 structural constituent of ribosome; GO:0005198 structural molecule activity; GO:0003735 structural constituent of ribosome; GO:0005198 structural molecule activity;	K02991	RP-S6e; small subunit ribosomal protein S6e	ko03010 Ribosome (75); ko04066 HIF-1 signaling pathway (7); ko04150 mTOR signaling pathway (2); ko04151 PI3K-Akt signaling pathway (7); ko04371 Apelin signaling pathway (3);
TGME49_210840-t26_1-p1	TGME49_010840	0			2	289|2.206;214|1.744;	up	arginyl-tRNA synthetase family protein_x000D_	cytoplasm	GO:0006518 peptide metabolic process; GO:0006725 cellular aromatic compound metabolic process; GO:0044267 cellular protein metabolic process; GO:0044699 single-organism process; GO:0009058 biosynthetic process; GO:1901566 organonitrogen compound biosynthetic process; GO:0043039 tRNA aminoacylation; GO:0044237 cellular metabolic process; GO:0071704 organic substance metabolic process; GO:0008152 m…	GO:0044424 intracellular part; GO:0005623 cell; GO:0044464 cell part; GO:0005622 intracellular; GO:0005737 cytoplasm; GO:0044424 intracellular part; GO:0005623 cell; GO:0044464 cell part; GO:0005622 intracellular; GO:0005737 cytoplasm;	GO:0016876 ligase activity, forming aminoacyl-tRNA and related compounds; GO:0005524 ATP binding; GO:1901265 nucleoside phosphate binding; GO:0016875 ligase activity, forming carbon-oxygen bonds; GO:0001882 nucleoside binding; GO:0043167 ion binding; GO:0016874 ligase activity; GO:0000166 nucleotide binding; GO:0097159 organic cyclic compound binding; GO:1901363 heterocyclic compound binding; GO:…	K01887	RARS; arginyl-tRNA synthetase [EC:6.1.1.19]	ko00970 Aminoacyl-tRNA biosynthesis (19);	IPR008909; IPR014729; IPR005148; IPR009080;	DALR anticodon binding; Rossmann-like alpha/beta/alpha sandwich fold; Arginyl tRNA synthetase N-terminal domain; Aminoacyl-tRNA synthetase, class Ia, anticodon-binding;
TGME49_211290-t26_1-p1	TGME49_011290	0			1	115|1.896;	up	rhoptry protein ROP15_x000D_	extracellular
TGME49_211420-t26_1-p1	TGME49_011420	0			1	62|1.943;	up	RNA recognition motif-containing protein_x000D_	nucleus			GO:0097159 organic cyclic compound binding; GO:1901363 heterocyclic compound binding; GO:1901265 nucleoside phosphate binding; GO:0005488 binding; GO:0003676 nucleic acid binding; GO:0000166 nucleotide binding; GO:0036094 small molecule binding; GO:0097159 organic cyclic compound binding; GO:1901363 heterocyclic compound binding; GO:1901265 nucleoside phosphate binding; GO:0005488 binding; GO:000…	K12892	SFRS3; splicing factor, arginine/serine-rich 3	ko03040 Spliceosome (56);	IPR000504; IPR012677;	RNA recognition motif domain; Nucleotide-binding alpha-beta plait domain;
TGME49_211680-t26_1-p1	TGME49_011680	0			5	456|1.56;353|2.498;436|1.733;115|2.435;259|1.701;	up	protein disulfide isomerase_x000D_	extracellular	GO:0050794 regulation of cellular process; GO:0042592 homeostatic process; GO:0065008 regulation of biological quality; GO:0050789 regulation of biological process; GO:0045454 cell redox homeostasis; GO:0044763 single-organism cellular process; GO:0019725 cellular homeostasis; GO:0044699 single-organism process; GO:0009987 cellular process; GO:0065007 biological regulation; GO:0050794 regulation …	GO:0043226 organelle; GO:0043231 intracellular membrane-bounded organelle; GO:0043229 intracellular organelle; GO:0005783 endoplasmic reticulum; GO:0044464 cell part; GO:0005622 intracellular; GO:0005737 cytoplasm; GO:0012505 endomembrane system; GO:0044424 intracellular part; GO:0043227 membrane-bounded organelle; GO:0005623 cell; GO:0044444 cytoplasmic part; GO:0043226 organelle; GO:0043231 int…	GO:0016853 isomerase activity; GO:0003824 catalytic activity; GO:0016864 intramolecular oxidoreductase activity, transposing S-S bonds; GO:0016757 transferase activity, transferring glycosyl groups; GO:0016860 intramolecular oxidoreductase activity; GO:0016853 isomerase activity; GO:0003756 protein disulfide isomerase activity; GO:0003824 catalytic activity; GO:0016740 transferase activity;	K09580	PDIA1; protein disulfide-isomerase A1 [EC:5.3.4.1]	ko04141 Protein processing in endoplasmic reticulum (32);	IPR005788; IPR013766; IPR012336;	Disulphide isomerase; Thioredoxin domain; Thioredoxin-like fold;
TGME49_212300-t26_1-p1	TGME49_012300	0			1	196|0.291;	down	hypothetical protein_x000D_	mitochondria		GO:0031224 intrinsic component of membrane; GO:0016020 membrane; GO:0016021 integral component of membrane; GO:0044425 membrane part;
TGME49_213072-t26_1-p1	TGME49_013090	0			1	822|0.663;	down	Sec1 family protein_x000D_	plasma membrane	GO:0006904 vesicle docking involved in exocytosis; GO:0016192 vesicle-mediated transport; GO:0044763 single-organism cellular process; GO:0044699 single-organism process; GO:0048278 vesicle docking; GO:0022406 membrane docking; GO:0051234 establishment of localization; GO:0006810 transport; GO:1902578 single-organism localization; GO:0032940 secretion by cell; GO:0051179 localization; GO:0009987 …						IPR027482;	Sec1-like, domain 2;
TGME49_213392-t26_1-p1	TGME49_013390	0			1	1241|1.509;	up	surface antigen repeat-containing protein_x000D_	nucleus
TGME49_213730-t26_1-p1	TGME49_013730	0			1	204|0.493;	down	lanthionine synthetase C family protein_x000D_	mitochondria
TGME49_214210-t26_1-p1	TGME49_014210	0			1	406|0.528;	down	rRNA pseudouridine synthase_x000D_	nucleus	GO:0006396 RNA processing; GO:0006725 cellular aromatic compound metabolic process; GO:0001522 pseudouridine synthesis; GO:1901360 organic cyclic compound metabolic process; GO:0006807 nitrogen compound metabolic process; GO:0044238 primary metabolic process; GO:0009451 RNA modification; GO:0044237 cellular metabolic process; GO:0071704 organic substance metabolic process; GO:0016070 RNA metaboli…		GO:0097159 organic cyclic compound binding; GO:1901363 heterocyclic compound binding; GO:0003723 RNA binding; GO:0016853 isomerase activity; GO:0003824 catalytic activity; GO:0005488 binding; GO:0003676 nucleic acid binding; GO:0016866 intramolecular transferase activity; GO:0009982 pseudouridine synthase activity; GO:0097159 organic cyclic compound binding; GO:1901363 heterocyclic compound bindi…	K11131	DKC1; H/ACA ribonucleoprotein complex subunit 4 [EC:5.4.99.-]	ko03008 Ribosome biogenesis in eukaryotes (20);	IPR020103; IPR015947; IPR002478; IPR032819; IPR002501; IPR012960;	Pseudouridine synthase, catalytic domain; PUA-like domain; PUA domain; tRNA pseudouridylate synthase B, C-terminal; Pseudouridine synthase II, N-terminal; Dyskerin-like;
TGME49_214220-t26_1-p1	TGME49_014220	0			1	190|1.542;	up	hypothetical protein_x000D_	mitochondria
TGME49_214290-t26_1-p1	TGME49_014290	0			1	123|2.384;	up	DJ-1 family protein_x000D_	extracellular	GO:0036525 protein deglycation; GO:0008152 metabolic process; GO:0044260 cellular macromolecule metabolic process; GO:0044267 cellular protein metabolic process; GO:0006464 cellular protein modification process; GO:0030091 protein repair; GO:0043170 macromolecule metabolic process; GO:0019538 protein metabolic process; GO:0036211 protein modification process; GO:0044238 primary metabolic process;…		GO:0016829 lyase activity; GO:0016836 hydro-lyase activity; GO:0036524 protein deglycase activity; GO:0003824 catalytic activity; GO:0016835 carbon-oxygen lyase activity; GO:0016829 lyase activity; GO:0016836 hydro-lyase activity; GO:0036524 protein deglycase activity; GO:0003824 catalytic activity; GO:0016835 carbon-oxygen lyase activity;	K03152			IPR029062; IPR002818;	Class I glutamine amidotransferase-like; DJ-1/PfpI;
TGME49_214320-t26_1-p1	TGME49_014320	0			1	563|2.497;	up	facilitative glucose transporter GT1_x000D_	plasma membrane	GO:0006810 transport; GO:0055085 transmembrane transport; GO:0051179 localization; GO:0051234 establishment of localization; GO:0006810 transport; GO:0055085 transmembrane transport; GO:1902578 single-organism localization; GO:0008643 carbohydrate transport; GO:0044699 single-organism process; GO:0071702 organic substance transport; GO:0051179 localization; GO:0044765 single-organism transport; G…	GO:0031224 intrinsic component of membrane; GO:0016020 membrane; GO:0016021 integral component of membrane; GO:0044425 membrane part; GO:0031224 intrinsic component of membrane; GO:0016020 membrane; GO:0016021 integral component of membrane; GO:0044425 membrane part;	GO:0022892 substrate-specific transporter activity; GO:0022891 substrate-specific transmembrane transporter activity; GO:0022857 transmembrane transporter activity; GO:0005215 transporter activity; GO:0022892 substrate-specific transporter activity; GO:0022891 substrate-specific transmembrane transporter activity; GO:0022857 transmembrane transporter activity; GO:0005215 transporter activity;				IPR020846;	Major facilitator superfamily domain;
TGME49_214340-t26_1-p1	TGME49_014340	0			1	809|1.536;	up	hypothetical protein_x000D_	nucleus
TGME49_214500-t26_1-p1	TGME49_014500	0			1	189|2.003;	up	ankyrin repeat-containing protein_x000D_	nucleus			GO:0005515 protein binding; GO:0005488 binding; GO:0005515 protein binding; GO:0005488 binding;				IPR020683;	Ankyrin repeat-containing domain;
TGME49_214760-t26_1-p1	TGME49_014760	0			2	759|0.46;871|0.319;	down	erythronate-4-phosphate dehydrogenase domain-containing protein_x000D_	extracellular	GO:0044699 single-organism process; GO:0008152 metabolic process; GO:0055114 oxidation-reduction process; GO:0044710 single-organism metabolic process; GO:0044699 single-organism process; GO:0008152 metabolic process; GO:0055114 oxidation-reduction process; GO:0044710 single-organism metabolic process;		GO:0097159 organic cyclic compound binding; GO:1901363 heterocyclic compound binding; GO:1901265 nucleoside phosphate binding; GO:0051287 NAD binding; GO:0005488 binding; GO:0000166 nucleotide binding; GO:0048037 cofactor binding; GO:0036094 small molecule binding; GO:0050662 coenzyme binding; GO:0016614 oxidoreductase activity, acting on CH-OH group of donors; GO:0097159 organic cyclic compound …				IPR006140; IPR016040;	D-isomer specific 2-hydroxyacid dehydrogenase, NAD-binding domain; NAD(P)-binding domain;
TGME49_214790-t26_1-p1	TGME49_014790	0			3	276|1.912;265|1.704;275|2.11;	up	glycoprotein_x000D_	mitochondria		GO:0005759 mitochondrial matrix; GO:0043229 intracellular organelle; GO:0044429 mitochondrial part; GO:0005737 cytoplasm; GO:0044446 intracellular organelle part; GO:0044424 intracellular part; GO:0005623 cell; GO:0005739 mitochondrion; GO:0044422 organelle part; GO:0031974 membrane-enclosed lumen; GO:0043226 organelle; GO:0043231 intracellular membrane-bounded organelle; GO:0070013 intracellular…		K15414
TGME49_214940-t26_1-p1	TGME49_014940	0			1	119|1.662;	up	MIC2-associated protein M2AP_x000D_	extracellular
TGME49_215220-t26_1-p1	TGME49_015220	1	131|0.546;	down	0			hypothetical protein_x000D_	mitochondria			GO:0005515 protein binding; GO:0005488 binding; GO:0005515 protein binding; GO:0005488 binding;				IPR015943;	WD40/YVTN repeat-like-containing domain;
TGME49_215350-t26_1-p1	TGME49_015350	0			1	75|1.621;	up	hypothetical protein_x000D_	mitochondria
TGME49_215430-t26_1-p1	TGME49_015430	0			2	124|1.527;198|1.585;	up	hypothetical protein_x000D_	extracellular
TGME49_215470-t26_1-p1	TGME49_015470	0			1	132|2.552;	up	ribosomal protein RPL10A_x000D_	nucleus	GO:0006518 peptide metabolic process; GO:0043043 peptide biosynthetic process; GO:0044267 cellular protein metabolic process; GO:0006807 nitrogen compound metabolic process; GO:0009058 biosynthetic process; GO:0043603 cellular amide metabolic process; GO:0044238 primary metabolic process; GO:1901566 organonitrogen compound biosynthetic process; GO:1901576 organic substance biosynthetic process; G…	GO:0043229 intracellular organelle; GO:0005840 ribosome; GO:0043232 intracellular non-membrane-bounded organelle; GO:0005737 cytoplasm; GO:0044446 intracellular organelle part; GO:0032991 macromolecular complex; GO:0044424 intracellular part; GO:0005623 cell; GO:0044422 organelle part; GO:0043228 non-membrane-bounded organelle; GO:0043226 organelle; GO:0015934 large ribosomal subunit; GO:0044464 …	GO:0097159 organic cyclic compound binding; GO:1901363 heterocyclic compound binding; GO:0003723 RNA binding; GO:0005488 binding; GO:0003676 nucleic acid binding; GO:0005198 structural molecule activity; GO:0003735 structural constituent of ribosome; GO:0097159 organic cyclic compound binding; GO:1901363 heterocyclic compound binding; GO:0003723 RNA binding; GO:0005488 binding; GO:0003676 nucleic…	K02865	RP-L10Ae; large subunit ribosomal protein L10Ae	ko03010 Ribosome (75);	IPR023674; IPR016095; IPR016094;	Ribosomal protein L1-like; Ribosomal protein L1, 3-layer alpha/beta-sandwich; Ribosomal protein L1, 2-layer alpha/beta-sandwich;
TGME49_215590-t26_1-p1	TGME49_015590	0			1	572|8.689;	up	flavoprotein subunit of succinate dehydrogenase_x000D_	mitochondria	GO:0072350 tricarboxylic acid metabolic process; GO:0055114 oxidation-reduction process; GO:0044281 small molecule metabolic process; GO:0044763 single-organism cellular process; GO:0006099 tricarboxylic acid cycle; GO:0044699 single-organism process; GO:0044238 primary metabolic process; GO:0045333 cellular respiration; GO:0044237 cellular metabolic process; GO:0071704 organic substance metaboli…	GO:0043229 intracellular organelle; GO:0016020 membrane; GO:0044429 mitochondrial part; GO:0031090 organelle membrane; GO:0031967 organelle envelope; GO:0044446 intracellular organelle part; GO:0005737 cytoplasm; GO:0044424 intracellular part; GO:0005623 cell; GO:0044422 organelle part; GO:0005739 mitochondrion; GO:0005740 mitochondrial envelope; GO:0043231 intracellular membrane-bounded organell…	GO:0097159 organic cyclic compound binding; GO:1901363 heterocyclic compound binding; GO:0016627 oxidoreductase activity, acting on the CH-CH group of donors; GO:1901265 nucleoside phosphate binding; GO:0050660 flavin adenine dinucleotide binding; GO:0003824 catalytic activity; GO:0005488 binding; GO:0043167 ion binding; GO:0043168 anion binding; GO:0000166 nucleotide binding; GO:0048037 cofactor…	K00234	SDHA; succinate dehydrogenase (ubiquinone) flavoprotein subunit [EC:1.3.5.1]	ko00020 Citrate cycle (TCA cycle) (14); ko00190 Oxidative phosphorylation (6); ko01100 Metabolic pathways (166); ko01110 Biosynthesis of secondary metabolites (74); ko01120 Microbial metabolism in diverse environments (47); ko01130 Biosynthesis of antibiotics (64); ko01200 Carbon metabolism (41);	IPR027477; IPR003953; IPR015939; IPR023753;	Succinate dehydrogenase/fumarate reductase flavoprotein, catalytic domain; FAD-dependent oxidoreductase 2, FAD binding domain; Fumarate reductase/succinate dehydrogenase flavoprotein-like, C-terminal; FAD/NAD(P)-binding domain;
TGME49_215980-t26_1-p1	TGME49_015980	0			1	175|2.353;	up	hypothetical protein_x000D_	extracellular		GO:0031224 intrinsic component of membrane; GO:0016020 membrane; GO:0016021 integral component of membrane; GO:0044425 membrane part;
TGME49_216030-t26_1-p1	TGME49_016030	0			1	60|0.552;	down	hypothetical protein_x000D_	endoplasmic reticulum	GO:0045184 establishment of protein localization; GO:0006810 transport; GO:0046907 intracellular transport; GO:0070727 cellular macromolecule localization; GO:0051649 establishment of localization in cell; GO:0006886 intracellular protein transport; GO:0071702 organic substance transport; GO:0008104 protein localization; GO:0033036 macromolecule localization; GO:0034613 cellular protein localizat…	GO:0005623 cell; GO:0005622 intracellular; GO:0044464 cell part;					IPR002014; IPR008942;	VHS domain; ENTH/VHS;
TGME49_216650-t26_1-p1	TGME49_016650	0			4	136|0.509;79|1.515;360|2.059;83|1.805;	both	S15 sporozoite-expressed protein_x000D_	cytoplasm
TGME49_216670-t26_1-p1	TGME49_016670	0			2	660|0.525;807|1.957;	both	FUSE-binding protein 2 / KH-type splicing regulatory protein_x000D_	nucleus			GO:0097159 organic cyclic compound binding; GO:1901363 heterocyclic compound binding; GO:0003723 RNA binding; GO:0005488 binding; GO:0003676 nucleic acid binding; GO:0097159 organic cyclic compound binding; GO:1901363 heterocyclic compound binding; GO:0003723 RNA binding; GO:0005488 binding; GO:0003676 nucleic acid binding;				IPR004087; IPR004088;	K Homology domain; K Homology domain, type 1;
TGME49_216680-t26_1-p1	TGME49_016680	0			1	343|1.796;	up	ankyrin repeat-containing protein_x000D_	cytoplasm		GO:0031224 intrinsic component of membrane; GO:0016020 membrane; GO:0016021 integral component of membrane; GO:0044425 membrane part;	GO:0005515 protein binding; GO:0005488 binding; GO:0052689 carboxylic ester hydrolase activity; GO:0003824 catalytic activity; GO:0005488 binding; GO:0004623 phospholipase A2 activity; GO:0016788 hydrolase activity, acting on ester bonds; GO:0004620 phospholipase activity; GO:0016787 hydrolase activity; GO:0005515 protein binding; GO:0016298 lipase activity;				IPR020683;	Ankyrin repeat-containing domain;
TGME49_216860-t26_1-p1	TGME49_016860	2	150|0.507;189|1.596;	both	1	26|1.826;	up	DEAD (Asp-Glu-Ala-Asp) box polypeptide DDX39_x000D_	nucleus			GO:0005524 ATP binding; GO:1901265 nucleoside phosphate binding; GO:0001882 nucleoside binding; GO:0043167 ion binding; GO:0000166 nucleotide binding; GO:0097159 organic cyclic compound binding; GO:1901363 heterocyclic compound binding; GO:0032549 ribonucleoside binding; GO:0097367 carbohydrate derivative binding; GO:0032553 ribonucleotide binding; GO:0005488 binding; GO:0003676 nucleic acid bind…	K12812	UAP56; ATP-dependent RNA helicase UAP56/SUB2 [EC:3.6.4.13]	ko03013 RNA transport (20); ko03015 mRNA surveillance pathway (18); ko03040 Spliceosome (56);	IPR011545; IPR014014; IPR014001; IPR027417; IPR001650;	DEAD/DEAH box helicase domain; RNA helicase, DEAD-box type, Q motif; Helicase superfamily 1/2, ATP-binding domain; P-loop containing nucleoside triphosphate hydrolase; Helicase, C-terminal;
TGME49_216880-t26_1-p1	TGME49_016880	0			2	167|0.501;135|0.252;	down	guanine nucleotide-binding protein_x000D_	nucleus	GO:0018393 internal peptidyl-lysine acetylation; GO:0016043 cellular component organization; GO:0006475 internal protein amino acid acetylation; GO:0018394 peptidyl-lysine acetylation; GO:0016570 histone modification; GO:0044267 cellular protein metabolic process; GO:0044238 primary metabolic process; GO:0044237 cellular metabolic process; GO:0071704 organic substance metabolic process; GO:001820…		GO:0005515 protein binding; GO:0005488 binding; GO:0034212 peptide N-acetyltransferase activity; GO:0016746 transferase activity, transferring acyl groups; GO:0004402 histone acetyltransferase activity; GO:0061733 peptide-lysine-N-acetyltransferase activity; GO:0003824 catalytic activity; GO:0005488 binding; GO:0005515 protein binding; GO:0008080 N-acetyltransferase activity; GO:0016747 transfera…	K14753			IPR017986; IPR015943;	WD40-repeat-containing domain; WD40/YVTN repeat-like-containing domain;
TGME49_217460-t26_1-p1	TGME49_017460	2	575|0.562;753|0.652;	down	1	569|0.373;	down	glutaminyl-tRNA synthetase (GlnRS)_x000D_	mitochondria	GO:0006518 peptide metabolic process; GO:0006725 cellular aromatic compound metabolic process; GO:0044267 cellular protein metabolic process; GO:0044699 single-organism process; GO:0009058 biosynthetic process; GO:1901566 organonitrogen compound biosynthetic process; GO:0043039 tRNA aminoacylation; GO:0044237 cellular metabolic process; GO:0071704 organic substance metabolic process; GO:0008152 m…	GO:0044424 intracellular part; GO:0005623 cell; GO:0044464 cell part; GO:0005622 intracellular; GO:0005737 cytoplasm; GO:0044424 intracellular part; GO:0005623 cell; GO:0044464 cell part; GO:0005622 intracellular; GO:0005737 cytoplasm;	GO:0016876 ligase activity, forming aminoacyl-tRNA and related compounds; GO:0005524 ATP binding; GO:0004819 glutamine-tRNA ligase activity; GO:1901265 nucleoside phosphate binding; GO:0016875 ligase activity, forming carbon-oxygen bonds; GO:0001882 nucleoside binding; GO:0043167 ion binding; GO:0016874 ligase activity; GO:0000166 nucleotide binding; GO:0097159 organic cyclic compound binding; GO…	K01886	QARS; glutaminyl-tRNA synthetase [EC:6.1.1.18]	ko00970 Aminoacyl-tRNA biosynthesis (19); ko01100 Metabolic pathways (166);	IPR014729; IPR020056; IPR020061; IPR011035; IPR020058; IPR020059;	Rossmann-like alpha/beta/alpha sandwich fold; Ribosomal protein L25/Gln-tRNA synthetase, beta-barrel domain; Glutamyl/glutaminyl-tRNA synthetase, class Ib, alpha-bundle domain; Ribosomal protein L25/Gln-tRNA synthetase, anti-codon-binding domain; Glutamyl/glutaminyl-tRNA synthetase, class Ib, catalytic domain; Glutamyl/glutaminyl-tRNA synthetase, class Ib, anti-codon binding domain;
TGME49_218240-t26_1-p1	TGME49_018240	0			1	1124|1.72;	up	hypothetical protein_x000D_	plasma membrane		GO:0031224 intrinsic component of membrane; GO:0016020 membrane; GO:0016021 integral component of membrane; GO:0044425 membrane part;
TGME49_218270-t26_1-p1	TGME49_018270	0			1	846|2.212;	up	hypothetical protein_x000D_	plasma membrane		GO:0031224 intrinsic component of membrane; GO:0016020 membrane; GO:0016021 integral component of membrane; GO:0044425 membrane part;
TGME49_218410-t26_1-p1	TGME49_018410	1	215|0.403;	down	1	78|0.607;	down	ribosomal protein RPP0_x000D_	cytoplasm	GO:0044085 cellular component biogenesis; GO:0042254 ribosome biogenesis; GO:0022613 ribonucleoprotein complex biogenesis; GO:0071840 cellular component organization or biogenesis; GO:0044085 cellular component biogenesis; GO:0042254 ribosome biogenesis; GO:0022613 ribonucleoprotein complex biogenesis; GO:0071840 cellular component organization or biogenesis;	GO:0005623 cell; GO:0005622 intracellular; GO:0044464 cell part; GO:0005840 ribosome; GO:0043226 organelle; GO:0043229 intracellular organelle; GO:0043232 intracellular non-membrane-bounded organelle; GO:0044464 cell part; GO:0005622 intracellular; GO:0005737 cytoplasm; GO:0032991 macromolecular complex; GO:0044424 intracellular part; GO:1990904 ribonucleoprotein complex; GO:0005623 cell; GO:0030…	GO:0016829 lyase activity; GO:0003824 catalytic activity;	K02941	RP-LP0; large subunit ribosomal protein LP0	ko03010 Ribosome (75);
TGME49_218590-t26_1-p1	TGME49_018590	0			1	846|0.568;	down	protein phosphatase 2C domain-containing protein_x000D_	cytoplasm	GO:0044267 cellular protein metabolic process; GO:0044238 primary metabolic process; GO:0006470 protein dephosphorylation; GO:0016311 dephosphorylation; GO:0044237 cellular metabolic process; GO:0006796 phosphate-containing compound metabolic process; GO:0071704 organic substance metabolic process; GO:0008152 metabolic process; GO:0006793 phosphorus metabolic process; GO:0044260 cellular macromol…		GO:0003824 catalytic activity; GO:0042578 phosphoric ester hydrolase activity; GO:0003824 catalytic activity; GO:0004722 protein serine/threonine phosphatase activity; GO:0016791 phosphatase activity; GO:0016788 hydrolase activity, acting on ester bonds; GO:0016787 hydrolase activity; GO:0004721 phosphoprotein phosphatase activity;	K01102			IPR001932;	PPM-type phosphatase domain;
TGME49_218750-t26_1-p1	TGME49_018750	0			1	842|0.547;	down	hypothetical protein_x000D_	nucleus
TGME49_218770-t26_1-p1	TGME49_018770	0			1	1113|1.625;	up	carrier superfamily protein_x000D_	plasma membrane	GO:0050794 regulation of cellular process; GO:0010468 regulation of gene expression; GO:0006355 regulation of transcription, DNA-templated; GO:0031326 regulation of cellular biosynthetic process; GO:0080090 regulation of primary metabolic process; GO:0060255 regulation of macromolecule metabolic process; GO:0019219 regulation of nucleobase-containing compound metabolic process; GO:0010556 regulat…	GO:0043226 organelle; GO:0043231 intracellular membrane-bounded organelle; GO:0043229 intracellular organelle; GO:0016020 membrane; GO:0005634 nucleus; GO:0044425 membrane part; GO:0044464 cell part; GO:0005622 intracellular; GO:0031224 intrinsic component of membrane; GO:0044424 intracellular part; GO:0043227 membrane-bounded organelle; GO:0005623 cell; GO:0016021 integral component of membrane;	GO:0003700 transcription factor activity, sequence-specific DNA binding; GO:0001071 nucleic acid binding transcription factor activity;				IPR023395;	Mitochondrial carrier domain;
TGME49_218820-t26_1-p1	TGME49_018820	0			2	95|0.477;132|1.551;	both	alba 2_x000D_	cytoplasm			GO:0097159 organic cyclic compound binding; GO:1901363 heterocyclic compound binding; GO:0005488 binding; GO:0003676 nucleic acid binding; GO:0097159 organic cyclic compound binding; GO:1901363 heterocyclic compound binding; GO:0005488 binding; GO:0003676 nucleic acid binding;
TGME49_218910-t26_1-p1	TGME49_018910	0			1	1266|1.632;	up	hypothetical protein_x000D_	plasma membrane		GO:0031224 intrinsic component of membrane; GO:0016020 membrane; GO:0016021 integral component of membrane; GO:0044425 membrane part;
TGME49_218940-t26_1-p1	TGME49_018940	1	197|0.504;	down	0			hypothetical protein_x000D_	cytoplasm
TGME49_219140-t26_1-p1	TGME49_019140	0			1	112|0.593;	down	EF-1 guanine nucleotide exchange domain-containing protein_x000D_	cytoplasm	GO:0006518 peptide metabolic process; GO:0006414 translational elongation; GO:0043043 peptide biosynthetic process; GO:0044267 cellular protein metabolic process; GO:0006807 nitrogen compound metabolic process; GO:0009058 biosynthetic process; GO:0043603 cellular amide metabolic process; GO:0044238 primary metabolic process; GO:1901566 organonitrogen compound biosynthetic process; GO:1901576 orga…	GO:0044464 cell part; GO:0005622 intracellular; GO:0005737 cytoplasm; GO:0032991 macromolecular complex; GO:0044424 intracellular part; GO:0043234 protein complex; GO:0005623 cell; GO:0044444 cytoplasmic part; GO:0005853 eukaryotic translation elongation factor 1 complex; GO:0044464 cell part; GO:0005622 intracellular; GO:0005737 cytoplasm; GO:0032991 macromolecular complex; GO:0044424 intracellu…	GO:0097159 organic cyclic compound binding; GO:1901363 heterocyclic compound binding; GO:0003723 RNA binding; GO:0008135 translation factor activity, RNA binding; GO:0003746 translation elongation factor activity; GO:0005488 binding; GO:0003676 nucleic acid binding; GO:0097159 organic cyclic compound binding; GO:1901363 heterocyclic compound binding; GO:0003723 RNA binding; GO:0008135 translation…	K03232			IPR014717; IPR014038;	Translation elongation factor EF1B/ribosomal protein S6; Translation elongation factor EF1B, beta/delta subunit, guanine nucleotide exchange domain;
TGME49_219310-t26_1-p1	TGME49_019310	1	267|1.517;	up	5	313|0.606;169|4.642;255|2.175;717|1.862;621|1.977;	both	DnaK family protein_x000D_	nucleus			GO:0005524 ATP binding; GO:1901265 nucleoside phosphate binding; GO:0001882 nucleoside binding; GO:0043167 ion binding; GO:0016817 hydrolase activity, acting on acid anhydrides; GO:0016787 hydrolase activity; GO:0000166 nucleotide binding; GO:0017111 nucleoside-triphosphatase activity; GO:0016887 ATPase activity; GO:0097159 organic cyclic compound binding; GO:1901363 heterocyclic compound binding…				IPR029048; IPR029047;	Heat shock protein 70kD, C-terminal domain; Heat shock protein 70kD, peptide-binding domain;
TGME49_219540-t26_1-p1	TGME49_019540	0			3	551|0.546;516|0.504;788|0.484;	down	cytosolic tRNA-Ala synthetase_x000D_	endoplasmic reticulum	GO:0006518 peptide metabolic process; GO:0006725 cellular aromatic compound metabolic process; GO:0044267 cellular protein metabolic process; GO:0044699 single-organism process; GO:0009058 biosynthetic process; GO:1901566 organonitrogen compound biosynthetic process; GO:0043039 tRNA aminoacylation; GO:0044237 cellular metabolic process; GO:0071704 organic substance metabolic process; GO:0008152 m…	GO:0044424 intracellular part; GO:0005623 cell; GO:0044464 cell part; GO:0005622 intracellular; GO:0005737 cytoplasm; GO:0043226 organelle; GO:0043231 intracellular membrane-bounded organelle; GO:0043229 intracellular organelle; GO:0044464 cell part; GO:0005622 intracellular; GO:0005737 cytoplasm; GO:0044424 intracellular part; GO:0043227 membrane-bounded organelle; GO:0005623 cell; GO:0005739 mi…	GO:0016876 ligase activity, forming aminoacyl-tRNA and related compounds; GO:0005524 ATP binding; GO:1901265 nucleoside phosphate binding; GO:0016875 ligase activity, forming carbon-oxygen bonds; GO:0001882 nucleoside binding; GO:0043167 ion binding; GO:0016874 ligase activity; GO:0000166 nucleotide binding; GO:0097159 organic cyclic compound binding; GO:1901363 heterocyclic compound binding; GO:…	K01872	AARS; alanyl-tRNA synthetase [EC:6.1.1.7]	ko00970 Aminoacyl-tRNA biosynthesis (19);	IPR018163; IPR012947; IPR018164; IPR018162; IPR018165; IPR009000;	Threonyl/alanyl tRNA synthetase, class II-like, putative editing domain; Threonyl/alanyl tRNA synthetase, SAD; Alanyl-tRNA synthetase, class IIc, N-terminal; Alanine-tRNA ligase, class IIc, anti-codon-binding domain; Alanyl-tRNA synthetase, class IIc, core domain; Translation protein, beta-barrel domain;
TGME49_219590-t26_1-p1	TGME49_019590	0			1	145|1.863;	up	RuvB family 1 protein_x000D_	cytoplasm	GO:0050794 regulation of cellular process; GO:0016043 cellular component organization; GO:0006725 cellular aromatic compound metabolic process; GO:0097659 nucleic acid-templated transcription; GO:0060255 regulation of macromolecule metabolic process; GO:0019219 regulation of nucleobase-containing compound metabolic process; GO:0032392 DNA geometric change; GO:0009058 biosynthetic process; GO:0044…	GO:0043226 organelle; GO:0043231 intracellular membrane-bounded organelle; GO:0043229 intracellular organelle; GO:0005634 nucleus; GO:0044464 cell part; GO:0005622 intracellular; GO:0044424 intracellular part; GO:0043227 membrane-bounded organelle; GO:0005623 cell;	GO:0005524 ATP binding; GO:1901265 nucleoside phosphate binding; GO:0004386 helicase activity; GO:0001882 nucleoside binding; GO:0043167 ion binding; GO:0016817 hydrolase activity, acting on acid anhydrides; GO:0016787 hydrolase activity; GO:0000166 nucleotide binding; GO:0017111 nucleoside-triphosphatase activity; GO:0097159 organic cyclic compound binding; GO:1901363 heterocyclic compound bindi…	K04499	RUVBL1; RuvB-like protein 1 (pontin 52)	ko04310 Wnt signaling pathway (6);	IPR003593; IPR010339; IPR027417;	AAA+ ATPase domain; TIP49, C-terminal; P-loop containing nucleoside triphosphate hydrolase;
TGME49_219690-t26_1-p1	TGME49_019690	0			1	117|3.223;	up	hypothetical protein_x000D_	extracellular
TGME49_219742-t26_1-p1	TGME49_019740	1	823|2.117;	up	1	787|2.225;	up	hypothetical protein_x000D_	extracellular
TGME49_219790-t26_1-p1	TGME49_019790	0			1	1489|2.518;	up	pre-mRNA processing factor PRP3_x000D_	cytoplasm	GO:0006396 RNA processing; GO:0006725 cellular aromatic compound metabolic process; GO:1901360 organic cyclic compound metabolic process; GO:0006807 nitrogen compound metabolic process; GO:0044238 primary metabolic process; GO:0044237 cellular metabolic process; GO:0071704 organic substance metabolic process; GO:0006397 mRNA processing; GO:0016070 RNA metabolic process; GO:0000398 mRNA splicing, …	GO:0043229 intracellular organelle; GO:0044446 intracellular organelle part; GO:0046540 U4/U6 x U5 tri-snRNP complex; GO:0032991 macromolecular complex; GO:0044424 intracellular part; GO:0005623 cell; GO:0044422 organelle part; GO:0097525 spliceosomal snRNP complex; GO:0043231 intracellular membrane-bounded organelle; GO:0097526 spliceosomal tri-snRNP complex; GO:0043226 organelle; GO:0005634 nuc…		K12843	PRPF3; U4/U6 small nuclear ribonucleoprotein PRP3	ko03040 Spliceosome (56);	IPR013881; IPR010541;	Pre-mRNA-splicing factor 3; Domain of unknown function DUF1115;
TGME49_219850-t26_1-p1	TGME49_019850	1	533|0.586;	down	6	525|0.525;648|0.614;254|0.472;638|1.815;269|2.983;387|2.09;	both	prolyl-tRNA synthetase (ProRS)_x000D_	mitochondria	GO:0006518 peptide metabolic process; GO:0006725 cellular aromatic compound metabolic process; GO:0044267 cellular protein metabolic process; GO:0044699 single-organism process; GO:0009058 biosynthetic process; GO:1901566 organonitrogen compound biosynthetic process; GO:0043039 tRNA aminoacylation; GO:0044237 cellular metabolic process; GO:0071704 organic substance metabolic process; GO:0008152 m…	GO:0044424 intracellular part; GO:0005623 cell; GO:0044464 cell part; GO:0005622 intracellular; GO:0005737 cytoplasm; GO:0044424 intracellular part; GO:0005623 cell; GO:0044464 cell part; GO:0005622 intracellular; GO:0005737 cytoplasm;	GO:0016876 ligase activity, forming aminoacyl-tRNA and related compounds; GO:0005524 ATP binding; GO:0002161 aminoacyl-tRNA editing activity; GO:1901265 nucleoside phosphate binding; GO:0052689 carboxylic ester hydrolase activity; GO:0016875 ligase activity, forming carbon-oxygen bonds; GO:0016874 ligase activity; GO:0001882 nucleoside binding; GO:0043167 ion binding; GO:0016787 hydrolase activit…	K01881	PARS; prolyl-tRNA synthetase [EC:6.1.1.15]	ko00970 Aminoacyl-tRNA biosynthesis (19);	IPR002314; IPR016061; IPR004154; IPR033721; IPR017449; IPR007214; IPR006195;	Aminoacyl-tRNA synthetase, class II (G/ P/ S/T); Proline-tRNA ligase, class II, C-terminal; Anticodon-binding; Prolyl-tRNA synthetase, catalytic domain; Prolyl-tRNA synthetase, class II; YbaK/aminoacyl-tRNA synthetase-associated domain; Aminoacyl-tRNA synthetase, class II;
TGME49_220270-t26_1-p1	TGME49_020270	0			1	383|1.796;	up	alveolin domain containing intermediate filament IMC6_x000D_	mitochondria
TGME49_220400-t26_1-p1	TGME49_020400	0			1	43|1.54;	up	actin depolymerizing factor ADF_x000D_	extracellular	GO:0051261 protein depolymerization; GO:0016043 cellular component organization; GO:0071822 protein complex subunit organization; GO:0044763 single-organism cellular process; GO:0032984 macromolecular complex disassembly; GO:0007015 actin filament organization; GO:0008154 actin polymerization or depolymerization; GO:0044699 single-organism process; GO:0030042 actin filament depolymerization; GO:0…	GO:0043226 organelle; GO:0005856 cytoskeleton; GO:0043229 intracellular organelle; GO:0043232 intracellular non-membrane-bounded organelle; GO:0044464 cell part; GO:0005622 intracellular; GO:0044424 intracellular part; GO:0005623 cell; GO:0015629 actin cytoskeleton; GO:0043228 non-membrane-bounded organelle; GO:0043226 organelle; GO:0005856 cytoskeleton; GO:0043229 intracellular organelle; GO:004…	GO:0003779 actin binding; GO:0005515 protein binding; GO:0008092 cytoskeletal protein binding; GO:0005488 binding; GO:0003779 actin binding; GO:0005515 protein binding; GO:0008092 cytoskeletal protein binding; GO:0005488 binding;	K05765	CFL; cofilin	ko04810 Regulation of actin cytoskeleton (3);	IPR029006; IPR002108;	ADF-H/Gelsolin-like domain; Actin-depolymerising factor homology domain;
TGME49_220860-t26_1-p1	TGME49_020860	0			1	132|0.486;	down	DEAD/DEAH box helicase_x000D_	nucleus			GO:0005524 ATP binding; GO:1901265 nucleoside phosphate binding; GO:0001882 nucleoside binding; GO:0043167 ion binding; GO:0000166 nucleotide binding; GO:0097159 organic cyclic compound binding; GO:1901363 heterocyclic compound binding; GO:0032549 ribonucleoside binding; GO:0097367 carbohydrate derivative binding; GO:0032553 ribonucleotide binding; GO:0005488 binding; GO:0003676 nucleic acid bind…	K18655			IPR011545; IPR014014; IPR014001; IPR027417; IPR001650;	DEAD/DEAH box helicase domain; RNA helicase, DEAD-box type, Q motif; Helicase superfamily 1/2, ATP-binding domain; P-loop containing nucleoside triphosphate hydrolase; Helicase, C-terminal;
TGME49_220950-t26_1-p1	TGME49_020950	0			1	189|0.615;	down	hypothetical protein_x000D_	mitochondria
TGME49_221170-t26_1-p1	TGME49_021170	1	67|0.627;	down	0			CAAX metallo endopeptidase_x000D_	plasma membrane	GO:0006508 proteolysis; GO:0008152 metabolic process; GO:0043170 macromolecule metabolic process; GO:0019538 protein metabolic process; GO:0044238 primary metabolic process; GO:0071704 organic substance metabolic process; GO:0071586 CAAX-box protein processing; GO:0044267 cellular protein metabolic process; GO:0016485 protein processing; GO:0044238 primary metabolic process; GO:0044237 cellular m…		GO:0004175 endopeptidase activity; GO:0004222 metalloendopeptidase activity; GO:0008233 peptidase activity; GO:0003824 catalytic activity; GO:0070011 peptidase activity, acting on L-amino acid peptides; GO:0016787 hydrolase activity; GO:0008237 metallopeptidase activity; GO:0004175 endopeptidase activity; GO:0004222 metalloendopeptidase activity; GO:0008233 peptidase activity; GO:0003824 catalyti…	K06013	STE24; STE24 endopeptidase [EC:3.4.24.84]	ko00900 Terpenoid backbone biosynthesis (6); ko01130 Biosynthesis of antibiotics (64);	IPR001915; IPR032456;	Peptidase M48; CAAX prenyl protease 1, N-terminal;
TGME49_221210-t26_1-p1	TGME49_021210	2	171|0.305;50|1.695;	both	0			cyclophilin_x000D_	extracellular	GO:0044267 cellular protein metabolic process; GO:0044238 primary metabolic process; GO:0018208 peptidyl-proline modification; GO:0000413 protein peptidyl-prolyl isomerization; GO:0044237 cellular metabolic process; GO:0071704 organic substance metabolic process; GO:0006457 protein folding; GO:0018193 peptidyl-amino acid modification; GO:0008152 metabolic process; GO:0044260 cellular macromolecul…		GO:0003755 peptidyl-prolyl cis-trans isomerase activity; GO:0016853 isomerase activity; GO:0003824 catalytic activity; GO:0016859 cis-trans isomerase activity; GO:0003755 peptidyl-prolyl cis-trans isomerase activity; GO:0016853 isomerase activity; GO:0003824 catalytic activity; GO:0016859 cis-trans isomerase activity;	K09565	PPIF; peptidyl-prolyl isomerase F (cyclophilin D) [EC:5.2.1.8]	ko04020 Calcium signaling pathway (5); ko04022 cGMP-PKG signaling pathway (6);	IPR002130; IPR029000;	Cyclophilin-type peptidyl-prolyl cis-trans isomerase domain; Cyclophilin-like domain;
TGME49_221380-t26_1-p1	TGME49_021380	1	141|0.548;	down	1	132|0.61;	down	alba 1_x000D_	cytoplasm	GO:0006725 cellular aromatic compound metabolic process; GO:1901360 organic cyclic compound metabolic process; GO:0006807 nitrogen compound metabolic process; GO:0044238 primary metabolic process; GO:0044237 cellular metabolic process; GO:0071704 organic substance metabolic process; GO:0016070 RNA metabolic process; GO:0090501 RNA phosphodiester bond hydrolysis; GO:0008152 metabolic process; GO:0…		GO:0097159 organic cyclic compound binding; GO:1901363 heterocyclic compound binding; GO:0005488 binding; GO:0003676 nucleic acid binding; GO:0004526 ribonuclease P activity; GO:0004521 endoribonuclease activity; GO:0016891 endoribonuclease activity, producing 5'-phosphomonoesters; GO:0016787 hydrolase activity; GO:0004549 tRNA-specific ribonuclease activity; GO:1901363 heterocyclic compound bind…
TGME49_221522-t26_1-p1	TGME49_021520	0			1	130|0.62;	down	adaptor complexes medium subunit family protein_x000D_	nucleus	GO:0006810 transport; GO:0051179 localization; GO:0051234 establishment of localization; GO:0045184 establishment of protein localization; GO:0006810 transport; GO:0006890 retrograde vesicle-mediated transport, Golgi to ER; GO:0016192 vesicle-mediated transport; GO:0048193 Golgi vesicle transport; GO:0071702 organic substance transport; GO:0008104 protein localization; GO:0033036 macromolecule lo…	GO:0016020 membrane; GO:0031410 cytoplasmic vesicle; GO:0031090 organelle membrane; GO:0098796 membrane protein complex; GO:0030137 COPI-coated vesicle; GO:0005737 cytoplasm; GO:0031982 vesicle; GO:0030660 Golgi-associated vesicle membrane; GO:0044433 cytoplasmic vesicle part; GO:0032991 macromolecular complex; GO:0044424 intracellular part; GO:0030120 vesicle coat; GO:0005623 cell; GO:0030663 CO…		K20471			IPR028565; IPR011012;	Mu homology domain; Longin-like domain;
TGME49_221670-t26_1-p1	TGME49_021670	0			1	295|0.283;	down	transcriptional elongation factor FACT140_x000D_	nucleus	GO:0006518 peptide metabolic process; GO:0006414 translational elongation; GO:0043043 peptide biosynthetic process; GO:0044267 cellular protein metabolic process; GO:0006807 nitrogen compound metabolic process; GO:0009058 biosynthetic process; GO:0043603 cellular amide metabolic process; GO:0044238 primary metabolic process; GO:1901566 organonitrogen compound biosynthetic process; GO:1901576 orga…		GO:0097159 organic cyclic compound binding; GO:1901363 heterocyclic compound binding; GO:0003723 RNA binding; GO:0008135 translation factor activity, RNA binding; GO:0003746 translation elongation factor activity; GO:0005488 binding; GO:0003676 nucleic acid binding;				IPR029149; IPR013719; IPR000994; IPR029148; IPR013953;	Creatinase/Aminopeptidase P/Spt16, N-terminal; Domain of unknown function DUF1747; Peptidase M24; FACT complex subunit Spt16, N-terminal lobe domain; FACT complex subunit Spt16p/Cdc68p;
TGME49_221870-t26_1-p1	TGME49_021870	0			1	789|0.639;	down	hypothetical protein_x000D_	cytoplasm
TGME49_221940-t26_1-p1	TGME49_021940	0			2	2176|0.385;1861|2.154;	both	adaptin n terminal region domain-containing protein_x000D_	plasma membrane	GO:0045184 establishment of protein localization; GO:0006810 transport; GO:0046907 intracellular transport; GO:0070727 cellular macromolecule localization; GO:0051649 establishment of localization in cell; GO:0016192 vesicle-mediated transport; GO:0006886 intracellular protein transport; GO:0071702 organic substance transport; GO:0008104 protein localization; GO:0033036 macromolecule localization…	GO:0016020 membrane; GO:0044464 cell part; GO:0005622 intracellular; GO:0098796 membrane protein complex; GO:0044425 membrane part; GO:0048475 coated membrane; GO:0005737 cytoplasm; GO:0032991 macromolecular complex; GO:0044424 intracellular part; GO:0030117 membrane coat; GO:0005623 cell; GO:0043234 protein complex; GO:0044444 cytoplasmic part; GO:0016020 membrane; GO:0044464 cell part; GO:00056…	GO:0005515 protein binding; GO:0005488 binding; GO:0005515 protein binding; GO:0005488 binding;				IPR011989; IPR016024; IPR002553;	Armadillo-like helical; Armadillo-type fold; Clathrin/coatomer adaptor, adaptin-like, N-terminal;
TGME49_222020-t26_1-p1	TGME49_022020	0			3	243|0.461;313|1.825;404|2.002;	both	phosphoglycerate kinase PGKII_x000D_	nucleus	GO:0006757 ATP generation from ADP; GO:0009116 nucleoside metabolic process; GO:0042278 purine nucleoside metabolic process; GO:0006165 nucleoside diphosphate phosphorylation; GO:0046031 ADP metabolic process; GO:0019362 pyridine nucleotide metabolic process; GO:0006096 glycolytic process; GO:0009167 purine ribonucleoside monophosphate metabolic process; GO:0009117 nucleotide metabolic process; G…		GO:0016774 phosphotransferase activity, carboxyl group as acceptor; GO:0016301 kinase activity; GO:0003824 catalytic activity; GO:0016740 transferase activity; GO:0004618 phosphoglycerate kinase activity; GO:0016772 transferase activity, transferring phosphorus-containing groups; GO:0016774 phosphotransferase activity, carboxyl group as acceptor; GO:0016301 kinase activity; GO:0003824 catalytic a…	K00927	PGK; phosphoglycerate kinase [EC:2.7.2.3]	ko00010 Glycolysis / Gluconeogenesis (19); ko00710 Carbon fixation in photosynthetic organisms (9); ko01100 Metabolic pathways (166); ko01110 Biosynthesis of secondary metabolites (74); ko01120 Microbial metabolism in diverse environments (47); ko01130 Biosynthesis of antibiotics (64); ko01200 Carbon metabolism (41); ko01230 Biosynthesis of amino acids (20);	IPR015824; IPR015901;	Phosphoglycerate kinase, N-terminal; Phosphoglycerate kinase, C-terminal;
TGME49_222220-t26_1-p1	TGME49_022220	1	308|1.629;	up	0			alveolin domain containing intermediate filament IMC7_x000D_	cytoplasm
TGME49_222380-t26_1-p1	TGME49_022380	0			1	894|0.569;	down	importin-beta N-terminal domain-containing protein_x000D_	cytoplasm	GO:0045184 establishment of protein localization; GO:0006810 transport; GO:0046907 intracellular transport; GO:0070727 cellular macromolecule localization; GO:0051649 establishment of localization in cell; GO:0006886 intracellular protein transport; GO:0071702 organic substance transport; GO:0008104 protein localization; GO:0033036 macromolecule localization; GO:0034613 cellular protein localizat…	GO:0005623 cell; GO:0005622 intracellular; GO:0044464 cell part;	GO:0031267 small GTPase binding; GO:0017016 Ras GTPase binding; GO:0005488 binding; GO:0005515 protein binding; GO:0008536 Ran GTPase binding; GO:0051020 GTPase binding; GO:0019899 enzyme binding; GO:0031267 small GTPase binding; GO:0017016 Ras GTPase binding; GO:0005488 binding; GO:0005515 protein binding; GO:0008536 Ran GTPase binding; GO:0051020 GTPase binding; GO:0019899 enzyme binding;	K18460			IPR001494; IPR011989; IPR016024;	Importin-beta, N-terminal domain; Armadillo-like helical; Armadillo-type fold;
TGME49_222850-t26_1-p1	TGME49_022850	0			1	1139|1.692;	up	stress responsive a/b barrel domain-containing protein_x000D_	mitochondria							IPR013097; IPR011008;	Stress responsive alpha-beta barrel; Dimeric alpha-beta barrel;
TGME49_223070-t26_1-p1	TGME49_023070	0			1	110|1.619;	up	hypothetical protein_x000D_	cytoplasm
TGME49_223140-t26_1-p1	TGME49_023140	0			1	450|1.645;	up	tRNA binding domain-containing protein_x000D_	extracellular			GO:0097159 organic cyclic compound binding; GO:1901363 heterocyclic compound binding; GO:0003723 RNA binding; GO:0000049 tRNA binding; GO:0005488 binding; GO:0003676 nucleic acid binding; GO:0097159 organic cyclic compound binding; GO:1901363 heterocyclic compound binding; GO:0003723 RNA binding; GO:0000049 tRNA binding; GO:0005488 binding; GO:0003676 nucleic acid binding;	K15437			IPR012340; IPR010987; IPR002547;	Nucleic acid-binding, OB-fold; Glutathione S-transferase, C-terminal-like; tRNA-binding domain;
TGME49_223270-t26_1-p1	TGME49_023280	0			2	3386|0.566;2754|1.803;	both	hypothetical protein_x000D_	nucleus
TGME49_223400-t26_1-p1	TGME49_023400	0			1	609|2.332;	up	hypothetical protein_x000D_	extracellular
TGME49_223920-t26_1-p1	TGME49_023920	1	1429|1.615;	up	3	1935|1.824;747|2.76;1746|1.946;	up	rhoptry neck protein RON3_x000D_	plasma membrane		GO:0031224 intrinsic component of membrane; GO:0016020 membrane; GO:0016021 integral component of membrane; GO:0044425 membrane part;
TGME49_223940-t26_1-p1	TGME49_023940	0			3	130|1.799;16|1.643;52|1.784;	up	GAP45_x000D_	nucleus
TGME49_224090-t26_1-p1	TGME49_024090	1	439|0.592;	down	0			enoyl-CoA hydratase/isomerase family protein_x000D_	mitochondria	GO:1901606 alpha-amino acid catabolic process; GO:0044712 single-organism catabolic process; GO:0044281 small molecule metabolic process; GO:0044763 single-organism cellular process; GO:0006574 valine catabolic process; GO:0006807 nitrogen compound metabolic process; GO:0044699 single-organism process; GO:0044282 small molecule catabolic process; GO:1901605 alpha-amino acid metabolic process; GO:…	GO:0043226 organelle; GO:0043231 intracellular membrane-bounded organelle; GO:0043229 intracellular organelle; GO:0044464 cell part; GO:0005622 intracellular; GO:0005737 cytoplasm; GO:0044424 intracellular part; GO:0043227 membrane-bounded organelle; GO:0005623 cell; GO:0005739 mitochondrion; GO:0044444 cytoplasmic part;	GO:0016787 hydrolase activity; GO:0016289 CoA hydrolase activity; GO:0016790 thiolester hydrolase activity; GO:0003824 catalytic activity; GO:0003860 3-hydroxyisobutyryl-CoA hydrolase activity; GO:0016788 hydrolase activity, acting on ester bonds; GO:0016853 isomerase activity; GO:0003824 catalytic activity; GO:0016788 hydrolase activity, acting on ester bonds; GO:0016787 hydrolase activity; GO:0…	K05605	HIBCH; 3-hydroxyisobutyryl-CoA hydrolase [EC:3.1.2.4]	ko00280 Valine, leucine and isoleucine degradation (6); ko00410 beta-Alanine metabolism (2); ko00640 Propanoate metabolism (10); ko01100 Metabolic pathways (166); ko01200 Carbon metabolism (41);	IPR029045;	ClpP/crotonase-like domain;
TGME49_224890-t26_1-p1	TGME49_024890	0			5	1479|1.984;1600|1.782;1567|1.827;1605|1.844;1507|2.09;	up	hypothetical protein_x000D_	cytoplasm	GO:0008152 metabolic process; GO:0008152 metabolic process;		GO:0003824 catalytic activity; GO:0003824 catalytic activity;				IPR000873;	AMP-dependent synthetase/ligase;
TGME49_225020-t26_1-p1	TGME49_025020	1	3444|0.576;	down	1	3270|0.49;	down	hypothetical protein_x000D_	nucleus
TGME49_225080-t26_1-p1	TGME49_025080	0			1	27|0.533;	down	ribosomal protein RPS18_x000D_	cytoplasm	GO:0006518 peptide metabolic process; GO:0043043 peptide biosynthetic process; GO:0044267 cellular protein metabolic process; GO:0006807 nitrogen compound metabolic process; GO:0009058 biosynthetic process; GO:0043603 cellular amide metabolic process; GO:0044238 primary metabolic process; GO:1901566 organonitrogen compound biosynthetic process; GO:1901576 organic substance biosynthetic process; G…	GO:0005840 ribosome; GO:0043226 organelle; GO:0043229 intracellular organelle; GO:0043232 intracellular non-membrane-bounded organelle; GO:0044464 cell part; GO:0005622 intracellular; GO:0005737 cytoplasm; GO:0032991 macromolecular complex; GO:0044424 intracellular part; GO:1990904 ribonucleoprotein complex; GO:0005623 cell; GO:0030529 intracellular ribonucleoprotein complex; GO:0044444 cytoplasm…	GO:0097159 organic cyclic compound binding; GO:1901363 heterocyclic compound binding; GO:0003723 RNA binding; GO:0005488 binding; GO:0003676 nucleic acid binding; GO:0005198 structural molecule activity; GO:0003735 structural constituent of ribosome; GO:0097159 organic cyclic compound binding; GO:1901363 heterocyclic compound binding; GO:0003723 RNA binding; GO:0005488 binding; GO:0003676 nucleic…	K02964	RP-S18e; small subunit ribosomal protein S18e	ko03010 Ribosome (75);	IPR010979; IPR027437;	Ribosomal protein S13-like, H2TH; 30s ribosomal protein S13, C-terminal;
TGME49_225930-t26_1-p1	TGME49_025930	0			1	58|2.032;	up	triose-phosphate isomerase TPI-I_x000D_	cytoplasm	GO:0006757 ATP generation from ADP; GO:0009116 nucleoside metabolic process; GO:0042278 purine nucleoside metabolic process; GO:0006165 nucleoside diphosphate phosphorylation; GO:0046031 ADP metabolic process; GO:0019362 pyridine nucleotide metabolic process; GO:0006096 glycolytic process; GO:0009167 purine ribonucleoside monophosphate metabolic process; GO:0009117 nucleotide metabolic process; G…		GO:0016853 isomerase activity; GO:0016860 intramolecular oxidoreductase activity; GO:0004807 triose-phosphate isomerase activity; GO:0003824 catalytic activity; GO:0016861 intramolecular oxidoreductase activity, interconverting aldoses and ketoses; GO:0016860 intramolecular oxidoreductase activity; GO:0016853 isomerase activity; GO:0004807 triose-phosphate isomerase activity; GO:0003824 catalytic…	K01803	TPI; triosephosphate isomerase (TIM) [EC:5.3.1.1]	ko00010 Glycolysis / Gluconeogenesis (19); ko00051 Fructose and mannose metabolism (8); ko00562 Inositol phosphate metabolism (3); ko00710 Carbon fixation in photosynthetic organisms (9); ko01100 Metabolic pathways (166); ko01110 Biosynthesis of secondary metabolites (74); ko01120 Microbial metabolism in diverse environments (47); ko01130 Biosynthesis of antibiotics (64); ko01200 Carbon metabolis…	IPR013785;	Aldolase-type TIM barrel;
TGME49_225990-t26_1-p1	TGME49_025990	0			1	954|0.191;	down	acyl transferase domain-containing protein_x000D_	mitochondria	GO:0008152 metabolic process; GO:0008152 metabolic process;		GO:0016740 transferase activity; GO:0003824 catalytic activity; GO:0016417 S-acyltransferase activity; GO:0016419 S-malonyltransferase activity; GO:0016746 transferase activity, transferring acyl groups; GO:0016420 malonyltransferase activity; GO:0003824 catalytic activity; GO:0004314 [acyl-carrier-protein] S-malonyltransferase activity; GO:0016740 transferase activity; GO:0016747 transferase act…	K00645	fabD; [acyl-carrier-protein] S-malonyltransferase [EC:2.3.1.39]	ko00061 Fatty acid biosynthesis (7); ko01100 Metabolic pathways (166); ko01130 Biosynthesis of antibiotics (64); ko01212 Fatty acid metabolism (10);	IPR016035; IPR014043; IPR001227; IPR020801; IPR016036;	Acyl transferase/acyl hydrolase/lysophospholipase; Acyl transferase; Acyl transferase domain; Polyketide synthase, acyl transferase domain; Malonyl-CoA ACP transacylase, ACP-binding;
TGME49_226030-t26_1-p1	TGME49_026030	0			7	12|2.87;256|1.961;76|1.575;252|2.322;285|1.579;65|2.114;278|2.284;	up	AGC kinase_x000D_	nucleus	GO:0016310 phosphorylation; GO:0044267 cellular protein metabolic process; GO:0044238 primary metabolic process; GO:0044237 cellular metabolic process; GO:0006796 phosphate-containing compound metabolic process; GO:0071704 organic substance metabolic process; GO:0008152 metabolic process; GO:0006468 protein phosphorylation; GO:0006793 phosphorus metabolic process; GO:0044260 cellular macromolecul…		GO:0005524 ATP binding; GO:1901265 nucleoside phosphate binding; GO:0016773 phosphotransferase activity, alcohol group as acceptor; GO:0001882 nucleoside binding; GO:0043167 ion binding; GO:0000166 nucleotide binding; GO:0004672 protein kinase activity; GO:0097159 organic cyclic compound binding; GO:1901363 heterocyclic compound binding; GO:0032549 ribonucleoside binding; GO:0097367 carbohydrate …	K04345	PKA; protein kinase A [EC:2.7.11.11]	ko04010 MAPK signaling pathway (4); ko04014 Ras signaling pathway (3); ko04020 Calcium signaling pathway (5); ko04024 cAMP signaling pathway (5); ko04113 Meiosis - yeast (8); ko04114 Oocyte meiosis (9); ko04138 Autophagy - yeast (13); ko04140 Autophagy - animal (9); ko04310 Wnt signaling pathway (6); ko04340 Hedgehog signaling pathway (4); ko04341 Hedgehog signaling pathway - fly (4); ko04371 Ape…	IPR000719; IPR000961; IPR011009;	Protein kinase domain; AGC-kinase, C-terminal; Protein kinase-like domain;
TGME49_226250-t26_1-p1	TGME49_026250	0			1	561|0.493;	down	DEAD (Asp-Glu-Ala-Asp) box polypeptide DDX3X_x000D_	nucleus			GO:0005524 ATP binding; GO:1901265 nucleoside phosphate binding; GO:0001882 nucleoside binding; GO:0043167 ion binding; GO:0000166 nucleotide binding; GO:0097159 organic cyclic compound binding; GO:1901363 heterocyclic compound binding; GO:0032549 ribonucleoside binding; GO:0097367 carbohydrate derivative binding; GO:0032553 ribonucleotide binding; GO:0005488 binding; GO:0003676 nucleic acid bind…	K11594			IPR011545; IPR014014; IPR014001; IPR027417; IPR001650;	DEAD/DEAH box helicase domain; RNA helicase, DEAD-box type, Q motif; Helicase superfamily 1/2, ATP-binding domain; P-loop containing nucleoside triphosphate hydrolase; Helicase, C-terminal;
TGME49_226410-t26_1-p1	TGME49_026410	1	129|0.43;	down	1	129|0.402;	down	EF-1 guanine nucleotide exchange domain-containing protein_x000D_	nucleus	GO:0006518 peptide metabolic process; GO:0006414 translational elongation; GO:0043043 peptide biosynthetic process; GO:0044267 cellular protein metabolic process; GO:0006807 nitrogen compound metabolic process; GO:0009058 biosynthetic process; GO:0043603 cellular amide metabolic process; GO:0044238 primary metabolic process; GO:1901566 organonitrogen compound biosynthetic process; GO:1901576 orga…	GO:0044464 cell part; GO:0005622 intracellular; GO:0005737 cytoplasm; GO:0032991 macromolecular complex; GO:0044424 intracellular part; GO:0043234 protein complex; GO:0005623 cell; GO:0044444 cytoplasmic part; GO:0005853 eukaryotic translation elongation factor 1 complex; GO:0044464 cell part; GO:0005622 intracellular; GO:0005737 cytoplasm; GO:0032991 macromolecular complex; GO:0044424 intracellu…	GO:0097159 organic cyclic compound binding; GO:1901363 heterocyclic compound binding; GO:0003723 RNA binding; GO:0008135 translation factor activity, RNA binding; GO:0003746 translation elongation factor activity; GO:0005488 binding; GO:0003676 nucleic acid binding; GO:0097159 organic cyclic compound binding; GO:1901363 heterocyclic compound binding; GO:0003723 RNA binding; GO:0008135 translation…	K03232			IPR014717; IPR014038; IPR010987;	Translation elongation factor EF1B/ribosomal protein S6; Translation elongation factor EF1B, beta/delta subunit, guanine nucleotide exchange domain; Glutathione S-transferase, C-terminal-like;
TGME49_226580-t26_1-p1	TGME49_026580	0			1	905|2.617;	up	hypothetical protein_x000D_	plasma membrane		GO:0031224 intrinsic component of membrane; GO:0016020 membrane; GO:0016021 integral component of membrane; GO:0044425 membrane part;
TGME49_226730-t26_1-p1	TGME49_026730	1	435|0.438;	down	2	1012|1.697;569|2.057;	up	aconitate hydratase ACN/IRP_x000D_	endoplasmic reticulum	GO:0008152 metabolic process; GO:0008152 metabolic process;		GO:0003994 aconitate hydratase activity; GO:0016829 lyase activity; GO:0016836 hydro-lyase activity; GO:0003824 catalytic activity; GO:0016835 carbon-oxygen lyase activity;	K01681	ACO; aconitate hydratase [EC:4.2.1.3]	ko00020 Citrate cycle (TCA cycle) (14); ko00630 Glyoxylate and dicarboxylate metabolism (9); ko00720 Carbon fixation pathways in prokaryotes (5); ko01100 Metabolic pathways (166); ko01110 Biosynthesis of secondary metabolites (74); ko01120 Microbial metabolism in diverse environments (47); ko01130 Biosynthesis of antibiotics (64); ko01200 Carbon metabolism (41); ko01210 2-Oxocarboxylic acid metab…	IPR001030; IPR000573; IPR015928; IPR015932; IPR015931;	Aconitase/3-isopropylmalate dehydratase large subunit, alpha/beta/alpha domain; Aconitase A/isopropylmalate dehydratase small subunit, swivel domain; Aconitase/3-isopropylmalate dehydratase, swivel; Aconitase/3-isopropylmalate dehydratase large subunit, alpha/beta/alpha, subdomain 2; Aconitase/3-isopropylmalate dehydratase large subunit, alpha/beta/alpha, subdomain 1/3;
TGME49_226830-t26_1-p1	TGME49_026830	0			3	706|1.861;568|1.708;567|1.825;	up	DnaK family protein_x000D_	endoplasmic reticulum			GO:0005524 ATP binding; GO:1901265 nucleoside phosphate binding; GO:0001882 nucleoside binding; GO:0043167 ion binding; GO:0016817 hydrolase activity, acting on acid anhydrides; GO:0016787 hydrolase activity; GO:0000166 nucleotide binding; GO:0017111 nucleoside-triphosphatase activity; GO:0016887 ATPase activity; GO:0097159 organic cyclic compound binding; GO:1901363 heterocyclic compound binding…	K09486	HYOU1; hypoxia up-regulated 1	ko04141 Protein processing in endoplasmic reticulum (32);	IPR029048;	Heat shock protein 70kD, C-terminal domain;
TGME49_226960-t26_1-p1	TGME49_026960	1	928|0.481;	down	4	914|0.576;450|0.602;268|1.556;250|1.518;	both	phosphofructokinase PFKII_x000D_	cytoplasm	GO:0006757 ATP generation from ADP; GO:0009116 nucleoside metabolic process; GO:0042278 purine nucleoside metabolic process; GO:0006165 nucleoside diphosphate phosphorylation; GO:0046031 ADP metabolic process; GO:0019362 pyridine nucleotide metabolic process; GO:0006096 glycolytic process; GO:0009167 purine ribonucleoside monophosphate metabolic process; GO:0009117 nucleotide metabolic process; G…	GO:0044424 intracellular part; GO:0005623 cell; GO:0044464 cell part; GO:0005622 intracellular; GO:0005737 cytoplasm;	GO:0003872 6-phosphofructokinase activity; GO:0005524 ATP binding; GO:1901265 nucleoside phosphate binding; GO:0016773 phosphotransferase activity, alcohol group as acceptor; GO:0047334 diphosphate-fructose-6-phosphate 1-phosphotransferase activity; GO:0001882 nucleoside binding; GO:0043167 ion binding; GO:0000166 nucleotide binding; GO:0097159 organic cyclic compound binding; GO:1901363 heterocy…	K00895	pfp; diphosphate-dependent phosphofructokinase [EC:2.7.1.90]	ko00010 Glycolysis / Gluconeogenesis (19); ko00030 Pentose phosphate pathway (13); ko00051 Fructose and mannose metabolism (8); ko01100 Metabolic pathways (166); ko01110 Biosynthesis of secondary metabolites (74); ko01120 Microbial metabolism in diverse environments (47); ko01130 Biosynthesis of antibiotics (64);	IPR013981; IPR000023;	Pyrophosphate-dependent phosphofructokinase, alpha-helical domain; Phosphofructokinase domain;
TGME49_226970-t26_1-p1	TGME49_026970	0			1	38|0.666;	down	ribosomal protein RPS11_x000D_	cytoplasm	GO:0006518 peptide metabolic process; GO:0043043 peptide biosynthetic process; GO:0044267 cellular protein metabolic process; GO:0006807 nitrogen compound metabolic process; GO:0009058 biosynthetic process; GO:0043603 cellular amide metabolic process; GO:0044238 primary metabolic process; GO:1901566 organonitrogen compound biosynthetic process; GO:1901576 organic substance biosynthetic process; G…	GO:0005840 ribosome; GO:0043226 organelle; GO:0043229 intracellular organelle; GO:0043232 intracellular non-membrane-bounded organelle; GO:0044464 cell part; GO:0005622 intracellular; GO:0005737 cytoplasm; GO:0032991 macromolecular complex; GO:0044424 intracellular part; GO:1990904 ribonucleoprotein complex; GO:0005623 cell; GO:0030529 intracellular ribonucleoprotein complex; GO:0044444 cytoplasm…	GO:0003735 structural constituent of ribosome; GO:0005198 structural molecule activity; GO:0003735 structural constituent of ribosome; GO:0005198 structural molecule activity;	K02949	RP-S11e; small subunit ribosomal protein S11e	ko03010 Ribosome (75);	IPR012340; IPR032440;	Nucleic acid-binding, OB-fold; 40S ribosomal protein S11, N-terminal;
TGME49_226980-t26_1-p1	TGME49_026980	0			3	170|1.513;57|2.182;159|1.992;	up	hypothetical protein_x000D_	cytoplasm	GO:0006518 peptide metabolic process; GO:0043043 peptide biosynthetic process; GO:0044267 cellular protein metabolic process; GO:0006807 nitrogen compound metabolic process; GO:0009058 biosynthetic process; GO:0043603 cellular amide metabolic process; GO:0044238 primary metabolic process; GO:1901566 organonitrogen compound biosynthetic process; GO:0044237 cellular metabolic process; GO:1901576 or…	GO:0044464 cell part; GO:0005622 intracellular; GO:0005737 cytoplasm; GO:0032991 macromolecular complex; GO:0044424 intracellular part; GO:0043234 protein complex; GO:0005623 cell; GO:0044444 cytoplasmic part; GO:0005852 eukaryotic translation initiation factor 3 complex; GO:0044464 cell part; GO:0005622 intracellular; GO:0005737 cytoplasm; GO:0032991 macromolecular complex; GO:0044424 intracellu…	GO:0097159 organic cyclic compound binding; GO:1901363 heterocyclic compound binding; GO:0003723 RNA binding; GO:0008135 translation factor activity, RNA binding; GO:0005488 binding; GO:0003676 nucleic acid binding; GO:0003743 translation initiation factor activity; GO:0097159 organic cyclic compound binding; GO:1901363 heterocyclic compound binding; GO:0003723 RNA binding; GO:0008135 translation…				IPR023194;	Eukaryotic translation initiation factor 3-like domain;
TGME49_227360-t26_1-p1	TGME49_027360	1	356|0.519;	down	4	221|0.569;356|0.637;142|1.958;302|2.019;	both	ribosomal protein RPL3_x000D_	cytoplasm	GO:0006518 peptide metabolic process; GO:0043043 peptide biosynthetic process; GO:0044267 cellular protein metabolic process; GO:0006807 nitrogen compound metabolic process; GO:0009058 biosynthetic process; GO:0043603 cellular amide metabolic process; GO:0044238 primary metabolic process; GO:1901566 organonitrogen compound biosynthetic process; GO:1901576 organic substance biosynthetic process; G…	GO:0005840 ribosome; GO:0043226 organelle; GO:0043229 intracellular organelle; GO:0043232 intracellular non-membrane-bounded organelle; GO:0044464 cell part; GO:0005622 intracellular; GO:0005737 cytoplasm; GO:0032991 macromolecular complex; GO:0044424 intracellular part; GO:1990904 ribonucleoprotein complex; GO:0005623 cell; GO:0030529 intracellular ribonucleoprotein complex; GO:0044444 cytoplasm…	GO:0003735 structural constituent of ribosome; GO:0005198 structural molecule activity; GO:0003735 structural constituent of ribosome; GO:0005198 structural molecule activity;	K02925	RP-L3e; large subunit ribosomal protein L3e	ko03010 Ribosome (75);	IPR009000;	Translation protein, beta-barrel domain;
TGME49_227640-t26_1-p1	TGME49_027640	0			1	882|0.624;	down	hypothetical protein_x000D_	nucleus
TGME49_227810-t26_1-p1	TGME49_027810	0			1	389|1.639;	up	rhoptry kinase family protein ROP11 (incomplete catalytic triad)_x000D_	extracellular	GO:0016310 phosphorylation; GO:0044267 cellular protein metabolic process; GO:0044238 primary metabolic process; GO:0044237 cellular metabolic process; GO:0006796 phosphate-containing compound metabolic process; GO:0071704 organic substance metabolic process; GO:0008152 metabolic process; GO:0006468 protein phosphorylation; GO:0006793 phosphorus metabolic process; GO:0044260 cellular macromolecul…		GO:0005524 ATP binding; GO:1901265 nucleoside phosphate binding; GO:0016773 phosphotransferase activity, alcohol group as acceptor; GO:0001882 nucleoside binding; GO:0043167 ion binding; GO:0004672 protein kinase activity; GO:0000166 nucleotide binding; GO:0097159 organic cyclic compound binding; GO:1901363 heterocyclic compound binding; GO:0032549 ribonucleoside binding; GO:0097367 carbohydrate …				IPR027916; IPR000719; IPR011009;	Protein kinase-like domain, Apicomplexa; Protein kinase domain; Protein kinase-like domain;
TGME49_227820-t26_1-p1	TGME49_027820	0			1	2585|2.083;	up	hypothetical protein_x000D_	plasma membrane
TGME49_227948-t26_1-p1	TGME49_027950	0			2	981|0.612;231|2.273;	both	peptidase M16 inactive domain-containing protein_x000D_	nucleus	GO:0006508 proteolysis; GO:0008152 metabolic process; GO:0043170 macromolecule metabolic process; GO:0019538 protein metabolic process; GO:0044238 primary metabolic process; GO:0071704 organic substance metabolic process; GO:0006508 proteolysis; GO:0008152 metabolic process; GO:0043170 macromolecule metabolic process; GO:0019538 protein metabolic process; GO:0044238 primary metabolic process; GO:…		GO:0046872 metal ion binding; GO:0043169 cation binding; GO:0003824 catalytic activity; GO:0005488 binding; GO:0043167 ion binding; GO:0046872 metal ion binding; GO:0043169 cation binding; GO:0003824 catalytic activity; GO:0005488 binding; GO:0043167 ion binding;	K06972			IPR007863; IPR013578; IPR011249; IPR011237;	Peptidase M16, C-terminal; Peptidase M16C associated; Metalloenzyme, LuxS/M16 peptidase-like; Peptidase M16 domain;
TGME49_228170-t26_1-p1	TGME49_028170	1	811|0.644;	down	0			inner membrane complex protein IMC2A_x000D_	extracellular	GO:0008152 metabolic process; GO:0016311 dephosphorylation; GO:0044237 cellular metabolic process; GO:0006793 phosphorus metabolic process; GO:0009987 cellular process; GO:0006796 phosphate-containing compound metabolic process;	GO:0031224 intrinsic component of membrane; GO:0016020 membrane; GO:0016021 integral component of membrane; GO:0044425 membrane part;	GO:0016787 hydrolase activity; GO:0003824 catalytic activity; GO:0016787 hydrolase activity; GO:0003993 acid phosphatase activity; GO:0042578 phosphoric ester hydrolase activity; GO:0003824 catalytic activity; GO:0016791 phosphatase activity; GO:0016788 hydrolase activity, acting on ester bonds;				IPR029052; IPR004843;	Metallo-dependent phosphatase-like; Calcineurin-like phosphoesterase domain, ApaH type;
TGME49_228350-t26_1-p1	TGME49_028350	0			1	3014|1.591;	up	elongation factor Tu GTP binding domain-containing protein_x000D_	extracellular	GO:0006518 peptide metabolic process; GO:0006414 translational elongation; GO:0043043 peptide biosynthetic process; GO:0044267 cellular protein metabolic process; GO:0006807 nitrogen compound metabolic process; GO:0009058 biosynthetic process; GO:0043603 cellular amide metabolic process; GO:0044238 primary metabolic process; GO:1901566 organonitrogen compound biosynthetic process; GO:1901576 orga…	GO:0031224 intrinsic component of membrane; GO:0016020 membrane; GO:0016021 integral component of membrane; GO:0044425 membrane part;	GO:1901265 nucleoside phosphate binding; GO:0001882 nucleoside binding; GO:0043167 ion binding; GO:0016817 hydrolase activity, acting on acid anhydrides; GO:0016787 hydrolase activity; GO:0000166 nucleotide binding; GO:0017111 nucleoside-triphosphatase activity; GO:0097159 organic cyclic compound binding; GO:1901363 heterocyclic compound binding; GO:0032549 ribonucleoside binding; GO:0097367 carb…				IPR027417; IPR000795; IPR009000;	P-loop containing nucleoside triphosphate hydrolase; Transcription factor, GTP-binding domain; Translation protein, beta-barrel domain;
TGME49_228470-t26_1-p1	TGME49_028470	0			1	77|2.417;	up	ribosomal protein RPL15_x000D_	mitochondria	GO:0006518 peptide metabolic process; GO:0043043 peptide biosynthetic process; GO:0044267 cellular protein metabolic process; GO:0006807 nitrogen compound metabolic process; GO:0009058 biosynthetic process; GO:0043603 cellular amide metabolic process; GO:0044238 primary metabolic process; GO:1901566 organonitrogen compound biosynthetic process; GO:1901576 organic substance biosynthetic process; G…	GO:0005840 ribosome; GO:0043226 organelle; GO:0043229 intracellular organelle; GO:0043232 intracellular non-membrane-bounded organelle; GO:0044464 cell part; GO:0005622 intracellular; GO:0005737 cytoplasm; GO:0032991 macromolecular complex; GO:0044424 intracellular part; GO:1990904 ribonucleoprotein complex; GO:0005623 cell; GO:0030529 intracellular ribonucleoprotein complex; GO:0044444 cytoplasm…	GO:0003735 structural constituent of ribosome; GO:0005198 structural molecule activity; GO:0003735 structural constituent of ribosome; GO:0005198 structural molecule activity;	K02877	RP-L15e; large subunit ribosomal protein L15e	ko03010 Ribosome (75);	IPR012678; IPR024794;	Ribosomal protein L23/L15e core domain; Ribosomal protein L15e core domain;
TGME49_229000-t26_1-p1	TGME49_029000	0			1	562|1.91;	up	kelch repeat-containing protein_x000D_	cytoplasm			GO:0005515 protein binding; GO:0005488 binding; GO:0005515 protein binding; GO:0005488 binding;				IPR011043; IPR015915;	Galactose oxidase/kelch, beta-propeller; Kelch-type beta propeller;
TGME49_229010-t26_1-p1	TGME49_029010	0			1	661|1.629;	up	rhoptry neck protein RON4_x000D_	nucleus				K14146
TGME49_229030-t26_1-p1	TGME49_029030	0			1	147|1.504;	up	hypothetical protein_x000D_	plasma membrane	GO:0006518 peptide metabolic process; GO:0006465 signal peptide processing; GO:0044267 cellular protein metabolic process; GO:0006807 nitrogen compound metabolic process; GO:0016485 protein processing; GO:0043603 cellular amide metabolic process; GO:0044238 primary metabolic process; GO:0044237 cellular metabolic process; GO:0071704 organic substance metabolic process; GO:0008152 metabolic proces…	GO:0043229 intracellular organelle; GO:0016020 membrane; GO:0005783 endoplasmic reticulum; GO:0042175 nuclear outer membrane-endoplasmic reticulum membrane network; GO:0098796 membrane protein complex; GO:0005737 cytoplasm; GO:0044446 intracellular organelle part; GO:0012505 endomembrane system; GO:0032991 macromolecular complex; GO:0031224 intrinsic component of membrane; GO:0044424 intracellula…	GO:0008233 peptidase activity; GO:0016787 hydrolase activity; GO:0003824 catalytic activity; GO:0008233 peptidase activity; GO:0016787 hydrolase activity; GO:0003824 catalytic activity;	K12947	SPCS2; signal peptidase complex subunit 2 [EC:3.4.-.-]	ko03060 Protein export (13);
TGME49_229200-t26_1-p1	TGME49_029200	1	1145|0.288;	down	0			hypothetical protein_x000D_	nucleus		GO:0043226 organelle; GO:0043231 intracellular membrane-bounded organelle; GO:0043229 intracellular organelle; GO:0005634 nucleus; GO:0044464 cell part; GO:0005622 intracellular; GO:0044424 intracellular part; GO:0043227 membrane-bounded organelle; GO:0005623 cell; GO:0043226 organelle; GO:0043231 intracellular membrane-bounded organelle; GO:0043229 intracellular organelle; GO:0005634 nucleus; GO…					IPR004367; IPR013763;	Cyclin, C-terminal domain; Cyclin-like;
TGME49_229250-t26_1-p1	TGME49_029250	0			2	98|1.504;20|1.814;	up	ribosomal protein RPL28_x000D_	nucleus	GO:0006518 peptide metabolic process; GO:0043043 peptide biosynthetic process; GO:0044267 cellular protein metabolic process; GO:0006807 nitrogen compound metabolic process; GO:0009058 biosynthetic process; GO:0043603 cellular amide metabolic process; GO:0044238 primary metabolic process; GO:1901566 organonitrogen compound biosynthetic process; GO:1901576 organic substance biosynthetic process; G…	GO:0005840 ribosome; GO:0043226 organelle; GO:0043229 intracellular organelle; GO:0043232 intracellular non-membrane-bounded organelle; GO:0044464 cell part; GO:0005622 intracellular; GO:0005737 cytoplasm; GO:0032991 macromolecular complex; GO:0044424 intracellular part; GO:1990904 ribonucleoprotein complex; GO:0005623 cell; GO:0030529 intracellular ribonucleoprotein complex; GO:0044444 cytoplasm…	GO:0003735 structural constituent of ribosome; GO:0005198 structural molecule activity;	K02903	RP-L28e; large subunit ribosomal protein L28e	ko03010 Ribosome (75);	IPR029004;	Ribosomal L28e/Mak16;
TGME49_229360-t26_1-p1	TGME49_029360	0			1	271|0.518;	down	transaldolase_x000D_	mitochondria	GO:0006739 NADP metabolic process; GO:0019362 pyridine nucleotide metabolic process; GO:0006725 cellular aromatic compound metabolic process; GO:0046496 nicotinamide nucleotide metabolic process; GO:0009117 nucleotide metabolic process; GO:0044699 single-organism process; GO:0072524 pyridine-containing compound metabolic process; GO:0044237 cellular metabolic process; GO:0006796 phosphate-contain…	GO:0044424 intracellular part; GO:0005623 cell; GO:0044464 cell part; GO:0005622 intracellular; GO:0005737 cytoplasm; GO:0044424 intracellular part; GO:0005623 cell; GO:0044464 cell part; GO:0005622 intracellular; GO:0005737 cytoplasm;	GO:0004801 sedoheptulose-7-phosphate:D-glyceraldehyde-3-phosphate glyceronetransferase activity; GO:0003824 catalytic activity; GO:0016740 transferase activity; GO:0016744 transferase activity, transferring aldehyde or ketonic groups; GO:0004801 sedoheptulose-7-phosphate:D-glyceraldehyde-3-phosphate glyceronetransferase activity; GO:0003824 catalytic activity; GO:0016740 transferase activity; GO:…	K00616	E2.2.1.2; transaldolase [EC:2.2.1.2]	ko00030 Pentose phosphate pathway (13); ko01100 Metabolic pathways (166); ko01110 Biosynthesis of secondary metabolites (74); ko01120 Microbial metabolism in diverse environments (47); ko01130 Biosynthesis of antibiotics (64); ko01200 Carbon metabolism (41); ko01230 Biosynthesis of amino acids (20);	IPR013785;	Aldolase-type TIM barrel;
TGME49_229470-t26_1-p1	TGME49_029470	2	898|0.592;811|1.898;	both	3	939|0.566;843|1.517;969|2.863;	both	hypothetical protein_x000D_	nucleus							IPR018545;	Btz domain;
TGME49_229930-t26_1-p1	TGME49_029930	0			3	2302|0.518;1596|0.454;2470|1.581;	both	p25-alpha family protein_x000D_	extracellular							IPR011992;	EF-hand domain pair;
TGME49_230160-t26_1-p1	TGME49_030160	0			1	95|1.633;	up	hypothetical protein_x000D_	cytoplasm			GO:0097159 organic cyclic compound binding; GO:1901363 heterocyclic compound binding; GO:1901265 nucleoside phosphate binding; GO:0005488 binding; GO:0003676 nucleic acid binding; GO:0000166 nucleotide binding; GO:0036094 small molecule binding; GO:0097159 organic cyclic compound binding; GO:1901363 heterocyclic compound binding; GO:1901265 nucleoside phosphate binding; GO:0005488 binding; GO:000…				IPR000504; IPR012677;	RNA recognition motif domain; Nucleotide-binding alpha-beta plait domain;
TGME49_230210-t26_1-p1	TGME49_030210	0			1	468|0.413;	down	alveolin domain containing intermediate filament IMC10_x000D_	cytoplasm,nucleus
TGME49_230340-t26_1-p1	TGME49_030340	0			1	361|1.609;	up	hypothetical protein_x000D_	nucleus
TGME49_230350-t26_1-p1	TGME49_030360	0			1	580|1.647;	up	hypothetical protein_x000D_	plasma membrane		GO:0031224 intrinsic component of membrane; GO:0016020 membrane; GO:0016021 integral component of membrane; GO:0044425 membrane part;	GO:0043169 cation binding; GO:0046872 metal ion binding; GO:0005509 calcium ion binding; GO:0005488 binding; GO:0043167 ion binding; GO:0043169 cation binding; GO:0046872 metal ion binding; GO:0005509 calcium ion binding; GO:0005488 binding; GO:0043167 ion binding;				IPR011992; IPR002048;	EF-hand domain pair; EF-hand domain;
TGME49_230420-t26_1-p1	TGME49_030420	1	1468|0.555;	down	0			sarco/endoplasmic reticulum Ca2+-ATPase_x000D_	plasma membrane	GO:0070588 calcium ion transmembrane transport; GO:0072511 divalent inorganic cation transport; GO:0098655 cation transmembrane transport; GO:0034220 ion transmembrane transport; GO:0098660 inorganic ion transmembrane transport; GO:0090662 ATP hydrolysis coupled transmembrane transport; GO:0030001 metal ion transport; GO:0051234 establishment of localization; GO:0006810 transport; GO:0055085 tran…	GO:0031224 intrinsic component of membrane; GO:0016020 membrane; GO:0016021 integral component of membrane; GO:0044425 membrane part; GO:0031224 intrinsic component of membrane; GO:0016020 membrane; GO:0016021 integral component of membrane; GO:0044425 membrane part;	GO:0097159 organic cyclic compound binding; GO:1901363 heterocyclic compound binding; GO:1901265 nucleoside phosphate binding; GO:0005488 binding; GO:0043167 ion binding; GO:0043169 cation binding; GO:0046872 metal ion binding; GO:0000166 nucleotide binding; GO:0036094 small molecule binding; GO:0042625 ATPase coupled ion transmembrane transporter activity; GO:1901265 nucleoside phosphate binding…	K01537			IPR023298; IPR004014; IPR023299; IPR008250; IPR023214; IPR006068;	P-type ATPase, transmembrane domain; Cation-transporting P-type ATPase, N-terminal; P-type ATPase, cytoplasmic domain N; P-type ATPase, A domain; HAD-like domain; Cation-transporting P-type ATPase, C-terminal;
TGME49_230510-t26_1-p1	TGME49_030510	1	874|0.525;	down	0			hypothetical protein_x000D_	extracellular		GO:0031224 intrinsic component of membrane; GO:0016020 membrane; GO:0016021 integral component of membrane; GO:0044425 membrane part;
TGME49_231190-t26_1-p1	TGME49_031190	0			3	209|0.287;180|0.462;332|4.635;	both	arsenite-activated ATPase family protein_x000D_	cytoskeleton	GO:0016043 cellular component organization; GO:0010256 endomembrane system organization; GO:0072657 protein localization to membrane; GO:0045048 protein insertion into ER membrane; GO:0044763 single-organism cellular process; GO:0044802 single-organism membrane organization; GO:0044699 single-organism process; GO:0051641 cellular localization; GO:0051234 establishment of localization; GO:0006810 …	GO:0043226 organelle; GO:0043231 intracellular membrane-bounded organelle; GO:0043229 intracellular organelle; GO:0005783 endoplasmic reticulum; GO:0044464 cell part; GO:0005622 intracellular; GO:0005737 cytoplasm; GO:0012505 endomembrane system; GO:0044424 intracellular part; GO:0043227 membrane-bounded organelle; GO:0005623 cell; GO:0044444 cytoplasmic part;	GO:0005524 ATP binding; GO:1901265 nucleoside phosphate binding; GO:0001882 nucleoside binding; GO:0043167 ion binding; GO:0016817 hydrolase activity, acting on acid anhydrides; GO:0016787 hydrolase activity; GO:0000166 nucleotide binding; GO:0017111 nucleoside-triphosphatase activity; GO:0016887 ATPase activity; GO:0097159 organic cyclic compound binding; GO:1901363 heterocyclic compound binding…	K01551			IPR027417; IPR025723;	P-loop containing nucleoside triphosphate hydrolase; Anion-transporting ATPase-like domain;
TGME49_231410-t26_1-p1	TGME49_031410	1	368|2.357;	up	3	489|1.655;127|1.986;320|2.256;	up	hypothetical protein_x000D_	mitochondria
TGME49_231470-t26_1-p1	TGME49_031470	0			1	3304|1.925;	up	hypothetical protein_x000D_	nucleus
TGME49_231600-t26_1-p1	TGME49_031600	0			1	133|1.539;	up	HEAT repeat-containing protein_x000D_	cytoplasm			GO:0005515 protein binding; GO:0005488 binding; GO:0005515 protein binding; GO:0005488 binding;	K20221			IPR011989; IPR016024;	Armadillo-like helical; Armadillo-type fold;
TGME49_231630-t26_1-p1	TGME49_031630	1	291|0.593;	down	0			alveolin domain containing intermediate filament IMC4_x000D_	cytoplasm
TGME49_231640-t26_1-p1	TGME49_031640	0			1	217|2.8;	up	alveolin domain containing intermediate filament IMC1_x000D_	cytoplasm
TGME49_231850-t26_1-p1	TGME49_031850	1	111|0.555;	down	0			serine-threonine phosophatase 2C (PP2C)_x000D_	cytoplasm	GO:0044267 cellular protein metabolic process; GO:0044238 primary metabolic process; GO:0006470 protein dephosphorylation; GO:0016311 dephosphorylation; GO:0044237 cellular metabolic process; GO:0006796 phosphate-containing compound metabolic process; GO:0071704 organic substance metabolic process; GO:0008152 metabolic process; GO:0006793 phosphorus metabolic process; GO:0044260 cellular macromol…		GO:0003824 catalytic activity; GO:0042578 phosphoric ester hydrolase activity; GO:0003824 catalytic activity; GO:0004722 protein serine/threonine phosphatase activity; GO:0016791 phosphatase activity; GO:0016788 hydrolase activity, acting on ester bonds; GO:0016787 hydrolase activity; GO:0004721 phosphoprotein phosphatase activity;				IPR001932;	PPM-type phosphatase domain;
TGME49_231910-t26_1-p1	TGME49_031910	0			1	100|1.806;	up	ATP synthase F1 gamma subunit_x000D_	mitochondria	GO:0009116 nucleoside metabolic process; GO:0042278 purine nucleoside metabolic process; GO:0009167 purine ribonucleoside monophosphate metabolic process; GO:0009117 nucleotide metabolic process; GO:0044699 single-organism process; GO:0046129 purine ribonucleoside biosynthetic process; GO:0009163 nucleoside biosynthetic process; GO:0009058 biosynthetic process; GO:0009156 ribonucleoside monophosp…	GO:0045261 proton-transporting ATP synthase complex, catalytic core F(1); GO:0016020 membrane; GO:0098796 membrane protein complex; GO:0044425 membrane part; GO:0044464 cell part; GO:0005622 intracellular; GO:0016469 proton-transporting two-sector ATPase complex; GO:0032991 macromolecular complex; GO:0033178 proton-transporting two-sector ATPase complex, catalytic domain; GO:0044424 intracellular…	GO:0022804 active transmembrane transporter activity; GO:0042625 ATPase coupled ion transmembrane transporter activity; GO:0015075 ion transmembrane transporter activity; GO:0022853 active ion transmembrane transporter activity; GO:0015399 primary active transmembrane transporter activity; GO:0022892 substrate-specific transporter activity; GO:0044769 ATPase activity, coupled to transmembrane mov…	K02136	ATPeF1G; F-type H+-transporting ATPase subunit gamma	ko00190 Oxidative phosphorylation (6); ko01100 Metabolic pathways (166);
TGME49_231970-t26_1-p1	TGME49_031970	0			3	2315|0.446;757|0.376;1508|1.517;	both	pre-mRNA processing splicing factor PRP8_x000D_	cytoplasm	GO:0006396 RNA processing; GO:0006725 cellular aromatic compound metabolic process; GO:1901360 organic cyclic compound metabolic process; GO:0006807 nitrogen compound metabolic process; GO:0044238 primary metabolic process; GO:0044237 cellular metabolic process; GO:0071704 organic substance metabolic process; GO:0006397 mRNA processing; GO:0016070 RNA metabolic process; GO:0000398 mRNA splicing, …	GO:0043229 intracellular organelle; GO:0044446 intracellular organelle part; GO:0032991 macromolecular complex; GO:0044424 intracellular part; GO:0005681 spliceosomal complex; GO:0005623 cell; GO:0044422 organelle part; GO:0043226 organelle; GO:0043231 intracellular membrane-bounded organelle; GO:0005634 nucleus; GO:0044464 cell part; GO:0005622 intracellular; GO:1990904 ribonucleoprotein complex…	GO:0097159 organic cyclic compound binding; GO:1901363 heterocyclic compound binding; GO:0003723 RNA binding; GO:0017070 U6 snRNA binding; GO:0005488 binding; GO:0003676 nucleic acid binding; GO:0005515 protein binding; GO:0030623 U5 snRNA binding; GO:0017069 snRNA binding; GO:0097159 organic cyclic compound binding; GO:1901363 heterocyclic compound binding; GO:0003723 RNA binding; GO:0017070 U6 …	K12856	PRPF8; pre-mRNA-processing factor 8	ko03040 Spliceosome (56);	IPR000555; IPR019581; IPR012591; IPR019580; IPR012592; IPR012337; IPR021983; IPR012984; IPR019582;	JAB1/MPN/MOV34 metalloenzyme domain; Pre-mRNA-processing-splicing factor 8, U5-snRNA-binding; PRO8NT domain; Pre-mRNA-processing-splicing factor 8, U6-snRNA-binding; PROCN domain; Ribonuclease H-like domain; PRP8 domain IV core; PROCT domain; RNA recognition motif, spliceosomal PrP8;
TGME49_232230-t26_1-p1	TGME49_032230	0			1	56|0.644;	down	ribosomal protein RPL30_x000D_	cytoplasm	GO:0006518 peptide metabolic process; GO:0043043 peptide biosynthetic process; GO:0044267 cellular protein metabolic process; GO:0006807 nitrogen compound metabolic process; GO:0009058 biosynthetic process; GO:0043603 cellular amide metabolic process; GO:0044238 primary metabolic process; GO:1901566 organonitrogen compound biosynthetic process; GO:1901576 organic substance biosynthetic process; G…	GO:0005840 ribosome; GO:0043226 organelle; GO:0043229 intracellular organelle; GO:0043232 intracellular non-membrane-bounded organelle; GO:0044464 cell part; GO:0005622 intracellular; GO:0005737 cytoplasm; GO:0032991 macromolecular complex; GO:0044424 intracellular part; GO:1990904 ribonucleoprotein complex; GO:0005623 cell; GO:0030529 intracellular ribonucleoprotein complex; GO:0044444 cytoplasm…	GO:0003735 structural constituent of ribosome; GO:0005198 structural molecule activity; GO:0003735 structural constituent of ribosome; GO:0005198 structural molecule activity;	K02908	RP-L30e; large subunit ribosomal protein L30e	ko03010 Ribosome (75);	IPR029064; IPR004038;	50S ribosomal protein L30e-like; Ribosomal protein L7Ae/L30e/S12e/Gadd45;
TGME49_232280-t26_1-p1	TGME49_032280	0			3	178|3.973;251|1.531;103|2.407;	up	hypothetical protein_x000D_	mitochondria
TGME49_232300-t26_1-p1	TGME49_032300	0			2	97|1.698;84|1.669;	up	ribosomal protein RPS3_x000D_	mitochondria	GO:0006518 peptide metabolic process; GO:0043043 peptide biosynthetic process; GO:0044267 cellular protein metabolic process; GO:0006807 nitrogen compound metabolic process; GO:0009058 biosynthetic process; GO:0043603 cellular amide metabolic process; GO:0044238 primary metabolic process; GO:1901566 organonitrogen compound biosynthetic process; GO:1901576 organic substance biosynthetic process; G…	GO:0005840 ribosome; GO:0043229 intracellular organelle; GO:0043232 intracellular non-membrane-bounded organelle; GO:0015935 small ribosomal subunit; GO:0044446 intracellular organelle part; GO:0005737 cytoplasm; GO:0032991 macromolecular complex; GO:0044424 intracellular part; GO:0005623 cell; GO:0044422 organelle part; GO:0043228 non-membrane-bounded organelle; GO:0043226 organelle; GO:0044391 …	GO:0097159 organic cyclic compound binding; GO:1901363 heterocyclic compound binding; GO:0003723 RNA binding; GO:0005488 binding; GO:0003676 nucleic acid binding; GO:0005198 structural molecule activity; GO:0003735 structural constituent of ribosome; GO:0097159 organic cyclic compound binding; GO:1901363 heterocyclic compound binding; GO:0003723 RNA binding; GO:0005488 binding; GO:0003676 nucleic…	K02985	RP-S3e; small subunit ribosomal protein S3e	ko03010 Ribosome (75);	IPR009019; IPR004044; IPR001351;	K homology domain, prokaryotic type; K Homology domain, type 2; Ribosomal protein S3, C-terminal;
TGME49_232410-t26_1-p1	TGME49_032410	1	205|0.554;	down	0			PDI family protein_x000D_	cytoplasm	GO:0044699 single-organism process; GO:0008152 metabolic process; GO:0055114 oxidation-reduction process; GO:0044710 single-organism metabolic process;		GO:0016667 oxidoreductase activity, acting on a sulfur group of donors; GO:0047134 protein-disulfide reductase activity; GO:0015036 disulfide oxidoreductase activity; GO:0016651 oxidoreductase activity, acting on NAD(P)H; GO:0016668 oxidoreductase activity, acting on a sulfur group of donors, NAD(P) as acceptor; GO:0003824 catalytic activity; GO:0016491 oxidoreductase activity;	K17609			IPR012336;	Thioredoxin-like fold;
TGME49_232440-t26_1-p1	TGME49_032440	0			5	254|1.63;353|1.789;46|2.134;118|1.751;427|2.117;	up	Brf1p family coiled coil protein_x000D_	cytoplasm
TGME49_232660-t26_1-p1	TGME49_032660	0			1	42|0.541;	down	Hsp70 interacting protein HIP_x000D_	nucleus			GO:0005515 protein binding; GO:0005488 binding; GO:0005515 protein binding; GO:0005488 binding;	K09560			IPR006636; IPR011990; IPR013026;	Heat shock chaperonin-binding; Tetratricopeptide-like helical domain; Tetratricopeptide repeat-containing domain;
TGME49_232710-t26_1-p1	TGME49_032710	2	33|0.297;222|1.56;	both	3	222|15.857;178|1.932;241|3.149;	up	ribosomal protein RPS3A_x000D_	extracellular	GO:0006518 peptide metabolic process; GO:0043043 peptide biosynthetic process; GO:0044267 cellular protein metabolic process; GO:0006807 nitrogen compound metabolic process; GO:0009058 biosynthetic process; GO:0043603 cellular amide metabolic process; GO:0044238 primary metabolic process; GO:1901566 organonitrogen compound biosynthetic process; GO:1901576 organic substance biosynthetic process; G…	GO:0005840 ribosome; GO:0043226 organelle; GO:0043229 intracellular organelle; GO:0043232 intracellular non-membrane-bounded organelle; GO:0044464 cell part; GO:0005622 intracellular; GO:0005737 cytoplasm; GO:0032991 macromolecular complex; GO:0044424 intracellular part; GO:1990904 ribonucleoprotein complex; GO:0005623 cell; GO:0030529 intracellular ribonucleoprotein complex; GO:0044444 cytoplasm…	GO:0003735 structural constituent of ribosome; GO:0005198 structural molecule activity; GO:0003735 structural constituent of ribosome; GO:0005198 structural molecule activity;	K02984	RP-S3Ae; small subunit ribosomal protein S3Ae	ko03010 Ribosome (75);
TGME49_232815-t26_1-p1	TGME49_032810	1	919|2.001;	up	0			Erv1 / Alr family protein_x000D_	nucleus	GO:0044699 single-organism process; GO:0008152 metabolic process; GO:0055114 oxidation-reduction process; GO:0044710 single-organism metabolic process; GO:0044699 single-organism process; GO:0008152 metabolic process; GO:0055114 oxidation-reduction process; GO:0044710 single-organism metabolic process;		GO:0016667 oxidoreductase activity, acting on a sulfur group of donors; GO:0003824 catalytic activity; GO:0016972 thiol oxidase activity; GO:0016670 oxidoreductase activity, acting on a sulfur group of donors, oxygen as acceptor; GO:0016491 oxidoreductase activity; GO:0016667 oxidoreductase activity, acting on a sulfur group of donors; GO:0003824 catalytic activity; GO:0016972 thiol oxidase activ…				IPR017905;	ERV/ALR sulfhydryl oxidase domain;
TGME49_232940-t26_1-p1	TGME49_032940	0			1	113|0.438;	down	heat shock protein HSP20_x000D_	cytoplasm				K13993	HSP20; HSP20 family protein	ko04141 Protein processing in endoplasmic reticulum (32);	IPR002068; IPR008978;	Alpha crystallin/Hsp20 domain; HSP20-like chaperone;
TGME49_233100-t26_1-p1	TGME49_033100	1	165|0.287;	down	0			SPFH domain / Band 7 family protein_x000D_	cytoplasm		GO:0016020 membrane; GO:0031224 intrinsic component of membrane; GO:0016020 membrane; GO:0016021 integral component of membrane; GO:0044425 membrane part;		K17081			IPR001107;	Band 7 domain;
TGME49_233130-t26_1-p1	TGME49_033130	0			1	1006|0.421;	down	nucleoside transporter protein_x000D_	plasma membrane	GO:0006810 transport; GO:0051179 localization; GO:0051234 establishment of localization; GO:0006810 transport; GO:0055085 transmembrane transport; GO:1902578 single-organism localization; GO:0015931 nucleobase-containing compound transport; GO:1901264 carbohydrate derivative transport; GO:0044699 single-organism process; GO:0071702 organic substance transport; GO:1901642 nucleoside transmembrane …	GO:0031224 intrinsic component of membrane; GO:0016020 membrane; GO:0016021 integral component of membrane; GO:0044425 membrane part; GO:0031224 intrinsic component of membrane; GO:0016020 membrane; GO:0016021 integral component of membrane; GO:0044425 membrane part;	GO:1901505 carbohydrate derivative transporter activity; GO:0022892 substrate-specific transporter activity; GO:0005337 nucleoside transmembrane transporter activity; GO:0005215 transporter activity; GO:0022857 transmembrane transporter activity; GO:0022891 substrate-specific transmembrane transporter activity; GO:0015932 nucleobase-containing compound transmembrane transporter activity; GO:19015…				IPR020846;	Major facilitator superfamily domain;
TGME49_233450-t26_1-p1	TGME49_033450	0			1	231|1.936;	up	SAG-related sequence SRS29A_x000D_	plasma membrane		GO:0016020 membrane; GO:0031224 intrinsic component of membrane; GO:0016020 membrane; GO:0016021 integral component of membrane; GO:0044425 membrane part;		K14143			IPR007226;	SRS domain;
TGME49_233460-t26_1-p1	TGME49_033460	1	279|0.652;	down	0			SAG-related sequence SRS29B_x000D_	extracellular		GO:0016020 membrane; GO:0016020 membrane;					IPR007226;	SRS domain;
TGME49_233500-t26_1-p1	TGME49_033500	0			1	203|0.514;	down	triose-phosphate isomerase TPI-II_x000D_	extracellular	GO:0006757 ATP generation from ADP; GO:0009116 nucleoside metabolic process; GO:0042278 purine nucleoside metabolic process; GO:0006165 nucleoside diphosphate phosphorylation; GO:0046031 ADP metabolic process; GO:0019362 pyridine nucleotide metabolic process; GO:0006096 glycolytic process; GO:0009167 purine ribonucleoside monophosphate metabolic process; GO:0009117 nucleotide metabolic process; G…		GO:0016853 isomerase activity; GO:0016860 intramolecular oxidoreductase activity; GO:0004807 triose-phosphate isomerase activity; GO:0003824 catalytic activity; GO:0016861 intramolecular oxidoreductase activity, interconverting aldoses and ketoses; GO:0016860 intramolecular oxidoreductase activity; GO:0016853 isomerase activity; GO:0004807 triose-phosphate isomerase activity; GO:0003824 catalytic…	K01803	TPI; triosephosphate isomerase (TIM) [EC:5.3.1.1]	ko00010 Glycolysis / Gluconeogenesis (19); ko00051 Fructose and mannose metabolism (8); ko00562 Inositol phosphate metabolism (3); ko00710 Carbon fixation in photosynthetic organisms (9); ko01100 Metabolic pathways (166); ko01110 Biosynthesis of secondary metabolites (74); ko01120 Microbial metabolism in diverse environments (47); ko01130 Biosynthesis of antibiotics (64); ko01200 Carbon metabolis…	IPR013785;	Aldolase-type TIM barrel;
TGME49_234380-t26_1-p1	TGME49_034380	1	226|0.617;	down	2	270|0.654;248|0.539;	down	hypothetical protein_x000D_	mitochondria
TGME49_234490-t26_1-p1	TGME49_034490	0			1	1891|2.818;	up	kelch repeat-containing protein_x000D_	nucleus	GO:0006396 RNA processing; GO:0034470 ncRNA processing; GO:0006725 cellular aromatic compound metabolic process; GO:1901360 organic cyclic compound metabolic process; GO:0006807 nitrogen compound metabolic process; GO:0044238 primary metabolic process; GO:0044237 cellular metabolic process; GO:0071704 organic substance metabolic process; GO:0016070 RNA metabolic process; GO:0008152 metabolic proc…		GO:0005515 protein binding; GO:0005488 binding; GO:0005515 protein binding; GO:0016740 transferase activity; GO:0003824 catalytic activity; GO:0005488 binding;				IPR011043; IPR029063; IPR030382; IPR015915; IPR003827;	Galactose oxidase/kelch, beta-propeller; S-adenosyl-L-methionine-dependent methyltransferase; SAM-dependent methyltransferase TRM5/TYW2-type; Kelch-type beta propeller; tRNA wybutosine-synthesizing protein;
TGME49_235470-t26_1-p1	TGME49_035470	3	745|0.639;204|1.624;125|2.61;	both	2	4|2.216;509|2.094;	up	myosin A_x000D_	cytoplasm		GO:0043229 intracellular organelle; GO:0043232 intracellular non-membrane-bounded organelle; GO:0044430 cytoskeletal part; GO:0044446 intracellular organelle part; GO:0032991 macromolecular complex; GO:0044424 intracellular part; GO:0005623 cell; GO:0015629 actin cytoskeleton; GO:0044422 organelle part; GO:0043228 non-membrane-bounded organelle; GO:0043226 organelle; GO:0005856 cytoskeleton; GO:0…	GO:0005524 ATP binding; GO:0003774 motor activity; GO:1901265 nucleoside phosphate binding; GO:0001882 nucleoside binding; GO:0043167 ion binding; GO:0016817 hydrolase activity, acting on acid anhydrides; GO:0016787 hydrolase activity; GO:0000166 nucleotide binding; GO:0017111 nucleoside-triphosphatase activity; GO:0097159 organic cyclic compound binding; GO:1901363 heterocyclic compound binding;…				IPR027417; IPR001609;	P-loop containing nucleoside triphosphate hydrolase; Myosin head, motor domain;
TGME49_235515-t26_1-p1	TGME49_035510	1	1582|0.611;	down	1	1491|1.924;	up	MORN repeat-containing protein_x000D_	nucleus
TGME49_235960-t26_1-p1	TGME49_035960	0			2	1369|1.706;1021|1.729;	up	hypothetical protein_x000D_	extracellular	GO:0008152 metabolic process; GO:0032259 methylation;		GO:0016741 transferase activity, transferring one-carbon groups; GO:0008168 methyltransferase activity; GO:0003824 catalytic activity; GO:0016740 transferase activity;				IPR029063;	S-adenosyl-L-methionine-dependent methyltransferase;
TGME49_236030-t26_1-p1	TGME49_036030	1	669|1.501;	up	1	894|1.912;	up	hypothetical protein_x000D_	extracellular							IPR008493;	Domain of unknown function DUF775;
TGME49_236190-t26_1-p1	TGME49_036190	2	3112|1.635;2808|1.543;	up	0			hypothetical protein_x000D_	extracellular
TGME49_236540-t26_1-p1	TGME49_036540	0			1	223|0.553;	down	RNA recognition motif-containing protein_x000D_	cytoplasm,nucleus			GO:0097159 organic cyclic compound binding; GO:1901363 heterocyclic compound binding; GO:1901265 nucleoside phosphate binding; GO:0005488 binding; GO:0003676 nucleic acid binding; GO:0000166 nucleotide binding; GO:0036094 small molecule binding; GO:0097159 organic cyclic compound binding; GO:1901363 heterocyclic compound binding; GO:1901265 nucleoside phosphate binding; GO:0005488 binding; GO:000…	K12898			IPR000504; IPR012677;	RNA recognition motif domain; Nucleotide-binding alpha-beta plait domain;
TGME49_237120-t26_1-p1	TGME49_037120	1	1049|0.605;	down	0			hypothetical protein_x000D_	plasma membrane	GO:0008152 metabolic process; GO:0006091 generation of precursor metabolites and energy; GO:0044710 single-organism metabolic process; GO:0055114 oxidation-reduction process; GO:0015980 energy derivation by oxidation of organic compounds; GO:0044763 single-organism cellular process; GO:0022900 electron transport chain; GO:0044699 single-organism process; GO:0022904 respiratory electron transport …	GO:0016020 membrane; GO:0031224 intrinsic component of membrane; GO:0016020 membrane; GO:0016021 integral component of membrane; GO:0044425 membrane part;	GO:0015075 ion transmembrane transporter activity; GO:0022892 substrate-specific transporter activity; GO:0015077 monovalent inorganic cation transmembrane transporter activity; GO:0016676 oxidoreductase activity, acting on a heme group of donors, oxygen as acceptor; GO:0016675 oxidoreductase activity, acting on a heme group of donors; GO:0015078 hydrogen ion transmembrane transporter activity; G…				IPR000298; IPR013833;	Cytochrome c oxidase-like subunit III; Cytochrome c oxidase, subunit III, 4-helical bundle;
TGME49_238010-t26_1-p1	TGME49_038010	1	40|1.609;	up	3	84|1.991;145|1.751;125|1.864;	up	ribosomal protein RPL23A_x000D_	cytoplasm	GO:0006518 peptide metabolic process; GO:0043043 peptide biosynthetic process; GO:0044267 cellular protein metabolic process; GO:0006807 nitrogen compound metabolic process; GO:0009058 biosynthetic process; GO:0043603 cellular amide metabolic process; GO:0044238 primary metabolic process; GO:1901566 organonitrogen compound biosynthetic process; GO:1901576 organic substance biosynthetic process; G…	GO:0005840 ribosome; GO:0043226 organelle; GO:0043229 intracellular organelle; GO:0043232 intracellular non-membrane-bounded organelle; GO:0044464 cell part; GO:0005622 intracellular; GO:0005737 cytoplasm; GO:0032991 macromolecular complex; GO:0044424 intracellular part; GO:1990904 ribonucleoprotein complex; GO:0005623 cell; GO:0030529 intracellular ribonucleoprotein complex; GO:0044444 cytoplasm…	GO:0097159 organic cyclic compound binding; GO:1901363 heterocyclic compound binding; GO:1901265 nucleoside phosphate binding; GO:0005488 binding; GO:0000166 nucleotide binding; GO:0005198 structural molecule activity; GO:0003735 structural constituent of ribosome; GO:0036094 small molecule binding; GO:0097159 organic cyclic compound binding; GO:1901363 heterocyclic compound binding; GO:1901265 n…	K02893	RP-L23Ae; large subunit ribosomal protein L23Ae	ko03010 Ribosome (75);	IPR012678; IPR005633; IPR012677;	Ribosomal protein L23/L15e core domain; Ribosomal protein L23/L25, N-terminal; Nucleotide-binding alpha-beta plait domain;
TGME49_238050-t26_1-p1	TGME49_038050	0			1	912|1.506;	up	nuclease and tudor domain-containing protein_x000D_	cytoplasm	GO:0010468 regulation of gene expression; GO:0016458 gene silencing; GO:0050789 regulation of biological process; GO:0031047 gene silencing by RNA; GO:0010629 negative regulation of gene expression; GO:0060255 regulation of macromolecule metabolic process; GO:0044763 single-organism cellular process; GO:0019222 regulation of metabolic process; GO:0044699 single-organism process; GO:0048519 negati…	GO:0044464 cell part; GO:0005622 intracellular; GO:0032991 macromolecular complex; GO:0044424 intracellular part; GO:1990904 ribonucleoprotein complex; GO:0031332 RNAi effector complex; GO:0030529 intracellular ribonucleoprotein complex; GO:0005623 cell; GO:0016442 RISC complex; GO:0044464 cell part; GO:0005622 intracellular; GO:0032991 macromolecular complex; GO:0044424 intracellular part; GO:19…		K15979			IPR016071; IPR002999;	Staphylococcal nuclease (SNase-like), OB-fold; Tudor domain;
TGME49_238100-t26_1-p1	TGME49_038100	0			1	172|0.641;	down	transmembrane protein_x000D_	mitochondria	GO:0006810 transport; GO:0051179 localization; GO:0051234 establishment of localization; GO:0006810 transport; GO:0051179 localization; GO:0051234 establishment of localization;	GO:0031224 intrinsic component of membrane; GO:0016020 membrane; GO:0016021 integral component of membrane; GO:0044425 membrane part; GO:0043229 intracellular organelle; GO:0016020 membrane; GO:0005783 endoplasmic reticulum; GO:0005737 cytoplasm; GO:0031224 intrinsic component of membrane; GO:0012505 endomembrane system; GO:0044424 intracellular part; GO:0005623 cell; GO:0016021 integral componen…		K20346			IPR009038;	GOLD domain;
TGME49_238170-t26_1-p1	TGME49_038170	0			2	2285|0.574;2010|2.254;	both	hypothetical protein_x000D_	nucleus
TGME49_238510-t26_1-p1	TGME49_038510	0			1	754|1.591;	up	hypothetical protein_x000D_	nucleus			GO:0043169 cation binding; GO:0046872 metal ion binding; GO:0008270 zinc ion binding; GO:0046914 transition metal ion binding; GO:0005488 binding; GO:0043167 ion binding; GO:0043169 cation binding; GO:0046872 metal ion binding; GO:0008270 zinc ion binding; GO:0046914 transition metal ion binding; GO:0005488 binding; GO:0043167 ion binding;				IPR001876;	Zinc finger, RanBP2-type;
TGME49_239100-t26_1-p1	TGME49_039100	0			1	165|0.46;	down	ribosomal protein RPS7_x000D_	nucleus	GO:0006518 peptide metabolic process; GO:0043043 peptide biosynthetic process; GO:0044267 cellular protein metabolic process; GO:0006807 nitrogen compound metabolic process; GO:0009058 biosynthetic process; GO:0043603 cellular amide metabolic process; GO:0044238 primary metabolic process; GO:1901566 organonitrogen compound biosynthetic process; GO:1901576 organic substance biosynthetic process; G…	GO:0005840 ribosome; GO:0043226 organelle; GO:0043229 intracellular organelle; GO:0043232 intracellular non-membrane-bounded organelle; GO:0044464 cell part; GO:0005622 intracellular; GO:0005737 cytoplasm; GO:0032991 macromolecular complex; GO:0044424 intracellular part; GO:1990904 ribonucleoprotein complex; GO:0005623 cell; GO:0030529 intracellular ribonucleoprotein complex; GO:0044444 cytoplasm…	GO:0003735 structural constituent of ribosome; GO:0005198 structural molecule activity; GO:0003735 structural constituent of ribosome; GO:0005198 structural molecule activity;	K02993	RP-S7e; small subunit ribosomal protein S7e	ko03010 Ribosome (75);
TGME49_239310-t26_1-p1	TGME49_039310	0			1	119|0.512;	down	ribulose 5-phosphate isomerase_x000D_	cytoplasm	GO:0006739 NADP metabolic process; GO:0019362 pyridine nucleotide metabolic process; GO:0006725 cellular aromatic compound metabolic process; GO:0046496 nicotinamide nucleotide metabolic process; GO:0009117 nucleotide metabolic process; GO:0044699 single-organism process; GO:0072524 pyridine-containing compound metabolic process; GO:0044237 cellular metabolic process; GO:0006796 phosphate-contain…		GO:0016853 isomerase activity; GO:0016860 intramolecular oxidoreductase activity; GO:0004751 ribose-5-phosphate isomerase activity; GO:0003824 catalytic activity; GO:0016861 intramolecular oxidoreductase activity, interconverting aldoses and ketoses; GO:0016860 intramolecular oxidoreductase activity; GO:0016853 isomerase activity; GO:0004751 ribose-5-phosphate isomerase activity; GO:0003824 catal…	K01807	rpiA; ribose 5-phosphate isomerase A [EC:5.3.1.6]	ko00030 Pentose phosphate pathway (13); ko00710 Carbon fixation in photosynthetic organisms (9); ko01100 Metabolic pathways (166); ko01110 Biosynthesis of secondary metabolites (74); ko01120 Microbial metabolism in diverse environments (47); ko01130 Biosynthesis of antibiotics (64); ko01200 Carbon metabolism (41); ko01230 Biosynthesis of amino acids (20);
TGME49_239330-t26_1-p1	TGME49_039330	0			1	6|1.72;	up	ribosomal protein RPL37_x000D_	cytoplasm	GO:0006518 peptide metabolic process; GO:0043043 peptide biosynthetic process; GO:0044267 cellular protein metabolic process; GO:0006807 nitrogen compound metabolic process; GO:0009058 biosynthetic process; GO:0043603 cellular amide metabolic process; GO:0044238 primary metabolic process; GO:1901566 organonitrogen compound biosynthetic process; GO:1901576 organic substance biosynthetic process; G…	GO:0005840 ribosome; GO:0043226 organelle; GO:0043229 intracellular organelle; GO:0043232 intracellular non-membrane-bounded organelle; GO:0044464 cell part; GO:0005622 intracellular; GO:0005737 cytoplasm; GO:0032991 macromolecular complex; GO:0044424 intracellular part; GO:1990904 ribonucleoprotein complex; GO:0005623 cell; GO:0030529 intracellular ribonucleoprotein complex; GO:0044444 cytoplasm…	GO:0003735 structural constituent of ribosome; GO:0005198 structural molecule activity; GO:0097159 organic cyclic compound binding; GO:1901363 heterocyclic compound binding; GO:0003723 RNA binding; GO:0005488 binding; GO:0043167 ion binding; GO:0003676 nucleic acid binding; GO:0043169 cation binding; GO:0046872 metal ion binding; GO:0003735 structural constituent of ribosome; GO:0005198 structura…	K02922	RP-L37e; large subunit ribosomal protein L37e	ko03010 Ribosome (75);	IPR011332; IPR011331;	Zinc-binding ribosomal protein; Ribosomal protein L37ae/L37e;
TGME49_239490-t26_1-p1	TGME49_039490	1	539|0.621;	down	2	1128|1.712;273|1.874;	up	dehydrogenase E1 component family protein_x000D_	nucleus	GO:0008152 metabolic process; GO:0044699 single-organism process; GO:0008152 metabolic process; GO:0055114 oxidation-reduction process; GO:0044710 single-organism metabolic process;		GO:0003824 catalytic activity; GO:0016624 oxidoreductase activity, acting on the aldehyde or oxo group of donors, disulfide as acceptor; GO:0016491 oxidoreductase activity; GO:0016903 oxidoreductase activity, acting on the aldehyde or oxo group of donors; GO:0003863 3-methyl-2-oxobutanoate dehydrogenase (2-methylpropanoyl-transferring) activity; GO:0003824 catalytic activity; GO:0016624 oxidoredu…	K00166	BCKDHA; 2-oxoisovalerate dehydrogenase E1 component alpha subunit [EC:1.2.4.4]	ko00280 Valine, leucine and isoleucine degradation (6); ko00640 Propanoate metabolism (10); ko01100 Metabolic pathways (166); ko01110 Biosynthesis of secondary metabolites (74); ko01130 Biosynthesis of antibiotics (64);	IPR001017; IPR029061;	Dehydrogenase, E1 component; Thiamin diphosphate-binding fold;
TGME49_239740-t26_1-p1	TGME49_039740	0			1	134|1.671;	up	dense granule protein GRA14_x000D_	extracellular
TGME49_239790-t26_1-p1	TGME49_039790	1	260|2.049;	up	0			BRCA1 C Terminus (BRCT) domain-containing protein_x000D_	mitochondria,nucleus	GO:0044085 cellular component biogenesis; GO:0042254 ribosome biogenesis; GO:0022613 ribonucleoprotein complex biogenesis; GO:0071840 cellular component organization or biogenesis; GO:0016072 rRNA metabolic process; GO:0006396 RNA processing; GO:0034470 ncRNA processing; GO:0044085 cellular component biogenesis; GO:0022613 ribonucleoprotein complex biogenesis; GO:0000466 maturation of 5.8S rRNA f…	GO:0043229 intracellular organelle; GO:0043232 intracellular non-membrane-bounded organelle; GO:0044446 intracellular organelle part; GO:0031981 nuclear lumen; GO:0044424 intracellular part; GO:0005730 nucleolus; GO:0005623 cell; GO:0044422 organelle part; GO:0043228 non-membrane-bounded organelle; GO:0043226 organelle; GO:0043231 intracellular membrane-bounded organelle; GO:0031974 membrane-encl…	GO:0043021 ribonucleoprotein complex binding; GO:0005488 binding; GO:0044877 macromolecular complex binding;	K14843			IPR001357;	BRCT domain;
TGME49_239820-t26_1-p1	TGME49_039820	0			2	43|1.527;235|1.648;	up	D-3-phosphoglycerate dehydrogenase_x000D_	cytoplasm	GO:0008652 cellular amino acid biosynthetic process; GO:0016053 organic acid biosynthetic process; GO:0044711 single-organism biosynthetic process; GO:0055114 oxidation-reduction process; GO:0044281 small molecule metabolic process; GO:0044763 single-organism cellular process; GO:0044699 single-organism process; GO:0006807 nitrogen compound metabolic process; GO:0009058 biosynthetic process; GO:1…		GO:0097159 organic cyclic compound binding; GO:1901363 heterocyclic compound binding; GO:0016614 oxidoreductase activity, acting on CH-OH group of donors; GO:0016616 oxidoreductase activity, acting on the CH-OH group of donors, NAD or NADP as acceptor; GO:1901265 nucleoside phosphate binding; GO:0051287 NAD binding; GO:0003824 catalytic activity; GO:0005488 binding; GO:0004617 phosphoglycerate de…	K00058	serA; D-3-phosphoglycerate dehydrogenase / 2-oxoglutarate reductase [EC:1.1.1.95 1.1.1.399]	ko00260 Glycine, serine and threonine metabolism (8); ko00680 Methane metabolism (6); ko01100 Metabolic pathways (166); ko01120 Microbial metabolism in diverse environments (47); ko01130 Biosynthesis of antibiotics (64); ko01200 Carbon metabolism (41); ko01230 Biosynthesis of amino acids (20);	IPR006139; IPR006140; IPR029009; IPR016040;	D-isomer specific 2-hydroxyacid dehydrogenase, catalytic domain; D-isomer specific 2-hydroxyacid dehydrogenase, NAD-binding domain; Allosteric substrate binding domain; NAD(P)-binding domain;
TGME49_240060-t26_1-p1	TGME49_040060	0			1	392|1.853;	up	hypothetical protein_x000D_	plasma membrane
TGME49_240590-t26_1-p1	TGME49_040590	0			2	984|2.42;726|1.703;	up	DNA-directed RNA polymerase II RPB5_x000D_	cytoplasm	GO:0018130 heterocycle biosynthetic process; GO:0006725 cellular aromatic compound metabolic process; GO:0097659 nucleic acid-templated transcription; GO:0034654 nucleobase-containing compound biosynthetic process; GO:1901360 organic cyclic compound metabolic process; GO:0006807 nitrogen compound metabolic process; GO:0032774 RNA biosynthetic process; GO:0009058 biosynthetic process; GO:0044238 p…	GO:0043226 organelle; GO:0043231 intracellular membrane-bounded organelle; GO:0043229 intracellular organelle; GO:0005634 nucleus; GO:0044464 cell part; GO:0005622 intracellular; GO:0044424 intracellular part; GO:0043227 membrane-bounded organelle; GO:0005623 cell; GO:0043226 organelle; GO:0043231 intracellular membrane-bounded organelle; GO:0043229 intracellular organelle; GO:0005634 nucleus; GO…	GO:0097159 organic cyclic compound binding; GO:1901363 heterocyclic compound binding; GO:0003677 DNA binding; GO:0016779 nucleotidyltransferase activity; GO:0034062 5'-3' RNA polymerase activity; GO:0003824 catalytic activity; GO:0097747 RNA polymerase activity; GO:0005488 binding; GO:0003676 nucleic acid binding; GO:0003899 DNA-directed 5'-3' RNA polymerase activity; GO:0016740 transferase activ…	K03013	RPB5; DNA-directed RNA polymerases I, II, and III subunit RPABC1	ko00230 Purine metabolism (40); ko00240 Pyrimidine metabolism (37); ko01100 Metabolic pathways (166); ko03020 RNA polymerase (21);	IPR005571; IPR000783;	RNA polymerase, Rpb5, N-terminal; RNA polymerase, subunit H/Rpb5 C-terminal;
TGME49_240640-t26_1-p1	TGME49_040640	0			2	1413|2.015;1877|1.754;	up	casein kinase I_x000D_	cytoplasm	GO:0016310 phosphorylation; GO:0044267 cellular protein metabolic process; GO:0044238 primary metabolic process; GO:0044237 cellular metabolic process; GO:0006796 phosphate-containing compound metabolic process; GO:0071704 organic substance metabolic process; GO:0008152 metabolic process; GO:0006468 protein phosphorylation; GO:0006793 phosphorus metabolic process; GO:0044260 cellular macromolecul…		GO:0005524 ATP binding; GO:1901265 nucleoside phosphate binding; GO:0016773 phosphotransferase activity, alcohol group as acceptor; GO:0001882 nucleoside binding; GO:0043167 ion binding; GO:0004672 protein kinase activity; GO:0000166 nucleotide binding; GO:0097159 organic cyclic compound binding; GO:1901363 heterocyclic compound binding; GO:0032549 ribonucleoside binding; GO:0097367 carbohydrate …	K02218	CSNK1; casein kinase 1 [EC:2.7.11.1]	ko04011 MAPK signaling pathway - yeast (6); ko04392 Hippo signaling pathway - multiple species (1);	IPR000719; IPR011009;	Protein kinase domain; Protein kinase-like domain;
TGME49_242070-t26_1-p1	TGME49_042070	3	108|0.629;374|0.603;268|0.656;	down	2	374|1.786;315|1.714;	up	cAMP-dependent protein kinase regulatory subunit_x000D_	cytoplasm	GO:0050794 regulation of cellular process; GO:0042325 regulation of phosphorylation; GO:0051174 regulation of phosphorus metabolic process; GO:0050789 regulation of biological process; GO:0032268 regulation of cellular protein metabolic process; GO:0080090 regulation of primary metabolic process; GO:0060255 regulation of macromolecule metabolic process; GO:0051246 regulation of protein metabolic …	GO:0032991 macromolecular complex; GO:0044424 intracellular part; GO:0005623 cell; GO:0044464 cell part; GO:0005622 intracellular; GO:0005952 cAMP-dependent protein kinase complex; GO:0032991 macromolecular complex; GO:0044424 intracellular part; GO:0005623 cell; GO:0044464 cell part; GO:0005622 intracellular; GO:0005952 cAMP-dependent protein kinase complex;	GO:0008603 cAMP-dependent protein kinase regulator activity; GO:0019207 kinase regulator activity; GO:0019887 protein kinase regulator activity; GO:0098772 molecular function regulator; GO:0030234 enzyme regulator activity; GO:0030552 cAMP binding; GO:0030551 cyclic nucleotide binding; GO:1901265 nucleoside phosphate binding; GO:0043167 ion binding; GO:0019207 kinase regulator activity; GO:001988…	K04739			IPR000595; IPR018490; IPR014710;	Cyclic nucleotide-binding domain; Cyclic nucleotide-binding-like; RmlC-like jelly roll fold;
TGME49_242270-t26_1-p1	TGME49_042270	0			1	808|0.586;	down	hypothetical protein_x000D_	extracellular			GO:0016787 hydrolase activity; GO:0003824 catalytic activity; GO:0016787 hydrolase activity; GO:0003824 catalytic activity;				IPR015797;	NUDIX hydrolase domain-like;
TGME49_242330-t26_1-p1	TGME49_042330	0			2	170|0.452;32|1.968;	both	ribosomal protein RPS5_x000D_	cytoplasm	GO:0006518 peptide metabolic process; GO:0043043 peptide biosynthetic process; GO:0044267 cellular protein metabolic process; GO:0006807 nitrogen compound metabolic process; GO:0009058 biosynthetic process; GO:0043603 cellular amide metabolic process; GO:0044238 primary metabolic process; GO:1901566 organonitrogen compound biosynthetic process; GO:1901576 organic substance biosynthetic process; G…	GO:0043229 intracellular organelle; GO:0005840 ribosome; GO:0043232 intracellular non-membrane-bounded organelle; GO:0015935 small ribosomal subunit; GO:0005737 cytoplasm; GO:0044446 intracellular organelle part; GO:0032991 macromolecular complex; GO:0044424 intracellular part; GO:0005623 cell; GO:0044422 organelle part; GO:0043228 non-membrane-bounded organelle; GO:0043226 organelle; GO:0044464 …	GO:0097159 organic cyclic compound binding; GO:1901363 heterocyclic compound binding; GO:0003723 RNA binding; GO:0005488 binding; GO:0003676 nucleic acid binding; GO:0005198 structural molecule activity; GO:0003735 structural constituent of ribosome; GO:0097159 organic cyclic compound binding; GO:1901363 heterocyclic compound binding; GO:0003723 RNA binding; GO:0005488 binding; GO:0003676 nucleic…	K02989	RP-S5e; small subunit ribosomal protein S5e	ko03010 Ribosome (75);	IPR023798;	Ribosomal protein S7 domain;
TGME49_242650-t26_1-p1	TGME49_042650	0			1	1399|1.905;	up	hypothetical protein_x000D_	cytoplasm		GO:0031224 intrinsic component of membrane; GO:0016020 membrane; GO:0016021 integral component of membrane; GO:0044425 membrane part;
TGME49_242780-t26_1-p1	TGME49_042780	0			2	4692|1.896;5208|2.028;	up	hypothetical protein_x000D_	plasma membrane
TGME49_243570-t26_1-p1	TGME49_043570	1	671|1.84;	up	1	727|1.549;	up	ribosomal protein RPS26_x000D_	mitochondria	GO:0006518 peptide metabolic process; GO:0043043 peptide biosynthetic process; GO:0044267 cellular protein metabolic process; GO:0006807 nitrogen compound metabolic process; GO:0009058 biosynthetic process; GO:0043603 cellular amide metabolic process; GO:0044238 primary metabolic process; GO:1901566 organonitrogen compound biosynthetic process; GO:1901576 organic substance biosynthetic process; G…	GO:0005840 ribosome; GO:0043226 organelle; GO:0043229 intracellular organelle; GO:0043232 intracellular non-membrane-bounded organelle; GO:0044464 cell part; GO:0005622 intracellular; GO:0005737 cytoplasm; GO:0032991 macromolecular complex; GO:0044424 intracellular part; GO:1990904 ribonucleoprotein complex; GO:0005623 cell; GO:0030529 intracellular ribonucleoprotein complex; GO:0044444 cytoplasm…	GO:0003735 structural constituent of ribosome; GO:0005198 structural molecule activity; GO:0003735 structural constituent of ribosome; GO:0005198 structural molecule activity;	K02976	RP-S26e; small subunit ribosomal protein S26e	ko03010 Ribosome (75);
TGME49_243710-t26_1-p1	TGME49_043710	0			2	76|0.533;411|1.966;	both	t-complex protein beta subunit_x000D_	cytoplasm	GO:0006457 protein folding; GO:0009987 cellular process; GO:0006457 protein folding; GO:0009987 cellular process;	GO:0044424 intracellular part; GO:0005623 cell; GO:0044464 cell part; GO:0005622 intracellular; GO:0005737 cytoplasm;	GO:0005524 ATP binding; GO:1901265 nucleoside phosphate binding; GO:0001882 nucleoside binding; GO:0043167 ion binding; GO:0005515 protein binding; GO:0000166 nucleotide binding; GO:0097159 organic cyclic compound binding; GO:1901363 heterocyclic compound binding; GO:0032549 ribonucleoside binding; GO:0097367 carbohydrate derivative binding; GO:0032553 ribonucleotide binding; GO:0005488 binding; …	K09494			IPR027410; IPR027409; IPR027413;	TCP-1-like chaperonin intermediate domain; GroEL-like apical domain; GroEL-like equatorial domain;
TGME49_243940-t26_1-p1	TGME49_043940	0			2	667|1.798;659|2.056;	up	hypothetical protein_x000D_	extracellular
TGME49_244100-t26_1-p1	TGME49_044100	0			1	242|1.504;	up	snoRNA binding domain-containing protein_x000D_	cytoplasm	GO:0044085 cellular component biogenesis; GO:0016043 cellular component organization; GO:0022613 ribonucleoprotein complex biogenesis; GO:0022618 ribonucleoprotein complex assembly; GO:0006725 cellular aromatic compound metabolic process; GO:0044237 cellular metabolic process; GO:0071704 organic substance metabolic process; GO:0000398 mRNA splicing, via spliceosome; GO:0008152 metabolic process; …	GO:0043229 intracellular organelle; GO:0044446 intracellular organelle part; GO:0046540 U4/U6 x U5 tri-snRNP complex; GO:0032991 macromolecular complex; GO:0044424 intracellular part; GO:0005623 cell; GO:0044422 organelle part; GO:0097525 spliceosomal snRNP complex; GO:0043231 intracellular membrane-bounded organelle; GO:0097526 spliceosomal tri-snRNP complex; GO:0043226 organelle; GO:0005634 nuc…		K12844	PRPF31; U4/U6 small nuclear ribonucleoprotein PRP31	ko03040 Spliceosome (56);	IPR002687; IPR012976; IPR019175;	Nop domain; NOSIC; Prp31 C-terminal;
TGME49_244190-t26_1-p1	TGME49_044190	0			1	1343|1.534;	up	hypothetical protein_x000D_	nucleus
TGME49_244250-t26_1-p1	TGME49_044250	0			1	130|0.456;	down	hypothetical protein_x000D_	nucleus
TGME49_244320-t26_1-p1	TGME49_044320	1	167|1.713;	up	1	170|5.292;	up	ribosomal protein RPL24_x000D_	nucleus		GO:0005840 ribosome; GO:0043226 organelle; GO:0043229 intracellular organelle; GO:0043232 intracellular non-membrane-bounded organelle; GO:0044464 cell part; GO:0005622 intracellular; GO:0005737 cytoplasm; GO:0032991 macromolecular complex; GO:0044424 intracellular part; GO:1990904 ribonucleoprotein complex; GO:0005623 cell; GO:0030529 intracellular ribonucleoprotein complex; GO:0044444 cytoplasm…		K02896	RP-L24e; large subunit ribosomal protein L24e	ko03010 Ribosome (75);
TGME49_244550-t26_1-p1	TGME49_044550	2	1001|1.642;1088|2.003;	up	7	1377|0.516;1680|0.638;1688|1.733;1610|1.713;1567|1.91;1252|2.746;1175|2.009;	both	hypothetical protein_x000D_	plasma membrane		GO:0031224 intrinsic component of membrane; GO:0016020 membrane; GO:0016021 integral component of membrane; GO:0044425 membrane part;
TGME49_245460-t26_1-p1	TGME49_045460	0			1	138|3.224;	up	ribosomal protein RPS8_x000D_	nucleus	GO:0006518 peptide metabolic process; GO:0043043 peptide biosynthetic process; GO:0044267 cellular protein metabolic process; GO:0006807 nitrogen compound metabolic process; GO:0009058 biosynthetic process; GO:0043603 cellular amide metabolic process; GO:0044238 primary metabolic process; GO:1901566 organonitrogen compound biosynthetic process; GO:1901576 organic substance biosynthetic process; G…	GO:0005840 ribosome; GO:0043226 organelle; GO:0043229 intracellular organelle; GO:0043232 intracellular non-membrane-bounded organelle; GO:0044464 cell part; GO:0005622 intracellular; GO:0005737 cytoplasm; GO:0032991 macromolecular complex; GO:0044424 intracellular part; GO:1990904 ribonucleoprotein complex; GO:0005623 cell; GO:0030529 intracellular ribonucleoprotein complex; GO:0044444 cytoplasm…	GO:0003735 structural constituent of ribosome; GO:0005198 structural molecule activity; GO:0003735 structural constituent of ribosome; GO:0005198 structural molecule activity;	K02995	RP-S8e; small subunit ribosomal protein S8e	ko03010 Ribosome (75);
TGME49_246730-t26_1-p1	TGME49_046730	0			1	162|1.871;	up	hypothetical protein_x000D_	mitochondria				K14823
TGME49_247350-t26_1-p1	TGME49_047350	1	177|2.004;	up	1	161|0.186;	down	thioredoxin domain-containing protein_x000D_	plasma membrane	GO:0050794 regulation of cellular process; GO:0042592 homeostatic process; GO:0065008 regulation of biological quality; GO:0050789 regulation of biological process; GO:0045454 cell redox homeostasis; GO:0044763 single-organism cellular process; GO:0019725 cellular homeostasis; GO:0044699 single-organism process; GO:0009987 cellular process; GO:0065007 biological regulation; GO:0050794 regulation …	GO:0031224 intrinsic component of membrane; GO:0016020 membrane; GO:0005623 cell; GO:0016021 integral component of membrane; GO:0044425 membrane part;	GO:0016864 intramolecular oxidoreductase activity, transposing S-S bonds; GO:0016860 intramolecular oxidoreductase activity; GO:0016853 isomerase activity; GO:0003756 protein disulfide isomerase activity; GO:0003824 catalytic activity;				IPR012336; IPR013766;	Thioredoxin-like fold; Thioredoxin domain;
TGME49_247460-t26_1-p1	TGME49_047460	1	1041|0.565;	down	0			proliferating cell nuclear antigen PCNA1_x000D_	nucleus	GO:0050794 regulation of cellular process; GO:0006275 regulation of DNA replication; GO:0031326 regulation of cellular biosynthetic process; GO:0080090 regulation of primary metabolic process; GO:0060255 regulation of macromolecule metabolic process; GO:0019219 regulation of nucleobase-containing compound metabolic process; GO:0010556 regulation of macromolecule biosynthetic process; GO:0031323 r…	GO:0043226 organelle; GO:0043231 intracellular membrane-bounded organelle; GO:0043229 intracellular organelle; GO:0005634 nucleus; GO:0044464 cell part; GO:0005622 intracellular; GO:0044424 intracellular part; GO:0043227 membrane-bounded organelle; GO:0005623 cell;	GO:0097159 organic cyclic compound binding; GO:1901363 heterocyclic compound binding; GO:0003677 DNA binding; GO:0030234 enzyme regulator activity; GO:0005488 binding; GO:0030337 DNA polymerase processivity factor activity; GO:0003676 nucleic acid binding; GO:0098772 molecular function regulator; GO:0097159 organic cyclic compound binding; GO:1901363 heterocyclic compound binding; GO:0003677 DNA …	K04802	PCNA; proliferating cell nuclear antigen	ko03030 DNA replication (8); ko03410 Base excision repair (6); ko03420 Nucleotide excision repair (14); ko03430 Mismatch repair (7); ko04110 Cell cycle (8); ko04530 Tight junction (6);	IPR022649; IPR022648;	Proliferating cell nuclear antigen, PCNA, C-terminal; Proliferating cell nuclear antigen, PCNA, N-terminal;
TGME49_247550-t26_1-p1	TGME49_047550	0			1	190|2.882;	up	heat shock protein HSP60_x000D_	mitochondria	GO:0006457 protein folding; GO:0009987 cellular process; GO:0042026 protein refolding; GO:0006457 protein folding; GO:0009987 cellular process; GO:0042026 protein refolding;	GO:0044424 intracellular part; GO:0005623 cell; GO:0044464 cell part; GO:0005622 intracellular; GO:0005737 cytoplasm; GO:0044424 intracellular part; GO:0005623 cell; GO:0044464 cell part; GO:0005622 intracellular; GO:0005737 cytoplasm;	GO:0005524 ATP binding; GO:1901265 nucleoside phosphate binding; GO:0001882 nucleoside binding; GO:0043167 ion binding; GO:0000166 nucleotide binding; GO:0097159 organic cyclic compound binding; GO:1901363 heterocyclic compound binding; GO:0032549 ribonucleoside binding; GO:0097367 carbohydrate derivative binding; GO:0032553 ribonucleotide binding; GO:0005488 binding; GO:0032550 purine ribonucleo…	K04077	groEL; chaperonin GroEL	ko03018 RNA degradation (18);	IPR027409; IPR027413;	GroEL-like apical domain; GroEL-like equatorial domain;
TGME49_247600-t26_1-p1	TGME49_047600	0			1	1067|1.604;	up	hypothetical protein_x000D_	nucleus	GO:0044763 single-organism cellular process; GO:0007018 microtubule-based movement; GO:0006928 movement of cell or subcellular component; GO:0044699 single-organism process; GO:0009987 cellular process; GO:0007017 microtubule-based process;	GO:0043229 intracellular organelle; GO:0043232 intracellular non-membrane-bounded organelle; GO:0044430 cytoskeletal part; GO:0044446 intracellular organelle part; GO:0032991 macromolecular complex; GO:0044424 intracellular part; GO:0005875 microtubule associated complex; GO:0030286 dynein complex; GO:0005868 cytoplasmic dynein complex; GO:0005623 cell; GO:0044422 organelle part; GO:0043228 non-m…	GO:0016462 pyrophosphatase activity; GO:0003774 motor activity; GO:0003824 catalytic activity; GO:0016817 hydrolase activity, acting on acid anhydrides; GO:0016787 hydrolase activity; GO:0017111 nucleoside-triphosphatase activity; GO:0003777 microtubule motor activity; GO:0016818 hydrolase activity, acting on acid anhydrides, in phosphorus-containing anhydrides;	K10416	DYNC1LI; dynein light intermediate chain 1, cytosolic	ko04145 Phagosome (12);	IPR027417;	P-loop containing nucleoside triphosphate hydrolase;
TGME49_247670-t26_1-p1	TGME49_047670	1	345|3.818;	up	2	290|2.867;304|1.574;	up	ribulose-phosphate 3 epimerase family protein_x000D_	plasma membrane	GO:0008152 metabolic process; GO:0005975 carbohydrate metabolic process; GO:0044238 primary metabolic process; GO:0071704 organic substance metabolic process; GO:0008152 metabolic process; GO:0005975 carbohydrate metabolic process; GO:0044238 primary metabolic process; GO:0071704 organic substance metabolic process;		GO:0016853 isomerase activity; GO:0016857 racemase and epimerase activity, acting on carbohydrates and derivatives; GO:0016854 racemase and epimerase activity; GO:0003824 catalytic activity; GO:0016853 isomerase activity; GO:0016857 racemase and epimerase activity, acting on carbohydrates and derivatives; GO:0016854 racemase and epimerase activity; GO:0003824 catalytic activity; GO:0004750 ribulo…	K01783	rpe; ribulose-phosphate 3-epimerase [EC:5.1.3.1]	ko00030 Pentose phosphate pathway (13); ko00040 Pentose and glucuronate interconversions (2); ko00710 Carbon fixation in photosynthetic organisms (9); ko01100 Metabolic pathways (166); ko01110 Biosynthesis of secondary metabolites (74); ko01120 Microbial metabolism in diverse environments (47); ko01130 Biosynthesis of antibiotics (64); ko01200 Carbon metabolism (41); ko01230 Biosynthesis of amino…	IPR013785; IPR011060;	Aldolase-type TIM barrel; Ribulose-phosphate binding barrel;
TGME49_247760-t26_1-p1	TGME49_047760	0			1	485|1.709;	up	AMP-binding enzyme domain-containing protein_x000D_	cytoplasm	GO:0008152 metabolic process; GO:0044281 small molecule metabolic process; GO:0044763 single-organism cellular process; GO:0044699 single-organism process; GO:0044255 cellular lipid metabolic process; GO:0006631 fatty acid metabolic process; GO:0044238 primary metabolic process; GO:0044237 cellular metabolic process; GO:0071704 organic substance metabolic process; GO:0008152 metabolic process; GO…		GO:0003824 catalytic activity; GO:0004467 long-chain fatty acid-CoA ligase activity; GO:0003824 catalytic activity; GO:0016874 ligase activity; GO:0015645 fatty acid ligase activity; GO:0016877 ligase activity, forming carbon-sulfur bonds; GO:0102391 decanoate--CoA ligase activity; GO:0016878 acid-thiol ligase activity;	K01897	ACSL; long-chain acyl-CoA synthetase [EC:6.2.1.3]	ko00061 Fatty acid biosynthesis (7); ko00071 Fatty acid degradation (4); ko01100 Metabolic pathways (166); ko01212 Fatty acid metabolism (10); ko02024 Quorum sensing (2); ko04146 Peroxisome (5); ko04216 Ferroptosis (2);	IPR000873;	AMP-dependent synthetase/ligase;
TGME49_248340-t26_1-p1	TGME49_048340	1	51|0.553;	down	0			GTP-binding nuclear protein ran/tc4_x000D_	cytoplasm	GO:0050794 regulation of cellular process; GO:0044700 single organism signaling; GO:0051716 cellular response to stimulus; GO:0046907 intracellular transport; GO:0035556 intracellular signal transduction; GO:0044699 single-organism process; GO:0051169 nuclear transport; GO:0071702 organic substance transport; GO:0007264 small GTPase mediated signal transduction; GO:0023052 signaling; GO:0050896 r…	GO:0043226 organelle; GO:0043231 intracellular membrane-bounded organelle; GO:0043229 intracellular organelle; GO:0005634 nucleus; GO:0044464 cell part; GO:0005622 intracellular; GO:0044424 intracellular part; GO:0043227 membrane-bounded organelle; GO:0005623 cell;	GO:1901265 nucleoside phosphate binding; GO:0001882 nucleoside binding; GO:0043167 ion binding; GO:0016817 hydrolase activity, acting on acid anhydrides; GO:0016787 hydrolase activity; GO:0000166 nucleotide binding; GO:0017111 nucleoside-triphosphatase activity; GO:0097159 organic cyclic compound binding; GO:1901363 heterocyclic compound binding; GO:0032549 ribonucleoside binding; GO:0097367 carb…	K07936	RAN; GTP-binding nuclear protein Ran	ko03008 Ribosome biogenesis in eukaryotes (20); ko03013 RNA transport (20);	IPR005225; IPR027417;	Small GTP-binding protein domain; P-loop containing nucleoside triphosphate hydrolase;
TGME49_248390-t26_1-p1	TGME49_048390	1	2|0.252;	down	1	28|1.664;	up	ribosomal protein RPL26_x000D_	nucleus	GO:0006518 peptide metabolic process; GO:0043043 peptide biosynthetic process; GO:0044267 cellular protein metabolic process; GO:0006807 nitrogen compound metabolic process; GO:0009058 biosynthetic process; GO:0043603 cellular amide metabolic process; GO:0044238 primary metabolic process; GO:1901566 organonitrogen compound biosynthetic process; GO:1901576 organic substance biosynthetic process; G…	GO:0043229 intracellular organelle; GO:0005840 ribosome; GO:0043232 intracellular non-membrane-bounded organelle; GO:0005737 cytoplasm; GO:0044446 intracellular organelle part; GO:0032991 macromolecular complex; GO:0044424 intracellular part; GO:0005623 cell; GO:0044422 organelle part; GO:0043228 non-membrane-bounded organelle; GO:0043226 organelle; GO:0015934 large ribosomal subunit; GO:0044464 …	GO:0003735 structural constituent of ribosome; GO:0005198 structural molecule activity; GO:0003735 structural constituent of ribosome; GO:0005198 structural molecule activity;	K02898	RP-L26e; large subunit ribosomal protein L26e	ko03010 Ribosome (75);	IPR008991; IPR014722; IPR005824;	Translation protein SH3-like domain; Ribosomal protein L2 domain 2; KOW;
TGME49_248810-t26_1-p1	TGME49_048810	0			1	428|0.247;	down	nuclear factor NF7_x000D_	nucleus				K07466	RFA1; replication factor A1	ko03030 DNA replication (8); ko03420 Nucleotide excision repair (14); ko03430 Mismatch repair (7); ko03440 Homologous recombination (7); ko03460 Fanconi anemia pathway (3);	IPR012340;	Nucleic acid-binding, OB-fold;
TGME49_248850-t26_1-p1	TGME49_048850	0			1	72|1.521;	up	methionine aminopeptidase_x000D_	cytoplasm	GO:0006508 proteolysis; GO:0008152 metabolic process; GO:0043170 macromolecule metabolic process; GO:0019538 protein metabolic process; GO:0044238 primary metabolic process; GO:0071704 organic substance metabolic process; GO:0008152 metabolic process; GO:0070084 protein initiator methionine removal; GO:0044260 cellular macromolecule metabolic process; GO:0044267 cellular protein metabolic process…		GO:0008233 peptidase activity; GO:0008238 exopeptidase activity; GO:0003824 catalytic activity; GO:0008235 metalloexopeptidase activity; GO:0070011 peptidase activity, acting on L-amino acid peptides; GO:0016787 hydrolase activity; GO:0004177 aminopeptidase activity; GO:0008237 metallopeptidase activity; GO:0008238 exopeptidase activity; GO:0008233 peptidase activity; GO:0003824 catalytic activit…	K01265			IPR000994; IPR031615;	Peptidase M24; MYND-like zinc finger, mRNA-binding;
TGME49_248880-t26_1-p1	TGME49_048880	0			1	243|1.569;	up	GTPase RAB7_x000D_	nucleus	GO:0050794 regulation of cellular process; GO:0044700 single organism signaling; GO:0051716 cellular response to stimulus; GO:0007165 signal transduction; GO:0050789 regulation of biological process; GO:0007154 cell communication; GO:0035556 intracellular signal transduction; GO:0044699 single-organism process; GO:0007264 small GTPase mediated signal transduction; GO:0023052 signaling; GO:0050896…	GO:0005623 cell; GO:0005622 intracellular; GO:0044464 cell part;	GO:1901265 nucleoside phosphate binding; GO:0001882 nucleoside binding; GO:0043167 ion binding; GO:0000166 nucleotide binding; GO:0097159 organic cyclic compound binding; GO:1901363 heterocyclic compound binding; GO:0032549 ribonucleoside binding; GO:0097367 carbohydrate derivative binding; GO:0032553 ribonucleotide binding; GO:0005488 binding; GO:0032550 purine ribonucleoside binding; GO:0043168…	K07897	RAB7A; Ras-related protein Rab-7A	ko04137 Mitophagy - animal (3); ko04138 Autophagy - yeast (13); ko04140 Autophagy - animal (9); ko04144 Endocytosis (11); ko04145 Phagosome (12);	IPR005225; IPR027417;	Small GTP-binding protein domain; P-loop containing nucleoside triphosphate hydrolase;
TGME49_249180-t26_1-p1	TGME49_049180	1	90|0.643;	down	1	405|0.634;	down	bifunctional dihydrofolate reductase-thymidylate synthase_x000D_	cytoplasm,mitochondria	GO:0016053 organic acid biosynthetic process; GO:0009130 pyrimidine nucleoside monophosphate biosynthetic process; GO:0009117 nucleotide metabolic process; GO:0009157 deoxyribonucleoside monophosphate biosynthetic process; GO:0044699 single-organism process; GO:0009058 biosynthetic process; GO:0006544 glycine metabolic process; GO:0009262 deoxyribonucleotide metabolic process; GO:0044237 cellular…		GO:0016645 oxidoreductase activity, acting on the CH-NH group of donors; GO:0016646 oxidoreductase activity, acting on the CH-NH group of donors, NAD or NADP as acceptor; GO:0008168 methyltransferase activity; GO:0004799 thymidylate synthase activity; GO:0003824 catalytic activity; GO:0004146 dihydrofolate reductase activity; GO:0016741 transferase activity, transferring one-carbon groups; GO:001…	K13998	DHFR-TS; dihydrofolate reductase / thymidylate synthase [EC:1.5.1.3 2.1.1.45]	ko00240 Pyrimidine metabolism (37); ko00670 One carbon pool by folate (2); ko00790 Folate biosynthesis (7); ko01100 Metabolic pathways (166);	IPR001796; IPR023451; IPR024072;	Dihydrofolate reductase domain; Thymidylate synthase/dCMP hydroxymethylase domain; Dihydrofolate reductase-like domain;
TGME49_249230-t26_1-p1	TGME49_049230	0			1	1432|2.776;	up	hypothetical protein_x000D_	extracellular
TGME49_249250-t26_1-p1	TGME49_049250	1	3279|0.586;	down	2	25|0.545;3014|1.667;	both	ribosomal protein RPL35A_x000D_	mitochondria	GO:0006518 peptide metabolic process; GO:0043043 peptide biosynthetic process; GO:0044267 cellular protein metabolic process; GO:0006807 nitrogen compound metabolic process; GO:0009058 biosynthetic process; GO:0043603 cellular amide metabolic process; GO:0044238 primary metabolic process; GO:1901566 organonitrogen compound biosynthetic process; GO:1901576 organic substance biosynthetic process; G…	GO:0005840 ribosome; GO:0043226 organelle; GO:0043229 intracellular organelle; GO:0043232 intracellular non-membrane-bounded organelle; GO:0044464 cell part; GO:0005622 intracellular; GO:0005737 cytoplasm; GO:0032991 macromolecular complex; GO:0044424 intracellular part; GO:1990904 ribonucleoprotein complex; GO:0005623 cell; GO:0030529 intracellular ribonucleoprotein complex; GO:0044444 cytoplasm…	GO:0003735 structural constituent of ribosome; GO:0005198 structural molecule activity; GO:0003735 structural constituent of ribosome; GO:0005198 structural molecule activity;	K02917	RP-L35Ae; large subunit ribosomal protein L35Ae	ko03010 Ribosome (75);	IPR009000;	Translation protein, beta-barrel domain;
TGME49_249390-t26_1-p1	TGME49_049390	1	566|2.903;	up	4	576|4.806;850|1.876;417|2.247;283|1.658;	up	glutamate/leucine/phenylalanine/valine dehydrogenase family protein_x000D_	mitochondria	GO:0055114 oxidation-reduction process; GO:0044281 small molecule metabolic process; GO:0044763 single-organism cellular process; GO:0006807 nitrogen compound metabolic process; GO:0044699 single-organism process; GO:0044238 primary metabolic process; GO:0044237 cellular metabolic process; GO:0071704 organic substance metabolic process; GO:0008152 metabolic process; GO:0006520 cellular amino acid…		GO:0003824 catalytic activity; GO:0016491 oxidoreductase activity; GO:0016638 oxidoreductase activity, acting on the CH-NH2 group of donors; GO:0004352 glutamate dehydrogenase (NAD+) activity; GO:0003824 catalytic activity; GO:0016639 oxidoreductase activity, acting on the CH-NH2 group of donors, NAD or NADP as acceptor; GO:0016491 oxidoreductase activity;	K15371	GDH2; glutamate dehydrogenase [EC:1.4.1.2]	ko00220 Arginine biosynthesis (3); ko00250 Alanine, aspartate and glutamate metabolism (8); ko00430 Taurine and hypotaurine metabolism (1); ko00910 Nitrogen metabolism (2); ko01100 Metabolic pathways (166);	IPR006096; IPR016040;	Glutamate/phenylalanine/leucine/valine dehydrogenase, C-terminal; NAD(P)-binding domain;
TGME49_249520-t26_1-p1	TGME49_049520	0			2	548|0.251;829|1.717;	both	hypothetical protein_x000D_	extracellular
TGME49_249620-t26_1-p1	TGME49_049620	0			1	1226|1.556;	up	histone deacetylase HDAC2_x000D_	nucleus	GO:0016043 cellular component organization; GO:0016570 histone modification; GO:0044267 cellular protein metabolic process; GO:0044238 primary metabolic process; GO:0044237 cellular metabolic process; GO:0071704 organic substance metabolic process; GO:0008152 metabolic process; GO:0051276 chromosome organization; GO:0035601 protein deacylation; GO:0006996 organelle organization; GO:0044260 cellul…		GO:0004407 histone deacetylase activity; GO:0019213 deacetylase activity; GO:0016787 hydrolase activity; GO:0016811 hydrolase activity, acting on carbon-nitrogen (but not peptide) bonds, in linear amides; GO:0033558 protein deacetylase activity; GO:0003824 catalytic activity; GO:0016810 hydrolase activity, acting on carbon-nitrogen (but not peptide) bonds; GO:0004407 histone deacetylase activity;…	K06067	HDAC1_2; histone deacetylase 1/2 [EC:3.5.1.98]	ko04110 Cell cycle (8); ko04330 Notch signaling pathway (4);	IPR023801;	Histone deacetylase domain;
TGME49_249690-t26_1-p1	TGME49_049690	0			1	251|0.633;	down	hypothetical protein_x000D_	nucleus
TGME49_249860-t26_1-p1	TGME49_049860	0			1	579|0.498;	down	hypothetical protein_x000D_	nucleus
TGME49_249890-t26_1-p1	TGME49_049890	1	2305|0.538;	down	2	2305|1.805;2041|2.748;	up	hypothetical protein_x000D_	nucleus
TGME49_250710-t26_1-p1	TGME49_050710	0			1	188|2.243;	up	microneme protein MIC10_x000D_	extracellular		GO:0031224 intrinsic component of membrane; GO:0016020 membrane; GO:0016021 integral component of membrane; GO:0044425 membrane part;
TGME49_250760-t26_1-p1	TGME49_050760	2	2727|1.642;2709|1.711;	up	1	2674|0.129;	down	pentatricopeptide repeat domain-containing protein_x000D_	plasma membrane		GO:0031224 intrinsic component of membrane; GO:0016020 membrane; GO:0016021 integral component of membrane; GO:0044425 membrane part;
TGME49_250810-t26_1-p1	TGME49_050810	3	80|0.511;119|0.439;101|0.535;	down	1	101|0.632;	down	ribosomal protein RPL35_x000D_	mitochondria	GO:0006518 peptide metabolic process; GO:0043043 peptide biosynthetic process; GO:0044267 cellular protein metabolic process; GO:0006807 nitrogen compound metabolic process; GO:0009058 biosynthetic process; GO:0043603 cellular amide metabolic process; GO:0044238 primary metabolic process; GO:1901566 organonitrogen compound biosynthetic process; GO:1901576 organic substance biosynthetic process; G…	GO:0005840 ribosome; GO:0043226 organelle; GO:0043229 intracellular organelle; GO:0043232 intracellular non-membrane-bounded organelle; GO:0044464 cell part; GO:0005622 intracellular; GO:0005737 cytoplasm; GO:0032991 macromolecular complex; GO:0044424 intracellular part; GO:1990904 ribonucleoprotein complex; GO:0005623 cell; GO:0030529 intracellular ribonucleoprotein complex; GO:0044444 cytoplasm…	GO:0003735 structural constituent of ribosome; GO:0005198 structural molecule activity; GO:0003735 structural constituent of ribosome; GO:0005198 structural molecule activity;	K02918	RP-L35e; large subunit ribosomal protein L35e	ko03010 Ribosome (75);
TGME49_250820-t26_1-p1	TGME49_050820	0			1	1127|2.113;	up	hypothetical protein_x000D_	nucleus
TGME49_251480-t26_1-p1	TGME49_051480	0			1	2521|1.987;	up	DEAD/DEAH box helicase domain-containing protein_x000D_	nucleus			GO:0005524 ATP binding; GO:1901265 nucleoside phosphate binding; GO:0001882 nucleoside binding; GO:0043167 ion binding; GO:0000166 nucleotide binding; GO:0097159 organic cyclic compound binding; GO:1901363 heterocyclic compound binding; GO:0032549 ribonucleoside binding; GO:0097367 carbohydrate derivative binding; GO:0032553 ribonucleotide binding; GO:0005488 binding; GO:0003676 nucleic acid bind…	K14806			IPR011545; IPR014014; IPR025313; IPR027417; IPR014001; IPR001650;	DEAD/DEAH box helicase domain; RNA helicase, DEAD-box type, Q motif; Domain of unknown function DUF4217; P-loop containing nucleoside triphosphate hydrolase; Helicase superfamily 1/2, ATP-binding domain; Helicase, C-terminal;
TGME49_251750-t26_1-p1	TGME49_051750	0			1	792|2.033;	up	MORN repeat-containing protein_x000D_	cytoplasm				K19755
TGME49_251780-t26_1-p1	TGME49_051780	2	404|0.644;288|0.618;	down	1	354|2.261;	up	heat shock protein_x000D_	mitochondria	GO:0006457 protein folding; GO:0009987 cellular process; GO:0006457 protein folding; GO:0009987 cellular process;		GO:0005524 ATP binding; GO:1901265 nucleoside phosphate binding; GO:0001882 nucleoside binding; GO:0043167 ion binding; GO:0005515 protein binding; GO:0000166 nucleotide binding; GO:0097159 organic cyclic compound binding; GO:1901363 heterocyclic compound binding; GO:0032549 ribonucleoside binding; GO:0097367 carbohydrate derivative binding; GO:0032553 ribonucleotide binding; GO:0005488 binding; …	K04043	dnaK; molecular chaperone DnaK	ko03018 RNA degradation (18);	IPR029048; IPR029047;	Heat shock protein 70kD, C-terminal domain; Heat shock protein 70kD, peptide-binding domain;
TGME49_252220-t26_1-p1	TGME49_052220	0			1	399|2.161;	up	tetratricopeptide repeat domain containing protein_x000D_	cytoplasm			GO:0005515 protein binding; GO:0005488 binding; GO:0005515 protein binding; GO:0005488 binding;	K09553			IPR006636; IPR011990; IPR013026;	Heat shock chaperonin-binding; Tetratricopeptide-like helical domain; Tetratricopeptide repeat-containing domain;
TGME49_252430-t26_1-p1	TGME49_052430	0			1	544|2.008;	up	hypothetical protein_x000D_	nucleus
TGME49_252480-t26_1-p1	TGME49_052480	0			1	798|1.533;	up	hypothetical protein_x000D_	extracellular
TGME49_253290-t26_1-p1	TGME49_053290	1	423|1.968;	up	3	1101|0.458;1002|2.334;1083|2.454;	both	valyl-tRNA synthetase_x000D_	cytoplasm	GO:0006518 peptide metabolic process; GO:0006725 cellular aromatic compound metabolic process; GO:0044267 cellular protein metabolic process; GO:0044699 single-organism process; GO:0009058 biosynthetic process; GO:1901566 organonitrogen compound biosynthetic process; GO:0043039 tRNA aminoacylation; GO:0044237 cellular metabolic process; GO:0071704 organic substance metabolic process; GO:0008152 m…		GO:0016876 ligase activity, forming aminoacyl-tRNA and related compounds; GO:0005524 ATP binding; GO:0002161 aminoacyl-tRNA editing activity; GO:1901265 nucleoside phosphate binding; GO:0052689 carboxylic ester hydrolase activity; GO:0016875 ligase activity, forming carbon-oxygen bonds; GO:0001882 nucleoside binding; GO:0043167 ion binding; GO:0016874 ligase activity; GO:0016787 hydrolase activit…	K01873	VARS; valyl-tRNA synthetase [EC:6.1.1.9]	ko00970 Aminoacyl-tRNA biosynthesis (19);	IPR014729; IPR013155; IPR009008; IPR002300; IPR033705; IPR009080;	Rossmann-like alpha/beta/alpha sandwich fold; Methionyl/Valyl/Leucyl/Isoleucyl-tRNA synthetase, anticodon-binding; Valyl/Leucyl/Isoleucyl-tRNA synthetase, editing domain; Aminoacyl-tRNA synthetase, class Ia; Valyl tRNA synthetase, anticodon-binding domain; Aminoacyl-tRNA synthetase, class Ia, anticodon-binding;
TGME49_253420-t26_1-p1	TGME49_053420	0			3	836|0.628;1176|1.674;1137|1.568;	both	PQ loop repeat-containing protein_x000D_	plasma membrane		GO:0031224 intrinsic component of membrane; GO:0016020 membrane; GO:0016021 integral component of membrane; GO:0044425 membrane part;		K09660
TGME49_254110-t26_1-p1	TGME49_054110	0			2	1205|1.922;1172|1.868;	up	tryptophanyl-tRNA synthetase (TrpRS1)_x000D_	extracellular	GO:0006518 peptide metabolic process; GO:0006725 cellular aromatic compound metabolic process; GO:0044267 cellular protein metabolic process; GO:0044699 single-organism process; GO:0009058 biosynthetic process; GO:1901566 organonitrogen compound biosynthetic process; GO:0043039 tRNA aminoacylation; GO:0044237 cellular metabolic process; GO:0071704 organic substance metabolic process; GO:0008152 m…		GO:0016876 ligase activity, forming aminoacyl-tRNA and related compounds; GO:0005524 ATP binding; GO:1901265 nucleoside phosphate binding; GO:0016875 ligase activity, forming carbon-oxygen bonds; GO:0016874 ligase activity; GO:0001882 nucleoside binding; GO:0043167 ion binding; GO:0000166 nucleotide binding; GO:0097159 organic cyclic compound binding; GO:1901363 heterocyclic compound binding; GO:…				IPR014729;	Rossmann-like alpha/beta/alpha sandwich fold;
TGME49_254440-t26_1-p1	TGME49_054440	0			1	146|1.83;	up	ribosomal protein RPL12_x000D_	cytoplasm	GO:0006518 peptide metabolic process; GO:0043043 peptide biosynthetic process; GO:0044267 cellular protein metabolic process; GO:0006807 nitrogen compound metabolic process; GO:0009058 biosynthetic process; GO:0043603 cellular amide metabolic process; GO:0044238 primary metabolic process; GO:1901566 organonitrogen compound biosynthetic process; GO:1901576 organic substance biosynthetic process; G…	GO:0005840 ribosome; GO:0043226 organelle; GO:0043229 intracellular organelle; GO:0043232 intracellular non-membrane-bounded organelle; GO:0044464 cell part; GO:0005622 intracellular; GO:0005737 cytoplasm; GO:0032991 macromolecular complex; GO:0044424 intracellular part; GO:1990904 ribonucleoprotein complex; GO:0005623 cell; GO:0030529 intracellular ribonucleoprotein complex; GO:0044444 cytoplasm…	GO:0003735 structural constituent of ribosome; GO:0005198 structural molecule activity; GO:0003735 structural constituent of ribosome; GO:0005198 structural molecule activity;	K02870	RP-L12e; large subunit ribosomal protein L12e	ko03010 Ribosome (75);	IPR020783; IPR020784;	Ribosomal protein L11, C-terminal; Ribosomal protein L11, N-terminal;
TGME49_254520-t26_1-p1	TGME49_054520	0			1	117|0.168;	down	mediator complex subunit MED11_x000D_	cytoplasm	GO:0006457 protein folding; GO:0009987 cellular process; GO:0006457 protein folding; GO:0009987 cellular process;	GO:0016272 prefoldin complex; GO:0032991 macromolecular complex; GO:0043234 protein complex; GO:0016272 prefoldin complex; GO:0032991 macromolecular complex; GO:0043234 protein complex;	GO:0005515 protein binding; GO:0051082 unfolded protein binding; GO:0005488 binding; GO:0005515 protein binding; GO:0051082 unfolded protein binding; GO:0005488 binding;
TGME49_254570-t26_1-p1	TGME49_054570	1	1584|0.558;	down	1	443|1.82;	up	hypothetical protein_x000D_	nucleus
TGME49_254600-t26_1-p1	TGME49_054600	0			1	33|3.878;	up	ubiquitin family protein_x000D_	extracellular			GO:0005515 protein binding; GO:0005488 binding; GO:0005515 protein binding; GO:0005488 binding;	K12158			IPR029071; IPR000626;	Ubiquitin-related domain; Ubiquitin domain;
TGME49_254890-t26_1-p1	TGME49_054890	0			2	802|2.057;693|1.594;	up	hypothetical protein_x000D_	extracellular							IPR001251;	CRAL-TRIO lipid binding domain;
TGME49_254940-t26_1-p1	TGME49_054940	0			1	3203|0.659;	down	MIF4G domain-containing protein_x000D_	nucleus			GO:0097159 organic cyclic compound binding; GO:1901363 heterocyclic compound binding; GO:0003723 RNA binding; GO:0005515 protein binding; GO:0005488 binding; GO:0003676 nucleic acid binding; GO:0097159 organic cyclic compound binding; GO:1901363 heterocyclic compound binding; GO:0003723 RNA binding; GO:0005515 protein binding; GO:0005488 binding; GO:0003676 nucleic acid binding;				IPR003891; IPR003890; IPR016024; IPR016021;	Initiation factor eIF-4 gamma, MA3; MIF4G-like, type 3; Armadillo-type fold; MIF4G-like domain;
TGME49_255420-t26_1-p1	TGME49_055420	1	258|0.5;	down	0			hypothetical protein_x000D_	cytoplasm
TGME49_256060-t26_1-p1	TGME49_056060	0			1	429|2.203;	up	nucleosome assembly protein (nap) protein_x000D_	nucleus	GO:0044085 cellular component biogenesis; GO:0016043 cellular component organization; GO:0034728 nucleosome organization; GO:0034622 cellular macromolecular complex assembly; GO:0006333 chromatin assembly or disassembly; GO:0043933 macromolecular complex subunit organization; GO:0065004 protein-DNA complex assembly; GO:0006323 DNA packaging; GO:0006334 nucleosome assembly; GO:0051276 chromosome o…	GO:0043226 organelle; GO:0043231 intracellular membrane-bounded organelle; GO:0043229 intracellular organelle; GO:0005634 nucleus; GO:0044464 cell part; GO:0005622 intracellular; GO:0044424 intracellular part; GO:0043227 membrane-bounded organelle; GO:0005623 cell; GO:0043226 organelle; GO:0043231 intracellular membrane-bounded organelle; GO:0043229 intracellular organelle; GO:0005634 nucleus; GO…
TGME49_256760-t26_1-p1	TGME49_056760	0			3	219|0.614;228|1.678;310|1.522;	both	pyruvate kinase PyK1_x000D_	mitochondria	GO:0006757 ATP generation from ADP; GO:0009116 nucleoside metabolic process; GO:0042278 purine nucleoside metabolic process; GO:0006165 nucleoside diphosphate phosphorylation; GO:0046031 ADP metabolic process; GO:0019362 pyridine nucleotide metabolic process; GO:0006096 glycolytic process; GO:0009167 purine ribonucleoside monophosphate metabolic process; GO:0009117 nucleotide metabolic process; G…		GO:0000287 magnesium ion binding; GO:0004743 pyruvate kinase activity; GO:0016773 phosphotransferase activity, alcohol group as acceptor; GO:0003824 catalytic activity; GO:0005488 binding; GO:0043167 ion binding; GO:0030955 potassium ion binding; GO:0046872 metal ion binding; GO:0043169 cation binding; GO:0031420 alkali metal ion binding; GO:0016740 transferase activity; GO:0016772 transferase ac…	K00873	PK; pyruvate kinase [EC:2.7.1.40]	ko00010 Glycolysis / Gluconeogenesis (19); ko00230 Purine metabolism (40); ko00620 Pyruvate metabolism (13); ko01100 Metabolic pathways (166); ko01110 Biosynthesis of secondary metabolites (74); ko01120 Microbial metabolism in diverse environments (47); ko01130 Biosynthesis of antibiotics (64); ko01200 Carbon metabolism (41); ko01230 Biosynthesis of amino acids (20);	IPR015794; IPR015813; IPR011037; IPR015806; IPR015795; IPR015793;	Pyruvate kinase, alpha/beta; Pyruvate/Phosphoenolpyruvate kinase-like domain; Pyruvate kinase-like, insert domain; Pyruvate kinase, beta-barrel insert domain; Pyruvate kinase, C-terminal; Pyruvate kinase, barrel;
TGME49_256990-t26_1-p1	TGME49_056990	0			2	231|1.722;402|3.083;	up	glycyl-tRNA synthetase_x000D_	mitochondria	GO:0006426 glycyl-tRNA aminoacylation; GO:0006518 peptide metabolic process; GO:0006725 cellular aromatic compound metabolic process; GO:0044267 cellular protein metabolic process; GO:0044699 single-organism process; GO:0009058 biosynthetic process; GO:1901566 organonitrogen compound biosynthetic process; GO:0043039 tRNA aminoacylation; GO:0044237 cellular metabolic process; GO:0071704 organic su…	GO:0044424 intracellular part; GO:0005623 cell; GO:0044464 cell part; GO:0005622 intracellular; GO:0005737 cytoplasm; GO:0044424 intracellular part; GO:0005623 cell; GO:0044464 cell part; GO:0005622 intracellular; GO:0005737 cytoplasm;	GO:0016876 ligase activity, forming aminoacyl-tRNA and related compounds; GO:0005524 ATP binding; GO:1901265 nucleoside phosphate binding; GO:0016875 ligase activity, forming carbon-oxygen bonds; GO:0001882 nucleoside binding; GO:0043167 ion binding; GO:0016874 ligase activity; GO:0000166 nucleotide binding; GO:0097159 organic cyclic compound binding; GO:1901363 heterocyclic compound binding; GO:…	K01880	GARS; glycyl-tRNA synthetase [EC:6.1.1.14]	ko00970 Aminoacyl-tRNA biosynthesis (19);	IPR033731; IPR002314; IPR009068; IPR004154; IPR006195;	Glycyl-tRNA synthetase-like core domain; Aminoacyl-tRNA synthetase, class II (G/ P/ S/T); S15/NS1, RNA-binding; Anticodon-binding; Aminoacyl-tRNA synthetase, class II;
TGME49_257680-t26_1-p1	TGME49_057680	2	206|0.465;117|0.524;	down	0			myosin light chain MLC1_x000D_	cytoplasm			GO:0043169 cation binding; GO:0046872 metal ion binding; GO:0005509 calcium ion binding; GO:0005488 binding; GO:0043167 ion binding; GO:0043169 cation binding; GO:0046872 metal ion binding; GO:0005509 calcium ion binding; GO:0005488 binding; GO:0043167 ion binding;				IPR002048; IPR011992;	EF-hand domain; EF-hand domain pair;
TGME49_257740-t26_1-p1	TGME49_057740	0			1	416|1.951;	up	UMP-CMP kinase_x000D_	extracellular	GO:0008152 metabolic process; GO:0006725 cellular aromatic compound metabolic process; GO:0046483 heterocycle metabolic process; GO:0006139 nucleobase-containing compound metabolic process; GO:1901360 organic cyclic compound metabolic process; GO:0006807 nitrogen compound metabolic process; GO:0034641 cellular nitrogen compound metabolic process; GO:0044238 primary metabolic process; GO:0009987 c…		GO:0005524 ATP binding; GO:1901265 nucleoside phosphate binding; GO:0019205 nucleobase-containing compound kinase activity; GO:0001882 nucleoside binding; GO:0043167 ion binding; GO:0000166 nucleotide binding; GO:0097159 organic cyclic compound binding; GO:1901363 heterocyclic compound binding; GO:0032549 ribonucleoside binding; GO:0097367 carbohydrate derivative binding; GO:0016301 kinase activi…	K13800	CMPK1; UMP-CMP kinase [EC:2.7.4.14]	ko00240 Pyrimidine metabolism (37); ko00983 Drug metabolism - other enzymes (6); ko01100 Metabolic pathways (166);	IPR027417;	P-loop containing nucleoside triphosphate hydrolase;
TGME49_257980-t26_1-p1	TGME49_057980	0			1	1161|0.141;	down	ribosome recycling factor protein_x000D_	extracellular	GO:0006518 peptide metabolic process; GO:0043043 peptide biosynthetic process; GO:0044267 cellular protein metabolic process; GO:0006807 nitrogen compound metabolic process; GO:0009058 biosynthetic process; GO:0043603 cellular amide metabolic process; GO:0044238 primary metabolic process; GO:1901566 organonitrogen compound biosynthetic process; GO:1901576 organic substance biosynthetic process; G…						IPR023584;	Ribosome recycling factor domain;
TGME49_258050-t26_1-p1	TGME49_058050	0			1	979|2.02;	up	actin like protein ALP2a_x000D_	endoplasmic reticulum
TGME49_258130-t26_1-p1	TGME49_058130	0			1	126|1.754;	up	Rab1 protein_x000D_	cytoplasm	GO:0050794 regulation of cellular process; GO:0044700 single organism signaling; GO:0051716 cellular response to stimulus; GO:0007165 signal transduction; GO:0050789 regulation of biological process; GO:0007154 cell communication; GO:0035556 intracellular signal transduction; GO:0044699 single-organism process; GO:0007264 small GTPase mediated signal transduction; GO:0023052 signaling; GO:0050896…	GO:0005623 cell; GO:0005622 intracellular; GO:0044464 cell part;	GO:1901265 nucleoside phosphate binding; GO:0001882 nucleoside binding; GO:0043167 ion binding; GO:0000166 nucleotide binding; GO:0097159 organic cyclic compound binding; GO:1901363 heterocyclic compound binding; GO:0032549 ribonucleoside binding; GO:0097367 carbohydrate derivative binding; GO:0032553 ribonucleotide binding; GO:0005488 binding; GO:0032550 purine ribonucleoside binding; GO:0043168…	K07874			IPR005225; IPR027417;	Small GTP-binding protein domain; P-loop containing nucleoside triphosphate hydrolase;
TGME49_259550-t26_1-p1	TGME49_059550	0			1	713|2.067;	up	dihydropteroate synthase_x000D_	mitochondria	GO:0051188 cofactor biosynthetic process; GO:0042559 pteridine-containing compound biosynthetic process; GO:0016053 organic acid biosynthetic process; GO:0006725 cellular aromatic compound metabolic process; GO:0044699 single-organism process; GO:0042398 cellular modified amino acid biosynthetic process; GO:0009058 biosynthetic process; GO:1901566 organonitrogen compound biosynthetic process; GO:…		GO:0003824 catalytic activity; GO:0003848 2-amino-4-hydroxy-6-hydroxymethyldihydropteridine diphosphokinase activity; GO:0016765 transferase activity, transferring alkyl or aryl (other than methyl) groups; GO:0016778 diphosphotransferase activity; GO:0004156 dihydropteroate synthase activity; GO:0016740 transferase activity; GO:0016772 transferase activity, transferring phosphorus-containing grou…				IPR011005; IPR000550; IPR006390; IPR000489;	Dihydropteroate synthase-like; 7,8-Dihydro-6-hydroxymethylpterin-pyrophosphokinase, HPPK; Dihydropteroate synthase; Pterin-binding domain;
TGME49_259710-t26_1-p1	TGME49_059710	0			1	104|1.545;	up	protein kinase_x000D_	mitochondria	GO:0016310 phosphorylation; GO:0008152 metabolic process; GO:0044237 cellular metabolic process; GO:0006793 phosphorus metabolic process; GO:0009987 cellular process; GO:0006796 phosphate-containing compound metabolic process;		GO:0043169 cation binding; GO:0046872 metal ion binding; GO:0005509 calcium ion binding; GO:0005488 binding; GO:0043167 ion binding; GO:0016301 kinase activity; GO:0003824 catalytic activity; GO:0005488 binding; GO:0043167 ion binding; GO:0046872 metal ion binding; GO:0043169 cation binding; GO:0005509 calcium ion binding; GO:0016740 transferase activity; GO:0016772 transferase activity, transfer…				IPR002048; IPR011992;	EF-hand domain; EF-hand domain pair;
TGME49_260440-t26_1-p1	TGME49_060440	0			1	251|1.604;	up	nuclear factor NF3_x000D_	nucleus				K11276
TGME49_260490-t26_1-p1	TGME49_060490	0			1	2193|2.152;	up	hypothetical protein_x000D_	cytoplasm
TGME49_260540-t26_1-p1	TGME49_060540	0			1	509|2.931;	up	alveolin domain containing intermediate filament IMC14_x000D_	cytoplasm
TGME49_260820-t26_1-p1	TGME49_060820	0			1	26|1.952;	up	IMC sub-compartment protein ISP1_x000D_	extracellular
TGME49_261000-t26_1-p1	TGME49_061000	0			2	1311|1.524;1344|2.072;	up	MutS domain V domain-containing protein_x000D_	nucleus	GO:0033554 cellular response to stress; GO:0051716 cellular response to stimulus; GO:0006725 cellular aromatic compound metabolic process; GO:0006950 response to stress; GO:0006259 DNA metabolic process; GO:1901360 organic cyclic compound metabolic process; GO:0006807 nitrogen compound metabolic process; GO:0044238 primary metabolic process; GO:0050896 response to stimulus; GO:0044237 cellular me…	GO:0032300 mismatch repair complex; GO:0044464 cell part; GO:0005622 intracellular; GO:0032991 macromolecular complex; GO:1990391 DNA repair complex; GO:0044424 intracellular part; GO:0005623 cell; GO:0043234 protein complex;	GO:0003677 DNA binding; GO:0005524 ATP binding; GO:1901265 nucleoside phosphate binding; GO:0003690 double-stranded DNA binding; GO:0001882 nucleoside binding; GO:0043167 ion binding; GO:0000166 nucleotide binding; GO:0097159 organic cyclic compound binding; GO:1901363 heterocyclic compound binding; GO:0032549 ribonucleoside binding; GO:0097367 carbohydrate derivative binding; GO:0030983 mismatch…	K08735	MSH2; DNA mismatch repair protein MSH2	ko03430 Mismatch repair (7);	IPR007861; IPR000432; IPR007696; IPR027417;	DNA mismatch repair protein MutS, clamp; DNA mismatch repair protein MutS, C-terminal; DNA mismatch repair protein MutS, core; P-loop containing nucleoside triphosphate hydrolase;
TGME49_261200-t26_1-p1	TGME49_061200	0			2	1674|0.397;1633|1.66;	both	TBC domain-containing protein_x000D_	nucleus							IPR000195;	Rab-GTPase-TBC domain;
TGME49_261440-t26_1-p1	TGME49_061440	0			1	118|0.639;	down	ARM repeats containing protein_x000D_	cytoplasm			GO:0005515 protein binding; GO:0005488 binding; GO:0005515 protein binding; GO:0005488 binding;				IPR011989; IPR016024;	Armadillo-like helical; Armadillo-type fold;
TGME49_261570-t26_1-p1	TGME49_061570	0			6	20|0.519;268|0.113;261|0.604;216|1.907;29|6.4;227|2.368;	both	ribosomal protein RPL7A_x000D_	cytoplasm	GO:0044085 cellular component biogenesis; GO:0042254 ribosome biogenesis; GO:0022613 ribonucleoprotein complex biogenesis; GO:0071840 cellular component organization or biogenesis; GO:0044085 cellular component biogenesis; GO:0042254 ribosome biogenesis; GO:0022613 ribonucleoprotein complex biogenesis; GO:0071840 cellular component organization or biogenesis;	GO:0044464 cell part; GO:0005622 intracellular; GO:0032991 macromolecular complex; GO:0044424 intracellular part; GO:1990904 ribonucleoprotein complex; GO:0005623 cell; GO:0030529 intracellular ribonucleoprotein complex; GO:0005840 ribosome; GO:0043226 organelle; GO:0043229 intracellular organelle; GO:0043232 intracellular non-membrane-bounded organelle; GO:0044464 cell part; GO:0005622 intracell…		K02936	RP-L7Ae; large subunit ribosomal protein L7Ae	ko03010 Ribosome (75);	IPR029064; IPR004038;	50S ribosomal protein L30e-like; Ribosomal protein L7Ae/L30e/S12e/Gadd45;
TGME49_261950-t26_1-p1	TGME49_061950	0			2	293|1.611;455|1.743;	up	ATP synthase beta subunit ATP-B_x000D_	mitochondria	GO:0009116 nucleoside metabolic process; GO:0042278 purine nucleoside metabolic process; GO:0009167 purine ribonucleoside monophosphate metabolic process; GO:0009117 nucleotide metabolic process; GO:0044699 single-organism process; GO:0009058 biosynthetic process; GO:0009163 nucleoside biosynthetic process; GO:0046129 purine ribonucleoside biosynthetic process; GO:0009156 ribonucleoside monophosp…	GO:0045261 proton-transporting ATP synthase complex, catalytic core F(1); GO:0016020 membrane; GO:0098796 membrane protein complex; GO:0044425 membrane part; GO:0044464 cell part; GO:0005622 intracellular; GO:0016469 proton-transporting two-sector ATPase complex; GO:0032991 macromolecular complex; GO:0033178 proton-transporting two-sector ATPase complex, catalytic domain; GO:0044424 intracellular…	GO:0042625 ATPase coupled ion transmembrane transporter activity; GO:1901265 nucleoside phosphate binding; GO:0015399 primary active transmembrane transporter activity; GO:0022892 substrate-specific transporter activity; GO:0016817 hydrolase activity, acting on acid anhydrides; GO:0044769 ATPase activity, coupled to transmembrane movement of ions, rotational mechanism; GO:0015077 monovalent inorg…	K02133	ATPeF1B; F-type H+-transporting ATPase subunit beta [EC:3.6.3.14]	ko00190 Oxidative phosphorylation (6); ko01100 Metabolic pathways (166);	IPR004100; IPR003593; IPR027417; IPR000194; IPR024034;	ATPase, F1/V1/A1 complex, alpha/beta subunit, N-terminal domain; AAA+ ATPase domain; P-loop containing nucleoside triphosphate hydrolase; ATPase, F1/V1/A1 complex, alpha/beta subunit, nucleotide-binding domain; ATPase, F1/V1 complex, beta subunit, C-terminal;
TGME49_262050-t26_1-p1	TGME49_062050	1	535|0.506;	down	0			rhoptry kinase family protein ROP39_x000D_	mitochondria	GO:0016310 phosphorylation; GO:0044267 cellular protein metabolic process; GO:0044238 primary metabolic process; GO:0044237 cellular metabolic process; GO:0006796 phosphate-containing compound metabolic process; GO:0071704 organic substance metabolic process; GO:0008152 metabolic process; GO:0006468 protein phosphorylation; GO:0006793 phosphorus metabolic process; GO:0044260 cellular macromolecul…		GO:0005524 ATP binding; GO:1901265 nucleoside phosphate binding; GO:0016773 phosphotransferase activity, alcohol group as acceptor; GO:0001882 nucleoside binding; GO:0043167 ion binding; GO:0004672 protein kinase activity; GO:0000166 nucleotide binding; GO:0097159 organic cyclic compound binding; GO:1901363 heterocyclic compound binding; GO:0032549 ribonucleoside binding; GO:0097367 carbohydrate …				IPR000719; IPR011009;	Protein kinase domain; Protein kinase-like domain;
TGME49_262620-t26_1-p1	TGME49_062620	0			1	232|0.528;	down	RNA recognition motif-containing protein_x000D_	extracellular			GO:0097159 organic cyclic compound binding; GO:1901363 heterocyclic compound binding; GO:1901265 nucleoside phosphate binding; GO:0005488 binding; GO:0003676 nucleic acid binding; GO:0000166 nucleotide binding; GO:0036094 small molecule binding; GO:0097159 organic cyclic compound binding; GO:1901363 heterocyclic compound binding; GO:1901265 nucleoside phosphate binding; GO:0005488 binding; GO:000…				IPR000504; IPR012677;	RNA recognition motif domain; Nucleotide-binding alpha-beta plait domain;
TGME49_262670-t26_1-p1	TGME49_062670	0			2	153|2.434;99|1.518;	up	ribosomal protein RPL18A_x000D_	nucleus	GO:0006518 peptide metabolic process; GO:0043043 peptide biosynthetic process; GO:0044267 cellular protein metabolic process; GO:0006807 nitrogen compound metabolic process; GO:0009058 biosynthetic process; GO:0043603 cellular amide metabolic process; GO:0044238 primary metabolic process; GO:1901566 organonitrogen compound biosynthetic process; GO:1901576 organic substance biosynthetic process; G…	GO:0005840 ribosome; GO:0043226 organelle; GO:0043229 intracellular organelle; GO:0043232 intracellular non-membrane-bounded organelle; GO:0044464 cell part; GO:0005622 intracellular; GO:0005737 cytoplasm; GO:0032991 macromolecular complex; GO:0044424 intracellular part; GO:1990904 ribonucleoprotein complex; GO:0005623 cell; GO:0030529 intracellular ribonucleoprotein complex; GO:0044444 cytoplasm…	GO:0003735 structural constituent of ribosome; GO:0005198 structural molecule activity; GO:0003735 structural constituent of ribosome; GO:0005198 structural molecule activity;	K02882	RP-L18Ae; large subunit ribosomal protein L18Ae	ko03010 Ribosome (75);	IPR023573;	Ribosomal protein 50S-L18Ae/60S-L20/60S-L18A;
TGME49_262690-t26_1-p1	TGME49_062690	0			1	22|1.67;	up	ribosomal protein RPL27_x000D_	mitochondria	GO:0006518 peptide metabolic process; GO:0043043 peptide biosynthetic process; GO:0044267 cellular protein metabolic process; GO:0006807 nitrogen compound metabolic process; GO:0009058 biosynthetic process; GO:0043603 cellular amide metabolic process; GO:0044238 primary metabolic process; GO:1901566 organonitrogen compound biosynthetic process; GO:1901576 organic substance biosynthetic process; G…	GO:0005840 ribosome; GO:0043226 organelle; GO:0043229 intracellular organelle; GO:0043232 intracellular non-membrane-bounded organelle; GO:0044464 cell part; GO:0005622 intracellular; GO:0005737 cytoplasm; GO:0032991 macromolecular complex; GO:0044424 intracellular part; GO:1990904 ribonucleoprotein complex; GO:0005623 cell; GO:0030529 intracellular ribonucleoprotein complex; GO:0044444 cytoplasm…	GO:0003735 structural constituent of ribosome; GO:0005198 structural molecule activity; GO:0003735 structural constituent of ribosome; GO:0005198 structural molecule activity;	K02901	RP-L27e; large subunit ribosomal protein L27e	ko03010 Ribosome (75);	IPR008991; IPR014722;	Translation protein SH3-like domain; Ribosomal protein L2 domain 2;
TGME49_262730-t26_1-p1	TGME49_062730	0			1	529|2.028;	up	rhoptry protein ROP16_x000D_	extracellular,plasma membrane	GO:0016310 phosphorylation; GO:0044267 cellular protein metabolic process; GO:0044238 primary metabolic process; GO:0044237 cellular metabolic process; GO:0006796 phosphate-containing compound metabolic process; GO:0071704 organic substance metabolic process; GO:0008152 metabolic process; GO:0006468 protein phosphorylation; GO:0006793 phosphorus metabolic process; GO:0044260 cellular macromolecul…		GO:0005524 ATP binding; GO:1901265 nucleoside phosphate binding; GO:0016773 phosphotransferase activity, alcohol group as acceptor; GO:0001882 nucleoside binding; GO:0043167 ion binding; GO:0004672 protein kinase activity; GO:0000166 nucleotide binding; GO:0097159 organic cyclic compound binding; GO:1901363 heterocyclic compound binding; GO:0032549 ribonucleoside binding; GO:0097367 carbohydrate …				IPR000719; IPR011009;	Protein kinase domain; Protein kinase-like domain;
TGME49_263040-t26_1-p1	TGME49_063040	1	163|1.523;	up	0			ribosomal protein RPS16_x000D_	mitochondria	GO:0006518 peptide metabolic process; GO:0043043 peptide biosynthetic process; GO:0044267 cellular protein metabolic process; GO:0006807 nitrogen compound metabolic process; GO:0009058 biosynthetic process; GO:0043603 cellular amide metabolic process; GO:0044238 primary metabolic process; GO:1901566 organonitrogen compound biosynthetic process; GO:1901576 organic substance biosynthetic process; G…	GO:0005840 ribosome; GO:0043226 organelle; GO:0043229 intracellular organelle; GO:0043232 intracellular non-membrane-bounded organelle; GO:0044464 cell part; GO:0005622 intracellular; GO:0005737 cytoplasm; GO:0032991 macromolecular complex; GO:0044424 intracellular part; GO:1990904 ribonucleoprotein complex; GO:0005623 cell; GO:0030529 intracellular ribonucleoprotein complex; GO:0044444 cytoplasm…	GO:0003735 structural constituent of ribosome; GO:0005198 structural molecule activity; GO:0003735 structural constituent of ribosome; GO:0005198 structural molecule activity;	K02960	RP-S16e; small subunit ribosomal protein S16e	ko03010 Ribosome (75);	IPR020568; IPR014721;	Ribosomal protein S5 domain 2-type fold; Ribosomal protein S5 domain 2-type fold, subgroup;
TGME49_263060-t26_1-p1	TGME49_063060	1	1740|1.7;	up	2	664|1.685;825|1.859;	up	Proteasome/cyclosome repeat-containing protein_x000D_	cytoplasm		GO:1902494 catalytic complex; GO:0000502 proteasome complex; GO:0044464 cell part; GO:0005622 intracellular; GO:0032991 macromolecular complex; GO:0044424 intracellular part; GO:1905368 peptidase complex; GO:0005623 cell; GO:0043234 protein complex; GO:1905369 endopeptidase complex;	GO:0005488 binding; GO:0005488 binding;	K03032	PSMD1; 26S proteasome regulatory subunit N2	ko03050 Proteasome (13);	IPR011989; IPR016024;	Armadillo-like helical; Armadillo-type fold;
TGME49_263090-t26_1-p1	TGME49_063090	1	90|0.42;	down	2	90|0.469;148|1.785;	both	14-3-3 protein_x000D_	mitochondria			GO:0019904 protein domain specific binding; GO:0005515 protein binding; GO:0005488 binding; GO:0019904 protein domain specific binding; GO:0005515 protein binding; GO:0005488 binding;	K06630	YWHAE; 14-3-3 protein epsilon	ko04011 MAPK signaling pathway - yeast (6); ko04110 Cell cycle (8); ko04114 Oocyte meiosis (9); ko04151 PI3K-Akt signaling pathway (7); ko04390 Hippo signaling pathway (5); ko04391 Hippo signaling pathway - fly (5);	IPR023410;	14-3-3 domain;
TGME49_263180-t26_1-p1	TGME49_063180	0			5	725|0.456;280|1.713;1258|2.464;517|1.747;416|2.337;	both	myosin D_x000D_	cytoplasm		GO:0043229 intracellular organelle; GO:0043232 intracellular non-membrane-bounded organelle; GO:0044430 cytoskeletal part; GO:0044446 intracellular organelle part; GO:0032991 macromolecular complex; GO:0044424 intracellular part; GO:0005623 cell; GO:0015629 actin cytoskeleton; GO:0044422 organelle part; GO:0043228 non-membrane-bounded organelle; GO:0043226 organelle; GO:0005856 cytoskeleton; GO:0…	GO:0005524 ATP binding; GO:0003774 motor activity; GO:1901265 nucleoside phosphate binding; GO:0001882 nucleoside binding; GO:0043167 ion binding; GO:0016817 hydrolase activity, acting on acid anhydrides; GO:0016787 hydrolase activity; GO:0000166 nucleotide binding; GO:0017111 nucleoside-triphosphatase activity; GO:0097159 organic cyclic compound binding; GO:1901363 heterocyclic compound binding;…				IPR001609; IPR027417;	Myosin head, motor domain; P-loop containing nucleoside triphosphate hydrolase;
TGME49_263300-t26_1-p1	TGME49_063300	0			1	151|1.796;	up	eukaryotic porin protein_x000D_	cytoplasm	GO:0006810 transport; GO:0055085 transmembrane transport; GO:0051179 localization; GO:0051234 establishment of localization; GO:0006810 transport; GO:0055085 transmembrane transport; GO:0051179 localization; GO:0051234 establishment of localization;	GO:0016020 membrane; GO:0043229 intracellular organelle; GO:0019867 outer membrane; GO:0044429 mitochondrial part; GO:0098588 bounding membrane of organelle; GO:0031090 organelle membrane; GO:0005741 mitochondrial outer membrane; GO:0005737 cytoplasm; GO:0044446 intracellular organelle part; GO:0031967 organelle envelope; GO:0044424 intracellular part; GO:0005623 cell; GO:0044422 organelle part; …		K15040	VDAC2; voltage-dependent anion channel protein 2	ko04020 Calcium signaling pathway (5); ko04022 cGMP-PKG signaling pathway (6); ko04216 Ferroptosis (2);	IPR023614;	Porin domain;
TGME49_263470-t26_1-p1	TGME49_063470	0			1	144|0.609;	down	ubiquitin carboxyl-terminal hydrolase UCHL3_x000D_	cytoplasm	GO:0043632 modification-dependent macromolecule catabolic process; GO:0044265 cellular macromolecule catabolic process; GO:0051603 proteolysis involved in cellular protein catabolic process; GO:0044257 cellular protein catabolic process; GO:0019941 modification-dependent protein catabolic process; GO:0044267 cellular protein metabolic process; GO:0006511 ubiquitin-dependent protein catabolic proc…	GO:0005623 cell; GO:0005622 intracellular; GO:0044464 cell part; GO:0005623 cell; GO:0005622 intracellular; GO:0044464 cell part;	GO:0004843 thiol-dependent ubiquitin-specific protease activity; GO:0008233 peptidase activity; GO:0036459 thiol-dependent ubiquitinyl hydrolase activity; GO:0003824 catalytic activity; GO:0101005 ubiquitinyl hydrolase activity; GO:0070011 peptidase activity, acting on L-amino acid peptides; GO:0019783 ubiquitin-like protein-specific protease activity; GO:0008234 cysteine-type peptidase activity;…	K05609			IPR001578;	Peptidase C12, ubiquitin carboxyl-terminal hydrolase;
TGME49_263520-t26_1-p1	TGME49_063520	0			1	698|1.716;	up	microtubule associated protein SPM1_x000D_	cytoplasm			GO:0015631 tubulin binding; GO:0005515 protein binding; GO:0008092 cytoskeletal protein binding; GO:0008017 microtubule binding; GO:0005488 binding;
TGME49_263580-t26_1-p1	TGME49_063580	0			2	246|0.577;146|0.419;	down	bromodomain-containing protein_x000D_	nucleus	GO:0018393 internal peptidyl-lysine acetylation; GO:0016043 cellular component organization; GO:0006475 internal protein amino acid acetylation; GO:0018394 peptidyl-lysine acetylation; GO:0016570 histone modification; GO:0044267 cellular protein metabolic process; GO:0044238 primary metabolic process; GO:0044237 cellular metabolic process; GO:0071704 organic substance metabolic process; GO:001820…		GO:0005515 protein binding; GO:0005488 binding; GO:0034212 peptide N-acetyltransferase activity; GO:0016746 transferase activity, transferring acyl groups; GO:0004402 histone acetyltransferase activity; GO:0061733 peptide-lysine-N-acetyltransferase activity; GO:0003824 catalytic activity; GO:0005488 binding; GO:0005515 protein binding; GO:0008080 N-acetyltransferase activity; GO:0016747 transfera…				IPR020683; IPR001487;	Ankyrin repeat-containing domain; Bromodomain;
TGME49_263700-t26_1-p1	TGME49_063700	1	101|0.396;	down	0			ribosomal protein RPS14_x000D_	cytoplasm	GO:0006518 peptide metabolic process; GO:0043043 peptide biosynthetic process; GO:0044267 cellular protein metabolic process; GO:0006807 nitrogen compound metabolic process; GO:0009058 biosynthetic process; GO:0043603 cellular amide metabolic process; GO:0044238 primary metabolic process; GO:1901566 organonitrogen compound biosynthetic process; GO:1901576 organic substance biosynthetic process; G…	GO:0005840 ribosome; GO:0043226 organelle; GO:0043229 intracellular organelle; GO:0043232 intracellular non-membrane-bounded organelle; GO:0044464 cell part; GO:0005622 intracellular; GO:0005737 cytoplasm; GO:0032991 macromolecular complex; GO:0044424 intracellular part; GO:1990904 ribonucleoprotein complex; GO:0005623 cell; GO:0030529 intracellular ribonucleoprotein complex; GO:0044444 cytoplasm…	GO:0003735 structural constituent of ribosome; GO:0005198 structural molecule activity; GO:0003735 structural constituent of ribosome; GO:0005198 structural molecule activity;	K02955	RP-S14e; small subunit ribosomal protein S14e	ko03010 Ribosome (75);
TGME49_263720-t26_1-p1	TGME49_063720	0			1	114|1.533;	up	HMG (high mobility group) box domain-containing protein_x000D_	mitochondria		GO:0043226 organelle; GO:0043231 intracellular membrane-bounded organelle; GO:0043229 intracellular organelle; GO:0005634 nucleus; GO:0044464 cell part; GO:0005622 intracellular; GO:0044424 intracellular part; GO:0043227 membrane-bounded organelle; GO:0005623 cell;	GO:0097159 organic cyclic compound binding; GO:1901363 heterocyclic compound binding; GO:0003677 DNA binding; GO:0005488 binding; GO:0003676 nucleic acid binding;				IPR009071;	High mobility group box domain;
TGME49_263730-t26_1-p1	TGME49_063730	0			1	633|1.586;	up	FAD-dependent glycerol-3-phosphate dehydrogenase_x000D_	mitochondria	GO:0008152 metabolic process; GO:0006793 phosphorus metabolic process; GO:0055114 oxidation-reduction process; GO:0044710 single-organism metabolic process; GO:0052646 alditol phosphate metabolic process; GO:0044699 single-organism process; GO:1901135 carbohydrate derivative metabolic process; GO:0019637 organophosphate metabolic process; GO:0006072 glycerol-3-phosphate metabolic process; GO:0044…	GO:1902494 catalytic complex; GO:0044464 cell part; GO:0005622 intracellular; GO:1990204 oxidoreductase complex; GO:0005737 cytoplasm; GO:0032991 macromolecular complex; GO:0044424 intracellular part; GO:0009331 glycerol-3-phosphate dehydrogenase complex; GO:0005623 cell; GO:0044444 cytoplasmic part; GO:1902494 catalytic complex; GO:0044464 cell part; GO:0005622 intracellular; GO:1990204 oxidored…	GO:0016614 oxidoreductase activity, acting on CH-OH group of donors; GO:0016901 oxidoreductase activity, acting on the CH-OH group of donors, quinone or similar compound as acceptor; GO:0003824 catalytic activity; GO:0004368 glycerol-3-phosphate dehydrogenase activity; GO:0016491 oxidoreductase activity; GO:0016614 oxidoreductase activity, acting on CH-OH group of donors; GO:0016901 oxidoreductas…	K00111	glpA; glycerol-3-phosphate dehydrogenase [EC:1.1.5.3]	ko00564 Glycerophospholipid metabolism (10); ko01110 Biosynthesis of secondary metabolites (74);	IPR006076; IPR031656; IPR023753;	FAD dependent oxidoreductase; Alpha-glycerophosphate oxidase, C-terminal; FAD/NAD(P)-binding domain;
TGME49_263870-t26_1-p1	TGME49_063870	1	235|0.613;	down	1	455|1.573;	up	glutamate-tRNA ligase_x000D_	nucleus	GO:0006518 peptide metabolic process; GO:0006725 cellular aromatic compound metabolic process; GO:0044267 cellular protein metabolic process; GO:0044699 single-organism process; GO:0009058 biosynthetic process; GO:1901566 organonitrogen compound biosynthetic process; GO:0043039 tRNA aminoacylation; GO:0044237 cellular metabolic process; GO:0071704 organic substance metabolic process; GO:0008152 m…	GO:0044424 intracellular part; GO:0005623 cell; GO:0044464 cell part; GO:0005622 intracellular; GO:0005737 cytoplasm; GO:0044424 intracellular part; GO:0005623 cell; GO:0044464 cell part; GO:0005622 intracellular; GO:0005737 cytoplasm;	GO:0016876 ligase activity, forming aminoacyl-tRNA and related compounds; GO:0005524 ATP binding; GO:1901265 nucleoside phosphate binding; GO:0016875 ligase activity, forming carbon-oxygen bonds; GO:0004818 glutamate-tRNA ligase activity; GO:0001882 nucleoside binding; GO:0043167 ion binding; GO:0016874 ligase activity; GO:0000166 nucleotide binding; GO:0097159 organic cyclic compound binding; GO…	K01885	EARS; glutamyl-tRNA synthetase [EC:6.1.1.17]	ko00860 Porphyrin and chlorophyll metabolism (5); ko00970 Aminoacyl-tRNA biosynthesis (19); ko01100 Metabolic pathways (166); ko01110 Biosynthesis of secondary metabolites (74); ko01120 Microbial metabolism in diverse environments (47);	IPR014729; IPR020061; IPR020056; IPR010987; IPR020058; IPR011035; IPR020059;	Rossmann-like alpha/beta/alpha sandwich fold; Glutamyl/glutaminyl-tRNA synthetase, class Ib, alpha-bundle domain; Ribosomal protein L25/Gln-tRNA synthetase, beta-barrel domain; Glutathione S-transferase, C-terminal-like; Glutamyl/glutaminyl-tRNA synthetase, class Ib, catalytic domain; Ribosomal protein L25/Gln-tRNA synthetase, anti-codon-binding domain; Glutamyl/glutaminyl-tRNA synthetase, class …
TGME49_264080-t26_1-p1	TGME49_064080	0			1	111|1.572;	up	acyl carrier protein ACP_x000D_	extracellular	GO:0044711 single-organism biosynthetic process; GO:0016053 organic acid biosynthetic process; GO:0044281 small molecule metabolic process; GO:0044763 single-organism cellular process; GO:0044699 single-organism process; GO:0009058 biosynthetic process; GO:0044255 cellular lipid metabolic process; GO:0006631 fatty acid metabolic process; GO:0044238 primary metabolic process; GO:0044237 cellular m…						IPR009081;	Phosphopantetheine binding ACP domain;
TGME49_264830-t26_1-p1	TGME49_064830	0			1	989|1.503;	up	hypothetical protein_x000D_	plasma membrane			GO:0005488 binding; GO:0005488 binding;				IPR013598; IPR016024;	Exportin-1/Importin-beta-like; Armadillo-type fold;
TGME49_265220-t26_1-p1	TGME49_065220	0			1	188|2.017;	up	co-chaperone GrpE protein_x000D_	mitochondria	GO:0006457 protein folding; GO:0009987 cellular process; GO:0006457 protein folding; GO:0065009 regulation of molecular function; GO:0009987 cellular process; GO:0050790 regulation of catalytic activity; GO:0065007 biological regulation;		GO:1901265 nucleoside phosphate binding; GO:0051087 chaperone binding; GO:0060589 nucleoside-triphosphatase regulator activity; GO:0046983 protein dimerization activity; GO:0005515 protein binding; GO:0000166 nucleotide binding; GO:0098772 molecular function regulator; GO:1901363 heterocyclic compound binding; GO:0097159 organic cyclic compound binding; GO:0042802 identical protein binding; GO:00…	K03687			IPR009012; IPR013805;	GrpE nucleotide exchange factor, head; GrpE nucleotide exchange factor, coiled-coil;
TGME49_265290-t26_1-p1	TGME49_065290	0			2	1000|2.31;718|1.723;	up	hypothetical protein_x000D_	mitochondria
TGME49_265450-t26_1-p1	TGME49_065450	0			1	304|1.641;	up	hexokinase_x000D_	cytoplasm	GO:0006757 ATP generation from ADP; GO:0009116 nucleoside metabolic process; GO:0042278 purine nucleoside metabolic process; GO:0065008 regulation of biological quality; GO:0006165 nucleoside diphosphate phosphorylation; GO:0046031 ADP metabolic process; GO:0019362 pyridine nucleotide metabolic process; GO:0006096 glycolytic process; GO:0009167 purine ribonucleoside monophosphate metabolic proces…	GO:0005623 cell;	GO:0005524 ATP binding; GO:1901265 nucleoside phosphate binding; GO:0016773 phosphotransferase activity, alcohol group as acceptor; GO:0005536 glucose binding; GO:0001882 nucleoside binding; GO:0043167 ion binding; GO:0048029 monosaccharide binding; GO:0000166 nucleotide binding; GO:0097159 organic cyclic compound binding; GO:1901363 heterocyclic compound binding; GO:0032549 ribonucleoside bindin…	K00844	HK; hexokinase [EC:2.7.1.1]	ko00010 Glycolysis / Gluconeogenesis (19); ko00051 Fructose and mannose metabolism (8); ko00052 Galactose metabolism (5); ko00500 Starch and sucrose metabolism (6); ko00520 Amino sugar and nucleotide sugar metabolism (13); ko00521 Streptomycin biosynthesis (2); ko00524 Neomycin, kanamycin and gentamicin biosynthesis (1); ko01100 Metabolic pathways (166); ko01110 Biosynthesis of secondary metaboli…	IPR022672; IPR022673;	Hexokinase, N-terminal; Hexokinase, C-terminal;
TGME49_265840-t26_1-p1	TGME49_065840	0			1	347|0.542;	down	hypothetical protein_x000D_	mitochondria
TGME49_266060-t26_1-p1	TGME49_066060	0			1	8|1.818;	up	ribosomal protein RPSA_x000D_	cytoplasm	GO:0006518 peptide metabolic process; GO:0043043 peptide biosynthetic process; GO:0044267 cellular protein metabolic process; GO:0006807 nitrogen compound metabolic process; GO:0009058 biosynthetic process; GO:0043603 cellular amide metabolic process; GO:0044238 primary metabolic process; GO:1901566 organonitrogen compound biosynthetic process; GO:1901576 organic substance biosynthetic process; G…	GO:0005840 ribosome; GO:0043229 intracellular organelle; GO:0043232 intracellular non-membrane-bounded organelle; GO:0015935 small ribosomal subunit; GO:0044446 intracellular organelle part; GO:0005737 cytoplasm; GO:0032991 macromolecular complex; GO:0044424 intracellular part; GO:0005623 cell; GO:0044422 organelle part; GO:0043228 non-membrane-bounded organelle; GO:0043226 organelle; GO:0044391 …	GO:0003735 structural constituent of ribosome; GO:0005198 structural molecule activity; GO:0003735 structural constituent of ribosome; GO:0005198 structural molecule activity;	K02998	RP-SAe; small subunit ribosomal protein SAe	ko03010 Ribosome (75);	IPR023591;	Ribosomal protein S2, flavodoxin-like domain;
TGME49_266070-t26_1-p1	TGME49_066070	1	113|0.606;	down	0			ribosomal protein RPL31_x000D_	cytoplasm,nucleus	GO:0006518 peptide metabolic process; GO:0043043 peptide biosynthetic process; GO:0044267 cellular protein metabolic process; GO:0006807 nitrogen compound metabolic process; GO:0009058 biosynthetic process; GO:0043603 cellular amide metabolic process; GO:0044238 primary metabolic process; GO:1901566 organonitrogen compound biosynthetic process; GO:1901576 organic substance biosynthetic process; G…	GO:0005840 ribosome; GO:0043226 organelle; GO:0043229 intracellular organelle; GO:0043232 intracellular non-membrane-bounded organelle; GO:0044464 cell part; GO:0005622 intracellular; GO:0005737 cytoplasm; GO:0032991 macromolecular complex; GO:0044424 intracellular part; GO:1990904 ribonucleoprotein complex; GO:0005623 cell; GO:0030529 intracellular ribonucleoprotein complex; GO:0044444 cytoplasm…	GO:0003735 structural constituent of ribosome; GO:0005198 structural molecule activity; GO:0003735 structural constituent of ribosome; GO:0005198 structural molecule activity;	K02910	RP-L31e; large subunit ribosomal protein L31e	ko03010 Ribosome (75);	IPR023621;	Ribosomal protein L31e domain;
TGME49_266080-t26_1-p1	TGME49_066080	0			1	644|1.906;	up	hypothetical protein_x000D_	nucleus
TGME49_266280-t26_1-p1	TGME49_066280	0			1	558|0.597;	down	HEAT repeat-containing protein_x000D_	nucleus	GO:0045184 establishment of protein localization; GO:0006810 transport; GO:0046907 intracellular transport; GO:0070727 cellular macromolecule localization; GO:0051649 establishment of localization in cell; GO:0016192 vesicle-mediated transport; GO:0006886 intracellular protein transport; GO:0071702 organic substance transport; GO:0008104 protein localization; GO:0033036 macromolecule localization…	GO:0016020 membrane; GO:0030119 AP-type membrane coat adaptor complex; GO:0098796 membrane protein complex; GO:0048475 coated membrane; GO:0005737 cytoplasm; GO:0032991 macromolecular complex; GO:0044424 intracellular part; GO:0005623 cell; GO:0044425 membrane part; GO:0005622 intracellular; GO:0044464 cell part; GO:0030131 clathrin adaptor complex; GO:0030118 clathrin coat; GO:0030117 membrane c…	GO:0005488 binding; GO:0005488 binding;				IPR015151; IPR011989; IPR016024; IPR002553;	Beta-adaptin appendage, C-terminal subdomain; Armadillo-like helical; Armadillo-type fold; Clathrin/coatomer adaptor, adaptin-like, N-terminal;
TGME49_266450-t26_1-p1	TGME49_066450	0			1	721|0.555;	down	lysine decarboxylase family protein_x000D_	cytoplasm
TGME49_266630-t26_1-p1	TGME49_066630	0			1	1540|2.505;	up	hypothetical protein_x000D_	nucleus							IPR020683;	Ankyrin repeat-containing domain;
TGME49_266990-t26_1-p1	TGME49_066990	0			1	1000|0.617;	down	beta-COP_x000D_	cytoplasm,nucleus	GO:0045184 establishment of protein localization; GO:0006810 transport; GO:0046907 intracellular transport; GO:0070727 cellular macromolecule localization; GO:0051649 establishment of localization in cell; GO:0016192 vesicle-mediated transport; GO:0006886 intracellular protein transport; GO:0071702 organic substance transport; GO:0008104 protein localization; GO:0033036 macromolecule localization…	GO:0016020 membrane; GO:0031410 cytoplasmic vesicle; GO:0031090 organelle membrane; GO:0098796 membrane protein complex; GO:0030137 COPI-coated vesicle; GO:0031982 vesicle; GO:0030660 Golgi-associated vesicle membrane; GO:0005737 cytoplasm; GO:0044433 cytoplasmic vesicle part; GO:0032991 macromolecular complex; GO:0044424 intracellular part; GO:0030120 vesicle coat; GO:0030663 COPI-coated vesicle…	GO:0005198 structural molecule activity; GO:0005488 binding; GO:0005198 structural molecule activity; GO:0005488 binding;	K17301			IPR011710; IPR011989; IPR029446; IPR016024; IPR002553;	Coatomer beta subunit, C-terminal; Armadillo-like helical; Coatomer beta subunit, appendage platform domain; Armadillo-type fold; Clathrin/coatomer adaptor, adaptin-like, N-terminal;
TGME49_267060-t26_1-p1	TGME49_067060	2	110|0.478;118|0.628;	down	0			ribosomal protein RPL14_x000D_	nucleus	GO:0006518 peptide metabolic process; GO:0043043 peptide biosynthetic process; GO:0044267 cellular protein metabolic process; GO:0006807 nitrogen compound metabolic process; GO:0009058 biosynthetic process; GO:0043603 cellular amide metabolic process; GO:0044238 primary metabolic process; GO:1901566 organonitrogen compound biosynthetic process; GO:1901576 organic substance biosynthetic process; G…	GO:0005840 ribosome; GO:0043226 organelle; GO:0043229 intracellular organelle; GO:0043232 intracellular non-membrane-bounded organelle; GO:0044464 cell part; GO:0005622 intracellular; GO:0005737 cytoplasm; GO:0032991 macromolecular complex; GO:0044424 intracellular part; GO:1990904 ribonucleoprotein complex; GO:0005623 cell; GO:0030529 intracellular ribonucleoprotein complex; GO:0044444 cytoplasm…	GO:0003735 structural constituent of ribosome; GO:0005198 structural molecule activity; GO:0003735 structural constituent of ribosome; GO:0005198 structural molecule activity;	K02875	RP-L14e; large subunit ribosomal protein L14e	ko03010 Ribosome (75);	IPR008991; IPR002784; IPR014722;	Translation protein SH3-like domain; Ribosomal protein L14e domain; Ribosomal protein L2 domain 2;
TGME49_267620-t26_1-p1	TGME49_067620	0			1	39|1.856;	up	multi-pass transmembrane protein_x000D_	cytoplasm		GO:0031224 intrinsic component of membrane; GO:0016020 membrane; GO:0016021 integral component of membrane; GO:0044425 membrane part;	GO:0005515 protein binding; GO:0005488 binding; GO:0005515 protein binding; GO:0005488 binding;				IPR000008;	C2 domain;
TGME49_268760-t26_1-p1	TGME49_068760	1	247|0.477;	down	0			hypothetical protein_x000D_	extracellular		GO:0031224 intrinsic component of membrane; GO:0016020 membrane; GO:0016021 integral component of membrane; GO:0044425 membrane part;
TGME49_268830-t26_1-p1	TGME49_068830	0			1	102|0.665;	down	hypothetical protein_x000D_	mitochondria	GO:0009116 nucleoside metabolic process; GO:0042278 purine nucleoside metabolic process; GO:0009167 purine ribonucleoside monophosphate metabolic process; GO:0009117 nucleotide metabolic process; GO:0044699 single-organism process; GO:0046129 purine ribonucleoside biosynthetic process; GO:0009163 nucleoside biosynthetic process; GO:0009058 biosynthetic process; GO:0009156 ribonucleoside monophosp…	GO:0016020 membrane; GO:0098800 inner mitochondrial membrane protein complex; GO:0031090 organelle membrane; GO:0098796 membrane protein complex; GO:0005737 cytoplasm; GO:0032991 macromolecular complex; GO:0098798 mitochondrial protein complex; GO:0044424 intracellular part; GO:0005623 cell; GO:0044455 mitochondrial membrane part; GO:0044422 organelle part; GO:0005740 mitochondrial envelope; GO:0…	GO:0015075 ion transmembrane transporter activity; GO:0022892 substrate-specific transporter activity; GO:0015077 monovalent inorganic cation transmembrane transporter activity; GO:0022890 inorganic cation transmembrane transporter activity; GO:0015078 hydrogen ion transmembrane transporter activity; GO:0008324 cation transmembrane transporter activity; GO:0022891 substrate-specific transmembrane…
TGME49_268850-t26_1-p1	TGME49_068850	0			3	118|1.502;162|1.628;449|12.227;	up	enolase 2_x000D_	mitochondria	GO:0006757 ATP generation from ADP; GO:0009116 nucleoside metabolic process; GO:0042278 purine nucleoside metabolic process; GO:0006165 nucleoside diphosphate phosphorylation; GO:0046031 ADP metabolic process; GO:0019362 pyridine nucleotide metabolic process; GO:0006096 glycolytic process; GO:0009167 purine ribonucleoside monophosphate metabolic process; GO:0009117 nucleotide metabolic process; G…	GO:1902494 catalytic complex; GO:0044464 cell part; GO:0005622 intracellular; GO:0005737 cytoplasm; GO:0032991 macromolecular complex; GO:0044424 intracellular part; GO:0044445 cytosolic part; GO:0005623 cell; GO:0005829 cytosol; GO:0000015 phosphopyruvate hydratase complex; GO:0044444 cytoplasmic part; GO:1902494 catalytic complex; GO:0044464 cell part; GO:0005622 intracellular; GO:0005737 cytop…	GO:0000287 magnesium ion binding; GO:0004634 phosphopyruvate hydratase activity; GO:0003824 catalytic activity; GO:0005488 binding; GO:0043167 ion binding; GO:0046872 metal ion binding; GO:0043169 cation binding; GO:0016829 lyase activity; GO:0016836 hydro-lyase activity; GO:0016835 carbon-oxygen lyase activity; GO:0000287 magnesium ion binding; GO:0004634 phosphopyruvate hydratase activity; GO:0…	K01689	ENO; enolase [EC:4.2.1.11]	ko00010 Glycolysis / Gluconeogenesis (19); ko00680 Methane metabolism (6); ko01100 Metabolic pathways (166); ko01110 Biosynthesis of secondary metabolites (74); ko01120 Microbial metabolism in diverse environments (47); ko01130 Biosynthesis of antibiotics (64); ko01200 Carbon metabolism (41); ko01230 Biosynthesis of amino acids (20); ko03018 RNA degradation (18); ko04066 HIF-1 signaling pathway (…	IPR029065; IPR020810; IPR029017; IPR020811;	Enolase C-terminal domain-like; Enolase, C-terminal TIM barrel domain; Enolase N-terminal domain-like; Enolase, N-terminal;
TGME49_268890-t26_1-p1	TGME49_068890	1	117|0.653;	down	1	117|0.413;	down	citrate synthase I_x000D_	mitochondria	GO:0072350 tricarboxylic acid metabolic process; GO:0055114 oxidation-reduction process; GO:0044281 small molecule metabolic process; GO:0044763 single-organism cellular process; GO:0006099 tricarboxylic acid cycle; GO:0044699 single-organism process; GO:0044238 primary metabolic process; GO:0045333 cellular respiration; GO:0044237 cellular metabolic process; GO:0071704 organic substance metaboli…		GO:0016746 transferase activity, transferring acyl groups; GO:0046912 transferase activity, transferring acyl groups, acyl groups converted into alkyl on transfer; GO:0003824 catalytic activity; GO:0016740 transferase activity; GO:0016746 transferase activity, transferring acyl groups; GO:0046912 transferase activity, transferring acyl groups, acyl groups converted into alkyl on transfer; GO:0003…	K01647	CS; citrate synthase [EC:2.3.3.1]	ko00020 Citrate cycle (TCA cycle) (14); ko00630 Glyoxylate and dicarboxylate metabolism (9); ko01100 Metabolic pathways (166); ko01110 Biosynthesis of secondary metabolites (74); ko01120 Microbial metabolism in diverse environments (47); ko01130 Biosynthesis of antibiotics (64); ko01200 Carbon metabolism (41); ko01210 2-Oxocarboxylic acid metabolism (4); ko01230 Biosynthesis of amino acids (20);	IPR016142;	Citrate synthase-like, large alpha subdomain;
TGME49_268950-t26_1-p1	TGME49_068950	0			1	149|2.001;	up	hypothetical protein_x000D_	nucleus							IPR011991; IPR006630;	Winged helix-turn-helix DNA-binding domain; RNA-binding protein Lupus La;
TGME49_269180-t26_1-p1	TGME49_069180	0			1	1092|1.941;	up	MIF4G domain-containing protein_x000D_	nucleus			GO:0097159 organic cyclic compound binding; GO:1901363 heterocyclic compound binding; GO:0003723 RNA binding; GO:0005515 protein binding; GO:0005488 binding; GO:0003676 nucleic acid binding; GO:0097159 organic cyclic compound binding; GO:1901363 heterocyclic compound binding; GO:0003723 RNA binding; GO:0005515 protein binding; GO:0005488 binding; GO:0003676 nucleic acid binding;				IPR003890; IPR016024; IPR016021;	MIF4G-like, type 3; Armadillo-type fold; MIF4G-like domain;
TGME49_269690-t26_1-p1	TGME49_069690	1	216|0.42;	down	0			hypothetical protein_x000D_	Golgi apparatus
TGME49_269885-t26_1-p1	TGME49_069890	1	698|0.381;	down	0			rhoptry metalloprotease toxolysin TLN1_x000D_	Golgi apparatus	GO:0006508 proteolysis; GO:0008152 metabolic process; GO:0043170 macromolecule metabolic process; GO:0019538 protein metabolic process; GO:0044238 primary metabolic process; GO:0071704 organic substance metabolic process;		GO:0046872 metal ion binding; GO:0043169 cation binding; GO:0003824 catalytic activity; GO:0005488 binding; GO:0043167 ion binding; GO:0008233 peptidase activity; GO:0003824 catalytic activity; GO:0005488 binding; GO:0043167 ion binding; GO:0043169 cation binding; GO:0046872 metal ion binding; GO:0070011 peptidase activity, acting on L-amino acid peptides; GO:0008237 metallopeptidase activity; GO…				IPR007863; IPR032632; IPR011765; IPR011249; IPR011237;	Peptidase M16, C-terminal; Peptidase M16, middle/third domain; Peptidase M16, N-terminal; Metalloenzyme, LuxS/M16 peptidase-like; Peptidase M16 domain;
TGME49_269950-t26_1-p1	TGME49_069950	0			1	694|0.607;	down	hypothetical protein_x000D_	extracellular	GO:0050794 regulation of cellular process; GO:0042592 homeostatic process; GO:0065008 regulation of biological quality; GO:0008152 metabolic process; GO:0050789 regulation of biological process; GO:0055114 oxidation-reduction process; GO:0044710 single-organism metabolic process; GO:0045454 cell redox homeostasis; GO:0044763 single-organism cellular process; GO:0019725 cellular homeostasis; GO:00…	GO:0005623 cell;	GO:0016667 oxidoreductase activity, acting on a sulfur group of donors; GO:0003824 catalytic activity; GO:0016972 thiol oxidase activity; GO:0016670 oxidoreductase activity, acting on a sulfur group of donors, oxygen as acceptor; GO:0016491 oxidoreductase activity; GO:0016667 oxidoreductase activity, acting on a sulfur group of donors; GO:0003824 catalytic activity; GO:0016972 thiol oxidase activ…				IPR017905; IPR012336; IPR013766;	ERV/ALR sulfhydryl oxidase domain; Thioredoxin-like fold; Thioredoxin domain;
TGME49_269970-t26_1-p1	TGME49_069970	2	552|0.599;677|0.433;	down	3	846|0.63;502|0.378;836|0.629;	down	hypothetical protein_x000D_	extracellular		GO:0031224 intrinsic component of membrane; GO:0016020 membrane; GO:0016021 integral component of membrane; GO:0044425 membrane part;
TGME49_270240-t26_1-p1	TGME49_070240	0			2	403|0.563;371|1.997;	both	MAG1_x000D_	extracellular
TGME49_270510-t26_1-p1	TGME49_070510	0			3	620|0.59;257|2.153;540|1.512;	both	asparaginyl-tRNA synthetase (NOB+tRNA synthase)_x000D_	mitochondria	GO:0006518 peptide metabolic process; GO:0006725 cellular aromatic compound metabolic process; GO:0044267 cellular protein metabolic process; GO:0044699 single-organism process; GO:0009058 biosynthetic process; GO:0006421 asparaginyl-tRNA aminoacylation; GO:1901566 organonitrogen compound biosynthetic process; GO:0043039 tRNA aminoacylation; GO:0044237 cellular metabolic process; GO:0071704 organ…	GO:0044424 intracellular part; GO:0005623 cell; GO:0044464 cell part; GO:0005622 intracellular; GO:0005737 cytoplasm; GO:0044424 intracellular part; GO:0005623 cell; GO:0044464 cell part; GO:0005622 intracellular; GO:0005737 cytoplasm;	GO:0016876 ligase activity, forming aminoacyl-tRNA and related compounds; GO:0005524 ATP binding; GO:1901265 nucleoside phosphate binding; GO:0016875 ligase activity, forming carbon-oxygen bonds; GO:0016874 ligase activity; GO:0001882 nucleoside binding; GO:0043167 ion binding; GO:0000166 nucleotide binding; GO:0097159 organic cyclic compound binding; GO:1901363 heterocyclic compound binding; GO:…	K01893	NARS; asparaginyl-tRNA synthetase [EC:6.1.1.22]	ko00970 Aminoacyl-tRNA biosynthesis (19);	IPR012340; IPR004364; IPR006195;	Nucleic acid-binding, OB-fold; Aminoacyl-tRNA synthetase, class II (D/K/N); Aminoacyl-tRNA synthetase, class II;
TGME49_270690-t26_1-p1	TGME49_070690	0			1	76|0.598;	down	arginyl-tRNA synthetase_x000D_	nucleus			GO:0016876 ligase activity, forming aminoacyl-tRNA and related compounds; GO:0004812 aminoacyl-tRNA ligase activity; GO:0003824 catalytic activity; GO:0016875 ligase activity, forming carbon-oxygen bonds; GO:0016874 ligase activity;				IPR027417;	P-loop containing nucleoside triphosphate hydrolase;
TGME49_271050-t26_1-p1	TGME49_071050	1	123|0.536;	down	0			SAG-related sequence SRS34A_x000D_	extracellular		GO:0016020 membrane; GO:0016020 membrane;					IPR007226;	SRS domain;
TGME49_271440-t26_1-p1	TGME49_071440	0			1	452|1.528;	up	NPL4 family protein_x000D_	nucleus				K14015	NPLOC4; nuclear protein localization protein 4 homolog	ko04141 Protein processing in endoplasmic reticulum (32);	IPR024682; IPR007716; IPR007717;	Nuclear pore localisation protein Npl4, ubiquitin-like domain; NPL4, zinc-binding putative; Nuclear pore localisation protein NPL4, C-terminal;
TGME49_271800-t26_1-p1	TGME49_071800	0			1	1273|2.702;	up	serine esterase (DUF676) protein_x000D_	cytoplasm							IPR029058; IPR007751;	Alpha/Beta hydrolase fold; Domain of unknown function DUF676, lipase-like;
TGME49_271820-t26_1-p1	TGME49_071820	0			1	454|2.394;	up	lipoyltransferase and lipoate-protein ligase subfamily protein_x000D_	mitochondria	GO:0008152 metabolic process; GO:0044260 cellular macromolecule metabolic process; GO:0044267 cellular protein metabolic process; GO:0006464 cellular protein modification process; GO:0043170 macromolecule metabolic process; GO:0019538 protein metabolic process; GO:0044238 primary metabolic process; GO:0043412 macromolecule modification; GO:0036211 protein modification process; GO:0044237 cellular…		GO:0016779 nucleotidyltransferase activity; GO:0003824 catalytic activity; GO:0016740 transferase activity; GO:0016874 ligase activity; GO:0102315 lipoatemdashprotein ligase activity; GO:0016772 transferase activity, transferring phosphorus-containing groups;				IPR019491; IPR004143;	Lipoate protein ligase, C-terminal; Biotinyl protein ligase (BPL) and lipoyl protein ligase (LPL), catalytic domain;
TGME49_271970-t26_1-p1	TGME49_071970	0			1	123|1.514;	up	glideosome-associated protein with multiple-membrane spans GAPM3_x000D_	plasma membrane		GO:0031224 intrinsic component of membrane; GO:0016020 membrane; GO:0016021 integral component of membrane; GO:0044425 membrane part;
TGME49_272010-t26_1-p1	TGME49_072010	1	85|0.537;	down	0			Gar1 protein RNA binding region protein_x000D_	cytoplasm	GO:0044085 cellular component biogenesis; GO:0022613 ribonucleoprotein complex biogenesis; GO:0006725 cellular aromatic compound metabolic process; GO:0001522 pseudouridine synthesis; GO:0006807 nitrogen compound metabolic process; GO:0042254 ribosome biogenesis; GO:1901360 organic cyclic compound metabolic process; GO:0044238 primary metabolic process; GO:0044237 cellular metabolic process; GO:0…	GO:0043229 intracellular organelle; GO:0043232 intracellular non-membrane-bounded organelle; GO:0044446 intracellular organelle part; GO:0031429 box H/ACA snoRNP complex; GO:0032991 macromolecular complex; GO:0031981 nuclear lumen; GO:0044452 nucleolar part; GO:0044424 intracellular part; GO:0005730 nucleolus; GO:0005623 cell; GO:0044422 organelle part; GO:0043228 non-membrane-bounded organelle; …		K11128	GAR1; H/ACA ribonucleoprotein complex subunit 1	ko03008 Ribosome biogenesis in eukaryotes (20);	IPR009000;	Translation protein, beta-barrel domain;
TGME49_272695-t26_1-p1	TGME49_072690	0			1	418|0.064;	down	hypothetical protein_x000D_	nucleus		GO:0031224 intrinsic component of membrane; GO:0016020 membrane; GO:0016021 integral component of membrane; GO:0044425 membrane part;
TGME49_272910-t26_1-p1	TGME49_072910	2	325|1.517;199|1.942;	up	2	59|1.595;146|1.641;	up	T-complex protein 1 delta subunit_x000D_	cytoplasm	GO:0006457 protein folding; GO:0009987 cellular process; GO:0006457 protein folding; GO:0009987 cellular process;	GO:0044424 intracellular part; GO:0005623 cell; GO:0044464 cell part; GO:0005622 intracellular; GO:0005737 cytoplasm;	GO:0005524 ATP binding; GO:1901265 nucleoside phosphate binding; GO:0001882 nucleoside binding; GO:0043167 ion binding; GO:0005515 protein binding; GO:0000166 nucleotide binding; GO:0097159 organic cyclic compound binding; GO:1901363 heterocyclic compound binding; GO:0032549 ribonucleoside binding; GO:0097367 carbohydrate derivative binding; GO:0032553 ribonucleotide binding; GO:0005488 binding; …	K09496			IPR027410; IPR027409; IPR027413;	TCP-1-like chaperonin intermediate domain; GroEL-like apical domain; GroEL-like equatorial domain;
TGME49_273090-t26_1-p1	TGME49_073090	0			2	395|1.615;768|1.95;	up	cell division protein CDC48CY_x000D_	cytoplasm,nucleus	GO:0044763 single-organism cellular process; GO:0044699 single-organism process; GO:0051301 cell division; GO:0009987 cellular process;		GO:0005524 ATP binding; GO:1901265 nucleoside phosphate binding; GO:0001882 nucleoside binding; GO:0043167 ion binding; GO:0016787 hydrolase activity; GO:0000166 nucleotide binding; GO:0097159 organic cyclic compound binding; GO:1901363 heterocyclic compound binding; GO:0032549 ribonucleoside binding; GO:0097367 carbohydrate derivative binding; GO:0003824 catalytic activity; GO:0032553 ribonucleo…	K13525	VCP; transitional endoplasmic reticulum ATPase	ko04141 Protein processing in endoplasmic reticulum (32);	IPR029067; IPR003593; IPR003959; IPR009010; IPR015415; IPR004201; IPR027417; IPR003338;	CDC48 domain 2-like; AAA+ ATPase domain; ATPase, AAA-type, core; Aspartate decarboxylase-like domain; Vps4 oligomerisation, C-terminal; CDC48, domain 2; P-loop containing nucleoside triphosphate hydrolase; CDC48, N-terminal subdomain;
TGME49_273360-t26_1-p1	TGME49_073360	0			1	1500|2.783;	up	ABC transporter transmembrane region domain-containing protein_x000D_	plasma membrane	GO:0006810 transport; GO:0055085 transmembrane transport; GO:0051179 localization; GO:0051234 establishment of localization; GO:0006810 transport; GO:0042493 response to drug; GO:0055085 transmembrane transport; GO:0042221 response to chemical; GO:1902578 single-organism localization; GO:0015893 drug transport; GO:0044699 single-organism process; GO:0050896 response to stimulus; GO:0051179 locali…	GO:0031224 intrinsic component of membrane; GO:0016020 membrane; GO:0016021 integral component of membrane; GO:0044425 membrane part; GO:0031224 intrinsic component of membrane; GO:0016020 membrane; GO:0016021 integral component of membrane; GO:0044425 membrane part;	GO:1901265 nucleoside phosphate binding; GO:0015399 primary active transmembrane transporter activity; GO:0016817 hydrolase activity, acting on acid anhydrides; GO:0016787 hydrolase activity; GO:0016887 ATPase activity; GO:0097159 organic cyclic compound binding; GO:1901363 heterocyclic compound binding; GO:0016462 pyrophosphatase activity; GO:0003824 catalytic activity; GO:0032553 ribonucleotide…				IPR003593; IPR003439; IPR011527; IPR027417;	AAA+ ATPase domain; ABC transporter-like; ABC transporter type 1, transmembrane domain; P-loop containing nucleoside triphosphate hydrolase;
TGME49_273460-t26_1-p1	TGME49_073460	0			4	413|1.757;17|1.624;237|1.795;519|1.806;	up	eukaryotic translation initiation factor 3 subunit 6 interacting protein_x000D_	nucleus	GO:0050794 regulation of cellular process; GO:0044085 cellular component biogenesis; GO:0016043 cellular component organization; GO:0022613 ribonucleoprotein complex biogenesis; GO:0006518 peptide metabolic process; GO:0022618 ribonucleoprotein complex assembly; GO:0060255 regulation of macromolecule metabolic process; GO:0010608 posttranscriptional regulation of gene expression; GO:0044267 cellu…	GO:0044464 cell part; GO:0005622 intracellular; GO:0005737 cytoplasm; GO:0032991 macromolecular complex; GO:0044424 intracellular part; GO:0043234 protein complex; GO:0005623 cell; GO:0044444 cytoplasmic part; GO:0005852 eukaryotic translation initiation factor 3 complex; GO:0016020 membrane; GO:0005737 cytoplasm; GO:0031224 intrinsic component of membrane; GO:0032991 macromolecular complex; GO:0…	GO:0097159 organic cyclic compound binding; GO:1901363 heterocyclic compound binding; GO:0003723 RNA binding; GO:0008135 translation factor activity, RNA binding; GO:0005488 binding; GO:0003676 nucleic acid binding; GO:0003743 translation initiation factor activity; GO:0097159 organic cyclic compound binding; GO:1901363 heterocyclic compound binding; GO:0003723 RNA binding; GO:0008135 translation…	K15029
TGME49_273472-t26_1-p1	TGME49_073470	0			1	3355|3.237;	up	hypothetical protein_x000D_	nucleus	GO:0044085 cellular component biogenesis; GO:0016043 cellular component organization; GO:0044763 single-organism cellular process; GO:0060271 cilium assembly; GO:0044699 single-organism process; GO:0007017 microtubule-based process; GO:0030031 cell projection assembly; GO:0044782 cilium organization; GO:0007018 microtubule-based movement; GO:1902589 single-organism organelle organization; GO:0070…
TGME49_273760-t26_1-p1	TGME49_073760	3	509|0.445;113|1.573;597|1.886;	both	9	574|0.42;93|0.476;528|1.762;591|1.976;330|2.069;77|1.993;253|2.188;599|1.828;129|1.58;	both	heat shock protein HSP70_x000D_	cytoplasm			GO:0005524 ATP binding; GO:1901265 nucleoside phosphate binding; GO:0001882 nucleoside binding; GO:0043167 ion binding; GO:0000166 nucleotide binding; GO:0097159 organic cyclic compound binding; GO:1901363 heterocyclic compound binding; GO:0032549 ribonucleoside binding; GO:0097367 carbohydrate derivative binding; GO:0032553 ribonucleotide binding; GO:0005488 binding; GO:0032550 purine ribonucleo…	K03283	HSPA1s; heat shock 70kDa protein 1/2/6/8	ko03040 Spliceosome (56); ko04010 MAPK signaling pathway (4); ko04141 Protein processing in endoplasmic reticulum (32); ko04144 Endocytosis (11);	IPR029048; IPR029047;	Heat shock protein 70kD, C-terminal domain; Heat shock protein 70kD, peptide-binding domain;
TGME49_273870-t26_1-p1	TGME49_073870	0			1	1254|2.242;	up	SWI2/SNF2 ISWI-like (AT hook)_x000D_	cytoplasm			GO:0003677 DNA binding; GO:0005524 ATP binding; GO:1901265 nucleoside phosphate binding; GO:0001882 nucleoside binding; GO:0043167 ion binding; GO:0000166 nucleotide binding; GO:1901363 heterocyclic compound binding; GO:0097159 organic cyclic compound binding; GO:0032549 ribonucleoside binding; GO:0097367 carbohydrate derivative binding; GO:0032553 ribonucleotide binding; GO:0005488 binding; GO:0…				IPR009057; IPR027417; IPR014001; IPR001650; IPR000330;	Homeobox domain-like; P-loop containing nucleoside triphosphate hydrolase; Helicase superfamily 1/2, ATP-binding domain; Helicase, C-terminal; SNF2-related, N-terminal domain;
TGME49_275650-t26_1-p1	TGME49_075650	0			6	198|0.493;37|0.417;617|0.641;536|0.335;89|1.977;140|2.082;	both	hypothetical protein_x000D_	cytoplasm
TGME49_275680-t26_1-p1	TGME49_075680	0			2	1573|1.588;1493|1.721;	up	hypothetical protein_x000D_	nucleus							IPR000949; IPR031724;	ELM2 domain; Extended EGL-27 and MTA1 homology domain;
TGME49_275802-t26_1-p1	TGME49_075800	0			2	278|1.655;43|1.535;	up	SRP72 RNA-binding domain-containing protein_x000D_	nucleus	GO:0046907 intracellular transport; GO:0072599 establishment of protein localization to endoplasmic reticulum; GO:0072594 establishment of protein localization to organelle; GO:0072657 protein localization to membrane; GO:0045047 protein targeting to ER; GO:0071702 organic substance transport; GO:0006613 cotranslational protein targeting to membrane; GO:0015031 protein transport; GO:0051641 cellu…	GO:0044464 cell part; GO:0005622 intracellular; GO:0048500 signal recognition particle; GO:0005737 cytoplasm; GO:0032991 macromolecular complex; GO:0044424 intracellular part; GO:1990904 ribonucleoprotein complex; GO:0030529 intracellular ribonucleoprotein complex; GO:0005623 cell; GO:0044444 cytoplasmic part; GO:0044464 cell part; GO:0005622 intracellular; GO:0048500 signal recognition particle;…	GO:0097159 organic cyclic compound binding; GO:1901363 heterocyclic compound binding; GO:0003723 RNA binding; GO:0005488 binding; GO:0003676 nucleic acid binding; GO:0005515 protein binding; GO:0008312 7S RNA binding; GO:0097159 organic cyclic compound binding; GO:1901363 heterocyclic compound binding; GO:0003723 RNA binding; GO:0005488 binding; GO:0003676 nucleic acid binding; GO:0005515 protein…	K03108	SRP72; signal recognition particle subunit SRP72	ko03060 Protein export (13);	IPR011990; IPR013699;	Tetratricopeptide-like helical domain; Signal recognition particle, SRP72 subunit, RNA-binding;
TGME49_276140-t26_1-p1	TGME49_076140	1	409|1.968;	up	1	513|1.62;	up	ADP ribosylation factor ARF1_x000D_	nucleus	GO:0050794 regulation of cellular process; GO:0044700 single organism signaling; GO:0051716 cellular response to stimulus; GO:0007165 signal transduction; GO:0050789 regulation of biological process; GO:0007154 cell communication; GO:0035556 intracellular signal transduction; GO:0044699 single-organism process; GO:0007264 small GTPase mediated signal transduction; GO:0023052 signaling; GO:0050896…	GO:0005623 cell; GO:0005622 intracellular; GO:0044464 cell part; GO:0005623 cell; GO:0005622 intracellular; GO:0044464 cell part;	GO:1901265 nucleoside phosphate binding; GO:0001882 nucleoside binding; GO:0043167 ion binding; GO:0000166 nucleotide binding; GO:0097159 organic cyclic compound binding; GO:1901363 heterocyclic compound binding; GO:0032549 ribonucleoside binding; GO:0097367 carbohydrate derivative binding; GO:0032553 ribonucleotide binding; GO:0005488 binding; GO:0032550 purine ribonucleoside binding; GO:0043168…	K07937	ARF1; ADP-ribosylation factor 1	ko04072 Phospholipase D signaling pathway (3); ko04144 Endocytosis (11);	IPR005225; IPR027417;	Small GTP-binding protein domain; P-loop containing nucleoside triphosphate hydrolase;
TGME49_277080-t26_1-p1	TGME49_077080	0			1	114|2.467;	up	microneme protein MIC5_x000D_	extracellular
TGME49_277240-t26_1-p1	TGME49_077240	1	171|2.111;	up	0			NTPase I_x000D_	extracellular			GO:0016817 hydrolase activity, acting on acid anhydrides; GO:0016787 hydrolase activity; GO:0016462 pyrophosphatase activity; GO:0017111 nucleoside-triphosphatase activity; GO:0016818 hydrolase activity, acting on acid anhydrides, in phosphorus-containing anhydrides; GO:0003824 catalytic activity;
TGME49_277720-t26_1-p1	TGME49_077720	0			1	529|1.903;	up	GDA1/CD39 (nucleoside phosphatase) family protein_x000D_	extracellular			GO:0016787 hydrolase activity; GO:0003824 catalytic activity; GO:0016817 hydrolase activity, acting on acid anhydrides; GO:0016787 hydrolase activity; GO:0016462 pyrophosphatase activity; GO:0017111 nucleoside-triphosphatase activity; GO:0016818 hydrolase activity, acting on acid anhydrides, in phosphorus-containing anhydrides; GO:0003824 catalytic activity;
TGME49_278040-t26_1-p1	TGME49_078040	0			1	807|1.665;	up	G-patch domain-containing protein_x000D_	nucleus			GO:0097159 organic cyclic compound binding; GO:1901363 heterocyclic compound binding; GO:0005488 binding; GO:0003676 nucleic acid binding; GO:0097159 organic cyclic compound binding; GO:1901363 heterocyclic compound binding; GO:0005488 binding; GO:0003676 nucleic acid binding;				IPR000467;	G-patch domain;
TGME49_278830-t26_1-p1	TGME49_078830	0			1	237|0.286;	down	glucose-6-phosphate 1-dehydrogenase_x000D_	nucleus	GO:0006739 NADP metabolic process; GO:0019362 pyridine nucleotide metabolic process; GO:0006725 cellular aromatic compound metabolic process; GO:0046496 nicotinamide nucleotide metabolic process; GO:0009117 nucleotide metabolic process; GO:0044699 single-organism process; GO:0044237 cellular metabolic process; GO:0072524 pyridine-containing compound metabolic process; GO:0006796 phosphate-contain…		GO:0017057 6-phosphogluconolactonase activity; GO:0052689 carboxylic ester hydrolase activity; GO:1901265 nucleoside phosphate binding; GO:0016787 hydrolase activity; GO:0000166 nucleotide binding; GO:0048037 cofactor binding; GO:0016491 oxidoreductase activity; GO:1901363 heterocyclic compound binding; GO:0097159 organic cyclic compound binding; GO:0016614 oxidoreductase activity, acting on CH-O…	K00036	G6PD; glucose-6-phosphate 1-dehydrogenase [EC:1.1.1.49 1.1.1.363]	ko00030 Pentose phosphate pathway (13); ko00480 Glutathione metabolism (9); ko01100 Metabolic pathways (166); ko01110 Biosynthesis of secondary metabolites (74); ko01120 Microbial metabolism in diverse environments (47); ko01130 Biosynthesis of antibiotics (64); ko01200 Carbon metabolism (41);	IPR022675; IPR006148; IPR016040; IPR005900; IPR022674;	Glucose-6-phosphate dehydrogenase, C-terminal; Glucosamine/galactosamine-6-phosphate isomerase; NAD(P)-binding domain; 6-phosphogluconolactonase, DevB-type; Glucose-6-phosphate dehydrogenase, NAD-binding;
TGME49_278950-t26_1-p1	TGME49_078950	0			1	84|1.881;	up	LSM domain-containing protein_x000D_	mitochondria	GO:0006725 cellular aromatic compound metabolic process; GO:0060255 regulation of macromolecule metabolic process; GO:0048519 negative regulation of biological process; GO:0044237 cellular metabolic process; GO:0071704 organic substance metabolic process; GO:0044270 cellular nitrogen compound catabolic process; GO:0000398 mRNA splicing, via spliceosome; GO:0008152 metabolic process; GO:0000377 RN…	GO:0044464 cell part; GO:0005622 intracellular; GO:0032991 macromolecular complex; GO:0044424 intracellular part; GO:1990904 ribonucleoprotein complex; GO:0005623 cell; GO:0030529 intracellular ribonucleoprotein complex;		K12623	LSM4; U6 snRNA-associated Sm-like protein LSm4	ko03018 RNA degradation (18); ko03040 Spliceosome (56);	IPR001163; IPR034101; IPR010920;	LSM domain, eukaryotic/archaea-type; Sm-like protein Lsm4; LSM domain;
TGME49_279100-t26_1-p1	TGME49_079100	0			1	363|0.571;	down	hypothetical protein_x000D_	plasma membrane		GO:0031224 intrinsic component of membrane; GO:0016020 membrane; GO:0016021 integral component of membrane; GO:0044425 membrane part;
TGME49_279380-t26_1-p1	TGME49_079380	0			3	875|0.447;1087|0.611;186|1.997;	both	hypothetical protein_x000D_	cytoplasm,nucleus			GO:0016746 transferase activity, transferring acyl groups; GO:0016787 hydrolase activity; GO:0016740 transferase activity; GO:0003824 catalytic activity;				IPR029058;	Alpha/Beta hydrolase fold;
TGME49_279420-t26_1-p1	TGME49_079420	0			1	734|2.952;	up	hypothetical protein_x000D_	plasma membrane
TGME49_280380-t26_1-p1	TGME49_080380	0			2	182|8.166;59|3.234;	up	poly(ADP-ribose) glycohydrolase_x000D_	endoplasmic reticulum	GO:0008152 metabolic process; GO:0005975 carbohydrate metabolic process; GO:0044238 primary metabolic process; GO:0071704 organic substance metabolic process; GO:0008152 metabolic process; GO:0005975 carbohydrate metabolic process; GO:0044238 primary metabolic process; GO:0071704 organic substance metabolic process;		GO:0004649 poly(ADP-ribose) glycohydrolase activity; GO:0004553 hydrolase activity, hydrolyzing O-glycosyl compounds; GO:0016787 hydrolase activity; GO:0003824 catalytic activity; GO:0016798 hydrolase activity, acting on glycosyl bonds; GO:0004649 poly(ADP-ribose) glycohydrolase activity; GO:0004553 hydrolase activity, hydrolyzing O-glycosyl compounds; GO:0016787 hydrolase activity; GO:0003824 ca…	K07759
TGME49_280480-t26_1-p1	TGME49_080480	0			1	232|0.328;	down	EF hand domain-containing protein_x000D_	plasma membrane		GO:0031224 intrinsic component of membrane; GO:0016020 membrane; GO:0016021 integral component of membrane; GO:0044425 membrane part;	GO:0043169 cation binding; GO:0046872 metal ion binding; GO:0005509 calcium ion binding; GO:0005488 binding; GO:0043167 ion binding; GO:0043169 cation binding; GO:0046872 metal ion binding; GO:0005509 calcium ion binding; GO:0005488 binding; GO:0043167 ion binding;				IPR011992; IPR002048;	EF-hand domain pair; EF-hand domain;
TGME49_280590-t26_1-p1	TGME49_080590	0			2	3510|0.473;4210|1.957;	both	hypothetical protein_x000D_	nucleus
TGME49_280610-t26_1-p1	TGME49_080610	0			1	342|1.877;	up	signal recognition particle receptor alpha subunit_x000D_	cytoplasm,mitochondria	GO:0046907 intracellular transport; GO:0072599 establishment of protein localization to endoplasmic reticulum; GO:0072594 establishment of protein localization to organelle; GO:0072657 protein localization to membrane; GO:0045047 protein targeting to ER; GO:0071702 organic substance transport; GO:0006613 cotranslational protein targeting to membrane; GO:0015031 protein transport; GO:0051234 estab…	GO:0043229 intracellular organelle; GO:0016020 membrane; GO:0005783 endoplasmic reticulum; GO:0042175 nuclear outer membrane-endoplasmic reticulum membrane network; GO:0030867 rough endoplasmic reticulum membrane; GO:0098588 bounding membrane of organelle; GO:0031090 organelle membrane; GO:0005791 rough endoplasmic reticulum; GO:0098796 membrane protein complex; GO:0005737 cytoplasm; GO:0044446 i…	GO:1901265 nucleoside phosphate binding; GO:0044877 macromolecular complex binding; GO:0001882 nucleoside binding; GO:0043167 ion binding; GO:0016817 hydrolase activity, acting on acid anhydrides; GO:0016787 hydrolase activity; GO:0000166 nucleotide binding; GO:0017111 nucleoside-triphosphatase activity; GO:0097159 organic cyclic compound binding; GO:1901363 heterocyclic compound binding; GO:0032…	K13431	SRPR; signal recognition particle receptor subunit alpha	ko03060 Protein export (13);	IPR003593; IPR013822; IPR007222; IPR000897; IPR027417; IPR011012;	AAA+ ATPase domain; Signal recognition particle, SRP54 subunit, helical bundle; Signal recognition particle receptor, alpha subunit, N-terminal; Signal recognition particle, SRP54 subunit, GTPase domain; P-loop containing nucleoside triphosphate hydrolase; Longin-like domain;
TGME49_280740-t26_1-p1	TGME49_080740	0			1	122|1.831;	up	signal peptidase_x000D_	plasma membrane	GO:0006518 peptide metabolic process; GO:0006465 signal peptide processing; GO:0044267 cellular protein metabolic process; GO:0006807 nitrogen compound metabolic process; GO:0016485 protein processing; GO:0043603 cellular amide metabolic process; GO:0044238 primary metabolic process; GO:0044237 cellular metabolic process; GO:0071704 organic substance metabolic process; GO:0008152 metabolic proces…	GO:0031224 intrinsic component of membrane; GO:0016020 membrane; GO:0016021 integral component of membrane; GO:0044425 membrane part; GO:0031224 intrinsic component of membrane; GO:0016020 membrane; GO:0016021 integral component of membrane; GO:0044425 membrane part;	GO:0070011 peptidase activity, acting on L-amino acid peptides; GO:0008233 peptidase activity; GO:0016787 hydrolase activity; GO:0017171 serine hydrolase activity; GO:0003824 catalytic activity; GO:0008236 serine-type peptidase activity; GO:0070011 peptidase activity, acting on L-amino acid peptides; GO:0008233 peptidase activity; GO:0016787 hydrolase activity; GO:0017171 serine hydrolase activit…	K13280	SEC11; signal peptidase I [EC:3.4.21.89]	ko03060 Protein export (13);	IPR019759; IPR015927; IPR028360;	Peptidase S24/S26A/S26B; Peptidase S24/S26A/S26B/S26C; Peptidase S24/S26, beta-ribbon domain;
TGME49_283510-t26_1-p1	TGME49_083510	0			1	190|0.526;	down	hypothetical protein_x000D_	cytoplasm
TGME49_283780-t26_1-p1	TGME49_083780	0			1	212|0.554;	down	glucose-6-phosphate isomerase GPI_x000D_	mitochondria	GO:0006757 ATP generation from ADP; GO:0009116 nucleoside metabolic process; GO:0042278 purine nucleoside metabolic process; GO:0006165 nucleoside diphosphate phosphorylation; GO:0046031 ADP metabolic process; GO:0019362 pyridine nucleotide metabolic process; GO:0006096 glycolytic process; GO:0009167 purine ribonucleoside monophosphate metabolic process; GO:0019319 hexose biosynthetic process; GO…	GO:0031224 intrinsic component of membrane; GO:0016020 membrane; GO:0016021 integral component of membrane; GO:0044425 membrane part;	GO:0004347 glucose-6-phosphate isomerase activity; GO:0016853 isomerase activity; GO:0016860 intramolecular oxidoreductase activity; GO:0003824 catalytic activity; GO:0016861 intramolecular oxidoreductase activity, interconverting aldoses and ketoses; GO:0004347 glucose-6-phosphate isomerase activity; GO:0016853 isomerase activity; GO:0016860 intramolecular oxidoreductase activity; GO:0003824 cat…	K01810	GPI; glucose-6-phosphate isomerase [EC:5.3.1.9]	ko00010 Glycolysis / Gluconeogenesis (19); ko00030 Pentose phosphate pathway (13); ko00500 Starch and sucrose metabolism (6); ko00520 Amino sugar and nucleotide sugar metabolism (13); ko01100 Metabolic pathways (166); ko01110 Biosynthesis of secondary metabolites (74); ko01120 Microbial metabolism in diverse environments (47); ko01130 Biosynthesis of antibiotics (64); ko01200 Carbon metabolism (4…	IPR023096;	Phosphoglucose isomerase, C-terminal;
TGME49_283850-t26_1-p1	TGME49_083850	1	252|0.586;	down	3	346|1.896;315|2.201;172|1.722;	up	peptidyl-prolyl cis-trans isomerase_x000D_	cytoplasm	GO:0044267 cellular protein metabolic process; GO:0044238 primary metabolic process; GO:0018208 peptidyl-proline modification; GO:0000413 protein peptidyl-prolyl isomerization; GO:0044237 cellular metabolic process; GO:0071704 organic substance metabolic process; GO:0006457 protein folding; GO:0018193 peptidyl-amino acid modification; GO:0008152 metabolic process; GO:0044260 cellular macromolecul…		GO:0003755 peptidyl-prolyl cis-trans isomerase activity; GO:0005515 protein binding; GO:0016853 isomerase activity; GO:0003824 catalytic activity; GO:0016859 cis-trans isomerase activity; GO:0005488 binding; GO:0003755 peptidyl-prolyl cis-trans isomerase activity; GO:0005515 protein binding; GO:0016853 isomerase activity; GO:0003824 catalytic activity; GO:0016859 cis-trans isomerase activity; GO:…	K01802			IPR002130; IPR011990; IPR029000; IPR013026; IPR001179;	Cyclophilin-type peptidyl-prolyl cis-trans isomerase domain; Tetratricopeptide-like helical domain; Cyclophilin-like domain; Tetratricopeptide repeat-containing domain; FKBP-type peptidyl-prolyl cis-trans isomerase domain;
TGME49_284050-t26_1-p1	TGME49_084050	1	1956|0.323;	down	0			DEAD/DEAH box helicase domain-containing protein_x000D_	cytoplasm			GO:0005524 ATP binding; GO:1901265 nucleoside phosphate binding; GO:0004386 helicase activity; GO:0001882 nucleoside binding; GO:0043167 ion binding; GO:0016817 hydrolase activity, acting on acid anhydrides; GO:0016787 hydrolase activity; GO:0000166 nucleotide binding; GO:0017111 nucleoside-triphosphatase activity; GO:0097159 organic cyclic compound binding; GO:1901363 heterocyclic compound bindi…				IPR007502; IPR011545; IPR011709; IPR027417; IPR000504; IPR014001; IPR012677; IPR001650;	Helicase-associated domain; DEAD/DEAH box helicase domain; Domain of unknown function DUF1605; P-loop containing nucleoside triphosphate hydrolase; RNA recognition motif domain; Helicase superfamily 1/2, ATP-binding domain; Nucleotide-binding alpha-beta plait domain; Helicase, C-terminal;
TGME49_284530-t26_1-p1	TGME49_084530	0			1	1375|0.28;	down	hypothetical protein_x000D_	plasma membrane	GO:0006810 transport; GO:0006813 potassium ion transport; GO:0006812 cation transport; GO:0006811 ion transport; GO:0030001 metal ion transport; GO:0051179 localization; GO:0015672 monovalent inorganic cation transport; GO:0051234 establishment of localization; GO:0098655 cation transmembrane transport; GO:0034220 ion transmembrane transport; GO:0098660 inorganic ion transmembrane transport; GO:0…	GO:0031224 intrinsic component of membrane; GO:0016020 membrane; GO:0016021 integral component of membrane; GO:0044425 membrane part; GO:0031224 intrinsic component of membrane; GO:0016020 membrane; GO:0016021 integral component of membrane; GO:0044425 membrane part;	GO:0015276 ligand-gated ion channel activity; GO:0022834 ligand-gated channel activity; GO:0015075 ion transmembrane transporter activity; GO:0022803 passive transmembrane transporter activity; GO:0099094 ligand-gated cation channel activity; GO:0022892 substrate-specific transporter activity; GO:0015077 monovalent inorganic cation transmembrane transporter activity; GO:0015267 channel activity; …				IPR014756; IPR013518;	Immunoglobulin E-set; Potassium channel, inwardly rectifying, Kir, cytoplasmic;
TGME49_284560-t26_1-p1	TGME49_084560	0			1	140|0.514;	down	ribosomal protein RPL9_x000D_	cytoplasm	GO:0006518 peptide metabolic process; GO:0043043 peptide biosynthetic process; GO:0044267 cellular protein metabolic process; GO:0006807 nitrogen compound metabolic process; GO:0009058 biosynthetic process; GO:0043603 cellular amide metabolic process; GO:0044238 primary metabolic process; GO:1901566 organonitrogen compound biosynthetic process; GO:1901576 organic substance biosynthetic process; G…	GO:0005840 ribosome; GO:0043226 organelle; GO:0043229 intracellular organelle; GO:0043232 intracellular non-membrane-bounded organelle; GO:0044464 cell part; GO:0005622 intracellular; GO:0005737 cytoplasm; GO:0032991 macromolecular complex; GO:0044424 intracellular part; GO:1990904 ribonucleoprotein complex; GO:0005623 cell; GO:0030529 intracellular ribonucleoprotein complex; GO:0044444 cytoplasm…	GO:0097159 organic cyclic compound binding; GO:1901363 heterocyclic compound binding; GO:0003723 RNA binding; GO:0005488 binding; GO:0003676 nucleic acid binding; GO:0005198 structural molecule activity; GO:0003735 structural constituent of ribosome; GO:0019843 rRNA binding; GO:0097159 organic cyclic compound binding; GO:1901363 heterocyclic compound binding; GO:0003723 RNA binding; GO:0005488 bi…	K02940	RP-L9e; large subunit ribosomal protein L9e	ko03010 Ribosome (75);	IPR020040;	Ribosomal protein L6, alpha-beta domain;
TGME49_285760-t26_1-p1	TGME49_085760	0			1	113|0.593;	down	U-snRNP-associated cyclophilin family protein_x000D_	cytoplasm	GO:0044267 cellular protein metabolic process; GO:0044238 primary metabolic process; GO:0018208 peptidyl-proline modification; GO:0000413 protein peptidyl-prolyl isomerization; GO:0044237 cellular metabolic process; GO:0071704 organic substance metabolic process; GO:0006457 protein folding; GO:0018193 peptidyl-amino acid modification; GO:0008152 metabolic process; GO:0044260 cellular macromolecul…		GO:0003755 peptidyl-prolyl cis-trans isomerase activity; GO:0016853 isomerase activity; GO:0003824 catalytic activity; GO:0016859 cis-trans isomerase activity; GO:0003755 peptidyl-prolyl cis-trans isomerase activity; GO:0016853 isomerase activity; GO:0003824 catalytic activity; GO:0016859 cis-trans isomerase activity;	K09567	PPIH; peptidyl-prolyl isomerase H (cyclophilin H) [EC:5.2.1.8]	ko03040 Spliceosome (56);	IPR002130; IPR029000;	Cyclophilin-type peptidyl-prolyl cis-trans isomerase domain; Cyclophilin-like domain;
TGME49_286080-t26_1-p1	TGME49_086080	1	1430|0.454;	down	1	542|2.692;	up	elongation factor 2 family protein_x000D_	nucleus	GO:0006518 peptide metabolic process; GO:0006414 translational elongation; GO:0043043 peptide biosynthetic process; GO:0044267 cellular protein metabolic process; GO:0006807 nitrogen compound metabolic process; GO:0009058 biosynthetic process; GO:0043603 cellular amide metabolic process; GO:0044238 primary metabolic process; GO:1901566 organonitrogen compound biosynthetic process; GO:1901576 orga…		GO:1901265 nucleoside phosphate binding; GO:0001882 nucleoside binding; GO:0043167 ion binding; GO:0016817 hydrolase activity, acting on acid anhydrides; GO:0016787 hydrolase activity; GO:0000166 nucleotide binding; GO:0017111 nucleoside-triphosphatase activity; GO:0097159 organic cyclic compound binding; GO:1901363 heterocyclic compound binding; GO:0032549 ribonucleoside binding; GO:0097367 carb…	K12852	EFTUD2; 116 kDa U5 small nuclear ribonucleoprotein component	ko03040 Spliceosome (56);	IPR027417; IPR000795; IPR031950; IPR005517; IPR005225; IPR000640; IPR020568; IPR014721; IPR009022; IPR009000;	P-loop containing nucleoside triphosphate hydrolase; Transcription factor, GTP-binding domain; 116 kDa U5 small nuclear ribonucleoprotein component, N-terminal; Translation elongation factor EFG/EF2, domain IV; Small GTP-binding protein domain; Translation elongation factor EFG, V domain; Ribosomal protein S5 domain 2-type fold; Ribosomal protein S5 domain 2-type fold, subgroup; Elongation factor…
TGME49_286120-t26_1-p1	TGME49_086120	0			4	429|0.64;456|0.565;632|0.583;557|2.325;	both	prolyl endopeptidase_x000D_	mitochondria	GO:0006508 proteolysis; GO:0008152 metabolic process; GO:0043170 macromolecule metabolic process; GO:0019538 protein metabolic process; GO:0044238 primary metabolic process; GO:0071704 organic substance metabolic process; GO:0006508 proteolysis; GO:0008152 metabolic process; GO:0043170 macromolecule metabolic process; GO:0019538 protein metabolic process; GO:0044238 primary metabolic process; GO:…		GO:0004252 serine-type endopeptidase activity; GO:0004175 endopeptidase activity; GO:0008238 exopeptidase activity; GO:0008233 peptidase activity; GO:0003824 catalytic activity; GO:0017171 serine hydrolase activity; GO:0008236 serine-type peptidase activity; GO:0070011 peptidase activity, acting on L-amino acid peptides; GO:0016787 hydrolase activity; GO:0070008 serine-type exopeptidase activity;…	K01322			IPR001375; IPR029058; IPR023302;	Peptidase S9, prolyl oligopeptidase, catalytic domain; Alpha/Beta hydrolase fold; Peptidase S9A, N-terminal domain;
TGME49_286750-t26_1-p1	TGME49_086750	0			4	82|0.533;72|1.689;413|1.903;150|2.281;	both	MA3 domain-containing protein_x000D_	cytoplasm			GO:0005488 binding; GO:0005488 binding;				IPR003891; IPR016024; IPR016021;	Initiation factor eIF-4 gamma, MA3; Armadillo-type fold; MIF4G-like domain;
TGME49_288360-t26_1-p1	TGME49_088360	2	565|0.539;222|1.853;	both	0			tryptophanyl-tRNA synthetase (TrpRS2)_x000D_	mitochondria	GO:0006518 peptide metabolic process; GO:0006725 cellular aromatic compound metabolic process; GO:0044267 cellular protein metabolic process; GO:0044699 single-organism process; GO:0009058 biosynthetic process; GO:1901566 organonitrogen compound biosynthetic process; GO:0043039 tRNA aminoacylation; GO:0044237 cellular metabolic process; GO:0071704 organic substance metabolic process; GO:0008152 m…	GO:0044424 intracellular part; GO:0005623 cell; GO:0044464 cell part; GO:0005622 intracellular; GO:0005737 cytoplasm; GO:0044424 intracellular part; GO:0005623 cell; GO:0044464 cell part; GO:0005622 intracellular; GO:0005737 cytoplasm;	GO:0004830 tryptophan-tRNA ligase activity; GO:0016876 ligase activity, forming aminoacyl-tRNA and related compounds; GO:0005524 ATP binding; GO:1901265 nucleoside phosphate binding; GO:0016875 ligase activity, forming carbon-oxygen bonds; GO:0001882 nucleoside binding; GO:0043167 ion binding; GO:0016874 ligase activity; GO:0000166 nucleotide binding; GO:0097159 organic cyclic compound binding; G…	K01867	WARS; tryptophanyl-tRNA synthetase [EC:6.1.1.2]	ko00970 Aminoacyl-tRNA biosynthesis (19);	IPR014729; IPR018163;	Rossmann-like alpha/beta/alpha sandwich fold; Threonyl/alanyl tRNA synthetase, class II-like, putative editing domain;
TGME49_288380-t26_1-p1	TGME49_088380	0			2	536|1.685;524|2.308;	up	heat shock protein HSP90_x000D_	cytoplasm	GO:0006457 protein folding; GO:0006950 response to stress; GO:0050896 response to stimulus; GO:0009987 cellular process; GO:0006457 protein folding; GO:0006950 response to stress; GO:0050896 response to stimulus; GO:0009987 cellular process;		GO:0005524 ATP binding; GO:1901265 nucleoside phosphate binding; GO:0001882 nucleoside binding; GO:0043167 ion binding; GO:0005515 protein binding; GO:0000166 nucleotide binding; GO:0097159 organic cyclic compound binding; GO:1901363 heterocyclic compound binding; GO:0032549 ribonucleoside binding; GO:0097367 carbohydrate derivative binding; GO:0032553 ribonucleotide binding; GO:0005488 binding; …	K04079	HSP90A; molecular chaperone HtpG	ko04141 Protein processing in endoplasmic reticulum (32); ko04151 PI3K-Akt signaling pathway (7);	IPR020568; IPR020575; IPR003594;	Ribosomal protein S5 domain 2-type fold; Heat shock protein Hsp90, N-terminal; Histidine kinase-like ATPase, C-terminal domain;
TGME49_288500-t26_1-p1	TGME49_088500	0			1	455|0.625;	down	FAD Malate-dehydrogenase (MDH-FAD)_x000D_	mitochondria	GO:0072350 tricarboxylic acid metabolic process; GO:0055114 oxidation-reduction process; GO:0044281 small molecule metabolic process; GO:0044763 single-organism cellular process; GO:0006099 tricarboxylic acid cycle; GO:0044699 single-organism process; GO:0044238 primary metabolic process; GO:0045333 cellular respiration; GO:0044237 cellular metabolic process; GO:0071704 organic substance metaboli…		GO:0016614 oxidoreductase activity, acting on CH-OH group of donors; GO:0016901 oxidoreductase activity, acting on the CH-OH group of donors, quinone or similar compound as acceptor; GO:0016615 malate dehydrogenase activity; GO:0008924 malate dehydrogenase (quinone) activity; GO:0003824 catalytic activity; GO:0016491 oxidoreductase activity; GO:0016614 oxidoreductase activity, acting on CH-OH gro…	K00109	L2HGDH; 2-hydroxyglutarate dehydrogenase [EC:1.1.99.2]	ko00650 Butanoate metabolism (4);	IPR023753;	FAD/NAD(P)-binding domain;
TGME49_210787-t26_1-p1	TGME49_088620	0			3	1553|1.773;932|1.576;1739|1.72;	up	Erv1 / Alr family protein_x000D_	cytoplasm,nucleus	GO:0044699 single-organism process; GO:0008152 metabolic process; GO:0055114 oxidation-reduction process; GO:0044710 single-organism metabolic process; GO:0044699 single-organism process; GO:0008152 metabolic process; GO:0055114 oxidation-reduction process; GO:0044710 single-organism metabolic process;		GO:0016667 oxidoreductase activity, acting on a sulfur group of donors; GO:0003824 catalytic activity; GO:0016972 thiol oxidase activity; GO:0016670 oxidoreductase activity, acting on a sulfur group of donors, oxygen as acceptor; GO:0016491 oxidoreductase activity; GO:0016667 oxidoreductase activity, acting on a sulfur group of donors; GO:0003824 catalytic activity; GO:0016972 thiol oxidase activ…	K17783			IPR017905;	ERV/ALR sulfhydryl oxidase domain;
TGME49_288620-t26_1-p1	TGME49_088620	1	678|0.599;	down	1	678|0.537;	down	Erv1 / Alr family protein_x000D_	nucleus	GO:0044699 single-organism process; GO:0008152 metabolic process; GO:0055114 oxidation-reduction process; GO:0044710 single-organism metabolic process; GO:0044699 single-organism process; GO:0008152 metabolic process; GO:0055114 oxidation-reduction process; GO:0044710 single-organism metabolic process;		GO:0016667 oxidoreductase activity, acting on a sulfur group of donors; GO:0003824 catalytic activity; GO:0016972 thiol oxidase activity; GO:0016670 oxidoreductase activity, acting on a sulfur group of donors, oxygen as acceptor; GO:0016491 oxidoreductase activity; GO:0016667 oxidoreductase activity, acting on a sulfur group of donors; GO:0003824 catalytic activity; GO:0016972 thiol oxidase activ…	K17783			IPR017905;	ERV/ALR sulfhydryl oxidase domain;
TGME49_288720-t26_1-p1	TGME49_088720	0			1	82|4.478;	up	ribosomal protein RPL10_x000D_	nucleus	GO:0006518 peptide metabolic process; GO:0043043 peptide biosynthetic process; GO:0044267 cellular protein metabolic process; GO:0006807 nitrogen compound metabolic process; GO:0009058 biosynthetic process; GO:0043603 cellular amide metabolic process; GO:0044238 primary metabolic process; GO:1901566 organonitrogen compound biosynthetic process; GO:1901576 organic substance biosynthetic process; G…	GO:0005840 ribosome; GO:0043226 organelle; GO:0043229 intracellular organelle; GO:0043232 intracellular non-membrane-bounded organelle; GO:0044464 cell part; GO:0005622 intracellular; GO:0005737 cytoplasm; GO:0032991 macromolecular complex; GO:0044424 intracellular part; GO:1990904 ribonucleoprotein complex; GO:0005623 cell; GO:0030529 intracellular ribonucleoprotein complex; GO:0044444 cytoplasm…	GO:0003735 structural constituent of ribosome; GO:0005198 structural molecule activity; GO:0003735 structural constituent of ribosome; GO:0005198 structural molecule activity;	K02866	RP-L10e; large subunit ribosomal protein L10e	ko03010 Ribosome (75);	IPR016180;	Ribosomal protein L10e/L16;
TGME49_289210-t26_1-p1	TGME49_089210	0			2	233|1.838;255|2.133;	up	prefoldin subunit protein_x000D_	nucleus	GO:0006457 protein folding; GO:0009987 cellular process; GO:0006457 protein folding; GO:0009987 cellular process;	GO:0016272 prefoldin complex; GO:0032991 macromolecular complex; GO:0043234 protein complex; GO:0016272 prefoldin complex; GO:0032991 macromolecular complex; GO:0043234 protein complex;	GO:0005515 protein binding; GO:0051082 unfolded protein binding; GO:0005488 binding; GO:0005515 protein binding; GO:0051082 unfolded protein binding; GO:0005488 binding;
TGME49_289300-t26_1-p1	TGME49_089300	0			1	424|1.622;	up	methionyl-tRNA synthetase_x000D_	mitochondria	GO:0006518 peptide metabolic process; GO:0006725 cellular aromatic compound metabolic process; GO:0044267 cellular protein metabolic process; GO:0044699 single-organism process; GO:0009058 biosynthetic process; GO:1901566 organonitrogen compound biosynthetic process; GO:0043039 tRNA aminoacylation; GO:0044237 cellular metabolic process; GO:0071704 organic substance metabolic process; GO:0008152 m…	GO:0044424 intracellular part; GO:0005623 cell; GO:0044464 cell part; GO:0005622 intracellular; GO:0005737 cytoplasm; GO:0044424 intracellular part; GO:0005623 cell; GO:0044464 cell part; GO:0005622 intracellular; GO:0005737 cytoplasm;	GO:0016876 ligase activity, forming aminoacyl-tRNA and related compounds; GO:0003723 RNA binding; GO:0005524 ATP binding; GO:1901265 nucleoside phosphate binding; GO:0004825 methionine-tRNA ligase activity; GO:0016875 ligase activity, forming carbon-oxygen bonds; GO:0016874 ligase activity; GO:0001882 nucleoside binding; GO:0043167 ion binding; GO:0000166 nucleotide binding; GO:0097159 organic cy…	K01874	MARS; methionyl-tRNA synthetase [EC:6.1.1.10]	ko00450 Selenocompound metabolism (4); ko00970 Aminoacyl-tRNA biosynthesis (19);	IPR014729; IPR033911; IPR012340; IPR015413; IPR002547; IPR009080;	Rossmann-like alpha/beta/alpha sandwich fold; Methioninyl-tRNA synthetase core domain; Nucleic acid-binding, OB-fold; Methionyl/Leucyl tRNA synthetase; tRNA-binding domain; Aminoacyl-tRNA synthetase, class Ia, anticodon-binding;
TGME49_289600-t26_1-p1	TGME49_089600	0			1	187|1.716;	up	heat shock protein HSP29_x000D_	cytoplasm							IPR002068; IPR008978;	Alpha crystallin/Hsp20 domain; HSP20-like chaperone;
TGME49_289650-t26_1-p1	TGME49_089650	0			3	116|0.514;231|0.417;180|0.467;	down	PEP-carboxykinase I_x000D_	mitochondria	GO:0016051 carbohydrate biosynthetic process; GO:0019319 hexose biosynthetic process; GO:0044711 single-organism biosynthetic process; GO:0044281 small molecule metabolic process; GO:0044699 single-organism process; GO:0009058 biosynthetic process; GO:0046364 monosaccharide biosynthetic process; GO:0044238 primary metabolic process; GO:0005975 carbohydrate metabolic process; GO:1901576 organic su…		GO:0005524 ATP binding; GO:1901265 nucleoside phosphate binding; GO:0004611 phosphoenolpyruvate carboxykinase activity; GO:0001882 nucleoside binding; GO:0043167 ion binding; GO:0016829 lyase activity; GO:0000166 nucleotide binding; GO:0004612 phosphoenolpyruvate carboxykinase (ATP) activity; GO:0097159 organic cyclic compound binding; GO:1901363 heterocyclic compound binding; GO:0032549 ribonucl…	K01610	E4.1.1.49; phosphoenolpyruvate carboxykinase (ATP) [EC:4.1.1.49]	ko00010 Glycolysis / Gluconeogenesis (19); ko00020 Citrate cycle (TCA cycle) (14); ko00620 Pyruvate metabolism (13); ko00710 Carbon fixation in photosynthetic organisms (9); ko01100 Metabolic pathways (166); ko01110 Biosynthesis of secondary metabolites (74); ko01120 Microbial metabolism in diverse environments (47); ko01130 Biosynthesis of antibiotics (64); ko01200 Carbon metabolism (41);	IPR008210; IPR013035;	Phosphoenolpyruvate carboxykinase, N-terminal; Phosphoenolpyruvate carboxykinase, C-terminal;
TGME49_289680-t26_1-p1	TGME49_089680	1	59|0.642;	down	1	130|2.781;	up	Ras-related protein Rab11_x000D_	cytoplasm	GO:0050794 regulation of cellular process; GO:0044700 single organism signaling; GO:0051716 cellular response to stimulus; GO:0007165 signal transduction; GO:0050789 regulation of biological process; GO:0007154 cell communication; GO:0035556 intracellular signal transduction; GO:0044699 single-organism process; GO:0007264 small GTPase mediated signal transduction; GO:0023052 signaling; GO:0050896…	GO:0005623 cell; GO:0005622 intracellular; GO:0044464 cell part;	GO:1901265 nucleoside phosphate binding; GO:0001882 nucleoside binding; GO:0043167 ion binding; GO:0000166 nucleotide binding; GO:0097159 organic cyclic compound binding; GO:1901363 heterocyclic compound binding; GO:0032549 ribonucleoside binding; GO:0097367 carbohydrate derivative binding; GO:0032553 ribonucleotide binding; GO:0005488 binding; GO:0032550 purine ribonucleoside binding; GO:0043168…	K07904	RAB11A; Ras-related protein Rab-11A	ko04144 Endocytosis (11);	IPR005225; IPR027417;	Small GTP-binding protein domain; P-loop containing nucleoside triphosphate hydrolase;
TGME49_289690-t26_1-p1	TGME49_089690	2	274|0.533;211|0.459;	down	3	274|0.613;253|0.386;214|1.501;	both	glyceraldehyde-3-phosphate dehydrogenase GAPDH1_x000D_	mitochondria	GO:0006006 glucose metabolic process; GO:0044723 single-organism carbohydrate metabolic process; GO:0008152 metabolic process; GO:0055114 oxidation-reduction process; GO:0044710 single-organism metabolic process; GO:0044281 small molecule metabolic process; GO:0005996 monosaccharide metabolic process; GO:0044699 single-organism process; GO:0044238 primary metabolic process; GO:0005975 carbohydrat…		GO:0016620 oxidoreductase activity, acting on the aldehyde or oxo group of donors, NAD or NADP as acceptor; GO:0097159 organic cyclic compound binding; GO:1901363 heterocyclic compound binding; GO:1901265 nucleoside phosphate binding; GO:0051287 NAD binding; GO:0003824 catalytic activity; GO:0005488 binding; GO:0016903 oxidoreductase activity, acting on the aldehyde or oxo group of donors; GO:005…	K00134	GAPDH; glyceraldehyde 3-phosphate dehydrogenase [EC:1.2.1.12]	ko00010 Glycolysis / Gluconeogenesis (19); ko00710 Carbon fixation in photosynthetic organisms (9); ko01100 Metabolic pathways (166); ko01110 Biosynthesis of secondary metabolites (74); ko01120 Microbial metabolism in diverse environments (47); ko01130 Biosynthesis of antibiotics (64); ko01200 Carbon metabolism (41); ko01230 Biosynthesis of amino acids (20); ko04066 HIF-1 signaling pathway (7);	IPR020829; IPR016040; IPR020828;	Glyceraldehyde 3-phosphate dehydrogenase, catalytic domain; NAD(P)-binding domain; Glyceraldehyde 3-phosphate dehydrogenase, NAD(P) binding domain;
TGME49_289800-t26_1-p1	TGME49_089800	0			1	135|0.365;	down	hypothetical protein_x000D_	plasma membrane	GO:0006810 transport; GO:0051179 localization; GO:0051234 establishment of localization; GO:0006810 transport; GO:0051179 localization; GO:0051234 establishment of localization;	GO:0031224 intrinsic component of membrane; GO:0016020 membrane; GO:0016021 integral component of membrane; GO:0044425 membrane part; GO:0043229 intracellular organelle; GO:0016020 membrane; GO:0005783 endoplasmic reticulum; GO:0005737 cytoplasm; GO:0031224 intrinsic component of membrane; GO:0012505 endomembrane system; GO:0044424 intracellular part; GO:0005623 cell; GO:0016021 integral componen…		K20352			IPR009038;	GOLD domain;
TGME49_289820-t26_1-p1	TGME49_089820	1	1618|0.581;	down	1	1519|1.628;	up	TBC domain-containing protein_x000D_	nucleus							IPR000195;	Rab-GTPase-TBC domain;
TGME49_290000-t26_1-p1	TGME49_090000	0			1	816|2.114;	up	hypothetical protein_x000D_	extracellular
TGME49_290150-t26_1-p1	TGME49_090150	0			1	867|1.924;	up	hypothetical protein_x000D_	nucleus
TGME49_290190-t26_1-p1	TGME49_090190	0			2	1565|2.265;1572|1.938;	up	hypothetical protein_x000D_	nucleus				K15193
TGME49_290600-t26_1-p1	TGME49_090600	0			2	94|1.674;184|1.542;	up	succinyl-CoA-synthetase alpha SCSA_x000D_	mitochondria	GO:0008152 metabolic process; GO:0008152 metabolic process;		GO:0003824 catalytic activity; GO:0048037 cofactor binding; GO:0005488 binding; GO:0004774 succinate-CoA ligase activity; GO:0003824 catalytic activity; GO:0016405 CoA-ligase activity; GO:0005488 binding; GO:0016874 ligase activity; GO:0016877 ligase activity, forming carbon-sulfur bonds; GO:0048037 cofactor binding; GO:0016878 acid-thiol ligase activity; GO:0004776 succinate-CoA ligase (GDP-form…	K01899	LSC1; succinyl-CoA synthetase alpha subunit [EC:6.2.1.4 6.2.1.5]	ko00020 Citrate cycle (TCA cycle) (14); ko00640 Propanoate metabolism (10); ko01100 Metabolic pathways (166); ko01110 Biosynthesis of secondary metabolites (74); ko01120 Microbial metabolism in diverse environments (47); ko01130 Biosynthesis of antibiotics (64); ko01200 Carbon metabolism (41);	IPR005811; IPR016040; IPR003781; IPR016102;	ATP-citrate lyase/succinyl-CoA ligase; NAD(P)-binding domain; CoA-binding; Succinyl-CoA synthetase-like;
TGME49_290660-t26_1-p1	TGME49_090660	0			1	438|1.591;	up	RNA recognition motif-containing protein_x000D_	cytoplasm			GO:0097159 organic cyclic compound binding; GO:1901363 heterocyclic compound binding; GO:1901265 nucleoside phosphate binding; GO:0005488 binding; GO:0003676 nucleic acid binding; GO:0000166 nucleotide binding; GO:0036094 small molecule binding; GO:0097159 organic cyclic compound binding; GO:1901363 heterocyclic compound binding; GO:1901265 nucleoside phosphate binding; GO:0005488 binding; GO:000…				IPR000504; IPR012677;	RNA recognition motif domain; Nucleotide-binding alpha-beta plait domain;
TGME49_290670-t26_1-p1	TGME49_090670	1	438|1.741;	up	2	645|0.526;317|0.204;	down	leucyl aminopeptidase LAP_x000D_	plasma membrane	GO:0006508 proteolysis; GO:0008152 metabolic process; GO:0043170 macromolecule metabolic process; GO:0019538 protein metabolic process; GO:0044238 primary metabolic process; GO:0071704 organic substance metabolic process; GO:0006508 proteolysis; GO:0008152 metabolic process; GO:0043170 macromolecule metabolic process; GO:0019538 protein metabolic process; GO:0044238 primary metabolic process; GO:…	GO:0044424 intracellular part; GO:0005623 cell; GO:0005622 intracellular; GO:0044464 cell part; GO:0005737 cytoplasm; GO:0044424 intracellular part; GO:0005623 cell; GO:0005622 intracellular; GO:0044464 cell part; GO:0005737 cytoplasm;	GO:0008233 peptidase activity; GO:0008238 exopeptidase activity; GO:0046914 transition metal ion binding; GO:0003824 catalytic activity; GO:0005488 binding; GO:0008235 metalloexopeptidase activity; GO:0043167 ion binding; GO:0043169 cation binding; GO:0070011 peptidase activity, acting on L-amino acid peptides; GO:0046872 metal ion binding; GO:0008237 metallopeptidase activity; GO:0016787 hydrola…	K01255	CARP; leucyl aminopeptidase [EC:3.4.11.1]	ko00480 Glutathione metabolism (9); ko01100 Metabolic pathways (166);	IPR000819; IPR008283;	Peptidase M17, leucyl aminopeptidase, C-terminal; Peptidase M17, leucyl aminopeptidase, N-terminal;
TGME49_290880-t26_1-p1	TGME49_090880	0			1	1546|1.968;	up	DnaJ domain-containing protein_x000D_	nucleus							IPR001623;	DnaJ domain;
TGME49_290940-t26_1-p1	TGME49_090940	0			1	1599|1.621;	up	EMP/nonaspanin domain family protein_x000D_	plasma membrane		GO:0031224 intrinsic component of membrane; GO:0016020 membrane; GO:0016021 integral component of membrane; GO:0044425 membrane part; GO:0031224 intrinsic component of membrane; GO:0016020 membrane; GO:0016021 integral component of membrane; GO:0044425 membrane part;		K17086
TGME49_291640-t26_1-p1	TGME49_091640	0			1	299|1.85;	up	aspartate carbamoyltransferase_x000D_	nucleus	GO:0006725 cellular aromatic compound metabolic process; GO:0044699 single-organism process; GO:0009058 biosynthetic process; GO:1901566 organonitrogen compound biosynthetic process; GO:0044237 cellular metabolic process; GO:0071704 organic substance metabolic process; GO:0072528 pyrimidine-containing compound biosynthetic process; GO:0008152 metabolic process; GO:0006520 cellular amino acid meta…		GO:0016597 amino acid binding; GO:0016743 carboxyl- or carbamoyltransferase activity; GO:0031406 carboxylic acid binding; GO:0004070 aspartate carbamoyltransferase activity; GO:0003824 catalytic activity; GO:0005488 binding; GO:0043167 ion binding; GO:0043177 organic acid binding; GO:0016741 transferase activity, transferring one-carbon groups; GO:0043168 anion binding; GO:0016740 transferase act…	K00609	pyrB; aspartate carbamoyltransferase catalytic subunit [EC:2.1.3.2]	ko00240 Pyrimidine metabolism (37); ko00250 Alanine, aspartate and glutamate metabolism (8); ko01100 Metabolic pathways (166);	IPR006132; IPR006131;	Aspartate/ornithine carbamoyltransferase, carbamoyl-P binding; Aspartate/ornithine carbamoyltransferase, Asp/Orn-binding domain;
TGME49_291890-t26_1-p1	TGME49_091890	0			3	302|2.117;320|1.898;59|1.551;	up	microneme protein MIC1_x000D_	extracellular							IPR024691;	Micronemal protein 1, galectin-like domain;
TGME49_291930-t26_1-p1	TGME49_091930	1	597|0.479;	down	1	480|0.508;	down	RNA recognition motif-containing protein_x000D_	nucleus			GO:0097159 organic cyclic compound binding; GO:1901363 heterocyclic compound binding; GO:1901265 nucleoside phosphate binding; GO:0005488 binding; GO:0003676 nucleic acid binding; GO:0000166 nucleotide binding; GO:0036094 small molecule binding; GO:0097159 organic cyclic compound binding; GO:1901363 heterocyclic compound binding; GO:1901265 nucleoside phosphate binding; GO:0005488 binding; GO:000…	K11294			IPR000504; IPR012677;	RNA recognition motif domain; Nucleotide-binding alpha-beta plait domain;
TGME49_291960-t26_1-p1	TGME49_091960	0			1	276|0.608;	down	rhoptry kinase family protein ROP40 (incomplete catalytic triad)_x000D_	nucleus	GO:0016310 phosphorylation; GO:0008152 metabolic process; GO:0044237 cellular metabolic process; GO:0006793 phosphorus metabolic process; GO:0009987 cellular process; GO:0006796 phosphate-containing compound metabolic process;		GO:0016301 kinase activity; GO:0003824 catalytic activity; GO:0016740 transferase activity; GO:0016772 transferase activity, transferring phosphorus-containing groups;				IPR027916; IPR011009;	Protein kinase-like domain, Apicomplexa; Protein kinase-like domain;
TGME49_292080-t26_1-p1	TGME49_092080	1	113|0.666;	down	2	906|0.597;575|1.727;	both	leucyl-tRNA synthetase_x000D_	nucleus	GO:0006518 peptide metabolic process; GO:0006725 cellular aromatic compound metabolic process; GO:0044267 cellular protein metabolic process; GO:0044699 single-organism process; GO:0009058 biosynthetic process; GO:1901566 organonitrogen compound biosynthetic process; GO:0043039 tRNA aminoacylation; GO:0044237 cellular metabolic process; GO:0071704 organic substance metabolic process; GO:0008152 m…	GO:0044424 intracellular part; GO:0005623 cell; GO:0044464 cell part; GO:0005622 intracellular; GO:0005737 cytoplasm; GO:0044424 intracellular part; GO:0005623 cell; GO:0044464 cell part; GO:0005622 intracellular; GO:0005737 cytoplasm;	GO:0016876 ligase activity, forming aminoacyl-tRNA and related compounds; GO:0005524 ATP binding; GO:0002161 aminoacyl-tRNA editing activity; GO:1901265 nucleoside phosphate binding; GO:0052689 carboxylic ester hydrolase activity; GO:0016875 ligase activity, forming carbon-oxygen bonds; GO:0001882 nucleoside binding; GO:0043167 ion binding; GO:0016874 ligase activity; GO:0016787 hydrolase activit…	K01869	LARS; leucyl-tRNA synthetase [EC:6.1.1.4]	ko00970 Aminoacyl-tRNA biosynthesis (19);	IPR014729; IPR013155; IPR009008; IPR002300; IPR009080;	Rossmann-like alpha/beta/alpha sandwich fold; Methionyl/Valyl/Leucyl/Isoleucyl-tRNA synthetase, anticodon-binding; Valyl/Leucyl/Isoleucyl-tRNA synthetase, editing domain; Aminoacyl-tRNA synthetase, class Ia; Aminoacyl-tRNA synthetase, class Ia, anticodon-binding;
TGME49_292130-t26_1-p1	TGME49_092130	0			1	274|0.269;	down	ribosomal protein RPL13A_x000D_	cytoplasm,nucleus	GO:0006518 peptide metabolic process; GO:0043043 peptide biosynthetic process; GO:0044267 cellular protein metabolic process; GO:0006807 nitrogen compound metabolic process; GO:0009058 biosynthetic process; GO:0043603 cellular amide metabolic process; GO:0044238 primary metabolic process; GO:1901566 organonitrogen compound biosynthetic process; GO:1901576 organic substance biosynthetic process; G…	GO:0005840 ribosome; GO:0043229 intracellular organelle; GO:0043232 intracellular non-membrane-bounded organelle; GO:0044446 intracellular organelle part; GO:0005737 cytoplasm; GO:0032991 macromolecular complex; GO:0044424 intracellular part; GO:0005623 cell; GO:0044422 organelle part; GO:0043228 non-membrane-bounded organelle; GO:0043226 organelle; GO:0015934 large ribosomal subunit; GO:0044391 …	GO:0003735 structural constituent of ribosome; GO:0005198 structural molecule activity; GO:0003735 structural constituent of ribosome; GO:0005198 structural molecule activity;	K02872	RP-L13Ae; large subunit ribosomal protein L13Ae	ko03010 Ribosome (75);
TGME49_287280-t26_1-p1	TGME49_092710	1	767|0.536;	down	1	767|0.347;	down	Toxoplasma gondii family C protein_x000D_	plasma membrane		GO:0031224 intrinsic component of membrane; GO:0016020 membrane; GO:0016021 integral component of membrane; GO:0044425 membrane part;
TGME49_293180-t26_1-p1	TGME49_093180	0			2	312|0.626;323|1.745;	both	NADP-specific glutamate dehydrogenase_x000D_	plasma membrane	GO:0055114 oxidation-reduction process; GO:0044281 small molecule metabolic process; GO:0044763 single-organism cellular process; GO:0006807 nitrogen compound metabolic process; GO:0044699 single-organism process; GO:0044238 primary metabolic process; GO:0044237 cellular metabolic process; GO:0071704 organic substance metabolic process; GO:0008152 metabolic process; GO:0006520 cellular amino acid…		GO:0016638 oxidoreductase activity, acting on the CH-NH2 group of donors; GO:0004352 glutamate dehydrogenase (NAD+) activity; GO:0003824 catalytic activity; GO:0016639 oxidoreductase activity, acting on the CH-NH2 group of donors, NAD or NADP as acceptor; GO:0016491 oxidoreductase activity; GO:0016638 oxidoreductase activity, acting on the CH-NH2 group of donors; GO:0004352 glutamate dehydrogenas…	K00262	E1.4.1.4; glutamate dehydrogenase (NADP+) [EC:1.4.1.4]	ko00220 Arginine biosynthesis (3); ko00250 Alanine, aspartate and glutamate metabolism (8); ko00910 Nitrogen metabolism (2); ko01100 Metabolic pathways (166);	IPR006096; IPR016040; IPR033922; IPR006097;	Glutamate/phenylalanine/leucine/valine dehydrogenase, C-terminal; NAD(P)-binding domain; NAD(P) binding domain of glutamate dehydrogenase; Glutamate/phenylalanine/leucine/valine dehydrogenase, dimerisation domain;
TGME49_293330-t26_1-p1	TGME49_093330	1	2035|0.566;	down	2	2014|3.33;2035|1.796;	up	hypothetical protein_x000D_	extracellular
TGME49_293370-t26_1-p1	TGME49_093370	0			1	935|1.918;	up	histone arginine methyltransferase PRMT2_x000D_	nucleus	GO:0008152 metabolic process; GO:0032259 methylation;		GO:0016741 transferase activity, transferring one-carbon groups; GO:0008168 methyltransferase activity; GO:0003824 catalytic activity; GO:0016740 transferase activity;				IPR029063; IPR030382;	S-adenosyl-L-methionine-dependent methyltransferase; SAM-dependent methyltransferase TRM5/TYW2-type;
TGME49_293470-t26_1-p1	TGME49_093470	0			1	37|1.912;	up	hypothetical protein_x000D_	cytoplasm
TGME49_293560-t26_1-p1	TGME49_093560	0			1	2564|2.202;	up	hypothetical protein_x000D_	mitochondria
TGME49_293580-t26_1-p1	TGME49_093580	0			1	50|1.634;	up	prefoldin subunit protein_x000D_	cytoplasm	GO:0006457 protein folding; GO:0009987 cellular process; GO:0006457 protein folding; GO:0009987 cellular process;	GO:0016272 prefoldin complex; GO:0032991 macromolecular complex; GO:0043234 protein complex; GO:0016272 prefoldin complex; GO:0032991 macromolecular complex; GO:0043234 protein complex;	GO:0005515 protein binding; GO:0051082 unfolded protein binding; GO:0005488 binding; GO:0005515 protein binding; GO:0051082 unfolded protein binding; GO:0005488 binding;	K09549
TGME49_293860-t26_1-p1	TGME49_093860	0			1	572|2.867;	up	hypothetical protein_x000D_	cytoplasm							IPR007052; IPR008978;	CS domain; HSP20-like chaperone;
TGME49_294350-t26_1-p1	TGME49_094350	0			1	1781|2.457;	up	DEAD/DEAH box helicase domain-containing protein_x000D_	plasma membrane			GO:0005524 ATP binding; GO:1901265 nucleoside phosphate binding; GO:0001882 nucleoside binding; GO:0043167 ion binding; GO:0000166 nucleotide binding; GO:0097159 organic cyclic compound binding; GO:1901363 heterocyclic compound binding; GO:0032549 ribonucleoside binding; GO:0097367 carbohydrate derivative binding; GO:0032553 ribonucleotide binding; GO:0005488 binding; GO:0003676 nucleic acid bind…	K20103			IPR011545; IPR014001; IPR027417; IPR001650;	DEAD/DEAH box helicase domain; Helicase superfamily 1/2, ATP-binding domain; P-loop containing nucleoside triphosphate hydrolase; Helicase, C-terminal;
TGME49_294600-t26_1-p1	TGME49_094600	2	3059|0.637;3849|0.608;	down	1	3059|1.784;	up	Toxoplasma gondii family D protein_x000D_	extracellular
TGME49_294670-t26_1-p1	TGME49_094670	0			1	206|0.351;	down	translation initiation factor 3 subunit_x000D_	nucleus	GO:0050794 regulation of cellular process; GO:0044085 cellular component biogenesis; GO:0016043 cellular component organization; GO:0022613 ribonucleoprotein complex biogenesis; GO:0006518 peptide metabolic process; GO:0022618 ribonucleoprotein complex assembly; GO:0060255 regulation of macromolecule metabolic process; GO:0010608 posttranscriptional regulation of gene expression; GO:0044267 cellu…	GO:0044464 cell part; GO:0005622 intracellular; GO:0005737 cytoplasm; GO:0032991 macromolecular complex; GO:0044424 intracellular part; GO:0043234 protein complex; GO:0005623 cell; GO:0044444 cytoplasmic part; GO:0005852 eukaryotic translation initiation factor 3 complex; GO:0044464 cell part; GO:0005622 intracellular; GO:0070993 translation preinitiation complex; GO:0005737 cytoplasm; GO:0016282…	GO:0097159 organic cyclic compound binding; GO:1901363 heterocyclic compound binding; GO:0003723 RNA binding; GO:0008135 translation factor activity, RNA binding; GO:1901265 nucleoside phosphate binding; GO:0005488 binding; GO:0003676 nucleic acid binding; GO:0003743 translation initiation factor activity; GO:0000166 nucleotide binding; GO:0036094 small molecule binding; GO:0097159 organic cyclic…	K03248	EIF3G; translation initiation factor 3 subunit G	ko03013 RNA transport (20);	IPR000504; IPR024675; IPR012677; IPR034240;	RNA recognition motif domain; Eukaryotic translation initiation factor 3 subunit G, N-terminal; Nucleotide-binding alpha-beta plait domain; eIF3G, RNA recognition motif;
TGME49_294790-t26_1-p1	TGME49_094790	3	728|0.604;1058|0.516;1003|0.571;	down	5	1081|0.573;928|13.239;1058|1.782;728|2.058;946|2.884;	both	hypothetical protein_x000D_	plasma membrane
TGME49_295110-t26_1-p1	TGME49_095110	0			1	315|1.984;	up	rhoptry protein ROP7_x000D_	extracellular	GO:0016310 phosphorylation; GO:0044267 cellular protein metabolic process; GO:0044238 primary metabolic process; GO:0044237 cellular metabolic process; GO:0006796 phosphate-containing compound metabolic process; GO:0071704 organic substance metabolic process; GO:0008152 metabolic process; GO:0006468 protein phosphorylation; GO:0006793 phosphorus metabolic process; GO:0044260 cellular macromolecul…		GO:0005524 ATP binding; GO:1901265 nucleoside phosphate binding; GO:0016773 phosphotransferase activity, alcohol group as acceptor; GO:0001882 nucleoside binding; GO:0043167 ion binding; GO:0004672 protein kinase activity; GO:0000166 nucleotide binding; GO:0097159 organic cyclic compound binding; GO:1901363 heterocyclic compound binding; GO:0032549 ribonucleoside binding; GO:0097367 carbohydrate …				IPR027916; IPR000719; IPR011009;	Protein kinase-like domain, Apicomplexa; Protein kinase domain; Protein kinase-like domain;
TGME49_295340-t26_1-p1	TGME49_095340	0			1	56|4.061;	up	UV excision repair protein Rad23 protein_x000D_	nucleus	GO:0033554 cellular response to stress; GO:0051603 proteolysis involved in cellular protein catabolic process; GO:0044257 cellular protein catabolic process; GO:0006725 cellular aromatic compound metabolic process; GO:0006259 DNA metabolic process; GO:0006289 nucleotide-excision repair; GO:0044267 cellular protein metabolic process; GO:0050896 response to stimulus; GO:0044237 cellular metabolic p…	GO:0043226 organelle; GO:0043231 intracellular membrane-bounded organelle; GO:0043229 intracellular organelle; GO:0005634 nucleus; GO:0044464 cell part; GO:0005622 intracellular; GO:0044424 intracellular part; GO:0043227 membrane-bounded organelle; GO:0005623 cell; GO:0043226 organelle; GO:0043231 intracellular membrane-bounded organelle; GO:0043229 intracellular organelle; GO:0005634 nucleus; GO…	GO:0097159 organic cyclic compound binding; GO:1901363 heterocyclic compound binding; GO:0003677 DNA binding; GO:0005488 binding; GO:0003676 nucleic acid binding; GO:0003684 damaged DNA binding; GO:0005515 protein binding; GO:0097159 organic cyclic compound binding; GO:1901363 heterocyclic compound binding; GO:0003677 DNA binding; GO:0003684 damaged DNA binding; GO:0005515 protein binding; GO:000…	K10839	RAD23; UV excision repair protein RAD23	ko03420 Nucleotide excision repair (14); ko04141 Protein processing in endoplasmic reticulum (32);	IPR006636; IPR015940; IPR029071; IPR000626; IPR015360; IPR009060;	Heat shock chaperonin-binding; Ubiquitin-associated domain; Ubiquitin-related domain; Ubiquitin domain; XPC-binding domain; UBA-like;
TGME49_297060-t26_1-p1	TGME49_097060	0			3	132|0.535;337|1.551;195|1.741;	both	phosphoglycerate mutase PGMII_x000D_	cytoplasm	GO:0006757 ATP generation from ADP; GO:0009116 nucleoside metabolic process; GO:0042278 purine nucleoside metabolic process; GO:0006165 nucleoside diphosphate phosphorylation; GO:0046031 ADP metabolic process; GO:0019362 pyridine nucleotide metabolic process; GO:0006096 glycolytic process; GO:0009167 purine ribonucleoside monophosphate metabolic process; GO:0009117 nucleotide metabolic process; G…		GO:0004619 phosphoglycerate mutase activity; GO:0016853 isomerase activity; GO:0003824 catalytic activity; GO:0016866 intramolecular transferase activity; GO:0016868 intramolecular transferase activity, phosphotransferases; GO:0004619 phosphoglycerate mutase activity; GO:0016853 isomerase activity; GO:0003824 catalytic activity; GO:0016866 intramolecular transferase activity; GO:0016868 intramole…	K01834	PGAM; 2,3-bisphosphoglycerate-dependent phosphoglycerate mutase [EC:5.4.2.11]	ko00010 Glycolysis / Gluconeogenesis (19); ko00260 Glycine, serine and threonine metabolism (8); ko00680 Methane metabolism (6); ko01100 Metabolic pathways (166); ko01110 Biosynthesis of secondary metabolites (74); ko01120 Microbial metabolism in diverse environments (47); ko01130 Biosynthesis of antibiotics (64); ko01200 Carbon metabolism (41); ko01230 Biosynthesis of amino acids (20);
TGME49_297430-t26_1-p1	TGME49_097430	0			1	159|2.378;	up	hypothetical protein_x000D_	nucleus							IPR025715;	Chromatin target of PRMT1 protein, C-terminal;
TGME49_299050-t26_1-p1	TGME49_099050	2	60|0.65;95|0.605;	down	2	68|1.807;172|1.672;	up	ribosomal protein RPL17_x000D_	cytoplasm	GO:0006518 peptide metabolic process; GO:0043043 peptide biosynthetic process; GO:0044267 cellular protein metabolic process; GO:0006807 nitrogen compound metabolic process; GO:0009058 biosynthetic process; GO:0043603 cellular amide metabolic process; GO:0044238 primary metabolic process; GO:1901566 organonitrogen compound biosynthetic process; GO:1901576 organic substance biosynthetic process; G…	GO:0005840 ribosome; GO:0043229 intracellular organelle; GO:0043232 intracellular non-membrane-bounded organelle; GO:0044446 intracellular organelle part; GO:0005737 cytoplasm; GO:0032991 macromolecular complex; GO:0044424 intracellular part; GO:0005623 cell; GO:0044422 organelle part; GO:0043228 non-membrane-bounded organelle; GO:0043226 organelle; GO:0015934 large ribosomal subunit; GO:0044391 …	GO:0003735 structural constituent of ribosome; GO:0005198 structural molecule activity; GO:0003735 structural constituent of ribosome; GO:0005198 structural molecule activity;	K02880	RP-L17e; large subunit ribosomal protein L17e	ko03010 Ribosome (75);
TGME49_299210-t26_1-p1	TGME49_099210	0			1	152|1.645;	up	CTP synthase_x000D_	nucleus	GO:0009116 nucleoside metabolic process; GO:0046132 pyrimidine ribonucleoside biosynthetic process; GO:0009147 pyrimidine nucleoside triphosphate metabolic process; GO:0009117 nucleotide metabolic process; GO:0044699 single-organism process; GO:0009163 nucleoside biosynthetic process; GO:0009058 biosynthetic process; GO:0046036 CTP metabolic process; GO:0044237 cellular metabolic process; GO:0006…		GO:0016879 ligase activity, forming carbon-nitrogen bonds; GO:0003824 catalytic activity; GO:0003883 CTP synthase activity; GO:0016874 ligase activity; GO:0005524 ATP binding; GO:1901265 nucleoside phosphate binding; GO:0016874 ligase activity; GO:0001882 nucleoside binding; GO:0043167 ion binding; GO:0000166 nucleotide binding; GO:0016879 ligase activity, forming carbon-nitrogen bonds; GO:009715…	K01937	pyrG; CTP synthase [EC:6.3.4.2]	ko00240 Pyrimidine metabolism (37); ko01100 Metabolic pathways (166);	IPR027417; IPR017456; IPR017926; IPR033828; IPR029062;	P-loop containing nucleoside triphosphate hydrolase; CTP synthase, N-terminal; Glutamine amidotransferase; CTP synthase GATase domain; Class I glutamine amidotransferase-like;
TGME49_299810-t26_1-p1	TGME49_099810	0			2	264|0.639;656|2.532;	both	cysteine-tRNA synthetase (CysRS)_x000D_	extracellular	GO:0006518 peptide metabolic process; GO:0006725 cellular aromatic compound metabolic process; GO:0044267 cellular protein metabolic process; GO:0044699 single-organism process; GO:0009058 biosynthetic process; GO:0006423 cysteinyl-tRNA aminoacylation; GO:1901566 organonitrogen compound biosynthetic process; GO:0043039 tRNA aminoacylation; GO:0044237 cellular metabolic process; GO:0071704 organic…		GO:0016876 ligase activity, forming aminoacyl-tRNA and related compounds; GO:0005524 ATP binding; GO:1901265 nucleoside phosphate binding; GO:0016875 ligase activity, forming carbon-oxygen bonds; GO:0001882 nucleoside binding; GO:0043167 ion binding; GO:0016874 ligase activity; GO:0000166 nucleotide binding; GO:0097159 organic cyclic compound binding; GO:1901363 heterocyclic compound binding; GO:…	K01883	CARS; cysteinyl-tRNA synthetase [EC:6.1.1.16]	ko00970 Aminoacyl-tRNA biosynthesis (19);	IPR014729; IPR032678; IPR009080;	Rossmann-like alpha/beta/alpha sandwich fold; tRNA synthetases class I, catalytic domain; Aminoacyl-tRNA synthetase, class Ia, anticodon-binding;
TGME49_300130-t26_1-p1	TGME49_100130	1	871|0.656;	down	3	1099|0.446;909|0.493;1094|2.196;	both	apical membrane antigen 1 domain-containing protein_x000D_	plasma membrane	GO:0044419 interspecies interaction between organisms; GO:0009405 pathogenesis; GO:0051704 multi-organism process; GO:0044419 interspecies interaction between organisms; GO:0009405 pathogenesis; GO:0051704 multi-organism process;	GO:0016020 membrane; GO:0031224 intrinsic component of membrane; GO:0016020 membrane; GO:0016021 integral component of membrane; GO:0044425 membrane part;
TGME49_300260-t26_1-p1	TGME49_100260	0			2	618|0.358;797|1.567;	both	threonyl-tRNA synthetase family protein_x000D_	mitochondria	GO:0006518 peptide metabolic process; GO:0006725 cellular aromatic compound metabolic process; GO:0044267 cellular protein metabolic process; GO:0044699 single-organism process; GO:0009058 biosynthetic process; GO:1901566 organonitrogen compound biosynthetic process; GO:0043039 tRNA aminoacylation; GO:0044237 cellular metabolic process; GO:0006435 threonyl-tRNA aminoacylation; GO:0071704 organic …	GO:0044424 intracellular part; GO:0005623 cell; GO:0044464 cell part; GO:0005622 intracellular; GO:0005737 cytoplasm; GO:0044424 intracellular part; GO:0005623 cell; GO:0044464 cell part; GO:0005622 intracellular; GO:0005737 cytoplasm;	GO:0016876 ligase activity, forming aminoacyl-tRNA and related compounds; GO:0004829 threonine-tRNA ligase activity; GO:0005524 ATP binding; GO:1901265 nucleoside phosphate binding; GO:0016875 ligase activity, forming carbon-oxygen bonds; GO:0001882 nucleoside binding; GO:0043167 ion binding; GO:0016874 ligase activity; GO:0000166 nucleotide binding; GO:0097159 organic cyclic compound binding; GO…	K01868	TARS; threonyl-tRNA synthetase [EC:6.1.1.3]	ko00970 Aminoacyl-tRNA biosynthesis (19);	IPR012947; IPR033728; IPR018163; IPR002314; IPR004154; IPR012675; IPR006195;	Threonyl/alanyl tRNA synthetase, SAD; Threonine-tRNA ligase catalytic core domain; Threonyl/alanyl tRNA synthetase, class II-like, putative editing domain; Aminoacyl-tRNA synthetase, class II (G/ P/ S/T); Anticodon-binding; Beta-grasp domain; Aminoacyl-tRNA synthetase, class II;
TGME49_301440-t26_1-p1	TGME49_101440	1	341|0.557;	down	1	444|1.777;	up	calcium-dependent protein kinase CDPK1_x000D_	cytoplasm	GO:0016310 phosphorylation; GO:0044267 cellular protein metabolic process; GO:0044238 primary metabolic process; GO:0044237 cellular metabolic process; GO:0006796 phosphate-containing compound metabolic process; GO:0071704 organic substance metabolic process; GO:0008152 metabolic process; GO:0006468 protein phosphorylation; GO:0006793 phosphorus metabolic process; GO:0044260 cellular macromolecul…		GO:0005524 ATP binding; GO:1901265 nucleoside phosphate binding; GO:0016773 phosphotransferase activity, alcohol group as acceptor; GO:0001882 nucleoside binding; GO:0043167 ion binding; GO:0004672 protein kinase activity; GO:0000166 nucleotide binding; GO:0097159 organic cyclic compound binding; GO:1901363 heterocyclic compound binding; GO:0032549 ribonucleoside binding; GO:0097367 carbohydrate …	K13412			IPR000719; IPR011992; IPR002048; IPR011009;	Protein kinase domain; EF-hand domain pair; EF-hand domain; Protein kinase-like domain;
TGME49_304500-t26_1-p1	TGME49_104500	0			1	38|1.629;	up	hypothetical protein_x000D_	plasma membrane		GO:0031224 intrinsic component of membrane; GO:0016020 membrane; GO:0016021 integral component of membrane; GO:0044425 membrane part;					IPR029058;	Alpha/Beta hydrolase fold;
TGME49_305280-t26_1-p1	TGME49_105280	2	988|2.801;1024|1.518;	up	1	1099|1.506;	up	hypothetical protein_x000D_	nucleus		GO:0031224 intrinsic component of membrane; GO:0016020 membrane; GO:0016021 integral component of membrane; GO:0044425 membrane part;
TGME49_305520-t26_1-p1	TGME49_105520	0			2	85|0.629;42|1.643;	both	ribosomal protein RPS2_x000D_	cytoplasm	GO:0006518 peptide metabolic process; GO:0043043 peptide biosynthetic process; GO:0044267 cellular protein metabolic process; GO:0006807 nitrogen compound metabolic process; GO:0009058 biosynthetic process; GO:0043603 cellular amide metabolic process; GO:0044238 primary metabolic process; GO:1901566 organonitrogen compound biosynthetic process; GO:1901576 organic substance biosynthetic process; G…	GO:0005840 ribosome; GO:0043229 intracellular organelle; GO:0043232 intracellular non-membrane-bounded organelle; GO:0015935 small ribosomal subunit; GO:0044446 intracellular organelle part; GO:0005737 cytoplasm; GO:0032991 macromolecular complex; GO:0044424 intracellular part; GO:0005623 cell; GO:0044422 organelle part; GO:0043228 non-membrane-bounded organelle; GO:0043226 organelle; GO:0044391 …	GO:0097159 organic cyclic compound binding; GO:1901363 heterocyclic compound binding; GO:0003723 RNA binding; GO:0005488 binding; GO:0003676 nucleic acid binding; GO:0005198 structural molecule activity; GO:0003735 structural constituent of ribosome; GO:0097159 organic cyclic compound binding; GO:1901363 heterocyclic compound binding; GO:0003723 RNA binding; GO:0005488 binding; GO:0003676 nucleic…	K02981	RP-S2e; small subunit ribosomal protein S2e	ko03010 Ribosome (75);	IPR014720; IPR005324; IPR020568; IPR014721; IPR013810;	Double-stranded RNA-binding domain; Ribosomal protein S5, C-terminal; Ribosomal protein S5 domain 2-type fold; Ribosomal protein S5 domain 2-type fold, subgroup; Ribosomal protein S5, N-terminal;
TGME49_305860-t26_1-p1	TGME49_105860	0			1	146|1.512;	up	calcium-dependent protein kinase CDPK3_x000D_	cytoplasm,nucleus	GO:0016310 phosphorylation; GO:0044267 cellular protein metabolic process; GO:0044238 primary metabolic process; GO:0044237 cellular metabolic process; GO:0006796 phosphate-containing compound metabolic process; GO:0071704 organic substance metabolic process; GO:0008152 metabolic process; GO:0006468 protein phosphorylation; GO:0006793 phosphorus metabolic process; GO:0044260 cellular macromolecul…		GO:0005524 ATP binding; GO:1901265 nucleoside phosphate binding; GO:0016773 phosphotransferase activity, alcohol group as acceptor; GO:0001882 nucleoside binding; GO:0043167 ion binding; GO:0004672 protein kinase activity; GO:0000166 nucleotide binding; GO:0097159 organic cyclic compound binding; GO:1901363 heterocyclic compound binding; GO:0032549 ribonucleoside binding; GO:0097367 carbohydrate …	K13412			IPR000719; IPR002048; IPR011992; IPR011009;	Protein kinase domain; EF-hand domain; EF-hand domain pair; Protein kinase-like domain;
TGME49_306060-t26_1-p1	TGME49_106060	0			1	937|2.163;	up	rhoptry neck protein RON8_x000D_	endoplasmic reticulum		GO:0031224 intrinsic component of membrane; GO:0016020 membrane; GO:0016021 integral component of membrane; GO:0044425 membrane part;
TGME49_306650-t26_1-p1	TGME49_106650	2	230|0.579;239|0.6;	down	0			hypothetical protein_x000D_	mitochondria
TGME49_307810-t26_1-p1	TGME49_107810	0			1	396|0.512;	down	hypothetical protein_x000D_	nucleus
TGME49_308860-t26_1-p1	TGME49_108860	0			2	365|1.77;331|1.726;	up	hypothetical protein_x000D_	nucleus
TGME49_308920-t26_1-p1	TGME49_108920	0			1	566|2.054;	up	splicing factor U2AF protein_x000D_	nucleus			GO:0097159 organic cyclic compound binding; GO:1901363 heterocyclic compound binding; GO:1901265 nucleoside phosphate binding; GO:0005488 binding; GO:0003676 nucleic acid binding; GO:0000166 nucleotide binding; GO:0036094 small molecule binding; GO:0097159 organic cyclic compound binding; GO:1901363 heterocyclic compound binding; GO:1901265 nucleoside phosphate binding; GO:0005488 binding; GO:000…				IPR000504; IPR012677;	RNA recognition motif domain; Nucleotide-binding alpha-beta plait domain;
TGME49_309120-t26_1-p1	TGME49_109120	1	264|0.534;	down	1	264|0.53;	down	ribosomal protein RPL4_x000D_	extracellular	GO:0006518 peptide metabolic process; GO:0043043 peptide biosynthetic process; GO:0044267 cellular protein metabolic process; GO:0006807 nitrogen compound metabolic process; GO:0009058 biosynthetic process; GO:0043603 cellular amide metabolic process; GO:0044238 primary metabolic process; GO:1901566 organonitrogen compound biosynthetic process; GO:1901576 organic substance biosynthetic process; G…	GO:0005840 ribosome; GO:0043226 organelle; GO:0043229 intracellular organelle; GO:0043232 intracellular non-membrane-bounded organelle; GO:0044464 cell part; GO:0005622 intracellular; GO:0005737 cytoplasm; GO:0032991 macromolecular complex; GO:0044424 intracellular part; GO:1990904 ribonucleoprotein complex; GO:0005623 cell; GO:0030529 intracellular ribonucleoprotein complex; GO:0044444 cytoplasm…	GO:0003735 structural constituent of ribosome; GO:0005198 structural molecule activity; GO:0003735 structural constituent of ribosome; GO:0005198 structural molecule activity;	K02930	RP-L4e; large subunit ribosomal protein L4e	ko03010 Ribosome (75);	IPR023574; IPR025755;	Ribosomal protein L4 domain; 60S ribosomal protein L4, C-terminal domain;
TGME49_309140-t26_1-p1	TGME49_109140	0			1	476|0.613;	down	transducin beta-like protein TBL1_x000D_	nucleus			GO:0005515 protein binding; GO:0005488 binding; GO:0005515 protein binding; GO:0005488 binding;				IPR017986; IPR015943; IPR006594;	WD40-repeat-containing domain; WD40/YVTN repeat-like-containing domain; LIS1 homology motif;
TGME49_309200-t26_1-p1	TGME49_109200	1	1677|0.612;	down	2	1605|0.652;1734|0.467;	down	zinc finger (CCCH type) motif-containing protein_x000D_	nucleus			GO:0046872 metal ion binding; GO:0043169 cation binding; GO:0005488 binding; GO:0043167 ion binding; GO:0046872 metal ion binding; GO:0043169 cation binding; GO:0005488 binding; GO:0043167 ion binding;				IPR000571;	Zinc finger, CCCH-type;
TGME49_309560-t26_1-p1	TGME49_109560	0			1	47|1.657;	up	nmda receptor glutamate-binding chain_x000D_	plasma membrane		GO:0031224 intrinsic component of membrane; GO:0016020 membrane; GO:0016021 integral component of membrane; GO:0044425 membrane part;		K06890
TGME49_309810-t26_1-p1	TGME49_109810	0			2	92|1.86;51|1.564;	up	ribosomal protein RPP2_x000D_	extracellular	GO:0006518 peptide metabolic process; GO:0006414 translational elongation; GO:0043043 peptide biosynthetic process; GO:0044267 cellular protein metabolic process; GO:0006807 nitrogen compound metabolic process; GO:0009058 biosynthetic process; GO:0043603 cellular amide metabolic process; GO:0044238 primary metabolic process; GO:1901566 organonitrogen compound biosynthetic process; GO:1901576 orga…	GO:0005840 ribosome; GO:0043226 organelle; GO:0043229 intracellular organelle; GO:0043232 intracellular non-membrane-bounded organelle; GO:0044464 cell part; GO:0005622 intracellular; GO:0005737 cytoplasm; GO:0032991 macromolecular complex; GO:0044424 intracellular part; GO:1990904 ribonucleoprotein complex; GO:0005623 cell; GO:0030529 intracellular ribonucleoprotein complex; GO:0044444 cytoplasm…	GO:0003735 structural constituent of ribosome; GO:0005198 structural molecule activity; GO:0003735 structural constituent of ribosome; GO:0005198 structural molecule activity;	K02943	RP-LP2; large subunit ribosomal protein LP2	ko03010 Ribosome (75);
TGME49_309820-t26_1-p1	TGME49_109820	1	157|0.592;	down	1	76|1.906;	up	ribosomal protein RPL11_x000D_	mitochondria	GO:0006518 peptide metabolic process; GO:0043043 peptide biosynthetic process; GO:0044267 cellular protein metabolic process; GO:0006807 nitrogen compound metabolic process; GO:0009058 biosynthetic process; GO:0043603 cellular amide metabolic process; GO:0044238 primary metabolic process; GO:1901566 organonitrogen compound biosynthetic process; GO:1901576 organic substance biosynthetic process; G…	GO:0005840 ribosome; GO:0043226 organelle; GO:0043229 intracellular organelle; GO:0043232 intracellular non-membrane-bounded organelle; GO:0044464 cell part; GO:0005622 intracellular; GO:0005737 cytoplasm; GO:0032991 macromolecular complex; GO:0044424 intracellular part; GO:1990904 ribonucleoprotein complex; GO:0005623 cell; GO:0030529 intracellular ribonucleoprotein complex; GO:0044444 cytoplasm…	GO:0003735 structural constituent of ribosome; GO:0005198 structural molecule activity; GO:0003735 structural constituent of ribosome; GO:0005198 structural molecule activity;	K02868	RP-L11e; large subunit ribosomal protein L11e	ko03010 Ribosome (75);	IPR022803; IPR031309; IPR031310;	Ribosomal protein L5 domain; Ribosomal protein L5, C-terminal; Ribosomal protein L5, N-terminal;
TGME49_310020-t26_1-p1	TGME49_110020	0			4	666|0.557;626|1.952;538|1.659;603|1.778;	both	hypothetical protein_x000D_	extracellular
TGME49_310060-t26_1-p1	TGME49_110060	1	323|0.414;	down	0			small nuclease_x000D_	mitochondria			GO:0097159 organic cyclic compound binding; GO:1901363 heterocyclic compound binding; GO:0005488 binding; GO:0003676 nucleic acid binding; GO:0097159 organic cyclic compound binding; GO:1901363 heterocyclic compound binding; GO:0005488 binding; GO:0003676 nucleic acid binding;	K13288	orn; oligoribonuclease [EC:3.1.-.-]	ko03008 Ribosome biogenesis in eukaryotes (20);	IPR012337; IPR013520;	Ribonuclease H-like domain; Exonuclease, RNase T/DNA polymerase III;
TGME49_310080-t26_1-p1	TGME49_110080	0			2	642|0.6;772|2.951;	both	AMP-binding enzyme domain-containing protein_x000D_	cytoplasm	GO:0008152 metabolic process; GO:0044281 small molecule metabolic process; GO:0044763 single-organism cellular process; GO:0044699 single-organism process; GO:0044255 cellular lipid metabolic process; GO:0006631 fatty acid metabolic process; GO:0044238 primary metabolic process; GO:0044237 cellular metabolic process; GO:0071704 organic substance metabolic process; GO:0008152 metabolic process; GO…		GO:0003824 catalytic activity; GO:0004467 long-chain fatty acid-CoA ligase activity; GO:0003824 catalytic activity; GO:0016874 ligase activity; GO:0015645 fatty acid ligase activity; GO:0016877 ligase activity, forming carbon-sulfur bonds; GO:0102391 decanoate--CoA ligase activity; GO:0016878 acid-thiol ligase activity;	K01897	ACSL; long-chain acyl-CoA synthetase [EC:6.2.1.3]	ko00061 Fatty acid biosynthesis (7); ko00071 Fatty acid degradation (4); ko01100 Metabolic pathways (166); ko01212 Fatty acid metabolism (10); ko02024 Quorum sensing (2); ko04146 Peroxisome (5); ko04216 Ferroptosis (2);	IPR000873;	AMP-dependent synthetase/ligase;
TGME49_310150-t26_1-p1	TGME49_110150	0			1	767|0.453;	down	AMP-binding enzyme domain-containing protein_x000D_	mitochondria	GO:0008152 metabolic process; GO:0044281 small molecule metabolic process; GO:0044763 single-organism cellular process; GO:0044699 single-organism process; GO:0044255 cellular lipid metabolic process; GO:0006631 fatty acid metabolic process; GO:0044238 primary metabolic process; GO:0044237 cellular metabolic process; GO:0071704 organic substance metabolic process; GO:0008152 metabolic process; GO…		GO:0003824 catalytic activity; GO:0004467 long-chain fatty acid-CoA ligase activity; GO:0003824 catalytic activity; GO:0016874 ligase activity; GO:0015645 fatty acid ligase activity; GO:0016877 ligase activity, forming carbon-sulfur bonds; GO:0102391 decanoate--CoA ligase activity; GO:0016878 acid-thiol ligase activity;	K01897	ACSL; long-chain acyl-CoA synthetase [EC:6.2.1.3]	ko00061 Fatty acid biosynthesis (7); ko00071 Fatty acid degradation (4); ko01100 Metabolic pathways (166); ko01212 Fatty acid metabolism (10); ko02024 Quorum sensing (2); ko04146 Peroxisome (5); ko04216 Ferroptosis (2);	IPR000873;	AMP-dependent synthetase/ligase;
TGME49_310440-t26_1-p1	TGME49_110440	0			1	38|0.541;	down	membrane occupation and recognition nexus protein MORN1_x000D_	cytoplasm	GO:0016571 histone methylation; GO:0016043 cellular component organization; GO:0016570 histone modification; GO:0044267 cellular protein metabolic process; GO:0044238 primary metabolic process; GO:0044237 cellular metabolic process; GO:0032259 methylation; GO:0071704 organic substance metabolic process; GO:0018022 peptidyl-lysine methylation; GO:0018205 peptidyl-lysine modification; GO:0018193 pe…		GO:0008757 S-adenosylmethionine-dependent methyltransferase activity; GO:0008168 methyltransferase activity; GO:0008276 protein methyltransferase activity; GO:0042054 histone methyltransferase activity; GO:0003824 catalytic activity; GO:0016279 protein-lysine N-methyltransferase activity; GO:0016278 lysine N-methyltransferase activity; GO:0016741 transferase activity, transferring one-carbon grou…
TGME49_310640-t26_1-p1	TGME49_110640	0			1	147|1.961;	up	phosphorylase family protein_x000D_	cytoplasm	GO:0009116 nucleoside metabolic process; GO:0006725 cellular aromatic compound metabolic process; GO:0044281 small molecule metabolic process; GO:0044763 single-organism cellular process; GO:0044699 single-organism process; GO:1901360 organic cyclic compound metabolic process; GO:0006807 nitrogen compound metabolic process; GO:0044238 primary metabolic process; GO:0044237 cellular metabolic proce…		GO:0003824 catalytic activity; GO:0004731 purine-nucleoside phosphorylase activity; GO:0016763 transferase activity, transferring pentosyl groups; GO:0016757 transferase activity, transferring glycosyl groups; GO:0003824 catalytic activity; GO:0016740 transferase activity;	K00757	udp; uridine phosphorylase [EC:2.4.2.3]	ko00240 Pyrimidine metabolism (37); ko00983 Drug metabolism - other enzymes (6); ko01100 Metabolic pathways (166);	IPR000845;	Nucleoside phosphorylase domain;
TGME49_310660-t26_1-p1	TGME49_110660	0			2	1005|1.527;1433|2.668;	up	Dullard family phosphatase domain-containing protein_x000D_	nucleus	GO:0044267 cellular protein metabolic process; GO:0044238 primary metabolic process; GO:0006470 protein dephosphorylation; GO:0016311 dephosphorylation; GO:0044237 cellular metabolic process; GO:0006796 phosphate-containing compound metabolic process; GO:0071704 organic substance metabolic process; GO:0008152 metabolic process; GO:0006793 phosphorus metabolic process; GO:0044260 cellular macromol…		GO:0016787 hydrolase activity; GO:0003824 catalytic activity; GO:0042578 phosphoric ester hydrolase activity; GO:0016791 phosphatase activity; GO:0016788 hydrolase activity, acting on ester bonds; GO:0016787 hydrolase activity; GO:0004721 phosphoprotein phosphatase activity; GO:0042578 phosphoric ester hydrolase activity; GO:0003824 catalytic activity; GO:0016791 phosphatase activity; GO:0016788 …	K15731			IPR011948; IPR004274; IPR023214;	Dullard phosphatase domain, eukaryotic; FCP1 homology domain; HAD-like domain;
TGME49_310700-t26_1-p1	TGME49_110700	0			1	237|1.797;	up	serine/threonine phosophatase PP1_x000D_	cytoplasm	GO:0044267 cellular protein metabolic process; GO:0044238 primary metabolic process; GO:0006470 protein dephosphorylation; GO:0016311 dephosphorylation; GO:0044237 cellular metabolic process; GO:0006796 phosphate-containing compound metabolic process; GO:0071704 organic substance metabolic process; GO:0008152 metabolic process; GO:0006793 phosphorus metabolic process; GO:0044260 cellular macromol…		GO:0016787 hydrolase activity; GO:0003824 catalytic activity; GO:0042578 phosphoric ester hydrolase activity; GO:0003824 catalytic activity; GO:0016791 phosphatase activity; GO:0005488 binding; GO:0016788 hydrolase activity, acting on ester bonds; GO:0043167 ion binding; GO:0043169 cation binding; GO:0046872 metal ion binding; GO:0016787 hydrolase activity; GO:0004721 phosphoprotein phosphatase a…	K06269	PPP1C; serine/threonine-protein phosphatase PP1 catalytic subunit [EC:3.1.3.16]	ko03015 mRNA surveillance pathway (18); ko04022 cGMP-PKG signaling pathway (6); ko04024 cAMP signaling pathway (5); ko04113 Meiosis - yeast (8); ko04114 Oocyte meiosis (9); ko04390 Hippo signaling pathway (5); ko04510 Focal adhesion (3); ko04810 Regulation of actin cytoskeleton (3);	IPR029052; IPR004843; IPR031675; IPR006186;	Metallo-dependent phosphatase-like; Calcineurin-like phosphoesterase domain, ApaH type; Serine-threonine protein phosphatase, N-terminal; Serine/threonine-specific protein phosphatase/bis(5-nucleosyl)-tetraphosphatase;
TGME49_310780-t26_1-p1	TGME49_110780	0			1	297|2.379;	up	dense granule protein GRA4_x000D_	extracellular
TGME49_310790-t26_1-p1	TGME49_110790	0			1	194|1.732;	up	hypothetical protein_x000D_	extracellular
TGME49_311230-t26_1-p1	TGME49_111230	1	5060|0.542;	down	1	5319|0.473;	down	hypothetical protein_x000D_	plasma membrane		GO:0031224 intrinsic component of membrane; GO:0016020 membrane; GO:0016021 integral component of membrane; GO:0044425 membrane part;
TGME49_311390-t26_1-p1	TGME49_111390	0			1	2425|0.578;	down	tRNA (guanine(9)-N(1))-methyltransferase_x000D_	cytoplasm,nucleus	GO:0006396 RNA processing; GO:0034470 ncRNA processing; GO:0006725 cellular aromatic compound metabolic process; GO:1901360 organic cyclic compound metabolic process; GO:0006807 nitrogen compound metabolic process; GO:0044238 primary metabolic process; GO:0044237 cellular metabolic process; GO:0009451 RNA modification; GO:0032259 methylation; GO:0071704 organic substance metabolic process; GO:001…		GO:0008757 S-adenosylmethionine-dependent methyltransferase activity; GO:0052905 tRNA (guanine(9)-N(1))-methyltransferase activity; GO:0008168 methyltransferase activity; GO:0008173 RNA methyltransferase activity; GO:0003824 catalytic activity; GO:0016423 tRNA (guanine) methyltransferase activity; GO:0016741 transferase activity, transferring one-carbon groups; GO:0009019 tRNA (guanine-N1-)-methy…	K15445			IPR028564; IPR016009;	tRNA methyltransferase TRM10-type domain; tRNA methyltransferase TRMD/TRM10-type domain;
TGME49_311430-t26_1-p1	TGME49_111430	0			1	85|1.77;	up	fibrillarin_x000D_	nucleus	GO:0016072 rRNA metabolic process; GO:0006396 RNA processing; GO:0034470 ncRNA processing; GO:0044085 cellular component biogenesis; GO:0022613 ribonucleoprotein complex biogenesis; GO:0006725 cellular aromatic compound metabolic process; GO:0006807 nitrogen compound metabolic process; GO:0042254 ribosome biogenesis; GO:1901360 organic cyclic compound metabolic process; GO:0044238 primary metabol…		GO:0097159 organic cyclic compound binding; GO:1901363 heterocyclic compound binding; GO:0003723 RNA binding; GO:0008168 methyltransferase activity; GO:0003824 catalytic activity; GO:0005488 binding; GO:0003676 nucleic acid binding; GO:0016741 transferase activity, transferring one-carbon groups; GO:0016740 transferase activity; GO:0097159 organic cyclic compound binding; GO:1901363 heterocyclic …	K14563	NOP1; rRNA 2'-O-methyltransferase fibrillarin [EC:2.1.1.-]	ko03008 Ribosome biogenesis in eukaryotes (20);	IPR029063;	S-adenosyl-L-methionine-dependent methyltransferase;
TGME49_311470-t26_1-p1	TGME49_111470	2	397|0.558;779|1.993;	both	5	791|0.451;1432|0.537;660|0.487;1049|1.549;831|3.962;	both	rhoptry neck protein RON5_x000D_	extracellular
TGME49_311720-t26_1-p1	TGME49_111720	2	390|0.649;537|1.622;	both	6	314|0.299;454|0.657;132|1.707;276|2.807;530|1.882;592|1.697;	both	chaperonin protein BiP_x000D_	endoplasmic reticulum			GO:0005524 ATP binding; GO:1901265 nucleoside phosphate binding; GO:0001882 nucleoside binding; GO:0043167 ion binding; GO:0016817 hydrolase activity, acting on acid anhydrides; GO:0016787 hydrolase activity; GO:0000166 nucleotide binding; GO:0017111 nucleoside-triphosphatase activity; GO:0016887 ATPase activity; GO:0097159 organic cyclic compound binding; GO:1901363 heterocyclic compound binding…	K09490	HSPA5; heat shock 70kDa protein 5	ko03060 Protein export (13); ko04141 Protein processing in endoplasmic reticulum (32);	IPR029048; IPR029047;	Heat shock protein 70kD, C-terminal domain; Heat shock protein 70kD, peptide-binding domain;
TGME49_311890-t26_1-p1	TGME49_111890	0			1	121|2.954;	up	hypothetical protein_x000D_	mitochondria							IPR011993;	PH domain-like;
TGME49_312150-t26_1-p1	TGME49_112150	0			1	293|0.561;	down	hypothetical protein_x000D_	plasma membrane		GO:0031224 intrinsic component of membrane; GO:0016020 membrane; GO:0016021 integral component of membrane; GO:0044425 membrane part;
TGME49_312470-t26_1-p1	TGME49_112470	1	542|1.782;	up	1	542|1.747;	up	hypothetical protein_x000D_	cytoplasm		GO:0031224 intrinsic component of membrane; GO:0016020 membrane; GO:0016021 integral component of membrane; GO:0044425 membrane part;
TGME49_312622-t26_1-p1	TGME49_112620	0			2	2616|1.668;2169|2.445;	up	DUF803 domain-containing protein_x000D_	plasma membrane	GO:0006810 transport; GO:0072511 divalent inorganic cation transport; GO:0006812 cation transport; GO:0006811 ion transport; GO:0030001 metal ion transport; GO:0015693 magnesium ion transport; GO:0051179 localization; GO:0051234 establishment of localization; GO:0070838 divalent metal ion transport; GO:0098655 cation transmembrane transport; GO:0034220 ion transmembrane transport; GO:0072511 diva…	GO:0031224 intrinsic component of membrane; GO:0016020 membrane; GO:0016021 integral component of membrane; GO:0044425 membrane part; GO:0031224 intrinsic component of membrane; GO:0016020 membrane; GO:0016021 integral component of membrane; GO:0044425 membrane part;	GO:0046873 metal ion transmembrane transporter activity; GO:0072509 divalent inorganic cation transmembrane transporter activity; GO:0015075 ion transmembrane transporter activity; GO:0022892 substrate-specific transporter activity; GO:0022890 inorganic cation transmembrane transporter activity; GO:0015095 magnesium ion transmembrane transporter activity; GO:0008324 cation transmembrane transport…	K22733
TGME49_313080-t26_1-p1	TGME49_113080	0			4	451|0.537;273|1.828;127|2.491;205|1.718;	both	hypothetical protein_x000D_	extracellular		GO:0031224 intrinsic component of membrane; GO:0016020 membrane; GO:0016021 integral component of membrane; GO:0044425 membrane part;
TGME49_313140-t26_1-p1	TGME49_113140	1	382|1.53;	up	2	238|0.42;515|2.784;	both	isocitrate dehydrogenase_x000D_	cytoplasm	GO:0072350 tricarboxylic acid metabolic process; GO:0008152 metabolic process; GO:0055114 oxidation-reduction process; GO:0044710 single-organism metabolic process; GO:0044281 small molecule metabolic process; GO:0044763 single-organism cellular process; GO:0019752 carboxylic acid metabolic process; GO:0044699 single-organism process; GO:0006102 isocitrate metabolic process; GO:0006082 organic ac…		GO:0000287 magnesium ion binding; GO:1901265 nucleoside phosphate binding; GO:0043167 ion binding; GO:0004448 isocitrate dehydrogenase activity; GO:0000166 nucleotide binding; GO:0048037 cofactor binding; GO:0016491 oxidoreductase activity; GO:0016614 oxidoreductase activity, acting on CH-OH group of donors; GO:1901363 heterocyclic compound binding; GO:0097159 organic cyclic compound binding; GO:…	K00031	IDH1; isocitrate dehydrogenase [EC:1.1.1.42]	ko00020 Citrate cycle (TCA cycle) (14); ko00480 Glutathione metabolism (9); ko00720 Carbon fixation pathways in prokaryotes (5); ko01100 Metabolic pathways (166); ko01110 Biosynthesis of secondary metabolites (74); ko01120 Microbial metabolism in diverse environments (47); ko01130 Biosynthesis of antibiotics (64); ko01200 Carbon metabolism (41); ko01210 2-Oxocarboxylic acid metabolism (4); ko0123…	IPR024084;	Isopropylmalate dehydrogenase-like domain;
TGME49_313390-t26_1-p1	TGME49_113390	0			2	206|2.421;120|1.738;	up	ribosomal protein RPL6_x000D_	nucleus	GO:0006518 peptide metabolic process; GO:0043043 peptide biosynthetic process; GO:0044267 cellular protein metabolic process; GO:0006807 nitrogen compound metabolic process; GO:0009058 biosynthetic process; GO:0043603 cellular amide metabolic process; GO:0044238 primary metabolic process; GO:1901566 organonitrogen compound biosynthetic process; GO:1901576 organic substance biosynthetic process; G…	GO:0005840 ribosome; GO:0043226 organelle; GO:0043229 intracellular organelle; GO:0043232 intracellular non-membrane-bounded organelle; GO:0044464 cell part; GO:0005622 intracellular; GO:0005737 cytoplasm; GO:0032991 macromolecular complex; GO:0044424 intracellular part; GO:1990904 ribonucleoprotein complex; GO:0005623 cell; GO:0030529 intracellular ribonucleoprotein complex; GO:0044444 cytoplasm…	GO:0003735 structural constituent of ribosome; GO:0005198 structural molecule activity; GO:0003735 structural constituent of ribosome; GO:0005198 structural molecule activity;	K02934	RP-L6e; large subunit ribosomal protein L6e	ko03010 Ribosome (75);	IPR008991; IPR014722;	Translation protein SH3-like domain; Ribosomal protein L2 domain 2;
TGME49_313410-t26_1-p1	TGME49_113410	0			2	750|1.644;336|1.865;	up	proteasome 26S regulatory subunit_x000D_	cytoplasm	GO:0050789 regulation of biological process; GO:0080090 regulation of primary metabolic process; GO:0060255 regulation of macromolecule metabolic process; GO:0051246 regulation of protein metabolic process; GO:0009894 regulation of catabolic process; GO:0019222 regulation of metabolic process; GO:0042176 regulation of protein catabolic process; GO:0065007 biological regulation; GO:0050789 regulat…	GO:1902494 catalytic complex; GO:0000502 proteasome complex; GO:0044464 cell part; GO:0005622 intracellular; GO:0032991 macromolecular complex; GO:0044424 intracellular part; GO:1905368 peptidase complex; GO:0005623 cell; GO:0043234 protein complex; GO:1905369 endopeptidase complex; GO:1902494 catalytic complex; GO:0000502 proteasome complex; GO:0044464 cell part; GO:0005622 intracellular; GO:003…	GO:0030234 enzyme regulator activity; GO:0098772 molecular function regulator; GO:0005488 binding; GO:0030234 enzyme regulator activity; GO:0098772 molecular function regulator; GO:0005488 binding;	K03028	PSMD2; 26S proteasome regulatory subunit N1	ko03050 Proteasome (13);	IPR011989; IPR016024;	Armadillo-like helical; Armadillo-type fold;
TGME49_313640-t26_1-p1	TGME49_113640	0			1	168|1.646;	up	hypothetical protein_x000D_	extracellular		GO:0031224 intrinsic component of membrane; GO:0016020 membrane; GO:0016021 integral component of membrane; GO:0044425 membrane part;
TGME49_314100-t26_1-p1	TGME49_114100	0			1	74|1.921;	up	tetratricopeptide repeat-containing protein_x000D_	nucleus	GO:0051336 regulation of hydrolase activity; GO:0043462 regulation of ATPase activity; GO:0051345 positive regulation of hydrolase activity; GO:0050790 regulation of catalytic activity; GO:0044093 positive regulation of molecular function; GO:0065009 regulation of molecular function; GO:0032781 positive regulation of ATPase activity; GO:0065007 biological regulation; GO:0043085 positive regulatio…		GO:0001671 ATPase activator activity; GO:0030234 enzyme regulator activity; GO:0051087 chaperone binding; GO:0060589 nucleoside-triphosphatase regulator activity; GO:0005488 binding; GO:0005515 protein binding; GO:0060590 ATPase regulator activity; GO:0098772 molecular function regulator; GO:0008047 enzyme activator activity; GO:0001671 ATPase activator activity; GO:0030234 enzyme regulator activ…				IPR011990; IPR015310; IPR013026;	Tetratricopeptide-like helical domain; Activator of Hsp90 ATPase, N-terminal; Tetratricopeptide repeat-containing domain;
TGME49_314390-t26_1-p1	TGME49_114390	0			1	1504|2.05;	up	hypothetical protein_x000D_	nucleus							IPR005607;	BSD domain;
TGME49_314480-t26_1-p1	TGME49_114480	0			1	360|1.601;	up	hypothetical protein_x000D_	nucleus			GO:0005488 binding; GO:0005488 binding;				IPR011989; IPR016024;	Armadillo-like helical; Armadillo-type fold;
TGME49_314750-t26_1-p1	TGME49_114750	0			2	242|0.609;308|1.743;	both	hypothetical protein_x000D_	nucleus			GO:0097159 organic cyclic compound binding; GO:1901363 heterocyclic compound binding; GO:0003723 RNA binding; GO:0005488 binding; GO:0003676 nucleic acid binding; GO:0097159 organic cyclic compound binding; GO:1901363 heterocyclic compound binding; GO:0003723 RNA binding; GO:0005488 binding; GO:0003676 nucleic acid binding;	K14775			IPR023674; IPR016095; IPR016094;	Ribosomal protein L1-like; Ribosomal protein L1, 3-layer alpha/beta-sandwich; Ribosomal protein L1, 2-layer alpha/beta-sandwich;
TGME49_314810-t26_1-p1	TGME49_114810	1	131|0.616;	down	0			ribosomal protein RPL7_x000D_	cytoplasm,nucleus		GO:0005840 ribosome; GO:0043226 organelle; GO:0043229 intracellular organelle; GO:0043232 intracellular non-membrane-bounded organelle; GO:0044464 cell part; GO:0005622 intracellular; GO:0005737 cytoplasm; GO:0032991 macromolecular complex; GO:0044424 intracellular part; GO:1990904 ribonucleoprotein complex; GO:0005623 cell; GO:0030529 intracellular ribonucleoprotein complex; GO:0044444 cytoplasm…		K02937	RP-L7e; large subunit ribosomal protein L7e	ko03010 Ribosome (75);	IPR012988; IPR016082;	Ribosomal protein L30, N-terminal; Ribosomal protein L30, ferredoxin-like fold domain;
TGME49_315170-t26_1-p1	TGME49_115170	1	5243|0.598;	down	1	4531|4.526;	up	O-phosphoseryl-tRNA(Sec) selenium transferase_x000D_	nucleus	GO:0018130 heterocycle biosynthetic process; GO:0006725 cellular aromatic compound metabolic process; GO:0034654 nucleobase-containing compound biosynthetic process; GO:1901360 organic cyclic compound metabolic process; GO:0006807 nitrogen compound metabolic process; GO:0009058 biosynthetic process; GO:0032774 RNA biosynthetic process; GO:0044238 primary metabolic process; GO:0044237 cellular met…		GO:0016785 transferase activity, transferring selenium-containing groups; GO:0003824 catalytic activity; GO:0016740 transferase activity; GO:0016785 transferase activity, transferring selenium-containing groups; GO:0003824 catalytic activity; GO:0016740 transferase activity;	K03341	SEPSECS; O-phospho-L-seryl-tRNASec:L-selenocysteinyl-tRNA synthase [EC:2.9.1.2]	ko00450 Selenocompound metabolism (4); ko00970 Aminoacyl-tRNA biosynthesis (19);	IPR015424; IPR015421;	Pyridoxal phosphate-dependent transferase; Pyridoxal phosphate-dependent transferase, major region, subdomain 1;
TGME49_315270-t26_1-p1	TGME49_115270	0			1	676|0.551;	down	hypothetical protein_x000D_	cytoplasm
TGME49_315320-t26_1-p1	TGME49_115320	1	262|0.548;	down	0			SAG-related sequence SRS52A_x000D_	extracellular		GO:0016020 membrane; GO:0016020 membrane;					IPR007226;	SRS domain;
TGME49_315610-t26_1-p1	TGME49_115610	0			2	22|0.341;629|1.883;	both	hypothetical protein_x000D_	nucleus
TGME49_316180-t26_1-p1	TGME49_116180	0			1	624|0.379;	down	hypothetical protein_x000D_	nucleus			GO:0005515 protein binding; GO:0005488 binding; GO:0005515 protein binding; GO:0005488 binding;	K12824	TCERG1; transcription elongation regulator 1	ko03040 Spliceosome (56);	IPR002713; IPR001202;	FF domain; WW domain;
TGME49_316310-t26_1-p1	TGME49_116310	1	111|0.591;	down	2	102|1.511;101|1.964;	up	superoxide dismutase_x000D_	cytoplasm	GO:0006801 superoxide metabolic process; GO:0008152 metabolic process; GO:0072593 reactive oxygen species metabolic process; GO:0055114 oxidation-reduction process; GO:0044710 single-organism metabolic process; GO:0044699 single-organism process; GO:0009987 cellular process; GO:0044237 cellular metabolic process; GO:0006801 superoxide metabolic process; GO:0033554 cellular response to stress; GO:…		GO:0004784 superoxide dismutase activity; GO:0003824 catalytic activity; GO:0016721 oxidoreductase activity, acting on superoxide radicals as acceptor; GO:0005488 binding; GO:0043167 ion binding; GO:0016209 antioxidant activity; GO:0043169 cation binding; GO:0046872 metal ion binding; GO:0016491 oxidoreductase activity; GO:0004784 superoxide dismutase activity; GO:0003824 catalytic activity; GO:0…	K04564	SOD2; superoxide dismutase, Fe-Mn family [EC:1.15.1.1]	ko04013 MAPK signaling pathway - fly (5); ko04068 FoxO signaling pathway (4); ko04146 Peroxisome (5);	IPR019831; IPR019832;	Manganese/iron superoxide dismutase, N-terminal; Manganese/iron superoxide dismutase, C-terminal;
TGME49_316400-t26_1-p1	TGME49_116400	1	96|0.517;	down	0			alpha tubulin TUBA1_x000D_	cytoskeleton	GO:0007017 microtubule-based process; GO:0009987 cellular process; GO:0016043 cellular component organization; GO:0007010 cytoskeleton organization; GO:0007017 microtubule-based process; GO:0009987 cellular process; GO:0006996 organelle organization; GO:0071840 cellular component organization or biogenesis;	GO:0043229 intracellular organelle; GO:0099513 polymeric cytoskeletal fiber; GO:0005874 microtubule; GO:0043232 intracellular non-membrane-bounded organelle; GO:0044430 cytoskeletal part; GO:0044446 intracellular organelle part; GO:0099512 supramolecular fiber; GO:0044424 intracellular part; GO:0005623 cell; GO:0099080 supramolecular complex; GO:0044422 organelle part; GO:0099081 supramolecular p…	GO:1901265 nucleoside phosphate binding; GO:0001882 nucleoside binding; GO:0043167 ion binding; GO:0016817 hydrolase activity, acting on acid anhydrides; GO:0016787 hydrolase activity; GO:0000166 nucleotide binding; GO:0017111 nucleoside-triphosphatase activity; GO:0097159 organic cyclic compound binding; GO:1901363 heterocyclic compound binding; GO:0032549 ribonucleoside binding; GO:0097367 carb…	K07374	TUBA; tubulin alpha	ko04145 Phagosome (12); ko04210 Apoptosis (8); ko04530 Tight junction (6); ko04540 Gap junction (4);	IPR003008; IPR023123; IPR008280; IPR018316;	Tubulin/FtsZ, GTPase domain; Tubulin, C-terminal; Tubulin/FtsZ, C-terminal; Tubulin/FtsZ, 2-layer sandwich domain;
TGME49_317705-t26_1-p1	TGME49_117700	0			2	936|1.902;863|2.947;	up	enoyl-CoA hydratase/isomerase family protein_x000D_	cytoplasm	GO:0008152 metabolic process; GO:0008152 metabolic process;		GO:0003824 catalytic activity; GO:0016829 lyase activity; GO:0016836 hydro-lyase activity; GO:0016853 isomerase activity; GO:0003824 catalytic activity; GO:0016835 carbon-oxygen lyase activity; GO:0004300 enoyl-CoA hydratase activity;	K07511	ECHS1; enoyl-CoA hydratase [EC:4.2.1.17]	ko00062 Fatty acid elongation (4); ko00071 Fatty acid degradation (4); ko00280 Valine, leucine and isoleucine degradation (6); ko00310 Lysine degradation (3); ko00380 Tryptophan metabolism (3); ko00410 beta-Alanine metabolism (2); ko00627 Aminobenzoate degradation (2); ko00640 Propanoate metabolism (10); ko00650 Butanoate metabolism (4); ko00930 Caprolactam degradation (1); ko01100 Metabolic path…	IPR029045;	ClpP/crotonase-like domain;
TGME49_318230-t26_1-p1	TGME49_118230	1	264|1.88;	up	2	149|1.529;131|1.739;	up	phosphoglycerate kinase PGKI_x000D_	cytoplasm	GO:0006757 ATP generation from ADP; GO:0009116 nucleoside metabolic process; GO:0042278 purine nucleoside metabolic process; GO:0006165 nucleoside diphosphate phosphorylation; GO:0046031 ADP metabolic process; GO:0019362 pyridine nucleotide metabolic process; GO:0006096 glycolytic process; GO:0009167 purine ribonucleoside monophosphate metabolic process; GO:0009117 nucleotide metabolic process; G…		GO:0016774 phosphotransferase activity, carboxyl group as acceptor; GO:0016301 kinase activity; GO:0003824 catalytic activity; GO:0016740 transferase activity; GO:0004618 phosphoglycerate kinase activity; GO:0016772 transferase activity, transferring phosphorus-containing groups; GO:0005524 ATP binding; GO:1901265 nucleoside phosphate binding; GO:0001882 nucleoside binding; GO:0043167 ion binding…	K00927	PGK; phosphoglycerate kinase [EC:2.7.2.3]	ko00010 Glycolysis / Gluconeogenesis (19); ko00710 Carbon fixation in photosynthetic organisms (9); ko01100 Metabolic pathways (166); ko01110 Biosynthesis of secondary metabolites (74); ko01120 Microbial metabolism in diverse environments (47); ko01130 Biosynthesis of antibiotics (64); ko01200 Carbon metabolism (41); ko01230 Biosynthesis of amino acids (20);	IPR015824; IPR015901;	Phosphoglycerate kinase, N-terminal; Phosphoglycerate kinase, C-terminal;
TGME49_318330-t26_1-p1	TGME49_118330	1	54|0.475;	down	0			histone lysine acetyltransferase MYST-A_x000D_	nucleus	GO:0050794 regulation of cellular process; GO:0010468 regulation of gene expression; GO:0006355 regulation of transcription, DNA-templated; GO:0031326 regulation of cellular biosynthetic process; GO:0080090 regulation of primary metabolic process; GO:0060255 regulation of macromolecule metabolic process; GO:0019219 regulation of nucleobase-containing compound metabolic process; GO:0010556 regulat…	GO:0043226 organelle; GO:0043231 intracellular membrane-bounded organelle; GO:0043229 intracellular organelle; GO:0005634 nucleus; GO:0044464 cell part; GO:0005622 intracellular; GO:0044424 intracellular part; GO:0043227 membrane-bounded organelle; GO:0005623 cell;	GO:0016746 transferase activity, transferring acyl groups; GO:0016747 transferase activity, transferring acyl groups other than amino-acyl groups; GO:0003824 catalytic activity; GO:0016740 transferase activity; GO:0034212 peptide N-acetyltransferase activity; GO:0016746 transferase activity, transferring acyl groups; GO:0004402 histone acetyltransferase activity; GO:0061733 peptide-lysine-N-acety…	K11308			IPR016197; IPR025995; IPR016181; IPR002717;	Chromo domain-like; RNA binding activity-knot of a chromodomain; Acyl-CoA N-acyltransferase; Histone acetyltransferase domain, MYST-type;
TGME49_318400-t26_1-p1	TGME49_118400	0			1	2133|0.319;	down	hypothetical protein_x000D_	mitochondria
TGME49_318580-t26_1-p1	TGME49_118580	0			1	334|1.952;	up	glucosephosphate-mutase GPM2_x000D_	mitochondria	GO:0008152 metabolic process; GO:0005975 carbohydrate metabolic process; GO:0044238 primary metabolic process; GO:0071704 organic substance metabolic process; GO:0016310 phosphorylation; GO:0008152 metabolic process; GO:0006793 phosphorus metabolic process; GO:0044238 primary metabolic process; GO:0005975 carbohydrate metabolic process; GO:0009987 cellular process; GO:0044237 cellular metabolic p…		GO:0000287 magnesium ion binding; GO:0016853 isomerase activity; GO:0003824 catalytic activity; GO:0005488 binding; GO:0016868 intramolecular transferase activity, phosphotransferases; GO:0043167 ion binding; GO:0046872 metal ion binding; GO:0043169 cation binding; GO:0016866 intramolecular transferase activity; GO:0000287 magnesium ion binding; GO:0016853 isomerase activity; GO:0016301 kinase ac…	K15779	PGM2; phosphoglucomutase / phosphopentomutase [EC:5.4.2.2 5.4.2.7]	ko00010 Glycolysis / Gluconeogenesis (19); ko00030 Pentose phosphate pathway (13); ko00052 Galactose metabolism (5); ko00230 Purine metabolism (40); ko00500 Starch and sucrose metabolism (6); ko00520 Amino sugar and nucleotide sugar metabolism (13); ko01100 Metabolic pathways (166); ko01110 Biosynthesis of secondary metabolites (74); ko01120 Microbial metabolism in diverse environments (47); ko01…	IPR005843; IPR005846; IPR005845; IPR016055; IPR005844;	Alpha-D-phosphohexomutase, C-terminal; Alpha-D-phosphohexomutase, alpha/beta/alpha domain III; Alpha-D-phosphohexomutase, alpha/beta/alpha domain II; Alpha-D-phosphohexomutase, alpha/beta/alpha I/II/III; Alpha-D-phosphohexomutase, alpha/beta/alpha domain I;
TGME49_319340-t26_1-p1	TGME49_119340	0			2	134|1.918;309|1.505;	up	hypothetical protein_x000D_	plasma membrane
TGME49_319560-t26_1-p1	TGME49_119560	1	290|0.646;	down	3	332|0.504;274|1.909;356|1.523;	both	microneme protein MIC3_x000D_	extracellular			GO:0005515 protein binding; GO:0005488 binding; GO:0005515 protein binding; GO:0005488 binding;				IPR000742; IPR023413;	EGF-like domain; Green fluorescent protein-like;
TGME49_319870-t26_1-p1	TGME49_119870	0			1	172|1.556;	up	ubiquitin-conjugating enzyme subfamily protein_x000D_	nucleus			GO:0005524 ATP binding; GO:1901265 nucleoside phosphate binding; GO:0016874 ligase activity; GO:0001882 nucleoside binding; GO:0043167 ion binding; GO:0000166 nucleotide binding; GO:0097159 organic cyclic compound binding; GO:1901363 heterocyclic compound binding; GO:0032549 ribonucleoside binding; GO:0097367 carbohydrate derivative binding; GO:0003824 catalytic activity; GO:0032553 ribonucleotid…	K06689	UBE2D; ubiquitin-conjugating enzyme E2 D [EC:2.3.2.23]	ko04013 MAPK signaling pathway - fly (5); ko04120 Ubiquitin mediated proteolysis (18); ko04141 Protein processing in endoplasmic reticulum (32);	IPR016135; IPR000608;	Ubiquitin-conjugating enzyme/RWD-like; Ubiquitin-conjugating enzyme E2;
TGME49_319920-t26_1-p1	TGME49_119920	0			1	200|2.35;	up	2-oxo acid dehydrogenases acyltransferase (catalytic domain) domain-containing protein_x000D_	mitochondria	GO:0008152 metabolic process; GO:0008152 metabolic process;		GO:0016746 transferase activity, transferring acyl groups; GO:0003824 catalytic activity; GO:0016740 transferase activity; GO:0016746 transferase activity, transferring acyl groups; GO:0003824 catalytic activity; GO:0016740 transferase activity;	K09699	DBT; 2-oxoisovalerate dehydrogenase E2 component (dihydrolipoyl transacylase) [EC:2.3.1.168]	ko00280 Valine, leucine and isoleucine degradation (6); ko00640 Propanoate metabolism (10); ko01100 Metabolic pathways (166); ko01110 Biosynthesis of secondary metabolites (74); ko01130 Biosynthesis of antibiotics (64);	IPR004167; IPR001078; IPR011053; IPR000089; IPR023213;	E3-binding domain; 2-oxoacid dehydrogenase acyltransferase, catalytic domain; Single hybrid motif; Biotin/lipoyl attachment; Chloramphenicol acetyltransferase-like domain;
TGME49_320050-t26_1-p1	TGME49_120050	2	163|0.586;231|0.496;	down	3	163|0.659;43|0.592;27|1.92;	both	ribosomal protein RPL5_x000D_	mitochondria	GO:0006518 peptide metabolic process; GO:0043043 peptide biosynthetic process; GO:0044267 cellular protein metabolic process; GO:0006807 nitrogen compound metabolic process; GO:0009058 biosynthetic process; GO:0043603 cellular amide metabolic process; GO:0044238 primary metabolic process; GO:1901566 organonitrogen compound biosynthetic process; GO:1901576 organic substance biosynthetic process; G…	GO:0005840 ribosome; GO:0043226 organelle; GO:0043229 intracellular organelle; GO:0043232 intracellular non-membrane-bounded organelle; GO:0044464 cell part; GO:0005622 intracellular; GO:0005737 cytoplasm; GO:0032991 macromolecular complex; GO:0044424 intracellular part; GO:1990904 ribonucleoprotein complex; GO:0005623 cell; GO:0030529 intracellular ribonucleoprotein complex; GO:0044444 cytoplasm…	GO:0097159 organic cyclic compound binding; GO:1901363 heterocyclic compound binding; GO:0003723 RNA binding; GO:0008097 5S rRNA binding; GO:0005488 binding; GO:0003676 nucleic acid binding; GO:0003735 structural constituent of ribosome; GO:0005198 structural molecule activity; GO:0019843 rRNA binding; GO:0097159 organic cyclic compound binding; GO:1901363 heterocyclic compound binding; GO:000372…	K02932	RP-L5e; large subunit ribosomal protein L5e	ko03010 Ribosome (75);	IPR025607;	Ribosomal protein L5 eukaryotic/L18 archaeal, C-terminal;
TGME49_321500-t26_1-p1	TGME49_121500	0			3	84|2.335;219|1.536;201|2.387;	up	RNA recognition motif-containing protein_x000D_	nucleus			GO:0097159 organic cyclic compound binding; GO:1901363 heterocyclic compound binding; GO:0003723 RNA binding; GO:1901265 nucleoside phosphate binding; GO:0005488 binding; GO:0003676 nucleic acid binding; GO:0005515 protein binding; GO:0000166 nucleotide binding; GO:0036094 small molecule binding; GO:0097159 organic cyclic compound binding; GO:1901363 heterocyclic compound binding; GO:0003723 RNA …	K13207			IPR000504; IPR001202; IPR012677;	RNA recognition motif domain; WW domain; Nucleotide-binding alpha-beta plait domain;
TGME49_321530-t26_1-p1	TGME49_121530	0			1	380|1.64;	up	cathepsin CPL_x000D_	plasma membrane	GO:0006508 proteolysis; GO:0008152 metabolic process; GO:0043170 macromolecule metabolic process; GO:0019538 protein metabolic process; GO:0044238 primary metabolic process; GO:0071704 organic substance metabolic process; GO:0006508 proteolysis; GO:0008152 metabolic process; GO:0043170 macromolecule metabolic process; GO:0019538 protein metabolic process; GO:0044238 primary metabolic process; GO:…	GO:0031224 intrinsic component of membrane; GO:0016020 membrane; GO:0016021 integral component of membrane; GO:0044425 membrane part;	GO:0070011 peptidase activity, acting on L-amino acid peptides; GO:0008234 cysteine-type peptidase activity; GO:0016787 hydrolase activity; GO:0008233 peptidase activity; GO:0003824 catalytic activity; GO:0070011 peptidase activity, acting on L-amino acid peptides; GO:0008234 cysteine-type peptidase activity; GO:0008233 peptidase activity; GO:0016787 hydrolase activity; GO:0003824 catalytic activ…	K01365	CTSL; cathepsin L [EC:3.4.22.15]	ko04140 Autophagy - animal (9); ko04142 Lysosome (12); ko04145 Phagosome (12); ko04210 Apoptosis (8);	IPR013201; IPR000668;	Cathepsin propeptide inhibitor domain (I29); Peptidase C1A, papain C-terminal;
TGME49_321620-t26_1-p1	TGME49_121620	2	256|1.737;336|1.838;	up	3	842|2.247;618|1.704;485|1.646;	up	dynamin-related protein DRPB_x000D_	nucleus			GO:1901265 nucleoside phosphate binding; GO:0001882 nucleoside binding; GO:0043167 ion binding; GO:0016817 hydrolase activity, acting on acid anhydrides; GO:0016787 hydrolase activity; GO:0000166 nucleotide binding; GO:0017111 nucleoside-triphosphatase activity; GO:0097159 organic cyclic compound binding; GO:1901363 heterocyclic compound binding; GO:0032549 ribonucleoside binding; GO:0097367 carb…				IPR030381; IPR003130; IPR027417; IPR001401; IPR020850; IPR000375;	Dynamin-type guanine nucleotide-binding (G) domain; Dynamin GTPase effector; P-loop containing nucleoside triphosphate hydrolase; Dynamin, GTPase domain; GTPase effector domain; Dynamin central domain;
TGME49_321680-t26_1-p1	TGME49_121680	1	206|0.592;	down	1	257|0.576;	down	hypothetical protein_x000D_	nucleus				K13199			IPR006861;	Hyaluronan/mRNA-binding protein;
