# Supplementary material for: Global Lysine Crotonylation and 2-Hydroxyisobutyrylation in Phenotypically Different Toxoplasma gondii Parasites
Source: Mol Cell Proteomics. 2019 Sep 5;18(11):2207–24. doi: 10.1074/mcp.RA119.001611 (PMC6823851; doi:10.1074/mcp.RA119.001611)
Supplement: Supplementary dataset 23 [file 153316_2_supp_389896_pxb4p0.xlsx]

## Sheet: Sheet1
ID	STRING ID	Invasion	Number of Cr	Type of Cr	Number of Hib	Type of Hib	Protein description	Subcellular location	Biological process	Cellular component	Molecular function	KO No.	KEGG gene	KEGG pathway	IPR ID	IPR domain
TGME49_244380-t26_1-p1	CACTIN	Actin	0		1	RH	cactin_x000D_	nucleus			GO:0005515 protein binding; GO:0005488 binding; GO:0005515 protein binding; GO:0005488 binding;				IPR019134; IPR018816;	Cactin, C-terminal; Cactin, central domain;
TGME49_201400-t26_1-p1	TGME49_001400		0		2	RH	Sin3-associated polypeptide SAP18_x000D_	nucleus
TGME49_201670-t26_1-p1	TGME49_001670		0		3	both	DnaJ domain-containing protein_x000D_	plasma membrane		GO:0031224 intrinsic component of membrane; GO:0016020 membrane; GO:0016021 integral component of membrane; GO:0044425 membrane part;					IPR001623;	DnaJ domain;
TGME49_201840-t26_1-p1	TGME49_001840		0		1	RH	aspartyl protease ASP1_x000D_	nucleus	GO:0006508 proteolysis; GO:0008152 metabolic process; GO:0043170 macromolecule metabolic process; GO:0019538 protein metabolic process; GO:0044238 primary metabolic process; GO:0071704 organic substance metabolic process; GO:0006508 proteolysis; GO:0008152 metabolic process; GO:0043170 macromolecule metabolic process; GO:0019538 protein metabolic process; GO:0044238 primary metabolic process; GO:…	GO:0031224 intrinsic component of membrane; GO:0016020 membrane; GO:0016021 integral component of membrane; GO:0044425 membrane part;	GO:0004175 endopeptidase activity; GO:0008233 peptidase activity; GO:0003824 catalytic activity; GO:0004190 aspartic-type endopeptidase activity; GO:0070011 peptidase activity, acting on L-amino acid peptides; GO:0016787 hydrolase activity; GO:0070001 aspartic-type peptidase activity; GO:0004175 endopeptidase activity; GO:0008233 peptidase activity; GO:0003824 catalytic activity; GO:0004190 aspar…	K01379	CTSD; cathepsin D [EC:3.4.23.5]	ko04071 Sphingolipid signaling pathway (8); ko04140 Autophagy - animal (9); ko04142 Lysosome (12); ko04210 Apoptosis (8);	IPR033121; IPR021109;	Peptidase family A1 domain; Aspartic peptidase domain;
TGME49_201880-t26_1-p1	TGME49_001880		2	both	1	RH	hypothetical protein_x000D_	mitochondria	GO:0016310 phosphorylation; GO:0009116 nucleoside metabolic process; GO:0042278 purine nucleoside metabolic process; GO:0006725 cellular aromatic compound metabolic process; GO:0009167 purine ribonucleoside monophosphate metabolic process; GO:0042773 ATP synthesis coupled electron transport; GO:0009259 ribonucleotide metabolic process; GO:0009117 nucleotide metabolic process; GO:0044699 single-or…	GO:0016020 membrane; GO:0098800 inner mitochondrial membrane protein complex; GO:0031090 organelle membrane; GO:0098796 membrane protein complex; GO:0005737 cytoplasm; GO:0031224 intrinsic component of membrane; GO:0032991 macromolecular complex; GO:0098798 mitochondrial protein complex; GO:0044424 intracellular part; GO:0005623 cell; GO:0044455 mitochondrial membrane part; GO:0044422 organelle p…
TGME49_202340-t26_1-p1	TGME49_002340		0		1	RH	proline dehydrogenase_x000D_	cytoplasm	GO:1901606 alpha-amino acid catabolic process; GO:0044699 single-organism process; GO:0044237 cellular metabolic process; GO:0071704 organic substance metabolic process; GO:0008152 metabolic process; GO:0006520 cellular amino acid metabolic process; GO:0046483 heterocycle metabolic process; GO:0006560 proline metabolic process; GO:1901361 organic cyclic compound catabolic process; GO:0044248 cell…		GO:0016645 oxidoreductase activity, acting on the CH-NH group of donors; GO:0004657 proline dehydrogenase activity; GO:0003824 catalytic activity; GO:0016491 oxidoreductase activity;	K00318	PRODH; proline dehydrogenase [EC:1.5.-.-]	ko00330 Arginine and proline metabolism (3); ko01100 Metabolic pathways (166); ko01110 Biosynthesis of secondary metabolites (74); ko01130 Biosynthesis of antibiotics (64);	IPR002872; IPR029041;	Proline dehydrogenase domain; FAD-linked oxidoreductase-like;
TGME49_202390-t26_1-p1	TGME49_002390		0		1	RH	S15 sporozoite-expressed protein_x000D_	cytoplasm
TGME49_202460-t26_1-p1	TGME49_002460		0		1	RH	diacylglycerol kinase accessory domain (presumed) domain-containing protein_x000D_	nucleus	GO:0007186 G-protein coupled receptor signaling pathway; GO:0050794 regulation of cellular process; GO:0044700 single organism signaling; GO:0007205 protein kinase C-activating G-protein coupled receptor signaling pathway; GO:0051716 cellular response to stimulus; GO:0007165 signal transduction; GO:0050789 regulation of biological process; GO:0007154 cell communication; GO:0044699 single-organism…		GO:0004143 diacylglycerol kinase activity; GO:0016301 kinase activity; GO:0016773 phosphotransferase activity, alcohol group as acceptor; GO:0003824 catalytic activity; GO:0016740 transferase activity; GO:0016772 transferase activity, transferring phosphorus-containing groups; GO:0005524 ATP binding; GO:1901265 nucleoside phosphate binding; GO:0016773 phosphotransferase activity, alcohol group as…	K00901	dgkA; diacylglycerol kinase (ATP) [EC:2.7.1.107]	ko00561 Glycerolipid metabolism (5); ko00564 Glycerophospholipid metabolism (10); ko01100 Metabolic pathways (166); ko01110 Biosynthesis of secondary metabolites (74); ko04070 Phosphatidylinositol signaling system (5); ko04072 Phospholipase D signaling pathway (3);	IPR001206; IPR000756; IPR016064;	Diacylglycerol kinase, catalytic domain; Diacylglycerol kinase, accessory domain; NAD kinase/diacylglycerol kinase-like domain;
TGME49_202572-t26_1-p1	TGME49_002570		0		1	RH	ribophorin i protein_x000D_	plasma membrane	GO:0006486 protein glycosylation; GO:0043413 macromolecule glycosylation; GO:0009101 glycoprotein biosynthetic process; GO:0044763 single-organism cellular process; GO:0044267 cellular protein metabolic process; GO:0009100 glycoprotein metabolic process; GO:0044699 single-organism process; GO:0009058 biosynthetic process; GO:0044238 primary metabolic process; GO:0044237 cellular metabolic process…	GO:0016020 membrane; GO:0043229 intracellular organelle; GO:0005783 endoplasmic reticulum; GO:0005737 cytoplasm; GO:0031224 intrinsic component of membrane; GO:0012505 endomembrane system; GO:0044424 intracellular part; GO:0005623 cell; GO:0016021 integral component of membrane; GO:0043231 intracellular membrane-bounded organelle; GO:0043226 organelle; GO:0005622 intracellular; GO:0044464 cell pa…	GO:0004579 dolichyl-diphosphooligosaccharide-protein glycotransferase activity; GO:0016757 transferase activity, transferring glycosyl groups; GO:0016758 transferase activity, transferring hexosyl groups; GO:0003824 catalytic activity; GO:0016740 transferase activity; GO:0004576 oligosaccharyl transferase activity; GO:0004579 dolichyl-diphosphooligosaccharide-protein glycotransferase activity; GO…	K12666	OST1; oligosaccharyltransferase complex subunit alpha (ribophorin I)	ko00510 N-Glycan biosynthesis (6); ko00513 Various types of N-glycan biosynthesis (3); ko01100 Metabolic pathways (166); ko04141 Protein processing in endoplasmic reticulum (32);
TGME49_202690-t26_1-p1	TGME49_002690		0		1	RH	DNA-directed RNA polymerase II RPB9_x000D_	extracellular	GO:0006725 cellular aromatic compound metabolic process; GO:0097659 nucleic acid-templated transcription; GO:0009058 biosynthetic process; GO:0044237 cellular metabolic process; GO:0071704 organic substance metabolic process; GO:0008152 metabolic process; GO:0046483 heterocycle metabolic process; GO:0019438 aromatic compound biosynthetic process; GO:0006139 nucleobase-containing compound metaboli…		GO:0097159 organic cyclic compound binding; GO:1901363 heterocyclic compound binding; GO:0046914 transition metal ion binding; GO:0005488 binding; GO:0003676 nucleic acid binding; GO:0043167 ion binding; GO:0046872 metal ion binding; GO:0043169 cation binding; GO:0008270 zinc ion binding; GO:0034062 5'-3' RNA polymerase activity; GO:0097747 RNA polymerase activity; GO:0043167 ion binding; GO:0008…	K03017	RPB9; DNA-directed RNA polymerase II subunit RPB9	ko00230 Purine metabolism (40); ko00240 Pyrimidine metabolism (37); ko01100 Metabolic pathways (166); ko03020 RNA polymerase (21);	IPR001222; IPR001529; IPR034012;	Zinc finger, TFIIS-type; DNA-directed RNA polymerase, M/15kDa subunit; Pol II subunit B9, C-terminal zinc ribbon;
TGME49_202760-t26_1-p1	TGME49_002760		1	RH	0		hypothetical protein_x000D_	nucleus
TGME49_202810-t26_1-p1	TGME49_002810		0		1	RH	TIM14_x000D_	extracellular				K09539			IPR001623;	DnaJ domain;
TGME49_202870-t26_1-p1	TGME49_002870		0		2	RH	SAP domain-containing protein_x000D_	plasma membrane		GO:0031224 intrinsic component of membrane; GO:0016020 membrane; GO:0016021 integral component of membrane; GO:0044425 membrane part;					IPR003034;	SAP domain;
TGME49_203450-t26_1-p1	TGME49_003450		1	RH	0		DUF3228 domain-containing protein_x000D_	extracellular
TGME49_203860-t26_1-p1	TGME49_003860		0		1	RH	hypothetical protein_x000D_	mitochondria
TGME49_204020-t26_1-p1	TGME49_004020		0		1	ME49	ribosomal protein RPL8_x000D_	cytoplasm	GO:0006518 peptide metabolic process; GO:0043043 peptide biosynthetic process; GO:0044267 cellular protein metabolic process; GO:0006807 nitrogen compound metabolic process; GO:0009058 biosynthetic process; GO:0043603 cellular amide metabolic process; GO:0044238 primary metabolic process; GO:1901566 organonitrogen compound biosynthetic process; GO:1901576 organic substance biosynthetic process; G…	GO:0005840 ribosome; GO:0043229 intracellular organelle; GO:0043232 intracellular non-membrane-bounded organelle; GO:0044446 intracellular organelle part; GO:0005737 cytoplasm; GO:0032991 macromolecular complex; GO:0044424 intracellular part; GO:0005623 cell; GO:0044422 organelle part; GO:0043228 non-membrane-bounded organelle; GO:0043226 organelle; GO:0015934 large ribosomal subunit; GO:0044391 …	GO:0097159 organic cyclic compound binding; GO:1901363 heterocyclic compound binding; GO:0003723 RNA binding; GO:0005488 binding; GO:0003676 nucleic acid binding; GO:0005198 structural molecule activity; GO:0003735 structural constituent of ribosome; GO:0097159 organic cyclic compound binding; GO:1901363 heterocyclic compound binding; GO:0003723 RNA binding; GO:0005488 binding; GO:0003676 nucleic…	K02938	RP-L8e; large subunit ribosomal protein L8e	ko03010 Ribosome (75);	IPR008991; IPR012340; IPR022669; IPR014726; IPR022666; IPR014722;	Translation protein SH3-like domain; Nucleic acid-binding, OB-fold; Ribosomal protein L2, C-terminal; Ribosomal protein L2, domain 3; Ribosomal Proteins L2, RNA binding domain; Ribosomal protein L2 domain 2;
TGME49_204050-t26_1-p1	TGME49_004050		0		1	RH	subtilisin SUB1_x000D_	extracellular	GO:0006508 proteolysis; GO:0008152 metabolic process; GO:0043170 macromolecule metabolic process; GO:0019538 protein metabolic process; GO:0044238 primary metabolic process; GO:0071704 organic substance metabolic process; GO:0006508 proteolysis; GO:0008152 metabolic process; GO:0043170 macromolecule metabolic process; GO:0019538 protein metabolic process; GO:0044238 primary metabolic process; GO:…		GO:0004252 serine-type endopeptidase activity; GO:0004175 endopeptidase activity; GO:0008233 peptidase activity; GO:0003824 catalytic activity; GO:0017171 serine hydrolase activity; GO:0008236 serine-type peptidase activity; GO:0070011 peptidase activity, acting on L-amino acid peptides; GO:0016787 hydrolase activity; GO:0004252 serine-type endopeptidase activity; GO:0004175 endopeptidase activit…				IPR034204; IPR000209;	Subtilisin SUB1-like catalytic domain; Peptidase S8/S53 domain;
TGME49_204130-t26_1-p1	TGME49_004130		0		1	RH	perforin-like protein PLP1_x000D_	mitochondria,nucleus							IPR020864;	Membrane attack complex component/perforin (MACPF) domain;
TGME49_204160-t26_1-p1	TGME49_004160		0		1	ME49	GYF domain-containing protein_x000D_	nucleus	GO:0006518 peptide metabolic process; GO:0043043 peptide biosynthetic process; GO:0044267 cellular protein metabolic process; GO:0006807 nitrogen compound metabolic process; GO:0009058 biosynthetic process; GO:0043603 cellular amide metabolic process; GO:0044238 primary metabolic process; GO:1901566 organonitrogen compound biosynthetic process; GO:0044237 cellular metabolic process; GO:1901576 or…		GO:0005515 protein binding; GO:0005488 binding; GO:0097159 organic cyclic compound binding; GO:1901363 heterocyclic compound binding; GO:0003723 RNA binding; GO:0008135 translation factor activity, RNA binding; GO:0005488 binding; GO:0003676 nucleic acid binding; GO:0003743 translation initiation factor activity; GO:0005515 protein binding;				IPR013979; IPR015943; IPR003169;	Translation initiation factor, beta propellor-like domain; WD40/YVTN repeat-like-containing domain; GYF domain;
TGME49_204480-t26_1-p1	TGME49_004480		0		1	ME49	thioredoxin domain-containing protein_x000D_	cytoplasm	GO:0050794 regulation of cellular process; GO:0042592 homeostatic process; GO:0065008 regulation of biological quality; GO:0050789 regulation of biological process; GO:0045454 cell redox homeostasis; GO:0044763 single-organism cellular process; GO:0019725 cellular homeostasis; GO:0044699 single-organism process; GO:0009987 cellular process; GO:0065007 biological regulation; GO:0050794 regulation …	GO:0005623 cell;					IPR001623; IPR012336; IPR013766;	DnaJ domain; Thioredoxin-like fold; Thioredoxin domain;
TGME49_204530-t26_1-p1	TGME49_004530	MIC	0		1	RH	microneme protein MIC11_x000D_	extracellular
TGME49_205130-t26_1-p1	TGME49_005130		1	RH	0		hypothetical protein_x000D_	plasma membrane							IPR029068; IPR032691;	Glyoxalase/Bleomycin resistance protein/Dihydroxybiphenyl dioxygenase; Guanine nucleotide exchange factor, N-terminal;
TGME49_205210-t26_1-p1	TGME49_005210		0		1	RH	hypothetical protein_x000D_	extracellular
TGME49_205240-t26_1-p1	TGME49_005240		0		1	ME49	cleft lip and palate transmembrane protein 1 (clptm1) protein_x000D_	plasma membrane		GO:0031224 intrinsic component of membrane; GO:0016020 membrane; GO:0016021 integral component of membrane; GO:0044425 membrane part; GO:0031224 intrinsic component of membrane; GO:0016020 membrane; GO:0016021 integral component of membrane; GO:0044425 membrane part;
TGME49_205250-t26_1-p1	TGME49_005250	ROP	0		1	RH	rhoptry protein ROP18_x000D_	mitochondria	GO:0016310 phosphorylation; GO:0044267 cellular protein metabolic process; GO:0044238 primary metabolic process; GO:0044237 cellular metabolic process; GO:0006796 phosphate-containing compound metabolic process; GO:0071704 organic substance metabolic process; GO:0008152 metabolic process; GO:0006468 protein phosphorylation; GO:0006793 phosphorus metabolic process; GO:0044260 cellular macromolecul…	GO:0031224 intrinsic component of membrane; GO:0016020 membrane; GO:0016021 integral component of membrane; GO:0044425 membrane part;	GO:0005524 ATP binding; GO:1901265 nucleoside phosphate binding; GO:0016773 phosphotransferase activity, alcohol group as acceptor; GO:0001882 nucleoside binding; GO:0043167 ion binding; GO:0004672 protein kinase activity; GO:0000166 nucleotide binding; GO:0097159 organic cyclic compound binding; GO:1901363 heterocyclic compound binding; GO:0032549 ribonucleoside binding; GO:0097367 carbohydrate …				IPR027916; IPR000719; IPR011009;	Protein kinase-like domain, Apicomplexa; Protein kinase domain; Protein kinase-like domain;
TGME49_205380-t26_1-p1	TGME49_005380		0		1	RH	fructose-bisphospatase I_x000D_	cytoplasm	GO:0008152 metabolic process; GO:0005975 carbohydrate metabolic process; GO:0044238 primary metabolic process; GO:0071704 organic substance metabolic process; GO:0008152 metabolic process; GO:0006793 phosphorus metabolic process; GO:0044238 primary metabolic process; GO:0005975 carbohydrate metabolic process; GO:0016311 dephosphorylation; GO:0009987 cellular process; GO:0044237 cellular metabolic…		GO:0019203 carbohydrate phosphatase activity; GO:0003824 catalytic activity; GO:0042578 phosphoric ester hydrolase activity; GO:0016791 phosphatase activity; GO:0016788 hydrolase activity, acting on ester bonds; GO:0016787 hydrolase activity; GO:0050308 sugar-phosphatase activity; GO:0042132 fructose 1,6-bisphosphate 1-phosphatase activity; GO:0019203 carbohydrate phosphatase activity; GO:0042578…	K03841	FBP; fructose-1,6-bisphosphatase I [EC:3.1.3.11]	ko00010 Glycolysis / Gluconeogenesis (19); ko00030 Pentose phosphate pathway (13); ko00051 Fructose and mannose metabolism (8); ko00680 Methane metabolism (6); ko00710 Carbon fixation in photosynthetic organisms (9); ko01100 Metabolic pathways (166); ko01110 Biosynthesis of secondary metabolites (74); ko01120 Microbial metabolism in diverse environments (47); ko01130 Biosynthesis of antibiotics (…	IPR033391;	Fructose-1-6-bisphosphatase class I, N-terminal;
TGME49_205440-t26_1-p1	TGME49_005440		0		1	ME49	CCT chaperonin gamma subunit_x000D_	mitochondria	GO:0006457 protein folding; GO:0009987 cellular process; GO:0006457 protein folding; GO:0009987 cellular process;	GO:0044424 intracellular part; GO:0005623 cell; GO:0044464 cell part; GO:0005622 intracellular; GO:0005737 cytoplasm;	GO:0005524 ATP binding; GO:1901265 nucleoside phosphate binding; GO:0001882 nucleoside binding; GO:0043167 ion binding; GO:0005515 protein binding; GO:0000166 nucleotide binding; GO:0097159 organic cyclic compound binding; GO:1901363 heterocyclic compound binding; GO:0032549 ribonucleoside binding; GO:0097367 carbohydrate derivative binding; GO:0032553 ribonucleotide binding; GO:0005488 binding; …	K09495			IPR027410; IPR027409; IPR027413;	TCP-1-like chaperonin intermediate domain; GroEL-like apical domain; GroEL-like equatorial domain;
TGME49_205500-t26_1-p1	TGME49_005500		1	RH	0		hypothetical protein_x000D_	nucleus	GO:0016072 rRNA metabolic process; GO:0006396 RNA processing; GO:0034470 ncRNA processing; GO:0044085 cellular component biogenesis; GO:0022613 ribonucleoprotein complex biogenesis; GO:0006725 cellular aromatic compound metabolic process; GO:0006807 nitrogen compound metabolic process; GO:0042254 ribosome biogenesis; GO:1901360 organic cyclic compound metabolic process; GO:0044238 primary metabol…	GO:0044464 cell part; GO:0005622 intracellular; GO:0032991 macromolecular complex; GO:0044424 intracellular part; GO:1990904 ribonucleoprotein complex; GO:0032040 small-subunit processome; GO:0030529 intracellular ribonucleoprotein complex; GO:0005623 cell; GO:0030684 preribosome; GO:0044464 cell part; GO:0005622 intracellular; GO:0032991 macromolecular complex; GO:0044424 intracellular part; GO:…		K14567	UTP14; U3 small nucleolar RNA-associated protein 14	ko03008 Ribosome biogenesis in eukaryotes (20);
TGME49_205550-t26_1-p1	TGME49_005550		1	RH	0		AGC kinase_x000D_	nucleus	GO:0016310 phosphorylation; GO:0044267 cellular protein metabolic process; GO:0044238 primary metabolic process; GO:0044237 cellular metabolic process; GO:0006796 phosphate-containing compound metabolic process; GO:0071704 organic substance metabolic process; GO:0008152 metabolic process; GO:0006468 protein phosphorylation; GO:0006793 phosphorus metabolic process; GO:0044260 cellular macromolecul…		GO:0005524 ATP binding; GO:1901265 nucleoside phosphate binding; GO:0016773 phosphotransferase activity, alcohol group as acceptor; GO:0001882 nucleoside binding; GO:0043167 ion binding; GO:0004672 protein kinase activity; GO:0000166 nucleotide binding; GO:0097159 organic cyclic compound binding; GO:1901363 heterocyclic compound binding; GO:0032549 ribonucleoside binding; GO:0097367 carbohydrate …				IPR000719; IPR011009;	Protein kinase domain; Protein kinase-like domain;
TGME49_205580-t26_1-p1	TGME49_005580		0		2	RH	nuclear factor NF4_x000D_	nucleus
TGME49_205680-t26_1-p1	TGME49_005680		0		1	RH	hypothetical protein_x000D_	plasma membrane		GO:0031224 intrinsic component of membrane; GO:0016020 membrane; GO:0016021 integral component of membrane; GO:0044425 membrane part;
TGME49_205710-t26_1-p1	TGME49_005710		1	RH	1	RH	lysine-tRNA ligase_x000D_	mitochondria	GO:0006518 peptide metabolic process; GO:0006725 cellular aromatic compound metabolic process; GO:0044267 cellular protein metabolic process; GO:0044699 single-organism process; GO:0009058 biosynthetic process; GO:1901566 organonitrogen compound biosynthetic process; GO:0043039 tRNA aminoacylation; GO:0044237 cellular metabolic process; GO:0071704 organic substance metabolic process; GO:0008152 m…	GO:0044424 intracellular part; GO:0005623 cell; GO:0044464 cell part; GO:0005622 intracellular; GO:0005737 cytoplasm; GO:0044424 intracellular part; GO:0005623 cell; GO:0044464 cell part; GO:0005622 intracellular; GO:0005737 cytoplasm;	GO:0016876 ligase activity, forming aminoacyl-tRNA and related compounds; GO:0005524 ATP binding; GO:1901265 nucleoside phosphate binding; GO:0016875 ligase activity, forming carbon-oxygen bonds; GO:0016874 ligase activity; GO:0001882 nucleoside binding; GO:0043167 ion binding; GO:0000166 nucleotide binding; GO:0004824 lysine-tRNA ligase activity; GO:0097159 organic cyclic compound binding; GO:19…	K04567	KARS; lysyl-tRNA synthetase, class II [EC:6.1.1.6]	ko00970 Aminoacyl-tRNA biosynthesis (19);	IPR012340; IPR004364; IPR018149; IPR004365; IPR006195;	Nucleic acid-binding, OB-fold; Aminoacyl-tRNA synthetase, class II (D/K/N); Lysyl-tRNA synthetase, class II, C-terminal; OB-fold nucleic acid binding domain, AA-tRNA synthetase-type; Aminoacyl-tRNA synthetase, class II;
TGME49_205720-t26_1-p1	TGME49_005720		0		1	ME49	Adenosine/AMP deaminase domain-containing protein_x000D_	cytoskeleton			GO:0019239 deaminase activity; GO:0003824 catalytic activity; GO:0019239 deaminase activity; GO:0016814 hydrolase activity, acting on carbon-nitrogen (but not peptide) bonds, in cyclic amidines; GO:0016787 hydrolase activity; GO:0004000 adenosine deaminase activity; GO:0003824 catalytic activity; GO:0016810 hydrolase activity, acting on carbon-nitrogen (but not peptide) bonds;				IPR001365; IPR032466;	Adenosine/AMP deaminase domain; Metal-dependent hydrolase;
TGME49_206470-t26_1-p1	TGME49_006470		0		2	RH	pyruvate dehydrogenase complex subunit PDH-E3II_x000D_	mitochondria	GO:0050794 regulation of cellular process; GO:0042592 homeostatic process; GO:0065008 regulation of biological quality; GO:0008152 metabolic process; GO:0050789 regulation of biological process; GO:0055114 oxidation-reduction process; GO:0044710 single-organism metabolic process; GO:0045454 cell redox homeostasis; GO:0044763 single-organism cellular process; GO:0019725 cellular homeostasis; GO:00…	GO:0005623 cell;	GO:0004148 dihydrolipoyl dehydrogenase activity; GO:0016651 oxidoreductase activity, acting on NAD(P)H; GO:1901265 nucleoside phosphate binding; GO:0050660 flavin adenine dinucleotide binding; GO:0043167 ion binding; GO:0000166 nucleotide binding; GO:0048037 cofactor binding; GO:0016668 oxidoreductase activity, acting on a sulfur group of donors, NAD(P) as acceptor; GO:0016491 oxidoreductase acti…	K00382	DLD; dihydrolipoamide dehydrogenase [EC:1.8.1.4]	ko00010 Glycolysis / Gluconeogenesis (19); ko00020 Citrate cycle (TCA cycle) (14); ko00260 Glycine, serine and threonine metabolism (8); ko00280 Valine, leucine and isoleucine degradation (6); ko00620 Pyruvate metabolism (13); ko00630 Glyoxylate and dicarboxylate metabolism (9); ko00640 Propanoate metabolism (10); ko01100 Metabolic pathways (166); ko01110 Biosynthesis of secondary metabolites (74…	IPR016156; IPR004099; IPR023753;	FAD/NAD-linked reductase, dimerisation domain; Pyridine nucleotide-disulphide oxidoreductase, dimerisation domain; FAD/NAD(P)-binding domain;
TGME49_206510-t26_1-p1	TGME49_006510		0		2	RH	toxolysin TLN4_x000D_	cytoplasm			GO:0046872 metal ion binding; GO:0043169 cation binding; GO:0003824 catalytic activity; GO:0005488 binding; GO:0043167 ion binding; GO:0046872 metal ion binding; GO:0043169 cation binding; GO:0016787 hydrolase activity; GO:0003824 catalytic activity; GO:0005488 binding; GO:0043167 ion binding;				IPR007863; IPR032632; IPR011765; IPR011249; IPR011237;	Peptidase M16, C-terminal; Peptidase M16, middle/third domain; Peptidase M16, N-terminal; Metalloenzyme, LuxS/M16 peptidase-like; Peptidase M16 domain;
TGME49_206590-t26_1-p1	TGME49_006590	cdpk	1	RH	2	RH	calcium-dependent protein kinase CDPK2A_x000D_	nucleus	GO:0016310 phosphorylation; GO:0044267 cellular protein metabolic process; GO:0044238 primary metabolic process; GO:0044237 cellular metabolic process; GO:0006796 phosphate-containing compound metabolic process; GO:0071704 organic substance metabolic process; GO:0008152 metabolic process; GO:0006468 protein phosphorylation; GO:0006793 phosphorus metabolic process; GO:0044260 cellular macromolecul…		GO:0005524 ATP binding; GO:1901265 nucleoside phosphate binding; GO:0016773 phosphotransferase activity, alcohol group as acceptor; GO:0001882 nucleoside binding; GO:0043167 ion binding; GO:0004672 protein kinase activity; GO:0000166 nucleotide binding; GO:0097159 organic cyclic compound binding; GO:1901363 heterocyclic compound binding; GO:0032549 ribonucleoside binding; GO:0097367 carbohydrate …	K13412			IPR000719; IPR011992; IPR002048; IPR011009;	Protein kinase domain; EF-hand domain pair; EF-hand domain; Protein kinase-like domain;
TGME49_207060-t26_1-p1	TGME49_007060		0		2	RH	ribonucleoside-diphosphate reductase small subunit_x000D_	cytoplasm	GO:0009165 nucleotide biosynthetic process; GO:0006725 cellular aromatic compound metabolic process; GO:0009117 nucleotide metabolic process; GO:0044699 single-organism process; GO:0009058 biosynthetic process; GO:0009262 deoxyribonucleotide metabolic process; GO:0044237 cellular metabolic process; GO:0006796 phosphate-containing compound metabolic process; GO:0071704 organic substance metabolic …		GO:0003824 catalytic activity; GO:0016491 oxidoreductase activity; GO:0061731 ribonucleoside-diphosphate reductase activity; GO:0004748 ribonucleoside-diphosphate reductase activity, thioredoxin disulfide as acceptor; GO:0016725 oxidoreductase activity, acting on CH or CH2 groups; GO:0016728 oxidoreductase activity, acting on CH or CH2 groups, disulfide as acceptor; GO:0003824 catalytic activity;…	K10808	RRM2; ribonucleoside-diphosphate reductase subunit M2 [EC:1.17.4.1]	ko00230 Purine metabolism (40); ko00240 Pyrimidine metabolism (37); ko00480 Glutathione metabolism (9); ko00983 Drug metabolism - other enzymes (6); ko01100 Metabolic pathways (166); ko04115 p53 signaling pathway (2);	IPR012348; IPR009078;	Ribonucleotide reductase-related; Ferritin-like superfamily;
TGME49_207440-t26_1-p1	TGME49_007440		0		1	RH	ribosomal protein RPS4_x000D_	extracellular	GO:0006518 peptide metabolic process; GO:0043043 peptide biosynthetic process; GO:0044267 cellular protein metabolic process; GO:0006807 nitrogen compound metabolic process; GO:0009058 biosynthetic process; GO:0043603 cellular amide metabolic process; GO:0044238 primary metabolic process; GO:1901566 organonitrogen compound biosynthetic process; GO:1901576 organic substance biosynthetic process; G…	GO:0005840 ribosome; GO:0043226 organelle; GO:0043229 intracellular organelle; GO:0043232 intracellular non-membrane-bounded organelle; GO:0044464 cell part; GO:0005622 intracellular; GO:0005737 cytoplasm; GO:0032991 macromolecular complex; GO:0044424 intracellular part; GO:1990904 ribonucleoprotein complex; GO:0005623 cell; GO:0030529 intracellular ribonucleoprotein complex; GO:0044444 cytoplasm…	GO:0097159 organic cyclic compound binding; GO:1901363 heterocyclic compound binding; GO:0003723 RNA binding; GO:0005488 binding; GO:0003676 nucleic acid binding; GO:0005198 structural molecule activity; GO:0003735 structural constituent of ribosome; GO:0097159 organic cyclic compound binding; GO:1901363 heterocyclic compound binding; GO:0003723 RNA binding; GO:0005488 binding; GO:0003676 nucleic…	K02987	RP-S4e; small subunit ribosomal protein S4e	ko03010 Ribosome (75);	IPR013845; IPR005824; IPR002942; IPR032277; IPR013843;	Ribosomal protein S4e, central region; KOW; RNA-binding S4 domain; 40S ribosomal protein S4, C-terminal domain; Ribosomal protein S4e, N-terminal;
TGME49_207620-t26_1-p1	TGME49_007620		0		1	RH	pyridine nucleotide-disulfide oxidoreductase domain-containing protein_x000D_	plasma membrane	GO:0050794 regulation of cellular process; GO:0042592 homeostatic process; GO:0065008 regulation of biological quality; GO:0008152 metabolic process; GO:0050789 regulation of biological process; GO:0055114 oxidation-reduction process; GO:0044710 single-organism metabolic process; GO:0045454 cell redox homeostasis; GO:0044763 single-organism cellular process; GO:0019725 cellular homeostasis; GO:00…	GO:0005623 cell;	GO:0051537 2 iron, 2 sulfur cluster binding; GO:1901265 nucleoside phosphate binding; GO:0050660 flavin adenine dinucleotide binding; GO:0043167 ion binding; GO:0000166 nucleotide binding; GO:0048037 cofactor binding; GO:0016491 oxidoreductase activity; GO:1901363 heterocyclic compound binding; GO:0097159 organic cyclic compound binding; GO:0003824 catalytic activity; GO:0051536 iron-sulfur clust…	K22747			IPR016156; IPR017941; IPR004099; IPR028202; IPR023753;	FAD/NAD-linked reductase, dimerisation domain; Rieske [2Fe-2S] iron-sulphur domain; Pyridine nucleotide-disulphide oxidoreductase, dimerisation domain; Reductase, C-terminal; FAD/NAD(P)-binding domain;
TGME49_207640-t26_1-p1	TGME49_007640		0		1	RH	isoleucyl-tRNA synthetase family protein_x000D_	mitochondria	GO:0006518 peptide metabolic process; GO:0006725 cellular aromatic compound metabolic process; GO:0044267 cellular protein metabolic process; GO:0044699 single-organism process; GO:0009058 biosynthetic process; GO:0006428 isoleucyl-tRNA aminoacylation; GO:1901566 organonitrogen compound biosynthetic process; GO:0043039 tRNA aminoacylation; GO:0044237 cellular metabolic process; GO:0071704 organic…	GO:0044424 intracellular part; GO:0005623 cell; GO:0044464 cell part; GO:0005622 intracellular; GO:0005737 cytoplasm; GO:0044424 intracellular part; GO:0005623 cell; GO:0044464 cell part; GO:0005622 intracellular; GO:0005737 cytoplasm;	GO:0016876 ligase activity, forming aminoacyl-tRNA and related compounds; GO:0052689 carboxylic ester hydrolase activity; GO:1901265 nucleoside phosphate binding; GO:0016875 ligase activity, forming carbon-oxygen bonds; GO:0016874 ligase activity; GO:0016787 hydrolase activity; GO:0097159 organic cyclic compound binding; GO:1901363 heterocyclic compound binding; GO:0000049 tRNA binding; GO:000382…	K01870	IARS; isoleucyl-tRNA synthetase [EC:6.1.1.5]	ko00970 Aminoacyl-tRNA biosynthesis (19);	IPR014729; IPR033709; IPR013155; IPR009008; IPR002300; IPR009080;	Rossmann-like alpha/beta/alpha sandwich fold; Isoleucyl tRNA synthetase type 2, anticodon-binding domain; Methionyl/Valyl/Leucyl/Isoleucyl-tRNA synthetase, anticodon-binding; Valyl/Leucyl/Isoleucyl-tRNA synthetase, editing domain; Aminoacyl-tRNA synthetase, class Ia; Aminoacyl-tRNA synthetase, class Ia, anticodon-binding;
TGME49_208350-t26_1-p1	TGME49_008350		0		1	RH	hypothetical protein_x000D_	extracellular			GO:0097159 organic cyclic compound binding; GO:1901363 heterocyclic compound binding; GO:1901265 nucleoside phosphate binding; GO:0005488 binding; GO:0003676 nucleic acid binding; GO:0000166 nucleotide binding; GO:0036094 small molecule binding; GO:0097159 organic cyclic compound binding; GO:1901363 heterocyclic compound binding; GO:1901265 nucleoside phosphate binding; GO:0005488 binding; GO:000…				IPR000504; IPR012677;	RNA recognition motif domain; Nucleotide-binding alpha-beta plait domain;
TGME49_208360-t26_1-p1	TGME49_008360		0		1	RH	hypothetical protein_x000D_	plasma membrane	GO:0019915 lipid storage; GO:0010876 lipid localization; GO:0065008 regulation of biological quality; GO:0051235 maintenance of location; GO:0033036 macromolecule localization; GO:0051179 localization; GO:0065007 biological regulation; GO:0019915 lipid storage; GO:0010876 lipid localization; GO:0065008 regulation of biological quality; GO:0051235 maintenance of location; GO:0033036 macromolecule …	GO:0031224 intrinsic component of membrane; GO:0016020 membrane; GO:0016021 integral component of membrane; GO:0044425 membrane part;
TGME49_208450-t26_1-p1	TGME49_008450	protease inhibitor	1	RH	0		protease inhibitor PI2_x000D_	extracellular	GO:0006508 proteolysis; GO:0008152 metabolic process; GO:0043170 macromolecule metabolic process; GO:0019538 protein metabolic process; GO:0044238 primary metabolic process; GO:0071704 organic substance metabolic process;		GO:0005515 protein binding; GO:0005488 binding; GO:0005515 protein binding; GO:0008233 peptidase activity; GO:0016787 hydrolase activity; GO:0003824 catalytic activity; GO:0005488 binding;				IPR002350;	Kazal domain;
TGME49_208560-t26_1-p1	TGME49_008560		0		4	both	carrier superfamily protein_x000D_	plasma membrane	GO:0006810 transport; GO:0051179 localization; GO:0051234 establishment of localization;	GO:0031224 intrinsic component of membrane; GO:0016020 membrane; GO:0016021 integral component of membrane; GO:0044425 membrane part;					IPR023395;	Mitochondrial carrier domain;
TGME49_208750-t26_1-p1	TGME49_008750		0		1	RH	RWD domain-containing protein_x000D_	cytoplasm			GO:0005515 protein binding; GO:0005488 binding; GO:0005515 protein binding; GO:0005488 binding;				IPR016135; IPR006575;	Ubiquitin-conjugating enzyme/RWD-like; RWD domain;
TGME49_209150-t26_1-p1	TGME49_009150		0		1	ME49	non-proton pumping type-II NADH dehydrogenase I_x000D_	extracellular	GO:0044699 single-organism process; GO:0008152 metabolic process; GO:0055114 oxidation-reduction process; GO:0044710 single-organism metabolic process; GO:0044699 single-organism process; GO:0008152 metabolic process; GO:0055114 oxidation-reduction process; GO:0044710 single-organism metabolic process;		GO:0003824 catalytic activity; GO:0016491 oxidoreductase activity; GO:0050136 NADH dehydrogenase (quinone) activity; GO:0016651 oxidoreductase activity, acting on NAD(P)H; GO:0003954 NADH dehydrogenase activity; GO:0003824 catalytic activity; GO:0016655 oxidoreductase activity, acting on NAD(P)H, quinone or similar compound as acceptor; GO:0008137 NADH dehydrogenase (ubiquinone) activity; GO:0016…	K17871			IPR023753;	FAD/NAD(P)-binding domain;
TGME49_209160-t26_1-p1	TGME49_009160		0		1	RH	myristoyl CoA:protein N-myristoyltransferase_x000D_	cytoplasm,nucleus	GO:0044267 cellular protein metabolic process; GO:0009058 biosynthetic process; GO:0044238 primary metabolic process; GO:0006498 N-terminal protein lipidation; GO:1901576 organic substance biosynthetic process; GO:0044237 cellular metabolic process; GO:0042157 lipoprotein metabolic process; GO:0044249 cellular biosynthetic process; GO:0071704 organic substance metabolic process; GO:0008152 metabo…		GO:0016746 transferase activity, transferring acyl groups; GO:0016747 transferase activity, transferring acyl groups other than amino-acyl groups; GO:0016740 transferase activity; GO:0003824 catalytic activity; GO:0019107 myristoyltransferase activity; GO:0004379 glycylpeptide N-tetradecanoyltransferase activity; GO:0016410 N-acyltransferase activity; GO:0016746 transferase activity, transferring…	K00671			IPR022676; IPR016181; IPR022677;	Myristoyl-CoA:protein N-myristoyltransferase, N-terminal; Acyl-CoA N-acyltransferase; Myristoyl-CoA:protein N-myristoyltransferase, C-terminal;
TGME49_209250-t26_1-p1	TGME49_009250		0		1	RH	hypothetical protein_x000D_	cytoplasm		GO:0031224 intrinsic component of membrane; GO:0016020 membrane; GO:0016021 integral component of membrane; GO:0044425 membrane part;
TGME49_209420-t26_1-p1	TGME49_009420		0		1	RH	hypothetical protein_x000D_	nucleus
TGME49_209600-t26_1-p1	TGME49_009600		1	ME49	1	RH	hypothetical protein_x000D_	cytoplasm							IPR011993;	PH domain-like;
TGME49_209680-t26_1-p1	TGME49_009680		0		1	RH	hypothetical protein_x000D_	mitochondria
TGME49_209690-t26_1-p1	TGME49_009690		0		1	RH	small nuclear ribonucleoprotein_x000D_	nucleus		GO:0019028 viral capsid; GO:0044464 cell part; GO:0005622 intracellular; GO:0019012 virion; GO:0032991 macromolecular complex; GO:0044424 intracellular part; GO:1990904 ribonucleoprotein complex; GO:0005623 cell; GO:0030529 intracellular ribonucleoprotein complex; GO:0044423 virion part; GO:0019013 viral nucleocapsid;	GO:0097159 organic cyclic compound binding; GO:1901363 heterocyclic compound binding; GO:1901265 nucleoside phosphate binding; GO:0005488 binding; GO:0003676 nucleic acid binding; GO:0000166 nucleotide binding; GO:0036094 small molecule binding; GO:0097159 organic cyclic compound binding; GO:1901363 heterocyclic compound binding; GO:1901265 nucleoside phosphate binding; GO:0005488 binding; GO:000…	K11094	SNRPB2; U2 small nuclear ribonucleoprotein B''	ko03040 Spliceosome (56);	IPR000504; IPR012677;	RNA recognition motif domain; Nucleotide-binding alpha-beta plait domain;
TGME49_209800-t26_1-p1	TGME49_009800		0		1	RH	formate/nitrite transporter protein_x000D_	plasma membrane	GO:0006810 transport; GO:0051179 localization; GO:0051234 establishment of localization; GO:0006810 transport; GO:0051179 localization; GO:0051234 establishment of localization;	GO:0016020 membrane; GO:0031224 intrinsic component of membrane; GO:0016020 membrane; GO:0016021 integral component of membrane; GO:0044425 membrane part;	GO:0005215 transporter activity; GO:0005215 transporter activity;				IPR023271;	Aquaporin-like;
TGME49_209850-t26_1-p1	TGME49_009840		0		1	RH	RNA recognition motif-containing protein_x000D_	nucleus			GO:0097159 organic cyclic compound binding; GO:1901363 heterocyclic compound binding; GO:1901265 nucleoside phosphate binding; GO:0005488 binding; GO:0003676 nucleic acid binding; GO:0000166 nucleotide binding; GO:0036094 small molecule binding; GO:0097159 organic cyclic compound binding; GO:1901363 heterocyclic compound binding; GO:1901265 nucleoside phosphate binding; GO:0005488 binding; GO:000…				IPR000504; IPR012677;	RNA recognition motif domain; Nucleotide-binding alpha-beta plait domain;
TGME49_210820-t26_1-p1	TGME49_010820		0		1	RH	hypothetical protein_x000D_	plasma membrane	GO:0006810 transport; GO:0055085 transmembrane transport; GO:1902578 single-organism localization; GO:0015931 nucleobase-containing compound transport; GO:1901264 carbohydrate derivative transport; GO:0044699 single-organism process; GO:0071702 organic substance transport; GO:1901642 nucleoside transmembrane transport; GO:0051179 localization; GO:0071705 nitrogen compound transport; GO:0015858 nu…	GO:0031224 intrinsic component of membrane; GO:0016020 membrane; GO:0016021 integral component of membrane; GO:0044425 membrane part;	GO:1901505 carbohydrate derivative transporter activity; GO:0022892 substrate-specific transporter activity; GO:0005337 nucleoside transmembrane transporter activity; GO:0005215 transporter activity; GO:0022857 transmembrane transporter activity; GO:0022891 substrate-specific transmembrane transporter activity; GO:0015932 nucleobase-containing compound transmembrane transporter activity;				IPR020846;	Major facilitator superfamily domain;
TGME49_211250-t26_1-p1	TGME49_011250		0		1	ME49	hypothetical protein_x000D_	mitochondria
TGME49_211260-t26_1-p1	TGME49_011260	ROP	0		1	ME49	rhoptry kinase family protein ROP26 (incomplete catalytic triad)_x000D_	nucleus	GO:0016310 phosphorylation; GO:0044267 cellular protein metabolic process; GO:0044238 primary metabolic process; GO:0044237 cellular metabolic process; GO:0006796 phosphate-containing compound metabolic process; GO:0071704 organic substance metabolic process; GO:0008152 metabolic process; GO:0006468 protein phosphorylation; GO:0006793 phosphorus metabolic process; GO:0044260 cellular macromolecul…		GO:0005524 ATP binding; GO:1901265 nucleoside phosphate binding; GO:0016773 phosphotransferase activity, alcohol group as acceptor; GO:0001882 nucleoside binding; GO:0043167 ion binding; GO:0004672 protein kinase activity; GO:0000166 nucleotide binding; GO:0097159 organic cyclic compound binding; GO:1901363 heterocyclic compound binding; GO:0032549 ribonucleoside binding; GO:0097367 carbohydrate …				IPR000719; IPR011009;	Protein kinase domain; Protein kinase-like domain;
TGME49_211680-t26_1-p1	TGME49_011680		0		1	ME49	protein disulfide isomerase_x000D_	extracellular	GO:0050794 regulation of cellular process; GO:0042592 homeostatic process; GO:0065008 regulation of biological quality; GO:0050789 regulation of biological process; GO:0045454 cell redox homeostasis; GO:0044763 single-organism cellular process; GO:0019725 cellular homeostasis; GO:0044699 single-organism process; GO:0009987 cellular process; GO:0065007 biological regulation; GO:0050794 regulation …	GO:0043226 organelle; GO:0043231 intracellular membrane-bounded organelle; GO:0043229 intracellular organelle; GO:0005783 endoplasmic reticulum; GO:0044464 cell part; GO:0005622 intracellular; GO:0005737 cytoplasm; GO:0012505 endomembrane system; GO:0044424 intracellular part; GO:0043227 membrane-bounded organelle; GO:0005623 cell; GO:0044444 cytoplasmic part; GO:0043226 organelle; GO:0043231 int…	GO:0016853 isomerase activity; GO:0003824 catalytic activity; GO:0016864 intramolecular oxidoreductase activity, transposing S-S bonds; GO:0016757 transferase activity, transferring glycosyl groups; GO:0016860 intramolecular oxidoreductase activity; GO:0016853 isomerase activity; GO:0003756 protein disulfide isomerase activity; GO:0003824 catalytic activity; GO:0016740 transferase activity;	K09580	PDIA1; protein disulfide-isomerase A1 [EC:5.3.4.1]	ko04141 Protein processing in endoplasmic reticulum (32);	IPR005788; IPR013766; IPR012336;	Disulphide isomerase; Thioredoxin domain; Thioredoxin-like fold;
TGME49_212250-t26_1-p1	TGME49_012250		0		1	ME49	XPG N-terminal domain-containing protein_x000D_	nucleus	GO:0033554 cellular response to stress; GO:0051716 cellular response to stimulus; GO:0006725 cellular aromatic compound metabolic process; GO:0006950 response to stress; GO:0006259 DNA metabolic process; GO:1901360 organic cyclic compound metabolic process; GO:0006807 nitrogen compound metabolic process; GO:0044238 primary metabolic process; GO:0050896 response to stimulus; GO:0044237 cellular me…		GO:0016787 hydrolase activity; GO:0003824 catalytic activity; GO:0004518 nuclease activity; GO:0016788 hydrolase activity, acting on ester bonds; GO:0016787 hydrolase activity; GO:0003824 catalytic activity; GO:0004518 nuclease activity; GO:0016788 hydrolase activity, acting on ester bonds;				IPR006085; IPR022039; IPR029060; IPR022040; IPR006086;	XPG N-terminal; Temperature dependent protein affecting M2 dsRNA replication, C-terminal; PIN domain-like; Temperature dependent protein affecting M2 dsRNA replication, N-terminal; XPG-I domain;
TGME49_212300-t26_1-p1	TGME49_012300		0		1	RH	hypothetical protein_x000D_	mitochondria		GO:0031224 intrinsic component of membrane; GO:0016020 membrane; GO:0016021 integral component of membrane; GO:0044425 membrane part;
TGME49_213392-t26_1-p1	TGME49_013390		0		1	RH	surface antigen repeat-containing protein_x000D_	nucleus
TGME49_213400-t26_1-p1	TGME49_013400		1	RH	0		zinc finger (CCCH type) motif-containing protein_x000D_	mitochondria			GO:0046872 metal ion binding; GO:0043169 cation binding; GO:0005488 binding; GO:0043167 ion binding; GO:0046872 metal ion binding; GO:0043169 cation binding; GO:0005488 binding; GO:0043167 ion binding;				IPR000571;	Zinc finger, CCCH-type;
TGME49_213730-t26_1-p1	TGME49_013730		0		2	RH	lanthionine synthetase C family protein_x000D_	mitochondria
TGME49_213870-t26_1-p1	TGME49_013870		1	RH	1	RH	UBA/TS-N domain-containing protein_x000D_	cytoplasm,nucleus	GO:0043632 modification-dependent macromolecule catabolic process; GO:0070646 protein modification by small protein removal; GO:0044265 cellular macromolecule catabolic process; GO:0051603 proteolysis involved in cellular protein catabolic process; GO:0044257 cellular protein catabolic process; GO:0019941 modification-dependent protein catabolic process; GO:0044267 cellular protein metabolic proc…		GO:0008233 peptidase activity; GO:0046914 transition metal ion binding; GO:0036459 thiol-dependent ubiquitinyl hydrolase activity; GO:0003824 catalytic activity; GO:0005488 binding; GO:0043167 ion binding; GO:0043169 cation binding; GO:0046872 metal ion binding; GO:0019783 ubiquitin-like protein-specific protease activity; GO:0101005 ubiquitinyl hydrolase activity; GO:0070011 peptidase activity, …	K11836			IPR001607; IPR015940; IPR013083; IPR028889; IPR001394; IPR009060;	Zinc finger, UBP-type; Ubiquitin-associated domain; Zinc finger, RING/FYVE/PHD-type; Ubiquitin specific protease domain; Peptidase C19, ubiquitin carboxyl-terminal hydrolase; UBA-like;
TGME49_213900-t26_1-p1	TGME49_013900		1	RH	0		regulator of chromosome condensation RCC1_x000D_	nucleus			GO:0043169 cation binding; GO:0046872 metal ion binding; GO:0008270 zinc ion binding; GO:0046914 transition metal ion binding; GO:0005488 binding; GO:0043167 ion binding; GO:0043169 cation binding; GO:0046872 metal ion binding; GO:0008270 zinc ion binding; GO:0046914 transition metal ion binding; GO:0005488 binding; GO:0043167 ion binding;				IPR009091; IPR001876;	Regulator of chromosome condensation 1/beta-lactamase-inhibitor protein II; Zinc finger, RanBP2-type;
TGME49_214180-t26_1-p1	TGME49_014180		0		1	RH	ENTH domain-containing protein_x000D_	nucleus				K12471	EPN; epsin	ko04144 Endocytosis (11);	IPR013809; IPR008942;	ENTH domain; ENTH/VHS;
TGME49_214210-t26_1-p1	TGME49_014210		0		2	RH	rRNA pseudouridine synthase_x000D_	nucleus	GO:0006396 RNA processing; GO:0006725 cellular aromatic compound metabolic process; GO:0001522 pseudouridine synthesis; GO:1901360 organic cyclic compound metabolic process; GO:0006807 nitrogen compound metabolic process; GO:0044238 primary metabolic process; GO:0009451 RNA modification; GO:0044237 cellular metabolic process; GO:0071704 organic substance metabolic process; GO:0016070 RNA metaboli…		GO:0097159 organic cyclic compound binding; GO:1901363 heterocyclic compound binding; GO:0003723 RNA binding; GO:0016853 isomerase activity; GO:0003824 catalytic activity; GO:0005488 binding; GO:0003676 nucleic acid binding; GO:0016866 intramolecular transferase activity; GO:0009982 pseudouridine synthase activity; GO:0097159 organic cyclic compound binding; GO:1901363 heterocyclic compound bindi…	K11131	DKC1; H/ACA ribonucleoprotein complex subunit 4 [EC:5.4.99.-]	ko03008 Ribosome biogenesis in eukaryotes (20);	IPR020103; IPR015947; IPR002478; IPR032819; IPR002501; IPR012960;	Pseudouridine synthase, catalytic domain; PUA-like domain; PUA domain; tRNA pseudouridylate synthase B, C-terminal; Pseudouridine synthase II, N-terminal; Dyskerin-like;
TGME49_214250-t26_1-p1	TGME49_014250		0		2	RH	hypothetical protein_x000D_	mitochondria		GO:0031224 intrinsic component of membrane; GO:0016020 membrane; GO:0016021 integral component of membrane; GO:0044425 membrane part;
TGME49_214440-t26_1-p1	TGME49_014440		1	RH	0		4'-phosphopantetheinyl transferase superfamily protein_x000D_	nucleus			GO:0000287 magnesium ion binding; GO:0003824 catalytic activity; GO:0005488 binding; GO:0043167 ion binding; GO:0046872 metal ion binding; GO:0043169 cation binding; GO:0016780 phosphotransferase activity, for other substituted phosphate groups; GO:0016740 transferase activity; GO:0008897 holo-[acyl-carrier-protein] synthase activity; GO:0016772 transferase activity, transferring phosphorus-conta…	K06133	LYS5; 4'-phosphopantetheinyl transferase [EC:2.7.8.-]	ko00770 Pantothenate and CoA biosynthesis (2);	IPR008278;	4'-phosphopantetheinyl transferase superfamily;
TGME49_215080-t26_1-p1	TGME49_015080		0		1	RH	hypothetical protein_x000D_	nucleus
TGME49_215220-t26_1-p1	TGME49_015220		1	ME49	1	RH	hypothetical protein_x000D_	mitochondria			GO:0005515 protein binding; GO:0005488 binding; GO:0005515 protein binding; GO:0005488 binding;				IPR015943;	WD40/YVTN repeat-like-containing domain;
TGME49_215260-t26_1-p1	TGME49_015260		1	RH	1	ME49	carbamoylphosphate synthetase_x000D_	cytoplasm	GO:0006725 cellular aromatic compound metabolic process; GO:0006541 glutamine metabolic process; GO:0044699 single-organism process; GO:0009058 biosynthetic process; GO:1901566 organonitrogen compound biosynthetic process; GO:0044237 cellular metabolic process; GO:0071704 organic substance metabolic process; GO:0072528 pyrimidine-containing compound biosynthetic process; GO:0008152 metabolic proc…		GO:0005524 ATP binding; GO:1901265 nucleoside phosphate binding; GO:0016874 ligase activity; GO:0001882 nucleoside binding; GO:0043167 ion binding; GO:0000166 nucleotide binding; GO:0016884 carbon-nitrogen ligase activity, with glutamine as amido-N-donor; GO:0016879 ligase activity, forming carbon-nitrogen bonds; GO:0097159 organic cyclic compound binding; GO:1901363 heterocyclic compound binding…	K11541	URA2; carbamoyl-phosphate synthase / aspartate carbamoyltransferase [EC:6.3.5.5 2.1.3.2]	ko00240 Pyrimidine metabolism (37); ko00250 Alanine, aspartate and glutamate metabolism (8); ko01100 Metabolic pathways (166);	IPR005479; IPR013815; IPR029062; IPR011607; IPR016185; IPR005480; IPR002474; IPR011761; IPR013816; IPR005483; IPR017926;	Carbamoyl-phosphate synthetase large subunit-like, ATP-binding domain; ATP-grasp fold, subdomain 1; Class I glutamine amidotransferase-like; Methylglyoxal synthase-like domain; Pre-ATP-grasp domain; Carbamoyl-phosphate synthetase, large subunit oligomerisation domain; Carbamoyl-phosphate synthase, small subunit N-terminal domain; ATP-grasp fold; ATP-grasp fold, subdomain 2; Carbamoyl-phosphate sy…
TGME49_215280-t26_1-p1	TGME49_015280		1	RH	3	RH	succinate dehydrogenase [ubiquinone] iron-sulfur protein_x000D_	mitochondria	GO:0072350 tricarboxylic acid metabolic process; GO:0055114 oxidation-reduction process; GO:0044281 small molecule metabolic process; GO:0044763 single-organism cellular process; GO:0006099 tricarboxylic acid cycle; GO:0044699 single-organism process; GO:0044238 primary metabolic process; GO:0045333 cellular respiration; GO:0044237 cellular metabolic process; GO:0071704 organic substance metaboli…	GO:0016020 membrane; GO:0043229 intracellular organelle; GO:0044429 mitochondrial part; GO:0031090 organelle membrane; GO:0031967 organelle envelope; GO:0044446 intracellular organelle part; GO:0005737 cytoplasm; GO:0044424 intracellular part; GO:0005623 cell; GO:0044422 organelle part; GO:0005739 mitochondrion; GO:0005740 mitochondrial envelope; GO:0043231 intracellular membrane-bounded organell…	GO:0009055 electron carrier activity; GO:0051537 2 iron, 2 sulfur cluster binding; GO:0003824 catalytic activity; GO:0005488 binding; GO:0051536 iron-sulfur cluster binding; GO:0051540 metal cluster binding; GO:0016491 oxidoreductase activity; GO:0051537 2 iron, 2 sulfur cluster binding; GO:0043167 ion binding; GO:0000104 succinate dehydrogenase activity; GO:0051539 4 iron, 4 sulfur cluster bindi…	K00235	SDHB; succinate dehydrogenase (ubiquinone) iron-sulfur subunit [EC:1.3.5.1]	ko00020 Citrate cycle (TCA cycle) (14); ko00190 Oxidative phosphorylation (6); ko01100 Metabolic pathways (166); ko01110 Biosynthesis of secondary metabolites (74); ko01120 Microbial metabolism in diverse environments (47); ko01130 Biosynthesis of antibiotics (64); ko01200 Carbon metabolism (41);	IPR017896; IPR001041; IPR009051; IPR012675; IPR025192;	4Fe-4S ferredoxin-type, iron-sulphur binding domain; 2Fe-2S ferredoxin-type iron-sulfur binding domain; Alpha-helical ferredoxin; Beta-grasp domain; Succinate dehydogenase/fumarate reductase N-terminal;
TGME49_215350-t26_1-p1	TGME49_015350		0		1	RH	hypothetical protein_x000D_	mitochondria
TGME49_215430-t26_1-p1	TGME49_015430		1	RH	1	RH	hypothetical protein_x000D_	extracellular
TGME49_215470-t26_1-p1	TGME49_015470		1	RH	0		ribosomal protein RPL10A_x000D_	nucleus	GO:0006518 peptide metabolic process; GO:0043043 peptide biosynthetic process; GO:0044267 cellular protein metabolic process; GO:0006807 nitrogen compound metabolic process; GO:0009058 biosynthetic process; GO:0043603 cellular amide metabolic process; GO:0044238 primary metabolic process; GO:1901566 organonitrogen compound biosynthetic process; GO:1901576 organic substance biosynthetic process; G…	GO:0043229 intracellular organelle; GO:0005840 ribosome; GO:0043232 intracellular non-membrane-bounded organelle; GO:0005737 cytoplasm; GO:0044446 intracellular organelle part; GO:0032991 macromolecular complex; GO:0044424 intracellular part; GO:0005623 cell; GO:0044422 organelle part; GO:0043228 non-membrane-bounded organelle; GO:0043226 organelle; GO:0015934 large ribosomal subunit; GO:0044464 …	GO:0097159 organic cyclic compound binding; GO:1901363 heterocyclic compound binding; GO:0003723 RNA binding; GO:0005488 binding; GO:0003676 nucleic acid binding; GO:0005198 structural molecule activity; GO:0003735 structural constituent of ribosome; GO:0097159 organic cyclic compound binding; GO:1901363 heterocyclic compound binding; GO:0003723 RNA binding; GO:0005488 binding; GO:0003676 nucleic…	K02865	RP-L10Ae; large subunit ribosomal protein L10Ae	ko03010 Ribosome (75);	IPR023674; IPR016095; IPR016094;	Ribosomal protein L1-like; Ribosomal protein L1, 3-layer alpha/beta-sandwich; Ribosomal protein L1, 2-layer alpha/beta-sandwich;
TGME49_215980-t26_1-p1	TGME49_015980		1	RH	0		hypothetical protein_x000D_	extracellular		GO:0031224 intrinsic component of membrane; GO:0016020 membrane; GO:0016021 integral component of membrane; GO:0044425 membrane part;
TGME49_216000-t26_1-p1	TGME49_016000		1	RH	0		alveolin domain containing intermediate filament IMC3_x000D_	nucleus
TGME49_216020-t26_1-p1	TGME49_016020		0		1	RH	peptidase family c78 protein_x000D_	mitochondria				K01376
TGME49_216030-t26_1-p1	TGME49_016030		1	ME49	0		hypothetical protein_x000D_	endoplasmic reticulum	GO:0045184 establishment of protein localization; GO:0006810 transport; GO:0046907 intracellular transport; GO:0070727 cellular macromolecule localization; GO:0051649 establishment of localization in cell; GO:0006886 intracellular protein transport; GO:0071702 organic substance transport; GO:0008104 protein localization; GO:0033036 macromolecule localization; GO:0034613 cellular protein localizat…	GO:0005623 cell; GO:0005622 intracellular; GO:0044464 cell part;					IPR002014; IPR008942;	VHS domain; ENTH/VHS;
TGME49_216050-t26_1-p1	TGME49_016050		0		1	RH	tetratricopeptide repeat-containing protein_x000D_	cytoplasm,nucleus			GO:0005515 protein binding; GO:0005488 binding; GO:0005515 protein binding; GO:0005488 binding;				IPR011990; IPR020683; IPR013026;	Tetratricopeptide-like helical domain; Ankyrin repeat-containing domain; Tetratricopeptide repeat-containing domain;
TGME49_216410-t26_1-p1	TGME49_016410		1	RH	0		hypothetical protein_x000D_	nucleus
TGME49_216440-t26_1-p1	TGME49_016440		1	RH	0		OTU family cysteine protease_x000D_	plasma membrane	GO:0006508 proteolysis; GO:0008152 metabolic process; GO:0043170 macromolecule metabolic process; GO:0019538 protein metabolic process; GO:0044238 primary metabolic process; GO:0071704 organic substance metabolic process;	GO:0031224 intrinsic component of membrane; GO:0016020 membrane; GO:0016021 integral component of membrane; GO:0044425 membrane part;	GO:0008233 peptidase activity; GO:0016787 hydrolase activity; GO:0003824 catalytic activity;				IPR003323;	OTU domain;
TGME49_216590-t26_1-p1	TGME49_016590		0		2	RH	HEAT repeat-containing protein_x000D_	cytoplasm,nucleus	GO:0045184 establishment of protein localization; GO:0006810 transport; GO:0046907 intracellular transport; GO:0070727 cellular macromolecule localization; GO:0051649 establishment of localization in cell; GO:0006886 intracellular protein transport; GO:0071702 organic substance transport; GO:0008104 protein localization; GO:0033036 macromolecule localization; GO:0034613 cellular protein localizat…	GO:0005623 cell; GO:0005622 intracellular; GO:0044464 cell part;	GO:0031267 small GTPase binding; GO:0017016 Ras GTPase binding; GO:0005488 binding; GO:0005515 protein binding; GO:0008536 Ran GTPase binding; GO:0051020 GTPase binding; GO:0019899 enzyme binding; GO:0031267 small GTPase binding; GO:0017016 Ras GTPase binding; GO:0005488 binding; GO:0005515 protein binding; GO:0008536 Ran GTPase binding; GO:0051020 GTPase binding; GO:0019899 enzyme binding;	K18752			IPR001494; IPR011989; IPR016024;	Importin-beta, N-terminal domain; Armadillo-like helical; Armadillo-type fold;
TGME49_216620-t26_1-p1	TGME49_016620		0		1	RH	EF hand domain-containing protein_x000D_	plasma membrane		GO:0031224 intrinsic component of membrane; GO:0016020 membrane; GO:0016021 integral component of membrane; GO:0044425 membrane part;	GO:0043169 cation binding; GO:0046872 metal ion binding; GO:0005509 calcium ion binding; GO:0005488 binding; GO:0043167 ion binding; GO:0043169 cation binding; GO:0046872 metal ion binding; GO:0005509 calcium ion binding; GO:0005488 binding; GO:0043167 ion binding;				IPR002048; IPR011992;	EF-hand domain; EF-hand domain pair;
TGME49_216670-t26_1-p1	TGME49_016670		1	RH	0		FUSE-binding protein 2 / KH-type splicing regulatory protein_x000D_	nucleus			GO:0097159 organic cyclic compound binding; GO:1901363 heterocyclic compound binding; GO:0003723 RNA binding; GO:0005488 binding; GO:0003676 nucleic acid binding; GO:0097159 organic cyclic compound binding; GO:1901363 heterocyclic compound binding; GO:0003723 RNA binding; GO:0005488 binding; GO:0003676 nucleic acid binding;				IPR004087; IPR004088;	K Homology domain; K Homology domain, type 1;
TGME49_216800-t26_1-p1	TGME49_016800		0		1	RH	flagellar/basal body protein_x000D_	nucleus		GO:0005929 cilium; GO:0043226 organelle; GO:0042995 cell projection; GO:0031514 motile cilium; GO:0005623 cell; GO:0044464 cell part;
TGME49_217460-t26_1-p1	TGME49_017460		0		2	both	glutaminyl-tRNA synthetase (GlnRS)_x000D_	mitochondria	GO:0006518 peptide metabolic process; GO:0006725 cellular aromatic compound metabolic process; GO:0044267 cellular protein metabolic process; GO:0044699 single-organism process; GO:0009058 biosynthetic process; GO:1901566 organonitrogen compound biosynthetic process; GO:0043039 tRNA aminoacylation; GO:0044237 cellular metabolic process; GO:0071704 organic substance metabolic process; GO:0008152 m…	GO:0044424 intracellular part; GO:0005623 cell; GO:0044464 cell part; GO:0005622 intracellular; GO:0005737 cytoplasm; GO:0044424 intracellular part; GO:0005623 cell; GO:0044464 cell part; GO:0005622 intracellular; GO:0005737 cytoplasm;	GO:0016876 ligase activity, forming aminoacyl-tRNA and related compounds; GO:0005524 ATP binding; GO:0004819 glutamine-tRNA ligase activity; GO:1901265 nucleoside phosphate binding; GO:0016875 ligase activity, forming carbon-oxygen bonds; GO:0001882 nucleoside binding; GO:0043167 ion binding; GO:0016874 ligase activity; GO:0000166 nucleotide binding; GO:0097159 organic cyclic compound binding; GO…	K01886	QARS; glutaminyl-tRNA synthetase [EC:6.1.1.18]	ko00970 Aminoacyl-tRNA biosynthesis (19); ko01100 Metabolic pathways (166);	IPR014729; IPR020056; IPR020061; IPR011035; IPR020058; IPR020059;	Rossmann-like alpha/beta/alpha sandwich fold; Ribosomal protein L25/Gln-tRNA synthetase, beta-barrel domain; Glutamyl/glutaminyl-tRNA synthetase, class Ib, alpha-bundle domain; Ribosomal protein L25/Gln-tRNA synthetase, anti-codon-binding domain; Glutamyl/glutaminyl-tRNA synthetase, class Ib, catalytic domain; Glutamyl/glutaminyl-tRNA synthetase, class Ib, anti-codon binding domain;
TGME49_217900-t26_1-p1	TGME49_017900		0		1	RH	hypothetical protein_x000D_	extracellular
TGME49_218720-t26_1-p1	TGME49_018720	cdpk	1	RH	0		calcium-dependent protein kinase CDPK6_x000D_	nucleus	GO:0016310 phosphorylation; GO:0044267 cellular protein metabolic process; GO:0044238 primary metabolic process; GO:0044237 cellular metabolic process; GO:0006796 phosphate-containing compound metabolic process; GO:0071704 organic substance metabolic process; GO:0008152 metabolic process; GO:0006468 protein phosphorylation; GO:0006793 phosphorus metabolic process; GO:0044260 cellular macromolecul…		GO:0005524 ATP binding; GO:1901265 nucleoside phosphate binding; GO:0016773 phosphotransferase activity, alcohol group as acceptor; GO:0001882 nucleoside binding; GO:0043167 ion binding; GO:0004672 protein kinase activity; GO:0000166 nucleotide binding; GO:0097159 organic cyclic compound binding; GO:1901363 heterocyclic compound binding; GO:0032549 ribonucleoside binding; GO:0097367 carbohydrate …				IPR000719; IPR011992; IPR002048; IPR011009;	Protein kinase domain; EF-hand domain pair; EF-hand domain; Protein kinase-like domain;
TGME49_219170-t26_1-p1	TGME49_019170		0		1	RH	hypothetical protein_x000D_	nucleus
TGME49_219240-t26_1-p1	TGME49_019240		0		1	RH	Peptidyl-tRNA hydrolase PTH2 domain-containing protein_x000D_	mitochondria			GO:0016787 hydrolase activity; GO:0052689 carboxylic ester hydrolase activity; GO:0003824 catalytic activity; GO:0004045 aminoacyl-tRNA hydrolase activity; GO:0016788 hydrolase activity, acting on ester bonds; GO:0016787 hydrolase activity; GO:0052689 carboxylic ester hydrolase activity; GO:0003824 catalytic activity; GO:0004045 aminoacyl-tRNA hydrolase activity; GO:0016788 hydrolase activity, ac…				IPR023476;	Peptidyl-tRNA hydrolase II domain;
TGME49_219280-t26_1-p1	TGME49_019280	Actin	0		1	ME49	actin like protein ALP1_x000D_	cytoplasm				K05692	ACTB_G1; actin beta/gamma 1	ko04015 Rap1 signaling pathway (2); ko04145 Phagosome (12); ko04210 Apoptosis (8); ko04390 Hippo signaling pathway (5); ko04391 Hippo signaling pathway - fly (5); ko04510 Focal adhesion (3); ko04520 Adherens junction (2); ko04530 Tight junction (6); ko04810 Regulation of actin cytoskeleton (3);
TGME49_219540-t26_1-p1	TGME49_019540		2	both	4	both	cytosolic tRNA-Ala synthetase_x000D_	endoplasmic reticulum	GO:0006518 peptide metabolic process; GO:0006725 cellular aromatic compound metabolic process; GO:0044267 cellular protein metabolic process; GO:0044699 single-organism process; GO:0009058 biosynthetic process; GO:1901566 organonitrogen compound biosynthetic process; GO:0043039 tRNA aminoacylation; GO:0044237 cellular metabolic process; GO:0071704 organic substance metabolic process; GO:0008152 m…	GO:0044424 intracellular part; GO:0005623 cell; GO:0044464 cell part; GO:0005622 intracellular; GO:0005737 cytoplasm; GO:0043226 organelle; GO:0043231 intracellular membrane-bounded organelle; GO:0043229 intracellular organelle; GO:0044464 cell part; GO:0005622 intracellular; GO:0005737 cytoplasm; GO:0044424 intracellular part; GO:0043227 membrane-bounded organelle; GO:0005623 cell; GO:0005739 mi…	GO:0016876 ligase activity, forming aminoacyl-tRNA and related compounds; GO:0005524 ATP binding; GO:1901265 nucleoside phosphate binding; GO:0016875 ligase activity, forming carbon-oxygen bonds; GO:0001882 nucleoside binding; GO:0043167 ion binding; GO:0016874 ligase activity; GO:0000166 nucleotide binding; GO:0097159 organic cyclic compound binding; GO:1901363 heterocyclic compound binding; GO:…	K01872	AARS; alanyl-tRNA synthetase [EC:6.1.1.7]	ko00970 Aminoacyl-tRNA biosynthesis (19);	IPR018163; IPR012947; IPR018164; IPR018162; IPR018165; IPR009000;	Threonyl/alanyl tRNA synthetase, class II-like, putative editing domain; Threonyl/alanyl tRNA synthetase, SAD; Alanyl-tRNA synthetase, class IIc, N-terminal; Alanine-tRNA ligase, class IIc, anti-codon-binding domain; Alanyl-tRNA synthetase, class IIc, core domain; Translation protein, beta-barrel domain;
TGME49_219630-t26_1-p1	TGME49_019630		0		1	RH	flavodoxin domain-containing protein_x000D_	plasma membrane	GO:0044699 single-organism process; GO:0008152 metabolic process; GO:0055114 oxidation-reduction process; GO:0044710 single-organism metabolic process; GO:0044699 single-organism process; GO:0008152 metabolic process; GO:0055114 oxidation-reduction process; GO:0044710 single-organism metabolic process;	GO:0031224 intrinsic component of membrane; GO:0016020 membrane; GO:0016021 integral component of membrane; GO:0044425 membrane part;	GO:0097159 organic cyclic compound binding; GO:1901363 heterocyclic compound binding; GO:0097367 carbohydrate derivative binding; GO:1901265 nucleoside phosphate binding; GO:0003824 catalytic activity; GO:0032553 ribonucleotide binding; GO:0005488 binding; GO:0043167 ion binding; GO:0043168 anion binding; GO:0000166 nucleotide binding; GO:0010181 FMN binding; GO:0048037 cofactor binding; GO:00164…	K00327			IPR001433; IPR017938; IPR029039; IPR023173; IPR008254; IPR001709;	Oxidoreductase FAD/NAD(P)-binding; Riboflavin synthase-like beta-barrel; Flavoprotein-like domain; NADPH-cytochrome p450 reductase, FAD-binding, alpha-helical domain-3; Flavodoxin/nitric oxide synthase; Flavoprotein pyridine nucleotide cytochrome reductase;
TGME49_219690-t26_1-p1	TGME49_019690		0		1	ME49	hypothetical protein_x000D_	extracellular
TGME49_219710-t26_1-p1	TGME49_019710		0		1	RH	hypothetical protein_x000D_	nucleus
TGME49_219790-t26_1-p1	TGME49_019790		0		1	RH	pre-mRNA processing factor PRP3_x000D_	cytoplasm	GO:0006396 RNA processing; GO:0006725 cellular aromatic compound metabolic process; GO:1901360 organic cyclic compound metabolic process; GO:0006807 nitrogen compound metabolic process; GO:0044238 primary metabolic process; GO:0044237 cellular metabolic process; GO:0071704 organic substance metabolic process; GO:0006397 mRNA processing; GO:0016070 RNA metabolic process; GO:0000398 mRNA splicing, …	GO:0043229 intracellular organelle; GO:0044446 intracellular organelle part; GO:0046540 U4/U6 x U5 tri-snRNP complex; GO:0032991 macromolecular complex; GO:0044424 intracellular part; GO:0005623 cell; GO:0044422 organelle part; GO:0097525 spliceosomal snRNP complex; GO:0043231 intracellular membrane-bounded organelle; GO:0097526 spliceosomal tri-snRNP complex; GO:0043226 organelle; GO:0005634 nuc…		K12843	PRPF3; U4/U6 small nuclear ribonucleoprotein PRP3	ko03040 Spliceosome (56);	IPR013881; IPR010541;	Pre-mRNA-splicing factor 3; Domain of unknown function DUF1115;
TGME49_219850-t26_1-p1	TGME49_019850		1	RH	0		prolyl-tRNA synthetase (ProRS)_x000D_	mitochondria	GO:0006518 peptide metabolic process; GO:0006725 cellular aromatic compound metabolic process; GO:0044267 cellular protein metabolic process; GO:0044699 single-organism process; GO:0009058 biosynthetic process; GO:1901566 organonitrogen compound biosynthetic process; GO:0043039 tRNA aminoacylation; GO:0044237 cellular metabolic process; GO:0071704 organic substance metabolic process; GO:0008152 m…	GO:0044424 intracellular part; GO:0005623 cell; GO:0044464 cell part; GO:0005622 intracellular; GO:0005737 cytoplasm; GO:0044424 intracellular part; GO:0005623 cell; GO:0044464 cell part; GO:0005622 intracellular; GO:0005737 cytoplasm;	GO:0016876 ligase activity, forming aminoacyl-tRNA and related compounds; GO:0005524 ATP binding; GO:0002161 aminoacyl-tRNA editing activity; GO:1901265 nucleoside phosphate binding; GO:0052689 carboxylic ester hydrolase activity; GO:0016875 ligase activity, forming carbon-oxygen bonds; GO:0016874 ligase activity; GO:0001882 nucleoside binding; GO:0043167 ion binding; GO:0016787 hydrolase activit…	K01881	PARS; prolyl-tRNA synthetase [EC:6.1.1.15]	ko00970 Aminoacyl-tRNA biosynthesis (19);	IPR002314; IPR016061; IPR004154; IPR033721; IPR017449; IPR007214; IPR006195;	Aminoacyl-tRNA synthetase, class II (G/ P/ S/T); Proline-tRNA ligase, class II, C-terminal; Anticodon-binding; Prolyl-tRNA synthetase, catalytic domain; Prolyl-tRNA synthetase, class II; YbaK/aminoacyl-tRNA synthetase-associated domain; Aminoacyl-tRNA synthetase, class II;
TGME49_220270-t26_1-p1	TGME49_020270		0		2	both	alveolin domain containing intermediate filament IMC6_x000D_	mitochondria
TGME49_220400-t26_1-p1	TGME49_020400	Actin	0		1	RH	actin depolymerizing factor ADF_x000D_	extracellular	GO:0051261 protein depolymerization; GO:0016043 cellular component organization; GO:0071822 protein complex subunit organization; GO:0044763 single-organism cellular process; GO:0032984 macromolecular complex disassembly; GO:0007015 actin filament organization; GO:0008154 actin polymerization or depolymerization; GO:0044699 single-organism process; GO:0030042 actin filament depolymerization; GO:0…	GO:0043226 organelle; GO:0005856 cytoskeleton; GO:0043229 intracellular organelle; GO:0043232 intracellular non-membrane-bounded organelle; GO:0044464 cell part; GO:0005622 intracellular; GO:0044424 intracellular part; GO:0005623 cell; GO:0015629 actin cytoskeleton; GO:0043228 non-membrane-bounded organelle; GO:0043226 organelle; GO:0005856 cytoskeleton; GO:0043229 intracellular organelle; GO:004…	GO:0003779 actin binding; GO:0005515 protein binding; GO:0008092 cytoskeletal protein binding; GO:0005488 binding; GO:0003779 actin binding; GO:0005515 protein binding; GO:0008092 cytoskeletal protein binding; GO:0005488 binding;	K05765	CFL; cofilin	ko04810 Regulation of actin cytoskeleton (3);	IPR029006; IPR002108;	ADF-H/Gelsolin-like domain; Actin-depolymerising factor homology domain;
TGME49_220860-t26_1-p1	TGME49_020860		0		2	RH	DEAD/DEAH box helicase_x000D_	nucleus			GO:0005524 ATP binding; GO:1901265 nucleoside phosphate binding; GO:0001882 nucleoside binding; GO:0043167 ion binding; GO:0000166 nucleotide binding; GO:0097159 organic cyclic compound binding; GO:1901363 heterocyclic compound binding; GO:0032549 ribonucleoside binding; GO:0097367 carbohydrate derivative binding; GO:0032553 ribonucleotide binding; GO:0005488 binding; GO:0003676 nucleic acid bind…	K18655			IPR011545; IPR014014; IPR014001; IPR027417; IPR001650;	DEAD/DEAH box helicase domain; RNA helicase, DEAD-box type, Q motif; Helicase superfamily 1/2, ATP-binding domain; P-loop containing nucleoside triphosphate hydrolase; Helicase, C-terminal;
TGME49_221320-t26_1-p1	TGME49_021320		0		1	RH	acetyl-CoA carboxylase ACC1_x000D_	endoplasmic reticulum	GO:0044711 single-organism biosynthetic process; GO:0016053 organic acid biosynthetic process; GO:0044281 small molecule metabolic process; GO:0044763 single-organism cellular process; GO:0044699 single-organism process; GO:0009058 biosynthetic process; GO:0044255 cellular lipid metabolic process; GO:0006631 fatty acid metabolic process; GO:0044238 primary metabolic process; GO:0044237 cellular m…	GO:0031224 intrinsic component of membrane; GO:0016020 membrane; GO:0016021 integral component of membrane; GO:0044425 membrane part;	GO:0005524 ATP binding; GO:1901265 nucleoside phosphate binding; GO:0016885 ligase activity, forming carbon-carbon bonds; GO:0001882 nucleoside binding; GO:0043167 ion binding; GO:0016874 ligase activity; GO:0000166 nucleotide binding; GO:1901363 heterocyclic compound binding; GO:0003989 acetyl-CoA carboxylase activity; GO:0016879 ligase activity, forming carbon-nitrogen bonds; GO:0097159 organic…	K11262	ACACA; acetyl-CoA carboxylase / biotin carboxylase 1 [EC:6.4.1.2 6.3.4.14 2.1.3.15]	ko00061 Fatty acid biosynthesis (7); ko00254 Aflatoxin biosynthesis (1); ko00620 Pyruvate metabolism (13); ko00640 Propanoate metabolism (10); ko01100 Metabolic pathways (166); ko01110 Biosynthesis of secondary metabolites (74); ko01120 Microbial metabolism in diverse environments (47); ko01130 Biosynthesis of antibiotics (64); ko01212 Fatty acid metabolism (10); ko04152 AMPK signaling pathway (8…	IPR011762; IPR000022; IPR029045; IPR005481; IPR000089; IPR016185; IPR011761; IPR005482; IPR011053; IPR005479; IPR013815; IPR013537; IPR011764; IPR013816; IPR011763; IPR011054;	Acetyl-coenzyme A carboxyltransferase, N-terminal; Carboxyl transferase; ClpP/crotonase-like domain; Biotin carboxylase-like, N-terminal domain; Biotin/lipoyl attachment; Pre-ATP-grasp domain; ATP-grasp fold; Biotin carboxylase, C-terminal; Single hybrid motif; Carbamoyl-phosphate synthetase large subunit-like, ATP-binding domain; ATP-grasp fold, subdomain 1; Acetyl-CoA carboxylase, central domai…
TGME49_221670-t26_1-p1	TGME49_021670		0		2	RH	transcriptional elongation factor FACT140_x000D_	nucleus	GO:0006518 peptide metabolic process; GO:0006414 translational elongation; GO:0043043 peptide biosynthetic process; GO:0044267 cellular protein metabolic process; GO:0006807 nitrogen compound metabolic process; GO:0009058 biosynthetic process; GO:0043603 cellular amide metabolic process; GO:0044238 primary metabolic process; GO:1901566 organonitrogen compound biosynthetic process; GO:1901576 orga…		GO:0097159 organic cyclic compound binding; GO:1901363 heterocyclic compound binding; GO:0003723 RNA binding; GO:0008135 translation factor activity, RNA binding; GO:0003746 translation elongation factor activity; GO:0005488 binding; GO:0003676 nucleic acid binding;				IPR029149; IPR013719; IPR000994; IPR029148; IPR013953;	Creatinase/Aminopeptidase P/Spt16, N-terminal; Domain of unknown function DUF1747; Peptidase M24; FACT complex subunit Spt16, N-terminal lobe domain; FACT complex subunit Spt16p/Cdc68p;
TGME49_221870-t26_1-p1	TGME49_021870		0		1	RH	hypothetical protein_x000D_	cytoplasm
TGME49_222020-t26_1-p1	TGME49_022020		0		1	ME49	phosphoglycerate kinase PGKII_x000D_	nucleus	GO:0006757 ATP generation from ADP; GO:0009116 nucleoside metabolic process; GO:0042278 purine nucleoside metabolic process; GO:0006165 nucleoside diphosphate phosphorylation; GO:0046031 ADP metabolic process; GO:0019362 pyridine nucleotide metabolic process; GO:0006096 glycolytic process; GO:0009167 purine ribonucleoside monophosphate metabolic process; GO:0009117 nucleotide metabolic process; G…		GO:0016774 phosphotransferase activity, carboxyl group as acceptor; GO:0016301 kinase activity; GO:0003824 catalytic activity; GO:0016740 transferase activity; GO:0004618 phosphoglycerate kinase activity; GO:0016772 transferase activity, transferring phosphorus-containing groups; GO:0016774 phosphotransferase activity, carboxyl group as acceptor; GO:0016301 kinase activity; GO:0003824 catalytic a…	K00927	PGK; phosphoglycerate kinase [EC:2.7.2.3]	ko00010 Glycolysis / Gluconeogenesis (19); ko00710 Carbon fixation in photosynthetic organisms (9); ko01100 Metabolic pathways (166); ko01110 Biosynthesis of secondary metabolites (74); ko01120 Microbial metabolism in diverse environments (47); ko01130 Biosynthesis of antibiotics (64); ko01200 Carbon metabolism (41); ko01230 Biosynthesis of amino acids (20);	IPR015824; IPR015901;	Phosphoglycerate kinase, N-terminal; Phosphoglycerate kinase, C-terminal;
TGME49_222160-t26_1-p1	TGME49_022160		1	ME49	0		aldehyde dehydrogenase_x000D_	cytoplasm	GO:0044699 single-organism process; GO:0008152 metabolic process; GO:0055114 oxidation-reduction process; GO:0044710 single-organism metabolic process; GO:0044699 single-organism process; GO:0008152 metabolic process; GO:0055114 oxidation-reduction process; GO:0044710 single-organism metabolic process;		GO:0016620 oxidoreductase activity, acting on the aldehyde or oxo group of donors, NAD or NADP as acceptor; GO:0003824 catalytic activity; GO:0016491 oxidoreductase activity; GO:0016903 oxidoreductase activity, acting on the aldehyde or oxo group of donors; GO:0016620 oxidoreductase activity, acting on the aldehyde or oxo group of donors, NAD or NADP as acceptor; GO:0003824 catalytic activity; GO…	K07249	ALDH1A; retinal dehydrogenase [EC:1.2.1.36]	ko00830 Retinol metabolism (2); ko01100 Metabolic pathways (166);	IPR016161; IPR015590; IPR016162; IPR016163;	Aldehyde/histidinol dehydrogenase; Aldehyde dehydrogenase domain; Aldehyde dehydrogenase N-terminal domain; Aldehyde dehydrogenase, C-terminal;
TGME49_222270-t26_1-p1	TGME49_022270		0		1	RH	hypothetical protein_x000D_	mitochondria
TGME49_222360-t26_1-p1	TGME49_022360		0		1	ME49	hypothetical protein_x000D_	nucleus				K22755
TGME49_222430-t26_1-p1	TGME49_022430		0		1	RH	HECT-domain (ubiquitin-transferase) domain-containing protein_x000D_	nucleus	GO:0008152 metabolic process; GO:0032446 protein modification by small protein conjugation; GO:0016567 protein ubiquitination; GO:0044260 cellular macromolecule metabolic process; GO:0044267 cellular protein metabolic process; GO:0006464 cellular protein modification process; GO:0043170 macromolecule metabolic process; GO:0019538 protein metabolic process; GO:0070647 protein modification by small…		GO:0019787 ubiquitin-like protein transferase activity; GO:0003824 catalytic activity; GO:0016740 transferase activity; GO:0004842 ubiquitin-protein transferase activity; GO:0019787 ubiquitin-like protein transferase activity; GO:0016740 transferase activity; GO:0003824 catalytic activity; GO:0004842 ubiquitin-protein transferase activity;				IPR009091; IPR000569;	Regulator of chromosome condensation 1/beta-lactamase-inhibitor protein II; HECT domain;
TGME49_222840-t26_1-p1	TGME49_022840		0		1	RH	Ser/Thr phosphatase family protein_x000D_	mitochondria			GO:0016787 hydrolase activity; GO:0003824 catalytic activity; GO:0016787 hydrolase activity; GO:0003824 catalytic activity;	K21814			IPR029052; IPR004843;	Metallo-dependent phosphatase-like; Calcineurin-like phosphoesterase domain, ApaH type;
TGME49_222850-t26_1-p1	TGME49_022850		0		2	RH	stress responsive a/b barrel domain-containing protein_x000D_	mitochondria							IPR013097; IPR011008;	Stress responsive alpha-beta barrel; Dimeric alpha-beta barrel;
TGME49_223040-t26_1-p1	TGME49_023040		0		1	RH	hypothetical protein_x000D_	cytoplasm
TGME49_223050-t26_1-p1	TGME49_023050		1	RH	0		ribosomal protein RPS20_x000D_	nucleus	GO:0006518 peptide metabolic process; GO:0043043 peptide biosynthetic process; GO:0044267 cellular protein metabolic process; GO:0006807 nitrogen compound metabolic process; GO:0009058 biosynthetic process; GO:0043603 cellular amide metabolic process; GO:0044238 primary metabolic process; GO:1901566 organonitrogen compound biosynthetic process; GO:1901576 organic substance biosynthetic process; G…	GO:0005840 ribosome; GO:0043229 intracellular organelle; GO:0043232 intracellular non-membrane-bounded organelle; GO:0015935 small ribosomal subunit; GO:0044446 intracellular organelle part; GO:0005737 cytoplasm; GO:0032991 macromolecular complex; GO:0044424 intracellular part; GO:0005623 cell; GO:0044422 organelle part; GO:0043228 non-membrane-bounded organelle; GO:0043226 organelle; GO:0044391 …	GO:0003735 structural constituent of ribosome; GO:0005198 structural molecule activity; GO:0003735 structural constituent of ribosome; GO:0005198 structural molecule activity;	K02969	RP-S20e; small subunit ribosomal protein S20e	ko03010 Ribosome (75);	IPR027486;	Ribosomal protein S10 domain;
TGME49_223270-t26_1-p1	TGME49_023280		0		1	ME49	hypothetical protein_x000D_	nucleus
TGME49_223400-t26_1-p1	TGME49_023400		0		1	RH	hypothetical protein_x000D_	extracellular
TGME49_223668-t26_1-p1	TGME49_023670		1	RH	0		LYAR-type C2HC zinc finger protein_x000D_	extracellular							IPR014898;	Zinc finger, C2H2, LYAR-type;
TGME49_223710-t26_1-p1	TGME49_023710		0		2	RH	tetratricopeptide repeat-containing protein_x000D_	nucleus			GO:0005515 protein binding; GO:0005488 binding; GO:0005515 protein binding; GO:0005488 binding;	K20792			IPR011990; IPR013026;	Tetratricopeptide-like helical domain; Tetratricopeptide repeat-containing domain;
TGME49_223920-t26_1-p1	TGME49_023920	RON	0		2	both	rhoptry neck protein RON3_x000D_	plasma membrane		GO:0031224 intrinsic component of membrane; GO:0016020 membrane; GO:0016021 integral component of membrane; GO:0044425 membrane part;
TGME49_223940-t26_1-p1	TGME49_023940	GAP	0		1	RH	GAP45_x000D_	nucleus
TGME49_223960-t26_1-p1	TGME49_023960		0		1	ME49	ubiquitin interaction motif family protein_x000D_	cytoplasm,nucleus	GO:0043632 modification-dependent macromolecule catabolic process; GO:0044265 cellular macromolecule catabolic process; GO:0051603 proteolysis involved in cellular protein catabolic process; GO:0044257 cellular protein catabolic process; GO:0019941 modification-dependent protein catabolic process; GO:0044267 cellular protein metabolic process; GO:0006511 ubiquitin-dependent protein catabolic proc…	GO:1902494 catalytic complex; GO:0000502 proteasome complex; GO:0022624 proteasome accessory complex; GO:0044464 cell part; GO:0005622 intracellular; GO:0005838 proteasome regulatory particle; GO:0032991 macromolecular complex; GO:0044424 intracellular part; GO:1905368 peptidase complex; GO:0005623 cell; GO:0043234 protein complex; GO:0008540 proteasome regulatory particle, base subcomplex; GO:19…		K03029	PSMD4; 26S proteasome regulatory subunit N10	ko03050 Proteasome (13);	IPR002035;	von Willebrand factor, type A;
TGME49_224340-t26_1-p1	TGME49_024340		0		3	both	hypothetical protein_x000D_	mitochondria		GO:0031224 intrinsic component of membrane; GO:0016020 membrane; GO:0016021 integral component of membrane; GO:0044425 membrane part;
TGME49_224580-t26_1-p1	TGME49_024580		0		1	RH	RNA recognition motif-containing protein_x000D_	nucleus			GO:0097159 organic cyclic compound binding; GO:1901363 heterocyclic compound binding; GO:1901265 nucleoside phosphate binding; GO:0005488 binding; GO:0003676 nucleic acid binding; GO:0000166 nucleotide binding; GO:0036094 small molecule binding; GO:0097159 organic cyclic compound binding; GO:1901363 heterocyclic compound binding; GO:1901265 nucleoside phosphate binding; GO:0005488 binding; GO:000…	K12831	SF3B4; splicing factor 3B subunit 4	ko03040 Spliceosome (56);	IPR034158; IPR000504; IPR012677; IPR034159;	SF3B4, RNA recognition motif 1; RNA recognition motif domain; Nucleotide-binding alpha-beta plait domain; SF3B4, RNA recognition motif 2;
TGME49_224980-t26_1-p1	TGME49_024980		0		1	ME49	hypothetical protein_x000D_	nucleus
TGME49_225060-t26_1-p1	TGME49_025060		0		1	RH	nucleoredoxin family protein_x000D_	mitochondria	GO:0050794 regulation of cellular process; GO:0042592 homeostatic process; GO:0065008 regulation of biological quality; GO:0050789 regulation of biological process; GO:0045454 cell redox homeostasis; GO:0044763 single-organism cellular process; GO:0019725 cellular homeostasis; GO:0044699 single-organism process; GO:0009987 cellular process; GO:0065007 biological regulation; GO:0050794 regulation …	GO:0005623 cell;	GO:0016667 oxidoreductase activity, acting on a sulfur group of donors; GO:0047134 protein-disulfide reductase activity; GO:0015036 disulfide oxidoreductase activity; GO:0016651 oxidoreductase activity, acting on NAD(P)H; GO:0016668 oxidoreductase activity, acting on a sulfur group of donors, NAD(P) as acceptor; GO:0003824 catalytic activity; GO:0016491 oxidoreductase activity;	K17609			IPR018997; IPR013766; IPR012336;	PUB domain; Thioredoxin domain; Thioredoxin-like fold;
TGME49_225080-t26_1-p1	TGME49_025080		1	ME49	0		ribosomal protein RPS18_x000D_	cytoplasm	GO:0006518 peptide metabolic process; GO:0043043 peptide biosynthetic process; GO:0044267 cellular protein metabolic process; GO:0006807 nitrogen compound metabolic process; GO:0009058 biosynthetic process; GO:0043603 cellular amide metabolic process; GO:0044238 primary metabolic process; GO:1901566 organonitrogen compound biosynthetic process; GO:1901576 organic substance biosynthetic process; G…	GO:0005840 ribosome; GO:0043226 organelle; GO:0043229 intracellular organelle; GO:0043232 intracellular non-membrane-bounded organelle; GO:0044464 cell part; GO:0005622 intracellular; GO:0005737 cytoplasm; GO:0032991 macromolecular complex; GO:0044424 intracellular part; GO:1990904 ribonucleoprotein complex; GO:0005623 cell; GO:0030529 intracellular ribonucleoprotein complex; GO:0044444 cytoplasm…	GO:0097159 organic cyclic compound binding; GO:1901363 heterocyclic compound binding; GO:0003723 RNA binding; GO:0005488 binding; GO:0003676 nucleic acid binding; GO:0005198 structural molecule activity; GO:0003735 structural constituent of ribosome; GO:0097159 organic cyclic compound binding; GO:1901363 heterocyclic compound binding; GO:0003723 RNA binding; GO:0005488 binding; GO:0003676 nucleic…	K02964	RP-S18e; small subunit ribosomal protein S18e	ko03010 Ribosome (75);	IPR010979; IPR027437;	Ribosomal protein S13-like, H2TH; 30s ribosomal protein S13, C-terminal;
TGME49_225150-t26_1-p1	TGME49_025150		0		2	RH	hypothetical protein_x000D_	plasma membrane		GO:0031224 intrinsic component of membrane; GO:0016020 membrane; GO:0016021 integral component of membrane; GO:0044425 membrane part;
TGME49_225200-t26_1-p1	TGME49_025200		0		1	RH	hypothetical protein_x000D_	endoplasmic reticulum
TGME49_225260-t26_1-p1	TGME49_025260		0		1	RH	DNA-directed RNA polymerase II RPB1_x000D_	nucleus	GO:0018130 heterocycle biosynthetic process; GO:0006725 cellular aromatic compound metabolic process; GO:0097659 nucleic acid-templated transcription; GO:0034654 nucleobase-containing compound biosynthetic process; GO:1901360 organic cyclic compound metabolic process; GO:0006807 nitrogen compound metabolic process; GO:0032774 RNA biosynthetic process; GO:0009058 biosynthetic process; GO:0044238 p…	GO:0005665 DNA-directed RNA polymerase II, core complex; GO:0043229 intracellular organelle; GO:0000428 DNA-directed RNA polymerase complex; GO:0055029 nuclear DNA-directed RNA polymerase complex; GO:0061695 transferase complex, transferring phosphorus-containing groups; GO:0044446 intracellular organelle part; GO:0030880 RNA polymerase complex; GO:0031981 nuclear lumen; GO:0032991 macromolecular…	GO:0097159 organic cyclic compound binding; GO:1901363 heterocyclic compound binding; GO:0003677 DNA binding; GO:0016779 nucleotidyltransferase activity; GO:0034062 5'-3' RNA polymerase activity; GO:0003824 catalytic activity; GO:0097747 RNA polymerase activity; GO:0005488 binding; GO:0003676 nucleic acid binding; GO:0003899 DNA-directed 5'-3' RNA polymerase activity; GO:0016740 transferase activ…	K03006	RPB1; DNA-directed RNA polymerase II subunit RPB1 [EC:2.7.7.6]	ko00230 Purine metabolism (40); ko00240 Pyrimidine metabolism (37); ko01100 Metabolic pathways (166); ko03020 RNA polymerase (21);	IPR006592; IPR000722; IPR007073; IPR007066; IPR007080; IPR007083; IPR007081; IPR007075;	RNA polymerase, N-terminal; RNA polymerase, alpha subunit; RNA polymerase Rpb1, domain 7; RNA polymerase Rpb1, domain 3; RNA polymerase Rpb1, domain 1; RNA polymerase Rpb1, domain 4; RNA polymerase Rpb1, domain 5; RNA polymerase Rpb1, domain 6;
TGME49_225300-t26_1-p1	TGME49_025300		0		1	RH	hypothetical protein_x000D_	nucleus
TGME49_225690-t26_1-p1	TGME49_025690		0		1	RH	hypothetical protein_x000D_	nucleus
TGME49_225720-t26_1-p1	TGME49_025720		0		1	RH	hypothetical protein_x000D_	mitochondria
TGME49_226010-t26_1-p1	TGME49_026010		0		1	ME49	pterin-4-alpha-carbinolamine dehydratase_x000D_	mitochondria	GO:0051188 cofactor biosynthetic process; GO:0042559 pteridine-containing compound biosynthetic process; GO:0018130 heterocycle biosynthetic process; GO:0006725 cellular aromatic compound metabolic process; GO:0006807 nitrogen compound metabolic process; GO:1901360 organic cyclic compound metabolic process; GO:0009058 biosynthetic process; GO:0006732 coenzyme metabolic process; GO:1901566 organon…		GO:0016829 lyase activity; GO:0016836 hydro-lyase activity; GO:0008124 4-alpha-hydroxytetrahydrobiopterin dehydratase activity; GO:0003824 catalytic activity; GO:0016835 carbon-oxygen lyase activity; GO:0016829 lyase activity; GO:0016836 hydro-lyase activity; GO:0008124 4-alpha-hydroxytetrahydrobiopterin dehydratase activity; GO:0003824 catalytic activity; GO:0016835 carbon-oxygen lyase activity;	K01724	PCBD; 4a-hydroxytetrahydrobiopterin dehydratase [EC:4.2.1.96]	ko00790 Folate biosynthesis (7); ko01100 Metabolic pathways (166);
TGME49_226040-t26_1-p1	TGME49_026040		1	ME49	0		EF hand domain-containing protein_x000D_	cytoplasm			GO:0043169 cation binding; GO:0046872 metal ion binding; GO:0005509 calcium ion binding; GO:0005488 binding; GO:0043167 ion binding; GO:0043169 cation binding; GO:0046872 metal ion binding; GO:0005509 calcium ion binding; GO:0005488 binding; GO:0043167 ion binding;	K02183	CALM; calmodulin	ko04014 Ras signaling pathway (3); ko04015 Rap1 signaling pathway (2); ko04016 MAPK signaling pathway - plant (2); ko04020 Calcium signaling pathway (5); ko04022 cGMP-PKG signaling pathway (6); ko04024 cAMP signaling pathway (5); ko04070 Phosphatidylinositol signaling system (5); ko04114 Oocyte meiosis (9); ko04371 Apelin signaling pathway (3);	IPR002048; IPR011992;	EF-hand domain; EF-hand domain pair;
TGME49_226068-t26_1-p1	TGME49_026070		1	RH	0		DnaJ domain-containing protein_x000D_	plasma membrane		GO:0031224 intrinsic component of membrane; GO:0016020 membrane; GO:0016021 integral component of membrane; GO:0044425 membrane part;					IPR001623;	DnaJ domain;
TGME49_226250-t26_1-p1	TGME49_026250		1	RH	2	RH	DEAD (Asp-Glu-Ala-Asp) box polypeptide DDX3X_x000D_	nucleus			GO:0005524 ATP binding; GO:1901265 nucleoside phosphate binding; GO:0001882 nucleoside binding; GO:0043167 ion binding; GO:0000166 nucleotide binding; GO:0097159 organic cyclic compound binding; GO:1901363 heterocyclic compound binding; GO:0032549 ribonucleoside binding; GO:0097367 carbohydrate derivative binding; GO:0032553 ribonucleotide binding; GO:0005488 binding; GO:0003676 nucleic acid bind…	K11594			IPR011545; IPR014014; IPR014001; IPR027417; IPR001650;	DEAD/DEAH box helicase domain; RNA helicase, DEAD-box type, Q motif; Helicase superfamily 1/2, ATP-binding domain; P-loop containing nucleoside triphosphate hydrolase; Helicase, C-terminal;
TGME49_226320-t26_1-p1	TGME49_026320		0		1	RH	hypothetical protein_x000D_	nucleus			GO:0097159 organic cyclic compound binding; GO:1901363 heterocyclic compound binding; GO:0003723 RNA binding; GO:0005488 binding; GO:0003676 nucleic acid binding; GO:0097159 organic cyclic compound binding; GO:1901363 heterocyclic compound binding; GO:0003723 RNA binding; GO:0005488 binding; GO:0003676 nucleic acid binding;				IPR000504; IPR004088;	RNA recognition motif domain; K Homology domain, type 1;
TGME49_226410-t26_1-p1	TGME49_026410		1	RH	0		EF-1 guanine nucleotide exchange domain-containing protein_x000D_	nucleus	GO:0006518 peptide metabolic process; GO:0006414 translational elongation; GO:0043043 peptide biosynthetic process; GO:0044267 cellular protein metabolic process; GO:0006807 nitrogen compound metabolic process; GO:0009058 biosynthetic process; GO:0043603 cellular amide metabolic process; GO:0044238 primary metabolic process; GO:1901566 organonitrogen compound biosynthetic process; GO:1901576 orga…	GO:0044464 cell part; GO:0005622 intracellular; GO:0005737 cytoplasm; GO:0032991 macromolecular complex; GO:0044424 intracellular part; GO:0043234 protein complex; GO:0005623 cell; GO:0044444 cytoplasmic part; GO:0005853 eukaryotic translation elongation factor 1 complex; GO:0044464 cell part; GO:0005622 intracellular; GO:0005737 cytoplasm; GO:0032991 macromolecular complex; GO:0044424 intracellu…	GO:0097159 organic cyclic compound binding; GO:1901363 heterocyclic compound binding; GO:0003723 RNA binding; GO:0008135 translation factor activity, RNA binding; GO:0003746 translation elongation factor activity; GO:0005488 binding; GO:0003676 nucleic acid binding; GO:0097159 organic cyclic compound binding; GO:1901363 heterocyclic compound binding; GO:0003723 RNA binding; GO:0008135 translation…	K03232			IPR014717; IPR014038; IPR010987;	Translation elongation factor EF1B/ribosomal protein S6; Translation elongation factor EF1B, beta/delta subunit, guanine nucleotide exchange domain; Glutathione S-transferase, C-terminal-like;
TGME49_226500-t26_1-p1	TGME49_026500		1	RH	0		hypothetical protein_x000D_	mitochondria		GO:0031224 intrinsic component of membrane; GO:0016020 membrane; GO:0016021 integral component of membrane; GO:0044425 membrane part;
TGME49_226830-t26_1-p1	TGME49_026830		1	RH	2	both	DnaK family protein_x000D_	endoplasmic reticulum			GO:0005524 ATP binding; GO:1901265 nucleoside phosphate binding; GO:0001882 nucleoside binding; GO:0043167 ion binding; GO:0016817 hydrolase activity, acting on acid anhydrides; GO:0016787 hydrolase activity; GO:0000166 nucleotide binding; GO:0017111 nucleoside-triphosphatase activity; GO:0016887 ATPase activity; GO:0097159 organic cyclic compound binding; GO:1901363 heterocyclic compound binding…	K09486	HYOU1; hypoxia up-regulated 1	ko04141 Protein processing in endoplasmic reticulum (32);	IPR029048;	Heat shock protein 70kD, C-terminal domain;
TGME49_226960-t26_1-p1	TGME49_026960		3	both	0		phosphofructokinase PFKII_x000D_	cytoplasm	GO:0006757 ATP generation from ADP; GO:0009116 nucleoside metabolic process; GO:0042278 purine nucleoside metabolic process; GO:0006165 nucleoside diphosphate phosphorylation; GO:0046031 ADP metabolic process; GO:0019362 pyridine nucleotide metabolic process; GO:0006096 glycolytic process; GO:0009167 purine ribonucleoside monophosphate metabolic process; GO:0009117 nucleotide metabolic process; G…	GO:0044424 intracellular part; GO:0005623 cell; GO:0044464 cell part; GO:0005622 intracellular; GO:0005737 cytoplasm;	GO:0003872 6-phosphofructokinase activity; GO:0005524 ATP binding; GO:1901265 nucleoside phosphate binding; GO:0016773 phosphotransferase activity, alcohol group as acceptor; GO:0047334 diphosphate-fructose-6-phosphate 1-phosphotransferase activity; GO:0001882 nucleoside binding; GO:0043167 ion binding; GO:0000166 nucleotide binding; GO:0097159 organic cyclic compound binding; GO:1901363 heterocy…	K00895	pfp; diphosphate-dependent phosphofructokinase [EC:2.7.1.90]	ko00010 Glycolysis / Gluconeogenesis (19); ko00030 Pentose phosphate pathway (13); ko00051 Fructose and mannose metabolism (8); ko01100 Metabolic pathways (166); ko01110 Biosynthesis of secondary metabolites (74); ko01120 Microbial metabolism in diverse environments (47); ko01130 Biosynthesis of antibiotics (64);	IPR013981; IPR000023;	Pyrophosphate-dependent phosphofructokinase, alpha-helical domain; Phosphofructokinase domain;
TGME49_226970-t26_1-p1	TGME49_026970		1	ME49	2	RH	ribosomal protein RPS11_x000D_	cytoplasm	GO:0006518 peptide metabolic process; GO:0043043 peptide biosynthetic process; GO:0044267 cellular protein metabolic process; GO:0006807 nitrogen compound metabolic process; GO:0009058 biosynthetic process; GO:0043603 cellular amide metabolic process; GO:0044238 primary metabolic process; GO:1901566 organonitrogen compound biosynthetic process; GO:1901576 organic substance biosynthetic process; G…	GO:0005840 ribosome; GO:0043226 organelle; GO:0043229 intracellular organelle; GO:0043232 intracellular non-membrane-bounded organelle; GO:0044464 cell part; GO:0005622 intracellular; GO:0005737 cytoplasm; GO:0032991 macromolecular complex; GO:0044424 intracellular part; GO:1990904 ribonucleoprotein complex; GO:0005623 cell; GO:0030529 intracellular ribonucleoprotein complex; GO:0044444 cytoplasm…	GO:0003735 structural constituent of ribosome; GO:0005198 structural molecule activity; GO:0003735 structural constituent of ribosome; GO:0005198 structural molecule activity;	K02949	RP-S11e; small subunit ribosomal protein S11e	ko03010 Ribosome (75);	IPR012340; IPR032440;	Nucleic acid-binding, OB-fold; 40S ribosomal protein S11, N-terminal;
TGME49_226980-t26_1-p1	TGME49_026980		0		2	both	hypothetical protein_x000D_	cytoplasm	GO:0006518 peptide metabolic process; GO:0043043 peptide biosynthetic process; GO:0044267 cellular protein metabolic process; GO:0006807 nitrogen compound metabolic process; GO:0009058 biosynthetic process; GO:0043603 cellular amide metabolic process; GO:0044238 primary metabolic process; GO:1901566 organonitrogen compound biosynthetic process; GO:0044237 cellular metabolic process; GO:1901576 or…	GO:0044464 cell part; GO:0005622 intracellular; GO:0005737 cytoplasm; GO:0032991 macromolecular complex; GO:0044424 intracellular part; GO:0043234 protein complex; GO:0005623 cell; GO:0044444 cytoplasmic part; GO:0005852 eukaryotic translation initiation factor 3 complex; GO:0044464 cell part; GO:0005622 intracellular; GO:0005737 cytoplasm; GO:0032991 macromolecular complex; GO:0044424 intracellu…	GO:0097159 organic cyclic compound binding; GO:1901363 heterocyclic compound binding; GO:0003723 RNA binding; GO:0008135 translation factor activity, RNA binding; GO:0005488 binding; GO:0003676 nucleic acid binding; GO:0003743 translation initiation factor activity; GO:0097159 organic cyclic compound binding; GO:1901363 heterocyclic compound binding; GO:0003723 RNA binding; GO:0008135 translation…				IPR023194;	Eukaryotic translation initiation factor 3-like domain;
TGME49_227640-t26_1-p1	TGME49_027640		0		1	RH	hypothetical protein_x000D_	nucleus
TGME49_227820-t26_1-p1	TGME49_027820		0		2	RH	hypothetical protein_x000D_	plasma membrane
TGME49_228170-t26_1-p1	TGME49_028170	IMC	2	RH	1	RH	inner membrane complex protein IMC2A_x000D_	extracellular	GO:0008152 metabolic process; GO:0016311 dephosphorylation; GO:0044237 cellular metabolic process; GO:0006793 phosphorus metabolic process; GO:0009987 cellular process; GO:0006796 phosphate-containing compound metabolic process;	GO:0031224 intrinsic component of membrane; GO:0016020 membrane; GO:0016021 integral component of membrane; GO:0044425 membrane part;	GO:0016787 hydrolase activity; GO:0003824 catalytic activity; GO:0016787 hydrolase activity; GO:0003993 acid phosphatase activity; GO:0042578 phosphoric ester hydrolase activity; GO:0003824 catalytic activity; GO:0016791 phosphatase activity; GO:0016788 hydrolase activity, acting on ester bonds;				IPR029052; IPR004843;	Metallo-dependent phosphatase-like; Calcineurin-like phosphoesterase domain, ApaH type;
TGME49_228210-t26_1-p1	TGME49_028210		0		2	RH	26S proteasome regulatory subunit_x000D_	cytoplasm	GO:1901575 organic substance catabolic process; GO:0008152 metabolic process; GO:0030163 protein catabolic process; GO:0009057 macromolecule catabolic process; GO:0043170 macromolecule metabolic process; GO:0019538 protein metabolic process; GO:0044238 primary metabolic process; GO:0009056 catabolic process; GO:0071704 organic substance metabolic process; GO:1901575 organic substance catabolic pr…	GO:0044424 intracellular part; GO:0005623 cell; GO:0044464 cell part; GO:0005622 intracellular; GO:0005737 cytoplasm; GO:1902494 catalytic complex; GO:0000502 proteasome complex; GO:0044464 cell part; GO:0005622 intracellular; GO:0005737 cytoplasm; GO:0032991 macromolecular complex; GO:0044424 intracellular part; GO:1905368 peptidase complex; GO:0005623 cell; GO:0043234 protein complex; GO:190536…	GO:0005524 ATP binding; GO:1901265 nucleoside phosphate binding; GO:0001882 nucleoside binding; GO:0043167 ion binding; GO:0016787 hydrolase activity; GO:0000166 nucleotide binding; GO:0097159 organic cyclic compound binding; GO:1901363 heterocyclic compound binding; GO:0032549 ribonucleoside binding; GO:0097367 carbohydrate derivative binding; GO:0003824 catalytic activity; GO:0032553 ribonucleo…	K03064	PSMC6; 26S proteasome regulatory subunit T4	ko03050 Proteasome (13);	IPR003959; IPR003593; IPR027417;	ATPase, AAA-type, core; AAA+ ATPase domain; P-loop containing nucleoside triphosphate hydrolase;
TGME49_228470-t26_1-p1	TGME49_028470		0		2	RH	ribosomal protein RPL15_x000D_	mitochondria	GO:0006518 peptide metabolic process; GO:0043043 peptide biosynthetic process; GO:0044267 cellular protein metabolic process; GO:0006807 nitrogen compound metabolic process; GO:0009058 biosynthetic process; GO:0043603 cellular amide metabolic process; GO:0044238 primary metabolic process; GO:1901566 organonitrogen compound biosynthetic process; GO:1901576 organic substance biosynthetic process; G…	GO:0005840 ribosome; GO:0043226 organelle; GO:0043229 intracellular organelle; GO:0043232 intracellular non-membrane-bounded organelle; GO:0044464 cell part; GO:0005622 intracellular; GO:0005737 cytoplasm; GO:0032991 macromolecular complex; GO:0044424 intracellular part; GO:1990904 ribonucleoprotein complex; GO:0005623 cell; GO:0030529 intracellular ribonucleoprotein complex; GO:0044444 cytoplasm…	GO:0003735 structural constituent of ribosome; GO:0005198 structural molecule activity; GO:0003735 structural constituent of ribosome; GO:0005198 structural molecule activity;	K02877	RP-L15e; large subunit ribosomal protein L15e	ko03010 Ribosome (75);	IPR012678; IPR024794;	Ribosomal protein L23/L15e core domain; Ribosomal protein L15e core domain;
TGME49_228490-t26_1-p1	TGME49_028490		0		1	RH	hypothetical protein_x000D_	nucleus				K15262
TGME49_228760-t26_1-p1	TGME49_028760		0		1	RH	hypothetical protein_x000D_	mitochondria							IPR001251;	CRAL-TRIO lipid binding domain;
TGME49_228770-t26_1-p1	TGME49_028770		0		1	ME49	hypothetical protein_x000D_	extracellular
TGME49_229000-t26_1-p1	TGME49_029000		1	RH	2	both	kelch repeat-containing protein_x000D_	cytoplasm			GO:0005515 protein binding; GO:0005488 binding; GO:0005515 protein binding; GO:0005488 binding;				IPR011043; IPR015915;	Galactose oxidase/kelch, beta-propeller; Kelch-type beta propeller;
TGME49_229010-t26_1-p1	TGME49_029010	RON	0		1	RH	rhoptry neck protein RON4_x000D_	nucleus				K14146
TGME49_229180-t26_1-p1	TGME49_029180		0		3	RH	HEAT repeat-containing protein_x000D_	plasma membrane	GO:0045184 establishment of protein localization; GO:0006810 transport; GO:0046907 intracellular transport; GO:0070727 cellular macromolecule localization; GO:0051649 establishment of localization in cell; GO:0006886 intracellular protein transport; GO:0071702 organic substance transport; GO:0008104 protein localization; GO:0033036 macromolecule localization; GO:0034613 cellular protein localizat…	GO:0005623 cell; GO:0005622 intracellular; GO:0044464 cell part;	GO:0031267 small GTPase binding; GO:0017016 Ras GTPase binding; GO:0005488 binding; GO:0005515 protein binding; GO:0008536 Ran GTPase binding; GO:0051020 GTPase binding; GO:0019899 enzyme binding; GO:0031267 small GTPase binding; GO:0017016 Ras GTPase binding; GO:0005488 binding; GO:0005515 protein binding; GO:0008536 Ran GTPase binding; GO:0051020 GTPase binding; GO:0019899 enzyme binding;	K20222			IPR001494; IPR011989; IPR016024;	Importin-beta, N-terminal domain; Armadillo-like helical; Armadillo-type fold;
TGME49_229200-t26_1-p1	TGME49_029200		0		3	RH	hypothetical protein_x000D_	nucleus		GO:0043226 organelle; GO:0043231 intracellular membrane-bounded organelle; GO:0043229 intracellular organelle; GO:0005634 nucleus; GO:0044464 cell part; GO:0005622 intracellular; GO:0044424 intracellular part; GO:0043227 membrane-bounded organelle; GO:0005623 cell; GO:0043226 organelle; GO:0043231 intracellular membrane-bounded organelle; GO:0043229 intracellular organelle; GO:0005634 nucleus; GO…					IPR004367; IPR013763;	Cyclin, C-terminal domain; Cyclin-like;
TGME49_229650-t26_1-p1	TGME49_029650		0		2	RH	josephin protein_x000D_	mitochondria	GO:0070646 protein modification by small protein removal; GO:0044267 cellular protein metabolic process; GO:0070647 protein modification by small protein conjugation or removal; GO:0016579 protein deubiquitination; GO:0044238 primary metabolic process; GO:0044237 cellular metabolic process; GO:0071704 organic substance metabolic process; GO:0008152 metabolic process; GO:0044260 cellular macromole…		GO:0004843 thiol-dependent ubiquitin-specific protease activity; GO:0008233 peptidase activity; GO:0036459 thiol-dependent ubiquitinyl hydrolase activity; GO:0003824 catalytic activity; GO:0005488 binding; GO:0101005 ubiquitinyl hydrolase activity; GO:0070011 peptidase activity, acting on L-amino acid peptides; GO:0019783 ubiquitin-like protein-specific protease activity; GO:0005515 protein bindi…	K11863	ATXN3; Ataxin-3 [EC:3.4.22.-]	ko04141 Protein processing in endoplasmic reticulum (32);	IPR029071; IPR001012; IPR006155;	Ubiquitin-related domain; UBX domain; Josephin domain;
TGME49_229670-t26_1-p1	TGME49_029670		1	ME49	0		ribosomal protein RPS23_x000D_	cytoplasm	GO:0006518 peptide metabolic process; GO:0043043 peptide biosynthetic process; GO:0044267 cellular protein metabolic process; GO:0006807 nitrogen compound metabolic process; GO:0009058 biosynthetic process; GO:0043603 cellular amide metabolic process; GO:0044238 primary metabolic process; GO:1901566 organonitrogen compound biosynthetic process; GO:1901576 organic substance biosynthetic process; G…	GO:0005840 ribosome; GO:0043229 intracellular organelle; GO:0043232 intracellular non-membrane-bounded organelle; GO:0015935 small ribosomal subunit; GO:0044446 intracellular organelle part; GO:0005737 cytoplasm; GO:0032991 macromolecular complex; GO:0044424 intracellular part; GO:0005623 cell; GO:0044422 organelle part; GO:0043228 non-membrane-bounded organelle; GO:0043226 organelle; GO:0044391 …	GO:0003735 structural constituent of ribosome; GO:0005198 structural molecule activity; GO:0003735 structural constituent of ribosome; GO:0005198 structural molecule activity;	K02973	RP-S23e; small subunit ribosomal protein S23e	ko03010 Ribosome (75);	IPR012340;	Nucleic acid-binding, OB-fold;
TGME49_229750-t26_1-p1	TGME49_029750		0		1	RH	hypothetical protein_x000D_	nucleus
TGME49_229920-t26_1-p1	TGME49_029920		0		1	RH	hypothetical protein_x000D_	mitochondria		GO:0031224 intrinsic component of membrane; GO:0016020 membrane; GO:0016021 integral component of membrane; GO:0044425 membrane part;
TGME49_229930-t26_1-p1	TGME49_029930		0		1	RH	p25-alpha family protein_x000D_	extracellular							IPR011992;	EF-hand domain pair;
TGME49_230210-t26_1-p1	TGME49_030210		2	both	1	RH	alveolin domain containing intermediate filament IMC10_x000D_	cytoplasm,nucleus
TGME49_230340-t26_1-p1	TGME49_030340		1	RH	2	both	hypothetical protein_x000D_	nucleus
TGME49_230350-t26_1-p1	TGME49_030360		0		2	both	hypothetical protein_x000D_	plasma membrane		GO:0031224 intrinsic component of membrane; GO:0016020 membrane; GO:0016021 integral component of membrane; GO:0044425 membrane part;	GO:0043169 cation binding; GO:0046872 metal ion binding; GO:0005509 calcium ion binding; GO:0005488 binding; GO:0043167 ion binding; GO:0043169 cation binding; GO:0046872 metal ion binding; GO:0005509 calcium ion binding; GO:0005488 binding; GO:0043167 ion binding;				IPR011992; IPR002048;	EF-hand domain pair; EF-hand domain;
TGME49_230400-t26_1-p1	TGME49_030390		1	ME49	0		hypothetical protein_x000D_	cytoplasm
TGME49_230440-t26_1-p1	TGME49_030440		0		1	RH	CHY zinc finger domain-containing protein_x000D_	plasma membrane		GO:0031224 intrinsic component of membrane; GO:0016020 membrane; GO:0016021 integral component of membrane; GO:0044425 membrane part;	GO:0043169 cation binding; GO:0046872 metal ion binding; GO:0005515 protein binding; GO:0008270 zinc ion binding; GO:0046914 transition metal ion binding; GO:0005488 binding; GO:0043167 ion binding; GO:0043169 cation binding; GO:0046872 metal ion binding; GO:0005515 protein binding; GO:0008270 zinc ion binding; GO:0046914 transition metal ion binding; GO:0005488 binding; GO:0043167 ion binding;	K10144	RCHY1; RING finger and CHY zinc finger domain-containing protein 1 [EC:2.3.2.27]	ko04115 p53 signaling pathway (2); ko04120 Ubiquitin mediated proteolysis (18);	IPR017921; IPR008913; IPR001841; IPR004039; IPR013083;	Zinc finger, CTCHY-type; Zinc finger, CHY-type; Zinc finger, RING-type; Rubredoxin-type fold; Zinc finger, RING/FYVE/PHD-type;
TGME49_230850-t26_1-p1	TGME49_030850		0		2	RH	hypothetical protein_x000D_	cytoplasm
TGME49_230940-t26_1-p1	TGME49_030930		0		1	RH	hypothetical protein_x000D_	nucleus
TGME49_230950-t26_1-p1	TGME49_030950		0		1	RH	hypothetical protein_x000D_	plasma membrane			GO:0005488 binding; GO:0005488 binding;				IPR016024;	Armadillo-type fold;
TGME49_231190-t26_1-p1	TGME49_031190		0		1	RH	arsenite-activated ATPase family protein_x000D_	cytoskeleton	GO:0016043 cellular component organization; GO:0010256 endomembrane system organization; GO:0072657 protein localization to membrane; GO:0045048 protein insertion into ER membrane; GO:0044763 single-organism cellular process; GO:0044802 single-organism membrane organization; GO:0044699 single-organism process; GO:0051641 cellular localization; GO:0051234 establishment of localization; GO:0006810 …	GO:0043226 organelle; GO:0043231 intracellular membrane-bounded organelle; GO:0043229 intracellular organelle; GO:0005783 endoplasmic reticulum; GO:0044464 cell part; GO:0005622 intracellular; GO:0005737 cytoplasm; GO:0012505 endomembrane system; GO:0044424 intracellular part; GO:0043227 membrane-bounded organelle; GO:0005623 cell; GO:0044444 cytoplasmic part;	GO:0005524 ATP binding; GO:1901265 nucleoside phosphate binding; GO:0001882 nucleoside binding; GO:0043167 ion binding; GO:0016817 hydrolase activity, acting on acid anhydrides; GO:0016787 hydrolase activity; GO:0000166 nucleotide binding; GO:0017111 nucleoside-triphosphatase activity; GO:0016887 ATPase activity; GO:0097159 organic cyclic compound binding; GO:1901363 heterocyclic compound binding…	K01551			IPR027417; IPR025723;	P-loop containing nucleoside triphosphate hydrolase; Anion-transporting ATPase-like domain;
TGME49_231210-t26_1-p1	TGME49_031210		0		2	both	sarcalumenin/eps15 family protein_x000D_	mitochondria			GO:1901265 nucleoside phosphate binding; GO:0001882 nucleoside binding; GO:0043167 ion binding; GO:0005515 protein binding; GO:0000166 nucleotide binding; GO:0097159 organic cyclic compound binding; GO:1901363 heterocyclic compound binding; GO:0032549 ribonucleoside binding; GO:0097367 carbohydrate derivative binding; GO:0032553 ribonucleotide binding; GO:0005488 binding; GO:0032550 purine ribonu…	K12483	EHD1; EH domain-containing protein 1	ko04144 Endocytosis (11);	IPR030381; IPR000261; IPR027417; IPR002048; IPR011992; IPR031692;	Dynamin-type guanine nucleotide-binding (G) domain; EH domain; P-loop containing nucleoside triphosphate hydrolase; EF-hand domain; EF-hand domain pair; EH domain-containing protein, N-terminal;
TGME49_231470-t26_1-p1	TGME49_031470		0		2	both	hypothetical protein_x000D_	nucleus
TGME49_231600-t26_1-p1	TGME49_031600		0		2	RH	HEAT repeat-containing protein_x000D_	cytoplasm			GO:0005515 protein binding; GO:0005488 binding; GO:0005515 protein binding; GO:0005488 binding;	K20221			IPR011989; IPR016024;	Armadillo-like helical; Armadillo-type fold;
TGME49_231640-t26_1-p1	TGME49_031640		0		1	RH	alveolin domain containing intermediate filament IMC1_x000D_	cytoplasm
TGME49_231970-t26_1-p1	TGME49_031970		0		3	RH	pre-mRNA processing splicing factor PRP8_x000D_	cytoplasm	GO:0006396 RNA processing; GO:0006725 cellular aromatic compound metabolic process; GO:1901360 organic cyclic compound metabolic process; GO:0006807 nitrogen compound metabolic process; GO:0044238 primary metabolic process; GO:0044237 cellular metabolic process; GO:0071704 organic substance metabolic process; GO:0006397 mRNA processing; GO:0016070 RNA metabolic process; GO:0000398 mRNA splicing, …	GO:0043229 intracellular organelle; GO:0044446 intracellular organelle part; GO:0032991 macromolecular complex; GO:0044424 intracellular part; GO:0005681 spliceosomal complex; GO:0005623 cell; GO:0044422 organelle part; GO:0043226 organelle; GO:0043231 intracellular membrane-bounded organelle; GO:0005634 nucleus; GO:0044464 cell part; GO:0005622 intracellular; GO:1990904 ribonucleoprotein complex…	GO:0097159 organic cyclic compound binding; GO:1901363 heterocyclic compound binding; GO:0003723 RNA binding; GO:0017070 U6 snRNA binding; GO:0005488 binding; GO:0003676 nucleic acid binding; GO:0005515 protein binding; GO:0030623 U5 snRNA binding; GO:0017069 snRNA binding; GO:0097159 organic cyclic compound binding; GO:1901363 heterocyclic compound binding; GO:0003723 RNA binding; GO:0017070 U6 …	K12856	PRPF8; pre-mRNA-processing factor 8	ko03040 Spliceosome (56);	IPR000555; IPR019581; IPR012591; IPR019580; IPR012592; IPR012337; IPR021983; IPR012984; IPR019582;	JAB1/MPN/MOV34 metalloenzyme domain; Pre-mRNA-processing-splicing factor 8, U5-snRNA-binding; PRO8NT domain; Pre-mRNA-processing-splicing factor 8, U6-snRNA-binding; PROCN domain; Ribonuclease H-like domain; PRP8 domain IV core; PROCT domain; RNA recognition motif, spliceosomal PrP8;
TGME49_232030-t26_1-p1	TGME49_032030		1	RH	0		hypothetical protein_x000D_	extracellular
TGME49_232130-t26_1-p1	TGME49_032130		0		1	RH	hypothetical protein_x000D_	cytoplasm,nucleus							IPR011042;	Six-bladed beta-propeller, TolB-like;
TGME49_232150-t26_1-p1	TGME49_032150		0		1	RH	hypothetical protein_x000D_	nucleus
TGME49_232250-t26_1-p1	TGME49_032250		0		2	both	catalase_x000D_	cytoplasm	GO:0008152 metabolic process; GO:0006950 response to stress; GO:0055114 oxidation-reduction process; GO:0044710 single-organism metabolic process; GO:0006979 response to oxidative stress; GO:0044699 single-organism process; GO:0050896 response to stimulus; GO:0006950 response to stress; GO:0055114 oxidation-reduction process; GO:0009636 response to toxic substance; GO:0044699 single-organism proc…		GO:0097159 organic cyclic compound binding; GO:1901363 heterocyclic compound binding; GO:0020037 heme binding; GO:0003824 catalytic activity; GO:0005488 binding; GO:0016209 antioxidant activity; GO:0004096 catalase activity; GO:0004601 peroxidase activity; GO:0046906 tetrapyrrole binding; GO:0016491 oxidoreductase activity; GO:0016684 oxidoreductase activity, acting on peroxide as acceptor; GO:00…	K03781	katE; catalase [EC:1.11.1.6]	ko00380 Tryptophan metabolism (3); ko00630 Glyoxylate and dicarboxylate metabolism (9); ko01110 Biosynthesis of secondary metabolites (74); ko01130 Biosynthesis of antibiotics (64); ko01200 Carbon metabolism (41); ko04011 MAPK signaling pathway - yeast (6); ko04016 MAPK signaling pathway - plant (2); ko04068 FoxO signaling pathway (4); ko04146 Peroxisome (5);	IPR020835; IPR011614; IPR010582;	Catalase-like domain; Catalase core domain; Catalase immune-responsive domain;
TGME49_232280-t26_1-p1	TGME49_032280		0		1	RH	hypothetical protein_x000D_	mitochondria
TGME49_232340-t26_1-p1	TGME49_032340		0		2	RH	protein phosphatase 2C domain-containing protein_x000D_	plasma membrane	GO:0044267 cellular protein metabolic process; GO:0044238 primary metabolic process; GO:0006470 protein dephosphorylation; GO:0016311 dephosphorylation; GO:0044237 cellular metabolic process; GO:0006796 phosphate-containing compound metabolic process; GO:0071704 organic substance metabolic process; GO:0008152 metabolic process; GO:0006793 phosphorus metabolic process; GO:0044260 cellular macromol…		GO:0043169 cation binding; GO:0003824 catalytic activity; GO:0005488 binding; GO:0043167 ion binding; GO:0042578 phosphoric ester hydrolase activity; GO:0003824 catalytic activity; GO:0004722 protein serine/threonine phosphatase activity; GO:0016791 phosphatase activity; GO:0005488 binding; GO:0016788 hydrolase activity, acting on ester bonds; GO:0043167 ion binding; GO:0043169 cation binding; GO…	K17499			IPR001932;	PPM-type phosphatase domain;
TGME49_232370-t26_1-p1	TGME49_032370		0		1	RH	CW-type Zinc Finger protein_x000D_	nucleus			GO:0043169 cation binding; GO:0046872 metal ion binding; GO:0008270 zinc ion binding; GO:0046914 transition metal ion binding; GO:0005488 binding; GO:0043167 ion binding; GO:0043169 cation binding; GO:0046872 metal ion binding; GO:0008270 zinc ion binding; GO:0046914 transition metal ion binding; GO:0005488 binding; GO:0043167 ion binding;				IPR011124;	Zinc finger, CW-type;
TGME49_232440-t26_1-p1	TGME49_032440		1	RH	0		Brf1p family coiled coil protein_x000D_	cytoplasm
TGME49_232580-t26_1-p1	TGME49_032580		0		1	RH	propionate-CoA ligase_x000D_	nucleus	GO:0008152 metabolic process; GO:0008152 metabolic process;		GO:0003824 catalytic activity; GO:0003987 acetate-CoA ligase activity; GO:0016877 ligase activity, forming carbon-sulfur bonds; GO:0003824 catalytic activity; GO:0016405 CoA-ligase activity; GO:0016874 ligase activity; GO:0016878 acid-thiol ligase activity;	K01908	prpE; propionyl-CoA synthetase [EC:6.2.1.17]	ko00640 Propanoate metabolism (10); ko01100 Metabolic pathways (166);	IPR032387; IPR025110; IPR000873;	Acetyl-coenzyme A synthetase, N-terminal domain; AMP-binding enzyme C-terminal domain; AMP-dependent synthetase/ligase;
TGME49_232710-t26_1-p1	TGME49_032710		0		2	both	ribosomal protein RPS3A_x000D_	extracellular	GO:0006518 peptide metabolic process; GO:0043043 peptide biosynthetic process; GO:0044267 cellular protein metabolic process; GO:0006807 nitrogen compound metabolic process; GO:0009058 biosynthetic process; GO:0043603 cellular amide metabolic process; GO:0044238 primary metabolic process; GO:1901566 organonitrogen compound biosynthetic process; GO:1901576 organic substance biosynthetic process; G…	GO:0005840 ribosome; GO:0043226 organelle; GO:0043229 intracellular organelle; GO:0043232 intracellular non-membrane-bounded organelle; GO:0044464 cell part; GO:0005622 intracellular; GO:0005737 cytoplasm; GO:0032991 macromolecular complex; GO:0044424 intracellular part; GO:1990904 ribonucleoprotein complex; GO:0005623 cell; GO:0030529 intracellular ribonucleoprotein complex; GO:0044444 cytoplasm…	GO:0003735 structural constituent of ribosome; GO:0005198 structural molecule activity; GO:0003735 structural constituent of ribosome; GO:0005198 structural molecule activity;	K02984	RP-S3Ae; small subunit ribosomal protein S3Ae	ko03010 Ribosome (75);
TGME49_232815-t26_1-p1	TGME49_032810		0		1	RH	Erv1 / Alr family protein_x000D_	nucleus	GO:0044699 single-organism process; GO:0008152 metabolic process; GO:0055114 oxidation-reduction process; GO:0044710 single-organism metabolic process; GO:0044699 single-organism process; GO:0008152 metabolic process; GO:0055114 oxidation-reduction process; GO:0044710 single-organism metabolic process;		GO:0016667 oxidoreductase activity, acting on a sulfur group of donors; GO:0003824 catalytic activity; GO:0016972 thiol oxidase activity; GO:0016670 oxidoreductase activity, acting on a sulfur group of donors, oxygen as acceptor; GO:0016491 oxidoreductase activity; GO:0016667 oxidoreductase activity, acting on a sulfur group of donors; GO:0003824 catalytic activity; GO:0016972 thiol oxidase activ…				IPR017905;	ERV/ALR sulfhydryl oxidase domain;
TGME49_232940-t26_1-p1	TGME49_032940	HSP	1	RH	1	RH	heat shock protein HSP20_x000D_	cytoplasm				K13993	HSP20; HSP20 family protein	ko04141 Protein processing in endoplasmic reticulum (32);	IPR002068; IPR008978;	Alpha crystallin/Hsp20 domain; HSP20-like chaperone;
TGME49_233000-t26_1-p1	TGME49_033000		0		3	RH	KOW motif domain-containing protein_x000D_	nucleus				K15172			IPR008991; IPR005824; IPR005100;	Translation protein SH3-like domain; KOW; Transcription elongation factor Spt5, NGN domain;
TGME49_233130-t26_1-p1	TGME49_033130		0		1	RH	nucleoside transporter protein_x000D_	plasma membrane	GO:0006810 transport; GO:0051179 localization; GO:0051234 establishment of localization; GO:0006810 transport; GO:0055085 transmembrane transport; GO:1902578 single-organism localization; GO:0015931 nucleobase-containing compound transport; GO:1901264 carbohydrate derivative transport; GO:0044699 single-organism process; GO:0071702 organic substance transport; GO:1901642 nucleoside transmembrane …	GO:0031224 intrinsic component of membrane; GO:0016020 membrane; GO:0016021 integral component of membrane; GO:0044425 membrane part; GO:0031224 intrinsic component of membrane; GO:0016020 membrane; GO:0016021 integral component of membrane; GO:0044425 membrane part;	GO:1901505 carbohydrate derivative transporter activity; GO:0022892 substrate-specific transporter activity; GO:0005337 nucleoside transmembrane transporter activity; GO:0005215 transporter activity; GO:0022857 transmembrane transporter activity; GO:0022891 substrate-specific transmembrane transporter activity; GO:0015932 nucleobase-containing compound transmembrane transporter activity; GO:19015…				IPR020846;	Major facilitator superfamily domain;
TGME49_233245-t26_1-p1	TGME49_033250		0		1	RH	hypothetical protein_x000D_	plasma membrane			GO:0005488 binding; GO:0005488 binding;				IPR016024;	Armadillo-type fold;
TGME49_233340-t26_1-p1	TGME49_033340		0		1	RH	hypothetical protein_x000D_	nucleus
TGME49_233520-t26_1-p1	TGME49_033520		0		1	ME49	ATP-dependent RNA helicase_x000D_	nucleus			GO:1901265 nucleoside phosphate binding; GO:0008026 ATP-dependent helicase activity; GO:0016817 hydrolase activity, acting on acid anhydrides; GO:0016787 hydrolase activity; GO:0016887 ATPase activity; GO:0097159 organic cyclic compound binding; GO:1901363 heterocyclic compound binding; GO:0016462 pyrophosphatase activity; GO:0003824 catalytic activity; GO:0032553 ribonucleotide binding; GO:00054…	K12820	DHX15; pre-mRNA-splicing factor ATP-dependent RNA helicase DHX15/PRP43 [EC:3.6.4.13]	ko03040 Spliceosome (56);	IPR007502; IPR003593; IPR011545; IPR011709; IPR027417; IPR014001; IPR001650;	Helicase-associated domain; AAA+ ATPase domain; DEAD/DEAH box helicase domain; Domain of unknown function DUF1605; P-loop containing nucleoside triphosphate hydrolase; Helicase superfamily 1/2, ATP-binding domain; Helicase, C-terminal;
TGME49_233680-t26_1-p1	TGME49_033680		0		1	RH	nuclear movement family protein_x000D_	cytoplasm							IPR007052; IPR025934; IPR008978;	CS domain; NudC N-terminal domain; HSP20-like chaperone;
TGME49_234380-t26_1-p1	TGME49_034380		0		1	ME49	hypothetical protein_x000D_	mitochondria
TGME49_234400-t26_1-p1	TGME49_034400		1	RH	1	ME49	hypothetical protein_x000D_	extracellular		GO:0031224 intrinsic component of membrane; GO:0016020 membrane; GO:0016021 integral component of membrane; GO:0044425 membrane part;
TGME49_235010-t26_1-p1	TGME49_035010		0		1	RH	hypothetical protein_x000D_	plasma membrane		GO:0031224 intrinsic component of membrane; GO:0016020 membrane; GO:0016021 integral component of membrane; GO:0044425 membrane part;
TGME49_235160-t26_1-p1	TGME49_035160		0		1	RH	hypothetical protein_x000D_	plasma membrane			GO:0005488 binding; GO:0005488 binding;				IPR016024;	Armadillo-type fold;
TGME49_235340-t26_1-p1	TGME49_035340		0		1	RH	hypothetical protein_x000D_	nucleus
TGME49_235470-t26_1-p1	TGME49_035470	Myosin	0		1	RH	myosin A_x000D_	cytoplasm		GO:0043229 intracellular organelle; GO:0043232 intracellular non-membrane-bounded organelle; GO:0044430 cytoskeletal part; GO:0044446 intracellular organelle part; GO:0032991 macromolecular complex; GO:0044424 intracellular part; GO:0005623 cell; GO:0015629 actin cytoskeleton; GO:0044422 organelle part; GO:0043228 non-membrane-bounded organelle; GO:0043226 organelle; GO:0005856 cytoskeleton; GO:0…	GO:0005524 ATP binding; GO:0003774 motor activity; GO:1901265 nucleoside phosphate binding; GO:0001882 nucleoside binding; GO:0043167 ion binding; GO:0016817 hydrolase activity, acting on acid anhydrides; GO:0016787 hydrolase activity; GO:0000166 nucleotide binding; GO:0017111 nucleoside-triphosphatase activity; GO:0097159 organic cyclic compound binding; GO:1901363 heterocyclic compound binding;…				IPR027417; IPR001609;	P-loop containing nucleoside triphosphate hydrolase; Myosin head, motor domain;
TGME49_235730-t26_1-p1	TGME49_035730		0		1	RH	hypothetical protein_x000D_	nucleus
TGME49_235960-t26_1-p1	TGME49_035960		0		1	RH	hypothetical protein_x000D_	extracellular	GO:0008152 metabolic process; GO:0032259 methylation;		GO:0016741 transferase activity, transferring one-carbon groups; GO:0008168 methyltransferase activity; GO:0003824 catalytic activity; GO:0016740 transferase activity;				IPR029063;	S-adenosyl-L-methionine-dependent methyltransferase;
TGME49_236070-t26_1-p1	TGME49_036070		0		1	RH	pyrroline-5-carboxylate reductase_x000D_	plasma membrane	GO:0016053 organic acid biosynthetic process; GO:0044699 single-organism process; GO:0009058 biosynthetic process; GO:1901566 organonitrogen compound biosynthetic process; GO:0044237 cellular metabolic process; GO:0009084 glutamine family amino acid biosynthetic process; GO:0071704 organic substance metabolic process; GO:0008152 metabolic process; GO:0006520 cellular amino acid metabolic process;…		GO:0016645 oxidoreductase activity, acting on the CH-NH group of donors; GO:0016646 oxidoreductase activity, acting on the CH-NH group of donors, NAD or NADP as acceptor; GO:0003824 catalytic activity; GO:0004735 pyrroline-5-carboxylate reductase activity; GO:0016491 oxidoreductase activity; GO:0016645 oxidoreductase activity, acting on the CH-NH group of donors; GO:0016646 oxidoreductase activit…	K00286	proC; pyrroline-5-carboxylate reductase [EC:1.5.1.2]	ko00330 Arginine and proline metabolism (3); ko01100 Metabolic pathways (166); ko01110 Biosynthesis of secondary metabolites (74); ko01130 Biosynthesis of antibiotics (64); ko01230 Biosynthesis of amino acids (20);	IPR028939; IPR008927; IPR016040; IPR029036;	Pyrroline-5-carboxylate reductase, catalytic, N-terminal; 6-phosphogluconate dehydrogenase C-terminal domain-like; NAD(P)-binding domain; Pyrroline-5-carboxylate reductase, dimerisation domain;
TGME49_236570-t26_1-p1	TGME49_036570		1	RH	0		lysine decarboxylase family protein_x000D_	nucleus
TGME49_236890-t26_1-p1	TGME49_036890		0		2	both	hypothetical protein_x000D_	extracellular		GO:0031224 intrinsic component of membrane; GO:0016020 membrane; GO:0016021 integral component of membrane; GO:0044425 membrane part;
TGME49_236970-t26_1-p1	TGME49_036970		0		1	RH	SWI2/SNF2-containing PHD finger protein_x000D_	nucleus	GO:0033554 cellular response to stress; GO:0051716 cellular response to stimulus; GO:0016043 cellular component organization; GO:0006338 chromatin remodeling; GO:0006725 cellular aromatic compound metabolic process; GO:0006950 response to stress; GO:0032508 DNA duplex unwinding; GO:0006259 DNA metabolic process; GO:0032392 DNA geometric change; GO:0006807 nitrogen compound metabolic process; GO:1…		GO:0005524 ATP binding; GO:1901265 nucleoside phosphate binding; GO:0001882 nucleoside binding; GO:0043167 ion binding; GO:0005515 protein binding; GO:0000166 nucleotide binding; GO:0008270 zinc ion binding; GO:0097159 organic cyclic compound binding; GO:1901363 heterocyclic compound binding; GO:0032549 ribonucleoside binding; GO:0097367 carbohydrate derivative binding; GO:0046914 transition meta…				IPR001841; IPR001965; IPR027417; IPR000330; IPR013083; IPR014001; IPR001650; IPR011011; IPR019787;	Zinc finger, RING-type; Zinc finger, PHD-type; P-loop containing nucleoside triphosphate hydrolase; SNF2-related, N-terminal domain; Zinc finger, RING/FYVE/PHD-type; Helicase superfamily 1/2, ATP-binding domain; Helicase, C-terminal; Zinc finger, FYVE/PHD-type; Zinc finger, PHD-finger;
TGME49_237010-t26_1-p1	TGME49_037010		0		1	RH	hypothetical protein_x000D_	mitochondria							IPR013584;	RAP domain;
TGME49_237120-t26_1-p1	TGME49_037120		0		1	RH	hypothetical protein_x000D_	plasma membrane	GO:0008152 metabolic process; GO:0006091 generation of precursor metabolites and energy; GO:0044710 single-organism metabolic process; GO:0055114 oxidation-reduction process; GO:0015980 energy derivation by oxidation of organic compounds; GO:0044763 single-organism cellular process; GO:0022900 electron transport chain; GO:0044699 single-organism process; GO:0022904 respiratory electron transport …	GO:0016020 membrane; GO:0031224 intrinsic component of membrane; GO:0016020 membrane; GO:0016021 integral component of membrane; GO:0044425 membrane part;	GO:0015075 ion transmembrane transporter activity; GO:0022892 substrate-specific transporter activity; GO:0015077 monovalent inorganic cation transmembrane transporter activity; GO:0016676 oxidoreductase activity, acting on a heme group of donors, oxygen as acceptor; GO:0016675 oxidoreductase activity, acting on a heme group of donors; GO:0015078 hydrogen ion transmembrane transporter activity; G…				IPR000298; IPR013833;	Cytochrome c oxidase-like subunit III; Cytochrome c oxidase, subunit III, 4-helical bundle;
TGME49_237180-t26_1-p1	TGME49_037180		0		1	RH	hypothetical protein_x000D_	extracellular
TGME49_237250-t26_1-p1	TGME49_037250		1	RH	0		hypothetical protein_x000D_	mitochondria	GO:0006810 transport; GO:0051179 localization; GO:0051234 establishment of localization; GO:0006810 transport; GO:0051179 localization; GO:0051234 establishment of localization;	GO:0031224 intrinsic component of membrane; GO:0016020 membrane; GO:0016021 integral component of membrane; GO:0044425 membrane part; GO:0043229 intracellular organelle; GO:0016020 membrane; GO:0005783 endoplasmic reticulum; GO:0005737 cytoplasm; GO:0031224 intrinsic component of membrane; GO:0012505 endomembrane system; GO:0044424 intracellular part; GO:0005623 cell; GO:0016021 integral componen…		K20347			IPR009038;	GOLD domain;
TGME49_238040-t26_1-p1	TGME49_038040		0		2	RH	protein disulfide-isomerase domain-containing protein_x000D_	mitochondria	GO:0050794 regulation of cellular process; GO:0042592 homeostatic process; GO:0065008 regulation of biological quality; GO:0050789 regulation of biological process; GO:0045454 cell redox homeostasis; GO:0044763 single-organism cellular process; GO:0019725 cellular homeostasis; GO:0044699 single-organism process; GO:0009987 cellular process; GO:0065007 biological regulation; GO:0050794 regulation …	GO:0031224 intrinsic component of membrane; GO:0016020 membrane; GO:0005623 cell; GO:0016021 integral component of membrane; GO:0044425 membrane part;	GO:0016864 intramolecular oxidoreductase activity, transposing S-S bonds; GO:0016860 intramolecular oxidoreductase activity; GO:0016853 isomerase activity; GO:0003756 protein disulfide isomerase activity; GO:0003824 catalytic activity;				IPR013766; IPR012336;	Thioredoxin domain; Thioredoxin-like fold;
TGME49_238050-t26_1-p1	TGME49_038050		0		3	both	nuclease and tudor domain-containing protein_x000D_	cytoplasm	GO:0010468 regulation of gene expression; GO:0016458 gene silencing; GO:0050789 regulation of biological process; GO:0031047 gene silencing by RNA; GO:0010629 negative regulation of gene expression; GO:0060255 regulation of macromolecule metabolic process; GO:0044763 single-organism cellular process; GO:0019222 regulation of metabolic process; GO:0044699 single-organism process; GO:0048519 negati…	GO:0044464 cell part; GO:0005622 intracellular; GO:0032991 macromolecular complex; GO:0044424 intracellular part; GO:1990904 ribonucleoprotein complex; GO:0031332 RNAi effector complex; GO:0030529 intracellular ribonucleoprotein complex; GO:0005623 cell; GO:0016442 RISC complex; GO:0044464 cell part; GO:0005622 intracellular; GO:0032991 macromolecular complex; GO:0044424 intracellular part; GO:19…		K15979			IPR016071; IPR002999;	Staphylococcal nuclease (SNase-like), OB-fold; Tudor domain;
TGME49_238100-t26_1-p1	TGME49_038100		0		1	RH	transmembrane protein_x000D_	mitochondria	GO:0006810 transport; GO:0051179 localization; GO:0051234 establishment of localization; GO:0006810 transport; GO:0051179 localization; GO:0051234 establishment of localization;	GO:0031224 intrinsic component of membrane; GO:0016020 membrane; GO:0016021 integral component of membrane; GO:0044425 membrane part; GO:0043229 intracellular organelle; GO:0016020 membrane; GO:0005783 endoplasmic reticulum; GO:0005737 cytoplasm; GO:0031224 intrinsic component of membrane; GO:0012505 endomembrane system; GO:0044424 intracellular part; GO:0005623 cell; GO:0016021 integral componen…		K20346			IPR009038;	GOLD domain;
TGME49_238930-t26_1-p1	TGME49_038930		0		3	RH	hypothetical protein_x000D_	nucleus							IPR029063;	S-adenosyl-L-methionine-dependent methyltransferase;
TGME49_239100-t26_1-p1	TGME49_039100		0		2	RH	ribosomal protein RPS7_x000D_	nucleus	GO:0006518 peptide metabolic process; GO:0043043 peptide biosynthetic process; GO:0044267 cellular protein metabolic process; GO:0006807 nitrogen compound metabolic process; GO:0009058 biosynthetic process; GO:0043603 cellular amide metabolic process; GO:0044238 primary metabolic process; GO:1901566 organonitrogen compound biosynthetic process; GO:1901576 organic substance biosynthetic process; G…	GO:0005840 ribosome; GO:0043226 organelle; GO:0043229 intracellular organelle; GO:0043232 intracellular non-membrane-bounded organelle; GO:0044464 cell part; GO:0005622 intracellular; GO:0005737 cytoplasm; GO:0032991 macromolecular complex; GO:0044424 intracellular part; GO:1990904 ribonucleoprotein complex; GO:0005623 cell; GO:0030529 intracellular ribonucleoprotein complex; GO:0044444 cytoplasm…	GO:0003735 structural constituent of ribosome; GO:0005198 structural molecule activity; GO:0003735 structural constituent of ribosome; GO:0005198 structural molecule activity;	K02993	RP-S7e; small subunit ribosomal protein S7e	ko03010 Ribosome (75);
TGME49_239330-t26_1-p1	TGME49_039330		0		1	RH	ribosomal protein RPL37_x000D_	cytoplasm	GO:0006518 peptide metabolic process; GO:0043043 peptide biosynthetic process; GO:0044267 cellular protein metabolic process; GO:0006807 nitrogen compound metabolic process; GO:0009058 biosynthetic process; GO:0043603 cellular amide metabolic process; GO:0044238 primary metabolic process; GO:1901566 organonitrogen compound biosynthetic process; GO:1901576 organic substance biosynthetic process; G…	GO:0005840 ribosome; GO:0043226 organelle; GO:0043229 intracellular organelle; GO:0043232 intracellular non-membrane-bounded organelle; GO:0044464 cell part; GO:0005622 intracellular; GO:0005737 cytoplasm; GO:0032991 macromolecular complex; GO:0044424 intracellular part; GO:1990904 ribonucleoprotein complex; GO:0005623 cell; GO:0030529 intracellular ribonucleoprotein complex; GO:0044444 cytoplasm…	GO:0003735 structural constituent of ribosome; GO:0005198 structural molecule activity; GO:0097159 organic cyclic compound binding; GO:1901363 heterocyclic compound binding; GO:0003723 RNA binding; GO:0005488 binding; GO:0043167 ion binding; GO:0003676 nucleic acid binding; GO:0043169 cation binding; GO:0046872 metal ion binding; GO:0003735 structural constituent of ribosome; GO:0005198 structura…	K02922	RP-L37e; large subunit ribosomal protein L37e	ko03010 Ribosome (75);	IPR011332; IPR011331;	Zinc-binding ribosomal protein; Ribosomal protein L37ae/L37e;
TGME49_239490-t26_1-p1	TGME49_039490		0		2	ME49	dehydrogenase E1 component family protein_x000D_	nucleus	GO:0008152 metabolic process; GO:0044699 single-organism process; GO:0008152 metabolic process; GO:0055114 oxidation-reduction process; GO:0044710 single-organism metabolic process;		GO:0003824 catalytic activity; GO:0016624 oxidoreductase activity, acting on the aldehyde or oxo group of donors, disulfide as acceptor; GO:0016491 oxidoreductase activity; GO:0016903 oxidoreductase activity, acting on the aldehyde or oxo group of donors; GO:0003863 3-methyl-2-oxobutanoate dehydrogenase (2-methylpropanoyl-transferring) activity; GO:0003824 catalytic activity; GO:0016624 oxidoredu…	K00166	BCKDHA; 2-oxoisovalerate dehydrogenase E1 component alpha subunit [EC:1.2.4.4]	ko00280 Valine, leucine and isoleucine degradation (6); ko00640 Propanoate metabolism (10); ko01100 Metabolic pathways (166); ko01110 Biosynthesis of secondary metabolites (74); ko01130 Biosynthesis of antibiotics (64);	IPR001017; IPR029061;	Dehydrogenase, E1 component; Thiamin diphosphate-binding fold;
TGME49_239752-t26_1-p1	TGME49_039750		0		1	RH	hypothetical protein_x000D_	plasma membrane		GO:0016020 membrane; GO:0016020 membrane;	GO:0016757 transferase activity, transferring glycosyl groups; GO:0003824 catalytic activity; GO:0016740 transferase activity; GO:0016757 transferase activity, transferring glycosyl groups; GO:0003824 catalytic activity; GO:0016740 transferase activity;
TGME49_239890-t26_1-p1	TGME49_039890		0		1	RH	SCP family extracellular subfamily protein_x000D_	extracellular		GO:0005576 extracellular region; GO:0031224 intrinsic component of membrane; GO:0016020 membrane; GO:0005576 extracellular region; GO:0016021 integral component of membrane; GO:0044425 membrane part;					IPR014044;	CAP domain;
TGME49_240570-t26_1-p1	TGME49_040570		0		1	RH	hypothetical protein_x000D_	plasma membrane		GO:0031224 intrinsic component of membrane; GO:0016020 membrane; GO:0016021 integral component of membrane; GO:0044425 membrane part;
TGME49_240590-t26_1-p1	TGME49_040590		1	RH	2	RH	DNA-directed RNA polymerase II RPB5_x000D_	cytoplasm	GO:0018130 heterocycle biosynthetic process; GO:0006725 cellular aromatic compound metabolic process; GO:0097659 nucleic acid-templated transcription; GO:0034654 nucleobase-containing compound biosynthetic process; GO:1901360 organic cyclic compound metabolic process; GO:0006807 nitrogen compound metabolic process; GO:0032774 RNA biosynthetic process; GO:0009058 biosynthetic process; GO:0044238 p…	GO:0043226 organelle; GO:0043231 intracellular membrane-bounded organelle; GO:0043229 intracellular organelle; GO:0005634 nucleus; GO:0044464 cell part; GO:0005622 intracellular; GO:0044424 intracellular part; GO:0043227 membrane-bounded organelle; GO:0005623 cell; GO:0043226 organelle; GO:0043231 intracellular membrane-bounded organelle; GO:0043229 intracellular organelle; GO:0005634 nucleus; GO…	GO:0097159 organic cyclic compound binding; GO:1901363 heterocyclic compound binding; GO:0003677 DNA binding; GO:0016779 nucleotidyltransferase activity; GO:0034062 5'-3' RNA polymerase activity; GO:0003824 catalytic activity; GO:0097747 RNA polymerase activity; GO:0005488 binding; GO:0003676 nucleic acid binding; GO:0003899 DNA-directed 5'-3' RNA polymerase activity; GO:0016740 transferase activ…	K03013	RPB5; DNA-directed RNA polymerases I, II, and III subunit RPABC1	ko00230 Purine metabolism (40); ko00240 Pyrimidine metabolism (37); ko01100 Metabolic pathways (166); ko03020 RNA polymerase (21);	IPR005571; IPR000783;	RNA polymerase, Rpb5, N-terminal; RNA polymerase, subunit H/Rpb5 C-terminal;
TGME49_240640-t26_1-p1	TGME49_040640		0		3	both	casein kinase I_x000D_	cytoplasm	GO:0016310 phosphorylation; GO:0044267 cellular protein metabolic process; GO:0044238 primary metabolic process; GO:0044237 cellular metabolic process; GO:0006796 phosphate-containing compound metabolic process; GO:0071704 organic substance metabolic process; GO:0008152 metabolic process; GO:0006468 protein phosphorylation; GO:0006793 phosphorus metabolic process; GO:0044260 cellular macromolecul…		GO:0005524 ATP binding; GO:1901265 nucleoside phosphate binding; GO:0016773 phosphotransferase activity, alcohol group as acceptor; GO:0001882 nucleoside binding; GO:0043167 ion binding; GO:0004672 protein kinase activity; GO:0000166 nucleotide binding; GO:0097159 organic cyclic compound binding; GO:1901363 heterocyclic compound binding; GO:0032549 ribonucleoside binding; GO:0097367 carbohydrate …	K02218	CSNK1; casein kinase 1 [EC:2.7.11.1]	ko04011 MAPK signaling pathway - yeast (6); ko04392 Hippo signaling pathway - multiple species (1);	IPR000719; IPR011009;	Protein kinase domain; Protein kinase-like domain;
TGME49_240810-t26_1-p1	TGME49_040810		0		2	RH	hypothetical protein_x000D_	plasma membrane		GO:0031224 intrinsic component of membrane; GO:0016020 membrane; GO:0016021 integral component of membrane; GO:0044425 membrane part;					IPR020846;	Major facilitator superfamily domain;
TGME49_240860-t26_1-p1	TGME49_040860		1	RH	2	RH	acyltransferase domain-containing protein_x000D_	plasma membrane	GO:0008152 metabolic process; GO:0008152 metabolic process;	GO:0031224 intrinsic component of membrane; GO:0016020 membrane; GO:0016021 integral component of membrane; GO:0044425 membrane part;	GO:0016746 transferase activity, transferring acyl groups; GO:0003824 catalytic activity; GO:0016740 transferase activity; GO:0016746 transferase activity, transferring acyl groups; GO:0003841 1-acylglycerol-3-phosphate O-acyltransferase activity; GO:0003824 catalytic activity; GO:0016411 acylglycerol O-acyltransferase activity; GO:0042171 lysophosphatidic acid acyltransferase activity; GO:007161…				IPR002123;	Phospholipid/glycerol acyltransferase;
TGME49_241170-t26_1-p1	TGME49_041170		0		1	RH	hypothetical protein_x000D_	nucleus			GO:0097159 organic cyclic compound binding; GO:1901363 heterocyclic compound binding; GO:0003723 RNA binding; GO:0005488 binding; GO:0003676 nucleic acid binding; GO:0097159 organic cyclic compound binding; GO:1901363 heterocyclic compound binding; GO:0003723 RNA binding; GO:0005488 binding; GO:0003676 nucleic acid binding;				IPR004087; IPR004088;	K Homology domain; K Homology domain, type 1;
TGME49_242230-t26_1-p1	TGME49_042230	ROP	0		1	RH	rhoptry kinase family protein ROP29_x000D_	cytoplasm	GO:0016310 phosphorylation; GO:0044267 cellular protein metabolic process; GO:0044238 primary metabolic process; GO:0044237 cellular metabolic process; GO:0006796 phosphate-containing compound metabolic process; GO:0071704 organic substance metabolic process; GO:0008152 metabolic process; GO:0006468 protein phosphorylation; GO:0006793 phosphorus metabolic process; GO:0044260 cellular macromolecul…	GO:0031224 intrinsic component of membrane; GO:0016020 membrane; GO:0016021 integral component of membrane; GO:0044425 membrane part;	GO:0005524 ATP binding; GO:1901265 nucleoside phosphate binding; GO:0016773 phosphotransferase activity, alcohol group as acceptor; GO:0001882 nucleoside binding; GO:0043167 ion binding; GO:0004672 protein kinase activity; GO:0000166 nucleotide binding; GO:0097159 organic cyclic compound binding; GO:1901363 heterocyclic compound binding; GO:0032549 ribonucleoside binding; GO:0097367 carbohydrate …				IPR000719; IPR011009;	Protein kinase domain; Protein kinase-like domain;
TGME49_242330-t26_1-p1	TGME49_042330		0		1	RH	ribosomal protein RPS5_x000D_	cytoplasm	GO:0006518 peptide metabolic process; GO:0043043 peptide biosynthetic process; GO:0044267 cellular protein metabolic process; GO:0006807 nitrogen compound metabolic process; GO:0009058 biosynthetic process; GO:0043603 cellular amide metabolic process; GO:0044238 primary metabolic process; GO:1901566 organonitrogen compound biosynthetic process; GO:1901576 organic substance biosynthetic process; G…	GO:0043229 intracellular organelle; GO:0005840 ribosome; GO:0043232 intracellular non-membrane-bounded organelle; GO:0015935 small ribosomal subunit; GO:0005737 cytoplasm; GO:0044446 intracellular organelle part; GO:0032991 macromolecular complex; GO:0044424 intracellular part; GO:0005623 cell; GO:0044422 organelle part; GO:0043228 non-membrane-bounded organelle; GO:0043226 organelle; GO:0044464 …	GO:0097159 organic cyclic compound binding; GO:1901363 heterocyclic compound binding; GO:0003723 RNA binding; GO:0005488 binding; GO:0003676 nucleic acid binding; GO:0005198 structural molecule activity; GO:0003735 structural constituent of ribosome; GO:0097159 organic cyclic compound binding; GO:1901363 heterocyclic compound binding; GO:0003723 RNA binding; GO:0005488 binding; GO:0003676 nucleic…	K02989	RP-S5e; small subunit ribosomal protein S5e	ko03010 Ribosome (75);	IPR023798;	Ribosomal protein S7 domain;
TGME49_242650-t26_1-p1	TGME49_042650		1	RH	2	RH	hypothetical protein_x000D_	cytoplasm		GO:0031224 intrinsic component of membrane; GO:0016020 membrane; GO:0016021 integral component of membrane; GO:0044425 membrane part;
TGME49_242840-t26_1-p1	TGME49_042840		1	RH	0		membrane protein_x000D_	mitochondria		GO:0031224 intrinsic component of membrane; GO:0016020 membrane; GO:0016021 integral component of membrane; GO:0044425 membrane part;
TGME49_243410-t26_1-p1	TGME49_043410		0		1	RH	tetratricopeptide repeat-containing protein_x000D_	nucleus			GO:0005515 protein binding; GO:0005488 binding; GO:0005515 protein binding; GO:0005488 binding;				IPR011990; IPR013026;	Tetratricopeptide-like helical domain; Tetratricopeptide repeat-containing domain;
TGME49_243570-t26_1-p1	TGME49_043570		0		1	ME49	ribosomal protein RPS26_x000D_	mitochondria	GO:0006518 peptide metabolic process; GO:0043043 peptide biosynthetic process; GO:0044267 cellular protein metabolic process; GO:0006807 nitrogen compound metabolic process; GO:0009058 biosynthetic process; GO:0043603 cellular amide metabolic process; GO:0044238 primary metabolic process; GO:1901566 organonitrogen compound biosynthetic process; GO:1901576 organic substance biosynthetic process; G…	GO:0005840 ribosome; GO:0043226 organelle; GO:0043229 intracellular organelle; GO:0043232 intracellular non-membrane-bounded organelle; GO:0044464 cell part; GO:0005622 intracellular; GO:0005737 cytoplasm; GO:0032991 macromolecular complex; GO:0044424 intracellular part; GO:1990904 ribonucleoprotein complex; GO:0005623 cell; GO:0030529 intracellular ribonucleoprotein complex; GO:0044444 cytoplasm…	GO:0003735 structural constituent of ribosome; GO:0005198 structural molecule activity; GO:0003735 structural constituent of ribosome; GO:0005198 structural molecule activity;	K02976	RP-S26e; small subunit ribosomal protein S26e	ko03010 Ribosome (75);
TGME49_243710-t26_1-p1	TGME49_043710		0		3	RH	t-complex protein beta subunit_x000D_	cytoplasm	GO:0006457 protein folding; GO:0009987 cellular process; GO:0006457 protein folding; GO:0009987 cellular process;	GO:0044424 intracellular part; GO:0005623 cell; GO:0044464 cell part; GO:0005622 intracellular; GO:0005737 cytoplasm;	GO:0005524 ATP binding; GO:1901265 nucleoside phosphate binding; GO:0001882 nucleoside binding; GO:0043167 ion binding; GO:0005515 protein binding; GO:0000166 nucleotide binding; GO:0097159 organic cyclic compound binding; GO:1901363 heterocyclic compound binding; GO:0032549 ribonucleoside binding; GO:0097367 carbohydrate derivative binding; GO:0032553 ribonucleotide binding; GO:0005488 binding; …	K09494			IPR027410; IPR027409; IPR027413;	TCP-1-like chaperonin intermediate domain; GroEL-like apical domain; GroEL-like equatorial domain;
TGME49_243730-t26_1-p1	TGME49_043730	ROP	1	ME49	0		rhoptry protein ROP9_x000D_	mitochondria							IPR023214;	HAD-like domain;
TGME49_243930-t26_1-p1	TGME49_043930		0		1	RH	hypothetical protein_x000D_	extracellular
TGME49_243940-t26_1-p1	TGME49_043940		1	RH	0		hypothetical protein_x000D_	extracellular
TGME49_243960-t26_1-p1	TGME49_043960		0		2	RH	nuclear transport factor 2 (ntf2) domain-containing protein_x000D_	nucleus	GO:0006810 transport; GO:0051179 localization; GO:0051234 establishment of localization; GO:0006810 transport; GO:0051179 localization; GO:0051234 establishment of localization;	GO:0005623 cell; GO:0005622 intracellular; GO:0044464 cell part; GO:0005623 cell; GO:0005622 intracellular; GO:0044464 cell part;	GO:0097159 organic cyclic compound binding; GO:1901363 heterocyclic compound binding; GO:0005488 binding; GO:0003676 nucleic acid binding; GO:0097159 organic cyclic compound binding; GO:1901363 heterocyclic compound binding; GO:0005488 binding; GO:0003676 nucleic acid binding;				IPR002075; IPR000504; IPR018222; IPR032710;	Nuclear transport factor 2; RNA recognition motif domain; Nuclear transport factor 2, eukaryote; NTF2-like domain;
TGME49_244020-t26_1-p1	TGME49_044020		0		1	RH	activator of hsp90 atpase 1 family protein_x000D_	cytoplasm	GO:0006950 response to stress; GO:0050896 response to stimulus; GO:0006950 response to stress; GO:0050896 response to stimulus;						IPR023393;	START-like domain;
TGME49_244190-t26_1-p1	TGME49_044190		0		1	RH	hypothetical protein_x000D_	nucleus
TGME49_244210-t26_1-p1	TGME49_044210		1	ME49	0		RNA polymerase-associated protein RTF1_x000D_	nucleus	GO:0016043 cellular component organization; GO:0006725 cellular aromatic compound metabolic process; GO:0097659 nucleic acid-templated transcription; GO:0016570 histone modification; GO:0044267 cellular protein metabolic process; GO:0009058 biosynthetic process; GO:0006354 DNA-templated transcription, elongation; GO:0044237 cellular metabolic process; GO:0071704 organic substance metabolic proces…	GO:0043229 intracellular organelle; GO:0000428 DNA-directed RNA polymerase complex; GO:0055029 nuclear DNA-directed RNA polymerase complex; GO:0061695 transferase complex, transferring phosphorus-containing groups; GO:0044446 intracellular organelle part; GO:0030880 RNA polymerase complex; GO:0031981 nuclear lumen; GO:0032991 macromolecular complex; GO:0044424 intracellular part; GO:1990234 trans…	GO:0097159 organic cyclic compound binding; GO:1901363 heterocyclic compound binding; GO:0003677 DNA binding; GO:0005488 binding; GO:0003676 nucleic acid binding; GO:0097159 organic cyclic compound binding; GO:1901363 heterocyclic compound binding; GO:0003677 DNA binding; GO:0005488 binding; GO:0003676 nucleic acid binding;	K15178			IPR004343;	Plus-3 domain;
TGME49_244290-t26_1-p1	TGME49_044290		0		2	RH	adapter-related protein_x000D_	cytoplasm	GO:0045184 establishment of protein localization; GO:0006810 transport; GO:0046907 intracellular transport; GO:0070727 cellular macromolecule localization; GO:0051649 establishment of localization in cell; GO:0016192 vesicle-mediated transport; GO:0006886 intracellular protein transport; GO:0071702 organic substance transport; GO:0008104 protein localization; GO:0033036 macromolecule localization…	GO:0016020 membrane; GO:0044464 cell part; GO:0005622 intracellular; GO:0098796 membrane protein complex; GO:0044425 membrane part; GO:0048475 coated membrane; GO:0005737 cytoplasm; GO:0032991 macromolecular complex; GO:0044424 intracellular part; GO:0030117 membrane coat; GO:0005623 cell; GO:0043234 protein complex; GO:0044444 cytoplasmic part; GO:0016020 membrane; GO:0044464 cell part; GO:00056…	GO:0005488 binding; GO:0005488 binding;	K12400	AP4E1; AP-4 complex subunit epsilon-1	ko04142 Lysosome (12);	IPR011989; IPR028269; IPR016024; IPR002553;	Armadillo-like helical; AP-4 complex subunit epsilon-1, C-terminal; Armadillo-type fold; Clathrin/coatomer adaptor, adaptin-like, N-terminal;
TGME49_244550-t26_1-p1	TGME49_044550		0		1	RH	hypothetical protein_x000D_	plasma membrane		GO:0031224 intrinsic component of membrane; GO:0016020 membrane; GO:0016021 integral component of membrane; GO:0044425 membrane part;
TGME49_245450-t26_1-p1	TGME49_045450		0		1	RH	hypothetical protein_x000D_	mitochondria
TGME49_245460-t26_1-p1	TGME49_045460		1	RH	0		ribosomal protein RPS8_x000D_	nucleus	GO:0006518 peptide metabolic process; GO:0043043 peptide biosynthetic process; GO:0044267 cellular protein metabolic process; GO:0006807 nitrogen compound metabolic process; GO:0009058 biosynthetic process; GO:0043603 cellular amide metabolic process; GO:0044238 primary metabolic process; GO:1901566 organonitrogen compound biosynthetic process; GO:1901576 organic substance biosynthetic process; G…	GO:0005840 ribosome; GO:0043226 organelle; GO:0043229 intracellular organelle; GO:0043232 intracellular non-membrane-bounded organelle; GO:0044464 cell part; GO:0005622 intracellular; GO:0005737 cytoplasm; GO:0032991 macromolecular complex; GO:0044424 intracellular part; GO:1990904 ribonucleoprotein complex; GO:0005623 cell; GO:0030529 intracellular ribonucleoprotein complex; GO:0044444 cytoplasm…	GO:0003735 structural constituent of ribosome; GO:0005198 structural molecule activity; GO:0003735 structural constituent of ribosome; GO:0005198 structural molecule activity;	K02995	RP-S8e; small subunit ribosomal protein S8e	ko03010 Ribosome (75);
TGME49_246130-t26_1-p1	TGME49_046130		0		1	RH	serpin (serine proteinase inhibitor) superfamily protein_x000D_	cytoplasm		GO:0005615 extracellular space; GO:0044421 extracellular region part; GO:0005576 extracellular region;					IPR023796;	Serpin domain;
TGME49_246500-t26_1-p1	TGME49_046500		0		2	RH	surp module domain-containing protein_x000D_	nucleus	GO:0006396 RNA processing; GO:0006725 cellular aromatic compound metabolic process; GO:1901360 organic cyclic compound metabolic process; GO:0006807 nitrogen compound metabolic process; GO:0044238 primary metabolic process; GO:0044237 cellular metabolic process; GO:0071704 organic substance metabolic process; GO:0016070 RNA metabolic process; GO:0008152 metabolic process; GO:0090304 nucleic acid …		GO:0097159 organic cyclic compound binding; GO:1901363 heterocyclic compound binding; GO:0003723 RNA binding; GO:0005488 binding; GO:0003676 nucleic acid binding; GO:0097159 organic cyclic compound binding; GO:1901363 heterocyclic compound binding; GO:0003723 RNA binding; GO:0005488 binding; GO:0003676 nucleic acid binding;	K12825	SF3A1; splicing factor 3A subunit 1	ko03040 Spliceosome (56);	IPR000061; IPR022030;	SWAP/Surp; Splicing factor 3A subunit 1;
TGME49_246550-t26_1-p1	TGME49_046550		0		1	RH	aspartyl protease ASP3_x000D_	extracellular	GO:0006508 proteolysis; GO:0008152 metabolic process; GO:0043170 macromolecule metabolic process; GO:0019538 protein metabolic process; GO:0044238 primary metabolic process; GO:0071704 organic substance metabolic process; GO:0006508 proteolysis; GO:0008152 metabolic process; GO:0043170 macromolecule metabolic process; GO:0019538 protein metabolic process; GO:0044238 primary metabolic process; GO:…		GO:0004175 endopeptidase activity; GO:0008233 peptidase activity; GO:0003824 catalytic activity; GO:0004190 aspartic-type endopeptidase activity; GO:0070011 peptidase activity, acting on L-amino acid peptides; GO:0016787 hydrolase activity; GO:0070001 aspartic-type peptidase activity; GO:0004175 endopeptidase activity; GO:0008233 peptidase activity; GO:0003824 catalytic activity; GO:0004190 aspar…	K06002			IPR033121; IPR021109;	Peptidase family A1 domain; Aspartic peptidase domain;
TGME49_246620-t26_1-p1	TGME49_046620		0		1	RH	G10 family protein_x000D_	extracellular		GO:0043226 organelle; GO:0043231 intracellular membrane-bounded organelle; GO:0043229 intracellular organelle; GO:0005634 nucleus; GO:0044464 cell part; GO:0005622 intracellular; GO:0044424 intracellular part; GO:0043227 membrane-bounded organelle; GO:0005623 cell; GO:0043226 organelle; GO:0043231 intracellular membrane-bounded organelle; GO:0043229 intracellular organelle; GO:0005634 nucleus; GO…		K12873	BUD31; bud site selection protein 31	ko03040 Spliceosome (56);
TGME49_247000-t26_1-p1	TGME49_047000		0		2	RH	tetratricopeptide repeat-containing protein_x000D_	extracellular			GO:0005515 protein binding; GO:0005488 binding; GO:0005515 protein binding; GO:0005488 binding;				IPR011990; IPR013026;	Tetratricopeptide-like helical domain; Tetratricopeptide repeat-containing domain;
TGME49_247300-t26_1-p1	TGME49_047300		0		1	RH	hypothetical protein_x000D_	nucleus			GO:0005488 binding; GO:0005488 binding;				IPR011989; IPR016024;	Armadillo-like helical; Armadillo-type fold;
TGME49_247460-t26_1-p1	TGME49_047460		1	RH	2	RH	proliferating cell nuclear antigen PCNA1_x000D_	nucleus	GO:0050794 regulation of cellular process; GO:0006275 regulation of DNA replication; GO:0031326 regulation of cellular biosynthetic process; GO:0080090 regulation of primary metabolic process; GO:0060255 regulation of macromolecule metabolic process; GO:0019219 regulation of nucleobase-containing compound metabolic process; GO:0010556 regulation of macromolecule biosynthetic process; GO:0031323 r…	GO:0043226 organelle; GO:0043231 intracellular membrane-bounded organelle; GO:0043229 intracellular organelle; GO:0005634 nucleus; GO:0044464 cell part; GO:0005622 intracellular; GO:0044424 intracellular part; GO:0043227 membrane-bounded organelle; GO:0005623 cell;	GO:0097159 organic cyclic compound binding; GO:1901363 heterocyclic compound binding; GO:0003677 DNA binding; GO:0030234 enzyme regulator activity; GO:0005488 binding; GO:0030337 DNA polymerase processivity factor activity; GO:0003676 nucleic acid binding; GO:0098772 molecular function regulator; GO:0097159 organic cyclic compound binding; GO:1901363 heterocyclic compound binding; GO:0003677 DNA …	K04802	PCNA; proliferating cell nuclear antigen	ko03030 DNA replication (8); ko03410 Base excision repair (6); ko03420 Nucleotide excision repair (14); ko03430 Mismatch repair (7); ko04110 Cell cycle (8); ko04530 Tight junction (6);	IPR022649; IPR022648;	Proliferating cell nuclear antigen, PCNA, C-terminal; Proliferating cell nuclear antigen, PCNA, N-terminal;
TGME49_247510-t26_1-p1	TGME49_047510		1	RH	0		fructose-bisphospatase II_x000D_	cytoplasm	GO:0008152 metabolic process; GO:0005975 carbohydrate metabolic process; GO:0044238 primary metabolic process; GO:0071704 organic substance metabolic process; GO:0008152 metabolic process; GO:0006793 phosphorus metabolic process; GO:0044238 primary metabolic process; GO:0005975 carbohydrate metabolic process; GO:0016311 dephosphorylation; GO:0009987 cellular process; GO:0044237 cellular metabolic…		GO:0019203 carbohydrate phosphatase activity; GO:0042578 phosphoric ester hydrolase activity; GO:0003824 catalytic activity; GO:0016791 phosphatase activity; GO:0016788 hydrolase activity, acting on ester bonds; GO:0016787 hydrolase activity; GO:0050308 sugar-phosphatase activity; GO:0042132 fructose 1,6-bisphosphate 1-phosphatase activity; GO:0019203 carbohydrate phosphatase activity; GO:0042578…	K03841	FBP; fructose-1,6-bisphosphatase I [EC:3.1.3.11]	ko00010 Glycolysis / Gluconeogenesis (19); ko00030 Pentose phosphate pathway (13); ko00051 Fructose and mannose metabolism (8); ko00680 Methane metabolism (6); ko00710 Carbon fixation in photosynthetic organisms (9); ko01100 Metabolic pathways (166); ko01110 Biosynthesis of secondary metabolites (74); ko01120 Microbial metabolism in diverse environments (47); ko01130 Biosynthesis of antibiotics (…	IPR033391;	Fructose-1-6-bisphosphatase class I, N-terminal;
TGME49_247550-t26_1-p1	TGME49_047550	HSP	1	RH	0		heat shock protein HSP60_x000D_	mitochondria	GO:0006457 protein folding; GO:0009987 cellular process; GO:0042026 protein refolding; GO:0006457 protein folding; GO:0009987 cellular process; GO:0042026 protein refolding;	GO:0044424 intracellular part; GO:0005623 cell; GO:0044464 cell part; GO:0005622 intracellular; GO:0005737 cytoplasm; GO:0044424 intracellular part; GO:0005623 cell; GO:0044464 cell part; GO:0005622 intracellular; GO:0005737 cytoplasm;	GO:0005524 ATP binding; GO:1901265 nucleoside phosphate binding; GO:0001882 nucleoside binding; GO:0043167 ion binding; GO:0000166 nucleotide binding; GO:0097159 organic cyclic compound binding; GO:1901363 heterocyclic compound binding; GO:0032549 ribonucleoside binding; GO:0097367 carbohydrate derivative binding; GO:0032553 ribonucleotide binding; GO:0005488 binding; GO:0032550 purine ribonucleo…	K04077	groEL; chaperonin GroEL	ko03018 RNA degradation (18);	IPR027409; IPR027413;	GroEL-like apical domain; GroEL-like equatorial domain;
TGME49_247760-t26_1-p1	TGME49_047760		0		1	RH	AMP-binding enzyme domain-containing protein_x000D_	cytoplasm	GO:0008152 metabolic process; GO:0044281 small molecule metabolic process; GO:0044763 single-organism cellular process; GO:0044699 single-organism process; GO:0044255 cellular lipid metabolic process; GO:0006631 fatty acid metabolic process; GO:0044238 primary metabolic process; GO:0044237 cellular metabolic process; GO:0071704 organic substance metabolic process; GO:0008152 metabolic process; GO…		GO:0003824 catalytic activity; GO:0004467 long-chain fatty acid-CoA ligase activity; GO:0003824 catalytic activity; GO:0016874 ligase activity; GO:0015645 fatty acid ligase activity; GO:0016877 ligase activity, forming carbon-sulfur bonds; GO:0102391 decanoate--CoA ligase activity; GO:0016878 acid-thiol ligase activity;	K01897	ACSL; long-chain acyl-CoA synthetase [EC:6.2.1.3]	ko00061 Fatty acid biosynthesis (7); ko00071 Fatty acid degradation (4); ko01100 Metabolic pathways (166); ko01212 Fatty acid metabolism (10); ko02024 Quorum sensing (2); ko04146 Peroxisome (5); ko04216 Ferroptosis (2);	IPR000873;	AMP-dependent synthetase/ligase;
TGME49_248240-t26_1-p1	TGME49_048240		0		1	RH	leucine rich repeat-containing protein_x000D_	nucleus			GO:0005515 protein binding; GO:0005488 binding; GO:0005515 protein binding; GO:0005488 binding;				IPR032675;	Leucine-rich repeat domain, L domain-like;
TGME49_248340-t26_1-p1	TGME49_048340		1	RH	0		GTP-binding nuclear protein ran/tc4_x000D_	cytoplasm	GO:0050794 regulation of cellular process; GO:0044700 single organism signaling; GO:0051716 cellular response to stimulus; GO:0046907 intracellular transport; GO:0035556 intracellular signal transduction; GO:0044699 single-organism process; GO:0051169 nuclear transport; GO:0071702 organic substance transport; GO:0007264 small GTPase mediated signal transduction; GO:0023052 signaling; GO:0050896 r…	GO:0043226 organelle; GO:0043231 intracellular membrane-bounded organelle; GO:0043229 intracellular organelle; GO:0005634 nucleus; GO:0044464 cell part; GO:0005622 intracellular; GO:0044424 intracellular part; GO:0043227 membrane-bounded organelle; GO:0005623 cell;	GO:1901265 nucleoside phosphate binding; GO:0001882 nucleoside binding; GO:0043167 ion binding; GO:0016817 hydrolase activity, acting on acid anhydrides; GO:0016787 hydrolase activity; GO:0000166 nucleotide binding; GO:0017111 nucleoside-triphosphatase activity; GO:0097159 organic cyclic compound binding; GO:1901363 heterocyclic compound binding; GO:0032549 ribonucleoside binding; GO:0097367 carb…	K07936	RAN; GTP-binding nuclear protein Ran	ko03008 Ribosome biogenesis in eukaryotes (20); ko03013 RNA transport (20);	IPR005225; IPR027417;	Small GTP-binding protein domain; P-loop containing nucleoside triphosphate hydrolase;
TGME49_248390-t26_1-p1	TGME49_048390		1	RH	0		ribosomal protein RPL26_x000D_	nucleus	GO:0006518 peptide metabolic process; GO:0043043 peptide biosynthetic process; GO:0044267 cellular protein metabolic process; GO:0006807 nitrogen compound metabolic process; GO:0009058 biosynthetic process; GO:0043603 cellular amide metabolic process; GO:0044238 primary metabolic process; GO:1901566 organonitrogen compound biosynthetic process; GO:1901576 organic substance biosynthetic process; G…	GO:0043229 intracellular organelle; GO:0005840 ribosome; GO:0043232 intracellular non-membrane-bounded organelle; GO:0005737 cytoplasm; GO:0044446 intracellular organelle part; GO:0032991 macromolecular complex; GO:0044424 intracellular part; GO:0005623 cell; GO:0044422 organelle part; GO:0043228 non-membrane-bounded organelle; GO:0043226 organelle; GO:0015934 large ribosomal subunit; GO:0044464 …	GO:0003735 structural constituent of ribosome; GO:0005198 structural molecule activity; GO:0003735 structural constituent of ribosome; GO:0005198 structural molecule activity;	K02898	RP-L26e; large subunit ribosomal protein L26e	ko03010 Ribosome (75);	IPR008991; IPR014722; IPR005824;	Translation protein SH3-like domain; Ribosomal protein L2 domain 2; KOW;
TGME49_248480-t26_1-p1	TGME49_048480		1	ME49	1	RH	ribosomal protein RPS9_x000D_	cytoplasm	GO:0006518 peptide metabolic process; GO:0043043 peptide biosynthetic process; GO:0044267 cellular protein metabolic process; GO:0006807 nitrogen compound metabolic process; GO:0009058 biosynthetic process; GO:0043603 cellular amide metabolic process; GO:0044238 primary metabolic process; GO:1901566 organonitrogen compound biosynthetic process; GO:1901576 organic substance biosynthetic process; G…	GO:0043229 intracellular organelle; GO:0005840 ribosome; GO:0043232 intracellular non-membrane-bounded organelle; GO:0015935 small ribosomal subunit; GO:0005737 cytoplasm; GO:0044446 intracellular organelle part; GO:0032991 macromolecular complex; GO:0044424 intracellular part; GO:0005623 cell; GO:0044422 organelle part; GO:0043228 non-membrane-bounded organelle; GO:0043226 organelle; GO:0044464 …	GO:0097159 organic cyclic compound binding; GO:1901363 heterocyclic compound binding; GO:0003723 RNA binding; GO:0005488 binding; GO:0003676 nucleic acid binding; GO:0005198 structural molecule activity; GO:0003735 structural constituent of ribosome; GO:0019843 rRNA binding; GO:0097159 organic cyclic compound binding; GO:1901363 heterocyclic compound binding; GO:0003723 RNA binding; GO:0005488 bi…	K02997	RP-S9e; small subunit ribosomal protein S9e	ko03010 Ribosome (75);	IPR001912; IPR002942;	Ribosomal protein S4/S9, N-terminal; RNA-binding S4 domain;
TGME49_248670-t26_1-p1	TGME49_048670		0		2	RH	V-type H(+)-translocating pyrophosphatase VP1_x000D_	plasma membrane	GO:0006810 transport; GO:1902578 single-organism localization; GO:0006812 cation transport; GO:0006811 ion transport; GO:0044699 single-organism process; GO:0051179 localization; GO:0015672 monovalent inorganic cation transport; GO:0006818 hydrogen transport; GO:0015992 proton transport; GO:0044765 single-organism transport; GO:0051234 establishment of localization; GO:0006810 transport; GO:00550…	GO:0016020 membrane; GO:0031224 intrinsic component of membrane; GO:0016020 membrane; GO:0016021 integral component of membrane; GO:0044425 membrane part;	GO:0022804 active transmembrane transporter activity; GO:0015405 P-P-bond-hydrolysis-driven transmembrane transporter activity; GO:0004427 inorganic diphosphatase activity; GO:0016462 pyrophosphatase activity; GO:0003824 catalytic activity; GO:0015399 primary active transmembrane transporter activity; GO:0016817 hydrolase activity, acting on acid anhydrides; GO:0016787 hydrolase activity; GO:0016…	K01507	ppa; inorganic pyrophosphatase [EC:3.6.1.1]	ko00190 Oxidative phosphorylation (6);
TGME49_248740-t26_1-p1	TGME49_048740		0		1	RH	hypothetical protein_x000D_	nucleus
TGME49_248810-t26_1-p1	TGME49_048810		0		1	RH	nuclear factor NF7_x000D_	nucleus				K07466	RFA1; replication factor A1	ko03030 DNA replication (8); ko03420 Nucleotide excision repair (14); ko03430 Mismatch repair (7); ko03440 Homologous recombination (7); ko03460 Fanconi anemia pathway (3);	IPR012340;	Nucleic acid-binding, OB-fold;
TGME49_248880-t26_1-p1	TGME49_048880	Rab	1	RH	0		GTPase RAB7_x000D_	nucleus	GO:0050794 regulation of cellular process; GO:0044700 single organism signaling; GO:0051716 cellular response to stimulus; GO:0007165 signal transduction; GO:0050789 regulation of biological process; GO:0007154 cell communication; GO:0035556 intracellular signal transduction; GO:0044699 single-organism process; GO:0007264 small GTPase mediated signal transduction; GO:0023052 signaling; GO:0050896…	GO:0005623 cell; GO:0005622 intracellular; GO:0044464 cell part;	GO:1901265 nucleoside phosphate binding; GO:0001882 nucleoside binding; GO:0043167 ion binding; GO:0000166 nucleotide binding; GO:0097159 organic cyclic compound binding; GO:1901363 heterocyclic compound binding; GO:0032549 ribonucleoside binding; GO:0097367 carbohydrate derivative binding; GO:0032553 ribonucleotide binding; GO:0005488 binding; GO:0032550 purine ribonucleoside binding; GO:0043168…	K07897	RAB7A; Ras-related protein Rab-7A	ko04137 Mitophagy - animal (3); ko04138 Autophagy - yeast (13); ko04140 Autophagy - animal (9); ko04144 Endocytosis (11); ko04145 Phagosome (12);	IPR005225; IPR027417;	Small GTP-binding protein domain; P-loop containing nucleoside triphosphate hydrolase;
TGME49_249180-t26_1-p1	TGME49_049180		0		1	RH	bifunctional dihydrofolate reductase-thymidylate synthase_x000D_	cytoplasm,mitochondria	GO:0016053 organic acid biosynthetic process; GO:0009130 pyrimidine nucleoside monophosphate biosynthetic process; GO:0009117 nucleotide metabolic process; GO:0009157 deoxyribonucleoside monophosphate biosynthetic process; GO:0044699 single-organism process; GO:0009058 biosynthetic process; GO:0006544 glycine metabolic process; GO:0009262 deoxyribonucleotide metabolic process; GO:0044237 cellular…		GO:0016645 oxidoreductase activity, acting on the CH-NH group of donors; GO:0016646 oxidoreductase activity, acting on the CH-NH group of donors, NAD or NADP as acceptor; GO:0008168 methyltransferase activity; GO:0004799 thymidylate synthase activity; GO:0003824 catalytic activity; GO:0004146 dihydrofolate reductase activity; GO:0016741 transferase activity, transferring one-carbon groups; GO:001…	K13998	DHFR-TS; dihydrofolate reductase / thymidylate synthase [EC:1.5.1.3 2.1.1.45]	ko00240 Pyrimidine metabolism (37); ko00670 One carbon pool by folate (2); ko00790 Folate biosynthesis (7); ko01100 Metabolic pathways (166);	IPR001796; IPR023451; IPR024072;	Dihydrofolate reductase domain; Thymidylate synthase/dCMP hydroxymethylase domain; Dihydrofolate reductase-like domain;
TGME49_249390-t26_1-p1	TGME49_049390		1	ME49	1	RH	glutamate/leucine/phenylalanine/valine dehydrogenase family protein_x000D_	mitochondria	GO:0055114 oxidation-reduction process; GO:0044281 small molecule metabolic process; GO:0044763 single-organism cellular process; GO:0006807 nitrogen compound metabolic process; GO:0044699 single-organism process; GO:0044238 primary metabolic process; GO:0044237 cellular metabolic process; GO:0071704 organic substance metabolic process; GO:0008152 metabolic process; GO:0006520 cellular amino acid…		GO:0003824 catalytic activity; GO:0016491 oxidoreductase activity; GO:0016638 oxidoreductase activity, acting on the CH-NH2 group of donors; GO:0004352 glutamate dehydrogenase (NAD+) activity; GO:0003824 catalytic activity; GO:0016639 oxidoreductase activity, acting on the CH-NH2 group of donors, NAD or NADP as acceptor; GO:0016491 oxidoreductase activity;	K15371	GDH2; glutamate dehydrogenase [EC:1.4.1.2]	ko00220 Arginine biosynthesis (3); ko00250 Alanine, aspartate and glutamate metabolism (8); ko00430 Taurine and hypotaurine metabolism (1); ko00910 Nitrogen metabolism (2); ko01100 Metabolic pathways (166);	IPR006096; IPR016040;	Glutamate/phenylalanine/leucine/valine dehydrogenase, C-terminal; NAD(P)-binding domain;
TGME49_249520-t26_1-p1	TGME49_049520		0		1	RH	hypothetical protein_x000D_	extracellular
TGME49_249780-t26_1-p1	TGME49_049780		1	RH	0		hypothetical protein_x000D_	nucleus							IPR009097;	RNA ligase/cyclic nucleotide phosphodiesterase;
TGME49_249860-t26_1-p1	TGME49_049860		0		2	ME49	hypothetical protein_x000D_	nucleus
TGME49_250760-t26_1-p1	TGME49_050760		0		1	RH	pentatricopeptide repeat domain-containing protein_x000D_	plasma membrane		GO:0031224 intrinsic component of membrane; GO:0016020 membrane; GO:0016021 integral component of membrane; GO:0044425 membrane part;
TGME49_250830-t26_1-p1	TGME49_050830		0		1	ME49	SAC3/GANP family protein_x000D_	cytoplasm	GO:0006508 proteolysis; GO:0008152 metabolic process; GO:0043170 macromolecule metabolic process; GO:0019538 protein metabolic process; GO:0044238 primary metabolic process; GO:0071704 organic substance metabolic process;	GO:1902494 catalytic complex; GO:0000502 proteasome complex; GO:0022624 proteasome accessory complex; GO:0044464 cell part; GO:0005622 intracellular; GO:0005838 proteasome regulatory particle; GO:0032991 macromolecular complex; GO:0044424 intracellular part; GO:1905368 peptidase complex; GO:0005623 cell; GO:0043234 protein complex; GO:1905369 endopeptidase complex;		K03031	PSMD8; 26S proteasome regulatory subunit N12	ko03050 Proteasome (13);	IPR033464;	CSN8/PSMD8/EIF3K;
TGME49_251630-t26_1-p1	TGME49_051630		0		1	ME49	slc30a2 protein_x000D_	plasma membrane	GO:0006810 transport; GO:0055085 transmembrane transport; GO:0051179 localization; GO:0006812 cation transport; GO:0006811 ion transport; GO:0051234 establishment of localization; GO:0006810 transport; GO:0055085 transmembrane transport; GO:0098655 cation transmembrane transport; GO:0034220 ion transmembrane transport; GO:0006812 cation transport; GO:0006811 ion transport; GO:0051179 localization…	GO:0031224 intrinsic component of membrane; GO:0016020 membrane; GO:0016021 integral component of membrane; GO:0044425 membrane part; GO:0031224 intrinsic component of membrane; GO:0016020 membrane; GO:0016021 integral component of membrane; GO:0044425 membrane part;	GO:0022892 substrate-specific transporter activity; GO:0015075 ion transmembrane transporter activity; GO:0008324 cation transmembrane transporter activity; GO:0005215 transporter activity; GO:0022857 transmembrane transporter activity; GO:0022891 substrate-specific transmembrane transporter activity; GO:0022892 substrate-specific transporter activity; GO:0015075 ion transmembrane transporter act…				IPR027469;	Cation efflux protein transmembrane domain;
TGME49_251750-t26_1-p1	TGME49_051750		0		4	both	MORN repeat-containing protein_x000D_	cytoplasm				K19755
TGME49_251780-t26_1-p1	TGME49_051780	HSP	0		3	RH	heat shock protein_x000D_	mitochondria	GO:0006457 protein folding; GO:0009987 cellular process; GO:0006457 protein folding; GO:0009987 cellular process;		GO:0005524 ATP binding; GO:1901265 nucleoside phosphate binding; GO:0001882 nucleoside binding; GO:0043167 ion binding; GO:0005515 protein binding; GO:0000166 nucleotide binding; GO:0097159 organic cyclic compound binding; GO:1901363 heterocyclic compound binding; GO:0032549 ribonucleoside binding; GO:0097367 carbohydrate derivative binding; GO:0032553 ribonucleotide binding; GO:0005488 binding; …	K04043	dnaK; molecular chaperone DnaK	ko03018 RNA degradation (18);	IPR029048; IPR029047;	Heat shock protein 70kD, C-terminal domain; Heat shock protein 70kD, peptide-binding domain;
TGME49_251800-t26_1-p1	TGME49_051800		1	RH	0		hypothetical protein_x000D_	nucleus
TGME49_251850-t26_1-p1	TGME49_051850		0		1	RH	serine/threonine protein phosphatase_x000D_	cytoplasm	GO:0044267 cellular protein metabolic process; GO:0044238 primary metabolic process; GO:0006470 protein dephosphorylation; GO:0016311 dephosphorylation; GO:0044237 cellular metabolic process; GO:0006796 phosphate-containing compound metabolic process; GO:0071704 organic substance metabolic process; GO:0008152 metabolic process; GO:0006793 phosphorus metabolic process; GO:0044260 cellular macromol…		GO:0043169 cation binding; GO:0046872 metal ion binding; GO:0016787 hydrolase activity; GO:0005515 protein binding; GO:0005509 calcium ion binding; GO:0003824 catalytic activity; GO:0005488 binding; GO:0043167 ion binding; GO:0042578 phosphoric ester hydrolase activity; GO:0003824 catalytic activity; GO:0016791 phosphatase activity; GO:0005488 binding; GO:0043167 ion binding; GO:0016788 hydrolase…				IPR029052; IPR004843; IPR002048; IPR011992; IPR000938; IPR006186;	Metallo-dependent phosphatase-like; Calcineurin-like phosphoesterase domain, ApaH type; EF-hand domain; EF-hand domain pair; CAP Gly-rich domain; Serine/threonine-specific protein phosphatase/bis(5-nucleosyl)-tetraphosphatase;
TGME49_252220-t26_1-p1	TGME49_052220		0		3	both	tetratricopeptide repeat domain containing protein_x000D_	cytoplasm			GO:0005515 protein binding; GO:0005488 binding; GO:0005515 protein binding; GO:0005488 binding;	K09553			IPR006636; IPR011990; IPR013026;	Heat shock chaperonin-binding; Tetratricopeptide-like helical domain; Tetratricopeptide repeat-containing domain;
TGME49_252430-t26_1-p1	TGME49_052430		0		1	RH	hypothetical protein_x000D_	nucleus
TGME49_252480-t26_1-p1	TGME49_052480		0		1	RH	hypothetical protein_x000D_	extracellular
TGME49_252630-t26_1-p1	TGME49_052630		0		1	RH	hypothetical protein_x000D_	mitochondria
TGME49_253290-t26_1-p1	TGME49_053290		0		4	RH	valyl-tRNA synthetase_x000D_	cytoplasm	GO:0006518 peptide metabolic process; GO:0006725 cellular aromatic compound metabolic process; GO:0044267 cellular protein metabolic process; GO:0044699 single-organism process; GO:0009058 biosynthetic process; GO:1901566 organonitrogen compound biosynthetic process; GO:0043039 tRNA aminoacylation; GO:0044237 cellular metabolic process; GO:0071704 organic substance metabolic process; GO:0008152 m…		GO:0016876 ligase activity, forming aminoacyl-tRNA and related compounds; GO:0005524 ATP binding; GO:0002161 aminoacyl-tRNA editing activity; GO:1901265 nucleoside phosphate binding; GO:0052689 carboxylic ester hydrolase activity; GO:0016875 ligase activity, forming carbon-oxygen bonds; GO:0001882 nucleoside binding; GO:0043167 ion binding; GO:0016874 ligase activity; GO:0016787 hydrolase activit…	K01873	VARS; valyl-tRNA synthetase [EC:6.1.1.9]	ko00970 Aminoacyl-tRNA biosynthesis (19);	IPR014729; IPR013155; IPR009008; IPR002300; IPR033705; IPR009080;	Rossmann-like alpha/beta/alpha sandwich fold; Methionyl/Valyl/Leucyl/Isoleucyl-tRNA synthetase, anticodon-binding; Valyl/Leucyl/Isoleucyl-tRNA synthetase, editing domain; Aminoacyl-tRNA synthetase, class Ia; Valyl tRNA synthetase, anticodon-binding domain; Aminoacyl-tRNA synthetase, class Ia, anticodon-binding;
TGME49_253750-t26_1-p1	TGME49_053750		0		1	RH	PLU-1 family protein_x000D_	plasma membrane	GO:0044699 single-organism process; GO:0008152 metabolic process; GO:0055114 oxidation-reduction process; GO:0044710 single-organism metabolic process; GO:0044699 single-organism process; GO:0008152 metabolic process; GO:0055114 oxidation-reduction process; GO:0044710 single-organism metabolic process;		GO:0016705 oxidoreductase activity, acting on paired donors, with incorporation or reduction of molecular oxygen; GO:0016706 oxidoreductase activity, acting on paired donors, with incorporation or reduction of molecular oxygen, 2-oxoglutarate as one donor, and incorporation of one atom each of oxygen into both donors; GO:0003824 catalytic activity; GO:0051213 dioxygenase activity; GO:0016491 oxid…				IPR013637;	Lysine-specific demethylase-like domain;
TGME49_253820-t26_1-p1	TGME49_053820		1	ME49	0		hypothetical protein_x000D_	nucleus
TGME49_254570-t26_1-p1	TGME49_054570		0		2	RH	hypothetical protein_x000D_	nucleus
TGME49_254650-t26_1-p1	TGME49_054650		0		1	RH	zinc finger protein_x000D_	nucleus			GO:0097159 organic cyclic compound binding; GO:1901363 heterocyclic compound binding; GO:1901265 nucleoside phosphate binding; GO:0005488 binding; GO:0003676 nucleic acid binding; GO:0043167 ion binding; GO:0043169 cation binding; GO:0046872 metal ion binding; GO:0000166 nucleotide binding; GO:0036094 small molecule binding; GO:0097159 organic cyclic compound binding; GO:1901363 heterocyclic comp…	K12872	RBM22; pre-mRNA-splicing factor RBM22/SLT11	ko03040 Spliceosome (56);	IPR000571; IPR000504; IPR012677;	Zinc finger, CCCH-type; RNA recognition motif domain; Nucleotide-binding alpha-beta plait domain;
TGME49_254690-t26_1-p1	TGME49_054690		0		1	ME49	phospholipase/carboxylesterase_x000D_	plasma membrane		GO:0031224 intrinsic component of membrane; GO:0016020 membrane; GO:0016021 integral component of membrane; GO:0044425 membrane part;	GO:0016787 hydrolase activity; GO:0052689 carboxylic ester hydrolase activity; GO:0047372 acylglycerol lipase activity; GO:0016298 lipase activity; GO:0003824 catalytic activity; GO:0016788 hydrolase activity, acting on ester bonds;	K06889			IPR029058; IPR022742;	Alpha/Beta hydrolase fold; Serine aminopeptidase, S33;
TGME49_254890-t26_1-p1	TGME49_054890		1	RH	2	both	hypothetical protein_x000D_	extracellular							IPR001251;	CRAL-TRIO lipid binding domain;
TGME49_254940-t26_1-p1	TGME49_054940		0		1	ME49	MIF4G domain-containing protein_x000D_	nucleus			GO:0097159 organic cyclic compound binding; GO:1901363 heterocyclic compound binding; GO:0003723 RNA binding; GO:0005515 protein binding; GO:0005488 binding; GO:0003676 nucleic acid binding; GO:0097159 organic cyclic compound binding; GO:1901363 heterocyclic compound binding; GO:0003723 RNA binding; GO:0005515 protein binding; GO:0005488 binding; GO:0003676 nucleic acid binding;				IPR003891; IPR003890; IPR016024; IPR016021;	Initiation factor eIF-4 gamma, MA3; MIF4G-like, type 3; Armadillo-type fold; MIF4G-like domain;
TGME49_255190-t26_1-p1	TGME49_055190	Myosin	0		1	RH	myosin C_x000D_	nucleus		GO:0043229 intracellular organelle; GO:0043232 intracellular non-membrane-bounded organelle; GO:0044430 cytoskeletal part; GO:0044446 intracellular organelle part; GO:0032991 macromolecular complex; GO:0044424 intracellular part; GO:0005623 cell; GO:0015629 actin cytoskeleton; GO:0044422 organelle part; GO:0043228 non-membrane-bounded organelle; GO:0043226 organelle; GO:0005856 cytoskeleton; GO:0…	GO:0005524 ATP binding; GO:0003774 motor activity; GO:1901265 nucleoside phosphate binding; GO:0001882 nucleoside binding; GO:0043167 ion binding; GO:0016817 hydrolase activity, acting on acid anhydrides; GO:0016787 hydrolase activity; GO:0000166 nucleotide binding; GO:0017111 nucleoside-triphosphatase activity; GO:0097159 organic cyclic compound binding; GO:1901363 heterocyclic compound binding;…	K10356			IPR027417; IPR001609;	P-loop containing nucleoside triphosphate hydrolase; Myosin head, motor domain;
TGME49_255340-t26_1-p1	TGME49_055340		0		1	RH	tetratricopeptide repeat-containing protein_x000D_	nucleus	GO:0050794 regulation of cellular process; GO:0016043 cellular component organization; GO:0060255 regulation of macromolecule metabolic process; GO:0016570 histone modification; GO:0019219 regulation of nucleobase-containing compound metabolic process; GO:0044267 cellular protein metabolic process; GO:0044237 cellular metabolic process; GO:0071704 organic substance metabolic process; GO:2001141 r…	GO:0043229 intracellular organelle; GO:0000428 DNA-directed RNA polymerase complex; GO:0055029 nuclear DNA-directed RNA polymerase complex; GO:0061695 transferase complex, transferring phosphorus-containing groups; GO:0044446 intracellular organelle part; GO:0030880 RNA polymerase complex; GO:0031981 nuclear lumen; GO:0032991 macromolecular complex; GO:0044424 intracellular part; GO:1990234 trans…	GO:0005515 protein binding; GO:0005488 binding; GO:0005515 protein binding; GO:0005488 binding;				IPR011990; IPR013026;	Tetratricopeptide-like helical domain; Tetratricopeptide repeat-containing domain;
TGME49_255420-t26_1-p1	TGME49_055420		0		1	RH	hypothetical protein_x000D_	cytoplasm
TGME49_255890-t26_1-p1	TGME49_055890		0		1	RH	pyridine nucleotide-disulfide oxidoreductase domain-containing protein_x000D_	nucleus	GO:0044699 single-organism process; GO:0008152 metabolic process; GO:0055114 oxidation-reduction process; GO:0044710 single-organism metabolic process; GO:0044699 single-organism process; GO:0008152 metabolic process; GO:0055114 oxidation-reduction process; GO:0044710 single-organism metabolic process;		GO:0097159 organic cyclic compound binding; GO:1901363 heterocyclic compound binding; GO:1901265 nucleoside phosphate binding; GO:0050660 flavin adenine dinucleotide binding; GO:0003824 catalytic activity; GO:0005488 binding; GO:0043167 ion binding; GO:0043168 anion binding; GO:0000166 nucleotide binding; GO:0048037 cofactor binding; GO:0016491 oxidoreductase activity; GO:0036094 small molecule b…				IPR016156; IPR023753;	FAD/NAD-linked reductase, dimerisation domain; FAD/NAD(P)-binding domain;
TGME49_256060-t26_1-p1	TGME49_056060		0		1	RH	nucleosome assembly protein (nap) protein_x000D_	nucleus	GO:0044085 cellular component biogenesis; GO:0016043 cellular component organization; GO:0034728 nucleosome organization; GO:0034622 cellular macromolecular complex assembly; GO:0006333 chromatin assembly or disassembly; GO:0043933 macromolecular complex subunit organization; GO:0065004 protein-DNA complex assembly; GO:0006323 DNA packaging; GO:0006334 nucleosome assembly; GO:0051276 chromosome o…	GO:0043226 organelle; GO:0043231 intracellular membrane-bounded organelle; GO:0043229 intracellular organelle; GO:0005634 nucleus; GO:0044464 cell part; GO:0005622 intracellular; GO:0044424 intracellular part; GO:0043227 membrane-bounded organelle; GO:0005623 cell; GO:0043226 organelle; GO:0043231 intracellular membrane-bounded organelle; GO:0043229 intracellular organelle; GO:0005634 nucleus; GO…
TGME49_256090-t26_1-p1	TGME49_056090		0		1	RH	glycerophosphodiester phosphodiesterase family protein_x000D_	mitochondria	GO:0044699 single-organism process; GO:0008152 metabolic process; GO:0044238 primary metabolic process; GO:0044710 single-organism metabolic process; GO:0006629 lipid metabolic process; GO:0071704 organic substance metabolic process; GO:0044699 single-organism process; GO:0008152 metabolic process; GO:0044238 primary metabolic process; GO:0044710 single-organism metabolic process; GO:0006629 lipi…		GO:0008081 phosphoric diester hydrolase activity; GO:0016787 hydrolase activity; GO:0003824 catalytic activity; GO:0042578 phosphoric ester hydrolase activity; GO:0016788 hydrolase activity, acting on ester bonds; GO:0008081 phosphoric diester hydrolase activity; GO:0016787 hydrolase activity; GO:0008889 glycerophosphodiester phosphodiesterase activity; GO:0042578 phosphoric ester hydrolase activ…	K22387	GDPD1_3; lysophospholipase D [EC:3.1.4.39]	ko00565 Ether lipid metabolism (3);	IPR030395; IPR000909; IPR017946;	Glycerophosphodiester phosphodiesterase domain; Phosphatidylinositol-specific phospholipase C, X domain; PLC-like phosphodiesterase, TIM beta/alpha-barrel domain;
TGME49_256760-t26_1-p1	TGME49_056760		1	RH	0		pyruvate kinase PyK1_x000D_	mitochondria	GO:0006757 ATP generation from ADP; GO:0009116 nucleoside metabolic process; GO:0042278 purine nucleoside metabolic process; GO:0006165 nucleoside diphosphate phosphorylation; GO:0046031 ADP metabolic process; GO:0019362 pyridine nucleotide metabolic process; GO:0006096 glycolytic process; GO:0009167 purine ribonucleoside monophosphate metabolic process; GO:0009117 nucleotide metabolic process; G…		GO:0000287 magnesium ion binding; GO:0004743 pyruvate kinase activity; GO:0016773 phosphotransferase activity, alcohol group as acceptor; GO:0003824 catalytic activity; GO:0005488 binding; GO:0043167 ion binding; GO:0030955 potassium ion binding; GO:0046872 metal ion binding; GO:0043169 cation binding; GO:0031420 alkali metal ion binding; GO:0016740 transferase activity; GO:0016772 transferase ac…	K00873	PK; pyruvate kinase [EC:2.7.1.40]	ko00010 Glycolysis / Gluconeogenesis (19); ko00230 Purine metabolism (40); ko00620 Pyruvate metabolism (13); ko01100 Metabolic pathways (166); ko01110 Biosynthesis of secondary metabolites (74); ko01120 Microbial metabolism in diverse environments (47); ko01130 Biosynthesis of antibiotics (64); ko01200 Carbon metabolism (41); ko01230 Biosynthesis of amino acids (20);	IPR015794; IPR015813; IPR011037; IPR015806; IPR015795; IPR015793;	Pyruvate kinase, alpha/beta; Pyruvate/Phosphoenolpyruvate kinase-like domain; Pyruvate kinase-like, insert domain; Pyruvate kinase, beta-barrel insert domain; Pyruvate kinase, C-terminal; Pyruvate kinase, barrel;
TGME49_256980-t26_1-p1	TGME49_056980		0		1	RH	glycerol-3-phosphate-acyltransferase_x000D_	plasma membrane	GO:0008152 metabolic process; GO:0008152 metabolic process;	GO:0031224 intrinsic component of membrane; GO:0016020 membrane; GO:0016021 integral component of membrane; GO:0044425 membrane part;	GO:0016746 transferase activity, transferring acyl groups; GO:0003824 catalytic activity; GO:0016740 transferase activity; GO:0016413 O-acetyltransferase activity; GO:0016287 glycerone-phosphate O-acyltransferase activity; GO:0016746 transferase activity, transferring acyl groups; GO:0016747 transferase activity, transferring acyl groups other than amino-acyl groups; GO:0016740 transferase activi…				IPR002123;	Phospholipid/glycerol acyltransferase;
TGME49_256990-t26_1-p1	TGME49_056990		0		1	RH	glycyl-tRNA synthetase_x000D_	mitochondria	GO:0006426 glycyl-tRNA aminoacylation; GO:0006518 peptide metabolic process; GO:0006725 cellular aromatic compound metabolic process; GO:0044267 cellular protein metabolic process; GO:0044699 single-organism process; GO:0009058 biosynthetic process; GO:1901566 organonitrogen compound biosynthetic process; GO:0043039 tRNA aminoacylation; GO:0044237 cellular metabolic process; GO:0071704 organic su…	GO:0044424 intracellular part; GO:0005623 cell; GO:0044464 cell part; GO:0005622 intracellular; GO:0005737 cytoplasm; GO:0044424 intracellular part; GO:0005623 cell; GO:0044464 cell part; GO:0005622 intracellular; GO:0005737 cytoplasm;	GO:0016876 ligase activity, forming aminoacyl-tRNA and related compounds; GO:0005524 ATP binding; GO:1901265 nucleoside phosphate binding; GO:0016875 ligase activity, forming carbon-oxygen bonds; GO:0001882 nucleoside binding; GO:0043167 ion binding; GO:0016874 ligase activity; GO:0000166 nucleotide binding; GO:0097159 organic cyclic compound binding; GO:1901363 heterocyclic compound binding; GO:…	K01880	GARS; glycyl-tRNA synthetase [EC:6.1.1.14]	ko00970 Aminoacyl-tRNA biosynthesis (19);	IPR033731; IPR002314; IPR009068; IPR004154; IPR006195;	Glycyl-tRNA synthetase-like core domain; Aminoacyl-tRNA synthetase, class II (G/ P/ S/T); S15/NS1, RNA-binding; Anticodon-binding; Aminoacyl-tRNA synthetase, class II;
TGME49_257090-t26_1-p1	TGME49_057090		0		1	RH	NAC domain-containing protein_x000D_	nucleus	GO:0050794 regulation of cellular process; GO:0006725 cellular aromatic compound metabolic process; GO:0097659 nucleic acid-templated transcription; GO:0060255 regulation of macromolecule metabolic process; GO:0019219 regulation of nucleobase-containing compound metabolic process; GO:0009058 biosynthetic process; GO:0044237 cellular metabolic process; GO:0071704 organic substance metabolic proces…			K01527	EGD1; nascent polypeptide-associated complex subunit beta	ko04214 Apoptosis - fly (4);	IPR002715;	Nascent polypeptide-associated complex NAC domain;
TGME49_257340-t26_1-p1	TGME49_057340		0		1	RH	Ras family protein_x000D_	cytoskeleton	GO:0050794 regulation of cellular process; GO:0044700 single organism signaling; GO:0051716 cellular response to stimulus; GO:0007165 signal transduction; GO:0050789 regulation of biological process; GO:0007154 cell communication; GO:0035556 intracellular signal transduction; GO:0044699 single-organism process; GO:0007264 small GTPase mediated signal transduction; GO:0023052 signaling; GO:0050896…	GO:0005623 cell; GO:0005622 intracellular; GO:0044464 cell part;	GO:1901265 nucleoside phosphate binding; GO:0001882 nucleoside binding; GO:0043167 ion binding; GO:0000166 nucleotide binding; GO:0097159 organic cyclic compound binding; GO:1901363 heterocyclic compound binding; GO:0032549 ribonucleoside binding; GO:0097367 carbohydrate derivative binding; GO:0032553 ribonucleotide binding; GO:0005488 binding; GO:0032550 purine ribonucleoside binding; GO:0043168…	K07880			IPR005225; IPR027417;	Small GTP-binding protein domain; P-loop containing nucleoside triphosphate hydrolase;
TGME49_257380-t26_1-p1	TGME49_057380		0		1	ME49	hypothetical protein_x000D_	extracellular
TGME49_257980-t26_1-p1	TGME49_057980		0		9	both	ribosome recycling factor protein_x000D_	extracellular	GO:0006518 peptide metabolic process; GO:0043043 peptide biosynthetic process; GO:0044267 cellular protein metabolic process; GO:0006807 nitrogen compound metabolic process; GO:0009058 biosynthetic process; GO:0043603 cellular amide metabolic process; GO:0044238 primary metabolic process; GO:1901566 organonitrogen compound biosynthetic process; GO:1901576 organic substance biosynthetic process; G…						IPR023584;	Ribosome recycling factor domain;
TGME49_258070-t26_1-p1	TGME49_058070		0		2	both	hypothetical protein_x000D_	cytoplasm,nucleus	GO:0046907 intracellular transport; GO:0072599 establishment of protein localization to endoplasmic reticulum; GO:0072594 establishment of protein localization to organelle; GO:0072657 protein localization to membrane; GO:0045047 protein targeting to ER; GO:0071702 organic substance transport; GO:0006613 cotranslational protein targeting to membrane; GO:0015031 protein transport; GO:0051641 cellu…	GO:0005786 signal recognition particle, endoplasmic reticulum targeting; GO:0044464 cell part; GO:0005622 intracellular; GO:0048500 signal recognition particle; GO:0005737 cytoplasm; GO:0032991 macromolecular complex; GO:0044424 intracellular part; GO:1990904 ribonucleoprotein complex; GO:0005623 cell; GO:0030529 intracellular ribonucleoprotein complex; GO:0044444 cytoplasmic part; GO:0005786 sig…	GO:0097159 organic cyclic compound binding; GO:1901363 heterocyclic compound binding; GO:0005048 signal sequence binding; GO:0003723 RNA binding; GO:0042277 peptide binding; GO:0005047 signal recognition particle binding; GO:0005488 binding; GO:0003676 nucleic acid binding; GO:0044877 macromolecular complex binding; GO:0033218 amide binding; GO:0030942 endoplasmic reticulum signal peptide binding…
TGME49_258360-t26_1-p1	TGME49_058360		0		2	RH	hypothetical protein_x000D_	extracellular
TGME49_258730-t26_1-p1	TGME49_058730		0		2	RH	hypothetical protein_x000D_	cytoplasm		GO:0031224 intrinsic component of membrane; GO:0016020 membrane; GO:0016021 integral component of membrane; GO:0044425 membrane part;
TGME49_258870-t26_1-p1	TGME49_058870		0		1	RH	hypothetical protein_x000D_	plasma membrane		GO:0031224 intrinsic component of membrane; GO:0016020 membrane; GO:0016021 integral component of membrane; GO:0044425 membrane part;
TGME49_258980-t26_1-p1	TGME49_058980		0		1	RH	hypothetical protein_x000D_	nucleus	GO:0006725 cellular aromatic compound metabolic process; GO:0060255 regulation of macromolecule metabolic process; GO:0048519 negative regulation of biological process; GO:0044237 cellular metabolic process; GO:0071704 organic substance metabolic process; GO:0044270 cellular nitrogen compound catabolic process; GO:0008152 metabolic process; GO:0046483 heterocycle metabolic process; GO:0006139 nuc…	GO:0044464 cell part; GO:0005622 intracellular; GO:0032991 macromolecular complex; GO:0030014 CCR4-NOT complex; GO:0044424 intracellular part; GO:0043234 protein complex; GO:0005623 cell;		K12606	RCD1; CCR4-NOT transcription complex subunit 9	ko03018 RNA degradation (18);
TGME49_259000-t26_1-p1	TGME49_059000		1	RH	1	RH	hypothetical protein_x000D_	cytoplasm		GO:0031224 intrinsic component of membrane; GO:0016020 membrane; GO:0016021 integral component of membrane; GO:0044425 membrane part;
TGME49_259550-t26_1-p1	TGME49_059550		0		1	ME49	dihydropteroate synthase_x000D_	mitochondria	GO:0051188 cofactor biosynthetic process; GO:0042559 pteridine-containing compound biosynthetic process; GO:0016053 organic acid biosynthetic process; GO:0006725 cellular aromatic compound metabolic process; GO:0044699 single-organism process; GO:0042398 cellular modified amino acid biosynthetic process; GO:0009058 biosynthetic process; GO:1901566 organonitrogen compound biosynthetic process; GO:…		GO:0003824 catalytic activity; GO:0003848 2-amino-4-hydroxy-6-hydroxymethyldihydropteridine diphosphokinase activity; GO:0016765 transferase activity, transferring alkyl or aryl (other than methyl) groups; GO:0016778 diphosphotransferase activity; GO:0004156 dihydropteroate synthase activity; GO:0016740 transferase activity; GO:0016772 transferase activity, transferring phosphorus-containing grou…				IPR011005; IPR000550; IPR006390; IPR000489;	Dihydropteroate synthase-like; 7,8-Dihydro-6-hydroxymethylpterin-pyrophosphokinase, HPPK; Dihydropteroate synthase; Pterin-binding domain;
TGME49_259630-t26_1-p1	TGME49_059630		1	RH	0		hypothetical protein_x000D_	extracellular
TGME49_259710-t26_1-p1	TGME49_059710		1	RH	1	RH	protein kinase_x000D_	mitochondria	GO:0016310 phosphorylation; GO:0008152 metabolic process; GO:0044237 cellular metabolic process; GO:0006793 phosphorus metabolic process; GO:0009987 cellular process; GO:0006796 phosphate-containing compound metabolic process;		GO:0043169 cation binding; GO:0046872 metal ion binding; GO:0005509 calcium ion binding; GO:0005488 binding; GO:0043167 ion binding; GO:0016301 kinase activity; GO:0003824 catalytic activity; GO:0005488 binding; GO:0043167 ion binding; GO:0046872 metal ion binding; GO:0043169 cation binding; GO:0005509 calcium ion binding; GO:0016740 transferase activity; GO:0016772 transferase activity, transfer…				IPR002048; IPR011992;	EF-hand domain; EF-hand domain pair;
TGME49_259990-t26_1-p1	TGME49_059990		0		1	RH	SAC3/GANP family protein_x000D_	nucleus
TGME49_260000-t26_1-p1	TGME49_060000		0		1	RH	hypothetical protein_x000D_	nucleus			GO:0005515 protein binding; GO:0005488 binding; GO:0005515 protein binding; GO:0005488 binding;				IPR006594;	LIS1 homology motif;
TGME49_260370-t26_1-p1	TGME49_060370		0		1	RH	AtPH1 family protein_x000D_	extracellular							IPR011993; IPR001849;	PH domain-like; Pleckstrin homology domain;
TGME49_260490-t26_1-p1	TGME49_060490		1	RH	0		hypothetical protein_x000D_	cytoplasm
TGME49_260540-t26_1-p1	TGME49_060540		0		2	RH	alveolin domain containing intermediate filament IMC14_x000D_	cytoplasm
TGME49_260630-t26_1-p1	TGME49_060630		1	RH	1	RH	DnaJ family Sec63 protein_x000D_	plasma membrane	GO:0046907 intracellular transport; GO:0072599 establishment of protein localization to endoplasmic reticulum; GO:0072594 establishment of protein localization to organelle; GO:0072657 protein localization to membrane; GO:0071806 protein transmembrane transport; GO:0045047 protein targeting to ER; GO:0071702 organic substance transport; GO:0031204 posttranslational protein targeting to membrane, …	GO:0016020 membrane; GO:0005622 intracellular; GO:0044464 cell part; GO:0044425 membrane part; GO:0031224 intrinsic component of membrane; GO:0005623 cell; GO:0016021 integral component of membrane;	GO:0005515 protein binding; GO:0005488 binding; GO:0022892 substrate-specific transporter activity; GO:0005515 protein binding; GO:0008565 protein transporter activity; GO:0005488 binding; GO:0005215 transporter activity;	K09540	SEC63; translocation protein SEC63	ko03060 Protein export (13); ko04141 Protein processing in endoplasmic reticulum (32);	IPR004179; IPR014756; IPR001623; IPR000008;	Sec63 domain; Immunoglobulin E-set; DnaJ domain; C2 domain;
TGME49_261050-t26_1-p1	TGME49_061050		0		1	RH	RNB family domain-containing protein_x000D_	nucleus	GO:0006725 cellular aromatic compound metabolic process; GO:1901360 organic cyclic compound metabolic process; GO:0006807 nitrogen compound metabolic process; GO:0090503 RNA phosphodiester bond hydrolysis, exonucleolytic; GO:0044238 primary metabolic process; GO:0044237 cellular metabolic process; GO:0071704 organic substance metabolic process; GO:0016070 RNA metabolic process; GO:0008152 metabol…		GO:0003824 catalytic activity; GO:0004532 exoribonuclease activity; GO:0016788 hydrolase activity, acting on ester bonds; GO:0004518 nuclease activity; GO:0016896 exoribonuclease activity, producing 5'-phosphomonoesters; GO:0004527 exonuclease activity; GO:0008408 3'-5' exonuclease activity; GO:0016787 hydrolase activity; GO:0008859 exoribonuclease II activity; GO:0004540 ribonuclease activity; G…	K12585	DIS3; exosome complex exonuclease DIS3/RRP44 [EC:3.1.13.-]	ko03018 RNA degradation (18);	IPR033770; IPR012340;	Exosome complex exonuclease RRP44, S1 domain; Nucleic acid-binding, OB-fold;
TGME49_261200-t26_1-p1	TGME49_061200		2	RH	1	RH	TBC domain-containing protein_x000D_	nucleus							IPR000195;	Rab-GTPase-TBC domain;
TGME49_261440-t26_1-p1	TGME49_061440	Actin	0		2	RH	ARM repeats containing protein_x000D_	cytoplasm			GO:0005515 protein binding; GO:0005488 binding; GO:0005515 protein binding; GO:0005488 binding;				IPR011989; IPR016024;	Armadillo-like helical; Armadillo-type fold;
TGME49_261450-t26_1-p1	TGME49_061450		0		1	RH	hypothetical protein_x000D_	nucleus
TGME49_261460-t26_1-p1	TGME49_061460		0		1	RH	transcriptional elongation factor FACT80_x000D_	nucleus	GO:0006518 peptide metabolic process; GO:0006414 translational elongation; GO:0043043 peptide biosynthetic process; GO:0044267 cellular protein metabolic process; GO:0006807 nitrogen compound metabolic process; GO:0009058 biosynthetic process; GO:0043603 cellular amide metabolic process; GO:0044238 primary metabolic process; GO:1901566 organonitrogen compound biosynthetic process; GO:1901576 orga…	GO:0043226 organelle; GO:0043231 intracellular membrane-bounded organelle; GO:0043229 intracellular organelle; GO:0005634 nucleus; GO:0044464 cell part; GO:0005622 intracellular; GO:0044424 intracellular part; GO:0043227 membrane-bounded organelle; GO:0005623 cell; GO:0043226 organelle; GO:0043231 intracellular membrane-bounded organelle; GO:0043229 intracellular organelle; GO:0005634 nucleus; GO…	GO:0097159 organic cyclic compound binding; GO:1901363 heterocyclic compound binding; GO:0003677 DNA binding; GO:0005488 binding; GO:0003676 nucleic acid binding; GO:0097159 organic cyclic compound binding; GO:1901363 heterocyclic compound binding; GO:0003723 RNA binding; GO:0008135 translation factor activity, RNA binding; GO:0003677 DNA binding; GO:0003746 translation elongation factor activity…	K09272			IPR013719; IPR011993; IPR024954;	Domain of unknown function DUF1747; PH domain-like; SSRP1 domain;
TGME49_261570-t26_1-p1	TGME49_061570		0		1	ME49	ribosomal protein RPL7A_x000D_	cytoplasm	GO:0044085 cellular component biogenesis; GO:0042254 ribosome biogenesis; GO:0022613 ribonucleoprotein complex biogenesis; GO:0071840 cellular component organization or biogenesis; GO:0044085 cellular component biogenesis; GO:0042254 ribosome biogenesis; GO:0022613 ribonucleoprotein complex biogenesis; GO:0071840 cellular component organization or biogenesis;	GO:0044464 cell part; GO:0005622 intracellular; GO:0032991 macromolecular complex; GO:0044424 intracellular part; GO:1990904 ribonucleoprotein complex; GO:0005623 cell; GO:0030529 intracellular ribonucleoprotein complex; GO:0005840 ribosome; GO:0043226 organelle; GO:0043229 intracellular organelle; GO:0043232 intracellular non-membrane-bounded organelle; GO:0044464 cell part; GO:0005622 intracell…		K02936	RP-L7Ae; large subunit ribosomal protein L7Ae	ko03010 Ribosome (75);	IPR029064; IPR004038;	50S ribosomal protein L30e-like; Ribosomal protein L7Ae/L30e/S12e/Gadd45;
TGME49_261710-t26_1-p1	TGME49_061710		0		1	RH	ankyrin repeat-containing protein_x000D_	cytoplasm							IPR020683;	Ankyrin repeat-containing domain;
TGME49_261780-t26_1-p1	TGME49_061780	MIC	0		1	ME49	microneme protein MIC7_x000D_	extracellular		GO:0031224 intrinsic component of membrane; GO:0016020 membrane; GO:0016021 integral component of membrane; GO:0044425 membrane part;	GO:0043169 cation binding; GO:0046872 metal ion binding; GO:0005515 protein binding; GO:0005509 calcium ion binding; GO:0005488 binding; GO:0043167 ion binding; GO:0043169 cation binding; GO:0046872 metal ion binding; GO:0005515 protein binding; GO:0005509 calcium ion binding; GO:0005488 binding; GO:0043167 ion binding;				IPR026823; IPR001881; IPR000742; IPR024731; IPR009030;	Complement Clr-like EGF domain; EGF-like calcium-binding domain; EGF-like domain; EGF domain; Growth factor receptor cysteine-rich domain;
TGME49_261950-t26_1-p1	TGME49_061950		1	ME49	0		ATP synthase beta subunit ATP-B_x000D_	mitochondria	GO:0009116 nucleoside metabolic process; GO:0042278 purine nucleoside metabolic process; GO:0009167 purine ribonucleoside monophosphate metabolic process; GO:0009117 nucleotide metabolic process; GO:0044699 single-organism process; GO:0009058 biosynthetic process; GO:0009163 nucleoside biosynthetic process; GO:0046129 purine ribonucleoside biosynthetic process; GO:0009156 ribonucleoside monophosp…	GO:0045261 proton-transporting ATP synthase complex, catalytic core F(1); GO:0016020 membrane; GO:0098796 membrane protein complex; GO:0044425 membrane part; GO:0044464 cell part; GO:0005622 intracellular; GO:0016469 proton-transporting two-sector ATPase complex; GO:0032991 macromolecular complex; GO:0033178 proton-transporting two-sector ATPase complex, catalytic domain; GO:0044424 intracellular…	GO:0042625 ATPase coupled ion transmembrane transporter activity; GO:1901265 nucleoside phosphate binding; GO:0015399 primary active transmembrane transporter activity; GO:0022892 substrate-specific transporter activity; GO:0016817 hydrolase activity, acting on acid anhydrides; GO:0044769 ATPase activity, coupled to transmembrane movement of ions, rotational mechanism; GO:0015077 monovalent inorg…	K02133	ATPeF1B; F-type H+-transporting ATPase subunit beta [EC:3.6.3.14]	ko00190 Oxidative phosphorylation (6); ko01100 Metabolic pathways (166);	IPR004100; IPR003593; IPR027417; IPR000194; IPR024034;	ATPase, F1/V1/A1 complex, alpha/beta subunit, N-terminal domain; AAA+ ATPase domain; P-loop containing nucleoside triphosphate hydrolase; ATPase, F1/V1/A1 complex, alpha/beta subunit, nucleotide-binding domain; ATPase, F1/V1 complex, beta subunit, C-terminal;
TGME49_262150-t26_1-p1	TGME49_062150		0		1	RH	kelch repeat and K+ channel tetramerisation domain containing protein_x000D_	nucleus	GO:0044085 cellular component biogenesis; GO:0016043 cellular component organization; GO:0071822 protein complex subunit organization; GO:0051260 protein homooligomerization; GO:0022607 cellular component assembly; GO:0065003 macromolecular complex assembly; GO:0070271 protein complex biogenesis; GO:0009987 cellular process; GO:0006461 protein complex assembly; GO:0071840 cellular component organ…		GO:0005515 protein binding; GO:0005488 binding; GO:0005515 protein binding; GO:0005488 binding;				IPR011043; IPR003131; IPR011333; IPR015915;	Galactose oxidase/kelch, beta-propeller; Potassium channel tetramerisation-type BTB domain; SKP1/BTB/POZ domain; Kelch-type beta propeller;
TGME49_262170-t26_1-p1	TGME49_062170		0		1	RH	hypothetical protein_x000D_	nucleus
TGME49_262620-t26_1-p1	TGME49_062620		1	RH	0		RNA recognition motif-containing protein_x000D_	extracellular			GO:0097159 organic cyclic compound binding; GO:1901363 heterocyclic compound binding; GO:1901265 nucleoside phosphate binding; GO:0005488 binding; GO:0003676 nucleic acid binding; GO:0000166 nucleotide binding; GO:0036094 small molecule binding; GO:0097159 organic cyclic compound binding; GO:1901363 heterocyclic compound binding; GO:1901265 nucleoside phosphate binding; GO:0005488 binding; GO:000…				IPR000504; IPR012677;	RNA recognition motif domain; Nucleotide-binding alpha-beta plait domain;
TGME49_262670-t26_1-p1	TGME49_062670		0		2	both	ribosomal protein RPL18A_x000D_	nucleus	GO:0006518 peptide metabolic process; GO:0043043 peptide biosynthetic process; GO:0044267 cellular protein metabolic process; GO:0006807 nitrogen compound metabolic process; GO:0009058 biosynthetic process; GO:0043603 cellular amide metabolic process; GO:0044238 primary metabolic process; GO:1901566 organonitrogen compound biosynthetic process; GO:1901576 organic substance biosynthetic process; G…	GO:0005840 ribosome; GO:0043226 organelle; GO:0043229 intracellular organelle; GO:0043232 intracellular non-membrane-bounded organelle; GO:0044464 cell part; GO:0005622 intracellular; GO:0005737 cytoplasm; GO:0032991 macromolecular complex; GO:0044424 intracellular part; GO:1990904 ribonucleoprotein complex; GO:0005623 cell; GO:0030529 intracellular ribonucleoprotein complex; GO:0044444 cytoplasm…	GO:0003735 structural constituent of ribosome; GO:0005198 structural molecule activity; GO:0003735 structural constituent of ribosome; GO:0005198 structural molecule activity;	K02882	RP-L18Ae; large subunit ribosomal protein L18Ae	ko03010 Ribosome (75);	IPR023573;	Ribosomal protein 50S-L18Ae/60S-L20/60S-L18A;
TGME49_263050-t26_1-p1	TGME49_063050		0		2	both	ribosomal protein RPL13_x000D_	cytoplasm	GO:0006518 peptide metabolic process; GO:0043043 peptide biosynthetic process; GO:0044267 cellular protein metabolic process; GO:0006807 nitrogen compound metabolic process; GO:0009058 biosynthetic process; GO:0043603 cellular amide metabolic process; GO:0044238 primary metabolic process; GO:1901566 organonitrogen compound biosynthetic process; GO:1901576 organic substance biosynthetic process; G…	GO:0005840 ribosome; GO:0043226 organelle; GO:0043229 intracellular organelle; GO:0043232 intracellular non-membrane-bounded organelle; GO:0044464 cell part; GO:0005622 intracellular; GO:0005737 cytoplasm; GO:0032991 macromolecular complex; GO:0044424 intracellular part; GO:1990904 ribonucleoprotein complex; GO:0005623 cell; GO:0030529 intracellular ribonucleoprotein complex; GO:0044444 cytoplasm…	GO:0003735 structural constituent of ribosome; GO:0005198 structural molecule activity; GO:0003735 structural constituent of ribosome; GO:0005198 structural molecule activity;	K02873	RP-L13e; large subunit ribosomal protein L13e	ko03010 Ribosome (75);
TGME49_263090-t26_1-p1	TGME49_063090		1	RH	0		14-3-3 protein_x000D_	mitochondria			GO:0019904 protein domain specific binding; GO:0005515 protein binding; GO:0005488 binding; GO:0019904 protein domain specific binding; GO:0005515 protein binding; GO:0005488 binding;	K06630	YWHAE; 14-3-3 protein epsilon	ko04011 MAPK signaling pathway - yeast (6); ko04110 Cell cycle (8); ko04114 Oocyte meiosis (9); ko04151 PI3K-Akt signaling pathway (7); ko04390 Hippo signaling pathway (5); ko04391 Hippo signaling pathway - fly (5);	IPR023410;	14-3-3 domain;
TGME49_263180-t26_1-p1	TGME49_063180	Myosin	0		3	RH	myosin D_x000D_	cytoplasm		GO:0043229 intracellular organelle; GO:0043232 intracellular non-membrane-bounded organelle; GO:0044430 cytoskeletal part; GO:0044446 intracellular organelle part; GO:0032991 macromolecular complex; GO:0044424 intracellular part; GO:0005623 cell; GO:0015629 actin cytoskeleton; GO:0044422 organelle part; GO:0043228 non-membrane-bounded organelle; GO:0043226 organelle; GO:0005856 cytoskeleton; GO:0…	GO:0005524 ATP binding; GO:0003774 motor activity; GO:1901265 nucleoside phosphate binding; GO:0001882 nucleoside binding; GO:0043167 ion binding; GO:0016817 hydrolase activity, acting on acid anhydrides; GO:0016787 hydrolase activity; GO:0000166 nucleotide binding; GO:0017111 nucleoside-triphosphatase activity; GO:0097159 organic cyclic compound binding; GO:1901363 heterocyclic compound binding;…				IPR001609; IPR027417;	Myosin head, motor domain; P-loop containing nucleoside triphosphate hydrolase;
TGME49_263440-t26_1-p1	TGME49_063440		0		1	RH	hypothetical protein_x000D_	nucleus				K14840
TGME49_263520-t26_1-p1	TGME49_063520	MIC	0		2	RH	microtubule associated protein SPM1_x000D_	cytoplasm			GO:0015631 tubulin binding; GO:0005515 protein binding; GO:0008092 cytoskeletal protein binding; GO:0008017 microtubule binding; GO:0005488 binding;
TGME49_263730-t26_1-p1	TGME49_063730		0		1	ME49	FAD-dependent glycerol-3-phosphate dehydrogenase_x000D_	mitochondria	GO:0008152 metabolic process; GO:0006793 phosphorus metabolic process; GO:0055114 oxidation-reduction process; GO:0044710 single-organism metabolic process; GO:0052646 alditol phosphate metabolic process; GO:0044699 single-organism process; GO:1901135 carbohydrate derivative metabolic process; GO:0019637 organophosphate metabolic process; GO:0006072 glycerol-3-phosphate metabolic process; GO:0044…	GO:1902494 catalytic complex; GO:0044464 cell part; GO:0005622 intracellular; GO:1990204 oxidoreductase complex; GO:0005737 cytoplasm; GO:0032991 macromolecular complex; GO:0044424 intracellular part; GO:0009331 glycerol-3-phosphate dehydrogenase complex; GO:0005623 cell; GO:0044444 cytoplasmic part; GO:1902494 catalytic complex; GO:0044464 cell part; GO:0005622 intracellular; GO:1990204 oxidored…	GO:0016614 oxidoreductase activity, acting on CH-OH group of donors; GO:0016901 oxidoreductase activity, acting on the CH-OH group of donors, quinone or similar compound as acceptor; GO:0003824 catalytic activity; GO:0004368 glycerol-3-phosphate dehydrogenase activity; GO:0016491 oxidoreductase activity; GO:0016614 oxidoreductase activity, acting on CH-OH group of donors; GO:0016901 oxidoreductas…	K00111	glpA; glycerol-3-phosphate dehydrogenase [EC:1.1.5.3]	ko00564 Glycerophospholipid metabolism (10); ko01110 Biosynthesis of secondary metabolites (74);	IPR006076; IPR031656; IPR023753;	FAD dependent oxidoreductase; Alpha-glycerophosphate oxidase, C-terminal; FAD/NAD(P)-binding domain;
TGME49_263850-t26_1-p1	TGME49_063850		0		2	RH	hypothetical protein_x000D_	nucleus
TGME49_263870-t26_1-p1	TGME49_063870		0		1	RH	glutamate-tRNA ligase_x000D_	nucleus	GO:0006518 peptide metabolic process; GO:0006725 cellular aromatic compound metabolic process; GO:0044267 cellular protein metabolic process; GO:0044699 single-organism process; GO:0009058 biosynthetic process; GO:1901566 organonitrogen compound biosynthetic process; GO:0043039 tRNA aminoacylation; GO:0044237 cellular metabolic process; GO:0071704 organic substance metabolic process; GO:0008152 m…	GO:0044424 intracellular part; GO:0005623 cell; GO:0044464 cell part; GO:0005622 intracellular; GO:0005737 cytoplasm; GO:0044424 intracellular part; GO:0005623 cell; GO:0044464 cell part; GO:0005622 intracellular; GO:0005737 cytoplasm;	GO:0016876 ligase activity, forming aminoacyl-tRNA and related compounds; GO:0005524 ATP binding; GO:1901265 nucleoside phosphate binding; GO:0016875 ligase activity, forming carbon-oxygen bonds; GO:0004818 glutamate-tRNA ligase activity; GO:0001882 nucleoside binding; GO:0043167 ion binding; GO:0016874 ligase activity; GO:0000166 nucleotide binding; GO:0097159 organic cyclic compound binding; GO…	K01885	EARS; glutamyl-tRNA synthetase [EC:6.1.1.17]	ko00860 Porphyrin and chlorophyll metabolism (5); ko00970 Aminoacyl-tRNA biosynthesis (19); ko01100 Metabolic pathways (166); ko01110 Biosynthesis of secondary metabolites (74); ko01120 Microbial metabolism in diverse environments (47);	IPR014729; IPR020061; IPR020056; IPR010987; IPR020058; IPR011035; IPR020059;	Rossmann-like alpha/beta/alpha sandwich fold; Glutamyl/glutaminyl-tRNA synthetase, class Ib, alpha-bundle domain; Ribosomal protein L25/Gln-tRNA synthetase, beta-barrel domain; Glutathione S-transferase, C-terminal-like; Glutamyl/glutaminyl-tRNA synthetase, class Ib, catalytic domain; Ribosomal protein L25/Gln-tRNA synthetase, anti-codon-binding domain; Glutamyl/glutaminyl-tRNA synthetase, class …
TGME49_264040-t26_1-p1	TGME49_064040		0		1	RH	hypothetical protein_x000D_	extracellular
TGME49_264430-t26_1-p1	TGME49_064430		1	RH	0		hypothetical protein_x000D_	nucleus
TGME49_265220-t26_1-p1	TGME49_065220		0		1	ME49	co-chaperone GrpE protein_x000D_	mitochondria	GO:0006457 protein folding; GO:0009987 cellular process; GO:0006457 protein folding; GO:0065009 regulation of molecular function; GO:0009987 cellular process; GO:0050790 regulation of catalytic activity; GO:0065007 biological regulation;		GO:1901265 nucleoside phosphate binding; GO:0051087 chaperone binding; GO:0060589 nucleoside-triphosphatase regulator activity; GO:0046983 protein dimerization activity; GO:0005515 protein binding; GO:0000166 nucleotide binding; GO:0098772 molecular function regulator; GO:1901363 heterocyclic compound binding; GO:0097159 organic cyclic compound binding; GO:0042802 identical protein binding; GO:00…	K03687			IPR009012; IPR013805;	GrpE nucleotide exchange factor, head; GrpE nucleotide exchange factor, coiled-coil;
TGME49_265290-t26_1-p1	TGME49_065290		1	ME49	0		hypothetical protein_x000D_	mitochondria
TGME49_265530-t26_1-p1	TGME49_065530		0		1	RH	RNA recognition motif-containing protein_x000D_	nucleus			GO:0097159 organic cyclic compound binding; GO:1901363 heterocyclic compound binding; GO:1901265 nucleoside phosphate binding; GO:0005488 binding; GO:0003676 nucleic acid binding; GO:0000166 nucleotide binding; GO:0036094 small molecule binding; GO:0097159 organic cyclic compound binding; GO:1901363 heterocyclic compound binding; GO:1901265 nucleoside phosphate binding; GO:0005488 binding; GO:000…	K14411	MSI; RNA-binding protein Musashi	ko03015 mRNA surveillance pathway (18);	IPR000504; IPR012677;	RNA recognition motif domain; Nucleotide-binding alpha-beta plait domain;
TGME49_265840-t26_1-p1	TGME49_065840		0		1	RH	hypothetical protein_x000D_	mitochondria
TGME49_266060-t26_1-p1	TGME49_066060		0		1	RH	ribosomal protein RPSA_x000D_	cytoplasm	GO:0006518 peptide metabolic process; GO:0043043 peptide biosynthetic process; GO:0044267 cellular protein metabolic process; GO:0006807 nitrogen compound metabolic process; GO:0009058 biosynthetic process; GO:0043603 cellular amide metabolic process; GO:0044238 primary metabolic process; GO:1901566 organonitrogen compound biosynthetic process; GO:1901576 organic substance biosynthetic process; G…	GO:0005840 ribosome; GO:0043229 intracellular organelle; GO:0043232 intracellular non-membrane-bounded organelle; GO:0015935 small ribosomal subunit; GO:0044446 intracellular organelle part; GO:0005737 cytoplasm; GO:0032991 macromolecular complex; GO:0044424 intracellular part; GO:0005623 cell; GO:0044422 organelle part; GO:0043228 non-membrane-bounded organelle; GO:0043226 organelle; GO:0044391 …	GO:0003735 structural constituent of ribosome; GO:0005198 structural molecule activity; GO:0003735 structural constituent of ribosome; GO:0005198 structural molecule activity;	K02998	RP-SAe; small subunit ribosomal protein SAe	ko03010 Ribosome (75);	IPR023591;	Ribosomal protein S2, flavodoxin-like domain;
TGME49_266435-t26_1-p1	TGME49_066420		0		1	RH	hypothetical protein_x000D_	plasma membrane
TGME49_266450-t26_1-p1	TGME49_066450		0		1	RH	lysine decarboxylase family protein_x000D_	cytoplasm
TGME49_266760-t26_1-p1	TGME49_066760		0		2	both	isocitrate dehydrogenase_x000D_	extracellular	GO:0072350 tricarboxylic acid metabolic process; GO:0008152 metabolic process; GO:0055114 oxidation-reduction process; GO:0044710 single-organism metabolic process; GO:0044281 small molecule metabolic process; GO:0044763 single-organism cellular process; GO:0019752 carboxylic acid metabolic process; GO:0044699 single-organism process; GO:0006102 isocitrate metabolic process; GO:0006082 organic ac…		GO:0000287 magnesium ion binding; GO:1901265 nucleoside phosphate binding; GO:0043167 ion binding; GO:0004448 isocitrate dehydrogenase activity; GO:0000166 nucleotide binding; GO:0048037 cofactor binding; GO:0016491 oxidoreductase activity; GO:0016614 oxidoreductase activity, acting on CH-OH group of donors; GO:1901363 heterocyclic compound binding; GO:0097159 organic cyclic compound binding; GO:…	K00031	IDH1; isocitrate dehydrogenase [EC:1.1.1.42]	ko00020 Citrate cycle (TCA cycle) (14); ko00480 Glutathione metabolism (9); ko00720 Carbon fixation pathways in prokaryotes (5); ko01100 Metabolic pathways (166); ko01110 Biosynthesis of secondary metabolites (74); ko01120 Microbial metabolism in diverse environments (47); ko01130 Biosynthesis of antibiotics (64); ko01200 Carbon metabolism (41); ko01210 2-Oxocarboxylic acid metabolism (4); ko0123…	IPR024084;	Isopropylmalate dehydrogenase-like domain;
TGME49_266960-t26_1-p1	TGME49_066960		1	RH	0		beta tubulin_x000D_	cytoplasm	GO:0007017 microtubule-based process; GO:0009987 cellular process; GO:0016043 cellular component organization; GO:0007010 cytoskeleton organization; GO:0007017 microtubule-based process; GO:0009987 cellular process; GO:0006996 organelle organization; GO:0071840 cellular component organization or biogenesis;	GO:0043229 intracellular organelle; GO:0099513 polymeric cytoskeletal fiber; GO:0005874 microtubule; GO:0043232 intracellular non-membrane-bounded organelle; GO:0044430 cytoskeletal part; GO:0044446 intracellular organelle part; GO:0099512 supramolecular fiber; GO:0044424 intracellular part; GO:0005623 cell; GO:0099080 supramolecular complex; GO:0044422 organelle part; GO:0099081 supramolecular p…	GO:1901265 nucleoside phosphate binding; GO:0001882 nucleoside binding; GO:0043167 ion binding; GO:0016817 hydrolase activity, acting on acid anhydrides; GO:0016787 hydrolase activity; GO:0000166 nucleotide binding; GO:0017111 nucleoside-triphosphatase activity; GO:0097159 organic cyclic compound binding; GO:1901363 heterocyclic compound binding; GO:0032549 ribonucleoside binding; GO:0097367 carb…	K07375	TUBB; tubulin beta	ko04145 Phagosome (12); ko04540 Gap junction (4);	IPR003008; IPR023123; IPR008280; IPR018316;	Tubulin/FtsZ, GTPase domain; Tubulin, C-terminal; Tubulin/FtsZ, C-terminal; Tubulin/FtsZ, 2-layer sandwich domain;
TGME49_266970-t26_1-p1	TGME49_066970		1	ME49	0		hypothetical protein_x000D_	cytoplasm			GO:0005515 protein binding; GO:0005488 binding; GO:0005515 protein binding; GO:0005488 binding;				IPR029071; IPR000626;	Ubiquitin-related domain; Ubiquitin domain;
TGME49_266990-t26_1-p1	TGME49_066990		0		1	RH	beta-COP_x000D_	cytoplasm,nucleus	GO:0045184 establishment of protein localization; GO:0006810 transport; GO:0046907 intracellular transport; GO:0070727 cellular macromolecule localization; GO:0051649 establishment of localization in cell; GO:0016192 vesicle-mediated transport; GO:0006886 intracellular protein transport; GO:0071702 organic substance transport; GO:0008104 protein localization; GO:0033036 macromolecule localization…	GO:0016020 membrane; GO:0031410 cytoplasmic vesicle; GO:0031090 organelle membrane; GO:0098796 membrane protein complex; GO:0030137 COPI-coated vesicle; GO:0031982 vesicle; GO:0030660 Golgi-associated vesicle membrane; GO:0005737 cytoplasm; GO:0044433 cytoplasmic vesicle part; GO:0032991 macromolecular complex; GO:0044424 intracellular part; GO:0030120 vesicle coat; GO:0030663 COPI-coated vesicle…	GO:0005198 structural molecule activity; GO:0005488 binding; GO:0005198 structural molecule activity; GO:0005488 binding;	K17301			IPR011710; IPR011989; IPR029446; IPR016024; IPR002553;	Coatomer beta subunit, C-terminal; Armadillo-like helical; Coatomer beta subunit, appendage platform domain; Armadillo-type fold; Clathrin/coatomer adaptor, adaptin-like, N-terminal;
TGME49_267140-t26_1-p1	TGME49_067140	SRS	0		1	RH	SAG-related sequence SRS38B_x000D_	plasma membrane		GO:0016020 membrane; GO:0016020 membrane;		K14143			IPR007226;	SRS domain;
TGME49_267330-t26_1-p1	TGME49_067330		0		3	both	fumarate hydratase_x000D_	mitochondria			GO:0016829 lyase activity; GO:0016836 hydro-lyase activity; GO:0003824 catalytic activity; GO:0016835 carbon-oxygen lyase activity; GO:0016829 lyase activity; GO:0016836 hydro-lyase activity; GO:0003824 catalytic activity; GO:0004333 fumarate hydratase activity; GO:0016835 carbon-oxygen lyase activity;	K01676	E4.2.1.2A; fumarate hydratase, class I [EC:4.2.1.2]	ko00020 Citrate cycle (TCA cycle) (14); ko00620 Pyruvate metabolism (13); ko00720 Carbon fixation pathways in prokaryotes (5); ko01100 Metabolic pathways (166); ko01110 Biosynthesis of secondary metabolites (74); ko01120 Microbial metabolism in diverse environments (47); ko01130 Biosynthesis of antibiotics (64); ko01200 Carbon metabolism (41);	IPR004647; IPR004646;	Fe-S hydro-lyase, tartrate dehydratase beta-type, catalytic domain; Fe-S hydro-lyase, tartrate dehydratase alpha-type, catalytic domain;
TGME49_267350-t26_1-p1	TGME49_067350		0		1	RH	LSM domain-containing protein_x000D_	cytoplasm	GO:0044085 cellular component biogenesis; GO:0016043 cellular component organization; GO:0022613 ribonucleoprotein complex biogenesis; GO:0022618 ribonucleoprotein complex assembly; GO:0006725 cellular aromatic compound metabolic process; GO:0044237 cellular metabolic process; GO:0071704 organic substance metabolic process; GO:0000398 mRNA splicing, via spliceosome; GO:0008152 metabolic process; …	GO:0044464 cell part; GO:0005622 intracellular; GO:0032991 macromolecular complex; GO:0044424 intracellular part; GO:1990904 ribonucleoprotein complex; GO:0005623 cell; GO:0030529 intracellular ribonucleoprotein complex;		K11087	SNRPD1; small nuclear ribonucleoprotein D1	ko03040 Spliceosome (56);	IPR001163; IPR034102; IPR010920;	LSM domain, eukaryotic/archaea-type; Small nuclear ribonucleoprotein D1; LSM domain;
TGME49_267400-t26_1-p1	TGME49_067400		0		1	RH	ribosomal protein RPL32_x000D_	cytoplasm	GO:0006518 peptide metabolic process; GO:0043043 peptide biosynthetic process; GO:0044267 cellular protein metabolic process; GO:0006807 nitrogen compound metabolic process; GO:0009058 biosynthetic process; GO:0043603 cellular amide metabolic process; GO:0044238 primary metabolic process; GO:1901566 organonitrogen compound biosynthetic process; GO:1901576 organic substance biosynthetic process; G…	GO:0005840 ribosome; GO:0043226 organelle; GO:0043229 intracellular organelle; GO:0043232 intracellular non-membrane-bounded organelle; GO:0044464 cell part; GO:0005622 intracellular; GO:0005737 cytoplasm; GO:0032991 macromolecular complex; GO:0044424 intracellular part; GO:1990904 ribonucleoprotein complex; GO:0005623 cell; GO:0030529 intracellular ribonucleoprotein complex; GO:0044444 cytoplasm…	GO:0003735 structural constituent of ribosome; GO:0005198 structural molecule activity; GO:0003735 structural constituent of ribosome; GO:0005198 structural molecule activity;	K02912	RP-L32e; large subunit ribosomal protein L32e	ko03010 Ribosome (75);
TGME49_267410-t26_1-p1	TGME49_067410		0		1	RH	scavenger receptor protein SR1 precursor_x000D_	extracellular	GO:0098542 defense response to other organism; GO:0043207 response to external biotic stimulus; GO:0080134 regulation of response to stress; GO:0050896 response to stimulus; GO:0031347 regulation of defense response; GO:0051707 response to other organism; GO:0051234 establishment of localization; GO:0009607 response to biotic stimulus; GO:0009605 response to external stimulus; GO:0031349 positive…	GO:0016020 membrane; GO:0016020 membrane; GO:0031012 extracellular matrix; GO:0044421 extracellular region part; GO:0005576 extracellular region;	GO:0038024 cargo receptor activity; GO:0005044 scavenger receptor activity; GO:0060089 molecular transducer activity; GO:0005515 protein binding; GO:0004872 receptor activity; GO:0005488 binding; GO:0060089 molecular transducer activity; GO:0004872 receptor activity; GO:0003824 catalytic activity; GO:0005488 binding; GO:0038024 cargo receptor activity; GO:0005515 protein binding; GO:0005044 scave…				IPR001024; IPR001190; IPR017448; IPR004043; IPR013320;	PLAT/LH2 domain; SRCR domain; SRCR-like domain; LCCL domain; Concanavalin A-like lectin/glucanase domain;
TGME49_267430-t26_1-p1	TGME49_067430		0		1	RH	DnaJ domain-containing protein_x000D_	mitochondria,peroxisome		GO:0031224 intrinsic component of membrane; GO:0016020 membrane; GO:0016021 integral component of membrane; GO:0044425 membrane part;					IPR001623;	DnaJ domain;
TGME49_267550-t26_1-p1	TGME49_067550		0		1	ME49	leucine-rich repeat protein LRR1_x000D_	cytoplasm,nucleus	GO:0009165 nucleotide biosynthetic process; GO:0006725 cellular aromatic compound metabolic process; GO:0009259 ribonucleotide metabolic process; GO:0009117 nucleotide metabolic process; GO:0044699 single-organism process; GO:0009058 biosynthetic process; GO:1901566 organonitrogen compound biosynthetic process; GO:0044237 cellular metabolic process; GO:0006796 phosphate-containing compound metabo…		GO:0005515 protein binding; GO:0005488 binding; GO:0009975 cyclase activity; GO:0003824 catalytic activity; GO:0005488 binding; GO:0016829 lyase activity; GO:0016849 phosphorus-oxygen lyase activity; GO:0005515 protein binding; GO:0004016 adenylate cyclase activity;	K17550			IPR032675;	Leucine-rich repeat domain, L domain-like;
TGME49_267650-t26_1-p1	TGME49_067640		0		1	RH	hypothetical protein_x000D_	plasma membrane
TGME49_268260-t26_1-p1	TGME49_068260		0		1	RH	hypothetical protein_x000D_	nucleus
TGME49_268590-t26_1-p1	TGME49_068590	ROM	0		2	RH	rhomboid protease ROM4_x000D_	plasma membrane	GO:0006508 proteolysis; GO:0008152 metabolic process; GO:0043170 macromolecule metabolic process; GO:0019538 protein metabolic process; GO:0044238 primary metabolic process; GO:0071704 organic substance metabolic process;	GO:0031224 intrinsic component of membrane; GO:0016020 membrane; GO:0016021 integral component of membrane; GO:0044425 membrane part; GO:0031224 intrinsic component of membrane; GO:0016020 membrane; GO:0016021 integral component of membrane; GO:0044425 membrane part;	GO:0004252 serine-type endopeptidase activity; GO:0004175 endopeptidase activity; GO:0008233 peptidase activity; GO:0003824 catalytic activity; GO:0017171 serine hydrolase activity; GO:0008236 serine-type peptidase activity; GO:0070011 peptidase activity, acting on L-amino acid peptides; GO:0016787 hydrolase activity; GO:0004252 serine-type endopeptidase activity; GO:0004175 endopeptidase activit…				IPR022764;	Peptidase S54, rhomboid domain;
TGME49_268640-t26_1-p1	TGME49_068640		0		1	RH	BING4CT (NUC141) domain-containing protein_x000D_	nucleus	GO:0006518 peptide metabolic process; GO:0006725 cellular aromatic compound metabolic process; GO:0044267 cellular protein metabolic process; GO:0044699 single-organism process; GO:0009058 biosynthetic process; GO:1901566 organonitrogen compound biosynthetic process; GO:0043039 tRNA aminoacylation; GO:0044237 cellular metabolic process; GO:0071704 organic substance metabolic process; GO:0008152 m…		GO:0016876 ligase activity, forming aminoacyl-tRNA and related compounds; GO:0005524 ATP binding; GO:1901265 nucleoside phosphate binding; GO:0016875 ligase activity, forming carbon-oxygen bonds; GO:0016874 ligase activity; GO:0001882 nucleoside binding; GO:0043167 ion binding; GO:0005515 protein binding; GO:0000166 nucleotide binding; GO:0097159 organic cyclic compound binding; GO:1901363 hetero…	K14768			IPR012952; IPR017986; IPR015943;	BING4, C-terminal domain; WD40-repeat-containing domain; WD40/YVTN repeat-like-containing domain;
TGME49_268830-t26_1-p1	TGME49_068830		0		1	RH	hypothetical protein_x000D_	mitochondria	GO:0009116 nucleoside metabolic process; GO:0042278 purine nucleoside metabolic process; GO:0009167 purine ribonucleoside monophosphate metabolic process; GO:0009117 nucleotide metabolic process; GO:0044699 single-organism process; GO:0046129 purine ribonucleoside biosynthetic process; GO:0009163 nucleoside biosynthetic process; GO:0009058 biosynthetic process; GO:0009156 ribonucleoside monophosp…	GO:0016020 membrane; GO:0098800 inner mitochondrial membrane protein complex; GO:0031090 organelle membrane; GO:0098796 membrane protein complex; GO:0005737 cytoplasm; GO:0032991 macromolecular complex; GO:0098798 mitochondrial protein complex; GO:0044424 intracellular part; GO:0005623 cell; GO:0044455 mitochondrial membrane part; GO:0044422 organelle part; GO:0005740 mitochondrial envelope; GO:0…	GO:0015075 ion transmembrane transporter activity; GO:0022892 substrate-specific transporter activity; GO:0015077 monovalent inorganic cation transmembrane transporter activity; GO:0022890 inorganic cation transmembrane transporter activity; GO:0015078 hydrogen ion transmembrane transporter activity; GO:0008324 cation transmembrane transporter activity; GO:0022891 substrate-specific transmembrane…
TGME49_268850-t26_1-p1	TGME49_068850		0		2	RH	enolase 2_x000D_	mitochondria	GO:0006757 ATP generation from ADP; GO:0009116 nucleoside metabolic process; GO:0042278 purine nucleoside metabolic process; GO:0006165 nucleoside diphosphate phosphorylation; GO:0046031 ADP metabolic process; GO:0019362 pyridine nucleotide metabolic process; GO:0006096 glycolytic process; GO:0009167 purine ribonucleoside monophosphate metabolic process; GO:0009117 nucleotide metabolic process; G…	GO:1902494 catalytic complex; GO:0044464 cell part; GO:0005622 intracellular; GO:0005737 cytoplasm; GO:0032991 macromolecular complex; GO:0044424 intracellular part; GO:0044445 cytosolic part; GO:0005623 cell; GO:0005829 cytosol; GO:0000015 phosphopyruvate hydratase complex; GO:0044444 cytoplasmic part; GO:1902494 catalytic complex; GO:0044464 cell part; GO:0005622 intracellular; GO:0005737 cytop…	GO:0000287 magnesium ion binding; GO:0004634 phosphopyruvate hydratase activity; GO:0003824 catalytic activity; GO:0005488 binding; GO:0043167 ion binding; GO:0046872 metal ion binding; GO:0043169 cation binding; GO:0016829 lyase activity; GO:0016836 hydro-lyase activity; GO:0016835 carbon-oxygen lyase activity; GO:0000287 magnesium ion binding; GO:0004634 phosphopyruvate hydratase activity; GO:0…	K01689	ENO; enolase [EC:4.2.1.11]	ko00010 Glycolysis / Gluconeogenesis (19); ko00680 Methane metabolism (6); ko01100 Metabolic pathways (166); ko01110 Biosynthesis of secondary metabolites (74); ko01120 Microbial metabolism in diverse environments (47); ko01130 Biosynthesis of antibiotics (64); ko01200 Carbon metabolism (41); ko01230 Biosynthesis of amino acids (20); ko03018 RNA degradation (18); ko04066 HIF-1 signaling pathway (…	IPR029065; IPR020810; IPR029017; IPR020811;	Enolase C-terminal domain-like; Enolase, C-terminal TIM barrel domain; Enolase N-terminal domain-like; Enolase, N-terminal;
TGME49_268870-t26_1-p1	TGME49_068870		0		1	RH	tetratricopeptide repeat-containing protein_x000D_	cytoplasm,nucleus	GO:0044699 single-organism process; GO:0008152 metabolic process; GO:0055114 oxidation-reduction process; GO:0044710 single-organism metabolic process;		GO:0005515 protein binding; GO:0003824 catalytic activity; GO:0005488 binding; GO:0016491 oxidoreductase activity; GO:0005515 protein binding; GO:0003824 catalytic activity; GO:0005488 binding; GO:0016491 oxidoreductase activity;				IPR000683; IPR011990; IPR016040; IPR013026;	Oxidoreductase, N-terminal; Tetratricopeptide-like helical domain; NAD(P)-binding domain; Tetratricopeptide repeat-containing domain;
TGME49_268890-t26_1-p1	TGME49_068890		1	ME49	2	RH	citrate synthase I_x000D_	mitochondria	GO:0072350 tricarboxylic acid metabolic process; GO:0055114 oxidation-reduction process; GO:0044281 small molecule metabolic process; GO:0044763 single-organism cellular process; GO:0006099 tricarboxylic acid cycle; GO:0044699 single-organism process; GO:0044238 primary metabolic process; GO:0045333 cellular respiration; GO:0044237 cellular metabolic process; GO:0071704 organic substance metaboli…		GO:0016746 transferase activity, transferring acyl groups; GO:0046912 transferase activity, transferring acyl groups, acyl groups converted into alkyl on transfer; GO:0003824 catalytic activity; GO:0016740 transferase activity; GO:0016746 transferase activity, transferring acyl groups; GO:0046912 transferase activity, transferring acyl groups, acyl groups converted into alkyl on transfer; GO:0003…	K01647	CS; citrate synthase [EC:2.3.3.1]	ko00020 Citrate cycle (TCA cycle) (14); ko00630 Glyoxylate and dicarboxylate metabolism (9); ko01100 Metabolic pathways (166); ko01110 Biosynthesis of secondary metabolites (74); ko01120 Microbial metabolism in diverse environments (47); ko01130 Biosynthesis of antibiotics (64); ko01200 Carbon metabolism (41); ko01210 2-Oxocarboxylic acid metabolism (4); ko01230 Biosynthesis of amino acids (20);	IPR016142;	Citrate synthase-like, large alpha subdomain;
TGME49_268950-t26_1-p1	TGME49_068950		0		3	both	hypothetical protein_x000D_	nucleus							IPR011991; IPR006630;	Winged helix-turn-helix DNA-binding domain; RNA-binding protein Lupus La;
TGME49_269000-t26_1-p1	TGME49_069000		0		1	ME49	ABC transporter family protein_x000D_	plasma membrane	GO:0006810 transport; GO:0055085 transmembrane transport; GO:0051179 localization; GO:0051234 establishment of localization; GO:0006810 transport; GO:0042493 response to drug; GO:0055085 transmembrane transport; GO:0042221 response to chemical; GO:1902578 single-organism localization; GO:0015893 drug transport; GO:0044699 single-organism process; GO:0050896 response to stimulus; GO:0051179 locali…	GO:0031224 intrinsic component of membrane; GO:0016020 membrane; GO:0016021 integral component of membrane; GO:0044425 membrane part; GO:0031224 intrinsic component of membrane; GO:0016020 membrane; GO:0016021 integral component of membrane; GO:0044425 membrane part;	GO:1901265 nucleoside phosphate binding; GO:0015399 primary active transmembrane transporter activity; GO:0016817 hydrolase activity, acting on acid anhydrides; GO:0016787 hydrolase activity; GO:0016887 ATPase activity; GO:0097159 organic cyclic compound binding; GO:1901363 heterocyclic compound binding; GO:0016462 pyrophosphatase activity; GO:0003824 catalytic activity; GO:0032553 ribonucleotide…	K05663	ABC.ATM; mitochondrial ABC transporter ATM	ko02010 ABC transporters (4);	IPR003593; IPR003439; IPR011527; IPR027417;	AAA+ ATPase domain; ABC transporter-like; ABC transporter type 1, transmembrane domain; P-loop containing nucleoside triphosphate hydrolase;
TGME49_269250-t26_1-p1	TGME49_069250		0		1	RH	Mov34/MPN/PAD-1 family protein_x000D_	extracellular		GO:1902494 catalytic complex; GO:0000502 proteasome complex; GO:0022624 proteasome accessory complex; GO:0044464 cell part; GO:0005622 intracellular; GO:0005838 proteasome regulatory particle; GO:0032991 macromolecular complex; GO:0044424 intracellular part; GO:1905368 peptidase complex; GO:0005623 cell; GO:0043234 protein complex; GO:1905369 endopeptidase complex; GO:1902494 catalytic complex; G…	GO:0005515 protein binding; GO:0005488 binding; GO:0005515 protein binding; GO:0005488 binding;	K03038	PSMD7; 26S proteasome regulatory subunit N8	ko03050 Proteasome (13);	IPR000555; IPR024969;	JAB1/MPN/MOV34 metalloenzyme domain; Rpn11/EIF3F, C-terminal;
TGME49_269450-t26_1-p1	TGME49_069450		0		1	RH	hypothetical protein_x000D_	extracellular
TGME49_269650-t26_1-p1	TGME49_069650		1	ME49	2	RH	FFD and TFG box motifs protein_x000D_	nucleus				K18749			IPR025761; IPR025768; IPR025609; IPR019050; IPR010920; IPR025762;	FFD box; TFG box; Lsm14-like, N-terminal; FDF domain; LSM domain; DFDF domain;
TGME49_269690-t26_1-p1	TGME49_069690		1	ME49	2	both	hypothetical protein_x000D_	Golgi apparatus
TGME49_269885-t26_1-p1	TGME49_069890	ROP	0		1	RH	rhoptry metalloprotease toxolysin TLN1_x000D_	Golgi apparatus	GO:0006508 proteolysis; GO:0008152 metabolic process; GO:0043170 macromolecule metabolic process; GO:0019538 protein metabolic process; GO:0044238 primary metabolic process; GO:0071704 organic substance metabolic process;		GO:0046872 metal ion binding; GO:0043169 cation binding; GO:0003824 catalytic activity; GO:0005488 binding; GO:0043167 ion binding; GO:0008233 peptidase activity; GO:0003824 catalytic activity; GO:0005488 binding; GO:0043167 ion binding; GO:0043169 cation binding; GO:0046872 metal ion binding; GO:0070011 peptidase activity, acting on L-amino acid peptides; GO:0008237 metallopeptidase activity; GO…				IPR007863; IPR032632; IPR011765; IPR011249; IPR011237;	Peptidase M16, C-terminal; Peptidase M16, middle/third domain; Peptidase M16, N-terminal; Metalloenzyme, LuxS/M16 peptidase-like; Peptidase M16 domain;
TGME49_269970-t26_1-p1	TGME49_069970		1	RH	0		hypothetical protein_x000D_	extracellular		GO:0031224 intrinsic component of membrane; GO:0016020 membrane; GO:0016021 integral component of membrane; GO:0044425 membrane part;
TGME49_270220-t26_1-p1	TGME49_070220		0		1	RH	hypothetical protein_x000D_	plasma membrane	GO:0006506 GPI anchor biosynthetic process; GO:0009247 glycolipid biosynthetic process; GO:1903509 liposaccharide metabolic process; GO:0046486 glycerolipid metabolic process; GO:0006661 phosphatidylinositol biosynthetic process; GO:0006643 membrane lipid metabolic process; GO:0008654 phospholipid biosynthetic process; GO:0044267 cellular protein metabolic process; GO:0044699 single-organism proc…	GO:0031224 intrinsic component of membrane; GO:0016020 membrane; GO:0016021 integral component of membrane; GO:0044425 membrane part;	GO:0016757 transferase activity, transferring glycosyl groups; GO:0004584 dolichyl-phosphate-mannose-glycolipid alpha-mannosyltransferase activity; GO:0016758 transferase activity, transferring hexosyl groups; GO:0000030 mannosyltransferase activity; GO:0003824 catalytic activity; GO:0016740 transferase activity; GO:0016757 transferase activity, transferring glycosyl groups; GO:0004584 dolichyl-p…
TGME49_270240-t26_1-p1	TGME49_070240		4	both	0		MAG1_x000D_	extracellular
TGME49_270380-t26_1-p1	TGME49_070380		1	ME49	0		ribosomal protein RPS13_x000D_	cytoplasm	GO:0006518 peptide metabolic process; GO:0043043 peptide biosynthetic process; GO:0044267 cellular protein metabolic process; GO:0006807 nitrogen compound metabolic process; GO:0009058 biosynthetic process; GO:0043603 cellular amide metabolic process; GO:0044238 primary metabolic process; GO:1901566 organonitrogen compound biosynthetic process; GO:1901576 organic substance biosynthetic process; G…	GO:0005840 ribosome; GO:0043226 organelle; GO:0043229 intracellular organelle; GO:0043232 intracellular non-membrane-bounded organelle; GO:0044464 cell part; GO:0005622 intracellular; GO:0005737 cytoplasm; GO:0032991 macromolecular complex; GO:0044424 intracellular part; GO:1990904 ribonucleoprotein complex; GO:0005623 cell; GO:0030529 intracellular ribonucleoprotein complex; GO:0044444 cytoplasm…	GO:0003735 structural constituent of ribosome; GO:0005198 structural molecule activity; GO:0003735 structural constituent of ribosome; GO:0005198 structural molecule activity;	K02953	RP-S13e; small subunit ribosomal protein S13e	ko03010 Ribosome (75);	IPR012606; IPR009068;	Ribosomal protein S13/S15, N-terminal; S15/NS1, RNA-binding;
TGME49_270510-t26_1-p1	TGME49_070510		0		1	RH	asparaginyl-tRNA synthetase (NOB+tRNA synthase)_x000D_	mitochondria	GO:0006518 peptide metabolic process; GO:0006725 cellular aromatic compound metabolic process; GO:0044267 cellular protein metabolic process; GO:0044699 single-organism process; GO:0009058 biosynthetic process; GO:0006421 asparaginyl-tRNA aminoacylation; GO:1901566 organonitrogen compound biosynthetic process; GO:0043039 tRNA aminoacylation; GO:0044237 cellular metabolic process; GO:0071704 organ…	GO:0044424 intracellular part; GO:0005623 cell; GO:0044464 cell part; GO:0005622 intracellular; GO:0005737 cytoplasm; GO:0044424 intracellular part; GO:0005623 cell; GO:0044464 cell part; GO:0005622 intracellular; GO:0005737 cytoplasm;	GO:0016876 ligase activity, forming aminoacyl-tRNA and related compounds; GO:0005524 ATP binding; GO:1901265 nucleoside phosphate binding; GO:0016875 ligase activity, forming carbon-oxygen bonds; GO:0016874 ligase activity; GO:0001882 nucleoside binding; GO:0043167 ion binding; GO:0000166 nucleotide binding; GO:0097159 organic cyclic compound binding; GO:1901363 heterocyclic compound binding; GO:…	K01893	NARS; asparaginyl-tRNA synthetase [EC:6.1.1.22]	ko00970 Aminoacyl-tRNA biosynthesis (19);	IPR012340; IPR004364; IPR006195;	Nucleic acid-binding, OB-fold; Aminoacyl-tRNA synthetase, class II (D/K/N); Aminoacyl-tRNA synthetase, class II;
TGME49_270560-t26_1-p1	TGME49_070560		0		1	RH	peptidyl-prolyl cis-trans isomerase family 1_x000D_	mitochondria	GO:0044267 cellular protein metabolic process; GO:0044238 primary metabolic process; GO:0018208 peptidyl-proline modification; GO:0000413 protein peptidyl-prolyl isomerization; GO:0044237 cellular metabolic process; GO:0071704 organic substance metabolic process; GO:0006457 protein folding; GO:0018193 peptidyl-amino acid modification; GO:0008152 metabolic process; GO:0044260 cellular macromolecul…		GO:0003755 peptidyl-prolyl cis-trans isomerase activity; GO:0016853 isomerase activity; GO:0003824 catalytic activity; GO:0016859 cis-trans isomerase activity; GO:0003755 peptidyl-prolyl cis-trans isomerase activity; GO:0016853 isomerase activity; GO:0003824 catalytic activity; GO:0016859 cis-trans isomerase activity;	K12733	PPIL1; peptidyl-prolyl cis-trans isomerase-like 1 [EC:5.2.1.8]	ko03040 Spliceosome (56);	IPR002130; IPR029000;	Cyclophilin-type peptidyl-prolyl cis-trans isomerase domain; Cyclophilin-like domain;
TGME49_270770-t26_1-p1	TGME49_070770		1	RH	1	RH	PWI domain-containing protein_x000D_	nucleus	GO:0006396 RNA processing; GO:0006725 cellular aromatic compound metabolic process; GO:1901360 organic cyclic compound metabolic process; GO:0006807 nitrogen compound metabolic process; GO:0044238 primary metabolic process; GO:0044237 cellular metabolic process; GO:0071704 organic substance metabolic process; GO:0006397 mRNA processing; GO:0016070 RNA metabolic process; GO:0008152 metabolic proce…		GO:0097159 organic cyclic compound binding; GO:1901363 heterocyclic compound binding; GO:1901265 nucleoside phosphate binding; GO:0005488 binding; GO:0003676 nucleic acid binding; GO:0000166 nucleotide binding; GO:0036094 small molecule binding; GO:0097159 organic cyclic compound binding; GO:1901363 heterocyclic compound binding; GO:1901265 nucleoside phosphate binding; GO:0005488 binding; GO:000…	K12822	RBM25; RNA-binding protein 25	ko03040 Spliceosome (56);	IPR034268; IPR000504; IPR012677; IPR002483;	RBM25, RNA recognition motif; RNA recognition motif domain; Nucleotide-binding alpha-beta plait domain; PWI domain;
TGME49_270850-t26_1-p1	TGME49_070850		0		2	RH	glycosyl hydrolases family 17 protein_x000D_	plasma membrane	GO:0008152 metabolic process; GO:0005975 carbohydrate metabolic process; GO:0044238 primary metabolic process; GO:0071704 organic substance metabolic process; GO:0008152 metabolic process; GO:0005975 carbohydrate metabolic process; GO:0044238 primary metabolic process; GO:0071704 organic substance metabolic process;	GO:0031224 intrinsic component of membrane; GO:0016020 membrane; GO:0016021 integral component of membrane; GO:0044425 membrane part;	GO:0004553 hydrolase activity, hydrolyzing O-glycosyl compounds; GO:0016787 hydrolase activity; GO:0003824 catalytic activity; GO:0016798 hydrolase activity, acting on glycosyl bonds; GO:0008422 beta-glucosidase activity; GO:0015926 glucosidase activity; GO:0042973 glucan endo-1,3-beta-D-glucosidase activity; GO:0004553 hydrolase activity, hydrolyzing O-glycosyl compounds; GO:0016787 hydrolase ac…				IPR017853; IPR013781;	Glycoside hydrolase superfamily; Glycoside hydrolase, catalytic domain;
TGME49_271610-t26_1-p1	TGME49_071610		0		1	RH	pyrroline-5-carboxylate reductase_x000D_	extracellular	GO:0016053 organic acid biosynthetic process; GO:0044699 single-organism process; GO:0009058 biosynthetic process; GO:1901566 organonitrogen compound biosynthetic process; GO:0044237 cellular metabolic process; GO:0009084 glutamine family amino acid biosynthetic process; GO:0071704 organic substance metabolic process; GO:0008152 metabolic process; GO:0006520 cellular amino acid metabolic process;…		GO:0016645 oxidoreductase activity, acting on the CH-NH group of donors; GO:0016646 oxidoreductase activity, acting on the CH-NH group of donors, NAD or NADP as acceptor; GO:0003824 catalytic activity; GO:0004735 pyrroline-5-carboxylate reductase activity; GO:0016491 oxidoreductase activity; GO:0016645 oxidoreductase activity, acting on the CH-NH group of donors; GO:0016646 oxidoreductase activit…	K00286	proC; pyrroline-5-carboxylate reductase [EC:1.5.1.2]	ko00330 Arginine and proline metabolism (3); ko01100 Metabolic pathways (166); ko01110 Biosynthesis of secondary metabolites (74); ko01130 Biosynthesis of antibiotics (64); ko01230 Biosynthesis of amino acids (20);	IPR028939; IPR008927; IPR016040; IPR029036;	Pyrroline-5-carboxylate reductase, catalytic, N-terminal; 6-phosphogluconate dehydrogenase C-terminal domain-like; NAD(P)-binding domain; Pyrroline-5-carboxylate reductase, dimerisation domain;
TGME49_271880-t26_1-p1	TGME49_071880		0		2	RH	B-box zinc finger domain-containing protein_x000D_	nucleus	GO:0016072 rRNA metabolic process; GO:0006396 RNA processing; GO:0034470 ncRNA processing; GO:0044085 cellular component biogenesis; GO:0022613 ribonucleoprotein complex biogenesis; GO:0006725 cellular aromatic compound metabolic process; GO:0006807 nitrogen compound metabolic process; GO:0042254 ribosome biogenesis; GO:1901360 organic cyclic compound metabolic process; GO:0044238 primary metabol…	GO:0005623 cell; GO:0005622 intracellular; GO:0044464 cell part; GO:0044464 cell part; GO:0005622 intracellular; GO:0032991 macromolecular complex; GO:0044424 intracellular part; GO:1990904 ribonucleoprotein complex; GO:0030529 intracellular ribonucleoprotein complex; GO:0005623 cell; GO:0030688 preribosome, small subunit precursor; GO:0030684 preribosome;	GO:0043169 cation binding; GO:0046872 metal ion binding; GO:0008270 zinc ion binding; GO:0046914 transition metal ion binding; GO:0005488 binding; GO:0043167 ion binding; GO:0043169 cation binding; GO:0046872 metal ion binding; GO:0008270 zinc ion binding; GO:0046914 transition metal ion binding; GO:0005488 binding; GO:0043167 ion binding;				IPR000315;	B-box-type zinc finger;
TGME49_272760-t26_1-p1	TGME49_072760		0		1	RH	hypothetical protein_x000D_	cytoplasm
TGME49_272910-t26_1-p1	TGME49_072910		0		1	RH	T-complex protein 1 delta subunit_x000D_	cytoplasm	GO:0006457 protein folding; GO:0009987 cellular process; GO:0006457 protein folding; GO:0009987 cellular process;	GO:0044424 intracellular part; GO:0005623 cell; GO:0044464 cell part; GO:0005622 intracellular; GO:0005737 cytoplasm;	GO:0005524 ATP binding; GO:1901265 nucleoside phosphate binding; GO:0001882 nucleoside binding; GO:0043167 ion binding; GO:0005515 protein binding; GO:0000166 nucleotide binding; GO:0097159 organic cyclic compound binding; GO:1901363 heterocyclic compound binding; GO:0032549 ribonucleoside binding; GO:0097367 carbohydrate derivative binding; GO:0032553 ribonucleotide binding; GO:0005488 binding; …	K09496			IPR027410; IPR027409; IPR027413;	TCP-1-like chaperonin intermediate domain; GroEL-like apical domain; GroEL-like equatorial domain;
TGME49_273090-t26_1-p1	TGME49_073090		1	ME49	1	RH	cell division protein CDC48CY_x000D_	cytoplasm,nucleus	GO:0044763 single-organism cellular process; GO:0044699 single-organism process; GO:0051301 cell division; GO:0009987 cellular process;		GO:0005524 ATP binding; GO:1901265 nucleoside phosphate binding; GO:0001882 nucleoside binding; GO:0043167 ion binding; GO:0016787 hydrolase activity; GO:0000166 nucleotide binding; GO:0097159 organic cyclic compound binding; GO:1901363 heterocyclic compound binding; GO:0032549 ribonucleoside binding; GO:0097367 carbohydrate derivative binding; GO:0003824 catalytic activity; GO:0032553 ribonucleo…	K13525	VCP; transitional endoplasmic reticulum ATPase	ko04141 Protein processing in endoplasmic reticulum (32);	IPR029067; IPR003593; IPR003959; IPR009010; IPR015415; IPR004201; IPR027417; IPR003338;	CDC48 domain 2-like; AAA+ ATPase domain; ATPase, AAA-type, core; Aspartate decarboxylase-like domain; Vps4 oligomerisation, C-terminal; CDC48, domain 2; P-loop containing nucleoside triphosphate hydrolase; CDC48, N-terminal subdomain;
TGME49_273460-t26_1-p1	TGME49_073460		2	both	0		eukaryotic translation initiation factor 3 subunit 6 interacting protein_x000D_	nucleus	GO:0050794 regulation of cellular process; GO:0044085 cellular component biogenesis; GO:0016043 cellular component organization; GO:0022613 ribonucleoprotein complex biogenesis; GO:0006518 peptide metabolic process; GO:0022618 ribonucleoprotein complex assembly; GO:0060255 regulation of macromolecule metabolic process; GO:0010608 posttranscriptional regulation of gene expression; GO:0044267 cellu…	GO:0044464 cell part; GO:0005622 intracellular; GO:0005737 cytoplasm; GO:0032991 macromolecular complex; GO:0044424 intracellular part; GO:0043234 protein complex; GO:0005623 cell; GO:0044444 cytoplasmic part; GO:0005852 eukaryotic translation initiation factor 3 complex; GO:0016020 membrane; GO:0005737 cytoplasm; GO:0031224 intrinsic component of membrane; GO:0032991 macromolecular complex; GO:0…	GO:0097159 organic cyclic compound binding; GO:1901363 heterocyclic compound binding; GO:0003723 RNA binding; GO:0008135 translation factor activity, RNA binding; GO:0005488 binding; GO:0003676 nucleic acid binding; GO:0003743 translation initiation factor activity; GO:0097159 organic cyclic compound binding; GO:1901363 heterocyclic compound binding; GO:0003723 RNA binding; GO:0008135 translation…	K15029
TGME49_273472-t26_1-p1	TGME49_073470		0		3	both	hypothetical protein_x000D_	nucleus	GO:0044085 cellular component biogenesis; GO:0016043 cellular component organization; GO:0044763 single-organism cellular process; GO:0060271 cilium assembly; GO:0044699 single-organism process; GO:0007017 microtubule-based process; GO:0030031 cell projection assembly; GO:0044782 cilium organization; GO:0007018 microtubule-based movement; GO:1902589 single-organism organelle organization; GO:0070…
TGME49_273550-t26_1-p1	TGME49_073550		0		2	RH	hypothetical protein_x000D_	plasma membrane		GO:0031224 intrinsic component of membrane; GO:0016020 membrane; GO:0016021 integral component of membrane; GO:0044425 membrane part;	GO:0016757 transferase activity, transferring glycosyl groups; GO:0003824 catalytic activity; GO:0016740 transferase activity;
TGME49_273760-t26_1-p1	TGME49_073760	HSP	1	RH	0		heat shock protein HSP70_x000D_	cytoplasm			GO:0005524 ATP binding; GO:1901265 nucleoside phosphate binding; GO:0001882 nucleoside binding; GO:0043167 ion binding; GO:0000166 nucleotide binding; GO:0097159 organic cyclic compound binding; GO:1901363 heterocyclic compound binding; GO:0032549 ribonucleoside binding; GO:0097367 carbohydrate derivative binding; GO:0032553 ribonucleotide binding; GO:0005488 binding; GO:0032550 purine ribonucleo…	K03283	HSPA1s; heat shock 70kDa protein 1/2/6/8	ko03040 Spliceosome (56); ko04010 MAPK signaling pathway (4); ko04141 Protein processing in endoplasmic reticulum (32); ko04144 Endocytosis (11);	IPR029048; IPR029047;	Heat shock protein 70kD, C-terminal domain; Heat shock protein 70kD, peptide-binding domain;
TGME49_273850-t26_1-p1	TGME49_073850		0		1	RH	hypothetical protein_x000D_	nucleus		GO:0043229 intracellular organelle; GO:0005643 nuclear pore; GO:0005635 nuclear envelope; GO:0044446 intracellular organelle part; GO:0031967 organelle envelope; GO:0012505 endomembrane system; GO:0032991 macromolecular complex; GO:0044424 intracellular part; GO:0005623 cell; GO:0044422 organelle part; GO:0043226 organelle; GO:0043231 intracellular membrane-bounded organelle; GO:0005634 nucleus; …	GO:0017056 structural constituent of nuclear pore; GO:0005198 structural molecule activity;	K14306	NUP62; nuclear pore complex protein Nup62	ko03013 RNA transport (20);	IPR007758;	Nucleoporin, NSP1-like, C-terminal;
TGME49_273860-t26_1-p1	TGME49_073860		0		1	RH	hypothetical protein_x000D_	mitochondria
TGME49_273960-t26_1-p1	TGME49_073960		0		3	RH	chaperonin GroS protein_x000D_	extracellular	GO:0006457 protein folding; GO:0009987 cellular process; GO:0006457 protein folding; GO:0009987 cellular process;	GO:0044424 intracellular part; GO:0005623 cell; GO:0044464 cell part; GO:0005622 intracellular; GO:0005737 cytoplasm; GO:0044424 intracellular part; GO:0005623 cell; GO:0044464 cell part; GO:0005622 intracellular; GO:0005737 cytoplasm;					IPR011032;	GroES-like;
TGME49_275310-t26_1-p1	TGME49_075310		0		1	ME49	hypothetical protein_x000D_	nucleus			GO:0097159 organic cyclic compound binding; GO:1901363 heterocyclic compound binding; GO:0046914 transition metal ion binding; GO:0005488 binding; GO:0003676 nucleic acid binding; GO:0043167 ion binding; GO:0046872 metal ion binding; GO:0043169 cation binding; GO:0008270 zinc ion binding; GO:0097159 organic cyclic compound binding; GO:1901363 heterocyclic compound binding; GO:0046914 transition m…	K12848	SNU23; U4/U6.U5 tri-snRNP component SNU23	ko03040 Spliceosome (56);	IPR003604;	Zinc finger, U1-type;
TGME49_275480-t26_1-p1	TGME49_075480		0		1	ME49	Myb family DNA-binding domain-containing protein_x000D_	nucleus			GO:0097159 organic cyclic compound binding; GO:1901363 heterocyclic compound binding; GO:0003677 DNA binding; GO:0005488 binding; GO:0003676 nucleic acid binding; GO:0097159 organic cyclic compound binding; GO:1901363 heterocyclic compound binding; GO:0003677 DNA binding; GO:0005488 binding; GO:0003676 nucleic acid binding;	K12860	CDC5L; pre-mRNA-splicing factor CDC5/CEF1	ko03040 Spliceosome (56);	IPR001005; IPR021786; IPR009057; IPR017930;	SANT/Myb domain; Pre-mRNA splicing factor component Cdc5p/Cef1; Homeobox domain-like; Myb domain;
TGME49_275650-t26_1-p1	TGME49_075650		0		1	ME49	hypothetical protein_x000D_	cytoplasm
TGME49_275802-t26_1-p1	TGME49_075800		0		2	RH	SRP72 RNA-binding domain-containing protein_x000D_	nucleus	GO:0046907 intracellular transport; GO:0072599 establishment of protein localization to endoplasmic reticulum; GO:0072594 establishment of protein localization to organelle; GO:0072657 protein localization to membrane; GO:0045047 protein targeting to ER; GO:0071702 organic substance transport; GO:0006613 cotranslational protein targeting to membrane; GO:0015031 protein transport; GO:0051641 cellu…	GO:0044464 cell part; GO:0005622 intracellular; GO:0048500 signal recognition particle; GO:0005737 cytoplasm; GO:0032991 macromolecular complex; GO:0044424 intracellular part; GO:1990904 ribonucleoprotein complex; GO:0030529 intracellular ribonucleoprotein complex; GO:0005623 cell; GO:0044444 cytoplasmic part; GO:0044464 cell part; GO:0005622 intracellular; GO:0048500 signal recognition particle;…	GO:0097159 organic cyclic compound binding; GO:1901363 heterocyclic compound binding; GO:0003723 RNA binding; GO:0005488 binding; GO:0003676 nucleic acid binding; GO:0005515 protein binding; GO:0008312 7S RNA binding; GO:0097159 organic cyclic compound binding; GO:1901363 heterocyclic compound binding; GO:0003723 RNA binding; GO:0005488 binding; GO:0003676 nucleic acid binding; GO:0005515 protein…	K03108	SRP72; signal recognition particle subunit SRP72	ko03060 Protein export (13);	IPR011990; IPR013699;	Tetratricopeptide-like helical domain; Signal recognition particle, SRP72 subunit, RNA-binding;
TGME49_276990-t26_1-p1	TGME49_076990		0		1	ME49	cytochrome b5 family heme/steroid binding domain-containing protein_x000D_	mitochondria				K17278			IPR001199;	Cytochrome b5-like heme/steroid binding domain;
TGME49_277080-t26_1-p1	TGME49_077080	MIC	0		1	RH	microneme protein MIC5_x000D_	extracellular
TGME49_277240-t26_1-p1	TGME49_077240	GRA	0		1	RH	NTPase I_x000D_	extracellular			GO:0016817 hydrolase activity, acting on acid anhydrides; GO:0016787 hydrolase activity; GO:0016462 pyrophosphatase activity; GO:0017111 nucleoside-triphosphatase activity; GO:0016818 hydrolase activity, acting on acid anhydrides, in phosphorus-containing anhydrides; GO:0003824 catalytic activity;
TGME49_277270-t26_1-p1	TGME49_077270	GRA	0		2	RH	NTPase II_x000D_	extracellular			GO:0016787 hydrolase activity; GO:0003824 catalytic activity; GO:0016817 hydrolase activity, acting on acid anhydrides; GO:0016787 hydrolase activity; GO:0016462 pyrophosphatase activity; GO:0017111 nucleoside-triphosphatase activity; GO:0016818 hydrolase activity, acting on acid anhydrides, in phosphorus-containing anhydrides; GO:0003824 catalytic activity;
TGME49_277490-t26_1-p1	TGME49_077490		0		1	RH	hypothetical protein_x000D_	mitochondria	GO:0050794 regulation of cellular process; GO:0010468 regulation of gene expression; GO:0006355 regulation of transcription, DNA-templated; GO:0031326 regulation of cellular biosynthetic process; GO:0080090 regulation of primary metabolic process; GO:0060255 regulation of macromolecule metabolic process; GO:0019219 regulation of nucleobase-containing compound metabolic process; GO:0010556 regulat…	GO:0043226 organelle; GO:0043231 intracellular membrane-bounded organelle; GO:0043229 intracellular organelle; GO:0005634 nucleus; GO:0044464 cell part; GO:0005622 intracellular; GO:0044424 intracellular part; GO:0043227 membrane-bounded organelle; GO:0005623 cell;	GO:0003700 transcription factor activity, sequence-specific DNA binding; GO:0001071 nucleic acid binding transcription factor activity;
TGME49_277720-t26_1-p1	TGME49_077720		0		3	RH	GDA1/CD39 (nucleoside phosphatase) family protein_x000D_	extracellular			GO:0016787 hydrolase activity; GO:0003824 catalytic activity; GO:0016817 hydrolase activity, acting on acid anhydrides; GO:0016787 hydrolase activity; GO:0016462 pyrophosphatase activity; GO:0017111 nucleoside-triphosphatase activity; GO:0016818 hydrolase activity, acting on acid anhydrides, in phosphorus-containing anhydrides; GO:0003824 catalytic activity;
TGME49_278040-t26_1-p1	TGME49_078040		0		1	RH	G-patch domain-containing protein_x000D_	nucleus			GO:0097159 organic cyclic compound binding; GO:1901363 heterocyclic compound binding; GO:0005488 binding; GO:0003676 nucleic acid binding; GO:0097159 organic cyclic compound binding; GO:1901363 heterocyclic compound binding; GO:0005488 binding; GO:0003676 nucleic acid binding;				IPR000467;	G-patch domain;
TGME49_278470-t26_1-p1	TGME49_078470		0		1	RH	hypothetical protein_x000D_	nucleus							IPR023393;	START-like domain;
TGME49_278640-t26_1-p1	TGME49_078650		0		2	RH	MIZ/SP-RING zinc finger domain-containing protein_x000D_	nucleus			GO:0043169 cation binding; GO:0046872 metal ion binding; GO:0008270 zinc ion binding; GO:0046914 transition metal ion binding; GO:0005488 binding; GO:0043167 ion binding; GO:0043169 cation binding; GO:0046872 metal ion binding; GO:0008270 zinc ion binding; GO:0046914 transition metal ion binding; GO:0005488 binding; GO:0043167 ion binding;				IPR004181; IPR003034;	Zinc finger, MIZ-type; SAP domain;
TGME49_278720-t26_1-p1	TGME49_078720		0		1	RH	hypothetical protein_x000D_	nucleus
TGME49_278830-t26_1-p1	TGME49_078830		1	ME49	0		glucose-6-phosphate 1-dehydrogenase_x000D_	nucleus	GO:0006739 NADP metabolic process; GO:0019362 pyridine nucleotide metabolic process; GO:0006725 cellular aromatic compound metabolic process; GO:0046496 nicotinamide nucleotide metabolic process; GO:0009117 nucleotide metabolic process; GO:0044699 single-organism process; GO:0044237 cellular metabolic process; GO:0072524 pyridine-containing compound metabolic process; GO:0006796 phosphate-contain…		GO:0017057 6-phosphogluconolactonase activity; GO:0052689 carboxylic ester hydrolase activity; GO:1901265 nucleoside phosphate binding; GO:0016787 hydrolase activity; GO:0000166 nucleotide binding; GO:0048037 cofactor binding; GO:0016491 oxidoreductase activity; GO:1901363 heterocyclic compound binding; GO:0097159 organic cyclic compound binding; GO:0016614 oxidoreductase activity, acting on CH-O…	K00036	G6PD; glucose-6-phosphate 1-dehydrogenase [EC:1.1.1.49 1.1.1.363]	ko00030 Pentose phosphate pathway (13); ko00480 Glutathione metabolism (9); ko01100 Metabolic pathways (166); ko01110 Biosynthesis of secondary metabolites (74); ko01120 Microbial metabolism in diverse environments (47); ko01130 Biosynthesis of antibiotics (64); ko01200 Carbon metabolism (41);	IPR022675; IPR006148; IPR016040; IPR005900; IPR022674;	Glucose-6-phosphate dehydrogenase, C-terminal; Glucosamine/galactosamine-6-phosphate isomerase; NAD(P)-binding domain; 6-phosphogluconolactonase, DevB-type; Glucose-6-phosphate dehydrogenase, NAD-binding;
TGME49_278870-t26_1-p1	TGME49_078870	Myosin	0		2	RH	myosin F_x000D_	cytoplasm		GO:0043229 intracellular organelle; GO:0043232 intracellular non-membrane-bounded organelle; GO:0044430 cytoskeletal part; GO:0044446 intracellular organelle part; GO:0032991 macromolecular complex; GO:0044424 intracellular part; GO:0005623 cell; GO:0015629 actin cytoskeleton; GO:0044422 organelle part; GO:0043228 non-membrane-bounded organelle; GO:0043226 organelle; GO:0005856 cytoskeleton; GO:0…	GO:0005524 ATP binding; GO:0003774 motor activity; GO:1901265 nucleoside phosphate binding; GO:0001882 nucleoside binding; GO:0043167 ion binding; GO:0016817 hydrolase activity, acting on acid anhydrides; GO:0016787 hydrolase activity; GO:0005515 protein binding; GO:0000166 nucleotide binding; GO:0017111 nucleoside-triphosphatase activity; GO:0097159 organic cyclic compound binding; GO:1901363 he…				IPR017986; IPR015943; IPR001609; IPR027417;	WD40-repeat-containing domain; WD40/YVTN repeat-like-containing domain; Myosin head, motor domain; P-loop containing nucleoside triphosphate hydrolase;
TGME49_278950-t26_1-p1	TGME49_078950		0		1	RH	LSM domain-containing protein_x000D_	mitochondria	GO:0006725 cellular aromatic compound metabolic process; GO:0060255 regulation of macromolecule metabolic process; GO:0048519 negative regulation of biological process; GO:0044237 cellular metabolic process; GO:0071704 organic substance metabolic process; GO:0044270 cellular nitrogen compound catabolic process; GO:0000398 mRNA splicing, via spliceosome; GO:0008152 metabolic process; GO:0000377 RN…	GO:0044464 cell part; GO:0005622 intracellular; GO:0032991 macromolecular complex; GO:0044424 intracellular part; GO:1990904 ribonucleoprotein complex; GO:0005623 cell; GO:0030529 intracellular ribonucleoprotein complex;		K12623	LSM4; U6 snRNA-associated Sm-like protein LSm4	ko03018 RNA degradation (18); ko03040 Spliceosome (56);	IPR001163; IPR034101; IPR010920;	LSM domain, eukaryotic/archaea-type; Sm-like protein Lsm4; LSM domain;
TGME49_278975-t26_1-p1	TGME49_078970		1	RH	0		ICE family protease (caspase) p20 domain-containing protein_x000D_	nucleus	GO:0006508 proteolysis; GO:0008152 metabolic process; GO:0043170 macromolecule metabolic process; GO:0019538 protein metabolic process; GO:0044238 primary metabolic process; GO:0071704 organic substance metabolic process;		GO:0008233 peptidase activity; GO:0016787 hydrolase activity; GO:0003824 catalytic activity;				IPR029030;	Caspase-like domain;
TGME49_279380-t26_1-p1	TGME49_079380		0		1	RH	hypothetical protein_x000D_	cytoplasm,nucleus			GO:0016746 transferase activity, transferring acyl groups; GO:0016787 hydrolase activity; GO:0016740 transferase activity; GO:0003824 catalytic activity;				IPR029058;	Alpha/Beta hydrolase fold;
TGME49_279420-t26_1-p1	TGME49_079420		0		1	ME49	hypothetical protein_x000D_	plasma membrane
TGME49_279430-t26_1-p1	TGME49_079430		0		1	RH	cwf18 pre-mRNA splicing factor protein_x000D_	cytoplasm				K12871	CCDC12; coiled-coil domain-containing protein 12	ko03040 Spliceosome (56);
TGME49_280380-t26_1-p1	TGME49_080380		0		1	ME49	poly(ADP-ribose) glycohydrolase_x000D_	endoplasmic reticulum	GO:0008152 metabolic process; GO:0005975 carbohydrate metabolic process; GO:0044238 primary metabolic process; GO:0071704 organic substance metabolic process; GO:0008152 metabolic process; GO:0005975 carbohydrate metabolic process; GO:0044238 primary metabolic process; GO:0071704 organic substance metabolic process;		GO:0004649 poly(ADP-ribose) glycohydrolase activity; GO:0004553 hydrolase activity, hydrolyzing O-glycosyl compounds; GO:0016787 hydrolase activity; GO:0003824 catalytic activity; GO:0016798 hydrolase activity, acting on glycosyl bonds; GO:0004649 poly(ADP-ribose) glycohydrolase activity; GO:0004553 hydrolase activity, hydrolyzing O-glycosyl compounds; GO:0016787 hydrolase activity; GO:0003824 ca…	K07759
TGME49_280550-t26_1-p1	TGME49_080550		0		1	RH	clathrin adaptor complex small chain subfamily protein_x000D_	cytoplasm	GO:0006810 transport; GO:0051179 localization; GO:0051234 establishment of localization; GO:0045184 establishment of protein localization; GO:0006810 transport; GO:0071702 organic substance transport; GO:0051179 localization; GO:0033036 macromolecule localization; GO:0008104 protein localization; GO:0015031 protein transport; GO:0051234 establishment of localization;			K20472			IPR022775; IPR011012;	AP complex, mu/sigma subunit; Longin-like domain;
TGME49_280590-t26_1-p1	TGME49_080590		0		1	RH	hypothetical protein_x000D_	nucleus
TGME49_280740-t26_1-p1	TGME49_080740		0		2	RH	signal peptidase_x000D_	plasma membrane	GO:0006518 peptide metabolic process; GO:0006465 signal peptide processing; GO:0044267 cellular protein metabolic process; GO:0006807 nitrogen compound metabolic process; GO:0016485 protein processing; GO:0043603 cellular amide metabolic process; GO:0044238 primary metabolic process; GO:0044237 cellular metabolic process; GO:0071704 organic substance metabolic process; GO:0008152 metabolic proces…	GO:0031224 intrinsic component of membrane; GO:0016020 membrane; GO:0016021 integral component of membrane; GO:0044425 membrane part; GO:0031224 intrinsic component of membrane; GO:0016020 membrane; GO:0016021 integral component of membrane; GO:0044425 membrane part;	GO:0070011 peptidase activity, acting on L-amino acid peptides; GO:0008233 peptidase activity; GO:0016787 hydrolase activity; GO:0017171 serine hydrolase activity; GO:0003824 catalytic activity; GO:0008236 serine-type peptidase activity; GO:0070011 peptidase activity, acting on L-amino acid peptides; GO:0008233 peptidase activity; GO:0016787 hydrolase activity; GO:0017171 serine hydrolase activit…	K13280	SEC11; signal peptidase I [EC:3.4.21.89]	ko03060 Protein export (13);	IPR019759; IPR015927; IPR028360;	Peptidase S24/S26A/S26B; Peptidase S24/S26A/S26B/S26C; Peptidase S24/S26, beta-ribbon domain;
TGME49_280780-t26_1-p1	TGME49_080780		0		1	ME49	dihydrouridine synthase (dus) protein_x000D_	nucleus	GO:0006396 RNA processing; GO:0034470 ncRNA processing; GO:0006725 cellular aromatic compound metabolic process; GO:0055114 oxidation-reduction process; GO:0006807 nitrogen compound metabolic process; GO:0044699 single-organism process; GO:1901360 organic cyclic compound metabolic process; GO:0044238 primary metabolic process; GO:0044237 cellular metabolic process; GO:0071704 organic substance me…		GO:1901265 nucleoside phosphate binding; GO:0050660 flavin adenine dinucleotide binding; GO:0043167 ion binding; GO:0000166 nucleotide binding; GO:0048037 cofactor binding; GO:0016491 oxidoreductase activity; GO:0016627 oxidoreductase activity, acting on the CH-CH group of donors; GO:1901363 heterocyclic compound binding; GO:0097159 organic cyclic compound binding; GO:0003824 catalytic activity; …	K05543			IPR013785;	Aldolase-type TIM barrel;
TGME49_282140-t26_1-p1	TGME49_082140		0		1	RH	cwf21 protein_x000D_	nucleus							IPR013170;	mRNA splicing factor Cwf21 domain;
TGME49_283780-t26_1-p1	TGME49_083780		0		1	RH	glucose-6-phosphate isomerase GPI_x000D_	mitochondria	GO:0006757 ATP generation from ADP; GO:0009116 nucleoside metabolic process; GO:0042278 purine nucleoside metabolic process; GO:0006165 nucleoside diphosphate phosphorylation; GO:0046031 ADP metabolic process; GO:0019362 pyridine nucleotide metabolic process; GO:0006096 glycolytic process; GO:0009167 purine ribonucleoside monophosphate metabolic process; GO:0019319 hexose biosynthetic process; GO…	GO:0031224 intrinsic component of membrane; GO:0016020 membrane; GO:0016021 integral component of membrane; GO:0044425 membrane part;	GO:0004347 glucose-6-phosphate isomerase activity; GO:0016853 isomerase activity; GO:0016860 intramolecular oxidoreductase activity; GO:0003824 catalytic activity; GO:0016861 intramolecular oxidoreductase activity, interconverting aldoses and ketoses; GO:0004347 glucose-6-phosphate isomerase activity; GO:0016853 isomerase activity; GO:0016860 intramolecular oxidoreductase activity; GO:0003824 cat…	K01810	GPI; glucose-6-phosphate isomerase [EC:5.3.1.9]	ko00010 Glycolysis / Gluconeogenesis (19); ko00030 Pentose phosphate pathway (13); ko00500 Starch and sucrose metabolism (6); ko00520 Amino sugar and nucleotide sugar metabolism (13); ko01100 Metabolic pathways (166); ko01110 Biosynthesis of secondary metabolites (74); ko01120 Microbial metabolism in diverse environments (47); ko01130 Biosynthesis of antibiotics (64); ko01200 Carbon metabolism (4…	IPR023096;	Phosphoglucose isomerase, C-terminal;
TGME49_283850-t26_1-p1	TGME49_083850		0		1	RH	peptidyl-prolyl cis-trans isomerase_x000D_	cytoplasm	GO:0044267 cellular protein metabolic process; GO:0044238 primary metabolic process; GO:0018208 peptidyl-proline modification; GO:0000413 protein peptidyl-prolyl isomerization; GO:0044237 cellular metabolic process; GO:0071704 organic substance metabolic process; GO:0006457 protein folding; GO:0018193 peptidyl-amino acid modification; GO:0008152 metabolic process; GO:0044260 cellular macromolecul…		GO:0003755 peptidyl-prolyl cis-trans isomerase activity; GO:0005515 protein binding; GO:0016853 isomerase activity; GO:0003824 catalytic activity; GO:0016859 cis-trans isomerase activity; GO:0005488 binding; GO:0003755 peptidyl-prolyl cis-trans isomerase activity; GO:0005515 protein binding; GO:0016853 isomerase activity; GO:0003824 catalytic activity; GO:0016859 cis-trans isomerase activity; GO:…	K01802			IPR002130; IPR011990; IPR029000; IPR013026; IPR001179;	Cyclophilin-type peptidyl-prolyl cis-trans isomerase domain; Tetratricopeptide-like helical domain; Cyclophilin-like domain; Tetratricopeptide repeat-containing domain; FKBP-type peptidyl-prolyl cis-trans isomerase domain;
TGME49_284190-t26_1-p1	TGME49_084190		1	ME49	0		pyruvate carboxylase_x000D_	mitochondria	GO:0016051 carbohydrate biosynthetic process; GO:0019319 hexose biosynthetic process; GO:0044711 single-organism biosynthetic process; GO:0044281 small molecule metabolic process; GO:0044763 single-organism cellular process; GO:0044699 single-organism process; GO:0046364 monosaccharide biosynthetic process; GO:0009058 biosynthetic process; GO:0044238 primary metabolic process; GO:0005975 carbohyd…		GO:0004736 pyruvate carboxylase activity; GO:1901265 nucleoside phosphate binding; GO:0016885 ligase activity, forming carbon-carbon bonds; GO:0016874 ligase activity; GO:1901363 heterocyclic compound binding; GO:0097159 organic cyclic compound binding; GO:0031406 carboxylic acid binding; GO:0032553 ribonucleotide binding; GO:0003824 catalytic activity; GO:0005488 binding; GO:0032550 purine ribon…	K01958	PC; pyruvate carboxylase [EC:6.4.1.1]	ko00020 Citrate cycle (TCA cycle) (14); ko00620 Pyruvate metabolism (13); ko00720 Carbon fixation pathways in prokaryotes (5); ko01100 Metabolic pathways (166); ko01120 Microbial metabolism in diverse environments (47); ko01200 Carbon metabolism (41); ko01230 Biosynthesis of amino acids (20);	IPR013785; IPR011053; IPR000089; IPR005481; IPR005479; IPR000891; IPR013815; IPR016185; IPR011764; IPR009057; IPR011761; IPR005482; IPR013816; IPR003379; IPR011054;	Aldolase-type TIM barrel; Single hybrid motif; Biotin/lipoyl attachment; Biotin carboxylase-like, N-terminal domain; Carbamoyl-phosphate synthetase large subunit-like, ATP-binding domain; Pyruvate carboxyltransferase; ATP-grasp fold, subdomain 1; Pre-ATP-grasp domain; Biotin carboxylation domain; Homeobox domain-like; ATP-grasp fold; Biotin carboxylase, C-terminal; ATP-grasp fold, subdomain 2; Ca…
TGME49_284530-t26_1-p1	TGME49_084530		0		3	RH	hypothetical protein_x000D_	plasma membrane	GO:0006810 transport; GO:0006813 potassium ion transport; GO:0006812 cation transport; GO:0006811 ion transport; GO:0030001 metal ion transport; GO:0051179 localization; GO:0015672 monovalent inorganic cation transport; GO:0051234 establishment of localization; GO:0098655 cation transmembrane transport; GO:0034220 ion transmembrane transport; GO:0098660 inorganic ion transmembrane transport; GO:0…	GO:0031224 intrinsic component of membrane; GO:0016020 membrane; GO:0016021 integral component of membrane; GO:0044425 membrane part; GO:0031224 intrinsic component of membrane; GO:0016020 membrane; GO:0016021 integral component of membrane; GO:0044425 membrane part;	GO:0015276 ligand-gated ion channel activity; GO:0022834 ligand-gated channel activity; GO:0015075 ion transmembrane transporter activity; GO:0022803 passive transmembrane transporter activity; GO:0099094 ligand-gated cation channel activity; GO:0022892 substrate-specific transporter activity; GO:0015077 monovalent inorganic cation transmembrane transporter activity; GO:0015267 channel activity; …				IPR014756; IPR013518;	Immunoglobulin E-set; Potassium channel, inwardly rectifying, Kir, cytoplasmic;
TGME49_284630-t26_1-p1	TGME49_084630		0		2	RH	hypothetical protein_x000D_	extracellular
TGME49_285230-t26_1-p1	TGME49_085230		0		1	RH	PRP38 family protein_x000D_	nucleus				K12850	PRPF38B; pre-mRNA-splicing factor 38B	ko03040 Spliceosome (56);
TGME49_285760-t26_1-p1	TGME49_085760		0		1	RH	U-snRNP-associated cyclophilin family protein_x000D_	cytoplasm	GO:0044267 cellular protein metabolic process; GO:0044238 primary metabolic process; GO:0018208 peptidyl-proline modification; GO:0000413 protein peptidyl-prolyl isomerization; GO:0044237 cellular metabolic process; GO:0071704 organic substance metabolic process; GO:0006457 protein folding; GO:0018193 peptidyl-amino acid modification; GO:0008152 metabolic process; GO:0044260 cellular macromolecul…		GO:0003755 peptidyl-prolyl cis-trans isomerase activity; GO:0016853 isomerase activity; GO:0003824 catalytic activity; GO:0016859 cis-trans isomerase activity; GO:0003755 peptidyl-prolyl cis-trans isomerase activity; GO:0016853 isomerase activity; GO:0003824 catalytic activity; GO:0016859 cis-trans isomerase activity;	K09567	PPIH; peptidyl-prolyl isomerase H (cyclophilin H) [EC:5.2.1.8]	ko03040 Spliceosome (56);	IPR002130; IPR029000;	Cyclophilin-type peptidyl-prolyl cis-trans isomerase domain; Cyclophilin-like domain;
TGME49_285980-t26_1-p1	TGME49_085980		0		2	RH	glucosephosphate-mutase GPM1_x000D_	cytoplasm	GO:0008152 metabolic process; GO:0005975 carbohydrate metabolic process; GO:0044238 primary metabolic process; GO:0071704 organic substance metabolic process; GO:0008152 metabolic process; GO:0005975 carbohydrate metabolic process; GO:0044238 primary metabolic process; GO:0071704 organic substance metabolic process;		GO:0000287 magnesium ion binding; GO:0016853 isomerase activity; GO:0003824 catalytic activity; GO:0005488 binding; GO:0016868 intramolecular transferase activity, phosphotransferases; GO:0043167 ion binding; GO:0046872 metal ion binding; GO:0043169 cation binding; GO:0016866 intramolecular transferase activity; GO:0000287 magnesium ion binding; GO:0016853 isomerase activity; GO:0003824 catalytic…	K01835	pgm; phosphoglucomutase [EC:5.4.2.2]	ko00010 Glycolysis / Gluconeogenesis (19); ko00030 Pentose phosphate pathway (13); ko00052 Galactose metabolism (5); ko00230 Purine metabolism (40); ko00500 Starch and sucrose metabolism (6); ko00520 Amino sugar and nucleotide sugar metabolism (13); ko00521 Streptomycin biosynthesis (2); ko01100 Metabolic pathways (166); ko01110 Biosynthesis of secondary metabolites (74); ko01120 Microbial metabo…	IPR005846; IPR005843; IPR005845; IPR016055; IPR005844;	Alpha-D-phosphohexomutase, alpha/beta/alpha domain III; Alpha-D-phosphohexomutase, C-terminal; Alpha-D-phosphohexomutase, alpha/beta/alpha domain II; Alpha-D-phosphohexomutase, alpha/beta/alpha I/II/III; Alpha-D-phosphohexomutase, alpha/beta/alpha domain I;
TGME49_286080-t26_1-p1	TGME49_086080		0		1	ME49	elongation factor 2 family protein_x000D_	nucleus	GO:0006518 peptide metabolic process; GO:0006414 translational elongation; GO:0043043 peptide biosynthetic process; GO:0044267 cellular protein metabolic process; GO:0006807 nitrogen compound metabolic process; GO:0009058 biosynthetic process; GO:0043603 cellular amide metabolic process; GO:0044238 primary metabolic process; GO:1901566 organonitrogen compound biosynthetic process; GO:1901576 orga…		GO:1901265 nucleoside phosphate binding; GO:0001882 nucleoside binding; GO:0043167 ion binding; GO:0016817 hydrolase activity, acting on acid anhydrides; GO:0016787 hydrolase activity; GO:0000166 nucleotide binding; GO:0017111 nucleoside-triphosphatase activity; GO:0097159 organic cyclic compound binding; GO:1901363 heterocyclic compound binding; GO:0032549 ribonucleoside binding; GO:0097367 carb…	K12852	EFTUD2; 116 kDa U5 small nuclear ribonucleoprotein component	ko03040 Spliceosome (56);	IPR027417; IPR000795; IPR031950; IPR005517; IPR005225; IPR000640; IPR020568; IPR014721; IPR009022; IPR009000;	P-loop containing nucleoside triphosphate hydrolase; Transcription factor, GTP-binding domain; 116 kDa U5 small nuclear ribonucleoprotein component, N-terminal; Translation elongation factor EFG/EF2, domain IV; Small GTP-binding protein domain; Translation elongation factor EFG, V domain; Ribosomal protein S5 domain 2-type fold; Ribosomal protein S5 domain 2-type fold, subgroup; Elongation factor…
TGME49_286120-t26_1-p1	TGME49_086120		0		3	both	prolyl endopeptidase_x000D_	mitochondria	GO:0006508 proteolysis; GO:0008152 metabolic process; GO:0043170 macromolecule metabolic process; GO:0019538 protein metabolic process; GO:0044238 primary metabolic process; GO:0071704 organic substance metabolic process; GO:0006508 proteolysis; GO:0008152 metabolic process; GO:0043170 macromolecule metabolic process; GO:0019538 protein metabolic process; GO:0044238 primary metabolic process; GO:…		GO:0004252 serine-type endopeptidase activity; GO:0004175 endopeptidase activity; GO:0008238 exopeptidase activity; GO:0008233 peptidase activity; GO:0003824 catalytic activity; GO:0017171 serine hydrolase activity; GO:0008236 serine-type peptidase activity; GO:0070011 peptidase activity, acting on L-amino acid peptides; GO:0016787 hydrolase activity; GO:0070008 serine-type exopeptidase activity;…	K01322			IPR001375; IPR029058; IPR023302;	Peptidase S9, prolyl oligopeptidase, catalytic domain; Alpha/Beta hydrolase fold; Peptidase S9A, N-terminal domain;
TGME49_286160-t26_1-p1	TGME49_086160		1	RH	2	RH	non-specific serine/threonine protein kinase_x000D_	nucleus	GO:0016310 phosphorylation; GO:0044267 cellular protein metabolic process; GO:0044238 primary metabolic process; GO:0044237 cellular metabolic process; GO:0006796 phosphate-containing compound metabolic process; GO:0071704 organic substance metabolic process; GO:0008152 metabolic process; GO:0006468 protein phosphorylation; GO:0006793 phosphorus metabolic process; GO:0044260 cellular macromolecul…		GO:0004674 protein serine/threonine kinase activity; GO:0016301 kinase activity; GO:0004672 protein kinase activity; GO:0016773 phosphotransferase activity, alcohol group as acceptor; GO:0003824 catalytic activity; GO:0016740 transferase activity; GO:0016772 transferase activity, transferring phosphorus-containing groups;
TGME49_286580-t26_1-p1	TGME49_086580		0		1	RH	hypothetical protein_x000D_	cytoplasm							IPR029058; IPR022742;	Alpha/Beta hydrolase fold; Serine aminopeptidase, S33;
TGME49_286720-t26_1-p1	TGME49_086720	HSP	0		1	ME49	heat shock protein HSP28_x000D_	nucleus				K13993	HSP20; HSP20 family protein	ko04141 Protein processing in endoplasmic reticulum (32);	IPR002068; IPR008978;	Alpha crystallin/Hsp20 domain; HSP20-like chaperone;
TGME49_286790-t26_1-p1	TGME49_086790		0		1	RH	nuclear factor NF2_x000D_	nucleus							IPR006786;	Pinin/SDK/MemA protein;
TGME49_287200-t26_1-p1	TGME49_087200		0		1	RH	hypothetical protein_x000D_	plasma membrane		GO:0031224 intrinsic component of membrane; GO:0016020 membrane; GO:0016021 integral component of membrane; GO:0044425 membrane part;
TGME49_287490-t26_1-p1	TGME49_087490		1	RH	1	ME49	hypothetical protein_x000D_	cytoplasm,nucleus
TGME49_288380-t26_1-p1	TGME49_088380	HSP	0		2	RH	heat shock protein HSP90_x000D_	cytoplasm	GO:0006457 protein folding; GO:0006950 response to stress; GO:0050896 response to stimulus; GO:0009987 cellular process; GO:0006457 protein folding; GO:0006950 response to stress; GO:0050896 response to stimulus; GO:0009987 cellular process;		GO:0005524 ATP binding; GO:1901265 nucleoside phosphate binding; GO:0001882 nucleoside binding; GO:0043167 ion binding; GO:0005515 protein binding; GO:0000166 nucleotide binding; GO:0097159 organic cyclic compound binding; GO:1901363 heterocyclic compound binding; GO:0032549 ribonucleoside binding; GO:0097367 carbohydrate derivative binding; GO:0032553 ribonucleotide binding; GO:0005488 binding; …	K04079	HSP90A; molecular chaperone HtpG	ko04141 Protein processing in endoplasmic reticulum (32); ko04151 PI3K-Akt signaling pathway (7);	IPR020568; IPR020575; IPR003594;	Ribosomal protein S5 domain 2-type fold; Heat shock protein Hsp90, N-terminal; Histidine kinase-like ATPase, C-terminal domain;
TGME49_288400-t26_1-p1	TGME49_088400		0		1	ME49	LETM1 family protein_x000D_	nucleus			GO:0043022 ribosome binding; GO:0005488 binding; GO:0043021 ribonucleoprotein complex binding; GO:0044877 macromolecular complex binding; GO:0043022 ribosome binding; GO:0005488 binding; GO:0043021 ribonucleoprotein complex binding; GO:0044877 macromolecular complex binding;				IPR033122; IPR011685;	Letm1 ribosome-binding domain; LETM1-like;
TGME49_288500-t26_1-p1	TGME49_088500		1	ME49	2	both	FAD Malate-dehydrogenase (MDH-FAD)_x000D_	mitochondria	GO:0072350 tricarboxylic acid metabolic process; GO:0055114 oxidation-reduction process; GO:0044281 small molecule metabolic process; GO:0044763 single-organism cellular process; GO:0006099 tricarboxylic acid cycle; GO:0044699 single-organism process; GO:0044238 primary metabolic process; GO:0045333 cellular respiration; GO:0044237 cellular metabolic process; GO:0071704 organic substance metaboli…		GO:0016614 oxidoreductase activity, acting on CH-OH group of donors; GO:0016901 oxidoreductase activity, acting on the CH-OH group of donors, quinone or similar compound as acceptor; GO:0016615 malate dehydrogenase activity; GO:0008924 malate dehydrogenase (quinone) activity; GO:0003824 catalytic activity; GO:0016491 oxidoreductase activity; GO:0016614 oxidoreductase activity, acting on CH-OH gro…	K00109	L2HGDH; 2-hydroxyglutarate dehydrogenase [EC:1.1.99.2]	ko00650 Butanoate metabolism (4);	IPR023753;	FAD/NAD(P)-binding domain;
TGME49_210787-t26_1-p1	TGME49_088620		1	RH	3	RH	Erv1 / Alr family protein_x000D_	cytoplasm,nucleus	GO:0044699 single-organism process; GO:0008152 metabolic process; GO:0055114 oxidation-reduction process; GO:0044710 single-organism metabolic process; GO:0044699 single-organism process; GO:0008152 metabolic process; GO:0055114 oxidation-reduction process; GO:0044710 single-organism metabolic process;		GO:0016667 oxidoreductase activity, acting on a sulfur group of donors; GO:0003824 catalytic activity; GO:0016972 thiol oxidase activity; GO:0016670 oxidoreductase activity, acting on a sulfur group of donors, oxygen as acceptor; GO:0016491 oxidoreductase activity; GO:0016667 oxidoreductase activity, acting on a sulfur group of donors; GO:0003824 catalytic activity; GO:0016972 thiol oxidase activ…	K17783			IPR017905;	ERV/ALR sulfhydryl oxidase domain;
TGME49_288620-t26_1-p1	TGME49_088620		1	RH	0		Erv1 / Alr family protein_x000D_	nucleus	GO:0044699 single-organism process; GO:0008152 metabolic process; GO:0055114 oxidation-reduction process; GO:0044710 single-organism metabolic process; GO:0044699 single-organism process; GO:0008152 metabolic process; GO:0055114 oxidation-reduction process; GO:0044710 single-organism metabolic process;		GO:0016667 oxidoreductase activity, acting on a sulfur group of donors; GO:0003824 catalytic activity; GO:0016972 thiol oxidase activity; GO:0016670 oxidoreductase activity, acting on a sulfur group of donors, oxygen as acceptor; GO:0016491 oxidoreductase activity; GO:0016667 oxidoreductase activity, acting on a sulfur group of donors; GO:0003824 catalytic activity; GO:0016972 thiol oxidase activ…	K17783			IPR017905;	ERV/ALR sulfhydryl oxidase domain;
TGME49_288650-t26_1-p1	TGME49_088650	GRA	0		2	RH	dense granule protein GRA12_x000D_	extracellular		GO:0031224 intrinsic component of membrane; GO:0016020 membrane; GO:0016021 integral component of membrane; GO:0044425 membrane part;
TGME49_288680-t26_1-p1	TGME49_088680		0		1	ME49	endonuclease IV APN_x000D_	extracellular	GO:0033554 cellular response to stress; GO:0051716 cellular response to stimulus; GO:0006725 cellular aromatic compound metabolic process; GO:0006950 response to stress; GO:0006259 DNA metabolic process; GO:1901360 organic cyclic compound metabolic process; GO:0006807 nitrogen compound metabolic process; GO:0044238 primary metabolic process; GO:0050896 response to stimulus; GO:0044237 cellular me…		GO:0097159 organic cyclic compound binding; GO:1901363 heterocyclic compound binding; GO:0003677 DNA binding; GO:0046914 transition metal ion binding; GO:0005488 binding; GO:0043167 ion binding; GO:0003676 nucleic acid binding; GO:0046872 metal ion binding; GO:0043169 cation binding; GO:0008270 zinc ion binding; GO:0003677 DNA binding; GO:0043167 ion binding; GO:0016787 hydrolase activity; GO:000…	K10771	APEX1; AP endonuclease 1 [EC:4.2.99.18]	ko03410 Base excision repair (6);	IPR013022;	Xylose isomerase-like, TIM barrel domain;
TGME49_288720-t26_1-p1	TGME49_088720		0		1	ME49	ribosomal protein RPL10_x000D_	nucleus	GO:0006518 peptide metabolic process; GO:0043043 peptide biosynthetic process; GO:0044267 cellular protein metabolic process; GO:0006807 nitrogen compound metabolic process; GO:0009058 biosynthetic process; GO:0043603 cellular amide metabolic process; GO:0044238 primary metabolic process; GO:1901566 organonitrogen compound biosynthetic process; GO:1901576 organic substance biosynthetic process; G…	GO:0005840 ribosome; GO:0043226 organelle; GO:0043229 intracellular organelle; GO:0043232 intracellular non-membrane-bounded organelle; GO:0044464 cell part; GO:0005622 intracellular; GO:0005737 cytoplasm; GO:0032991 macromolecular complex; GO:0044424 intracellular part; GO:1990904 ribonucleoprotein complex; GO:0005623 cell; GO:0030529 intracellular ribonucleoprotein complex; GO:0044444 cytoplasm…	GO:0003735 structural constituent of ribosome; GO:0005198 structural molecule activity; GO:0003735 structural constituent of ribosome; GO:0005198 structural molecule activity;	K02866	RP-L10e; large subunit ribosomal protein L10e	ko03010 Ribosome (75);	IPR016180;	Ribosomal protein L10e/L16;
TGME49_288860-t26_1-p1	TGME49_088860		0		1	RH	RuvB family 2 protein_x000D_	cytoplasm	GO:0050794 regulation of cellular process; GO:0016043 cellular component organization; GO:0006725 cellular aromatic compound metabolic process; GO:0097659 nucleic acid-templated transcription; GO:0060255 regulation of macromolecule metabolic process; GO:0019219 regulation of nucleobase-containing compound metabolic process; GO:0032392 DNA geometric change; GO:0009058 biosynthetic process; GO:0044…	GO:0043226 organelle; GO:0043231 intracellular membrane-bounded organelle; GO:0043229 intracellular organelle; GO:0005634 nucleus; GO:0044464 cell part; GO:0005622 intracellular; GO:0044424 intracellular part; GO:0043227 membrane-bounded organelle; GO:0005623 cell;	GO:0005524 ATP binding; GO:1901265 nucleoside phosphate binding; GO:0004386 helicase activity; GO:0001882 nucleoside binding; GO:0043167 ion binding; GO:0016817 hydrolase activity, acting on acid anhydrides; GO:0016787 hydrolase activity; GO:0000166 nucleotide binding; GO:0017111 nucleoside-triphosphatase activity; GO:0097159 organic cyclic compound binding; GO:1901363 heterocyclic compound bindi…	K11338			IPR010339; IPR003593; IPR027417;	TIP49, C-terminal; AAA+ ATPase domain; P-loop containing nucleoside triphosphate hydrolase;
TGME49_289100-t26_1-p1	TGME49_089100		1	RH	2	RH	hypothetical protein_x000D_	cytoplasm				K16536
TGME49_289330-t26_1-p1	TGME49_089330		0		1	RH	ubiquitin carboxyl-terminal hydrolase family 2 protein_x000D_	cytoplasm,nucleus	GO:0043632 modification-dependent macromolecule catabolic process; GO:0070646 protein modification by small protein removal; GO:0044265 cellular macromolecule catabolic process; GO:0051603 proteolysis involved in cellular protein catabolic process; GO:0044257 cellular protein catabolic process; GO:0019941 modification-dependent protein catabolic process; GO:0044267 cellular protein metabolic proc…		GO:0008233 peptidase activity; GO:0036459 thiol-dependent ubiquitinyl hydrolase activity; GO:0003824 catalytic activity; GO:0101005 ubiquitinyl hydrolase activity; GO:0070011 peptidase activity, acting on L-amino acid peptides; GO:0019783 ubiquitin-like protein-specific protease activity; GO:0008234 cysteine-type peptidase activity; GO:0016787 hydrolase activity; GO:0008233 peptidase activity; GO…				IPR028889; IPR001394;	Ubiquitin specific protease domain; Peptidase C19, ubiquitin carboxyl-terminal hydrolase;
TGME49_289540-t26_1-p1	TGME49_089540		0		1	RH	hypothetical protein_x000D_	plasma membrane
TGME49_289580-t26_1-p1	TGME49_089580		0		2	ME49	strictosidine synthase subfamily protein_x000D_	endoplasmic reticulum	GO:0009058 biosynthetic process; GO:0008152 metabolic process; GO:0009058 biosynthetic process; GO:0008152 metabolic process;		GO:0016844 strictosidine synthase activity; GO:0016829 lyase activity; GO:0016840 carbon-nitrogen lyase activity; GO:0016843 amine-lyase activity; GO:0003824 catalytic activity; GO:0016844 strictosidine synthase activity; GO:0016829 lyase activity; GO:0016840 carbon-nitrogen lyase activity; GO:0016843 amine-lyase activity; GO:0003824 catalytic activity;	K21407			IPR018119; IPR011042;	Strictosidine synthase, conserved region; Six-bladed beta-propeller, TolB-like;
TGME49_289600-t26_1-p1	TGME49_089600	HSP	0		1	RH	heat shock protein HSP29_x000D_	cytoplasm							IPR002068; IPR008978;	Alpha crystallin/Hsp20 domain; HSP20-like chaperone;
TGME49_289680-t26_1-p1	TGME49_089680	Rab	0		1	RH	Ras-related protein Rab11_x000D_	cytoplasm	GO:0050794 regulation of cellular process; GO:0044700 single organism signaling; GO:0051716 cellular response to stimulus; GO:0007165 signal transduction; GO:0050789 regulation of biological process; GO:0007154 cell communication; GO:0035556 intracellular signal transduction; GO:0044699 single-organism process; GO:0007264 small GTPase mediated signal transduction; GO:0023052 signaling; GO:0050896…	GO:0005623 cell; GO:0005622 intracellular; GO:0044464 cell part;	GO:1901265 nucleoside phosphate binding; GO:0001882 nucleoside binding; GO:0043167 ion binding; GO:0000166 nucleotide binding; GO:0097159 organic cyclic compound binding; GO:1901363 heterocyclic compound binding; GO:0032549 ribonucleoside binding; GO:0097367 carbohydrate derivative binding; GO:0032553 ribonucleotide binding; GO:0005488 binding; GO:0032550 purine ribonucleoside binding; GO:0043168…	K07904	RAB11A; Ras-related protein Rab-11A	ko04144 Endocytosis (11);	IPR005225; IPR027417;	Small GTP-binding protein domain; P-loop containing nucleoside triphosphate hydrolase;
TGME49_289770-t26_1-p1	TGME49_089770		0		2	both	mu1 adaptin_x000D_	cytoplasm	GO:0045184 establishment of protein localization; GO:0006810 transport; GO:0046907 intracellular transport; GO:0070727 cellular macromolecule localization; GO:0051649 establishment of localization in cell; GO:0016192 vesicle-mediated transport; GO:0006886 intracellular protein transport; GO:0071702 organic substance transport; GO:0008104 protein localization; GO:0033036 macromolecule localization…	GO:0016020 membrane; GO:0030119 AP-type membrane coat adaptor complex; GO:0098796 membrane protein complex; GO:0048475 coated membrane; GO:0005737 cytoplasm; GO:0032991 macromolecular complex; GO:0044424 intracellular part; GO:0005623 cell; GO:0044464 cell part; GO:0005622 intracellular; GO:0044425 membrane part; GO:0030131 clathrin adaptor complex; GO:0030118 clathrin coat; GO:0030117 membrane c…		K12393	AP1M; AP-1 complex subunit mu	ko04142 Lysosome (12);	IPR028565; IPR022775; IPR011012;	Mu homology domain; AP complex, mu/sigma subunit; Longin-like domain;
TGME49_289800-t26_1-p1	TGME49_089800		0		1	RH	hypothetical protein_x000D_	plasma membrane	GO:0006810 transport; GO:0051179 localization; GO:0051234 establishment of localization; GO:0006810 transport; GO:0051179 localization; GO:0051234 establishment of localization;	GO:0031224 intrinsic component of membrane; GO:0016020 membrane; GO:0016021 integral component of membrane; GO:0044425 membrane part; GO:0043229 intracellular organelle; GO:0016020 membrane; GO:0005783 endoplasmic reticulum; GO:0005737 cytoplasm; GO:0031224 intrinsic component of membrane; GO:0012505 endomembrane system; GO:0044424 intracellular part; GO:0005623 cell; GO:0016021 integral componen…		K20352			IPR009038;	GOLD domain;
TGME49_289820-t26_1-p1	TGME49_089820		0		2	RH	TBC domain-containing protein_x000D_	nucleus							IPR000195;	Rab-GTPase-TBC domain;
TGME49_290290-t26_1-p1	TGME49_090290		0		3	RH	ubiquitin-activating enzyme E1 family protein_x000D_	plasma membrane	GO:0008152 metabolic process; GO:0044260 cellular macromolecule metabolic process; GO:0044267 cellular protein metabolic process; GO:0006464 cellular protein modification process; GO:0043170 macromolecule metabolic process; GO:0019538 protein metabolic process; GO:0044238 primary metabolic process; GO:0043412 macromolecule modification; GO:0036211 protein modification process; GO:0044237 cellular…		GO:0008641 small protein activating enzyme activity; GO:0016877 ligase activity, forming carbon-sulfur bonds; GO:0003824 catalytic activity; GO:0016874 ligase activity; GO:0008641 small protein activating enzyme activity; GO:0005524 ATP binding; GO:1901265 nucleoside phosphate binding; GO:0001882 nucleoside binding; GO:0043167 ion binding; GO:0016874 ligase activity; GO:0016877 ligase activity, f…	K03178	UBE1; ubiquitin-activating enzyme E1 [EC:6.2.1.45]	ko04120 Ubiquitin mediated proteolysis (18);	IPR032418; IPR019572; IPR000594; IPR016040; IPR032420; IPR018965;	Ubiquitin-activating enzyme E1, FCCH domain; Ubiquitin-activating enzyme, catalytic cysteine domain; THIF-type NAD/FAD binding fold; NAD(P)-binding domain; Ubiquitin-activating enzyme E1, four-helix bundle; Ubiquitin-activating enzyme E1, C-terminal;
TGME49_290600-t26_1-p1	TGME49_090600		0		1	RH	succinyl-CoA-synthetase alpha SCSA_x000D_	mitochondria	GO:0008152 metabolic process; GO:0008152 metabolic process;		GO:0003824 catalytic activity; GO:0048037 cofactor binding; GO:0005488 binding; GO:0004774 succinate-CoA ligase activity; GO:0003824 catalytic activity; GO:0016405 CoA-ligase activity; GO:0005488 binding; GO:0016874 ligase activity; GO:0016877 ligase activity, forming carbon-sulfur bonds; GO:0048037 cofactor binding; GO:0016878 acid-thiol ligase activity; GO:0004776 succinate-CoA ligase (GDP-form…	K01899	LSC1; succinyl-CoA synthetase alpha subunit [EC:6.2.1.4 6.2.1.5]	ko00020 Citrate cycle (TCA cycle) (14); ko00640 Propanoate metabolism (10); ko01100 Metabolic pathways (166); ko01110 Biosynthesis of secondary metabolites (74); ko01120 Microbial metabolism in diverse environments (47); ko01130 Biosynthesis of antibiotics (64); ko01200 Carbon metabolism (41);	IPR005811; IPR016040; IPR003781; IPR016102;	ATP-citrate lyase/succinyl-CoA ligase; NAD(P)-binding domain; CoA-binding; Succinyl-CoA synthetase-like;
TGME49_290940-t26_1-p1	TGME49_090940		1	ME49	1	ME49	EMP/nonaspanin domain family protein_x000D_	plasma membrane		GO:0031224 intrinsic component of membrane; GO:0016020 membrane; GO:0016021 integral component of membrane; GO:0044425 membrane part; GO:0031224 intrinsic component of membrane; GO:0016020 membrane; GO:0016021 integral component of membrane; GO:0044425 membrane part;		K17086
TGME49_291180-t26_1-p1	TGME49_091290		0		1	ME49	hypothetical protein_x000D_	plasma membrane				K19525			IPR009543; IPR031646; IPR026854;	Vacuolar protein sorting-associated protein 13, SHR-binding domain; Vacuolar protein sorting-associated protein 13, second N-terminal domain; Vacuolar protein sorting-associated protein 13, N-terminal domain;
TGME49_291680-t26_1-p1	TGME49_091680		0		1	RH	Sec23/Sec24 trunk domain-containing protein_x000D_	nucleus	GO:0045184 establishment of protein localization; GO:0006810 transport; GO:0046907 intracellular transport; GO:0070727 cellular macromolecule localization; GO:0051649 establishment of localization in cell; GO:0016192 vesicle-mediated transport; GO:0006886 intracellular protein transport; GO:0048193 Golgi vesicle transport; GO:0071702 organic substance transport; GO:0008104 protein localization; G…	GO:0016020 membrane; GO:0030658 transport vesicle membrane; GO:0031410 cytoplasmic vesicle; GO:0031090 organelle membrane; GO:0098796 membrane protein complex; GO:0005737 cytoplasm; GO:0031982 vesicle; GO:0044433 cytoplasmic vesicle part; GO:0032991 macromolecular complex; GO:0044424 intracellular part; GO:0030120 vesicle coat; GO:0005623 cell; GO:0044422 organelle part; GO:0030662 coated vesicle…	GO:0043169 cation binding; GO:0046872 metal ion binding; GO:0008270 zinc ion binding; GO:0046914 transition metal ion binding; GO:0005488 binding; GO:0043167 ion binding; GO:0043169 cation binding; GO:0046872 metal ion binding; GO:0008270 zinc ion binding; GO:0046914 transition metal ion binding; GO:0005488 binding; GO:0043167 ion binding;	K14006	SEC23; protein transport protein SEC23	ko04141 Protein processing in endoplasmic reticulum (32);	IPR006900; IPR012990; IPR006896; IPR029006; IPR006895; IPR002035; IPR007123;	Sec23/Sec24, helical domain; Sec23/Sec24 beta-sandwich; Sec23/Sec24, trunk domain; ADF-H/Gelsolin-like domain; Zinc finger, Sec23/Sec24-type; von Willebrand factor, type A; Gelsolin-like domain;
TGME49_291890-t26_1-p1	TGME49_091890	MIC	0		1	RH	microneme protein MIC1_x000D_	extracellular							IPR024691;	Micronemal protein 1, galectin-like domain;
TGME49_291930-t26_1-p1	TGME49_091930		0		1	RH	RNA recognition motif-containing protein_x000D_	nucleus			GO:0097159 organic cyclic compound binding; GO:1901363 heterocyclic compound binding; GO:1901265 nucleoside phosphate binding; GO:0005488 binding; GO:0003676 nucleic acid binding; GO:0000166 nucleotide binding; GO:0036094 small molecule binding; GO:0097159 organic cyclic compound binding; GO:1901363 heterocyclic compound binding; GO:1901265 nucleoside phosphate binding; GO:0005488 binding; GO:000…	K11294			IPR000504; IPR012677;	RNA recognition motif domain; Nucleotide-binding alpha-beta plait domain;
TGME49_291950-t26_1-p1	TGME49_091950		0		2	RH	RNA recognition motif-containing protein_x000D_	cytoplasm			GO:0097159 organic cyclic compound binding; GO:1901363 heterocyclic compound binding; GO:1901265 nucleoside phosphate binding; GO:0005488 binding; GO:0003676 nucleic acid binding; GO:0000166 nucleotide binding; GO:0036094 small molecule binding; GO:0097159 organic cyclic compound binding; GO:1901363 heterocyclic compound binding; GO:1901265 nucleoside phosphate binding; GO:0005488 binding; GO:000…	K12837	U2AF2; splicing factor U2AF 65 kDa subunit	ko03040 Spliceosome (56);	IPR000504; IPR012677;	RNA recognition motif domain; Nucleotide-binding alpha-beta plait domain;
TGME49_292130-t26_1-p1	TGME49_092130		1	ME49	0		ribosomal protein RPL13A_x000D_	cytoplasm,nucleus	GO:0006518 peptide metabolic process; GO:0043043 peptide biosynthetic process; GO:0044267 cellular protein metabolic process; GO:0006807 nitrogen compound metabolic process; GO:0009058 biosynthetic process; GO:0043603 cellular amide metabolic process; GO:0044238 primary metabolic process; GO:1901566 organonitrogen compound biosynthetic process; GO:1901576 organic substance biosynthetic process; G…	GO:0005840 ribosome; GO:0043229 intracellular organelle; GO:0043232 intracellular non-membrane-bounded organelle; GO:0044446 intracellular organelle part; GO:0005737 cytoplasm; GO:0032991 macromolecular complex; GO:0044424 intracellular part; GO:0005623 cell; GO:0044422 organelle part; GO:0043228 non-membrane-bounded organelle; GO:0043226 organelle; GO:0015934 large ribosomal subunit; GO:0044391 …	GO:0003735 structural constituent of ribosome; GO:0005198 structural molecule activity; GO:0003735 structural constituent of ribosome; GO:0005198 structural molecule activity;	K02872	RP-L13Ae; large subunit ribosomal protein L13Ae	ko03010 Ribosome (75);
TGME49_292220-t26_1-p1	TGME49_092220		1	RH	1	RH	PCI domain-containing protein_x000D_	cytoplasm	GO:0050789 regulation of biological process; GO:0080090 regulation of primary metabolic process; GO:0060255 regulation of macromolecule metabolic process; GO:0051246 regulation of protein metabolic process; GO:0009894 regulation of catabolic process; GO:0019222 regulation of metabolic process; GO:0042176 regulation of protein catabolic process; GO:0065007 biological regulation; GO:0050789 regulat…	GO:1902494 catalytic complex; GO:0000502 proteasome complex; GO:0044464 cell part; GO:0005622 intracellular; GO:0032991 macromolecular complex; GO:0044424 intracellular part; GO:1905368 peptidase complex; GO:0005623 cell; GO:0043234 protein complex; GO:1905369 endopeptidase complex; GO:1902494 catalytic complex; GO:0000502 proteasome complex; GO:0044464 cell part; GO:0005622 intracellular; GO:003…	GO:0005515 protein binding; GO:0030234 enzyme regulator activity; GO:0098772 molecular function regulator; GO:0005488 binding; GO:0005515 protein binding; GO:0030234 enzyme regulator activity; GO:0098772 molecular function regulator; GO:0005488 binding;	K03033	PSMD3; 26S proteasome regulatory subunit N3	ko03050 Proteasome (13);	IPR000717; IPR011991; IPR011990; IPR013586;	Proteasome component (PCI) domain; Winged helix-turn-helix DNA-binding domain; Tetratricopeptide-like helical domain; 26S proteasome regulatory subunit, C-terminal;
TGME49_293180-t26_1-p1	TGME49_093180		0		1	RH	NADP-specific glutamate dehydrogenase_x000D_	plasma membrane	GO:0055114 oxidation-reduction process; GO:0044281 small molecule metabolic process; GO:0044763 single-organism cellular process; GO:0006807 nitrogen compound metabolic process; GO:0044699 single-organism process; GO:0044238 primary metabolic process; GO:0044237 cellular metabolic process; GO:0071704 organic substance metabolic process; GO:0008152 metabolic process; GO:0006520 cellular amino acid…		GO:0016638 oxidoreductase activity, acting on the CH-NH2 group of donors; GO:0004352 glutamate dehydrogenase (NAD+) activity; GO:0003824 catalytic activity; GO:0016639 oxidoreductase activity, acting on the CH-NH2 group of donors, NAD or NADP as acceptor; GO:0016491 oxidoreductase activity; GO:0016638 oxidoreductase activity, acting on the CH-NH2 group of donors; GO:0004352 glutamate dehydrogenas…	K00262	E1.4.1.4; glutamate dehydrogenase (NADP+) [EC:1.4.1.4]	ko00220 Arginine biosynthesis (3); ko00250 Alanine, aspartate and glutamate metabolism (8); ko00910 Nitrogen metabolism (2); ko01100 Metabolic pathways (166);	IPR006096; IPR016040; IPR033922; IPR006097;	Glutamate/phenylalanine/leucine/valine dehydrogenase, C-terminal; NAD(P)-binding domain; NAD(P) binding domain of glutamate dehydrogenase; Glutamate/phenylalanine/leucine/valine dehydrogenase, dimerisation domain;
TGME49_293330-t26_1-p1	TGME49_093330		1	ME49	0		hypothetical protein_x000D_	extracellular
TGME49_293440-t26_1-p1	TGME49_093440		1	RH	1	RH	hypothetical protein_x000D_	plasma membrane		GO:0031224 intrinsic component of membrane; GO:0016020 membrane; GO:0016021 integral component of membrane; GO:0044425 membrane part;
TGME49_293630-t26_1-p1	TGME49_093630		0		3	both	hypothetical protein_x000D_	nucleus			GO:0046872 metal ion binding; GO:0043169 cation binding; GO:0005488 binding; GO:0043167 ion binding; GO:0046872 metal ion binding; GO:0043169 cation binding; GO:0005488 binding; GO:0043167 ion binding;				IPR007042; IPR007087; IPR025239;	Arsenite-resistance protein 2; Zinc finger, C2H2; Domain of unknown function DUF4187;
TGME49_293860-t26_1-p1	TGME49_093860		1	RH	0		hypothetical protein_x000D_	cytoplasm							IPR007052; IPR008978;	CS domain; HSP20-like chaperone;
TGME49_293900-t26_1-p1	TGME49_093900		0		1	ME49	sporozoite protein with an altered thrombospondin repeat SPATR_x000D_	mitochondria
TGME49_294180-t26_1-p1	TGME49_094180		0		1	RH	tRNA -methyltransferase family protein_x000D_	nucleus	GO:0006396 RNA processing; GO:0034470 ncRNA processing; GO:0006725 cellular aromatic compound metabolic process; GO:1901360 organic cyclic compound metabolic process; GO:0006807 nitrogen compound metabolic process; GO:0044238 primary metabolic process; GO:0009451 RNA modification; GO:0044237 cellular metabolic process; GO:0071704 organic substance metabolic process; GO:0016070 RNA metabolic proce…	GO:0043226 organelle; GO:0043231 intracellular membrane-bounded organelle; GO:0043229 intracellular organelle; GO:0005634 nucleus; GO:0044464 cell part; GO:0005622 intracellular; GO:0044424 intracellular part; GO:0043227 membrane-bounded organelle; GO:0005623 cell;	GO:0008757 S-adenosylmethionine-dependent methyltransferase activity; GO:0008168 methyltransferase activity; GO:0008173 RNA methyltransferase activity; GO:0003824 catalytic activity; GO:0016423 tRNA (guanine) methyltransferase activity; GO:0016741 transferase activity, transferring one-carbon groups; GO:0008175 tRNA methyltransferase activity; GO:0016740 transferase activity; GO:0008176 tRNA (gua…	K03439			IPR029063;	S-adenosyl-L-methionine-dependent methyltransferase;
TGME49_294190-t26_1-p1	TGME49_094190		0		1	RH	enoyl-CoA hydratase/isomerase family protein_x000D_	nucleus			GO:0016787 hydrolase activity; GO:0016289 CoA hydrolase activity; GO:0016790 thiolester hydrolase activity; GO:0003824 catalytic activity; GO:0003860 3-hydroxyisobutyryl-CoA hydrolase activity; GO:0016788 hydrolase activity, acting on ester bonds; GO:0016853 isomerase activity; GO:0003824 catalytic activity; GO:0016788 hydrolase activity, acting on ester bonds; GO:0016787 hydrolase activity; GO:0…				IPR029045;	ClpP/crotonase-like domain;
TGME49_294270-t26_1-p1	TGME49_094270		0		1	RH	histone arginine methyltransferase PRMT4/CARM1_x000D_	nucleus	GO:0044267 cellular protein metabolic process; GO:0044238 primary metabolic process; GO:0044237 cellular metabolic process; GO:0032259 methylation; GO:0071704 organic substance metabolic process; GO:0008152 metabolic process; GO:0008213 protein alkylation; GO:0006479 protein methylation; GO:0043414 macromolecule methylation; GO:0044260 cellular macromolecule metabolic process; GO:0006464 cellular…		GO:0016741 transferase activity, transferring one-carbon groups; GO:0008168 methyltransferase activity; GO:0003824 catalytic activity; GO:0016740 transferase activity; GO:0016741 transferase activity, transferring one-carbon groups; GO:0008168 methyltransferase activity; GO:0003824 catalytic activity; GO:0016740 transferase activity;	K05931			IPR029063;	S-adenosyl-L-methionine-dependent methyltransferase;
TGME49_294350-t26_1-p1	TGME49_094350		0		6	RH	DEAD/DEAH box helicase domain-containing protein_x000D_	plasma membrane			GO:0005524 ATP binding; GO:1901265 nucleoside phosphate binding; GO:0001882 nucleoside binding; GO:0043167 ion binding; GO:0000166 nucleotide binding; GO:0097159 organic cyclic compound binding; GO:1901363 heterocyclic compound binding; GO:0032549 ribonucleoside binding; GO:0097367 carbohydrate derivative binding; GO:0032553 ribonucleotide binding; GO:0005488 binding; GO:0003676 nucleic acid bind…	K20103			IPR011545; IPR014001; IPR027417; IPR001650;	DEAD/DEAH box helicase domain; Helicase superfamily 1/2, ATP-binding domain; P-loop containing nucleoside triphosphate hydrolase; Helicase, C-terminal;
TGME49_294550-t26_1-p1	TGME49_094550		1	RH	2	RH	dynein heavy chain_x000D_	cytoplasm	GO:0044763 single-organism cellular process; GO:0007018 microtubule-based movement; GO:0006928 movement of cell or subcellular component; GO:0044699 single-organism process; GO:0009987 cellular process; GO:0007017 microtubule-based process; GO:0044763 single-organism cellular process; GO:0007018 microtubule-based movement; GO:0006928 movement of cell or subcellular component; GO:0044699 single-or…	GO:0043229 intracellular organelle; GO:0043232 intracellular non-membrane-bounded organelle; GO:0044430 cytoskeletal part; GO:0044446 intracellular organelle part; GO:0032991 macromolecular complex; GO:0044424 intracellular part; GO:0030286 dynein complex; GO:0005875 microtubule associated complex; GO:0005623 cell; GO:0044422 organelle part; GO:0043228 non-membrane-bounded organelle; GO:0043226 o…	GO:0005524 ATP binding; GO:0003774 motor activity; GO:1901265 nucleoside phosphate binding; GO:0001882 nucleoside binding; GO:0043167 ion binding; GO:0016817 hydrolase activity, acting on acid anhydrides; GO:0016787 hydrolase activity; GO:0000166 nucleotide binding; GO:0017111 nucleoside-triphosphatase activity; GO:0016887 ATPase activity; GO:0097159 organic cyclic compound binding; GO:1901363 he…	K10413	DYNC1H; dynein heavy chain 1, cytosolic	ko04145 Phagosome (12);	IPR004273; IPR011704; IPR013602; IPR027417; IPR013594; IPR024317; IPR003593; IPR024743;	Dynein heavy chain domain; ATPase, dynein-related, AAA domain; Dynein heavy chain, domain-2; P-loop containing nucleoside triphosphate hydrolase; Dynein heavy chain, domain-1; Dynein heavy chain, P-loop containing D4 domain; AAA+ ATPase domain; Dynein heavy chain, coiled coil stalk;
TGME49_294600-t26_1-p1	TGME49_094600		0		2	both	Toxoplasma gondii family D protein_x000D_	extracellular
TGME49_294730-t26_1-p1	TGME49_094730		0		1	RH	hypothetical protein_x000D_	nucleus	GO:0044085 cellular component biogenesis; GO:0051640 organelle localization; GO:0016043 cellular component organization; GO:0006901 vesicle coating; GO:0046907 intracellular transport; GO:0048207 vesicle targeting, rough ER to cis-Golgi; GO:0048208 COPII vesicle coating; GO:0044699 single-organism process; GO:0048193 Golgi vesicle transport; GO:0006903 vesicle targeting; GO:0051234 establishment …	GO:0043229 intracellular organelle; GO:0016020 membrane; GO:0098588 bounding membrane of organelle; GO:0031090 organelle membrane; GO:0005737 cytoplasm; GO:0044446 intracellular organelle part; GO:0000139 Golgi membrane; GO:0012505 endomembrane system; GO:0044424 intracellular part; GO:0005623 cell; GO:0044422 organelle part; GO:0043226 organelle; GO:0043231 intracellular membrane-bounded organel…					IPR024298;	Ancestral coatomer element 1, Sec16/Sec31;
TGME49_294790-t26_1-p1	TGME49_094790		1	ME49	0		hypothetical protein_x000D_	plasma membrane
TGME49_294898-t26_1-p1	TGME49_094900		0		1	RH	tetratricopeptide repeat-containing protein_x000D_	cytoplasm			GO:0005515 protein binding; GO:0005488 binding; GO:0005515 protein binding; GO:0005488 binding;				IPR029048; IPR011990;	Heat shock protein 70kD, C-terminal domain; Tetratricopeptide-like helical domain;
TGME49_295110-t26_1-p1	TGME49_095110	ROP	0		1	RH	rhoptry protein ROP7_x000D_	extracellular	GO:0016310 phosphorylation; GO:0044267 cellular protein metabolic process; GO:0044238 primary metabolic process; GO:0044237 cellular metabolic process; GO:0006796 phosphate-containing compound metabolic process; GO:0071704 organic substance metabolic process; GO:0008152 metabolic process; GO:0006468 protein phosphorylation; GO:0006793 phosphorus metabolic process; GO:0044260 cellular macromolecul…		GO:0005524 ATP binding; GO:1901265 nucleoside phosphate binding; GO:0016773 phosphotransferase activity, alcohol group as acceptor; GO:0001882 nucleoside binding; GO:0043167 ion binding; GO:0004672 protein kinase activity; GO:0000166 nucleotide binding; GO:0097159 organic cyclic compound binding; GO:1901363 heterocyclic compound binding; GO:0032549 ribonucleoside binding; GO:0097367 carbohydrate …				IPR027916; IPR000719; IPR011009;	Protein kinase-like domain, Apicomplexa; Protein kinase domain; Protein kinase-like domain;
TGME49_295340-t26_1-p1	TGME49_095340		0		1	RH	UV excision repair protein Rad23 protein_x000D_	nucleus	GO:0033554 cellular response to stress; GO:0051603 proteolysis involved in cellular protein catabolic process; GO:0044257 cellular protein catabolic process; GO:0006725 cellular aromatic compound metabolic process; GO:0006259 DNA metabolic process; GO:0006289 nucleotide-excision repair; GO:0044267 cellular protein metabolic process; GO:0050896 response to stimulus; GO:0044237 cellular metabolic p…	GO:0043226 organelle; GO:0043231 intracellular membrane-bounded organelle; GO:0043229 intracellular organelle; GO:0005634 nucleus; GO:0044464 cell part; GO:0005622 intracellular; GO:0044424 intracellular part; GO:0043227 membrane-bounded organelle; GO:0005623 cell; GO:0043226 organelle; GO:0043231 intracellular membrane-bounded organelle; GO:0043229 intracellular organelle; GO:0005634 nucleus; GO…	GO:0097159 organic cyclic compound binding; GO:1901363 heterocyclic compound binding; GO:0003677 DNA binding; GO:0005488 binding; GO:0003676 nucleic acid binding; GO:0003684 damaged DNA binding; GO:0005515 protein binding; GO:0097159 organic cyclic compound binding; GO:1901363 heterocyclic compound binding; GO:0003677 DNA binding; GO:0003684 damaged DNA binding; GO:0005515 protein binding; GO:000…	K10839	RAD23; UV excision repair protein RAD23	ko03420 Nucleotide excision repair (14); ko04141 Protein processing in endoplasmic reticulum (32);	IPR006636; IPR015940; IPR029071; IPR000626; IPR015360; IPR009060;	Heat shock chaperonin-binding; Ubiquitin-associated domain; Ubiquitin-related domain; Ubiquitin domain; XPC-binding domain; UBA-like;
TGME49_297060-t26_1-p1	TGME49_097060		1	RH	1	RH	phosphoglycerate mutase PGMII_x000D_	cytoplasm	GO:0006757 ATP generation from ADP; GO:0009116 nucleoside metabolic process; GO:0042278 purine nucleoside metabolic process; GO:0006165 nucleoside diphosphate phosphorylation; GO:0046031 ADP metabolic process; GO:0019362 pyridine nucleotide metabolic process; GO:0006096 glycolytic process; GO:0009167 purine ribonucleoside monophosphate metabolic process; GO:0009117 nucleotide metabolic process; G…		GO:0004619 phosphoglycerate mutase activity; GO:0016853 isomerase activity; GO:0003824 catalytic activity; GO:0016866 intramolecular transferase activity; GO:0016868 intramolecular transferase activity, phosphotransferases; GO:0004619 phosphoglycerate mutase activity; GO:0016853 isomerase activity; GO:0003824 catalytic activity; GO:0016866 intramolecular transferase activity; GO:0016868 intramole…	K01834	PGAM; 2,3-bisphosphoglycerate-dependent phosphoglycerate mutase [EC:5.4.2.11]	ko00010 Glycolysis / Gluconeogenesis (19); ko00260 Glycine, serine and threonine metabolism (8); ko00680 Methane metabolism (6); ko01100 Metabolic pathways (166); ko01110 Biosynthesis of secondary metabolites (74); ko01120 Microbial metabolism in diverse environments (47); ko01130 Biosynthesis of antibiotics (64); ko01200 Carbon metabolism (41); ko01230 Biosynthesis of amino acids (20);
TGME49_297460-t26_1-p1	TGME49_097460		0		1	ME49	hypothetical protein_x000D_	extracellular			GO:0005515 protein binding; GO:0005488 binding; GO:0005515 protein binding; GO:0005488 binding;				IPR017986; IPR015943;	WD40-repeat-containing domain; WD40/YVTN repeat-like-containing domain;
TGME49_297500-t26_1-p1	TGME49_097500		1	ME49	1	RH	T-complex protein 1 eta subunit_x000D_	nucleus	GO:0006457 protein folding; GO:0009987 cellular process; GO:0006457 protein folding; GO:0009987 cellular process;	GO:0044424 intracellular part; GO:0005623 cell; GO:0044464 cell part; GO:0005622 intracellular; GO:0005737 cytoplasm;	GO:0005524 ATP binding; GO:1901265 nucleoside phosphate binding; GO:0001882 nucleoside binding; GO:0043167 ion binding; GO:0005515 protein binding; GO:0000166 nucleotide binding; GO:0097159 organic cyclic compound binding; GO:1901363 heterocyclic compound binding; GO:0032549 ribonucleoside binding; GO:0097367 carbohydrate derivative binding; GO:0032553 ribonucleotide binding; GO:0005488 binding; …	K09499			IPR027410; IPR027409; IPR027413;	TCP-1-like chaperonin intermediate domain; GroEL-like apical domain; GroEL-like equatorial domain;
TGME49_297720-t26_1-p1	TGME49_097720		0		1	RH	trehalose-phosphatase_x000D_	nucleus	GO:0016051 carbohydrate biosynthetic process; GO:0044711 single-organism biosynthetic process; GO:0044763 single-organism cellular process; GO:0044699 single-organism process; GO:0009058 biosynthetic process; GO:0005984 disaccharide metabolic process; GO:0005975 carbohydrate metabolic process; GO:0009312 oligosaccharide biosynthetic process; GO:0044238 primary metabolic process; GO:0044237 cellul…		GO:2001070 starch binding; GO:0030246 carbohydrate binding; GO:0030247 polysaccharide binding; GO:0001871 pattern binding; GO:0003824 catalytic activity; GO:0005488 binding; GO:0019203 carbohydrate phosphatase activity; GO:0016758 transferase activity, transferring hexosyl groups; GO:0016791 phosphatase activity; GO:0046527 glucosyltransferase activity; GO:0008194 UDP-glycosyltransferase activity…	K16055	TPS; trehalose 6-phosphate synthase/phosphatase [EC:2.4.1.15 3.1.3.12]	ko00500 Starch and sucrose metabolism (6); ko01100 Metabolic pathways (166);	IPR013783; IPR013784; IPR001830; IPR002044; IPR023214;	Immunoglobulin-like fold; Carbohydrate-binding-like fold; Glycosyl transferase, family 20; Carbohydrate binding module family 20; HAD-like domain;
TGME49_297745-t26_1-p1	TGME49_097750		0		1	ME49	hypothetical protein_x000D_	plasma membrane		GO:0031224 intrinsic component of membrane; GO:0016020 membrane; GO:0016021 integral component of membrane; GO:0044425 membrane part;
TGME49_298610-t26_1-p1	TGME49_098610		0		1	RH	GYF domain-containing protein_x000D_	nucleus			GO:0005515 protein binding; GO:0005488 binding; GO:0005515 protein binding; GO:0005488 binding;				IPR003169;	GYF domain;
TGME49_299050-t26_1-p1	TGME49_099050		0		1	RH	ribosomal protein RPL17_x000D_	cytoplasm	GO:0006518 peptide metabolic process; GO:0043043 peptide biosynthetic process; GO:0044267 cellular protein metabolic process; GO:0006807 nitrogen compound metabolic process; GO:0009058 biosynthetic process; GO:0043603 cellular amide metabolic process; GO:0044238 primary metabolic process; GO:1901566 organonitrogen compound biosynthetic process; GO:1901576 organic substance biosynthetic process; G…	GO:0005840 ribosome; GO:0043229 intracellular organelle; GO:0043232 intracellular non-membrane-bounded organelle; GO:0044446 intracellular organelle part; GO:0005737 cytoplasm; GO:0032991 macromolecular complex; GO:0044424 intracellular part; GO:0005623 cell; GO:0044422 organelle part; GO:0043228 non-membrane-bounded organelle; GO:0043226 organelle; GO:0015934 large ribosomal subunit; GO:0044391 …	GO:0003735 structural constituent of ribosome; GO:0005198 structural molecule activity; GO:0003735 structural constituent of ribosome; GO:0005198 structural molecule activity;	K02880	RP-L17e; large subunit ribosomal protein L17e	ko03010 Ribosome (75);
TGME49_299210-t26_1-p1	TGME49_099210		0		1	RH	CTP synthase_x000D_	nucleus	GO:0009116 nucleoside metabolic process; GO:0046132 pyrimidine ribonucleoside biosynthetic process; GO:0009147 pyrimidine nucleoside triphosphate metabolic process; GO:0009117 nucleotide metabolic process; GO:0044699 single-organism process; GO:0009163 nucleoside biosynthetic process; GO:0009058 biosynthetic process; GO:0046036 CTP metabolic process; GO:0044237 cellular metabolic process; GO:0006…		GO:0016879 ligase activity, forming carbon-nitrogen bonds; GO:0003824 catalytic activity; GO:0003883 CTP synthase activity; GO:0016874 ligase activity; GO:0005524 ATP binding; GO:1901265 nucleoside phosphate binding; GO:0016874 ligase activity; GO:0001882 nucleoside binding; GO:0043167 ion binding; GO:0000166 nucleotide binding; GO:0016879 ligase activity, forming carbon-nitrogen bonds; GO:009715…	K01937	pyrG; CTP synthase [EC:6.3.4.2]	ko00240 Pyrimidine metabolism (37); ko01100 Metabolic pathways (166);	IPR027417; IPR017456; IPR017926; IPR033828; IPR029062;	P-loop containing nucleoside triphosphate hydrolase; CTP synthase, N-terminal; Glutamine amidotransferase; CTP synthase GATase domain; Class I glutamine amidotransferase-like;
TGME49_300000-t26_1-p1	TGME49_100000		0		1	RH	ribosomal protein RPL18_x000D_	nucleus	GO:0006518 peptide metabolic process; GO:0043043 peptide biosynthetic process; GO:0044267 cellular protein metabolic process; GO:0006807 nitrogen compound metabolic process; GO:0009058 biosynthetic process; GO:0043603 cellular amide metabolic process; GO:0044238 primary metabolic process; GO:1901566 organonitrogen compound biosynthetic process; GO:1901576 organic substance biosynthetic process; G…	GO:0005840 ribosome; GO:0043226 organelle; GO:0043229 intracellular organelle; GO:0043232 intracellular non-membrane-bounded organelle; GO:0044464 cell part; GO:0005622 intracellular; GO:0005737 cytoplasm; GO:0032991 macromolecular complex; GO:0044424 intracellular part; GO:1990904 ribonucleoprotein complex; GO:0005623 cell; GO:0030529 intracellular ribonucleoprotein complex; GO:0044444 cytoplasm…	GO:0003735 structural constituent of ribosome; GO:0005198 structural molecule activity;	K02883	RP-L18e; large subunit ribosomal protein L18e	ko03010 Ribosome (75);	IPR021131;	Ribosomal protein L18e/L15P;
TGME49_300100-t26_1-p1	TGME49_100100	RON	0		1	RH	rhoptry neck protein RON2_x000D_	plasma membrane		GO:0016020 membrane; GO:0044217 other organism part; GO:0033643 host cell part; GO:0044216 other organism cell; GO:0005737 cytoplasm; GO:0031224 intrinsic component of membrane; GO:0044424 intracellular part; GO:0005623 cell; GO:0005576 extracellular region; GO:0016021 integral component of membrane; GO:0018995 host; GO:0044218 other organism cell membrane; GO:0043657 host cell; GO:0020002 host c…		K14145
TGME49_300130-t26_1-p1	TGME49_100130		0		1	RH	apical membrane antigen 1 domain-containing protein_x000D_	plasma membrane	GO:0044419 interspecies interaction between organisms; GO:0009405 pathogenesis; GO:0051704 multi-organism process; GO:0044419 interspecies interaction between organisms; GO:0009405 pathogenesis; GO:0051704 multi-organism process;	GO:0016020 membrane; GO:0031224 intrinsic component of membrane; GO:0016020 membrane; GO:0016021 integral component of membrane; GO:0044425 membrane part;
TGME49_300190-t26_1-p1	TGME49_100190		0		1	RH	ribosomal protein RPL37A_x000D_	extracellular	GO:0006518 peptide metabolic process; GO:0043043 peptide biosynthetic process; GO:0044267 cellular protein metabolic process; GO:0006807 nitrogen compound metabolic process; GO:0009058 biosynthetic process; GO:0043603 cellular amide metabolic process; GO:0044238 primary metabolic process; GO:1901566 organonitrogen compound biosynthetic process; GO:1901576 organic substance biosynthetic process; G…	GO:0005840 ribosome; GO:0043226 organelle; GO:0043229 intracellular organelle; GO:0043232 intracellular non-membrane-bounded organelle; GO:0044464 cell part; GO:0005622 intracellular; GO:0005737 cytoplasm; GO:0032991 macromolecular complex; GO:0044424 intracellular part; GO:1990904 ribonucleoprotein complex; GO:0005623 cell; GO:0030529 intracellular ribonucleoprotein complex; GO:0044444 cytoplasm…	GO:0003735 structural constituent of ribosome; GO:0005198 structural molecule activity; GO:0003735 structural constituent of ribosome; GO:0005198 structural molecule activity;	K02921	RP-L37Ae; large subunit ribosomal protein L37Ae	ko03010 Ribosome (75);	IPR011332; IPR011331;	Zinc-binding ribosomal protein; Ribosomal protein L37ae/L37e;
TGME49_300260-t26_1-p1	TGME49_100260		1	RH	0		threonyl-tRNA synthetase family protein_x000D_	mitochondria	GO:0006518 peptide metabolic process; GO:0006725 cellular aromatic compound metabolic process; GO:0044267 cellular protein metabolic process; GO:0044699 single-organism process; GO:0009058 biosynthetic process; GO:1901566 organonitrogen compound biosynthetic process; GO:0043039 tRNA aminoacylation; GO:0044237 cellular metabolic process; GO:0006435 threonyl-tRNA aminoacylation; GO:0071704 organic …	GO:0044424 intracellular part; GO:0005623 cell; GO:0044464 cell part; GO:0005622 intracellular; GO:0005737 cytoplasm; GO:0044424 intracellular part; GO:0005623 cell; GO:0044464 cell part; GO:0005622 intracellular; GO:0005737 cytoplasm;	GO:0016876 ligase activity, forming aminoacyl-tRNA and related compounds; GO:0004829 threonine-tRNA ligase activity; GO:0005524 ATP binding; GO:1901265 nucleoside phosphate binding; GO:0016875 ligase activity, forming carbon-oxygen bonds; GO:0001882 nucleoside binding; GO:0043167 ion binding; GO:0016874 ligase activity; GO:0000166 nucleotide binding; GO:0097159 organic cyclic compound binding; GO…	K01868	TARS; threonyl-tRNA synthetase [EC:6.1.1.3]	ko00970 Aminoacyl-tRNA biosynthesis (19);	IPR012947; IPR033728; IPR018163; IPR002314; IPR004154; IPR012675; IPR006195;	Threonyl/alanyl tRNA synthetase, SAD; Threonine-tRNA ligase catalytic core domain; Threonyl/alanyl tRNA synthetase, class II-like, putative editing domain; Aminoacyl-tRNA synthetase, class II (G/ P/ S/T); Anticodon-binding; Beta-grasp domain; Aminoacyl-tRNA synthetase, class II;
TGME49_300280-t26_1-p1	TGME49_100280		0		1	RH	LSM domain-containing protein_x000D_	mitochondria		GO:0044464 cell part; GO:0005622 intracellular; GO:0032991 macromolecular complex; GO:0044424 intracellular part; GO:1990904 ribonucleoprotein complex; GO:0005623 cell; GO:0030529 intracellular ribonucleoprotein complex;		K11086	SNRPB; small nuclear ribonucleoprotein B and B'	ko03040 Spliceosome (56);	IPR001163; IPR010920;	LSM domain, eukaryotic/archaea-type; LSM domain;
TGME49_300290-t26_1-p1	TGME49_100290		0		1	RH	SNARE domain-containing protein_x000D_	cytoplasm		GO:0031224 intrinsic component of membrane; GO:0016020 membrane; GO:0016021 integral component of membrane; GO:0044425 membrane part;	GO:0005515 protein binding; GO:0005488 binding; GO:0005515 protein binding; GO:0005488 binding;				IPR000727;	Target SNARE coiled-coil homology domain;
TGME49_301440-t26_1-p1	TGME49_101440	cdpk	1	RH	0		calcium-dependent protein kinase CDPK1_x000D_	cytoplasm	GO:0016310 phosphorylation; GO:0044267 cellular protein metabolic process; GO:0044238 primary metabolic process; GO:0044237 cellular metabolic process; GO:0006796 phosphate-containing compound metabolic process; GO:0071704 organic substance metabolic process; GO:0008152 metabolic process; GO:0006468 protein phosphorylation; GO:0006793 phosphorus metabolic process; GO:0044260 cellular macromolecul…		GO:0005524 ATP binding; GO:1901265 nucleoside phosphate binding; GO:0016773 phosphotransferase activity, alcohol group as acceptor; GO:0001882 nucleoside binding; GO:0043167 ion binding; GO:0004672 protein kinase activity; GO:0000166 nucleotide binding; GO:0097159 organic cyclic compound binding; GO:1901363 heterocyclic compound binding; GO:0032549 ribonucleoside binding; GO:0097367 carbohydrate …	K13412			IPR000719; IPR011992; IPR002048; IPR011009;	Protein kinase domain; EF-hand domain pair; EF-hand domain; Protein kinase-like domain;
TGME49_304670-t26_1-p1	TGME49_104670		0		1	RH	leucine rich repeat-containing protein_x000D_	mitochondria			GO:0005515 protein binding; GO:0005488 binding; GO:0005515 protein binding; GO:0005488 binding;				IPR032675;	Leucine-rich repeat domain, L domain-like;
TGME49_305040-t26_1-p1	TGME49_105040		0		1	RH	HEAT repeat-containing protein_x000D_	plasma membrane			GO:0005488 binding; GO:0005488 binding;				IPR011989; IPR016024;	Armadillo-like helical; Armadillo-type fold;
TGME49_305510-t26_1-p1	TGME49_105510		0		1	RH	hypothetical protein_x000D_	cytoplasm							IPR016040;	NAD(P)-binding domain;
TGME49_305520-t26_1-p1	TGME49_105520		1	ME49	1	ME49	ribosomal protein RPS2_x000D_	cytoplasm	GO:0006518 peptide metabolic process; GO:0043043 peptide biosynthetic process; GO:0044267 cellular protein metabolic process; GO:0006807 nitrogen compound metabolic process; GO:0009058 biosynthetic process; GO:0043603 cellular amide metabolic process; GO:0044238 primary metabolic process; GO:1901566 organonitrogen compound biosynthetic process; GO:1901576 organic substance biosynthetic process; G…	GO:0005840 ribosome; GO:0043229 intracellular organelle; GO:0043232 intracellular non-membrane-bounded organelle; GO:0015935 small ribosomal subunit; GO:0044446 intracellular organelle part; GO:0005737 cytoplasm; GO:0032991 macromolecular complex; GO:0044424 intracellular part; GO:0005623 cell; GO:0044422 organelle part; GO:0043228 non-membrane-bounded organelle; GO:0043226 organelle; GO:0044391 …	GO:0097159 organic cyclic compound binding; GO:1901363 heterocyclic compound binding; GO:0003723 RNA binding; GO:0005488 binding; GO:0003676 nucleic acid binding; GO:0005198 structural molecule activity; GO:0003735 structural constituent of ribosome; GO:0097159 organic cyclic compound binding; GO:1901363 heterocyclic compound binding; GO:0003723 RNA binding; GO:0005488 binding; GO:0003676 nucleic…	K02981	RP-S2e; small subunit ribosomal protein S2e	ko03010 Ribosome (75);	IPR014720; IPR005324; IPR020568; IPR014721; IPR013810;	Double-stranded RNA-binding domain; Ribosomal protein S5, C-terminal; Ribosomal protein S5 domain 2-type fold; Ribosomal protein S5 domain 2-type fold, subgroup; Ribosomal protein S5, N-terminal;
TGME49_305860-t26_1-p1	TGME49_105860	cdpk	1	RH	1	ME49	calcium-dependent protein kinase CDPK3_x000D_	cytoplasm,nucleus	GO:0016310 phosphorylation; GO:0044267 cellular protein metabolic process; GO:0044238 primary metabolic process; GO:0044237 cellular metabolic process; GO:0006796 phosphate-containing compound metabolic process; GO:0071704 organic substance metabolic process; GO:0008152 metabolic process; GO:0006468 protein phosphorylation; GO:0006793 phosphorus metabolic process; GO:0044260 cellular macromolecul…		GO:0005524 ATP binding; GO:1901265 nucleoside phosphate binding; GO:0016773 phosphotransferase activity, alcohol group as acceptor; GO:0001882 nucleoside binding; GO:0043167 ion binding; GO:0004672 protein kinase activity; GO:0000166 nucleotide binding; GO:0097159 organic cyclic compound binding; GO:1901363 heterocyclic compound binding; GO:0032549 ribonucleoside binding; GO:0097367 carbohydrate …	K13412			IPR000719; IPR002048; IPR011992; IPR011009;	Protein kinase domain; EF-hand domain; EF-hand domain pair; Protein kinase-like domain;
TGME49_305980-t26_1-p1	TGME49_105980		1	RH	2	both	pyruvate dehydrogenase complex subunit PDH-E3I_x000D_	extracellular	GO:0050794 regulation of cellular process; GO:0042592 homeostatic process; GO:0065008 regulation of biological quality; GO:0008152 metabolic process; GO:0050789 regulation of biological process; GO:0055114 oxidation-reduction process; GO:0044710 single-organism metabolic process; GO:0045454 cell redox homeostasis; GO:0044763 single-organism cellular process; GO:0019725 cellular homeostasis; GO:00…	GO:0005623 cell;	GO:0016651 oxidoreductase activity, acting on NAD(P)H; GO:1901265 nucleoside phosphate binding; GO:0050660 flavin adenine dinucleotide binding; GO:0043167 ion binding; GO:0000166 nucleotide binding; GO:0016668 oxidoreductase activity, acting on a sulfur group of donors, NAD(P) as acceptor; GO:0048037 cofactor binding; GO:0016491 oxidoreductase activity; GO:1901363 heterocyclic compound binding; G…	K00382	DLD; dihydrolipoamide dehydrogenase [EC:1.8.1.4]	ko00010 Glycolysis / Gluconeogenesis (19); ko00020 Citrate cycle (TCA cycle) (14); ko00260 Glycine, serine and threonine metabolism (8); ko00280 Valine, leucine and isoleucine degradation (6); ko00620 Pyruvate metabolism (13); ko00630 Glyoxylate and dicarboxylate metabolism (9); ko00640 Propanoate metabolism (10); ko01100 Metabolic pathways (166); ko01110 Biosynthesis of secondary metabolites (74…	IPR016156; IPR004099; IPR023753;	FAD/NAD-linked reductase, dimerisation domain; Pyridine nucleotide-disulphide oxidoreductase, dimerisation domain; FAD/NAD(P)-binding domain;
TGME49_306060-t26_1-p1	TGME49_106060	RON	0		4	both	rhoptry neck protein RON8_x000D_	endoplasmic reticulum		GO:0031224 intrinsic component of membrane; GO:0016020 membrane; GO:0016021 integral component of membrane; GO:0044425 membrane part;
TGME49_306220-t26_1-p1	TGME49_106220		0		1	ME49	hypothetical protein_x000D_	nucleus			GO:0005515 protein binding; GO:0005488 binding; GO:0005515 protein binding; GO:0005488 binding;	K12821	PRPF40; pre-mRNA-processing factor 40	ko03040 Spliceosome (56);	IPR002713; IPR001202;	FF domain; WW domain;
TGME49_306920-t26_1-p1	TGME49_106920		0		1	ME49	hypothetical protein_x000D_	nucleus
TGME49_306950-t26_1-p1	TGME49_106940		1	ME49	1	RH	RAP domain-containing protein_x000D_	nucleus							IPR013584;	RAP domain;
TGME49_307850-t26_1-p1	TGME49_107850		1	ME49	1	ME49	6-phosphogluconate dehydrogenase_x000D_	cytoplasm	GO:0006739 NADP metabolic process; GO:0019362 pyridine nucleotide metabolic process; GO:0006725 cellular aromatic compound metabolic process; GO:0046496 nicotinamide nucleotide metabolic process; GO:0009117 nucleotide metabolic process; GO:0044699 single-organism process; GO:0072524 pyridine-containing compound metabolic process; GO:0044237 cellular metabolic process; GO:0006796 phosphate-contain…		GO:0016614 oxidoreductase activity, acting on CH-OH group of donors; GO:0016616 oxidoreductase activity, acting on the CH-OH group of donors, NAD or NADP as acceptor; GO:0004616 phosphogluconate dehydrogenase (decarboxylating) activity; GO:0003824 catalytic activity; GO:0016491 oxidoreductase activity; GO:0016614 oxidoreductase activity, acting on CH-OH group of donors; GO:0016616 oxidoreductase …	K00033	PGD; 6-phosphogluconate dehydrogenase [EC:1.1.1.44 1.1.1.343]	ko00030 Pentose phosphate pathway (13); ko00480 Glutathione metabolism (9); ko01100 Metabolic pathways (166); ko01110 Biosynthesis of secondary metabolites (74); ko01120 Microbial metabolism in diverse environments (47); ko01130 Biosynthesis of antibiotics (64); ko01200 Carbon metabolism (41);	IPR006115; IPR013328; IPR008927; IPR006114; IPR016040; IPR012284;	6-phosphogluconate dehydrogenase, NADP-binding; 6-phosphogluconate dehydrogenase, domain 2; 6-phosphogluconate dehydrogenase C-terminal domain-like; 6-phosphogluconate dehydrogenase, C-terminal; NAD(P)-binding domain; 6-phosphogluconate dehydrogenase, domain 3;
TGME49_308840-t26_1-p1	TGME49_108840	SRS	1	RH	0		SAG-related sequence SRS51_x000D_	plasma membrane		GO:0016020 membrane; GO:0016020 membrane;					IPR007226;	SRS domain;
TGME49_308860-t26_1-p1	TGME49_108860		0		3	both	hypothetical protein_x000D_	nucleus
TGME49_308890-t26_1-p1	TGME49_108890		0		1	RH	transcription elongation factor SPT6_x000D_	plasma membrane	GO:0050794 regulation of cellular process; GO:0006518 peptide metabolic process; GO:0060255 regulation of macromolecule metabolic process; GO:0019219 regulation of nucleobase-containing compound metabolic process; GO:0044267 cellular protein metabolic process; GO:0009058 biosynthetic process; GO:1901566 organonitrogen compound biosynthetic process; GO:0044237 cellular metabolic process; GO:007170…	GO:0031224 intrinsic component of membrane; GO:0016020 membrane; GO:0016021 integral component of membrane; GO:0044425 membrane part;	GO:0097159 organic cyclic compound binding; GO:1901363 heterocyclic compound binding; GO:0003723 RNA binding; GO:0008135 translation factor activity, RNA binding; GO:0003746 translation elongation factor activity; GO:0005488 binding; GO:0003676 nucleic acid binding;				IPR028083; IPR000980; IPR027999; IPR023323; IPR032706; IPR023097;	Spt6 acidic, N-terminal domain; SH2 domain; Death-like domain of Spt6; Tex-like domain; Transcription elongation factor Spt6, helix-hairpin-helix motif; Tex RuvX-like domain;
TGME49_309120-t26_1-p1	TGME49_109120		0		1	RH	ribosomal protein RPL4_x000D_	extracellular	GO:0006518 peptide metabolic process; GO:0043043 peptide biosynthetic process; GO:0044267 cellular protein metabolic process; GO:0006807 nitrogen compound metabolic process; GO:0009058 biosynthetic process; GO:0043603 cellular amide metabolic process; GO:0044238 primary metabolic process; GO:1901566 organonitrogen compound biosynthetic process; GO:1901576 organic substance biosynthetic process; G…	GO:0005840 ribosome; GO:0043226 organelle; GO:0043229 intracellular organelle; GO:0043232 intracellular non-membrane-bounded organelle; GO:0044464 cell part; GO:0005622 intracellular; GO:0005737 cytoplasm; GO:0032991 macromolecular complex; GO:0044424 intracellular part; GO:1990904 ribonucleoprotein complex; GO:0005623 cell; GO:0030529 intracellular ribonucleoprotein complex; GO:0044444 cytoplasm…	GO:0003735 structural constituent of ribosome; GO:0005198 structural molecule activity; GO:0003735 structural constituent of ribosome; GO:0005198 structural molecule activity;	K02930	RP-L4e; large subunit ribosomal protein L4e	ko03010 Ribosome (75);	IPR023574; IPR025755;	Ribosomal protein L4 domain; 60S ribosomal protein L4, C-terminal domain;
TGME49_309600-t26_1-p1	TGME49_109600		0		1	RH	hypothetical protein_x000D_	cytoplasm
TGME49_309730-t26_1-p1	TGME49_109730	thioredoxin	1	RH	0		thioredoxin reductase_x000D_	mitochondria	GO:0050794 regulation of cellular process; GO:0042592 homeostatic process; GO:0065008 regulation of biological quality; GO:0008152 metabolic process; GO:0050789 regulation of biological process; GO:0055114 oxidation-reduction process; GO:0044710 single-organism metabolic process; GO:0045454 cell redox homeostasis; GO:0044763 single-organism cellular process; GO:0019725 cellular homeostasis; GO:00…	GO:0005623 cell;	GO:0016651 oxidoreductase activity, acting on NAD(P)H; GO:1901265 nucleoside phosphate binding; GO:0050660 flavin adenine dinucleotide binding; GO:0004791 thioredoxin-disulfide reductase activity; GO:0043167 ion binding; GO:0016209 antioxidant activity; GO:0000166 nucleotide binding; GO:0016668 oxidoreductase activity, acting on a sulfur group of donors, NAD(P) as acceptor; GO:0048037 cofactor bi…	K22182	TXNRD; thioredoxin reductase (NADPH) [EC:1.8.1.9]	ko00450 Selenocompound metabolism (4);	IPR016156; IPR004099; IPR023753;	FAD/NAD-linked reductase, dimerisation domain; Pyridine nucleotide-disulphide oxidoreductase, dimerisation domain; FAD/NAD(P)-binding domain;
TGME49_309740-t26_1-p1	TGME49_109740		0		1	ME49	LSM domain-containing protein_x000D_	cytoplasm	GO:0044085 cellular component biogenesis; GO:0016043 cellular component organization; GO:0022613 ribonucleoprotein complex biogenesis; GO:0022618 ribonucleoprotein complex assembly; GO:0006725 cellular aromatic compound metabolic process; GO:0044237 cellular metabolic process; GO:0071704 organic substance metabolic process; GO:0000398 mRNA splicing, via spliceosome; GO:0008152 metabolic process; …	GO:0043229 intracellular organelle; GO:0044446 intracellular organelle part; GO:0032991 macromolecular complex; GO:0044424 intracellular part; GO:0005681 spliceosomal complex; GO:0005623 cell; GO:0044422 organelle part; GO:0043226 organelle; GO:0043231 intracellular membrane-bounded organelle; GO:0005634 nucleus; GO:0044464 cell part; GO:0005622 intracellular; GO:1990904 ribonucleoprotein complex…		K11088	SNRPD3; small nuclear ribonucleoprotein D3	ko03040 Spliceosome (56); ko04139 Mitophagy - yeast (4);	IPR001163; IPR010920;	LSM domain, eukaryotic/archaea-type; LSM domain;
TGME49_309820-t26_1-p1	TGME49_109820		1	ME49	0		ribosomal protein RPL11_x000D_	mitochondria	GO:0006518 peptide metabolic process; GO:0043043 peptide biosynthetic process; GO:0044267 cellular protein metabolic process; GO:0006807 nitrogen compound metabolic process; GO:0009058 biosynthetic process; GO:0043603 cellular amide metabolic process; GO:0044238 primary metabolic process; GO:1901566 organonitrogen compound biosynthetic process; GO:1901576 organic substance biosynthetic process; G…	GO:0005840 ribosome; GO:0043226 organelle; GO:0043229 intracellular organelle; GO:0043232 intracellular non-membrane-bounded organelle; GO:0044464 cell part; GO:0005622 intracellular; GO:0005737 cytoplasm; GO:0032991 macromolecular complex; GO:0044424 intracellular part; GO:1990904 ribonucleoprotein complex; GO:0005623 cell; GO:0030529 intracellular ribonucleoprotein complex; GO:0044444 cytoplasm…	GO:0003735 structural constituent of ribosome; GO:0005198 structural molecule activity; GO:0003735 structural constituent of ribosome; GO:0005198 structural molecule activity;	K02868	RP-L11e; large subunit ribosomal protein L11e	ko03010 Ribosome (75);	IPR022803; IPR031309; IPR031310;	Ribosomal protein L5 domain; Ribosomal protein L5, C-terminal; Ribosomal protein L5, N-terminal;
TGME49_310010-t26_1-p1	TGME49_110010	RON	0		2	RH	rhoptry neck protein RON1_x000D_	plasma membrane							IPR000436;	Sushi/SCR/CCP domain;
TGME49_310050-t26_1-p1	TGME49_110050		0		2	RH	RNA recognition motif-containing protein_x000D_	nucleus			GO:0097159 organic cyclic compound binding; GO:1901363 heterocyclic compound binding; GO:1901265 nucleoside phosphate binding; GO:0005488 binding; GO:0003676 nucleic acid binding; GO:0000166 nucleotide binding; GO:0036094 small molecule binding; GO:0097159 organic cyclic compound binding; GO:1901363 heterocyclic compound binding; GO:1901265 nucleoside phosphate binding; GO:0005488 binding; GO:000…	K14411	MSI; RNA-binding protein Musashi	ko03015 mRNA surveillance pathway (18);	IPR000504; IPR012677;	RNA recognition motif domain; Nucleotide-binding alpha-beta plait domain;
TGME49_310080-t26_1-p1	TGME49_110080		0		1	RH	AMP-binding enzyme domain-containing protein_x000D_	cytoplasm	GO:0008152 metabolic process; GO:0044281 small molecule metabolic process; GO:0044763 single-organism cellular process; GO:0044699 single-organism process; GO:0044255 cellular lipid metabolic process; GO:0006631 fatty acid metabolic process; GO:0044238 primary metabolic process; GO:0044237 cellular metabolic process; GO:0071704 organic substance metabolic process; GO:0008152 metabolic process; GO…		GO:0003824 catalytic activity; GO:0004467 long-chain fatty acid-CoA ligase activity; GO:0003824 catalytic activity; GO:0016874 ligase activity; GO:0015645 fatty acid ligase activity; GO:0016877 ligase activity, forming carbon-sulfur bonds; GO:0102391 decanoate--CoA ligase activity; GO:0016878 acid-thiol ligase activity;	K01897	ACSL; long-chain acyl-CoA synthetase [EC:6.2.1.3]	ko00061 Fatty acid biosynthesis (7); ko00071 Fatty acid degradation (4); ko01100 Metabolic pathways (166); ko01212 Fatty acid metabolism (10); ko02024 Quorum sensing (2); ko04146 Peroxisome (5); ko04216 Ferroptosis (2);	IPR000873;	AMP-dependent synthetase/ligase;
TGME49_310150-t26_1-p1	TGME49_110150		0		1	RH	AMP-binding enzyme domain-containing protein_x000D_	mitochondria	GO:0008152 metabolic process; GO:0044281 small molecule metabolic process; GO:0044763 single-organism cellular process; GO:0044699 single-organism process; GO:0044255 cellular lipid metabolic process; GO:0006631 fatty acid metabolic process; GO:0044238 primary metabolic process; GO:0044237 cellular metabolic process; GO:0071704 organic substance metabolic process; GO:0008152 metabolic process; GO…		GO:0003824 catalytic activity; GO:0004467 long-chain fatty acid-CoA ligase activity; GO:0003824 catalytic activity; GO:0016874 ligase activity; GO:0015645 fatty acid ligase activity; GO:0016877 ligase activity, forming carbon-sulfur bonds; GO:0102391 decanoate--CoA ligase activity; GO:0016878 acid-thiol ligase activity;	K01897	ACSL; long-chain acyl-CoA synthetase [EC:6.2.1.3]	ko00061 Fatty acid biosynthesis (7); ko00071 Fatty acid degradation (4); ko01100 Metabolic pathways (166); ko01212 Fatty acid metabolism (10); ko02024 Quorum sensing (2); ko04146 Peroxisome (5); ko04216 Ferroptosis (2);	IPR000873;	AMP-dependent synthetase/ligase;
TGME49_310430-t26_1-p1	TGME49_110430	HSP	0		1	RH	Hsp90 domain-containing protein_x000D_	nucleus	GO:0006457 protein folding; GO:0006950 response to stress; GO:0050896 response to stimulus; GO:0009987 cellular process; GO:0006457 protein folding; GO:0006950 response to stress; GO:0050896 response to stimulus; GO:0009987 cellular process;		GO:0005524 ATP binding; GO:1901265 nucleoside phosphate binding; GO:0001882 nucleoside binding; GO:0043167 ion binding; GO:0005515 protein binding; GO:0000166 nucleotide binding; GO:0097159 organic cyclic compound binding; GO:1901363 heterocyclic compound binding; GO:0032549 ribonucleoside binding; GO:0097367 carbohydrate derivative binding; GO:0032553 ribonucleotide binding; GO:0005488 binding; …				IPR020575; IPR020568; IPR003594;	Heat shock protein Hsp90, N-terminal; Ribosomal protein S5 domain 2-type fold; Histidine kinase-like ATPase, C-terminal domain;
TGME49_310460-t26_1-p1	TGME49_110460	Rab	1	RH	0		Rab6_x000D_	cytoplasm	GO:0050794 regulation of cellular process; GO:0044700 single organism signaling; GO:0051716 cellular response to stimulus; GO:0007165 signal transduction; GO:0050789 regulation of biological process; GO:0007154 cell communication; GO:0035556 intracellular signal transduction; GO:0044699 single-organism process; GO:0007264 small GTPase mediated signal transduction; GO:0023052 signaling; GO:0050896…	GO:0005623 cell; GO:0005622 intracellular; GO:0044464 cell part;	GO:1901265 nucleoside phosphate binding; GO:0001882 nucleoside binding; GO:0043167 ion binding; GO:0000166 nucleotide binding; GO:0097159 organic cyclic compound binding; GO:1901363 heterocyclic compound binding; GO:0032549 ribonucleoside binding; GO:0097367 carbohydrate derivative binding; GO:0032553 ribonucleotide binding; GO:0005488 binding; GO:0032550 purine ribonucleoside binding; GO:0043168…	K07893			IPR005225; IPR027417;	Small GTP-binding protein domain; P-loop containing nucleoside triphosphate hydrolase;
TGME49_310640-t26_1-p1	TGME49_110640		1	RH	0		phosphorylase family protein_x000D_	cytoplasm	GO:0009116 nucleoside metabolic process; GO:0006725 cellular aromatic compound metabolic process; GO:0044281 small molecule metabolic process; GO:0044763 single-organism cellular process; GO:0044699 single-organism process; GO:1901360 organic cyclic compound metabolic process; GO:0006807 nitrogen compound metabolic process; GO:0044238 primary metabolic process; GO:0044237 cellular metabolic proce…		GO:0003824 catalytic activity; GO:0004731 purine-nucleoside phosphorylase activity; GO:0016763 transferase activity, transferring pentosyl groups; GO:0016757 transferase activity, transferring glycosyl groups; GO:0003824 catalytic activity; GO:0016740 transferase activity;	K00757	udp; uridine phosphorylase [EC:2.4.2.3]	ko00240 Pyrimidine metabolism (37); ko00983 Drug metabolism - other enzymes (6); ko01100 Metabolic pathways (166);	IPR000845;	Nucleoside phosphorylase domain;
TGME49_310660-t26_1-p1	TGME49_110660		0		1	RH	Dullard family phosphatase domain-containing protein_x000D_	nucleus	GO:0044267 cellular protein metabolic process; GO:0044238 primary metabolic process; GO:0006470 protein dephosphorylation; GO:0016311 dephosphorylation; GO:0044237 cellular metabolic process; GO:0006796 phosphate-containing compound metabolic process; GO:0071704 organic substance metabolic process; GO:0008152 metabolic process; GO:0006793 phosphorus metabolic process; GO:0044260 cellular macromol…		GO:0016787 hydrolase activity; GO:0003824 catalytic activity; GO:0042578 phosphoric ester hydrolase activity; GO:0016791 phosphatase activity; GO:0016788 hydrolase activity, acting on ester bonds; GO:0016787 hydrolase activity; GO:0004721 phosphoprotein phosphatase activity; GO:0042578 phosphoric ester hydrolase activity; GO:0003824 catalytic activity; GO:0016791 phosphatase activity; GO:0016788 …	K15731			IPR011948; IPR004274; IPR023214;	Dullard phosphatase domain, eukaryotic; FCP1 homology domain; HAD-like domain;
TGME49_310850-t26_1-p1	TGME49_110850		0		1	RH	MYND finger domain-containing protein_x000D_	nucleus			GO:0046872 metal ion binding; GO:0043169 cation binding; GO:0005488 binding; GO:0043167 ion binding;				IPR002893;	Zinc finger, MYND-type;
TGME49_311030-t26_1-p1	TGME49_111030		0		2	RH	hypothetical protein_x000D_	plasma membrane
TGME49_311090-t26_1-p1	TGME49_111090		0		2	RH	ubiquitin carboxyl-terminal hydrolase_x000D_	nucleus	GO:0043632 modification-dependent macromolecule catabolic process; GO:0070646 protein modification by small protein removal; GO:0044265 cellular macromolecule catabolic process; GO:0051603 proteolysis involved in cellular protein catabolic process; GO:0044257 cellular protein catabolic process; GO:0019941 modification-dependent protein catabolic process; GO:0044267 cellular protein metabolic proc…		GO:0008233 peptidase activity; GO:0036459 thiol-dependent ubiquitinyl hydrolase activity; GO:0003824 catalytic activity; GO:0005488 binding; GO:0019783 ubiquitin-like protein-specific protease activity; GO:0101005 ubiquitinyl hydrolase activity; GO:0070011 peptidase activity, acting on L-amino acid peptides; GO:0008234 cysteine-type peptidase activity; GO:0016787 hydrolase activity; GO:0005515 pr…	K11843			IPR029071; IPR001394; IPR000626; IPR028889;	Ubiquitin-related domain; Peptidase C19, ubiquitin carboxyl-terminal hydrolase; Ubiquitin domain; Ubiquitin specific protease domain;
TGME49_311230-t26_1-p1	TGME49_111230		0		3	RH	hypothetical protein_x000D_	plasma membrane		GO:0031224 intrinsic component of membrane; GO:0016020 membrane; GO:0016021 integral component of membrane; GO:0044425 membrane part;
TGME49_311300-t26_1-p1	TGME49_111300		0		1	RH	cyclic nucleotide-binding domain-containing protein_x000D_	cytoplasm	GO:0016310 phosphorylation; GO:0044267 cellular protein metabolic process; GO:0044238 primary metabolic process; GO:0044237 cellular metabolic process; GO:0006796 phosphate-containing compound metabolic process; GO:0071704 organic substance metabolic process; GO:0008152 metabolic process; GO:0006468 protein phosphorylation; GO:0006793 phosphorus metabolic process; GO:0044260 cellular macromolecul…		GO:0016301 kinase activity; GO:0016773 phosphotransferase activity, alcohol group as acceptor; GO:0003824 catalytic activity; GO:0004674 protein serine/threonine kinase activity; GO:0004672 protein kinase activity; GO:0004692 cGMP-dependent protein kinase activity; GO:0004690 cyclic nucleotide-dependent protein kinase activity; GO:0016740 transferase activity; GO:0016772 transferase activity, tra…	K04739			IPR000595; IPR018490; IPR014710;	Cyclic nucleotide-binding domain; Cyclic nucleotide-binding-like; RmlC-like jelly roll fold;
TGME49_311360-t26_1-p1	TGME49_111360		0		1	ME49	protein kinase G AGC kinase family member PKG_x000D_	mitochondria	GO:0016310 phosphorylation; GO:0044267 cellular protein metabolic process; GO:0044238 primary metabolic process; GO:0044237 cellular metabolic process; GO:0006796 phosphate-containing compound metabolic process; GO:0071704 organic substance metabolic process; GO:0008152 metabolic process; GO:0006468 protein phosphorylation; GO:0006793 phosphorus metabolic process; GO:0044260 cellular macromolecul…		GO:0005524 ATP binding; GO:1901265 nucleoside phosphate binding; GO:0016773 phosphotransferase activity, alcohol group as acceptor; GO:0001882 nucleoside binding; GO:0043167 ion binding; GO:0000166 nucleotide binding; GO:0004672 protein kinase activity; GO:0097159 organic cyclic compound binding; GO:1901363 heterocyclic compound binding; GO:0032549 ribonucleoside binding; GO:0097367 carbohydrate …	K07376	PRKG1; cGMP-dependent protein kinase 1 [EC:2.7.11.12]	ko04022 cGMP-PKG signaling pathway (6); ko04540 Gap junction (4);	IPR000595; IPR000719; IPR018490; IPR014710; IPR011009; IPR000961;	Cyclic nucleotide-binding domain; Protein kinase domain; Cyclic nucleotide-binding-like; RmlC-like jelly roll fold; Protein kinase-like domain; AGC-kinase, C-terminal;
TGME49_311390-t26_1-p1	TGME49_111390		1	ME49	1	RH	tRNA (guanine(9)-N(1))-methyltransferase_x000D_	cytoplasm,nucleus	GO:0006396 RNA processing; GO:0034470 ncRNA processing; GO:0006725 cellular aromatic compound metabolic process; GO:1901360 organic cyclic compound metabolic process; GO:0006807 nitrogen compound metabolic process; GO:0044238 primary metabolic process; GO:0044237 cellular metabolic process; GO:0009451 RNA modification; GO:0032259 methylation; GO:0071704 organic substance metabolic process; GO:001…		GO:0008757 S-adenosylmethionine-dependent methyltransferase activity; GO:0052905 tRNA (guanine(9)-N(1))-methyltransferase activity; GO:0008168 methyltransferase activity; GO:0008173 RNA methyltransferase activity; GO:0003824 catalytic activity; GO:0016423 tRNA (guanine) methyltransferase activity; GO:0016741 transferase activity, transferring one-carbon groups; GO:0009019 tRNA (guanine-N1-)-methy…	K15445			IPR028564; IPR016009;	tRNA methyltransferase TRM10-type domain; tRNA methyltransferase TRMD/TRM10-type domain;
TGME49_311480-t26_1-p1	TGME49_111480		0		1	RH	hypothetical protein_x000D_	nucleus
TGME49_311750-t26_1-p1	TGME49_111750		0		1	RH	mago binding protein_x000D_	nucleus				K14294	WIBG; partner of Y14 and mago	ko03013 RNA transport (20); ko03015 mRNA surveillance pathway (18);
TGME49_311920-t26_1-p1	TGME49_111920		0		1	ME49	GRAM domain-containing protein_x000D_	plasma membrane		GO:0031224 intrinsic component of membrane; GO:0016020 membrane; GO:0016021 integral component of membrane; GO:0044425 membrane part;					IPR004182;	GRAM domain;
TGME49_312150-t26_1-p1	TGME49_112150		0		1	RH	hypothetical protein_x000D_	plasma membrane		GO:0031224 intrinsic component of membrane; GO:0016020 membrane; GO:0016021 integral component of membrane; GO:0044425 membrane part;
TGME49_312270-t26_1-p1	TGME49_112270	ROP	0		1	RH	rhoptry protein ROP13_x000D_	extracellular
TGME49_312622-t26_1-p1	TGME49_112620		0		2	RH	DUF803 domain-containing protein_x000D_	plasma membrane	GO:0006810 transport; GO:0072511 divalent inorganic cation transport; GO:0006812 cation transport; GO:0006811 ion transport; GO:0030001 metal ion transport; GO:0015693 magnesium ion transport; GO:0051179 localization; GO:0051234 establishment of localization; GO:0070838 divalent metal ion transport; GO:0098655 cation transmembrane transport; GO:0034220 ion transmembrane transport; GO:0072511 diva…	GO:0031224 intrinsic component of membrane; GO:0016020 membrane; GO:0016021 integral component of membrane; GO:0044425 membrane part; GO:0031224 intrinsic component of membrane; GO:0016020 membrane; GO:0016021 integral component of membrane; GO:0044425 membrane part;	GO:0046873 metal ion transmembrane transporter activity; GO:0072509 divalent inorganic cation transmembrane transporter activity; GO:0015075 ion transmembrane transporter activity; GO:0022892 substrate-specific transporter activity; GO:0022890 inorganic cation transmembrane transporter activity; GO:0015095 magnesium ion transmembrane transporter activity; GO:0008324 cation transmembrane transport…	K22733
TGME49_313010-t26_1-p1	TGME49_113010		0		1	RH	DEAD (Asp-Glu-Ala-Asp) box polypeptide DDX6_x000D_	nucleus			GO:0005524 ATP binding; GO:1901265 nucleoside phosphate binding; GO:0001882 nucleoside binding; GO:0043167 ion binding; GO:0000166 nucleotide binding; GO:0097159 organic cyclic compound binding; GO:1901363 heterocyclic compound binding; GO:0032549 ribonucleoside binding; GO:0097367 carbohydrate derivative binding; GO:0032553 ribonucleotide binding; GO:0005488 binding; GO:0003676 nucleic acid bind…	K12614	DDX6; ATP-dependent RNA helicase DDX6/DHH1 [EC:3.6.4.13]	ko03018 RNA degradation (18);	IPR014014; IPR011545; IPR014001; IPR027417; IPR001650;	RNA helicase, DEAD-box type, Q motif; DEAD/DEAH box helicase domain; Helicase superfamily 1/2, ATP-binding domain; P-loop containing nucleoside triphosphate hydrolase; Helicase, C-terminal;
TGME49_313080-t26_1-p1	TGME49_113080		0		1	RH	hypothetical protein_x000D_	extracellular		GO:0031224 intrinsic component of membrane; GO:0016020 membrane; GO:0016021 integral component of membrane; GO:0044425 membrane part;
TGME49_313140-t26_1-p1	TGME49_113140		0		2	ME49	isocitrate dehydrogenase_x000D_	cytoplasm	GO:0072350 tricarboxylic acid metabolic process; GO:0008152 metabolic process; GO:0055114 oxidation-reduction process; GO:0044710 single-organism metabolic process; GO:0044281 small molecule metabolic process; GO:0044763 single-organism cellular process; GO:0019752 carboxylic acid metabolic process; GO:0044699 single-organism process; GO:0006102 isocitrate metabolic process; GO:0006082 organic ac…		GO:0000287 magnesium ion binding; GO:1901265 nucleoside phosphate binding; GO:0043167 ion binding; GO:0004448 isocitrate dehydrogenase activity; GO:0000166 nucleotide binding; GO:0048037 cofactor binding; GO:0016491 oxidoreductase activity; GO:0016614 oxidoreductase activity, acting on CH-OH group of donors; GO:1901363 heterocyclic compound binding; GO:0097159 organic cyclic compound binding; GO:…	K00031	IDH1; isocitrate dehydrogenase [EC:1.1.1.42]	ko00020 Citrate cycle (TCA cycle) (14); ko00480 Glutathione metabolism (9); ko00720 Carbon fixation pathways in prokaryotes (5); ko01100 Metabolic pathways (166); ko01110 Biosynthesis of secondary metabolites (74); ko01120 Microbial metabolism in diverse environments (47); ko01130 Biosynthesis of antibiotics (64); ko01200 Carbon metabolism (41); ko01210 2-Oxocarboxylic acid metabolism (4); ko0123…	IPR024084;	Isopropylmalate dehydrogenase-like domain;
TGME49_313160-t26_1-p1	TGME49_113160		0		1	RH	hypothetical protein_x000D_	extracellular
TGME49_313220-t26_1-p1	TGME49_113220		0		1	ME49	hypothetical protein_x000D_	cytoplasm
TGME49_313290-t26_1-p1	TGME49_113290		0		1	RH	MORN repeat-containing protein_x000D_	nucleus	GO:0016571 histone methylation; GO:0016043 cellular component organization; GO:0016570 histone modification; GO:0044267 cellular protein metabolic process; GO:0044238 primary metabolic process; GO:0044237 cellular metabolic process; GO:0032259 methylation; GO:0071704 organic substance metabolic process; GO:0018022 peptidyl-lysine methylation; GO:0018205 peptidyl-lysine modification; GO:0018193 pe…		GO:0008757 S-adenosylmethionine-dependent methyltransferase activity; GO:0008168 methyltransferase activity; GO:0008276 protein methyltransferase activity; GO:0042054 histone methyltransferase activity; GO:0003824 catalytic activity; GO:0016279 protein-lysine N-methyltransferase activity; GO:0016278 lysine N-methyltransferase activity; GO:0016741 transferase activity, transferring one-carbon grou…
TGME49_313380-t26_1-p1	TGME49_113380		2	RH	0		hypothetical protein_x000D_	mitochondria
TGME49_313410-t26_1-p1	TGME49_113410		0		2	RH	proteasome 26S regulatory subunit_x000D_	cytoplasm	GO:0050789 regulation of biological process; GO:0080090 regulation of primary metabolic process; GO:0060255 regulation of macromolecule metabolic process; GO:0051246 regulation of protein metabolic process; GO:0009894 regulation of catabolic process; GO:0019222 regulation of metabolic process; GO:0042176 regulation of protein catabolic process; GO:0065007 biological regulation; GO:0050789 regulat…	GO:1902494 catalytic complex; GO:0000502 proteasome complex; GO:0044464 cell part; GO:0005622 intracellular; GO:0032991 macromolecular complex; GO:0044424 intracellular part; GO:1905368 peptidase complex; GO:0005623 cell; GO:0043234 protein complex; GO:1905369 endopeptidase complex; GO:1902494 catalytic complex; GO:0000502 proteasome complex; GO:0044464 cell part; GO:0005622 intracellular; GO:003…	GO:0030234 enzyme regulator activity; GO:0098772 molecular function regulator; GO:0005488 binding; GO:0030234 enzyme regulator activity; GO:0098772 molecular function regulator; GO:0005488 binding;	K03028	PSMD2; 26S proteasome regulatory subunit N1	ko03050 Proteasome (13);	IPR011989; IPR016024;	Armadillo-like helical; Armadillo-type fold;
TGME49_313440-t26_1-p1	TGME49_113440		0		1	RH	hypothetical protein_x000D_	extracellular
TGME49_313670-t26_1-p1	TGME49_113670		0		1	RH	adaptin n terminal region domain-containing protein_x000D_	nucleus	GO:0045184 establishment of protein localization; GO:0006810 transport; GO:0046907 intracellular transport; GO:0070727 cellular macromolecule localization; GO:0051649 establishment of localization in cell; GO:0016192 vesicle-mediated transport; GO:0006886 intracellular protein transport; GO:0071702 organic substance transport; GO:0008104 protein localization; GO:0033036 macromolecule localization…	GO:0016020 membrane; GO:0030119 AP-type membrane coat adaptor complex; GO:0098796 membrane protein complex; GO:0048475 coated membrane; GO:0005737 cytoplasm; GO:0032991 macromolecular complex; GO:0044424 intracellular part; GO:0005623 cell; GO:0044425 membrane part; GO:0005622 intracellular; GO:0044464 cell part; GO:0030131 clathrin adaptor complex; GO:0030118 clathrin coat; GO:0030117 membrane c…	GO:0005488 binding; GO:0005488 binding;	K12391	AP1G1; AP-1 complex subunit gamma-1	ko04142 Lysosome (12);	IPR008152; IPR011989; IPR016024; IPR008153; IPR002553; IPR013041;	Clathrin adaptor, alpha/beta/gamma-adaptin, appendage, Ig-like subdomain; Armadillo-like helical; Armadillo-type fold; Clathrin adaptor, gamma-adaptin, appendage; Clathrin/coatomer adaptor, adaptin-like, N-terminal; Coatomer/clathrin adaptor appendage, Ig-like subdomain;
TGME49_314070-t26_1-p1	TGME49_114070		0		1	ME49	hypothetical protein_x000D_	extracellular
TGME49_314080-t26_1-p1	TGME49_114080		0		1	RH	hypothetical protein_x000D_	cytoplasm
TGME49_314100-t26_1-p1	TGME49_114100		0		2	both	tetratricopeptide repeat-containing protein_x000D_	nucleus	GO:0051336 regulation of hydrolase activity; GO:0043462 regulation of ATPase activity; GO:0051345 positive regulation of hydrolase activity; GO:0050790 regulation of catalytic activity; GO:0044093 positive regulation of molecular function; GO:0065009 regulation of molecular function; GO:0032781 positive regulation of ATPase activity; GO:0065007 biological regulation; GO:0043085 positive regulatio…		GO:0001671 ATPase activator activity; GO:0030234 enzyme regulator activity; GO:0051087 chaperone binding; GO:0060589 nucleoside-triphosphatase regulator activity; GO:0005488 binding; GO:0005515 protein binding; GO:0060590 ATPase regulator activity; GO:0098772 molecular function regulator; GO:0008047 enzyme activator activity; GO:0001671 ATPase activator activity; GO:0030234 enzyme regulator activ…				IPR011990; IPR015310; IPR013026;	Tetratricopeptide-like helical domain; Activator of Hsp90 ATPase, N-terminal; Tetratricopeptide repeat-containing domain;
TGME49_314540-t26_1-p1	TGME49_114540		0		1	RH	hypothetical protein_x000D_	nucleus
TGME49_314740-t26_1-p1	TGME49_114740		1	RH	0		PSP protein_x000D_	nucleus		GO:0043226 organelle; GO:0043231 intracellular membrane-bounded organelle; GO:0043229 intracellular organelle; GO:0005634 nucleus; GO:0044464 cell part; GO:0005622 intracellular; GO:0044424 intracellular part; GO:0043227 membrane-bounded organelle; GO:0005623 cell; GO:0043226 organelle; GO:0043231 intracellular membrane-bounded organelle; GO:0043229 intracellular organelle; GO:0005634 nucleus; GO…		K12829	SF3B2; splicing factor 3B subunit 2	ko03040 Spliceosome (56);	IPR006568; IPR007180;	PSP, proline-rich; Domain of unknown function DUF382;
TGME49_314810-t26_1-p1	TGME49_114810		0		1	RH	ribosomal protein RPL7_x000D_	cytoplasm,nucleus		GO:0005840 ribosome; GO:0043226 organelle; GO:0043229 intracellular organelle; GO:0043232 intracellular non-membrane-bounded organelle; GO:0044464 cell part; GO:0005622 intracellular; GO:0005737 cytoplasm; GO:0032991 macromolecular complex; GO:0044424 intracellular part; GO:1990904 ribonucleoprotein complex; GO:0005623 cell; GO:0030529 intracellular ribonucleoprotein complex; GO:0044444 cytoplasm…		K02937	RP-L7e; large subunit ribosomal protein L7e	ko03010 Ribosome (75);	IPR012988; IPR016082;	Ribosomal protein L30, N-terminal; Ribosomal protein L30, ferredoxin-like fold domain;
TGME49_314970-t26_1-p1	TGME49_114970		0		3	RH	root hair defective 3 gtp-binding protein (rhd3) protein_x000D_	plasma membrane		GO:0043229 intracellular organelle; GO:0016020 membrane; GO:0042175 nuclear outer membrane-endoplasmic reticulum membrane network; GO:0005783 endoplasmic reticulum; GO:0044446 intracellular organelle part; GO:0005737 cytoplasm; GO:0031224 intrinsic component of membrane; GO:0012505 endomembrane system; GO:0044424 intracellular part; GO:0005623 cell; GO:0016021 integral component of membrane; GO:0…	GO:1901265 nucleoside phosphate binding; GO:0001882 nucleoside binding; GO:0043167 ion binding; GO:0000166 nucleotide binding; GO:0097159 organic cyclic compound binding; GO:1901363 heterocyclic compound binding; GO:0032549 ribonucleoside binding; GO:0097367 carbohydrate derivative binding; GO:0032553 ribonucleotide binding; GO:0005488 binding; GO:0032550 purine ribonucleoside binding; GO:0043168…	K22698			IPR027417; IPR030386;	P-loop containing nucleoside triphosphate hydrolase; GB1/RHD3-type guanine nucleotide-binding (G) domain;
TGME49_315170-t26_1-p1	TGME49_115170		0		1	RH	O-phosphoseryl-tRNA(Sec) selenium transferase_x000D_	nucleus	GO:0018130 heterocycle biosynthetic process; GO:0006725 cellular aromatic compound metabolic process; GO:0034654 nucleobase-containing compound biosynthetic process; GO:1901360 organic cyclic compound metabolic process; GO:0006807 nitrogen compound metabolic process; GO:0009058 biosynthetic process; GO:0032774 RNA biosynthetic process; GO:0044238 primary metabolic process; GO:0044237 cellular met…		GO:0016785 transferase activity, transferring selenium-containing groups; GO:0003824 catalytic activity; GO:0016740 transferase activity; GO:0016785 transferase activity, transferring selenium-containing groups; GO:0003824 catalytic activity; GO:0016740 transferase activity;	K03341	SEPSECS; O-phospho-L-seryl-tRNASec:L-selenocysteinyl-tRNA synthase [EC:2.9.1.2]	ko00450 Selenocompound metabolism (4); ko00970 Aminoacyl-tRNA biosynthesis (19);	IPR015424; IPR015421;	Pyridoxal phosphate-dependent transferase; Pyridoxal phosphate-dependent transferase, major region, subdomain 1;
TGME49_315220-t26_1-p1	TGME49_115220	ROP	0		3	RH	rhoptry protein ROP14_x000D_	plasma membrane
TGME49_315490-t26_1-p1	TGME49_115490	ROP	2	both	2	RH	rhoptry protein ROP10_x000D_	extracellular
TGME49_315920-t26_1-p1	TGME49_115920		0		2	RH	DNA-directed RNA polymerase II RPB11A_x000D_	cytoplasm	GO:0018130 heterocycle biosynthetic process; GO:0006725 cellular aromatic compound metabolic process; GO:0097659 nucleic acid-templated transcription; GO:0034654 nucleobase-containing compound biosynthetic process; GO:1901360 organic cyclic compound metabolic process; GO:0006807 nitrogen compound metabolic process; GO:0032774 RNA biosynthetic process; GO:0009058 biosynthetic process; GO:0044238 p…		GO:0005515 protein binding; GO:0005488 binding; GO:0046983 protein dimerization activity; GO:0016779 nucleotidyltransferase activity; GO:0034062 5'-3' RNA polymerase activity; GO:0003824 catalytic activity; GO:0097747 RNA polymerase activity; GO:0005488 binding; GO:0046983 protein dimerization activity; GO:0003899 DNA-directed 5'-3' RNA polymerase activity; GO:0005515 protein binding; GO:0016740 …	K03008	RPB11; DNA-directed RNA polymerase II subunit RPB11	ko00230 Purine metabolism (40); ko00240 Pyrimidine metabolism (37); ko01100 Metabolic pathways (166); ko03020 RNA polymerase (21);	IPR009025;	DNA-directed RNA polymerase, RBP11-like dimerisation domain;
TGME49_316140-t26_1-p1	TGME49_116140		0		1	RH	hypothetical protein_x000D_	cytoplasm		GO:0031224 intrinsic component of membrane; GO:0016020 membrane; GO:0016021 integral component of membrane; GO:0044425 membrane part;
TGME49_316250-t26_1-p1	TGME49_116250		0		1	RH	hypothetical protein_x000D_	extracellular
TGME49_316330-t26_1-p1	TGME49_116330		0		1	RH	superoxide dismutase SOD2_x000D_	extracellular	GO:0006801 superoxide metabolic process; GO:0008152 metabolic process; GO:0072593 reactive oxygen species metabolic process; GO:0055114 oxidation-reduction process; GO:0044710 single-organism metabolic process; GO:0044699 single-organism process; GO:0009987 cellular process; GO:0044237 cellular metabolic process; GO:0006801 superoxide metabolic process; GO:0033554 cellular response to stress; GO:…		GO:0004784 superoxide dismutase activity; GO:0003824 catalytic activity; GO:0016721 oxidoreductase activity, acting on superoxide radicals as acceptor; GO:0005488 binding; GO:0043167 ion binding; GO:0016209 antioxidant activity; GO:0043169 cation binding; GO:0046872 metal ion binding; GO:0016491 oxidoreductase activity; GO:0004784 superoxide dismutase activity; GO:0003824 catalytic activity; GO:0…	K04564	SOD2; superoxide dismutase, Fe-Mn family [EC:1.15.1.1]	ko04013 MAPK signaling pathway - fly (5); ko04068 FoxO signaling pathway (4); ko04146 Peroxisome (5);	IPR019831; IPR019832;	Manganese/iron superoxide dismutase, N-terminal; Manganese/iron superoxide dismutase, C-terminal;
TGME49_316510-t26_1-p1	TGME49_116510		1	RH	2	RH	hypothetical protein_x000D_	nucleus			GO:0046872 metal ion binding; GO:0043169 cation binding; GO:0005488 binding; GO:0043167 ion binding; GO:0046872 metal ion binding; GO:0043169 cation binding; GO:0005488 binding; GO:0043167 ion binding;				IPR000571;	Zinc finger, CCCH-type;
TGME49_316900-t26_1-p1	TGME49_116900		1	RH	1	ME49	Sas10 C-terminal domain-containing protein_x000D_	nucleus				K14765			IPR018972;	Sas10 C-terminal domain;
TGME49_317705-t26_1-p1	TGME49_117700		0		1	RH	enoyl-CoA hydratase/isomerase family protein_x000D_	cytoplasm	GO:0008152 metabolic process; GO:0008152 metabolic process;		GO:0003824 catalytic activity; GO:0016829 lyase activity; GO:0016836 hydro-lyase activity; GO:0016853 isomerase activity; GO:0003824 catalytic activity; GO:0016835 carbon-oxygen lyase activity; GO:0004300 enoyl-CoA hydratase activity;	K07511	ECHS1; enoyl-CoA hydratase [EC:4.2.1.17]	ko00062 Fatty acid elongation (4); ko00071 Fatty acid degradation (4); ko00280 Valine, leucine and isoleucine degradation (6); ko00310 Lysine degradation (3); ko00380 Tryptophan metabolism (3); ko00410 beta-Alanine metabolism (2); ko00627 Aminobenzoate degradation (2); ko00640 Propanoate metabolism (10); ko00650 Butanoate metabolism (4); ko00930 Caprolactam degradation (1); ko01100 Metabolic path…	IPR029045;	ClpP/crotonase-like domain;
TGME49_318160-t26_1-p1	TGME49_118160		1	RH	0		MSP (Major sperm protein) domain-containing protein_x000D_	peroxisome		GO:0016020 membrane; GO:0043229 intracellular organelle; GO:0005783 endoplasmic reticulum; GO:0042175 nuclear outer membrane-endoplasmic reticulum membrane network; GO:0005737 cytoplasm; GO:0044446 intracellular organelle part; GO:0012505 endomembrane system; GO:0044424 intracellular part; GO:0005623 cell; GO:0044422 organelle part; GO:0043231 intracellular membrane-bounded organelle; GO:0043226 …					IPR008962; IPR000535;	PapD-like; Major sperm protein (MSP) domain;
TGME49_318230-t26_1-p1	TGME49_118230		1	RH	0		phosphoglycerate kinase PGKI_x000D_	cytoplasm	GO:0006757 ATP generation from ADP; GO:0009116 nucleoside metabolic process; GO:0042278 purine nucleoside metabolic process; GO:0006165 nucleoside diphosphate phosphorylation; GO:0046031 ADP metabolic process; GO:0019362 pyridine nucleotide metabolic process; GO:0006096 glycolytic process; GO:0009167 purine ribonucleoside monophosphate metabolic process; GO:0009117 nucleotide metabolic process; G…		GO:0016774 phosphotransferase activity, carboxyl group as acceptor; GO:0016301 kinase activity; GO:0003824 catalytic activity; GO:0016740 transferase activity; GO:0004618 phosphoglycerate kinase activity; GO:0016772 transferase activity, transferring phosphorus-containing groups; GO:0005524 ATP binding; GO:1901265 nucleoside phosphate binding; GO:0001882 nucleoside binding; GO:0043167 ion binding…	K00927	PGK; phosphoglycerate kinase [EC:2.7.2.3]	ko00010 Glycolysis / Gluconeogenesis (19); ko00710 Carbon fixation in photosynthetic organisms (9); ko01100 Metabolic pathways (166); ko01110 Biosynthesis of secondary metabolites (74); ko01120 Microbial metabolism in diverse environments (47); ko01130 Biosynthesis of antibiotics (64); ko01200 Carbon metabolism (41); ko01230 Biosynthesis of amino acids (20);	IPR015824; IPR015901;	Phosphoglycerate kinase, N-terminal; Phosphoglycerate kinase, C-terminal;
TGME49_318400-t26_1-p1	TGME49_118400		0		2	RH	hypothetical protein_x000D_	mitochondria
TGME49_318430-t26_1-p1	TGME49_118430		1	ME49	0		malate dehydrogenase MDH_x000D_	cytoplasm	GO:0008152 metabolic process; GO:0055114 oxidation-reduction process; GO:0044710 single-organism metabolic process; GO:0044281 small molecule metabolic process; GO:0044763 single-organism cellular process; GO:0019752 carboxylic acid metabolic process; GO:0044699 single-organism process; GO:0005975 carbohydrate metabolic process; GO:0044238 primary metabolic process; GO:0006082 organic acid metabo…		GO:0016614 oxidoreductase activity, acting on CH-OH group of donors; GO:0016616 oxidoreductase activity, acting on the CH-OH group of donors, NAD or NADP as acceptor; GO:0003824 catalytic activity; GO:0016491 oxidoreductase activity; GO:0016614 oxidoreductase activity, acting on CH-OH group of donors; GO:0016616 oxidoreductase activity, acting on the CH-OH group of donors, NAD or NADP as acceptor…	K00016	LDH; L-lactate dehydrogenase [EC:1.1.1.27]	ko00010 Glycolysis / Gluconeogenesis (19); ko00270 Cysteine and methionine metabolism (5); ko00620 Pyruvate metabolism (13); ko00640 Propanoate metabolism (10); ko01100 Metabolic pathways (166); ko01110 Biosynthesis of secondary metabolites (74); ko01120 Microbial metabolism in diverse environments (47); ko01130 Biosynthesis of antibiotics (64);	IPR022383; IPR016040; IPR001236; IPR015955;	Lactate/malate dehydrogenase, C-terminal; NAD(P)-binding domain; Lactate/malate dehydrogenase, N-terminal; Lactate dehydrogenase/glycoside hydrolase, family 4, C-terminal;
TGME49_318440-t26_1-p1	TGME49_118440		0		2	RH	helicase associated domain (ha2) protein_x000D_	plasma membrane			GO:0005524 ATP binding; GO:1901265 nucleoside phosphate binding; GO:0004386 helicase activity; GO:0001882 nucleoside binding; GO:0043167 ion binding; GO:0016817 hydrolase activity, acting on acid anhydrides; GO:0016787 hydrolase activity; GO:0000166 nucleotide binding; GO:0017111 nucleoside-triphosphatase activity; GO:0097159 organic cyclic compound binding; GO:1901363 heterocyclic compound bindi…				IPR007502; IPR011545; IPR027417; IPR014001; IPR001650;	Helicase-associated domain; DEAD/DEAH box helicase domain; P-loop containing nucleoside triphosphate hydrolase; Helicase superfamily 1/2, ATP-binding domain; Helicase, C-terminal;
TGME49_318580-t26_1-p1	TGME49_118580		0		2	RH	glucosephosphate-mutase GPM2_x000D_	mitochondria	GO:0008152 metabolic process; GO:0005975 carbohydrate metabolic process; GO:0044238 primary metabolic process; GO:0071704 organic substance metabolic process; GO:0016310 phosphorylation; GO:0008152 metabolic process; GO:0006793 phosphorus metabolic process; GO:0044238 primary metabolic process; GO:0005975 carbohydrate metabolic process; GO:0009987 cellular process; GO:0044237 cellular metabolic p…		GO:0000287 magnesium ion binding; GO:0016853 isomerase activity; GO:0003824 catalytic activity; GO:0005488 binding; GO:0016868 intramolecular transferase activity, phosphotransferases; GO:0043167 ion binding; GO:0046872 metal ion binding; GO:0043169 cation binding; GO:0016866 intramolecular transferase activity; GO:0000287 magnesium ion binding; GO:0016853 isomerase activity; GO:0016301 kinase ac…	K15779	PGM2; phosphoglucomutase / phosphopentomutase [EC:5.4.2.2 5.4.2.7]	ko00010 Glycolysis / Gluconeogenesis (19); ko00030 Pentose phosphate pathway (13); ko00052 Galactose metabolism (5); ko00230 Purine metabolism (40); ko00500 Starch and sucrose metabolism (6); ko00520 Amino sugar and nucleotide sugar metabolism (13); ko01100 Metabolic pathways (166); ko01110 Biosynthesis of secondary metabolites (74); ko01120 Microbial metabolism in diverse environments (47); ko01…	IPR005843; IPR005846; IPR005845; IPR016055; IPR005844;	Alpha-D-phosphohexomutase, C-terminal; Alpha-D-phosphohexomutase, alpha/beta/alpha domain III; Alpha-D-phosphohexomutase, alpha/beta/alpha domain II; Alpha-D-phosphohexomutase, alpha/beta/alpha I/II/III; Alpha-D-phosphohexomutase, alpha/beta/alpha domain I;
TGME49_318710-t26_1-p1	TGME49_118710		1	RH	2	RH	ATP-binding cassette sub-family F member 1_x000D_	cytoplasm			GO:0005524 ATP binding; GO:1901265 nucleoside phosphate binding; GO:0001882 nucleoside binding; GO:0043167 ion binding; GO:0016817 hydrolase activity, acting on acid anhydrides; GO:0016787 hydrolase activity; GO:0000166 nucleotide binding; GO:0017111 nucleoside-triphosphatase activity; GO:0016887 ATPase activity; GO:0097159 organic cyclic compound binding; GO:1901363 heterocyclic compound binding…	K06158			IPR003593; IPR032781; IPR003439; IPR027417;	AAA+ ATPase domain; ABC-transporter extension domain; ABC transporter-like; P-loop containing nucleoside triphosphate hydrolase;
TGME49_319340-t26_1-p1	TGME49_119340		1	RH	1	ME49	hypothetical protein_x000D_	plasma membrane
TGME49_319350-t26_1-p1	TGME49_119350	SRS	0		1	RH	SAG-related sequence SRS17B_x000D_	extracellular		GO:0016020 membrane; GO:0031224 intrinsic component of membrane; GO:0016020 membrane; GO:0016021 integral component of membrane; GO:0044425 membrane part;					IPR007226;	SRS domain;
TGME49_319560-t26_1-p1	TGME49_119560	MIC	0		2	RH	microneme protein MIC3_x000D_	extracellular			GO:0005515 protein binding; GO:0005488 binding; GO:0005515 protein binding; GO:0005488 binding;				IPR000742; IPR023413;	EGF-like domain; Green fluorescent protein-like;
TGME49_319730-t26_1-p1	TGME49_119730		0		1	RH	YOU2 family C2C2 zinc finger protein_x000D_	extracellular
TGME49_320410-t26_1-p1	TGME49_120410		0		1	RH	hypothetical protein_x000D_	mitochondria
TGME49_320560-t26_1-p1	TGME49_120560		0		1	RH	p25-alpha family protein_x000D_	cytoplasm							IPR011992;	EF-hand domain pair;
TGME49_320640-t26_1-p1	TGME49_120640		0		1	RH	peptidylprolyl isomerase domain-containing protein_x000D_	nucleus	GO:0044267 cellular protein metabolic process; GO:0044238 primary metabolic process; GO:0018208 peptidyl-proline modification; GO:0000413 protein peptidyl-prolyl isomerization; GO:0044237 cellular metabolic process; GO:0071704 organic substance metabolic process; GO:0006457 protein folding; GO:0018193 peptidyl-amino acid modification; GO:0008152 metabolic process; GO:0044260 cellular macromolecul…		GO:0003755 peptidyl-prolyl cis-trans isomerase activity; GO:0005515 protein binding; GO:0016853 isomerase activity; GO:0003824 catalytic activity; GO:0016859 cis-trans isomerase activity; GO:0005488 binding; GO:0003755 peptidyl-prolyl cis-trans isomerase activity; GO:0005515 protein binding; GO:0016853 isomerase activity; GO:0003824 catalytic activity; GO:0016859 cis-trans isomerase activity; GO:…	K12736			IPR002130; IPR017986; IPR015943; IPR029000;	Cyclophilin-type peptidyl-prolyl cis-trans isomerase domain; WD40-repeat-containing domain; WD40/YVTN repeat-like-containing domain; Cyclophilin-like domain;
TGME49_321500-t26_1-p1	TGME49_121500		1	ME49	0		RNA recognition motif-containing protein_x000D_	nucleus			GO:0097159 organic cyclic compound binding; GO:1901363 heterocyclic compound binding; GO:0003723 RNA binding; GO:1901265 nucleoside phosphate binding; GO:0005488 binding; GO:0003676 nucleic acid binding; GO:0005515 protein binding; GO:0000166 nucleotide binding; GO:0036094 small molecule binding; GO:0097159 organic cyclic compound binding; GO:1901363 heterocyclic compound binding; GO:0003723 RNA …	K13207			IPR000504; IPR001202; IPR012677;	RNA recognition motif domain; WW domain; Nucleotide-binding alpha-beta plait domain;
TGME49_321560-t26_1-p1	TGME49_121560		0		1	RH	zinc knuckle domain-containing protein_x000D_	nucleus	GO:0006396 RNA processing; GO:0006725 cellular aromatic compound metabolic process; GO:1901360 organic cyclic compound metabolic process; GO:0006807 nitrogen compound metabolic process; GO:0044238 primary metabolic process; GO:0044237 cellular metabolic process; GO:0071704 organic substance metabolic process; GO:0016070 RNA metabolic process; GO:0008152 metabolic process; GO:0090304 nucleic acid …		GO:0097159 organic cyclic compound binding; GO:1901363 heterocyclic compound binding; GO:0003723 RNA binding; GO:0046914 transition metal ion binding; GO:0005488 binding; GO:0043167 ion binding; GO:0003676 nucleic acid binding; GO:0046872 metal ion binding; GO:0043169 cation binding; GO:0008270 zinc ion binding; GO:0097159 organic cyclic compound binding; GO:1901363 heterocyclic compound binding;…				IPR006903; IPR000061; IPR006569; IPR001878;	RNA polymerase II-binding domain; SWAP/Surp; CID domain; Zinc finger, CCHC-type;
TGME49_321620-t26_1-p1	TGME49_121620		0		1	ME49	dynamin-related protein DRPB_x000D_	nucleus			GO:1901265 nucleoside phosphate binding; GO:0001882 nucleoside binding; GO:0043167 ion binding; GO:0016817 hydrolase activity, acting on acid anhydrides; GO:0016787 hydrolase activity; GO:0000166 nucleotide binding; GO:0017111 nucleoside-triphosphatase activity; GO:0097159 organic cyclic compound binding; GO:1901363 heterocyclic compound binding; GO:0032549 ribonucleoside binding; GO:0097367 carb…				IPR030381; IPR003130; IPR027417; IPR001401; IPR020850; IPR000375;	Dynamin-type guanine nucleotide-binding (G) domain; Dynamin GTPase effector; P-loop containing nucleoside triphosphate hydrolase; Dynamin, GTPase domain; GTPase effector domain; Dynamin central domain;
TGME49_321650-t26_1-p1	TGME49_121650		1	RH	1	RH	hypothetical protein_x000D_	mitochondria	GO:0016310 phosphorylation; GO:0044267 cellular protein metabolic process; GO:0044238 primary metabolic process; GO:0044237 cellular metabolic process; GO:0006796 phosphate-containing compound metabolic process; GO:0071704 organic substance metabolic process; GO:0008152 metabolic process; GO:0006468 protein phosphorylation; GO:0006793 phosphorus metabolic process; GO:0044260 cellular macromolecul…	GO:0031224 intrinsic component of membrane; GO:0016020 membrane; GO:0016021 integral component of membrane; GO:0044425 membrane part;	GO:0005524 ATP binding; GO:1901265 nucleoside phosphate binding; GO:0016773 phosphotransferase activity, alcohol group as acceptor; GO:0001882 nucleoside binding; GO:0043167 ion binding; GO:0004672 protein kinase activity; GO:0000166 nucleotide binding; GO:0097159 organic cyclic compound binding; GO:1901363 heterocyclic compound binding; GO:0032549 ribonucleoside binding; GO:0097367 carbohydrate …				IPR000719; IPR011009;	Protein kinase domain; Protein kinase-like domain;
TGME49_321680-t26_1-p1	TGME49_121680		1	RH	0		hypothetical protein_x000D_	nucleus				K13199			IPR006861;	Hyaluronan/mRNA-binding protein;
